# Supplementary material for: Genes divided according to the relative position of the longest intron show increased representation in different KEGG pathways
Source: BMC Genomics. 2024 Jun 28;25:649. doi: 10.1186/s12864-024-10558-x (PMC11214234; doi:10.1186/s12864-024-10558-x)
Supplement: Supplementary file 1 — Supplementary Material 1. Figure S1: Comparison of the absolute and relative positions of the longest introns among orthologous genes of 6 vertebrates. Twenty randomly selected human genes and their corresponding orthologs were monitored in each of the groups with the longest human intron in the 1st tertile (A), 2nd tertile (B) and 3rd tertile (C). [file 12864_2024_10558_MOESM1_ESM.zip]

Archive with 17 entries (17 files):
- Supplementary Information Dvorak/Figure S1_v1_Longest intron positions among ortholog genes.png
- Supplementary Information Dvorak/Supplementary Information S1 v7_Code for calculation of intron lenghts_Introns2.5.xlsx
- Supplementary Information Dvorak/Table S10_Genes multiple same values for longest intron.xlsx
- Supplementary Information Dvorak/Table S11_GSEA Input primary data v3.xlsx
- Supplementary Information Dvorak/Table S12_GSEA Input control data v4.xlsx
- Supplementary Information Dvorak/Table S13 v3 Longest intron lengths in 1st versus 2nd or 3rd tertiles.xlsx
- Supplementary Information Dvorak/Table S14 v1 Representation of absolute positions in 1st versus 2nd or 3rd tertiles.xlsx
- Supplementary Information Dvorak/Table S15_Overrepresented KEGG pathways.xlsx
- Supplementary Information Dvorak/Table S16_Dataset for ortholog gene analysis.xlsx
- Supplementary Information Dvorak/Table S2_H sapiens primary data.txt
- Supplementary Information Dvorak/Table S3_M musculus primary data.txt
- Supplementary Information Dvorak/Table S4_G gallus primary data v2.txt
- Supplementary Information Dvorak/Table S5_D rerio primary data.txt
- Supplementary Information Dvorak/Table S6_P cinereus primary data.txt
- Supplementary Information Dvorak/Table S7_T rubripes primary data.txt
- Supplementary Information Dvorak/Table S8_C elegans primary data v2.txt
- Supplementary Information Dvorak/Table S9_A_thaliana_results_v2.txt
