# Supplementary material for: Genes divided according to the relative position of the longest intron show increased representation in different KEGG pathways
Source: BMC Genomics. 2024 Jun 28;25:649. doi: 10.1186/s12864-024-10558-x (PMC11214234; doi:10.1186/s12864-024-10558-x)
Supplement: Supplementary file 1 — Supplementary Material 1. Figure S1: Comparison of the absolute and relative positions of the longest introns among orthologous genes of 6 vertebrates. Twenty randomly selected human genes and their corresponding orthologs were monitored in each of the groups with the longest human intron in the 1st tertile (A), 2nd tertile (B) and 3rd tertile (C). [file 12864_2024_10558_MOESM1_ESM.zip › Supplementary Information Dvorak/Supplementary Information S1 v7_Code for calculation of intron lenghts_Introns2.5.xlsx]

## Sheet: List2
Supplementary Information S1: Script calculating the lengths of individual introns from exon position data.
#! /bin/bash
### This script creates a table from Ensembl Biomart exon lenghts export
### 3/12/2024 by VH
Help ()
{
echo "Usage: `basename $0` [OPTION]... [FILE] [OUTPUT-FILE]"
echo ""
echo "Options:"
echo -e "\t-t <dir> use temporary directory other than: \"/tmp\""
echo -e "\t-d DELIM use DELIM for field delimiter of the input file instead of TAB"
echo -e "\t-g use 'Gene Stable ID' instead of 'Transcript stable ID' (default) as an unique identificator"
echo -e "\t-n assume no header in input file"
echo -e "\t-r use grep with regexp for gene/transcript names instead of grep -Fw (supports dashes in gene names but cannot handle dots)"
echo -e "\t-h display this help and exit"
echo
echo "Input file must contain columns in this order: Gene stable ID, Transcript stable ID, Gene name, Strand, Exon rank in transcript, Exon region start (bp), Exon region end (bp)"
}
# Set default parameters
delim="\t"
tempDir=/tmp
colNo=2
lineNo=2
regexp='No'
# Read arguments from a command-line
while getopts "t:d:gnrh" opt
do
case "${opt}" in
t)
tempDir="${OPTARG}"
;;
d)
delim="${OPTARG}"
;;
g)
colNo=1
;;
n)
lineNo=1
;;
r)
regexp='Yes'
;;
h|\?)
Help
exit 0
;;
esac
done
# Remove all options passed by getopts options and set positional arguments
shift "$(($OPTIND -1))"
if [ ! -z "$1" ]
then
filename="$1"
else
Help
exit 1
fi
if [ ! -z "$2" ]
then
output="$2"
else
Help
exit 1
fi
# Remove Windows line endings
tr --delete '\r' < "$filename" > "$tempDir/temp_file"
# Find gene with the highest number of introns
n=$(cut --delimiter="`printf $delim`" --fields=1 "$tempDir/temp_file" | tail --lines=+$lineNo | sort | uniq --count | sort --numeric-sort --reverse | awk 'NR==1 {print $1-1}')
# Print a header
printf "Gene_stable_ID\tTranscript_stable_ID\tGene_name\tLongest_Intron\tLI_size\tSecond_Longest_Intron\tSLI_size\tTotal_Introns\tRatioL\x2fT\t" > "$output"
seq --separator=$'\t' $n >> "$output"
# Create a new input file in output directory and make a header
filename2="`dirname "$output"`/`basename "$filename" | sed 's/ /_/g'`.introns.txt"
if [ $lineNo -eq 2 ]
then
head --lines=1 "$tempDir/temp_file" | tr "\n" "$delim" > "$filename2"
echo "Intron_lenght" >> "$filename2"
else
touch "$filename2"
fi
# Check uniqueness of the "Gene stable ID"
if [ $colNo -eq 1 ]
then
No1=$(tail --lines=+$lineNo "$tempDir/temp_file" | cut --delimiter="`printf $delim`" --fields=$colNo | uniq | wc -l)
No2=$(tail --lines=+$lineNo "$tempDir/temp_file" | cut --delimiter="`printf $delim`" --fields=2 | uniq | wc -l)
if [ $No1 -ne $No2 ]
then
echo
echo "Error. Identificator is not unique! The number of \"Gene stable ID\"s does not match the number of transcripts: $No1/$No2. Terminating the script."
exit 1
fi
fi
# Calculate lenghts of introns in the new input file
tail --lines=+$lineNo "$tempDir/temp_file" | \
sort \
--field-separator="`printf $delim`" \
--key=$colNo,$colNo \
--key=5n,5 | \
awk -v delim="$delim" -F "$delim" 'BEGIN {OFS=delim}{
if ($4==1)
{
print $0, $6-prev_EX_END-1
prev_EX_END=$7
}
else
{
print $0, prev_EX_START-$7-1
prev_EX_START=$6
}
}' >> "$filename2"
# Create a table
# 1. Define functions
table ()
{
for gene in $(cut --delimiter="`printf $delim`" --fields=2 "$filename2" | tail --lines=+$lineNo | sort | uniq) # Loops through all gene stable ID versions
do
grep --fixed-strings --word-regexp "$gene" "$filename2" | \
awk -F "$delim" 'BEGIN {OFS="\t"}{print $1,$2,$3,$5-1,$NF}' > "${tempDir}/temp_${gene}.txt" # Create temporary files for each gene
awk -F "\t" 'NR==1 {printf $1"\t"$2"\t"$3"\t"}' "${tempDir}/temp_${gene}.txt" >> "$output" # Get gene ID, gene ID version and gene name and write to a output file
if [ `wc -l "${tempDir}/temp_${gene}.txt" | awk '{print $1}'` -gt "2" ] # For genes with at least two exons print a rank and size of a longest and second longest intron
then
tail --lines=+2 "${tempDir}/temp_${gene}.txt" | \
sort \
--field-separator=$'\t' \
--key=5 \
--numeric-sort \
--reverse | \
awk -F "\t" ' NR==1 {printf $4"\t"$5"\t"}; NR==2 {printf $4"\t"$5"\t"}' >> "$output"
elif [ `wc -l "${tempDir}/temp_${gene}.txt" | awk '{print $1}'` -eq "2" ]
then
tail --lines=+2 "${tempDir}/temp_${gene}.txt" | \
awk -F "\t" ' NR==1 {printf $4"\t"$5"\tNA\tNA\t"}' >> "$output"
else
printf "NA\tNA\tNA\tNA\t" >> "$output"
fi
awk 'END {printf NR-1"\t"}' "${tempDir}/temp_${gene}.txt" >> "$output" # Print total number of introns
cp "$output" "${tempDir}/temp_output" # Create temporary file
awk -F "\t" 'END {
if ($8>0)
{
printf $4/$8"\t"
}
else
{
printf "NA\n"
}
}' "${tempDir}/temp_output" >> "$output" # Print a ratio of a longest intron's lenght to a total number of introns
tail --lines=+2 "${tempDir}/temp_${gene}.txt" | \
cut --fields=5 | \
tr "\n" "\t" | \
sed 's/\t$/\n/' >> "$output" # Print intron lengths from temporary file and transpose to an output file
done
}
tableregexp ()
{
for gene in $(cut --delimiter="`printf $delim`" --fields=2 "$filename2" | tail --lines=+$lineNo | sort | uniq) # Loops through all gene stable ID versions
do
grep --perl-regexp "\b$gene\t" "$filename2" | \
awk -F "$delim" 'BEGIN {OFS="\t"}{print $1,$2,$3,$5-1,$NF}' > "${tempDir}/temp_${gene}.txt" # Create temporary files for each gene
awk -F "\t" 'NR==1 {printf $1"\t"$2"\t"$3"\t"}' "${tempDir}/temp_${gene}.txt" >> "$output" # Get gene ID, gene ID version and gene name and write to a output file
if [ `wc -l "${tempDir}/temp_${gene}.txt" | awk '{print $1}'` -ge "2" ] # For genes with at least two exons print a rank of a longest intron
then
tail --lines=+2 "${tempDir}/temp_${gene}.txt" | \
sort \
--field-separator=$'\t' \
--key=5 \
--numeric-sort \
--reverse | \
awk -F "\t" ' NR==1 {printf $4"\t"$5"\t"}; NR==2 {printf $4"\t"$5"\t"}' >> "$output"
elif [ `wc -l "${tempDir}/temp_${gene}.txt" | awk '{print $1}'` -eq "2" ]
then
tail --lines=+2 "${tempDir}/temp_${gene}.txt" | \
awk -F "\t" ' NR==1 {printf $4"\t"$5"\tNA\tNA\t"}' >> "$output"
else
printf "NA\tNA\tNA\tNA\t" >> "$output"
fi
awk 'END {printf NR-1"\t"}' "${tempDir}/temp_${gene}.txt" >> "$output" # Print total number of introns
cp "$output" "${tempDir}/temp_output" # Create temporary file
awk -F "\t" 'END {
if ($8>0)
{
printf $4/$8"\t"
}
else
{
printf "NA\n"
}
}' "${tempDir}/temp_output" >> "$output" # Print a ratio of a longest intron's lenght to a total number of introns
# Print the size of a longest intron
tail --lines=+2 "${tempDir}/temp_${gene}.txt" | \
cut --fields=5 | \
tr "\n" "\t" | \
sed 's/\t$/\n/' >> "$output" # Print intron lengths from temporary file and transpose to an output file
done
}
# 2. Select a grep method and call a function
case $regexp in
Yes)
tableregexp
;;
No)
table
;;
esac
# Remove temporary files
rm "${tempDir}/temp_"*
