# Supplementary material for: Genes divided according to the relative position of the longest intron show increased representation in different KEGG pathways
Source: BMC Genomics. 2024 Jun 28;25:649. doi: 10.1186/s12864-024-10558-x (PMC11214234; doi:10.1186/s12864-024-10558-x)
Supplement: Supplementary file 1 — Supplementary Material 1. Figure S1: Comparison of the absolute and relative positions of the longest introns among orthologous genes of 6 vertebrates. Twenty randomly selected human genes and their corresponding orthologs were monitored in each of the groups with the longest human intron in the 1st tertile (A), 2nd tertile (B) and 3rd tertile (C). [file 12864_2024_10558_MOESM1_ESM.zip › Supplementary Information Dvorak/Table S10_Genes multiple same values for longest intron.xlsx]

## Sheet: Table S10
Table S10: Genes with the occurrence of multiple introns with the same longest value
Gene/Transcript stable ID	Intron Absolute Position/Length (bp)
	1	2	3	4	5	6	7	8	9	10	11	12	13	14	15	16	17	18	19	20	21	22	23	24	25	26	27	28	29	30
Human
ENSG00000139620	545	1548	504	7073	2526	1316	7073	5305	765
ENSG00000196187	2893	1625	3027	2234	873	3045	724	429	606	3045	192	103	1220	1510	2178	172	711	2086	859	2584	899	342	1278	101
Mouse
ENSMUSG00000024181	706	548	86	706
ENSMUSG00000026420	726	795	425	795
ENSMUSG00000030587	116	162	162
ENSMUSG00000041096	1159	105	78	134	240	1159
ENSMUSG00000074259	240	1356	352	564	560	280	467	1649	236	1649	180
Koala
ENSPCIT00000022475	785	3190	488	3091	4317	689	937	111	33	170	655	32	333	81	4094	76	1964	1116	726	4317	620	1086	805	2207	585	2442	124	1129
ENSPCIT00000023302	1259	400	81	186	322	101	101	180	586	95	1259	318
ENSPCIT00000027890	5044	298	680	757	382	357	1462	900	496	4694	452	5044	1804	546	777	2475	163	582	2997
ENSPCIT00000035886	420	244	153	296	220	227	274	549	549	103
ENSPCIT00000060965	90	77	90
Chicken
ENSGALT00010036308	246	231	139	109	95	246	207	172	144	139	76	124	83	86	87	75	66	54	95	107	77	86
ENSGALT00010036809	70	93	99	98	80	77	88	86	99
ENSGALT00010056484	151	74	81	127	257	86	81	191	215	257	190	229
ENSGALT00010067933	1747	617	313	1747	109	255	79	283	82	266	191
ENSGALT00010071288	270	554	404	343	166	554
ENSGALT00010048315	63	63	120	120	120	120	120	108	120	120	120	120	120
Zebrafish
ENSDARG00000043792	1329	87	186	488	1329	76
ENSDARG00000061216	91	83	1996	134	2292	79	89	2292	123	75	161
ENSDARG00000078938	116	114	294	661	661	621	214
ENSDARG00000079534	72	74	75	70	75
ENSDARG00000088189	84	84	78
ENSDARG00000093841	114	136	118	136	81
ENSDARG00000093975	763	735	518	1336	1336	78	88	657	81
ENSDARG00000100954	73	130	80	130	2	1	74
ENSDARG00000104795	112	112	109
ENSDARG00000105346	73	68	72	70	66	73	69
ENSDARG00000111368	72	74	75	70	75
ENSDARG00000114170	72	74	68	69	74
ENSDARG00000114928	143	116	112	1442	18	80	2286	124	2286
ENSDARG00000115206	103	82	105	70	105	89
ENSDARG00000115396	201	103	201
ENSDARG00000115459	199	103	199	76	103	95
ENSDARG00000115794	199	103	199	76	103	95
ENSDARG00000116655	199	103	199	76	103	95
Fugu
ENSTRUT00000009960	281	159	94	72	93	256	72	85	66	281	81	88	85	222	72	116
ENSTRUT00000011656	200	91	161	81	85	80	68	80	104	75	151	71	89	75	100	80	87	200	75	78	121
ENSTRUT00000033527	93	282	93	301	128	86	92	72	71	245	71	86	106	301
ENSTRUT00000036228	485	101	199	76	69	150	363	485
ENSTRUT00000038115	83	94	94
ENSTRUT00000052481	485	190	245	491	82	263	491
ENSTRUT00000053791	99	48	80	69	99	86
ENSTRUT00000059712	68	70	80	80	67
ENSTRUT00000069168	105	88	111	111	103	66	78	86
ENSTRUT00000077298	138	138	88	81	74	85	79	85	86	93
ENSTRUT00000077649	96	197	76	76	86	118	82	199	91	94	199	82	86	110	81
ENSTRUT00000081070	459	102	116	194	459	144	126	123	362
Worm
B0047.1.2	54	54	51	48
B0228.9.1	43	48	47	48	46	44
B0238.11.1	45	48	48
B0281.3.1	43	48	52	49	52
B0511.4.1	45	47	47	46
C01G5.6.1	47	46	50	51	54	54
C01G6.9.1	56	152	48	52	85	152
C02F12.3.2	51	47	48	51
C05D10.3a.1	81	43	195	44	43	195	43	44	58	42	194
C06A12.5.1	49	45	42	52	45	52
C06A8.5.1	48	46	48	45
C07E3.3b.1	48	44	44	48
C10C5.3.1	41	49	48	45	42	47	47	49
C14B1.1.1	46	50	50
C15F1.7b.1	43	44	44
C16A3.7.1	56	50	47	50	56
C16D9.3.1	49	43	49	42
C25A1.1.1	46	46	45
C25A1.9b.1	49	47	47	51	47	43	54	54
C26B2.2.1	45	46	46
C26E6.12.1	46	49	49	51	51	48
C26E6.8a.1	47	52	44	51	52	46
C27A12.7a.2	44	48	43	51	51	49	46
C27C7.1.1	111	111	46	48
C29A12.1.1	45	44	46	46
C38C3.2.1	57	57	52	50
C39D10.8a.1	60	60	51
C39D10.8c.1	60	60	57
C39E9.14a.1	49	43	50	44	50	47
C39F7.4.1	55	54	53	55	48
C40H1.7a.1	46	43	252	47	44	252	48	55
C42C1.11a.1	44	49	49
C42C1.11a.2	44	49	49
C46A5.1.1	342	48	323	116	58	342	110	213
C46C11.2.1	549	54	49	549	46	48	328	52	109	48	58
C48E7.3.1	47	45	44	47
C50C10.6.1	46	45	45	46	45
C54G4.9.1	48	49	49
C55B7.9a.1	42	53	53	51	49
C56C10.8.1	44	46	49	49
D1054.13a.1	50	52	52	48	43	46
D2024.5b.2	44	44	49	78	78
E03H12.3.1	50	43	45	45	50	44	45
F01D4.5a.1	50	44	50	40
F01D4.5b.2	42	44	50	50
F01D4.5b.3	44	50	50
F01G4.1.1	47	47	47	48	44	45	48
F10B5.5.1	53	48	53	46
F12F6.1.1	80	52	45	80
F13D12.5.1	52	46	52	47	47
F13H8.9.1	47	47	45	43
F16A11.1b.1	102	48	337	50	620	620	292
F18A1.5.1	52	48	44	42	42	52	49	45
F22F1.2.1	47	48	48
F23B12.1.1	44	49	46	49
F25D7.2.1	51	103	103	46
F25H2.7.1	48	48	58	54	50	58
F29A7.8.1	56	56	45	46
F29B9.5.1	49	54	54
F29G9.5.1	46	45	46
F30F8.1.1	45	45	45	44	48	48	46	44	44	45
F31F4.17.1	57	93	160	46	52	57	160	52
F32H2.10.1	45	45	43
F35G12.1a.1	49	48	48	45	46	49	47	47
F35G12.5c.1	47	49	47	50	50	45	47
F35G12.8.1	53	44	48	41	46	48	45	49	49	48	53	44	49	48
F36A2.14.1	48	48	45
F39E9.11.1	47	52	52
F40B1.1.1	44	44	43	43
F40E3.3.1	53	68	68	65
F40F11.3a.1	47	47	43
F40G9.15.1	46	45	46
F41G3.14.1	48	45	50	50
F41H10.4.1	45	47	52	48	52	49
F43A11.4.1	48	42	45	45	45	48
F45E12.2b.1	45	46	54	54	45	44	44
F47C12.13.1	43	45	45
F47C12.7.1	54	52	54
F47C12.8.1	49	49	46
F52C6.8.1	56	56	61	61
F52H3.4.1	47	47	44
F54D5.2.1	49	56	47	59	59	49	48
F56A3.4.2	51	47	47	45	48	43	49	50	51
F56D1.7.1	55	50	47	81	81
F57A8.7.1	126	47	182	182	55
F57B10.12.1	46	47	47
F57C9.5.1	50	49	44	45	49	47	44	50
F59A2.3.1	50	50	49
F59A3.6a.1	49	50	47	45	42	51	50	45	42	51	50
F59A3.6a.2	49	50	47	45	42	51	50	45	51	50
H02I12.1.1	47	45	46	46	48	47	48	46	43
H27M09.1.1	46	129	77	47	117	45	48	129	62	44	47
K01C8.10.1	46	49	49	47
K01C8.10.2	46	49	49	47
K01D12.14.1	48	45	42	48	44
K02B9.1.1	50	43	45	50	46
K04G2.11.1	48	48	46
K07A1.1.1	44	50	50
K07B1.7a.1	54	49	44	45	54	49
K07C6.2.1	44	52	44	52
K07D4.3.1	53	58	58
K07H8.2c.1	51	53	53
K10G6.2.1	242	45	64	242	94	99
M01A10.3.1	50	45	50
M01D1.3.1	47	47	45
M02H5.3.2	49	46	89	46	46	89
M05D6.1.1	48	45	48	44	43	42	44
M05D6.2.1	47	44	47	46	54	54
M162.8.1	50	44	56	56
R03H4.4.1	42	66	45	66
R05H5.4.1	51	51	45	45
R06C7.8.1	45	43	44	45	44
R07B1.2.1	47	47	43
R08D7.1.1	55	50	55	49
R09A8.1a.1	54	49	44	48	45	46	46	144	137	132	144	51
R09E10.7.1	48	51	44	46	47	46	51	47	46	47	48
R12C12.7.1	51	43	51	47
R13A1.3.2	46	46	45
R144.1.1	51	665	391	49	245	122	59	94	665	81	125	63
R144.10.1	47	51	45	43	51
R74.8a.1	45	52	49	49	49	52
T01B7.6.1	50	47	48	50
T01H3.4.1	48	49	49	48	48
T06E4.5.1	48	48	44
T09E8.2.1	52	45	44	48	52	46	47	47
T11F8.3a.1	48	47	45	49	44	49
T13F2.6.1	54	61	50	61	49	54	44	54
T14B4.3.1	41	47	47
T15D6.6.1	55	55	49	50	53	52
T21B10.4.1	43	51	50	51	43	44
T22C1.3.1	46	51	46	41	51
T23D5.7.2	40	46	44	48	48
T24H10.1.1	52	52	47
W02A11.8.1	47	49	49
W04D2.2a.1	42	45	49	49
W05H5.8.1	43	47	45	47
Y102A5C.32.1	48	50	45	50
Y116A8A.8.1	54	54	43	48	42	52
Y34B4A.5.1	50	47	55	48	48	55	42
Y38A10A.1.1	43	46	46
Y48E1B.12.1	53	58	58
Y53C10A.24.1	48	48	45	41
Y54F10BM.6a.1	50	46	50
Y54G2A.32.1	54	49	54	45
Y54G2A.32.2	38	54	49	54	45
Y55D5A.6.1	52	47	940	649	48	372	194	940
Y57A10A.4.1	43	48	43	49	49	48	50	50
Y59A8B.26b.1	44	117	117
Y65B4BL.3b.1	1225	596	1225	46
Y81B9A.1.1	52	45	52	50
Y9C9A.16b.1	402	122	42	110	79	42	402
ZC204.17.1	41	46	46
ZC412.1a.1	534	109	501	681	49	42	192	778	532	778
ZC513.6.1	48	48	44	45	45
ZK1127.3.1	45	45	41
ZK1248.14.1	46	51	51	49	45	46	48
ZK262.2.1	389	67	61	45	389	120
ZK632.14.1	51	54	54
ZK686.4.1	47	49	49
ZK863.7a.1	46	49	297	297	47	155	81
B0035.3.1	47	47	47
B0491.6a.1	48	51	47	51	51
B0491.6b.1	42	51	47	51	51
C04F12.10.1	46	46	46	45
C27A12.7a.1	51	44	48	43	51	51	49	46
C39E9.14b.1	49	43	50	50	50	47
F01D4.5b.1	50	44	50	50
F21F3.2.1	50	50	49	45	50	46
F43E2.8a.1	48	49	49	46	49
F49E8.1b.1	44	44	44
K12D9.5.1	49	49	47	49
R09E12.3.1	54	54	54
R12C12.2.1	49	49	48	47	46	49
T24C4.3.1	45	45	45
ZK1290.7.1	41	44	44	44
Arabidopsis
AT1G05320.9	90	71	77	96	96
AT1G05500.1	82	137	120	412	157	230	412	195	73	101	90	151
AT1G05610.2	92	68	72	79	94	94	92
AT1G06430.2	90	74	90
AT1G19835.3	185	185	100	77	82	94
AT1G20550.1	86	86	118	93	83	118	73	100
AT1G21590.1	86	78	100	104	79	80	90	90	104
AT1G23230.1	80	86	87	136	207	109	97	215	95	147	93	83	80	75	245	178	72	245	83
AT1G26370.1	102	86	98	103	116	103	119	173	90	86	109	173
AT1G34310.1	75	106	98	95	79	91	79	106	89	92	104	87	90
AT1G35660.1	99	78	78	78	99	83	91	89	92
AT1G35820.1	97	81	97
AT1G49380.1	80	79	98	108	151	100	151
AT1G51300.2	143	143	86	100	93	103	88
AT1G51490.1	104	108	98	99	91	95	88	108	80	23	82	99
AT1G51800.1	69	71	79	73	104	85	73	104	96	89	103
AT1G52160.1	82	84	81	93	77	93	91	82	83	70
AT1G52260.1	86	74	103	89	91	105	93	112	98	76	112
AT1G52410.2	77	98	83	140	140	83	99	88	100	86	124	69	98	97	97	75	81	93	76	83	83	83	92	84	91
AT1G59800.1	84	92	86	87	92
AT1G60030.1	86	85	74	87	78	82	98	95	75	94	87	98
AT1G61450.1	80	77	80
AT1G61480.1	104	104	80	96	79	92
AT1G63110.1	89	77	114	192	115	80	78	165	103	105	74	94	192
AT1G64350.1	73	78	78	88	97	97
AT1G65140.1	89	89	70	80	83	79	85	78
AT1G68920.1	86	88	90	89	74	78	90
AT1G71480.1	89	80	94	94
AT1G73960.1	248	90	112	468	85	365	110	111	139	92	567	109	108	252	85	567	83	516	191	378	82	91	90	149
AT1G75600.1	90	104	104
AT1G77020.1	81	90	90	86	79	76	85	85
AT2G14265.1	52	143	143	135
AT2G19090.1	85	86	86
AT2G20050.1	91	85	97	93	80	97	82	78	69	89	87	90	92
AT2G23096.1	87	103	105	86	105	77	82
AT2G24370.1	88	86	88	76	73	73	68	82	84
AT2G27630.1	78	88	86	83	61	103	103	89	99	89	94
AT2G30790.1	81	86	86
AT2G34010.1	99	99	87	77
AT2G34220.2	94	94	85	75
AT2G37420.2	68	78	83	99	69	102	86	82	71	82	102	80	83	88	90	75	74	84
AT2G38823.1	89	95	95	85
AT2G39240.1	100	82	88	112	88	84	107	102	121	98	121	104	113
AT2G39690.5	65	81	74	95	95	94	78	86
AT2G41020.1	103	166	98	81	148	240	345	258	345	186	115
AT2G41040.1	85	95	95	70	83	79
AT2G45270.1	94	179	179	94	87	138	98	109	74	77	83	95
AT2G46910.1	92	74	92	85	78	85	79	82
AT3G01310.1	190	157	280	151	124	130	108	121	280	196	123	175	91	85	179	247	148	105	153	81	175	206	107	86	143	104	81	85	94	75
AT3G04850.1	382	100	293	93	382	146	95	78	94
AT3G07140.1	109	109	98	104
AT3G07520.1	203	203	93	86
AT3G11410.1	85	92	92
AT3G12220.1	73	80	89	85	85	88	79	85	78	77	85	84	89
AT3G15610.1	151	109	151	96	90	98
AT3G16030.6	97	97	95	69	66	79	75
AT3G17670.2	78	91	91
AT3G20200.1	101	101	89	84	100	85	86	98	69	95
AT3G21215.1	323	79	197	116	323	116	88	97
AT3G26370.1	175	92	170	124	93	175	96	88	88	81
AT3G43153.1	86	86	48	83
AT3G45680.1	81	81	75
AT3G48090.1	76	96	96
AT3G52150.1	88	79	88
AT3G54000.1	98	98	89	97
AT3G55800.1	89	91	91	90	75	79	85
AT3G56960.2	88	85	80	88	78	86	84
AT3G61540.1	83	82	89	79	75	86	91	91	77
AT3G61610.1	78	94	84	77	89	94	80
AT3G62850.1	87	87	76
AT3G63310.1	77	71	77
AT3G63510.1	73	82	76	72	84	91	79	75	85	91	73
AT4G00755.1	92	88	88	92
AT4G01010.2	126	73	126	90	88	80
AT4G04500.1	91	84	91	73	77
AT4G12120.1	271	120	82	82	90	105	271	74	84	95	86	84	84	68	91	98	104	169	90	91
AT4G17480.1	74	94	89	98	98	85	82
AT4G17580.1	123	87	123	100	94	86
AT4G19990.6	104	80	99	104
AT4G21340.1	95	88	135	135	97	109
AT4G28150.1	71	84	84	87	87
AT4G32420.6	326	91	106	309	326	263	90	69	202	283	90	86	125
AT4G35570.1	94	82	100	100	76	86
AT4G36190.1	125	100	103	101	91	68	127	93	91	127	117
AT5G03345.2	101	101	83
AT5G04930.1	100	110	87	110	81	95
AT5G06700.1	82	82	91	91
AT5G18970.1	90	110	110
AT5G24380.1	89	89	86	86	83
AT5G25480.1	83	123	76	100	207	89	94	207
AT5G27800.1	84	90	90	49	51
AT5G27920.1	96	81	74	96	82	87
AT5G28540.1	170	78	92	170	90
AT5G35750.1	97	105	80	84	105	93	71	78	94	86	86	85
AT5G38850.1	96	96	91
AT5G41070.1	92	94	94
AT5G42310.1	86	86	77
AT5G45760.1	102	90	89	85	102	96	70	88	80
AT5G52920.1	182	86	89	123	98	182	92	97	97	76	71
AT5G60720.1	341	341	311	80	75	126	88	96	208
AT5G60840.1	72	97	92	97
AT5G64250.2	73	72	88	88
AT5G66680.1	90	86	155	135	166	84	142	166	98	116	80	110
AT5G67530.1	79	82	83	72	82	95	76	92	75	95
AT1G27410.1	83	83	83
AT2G14620.1	74	74	74
AT3G51490.2	86	73	86	86
AT4G23355.1	68	98	99	99	99	73
AT2G07981.1	109	109	108	109	109	55	109	109	73	55	109	109	109	108	109
