# Supplementary material for: Genes divided according to the relative position of the longest intron show increased representation in different KEGG pathways
Source: BMC Genomics. 2024 Jun 28;25:649. doi: 10.1186/s12864-024-10558-x (PMC11214234; doi:10.1186/s12864-024-10558-x)
Supplement: Supplementary file 1 — Supplementary Material 1. Figure S1: Comparison of the absolute and relative positions of the longest introns among orthologous genes of 6 vertebrates. Twenty randomly selected human genes and their corresponding orthologs were monitored in each of the groups with the longest human intron in the 1st tertile (A), 2nd tertile (B) and 3rd tertile (C). [file 12864_2024_10558_MOESM1_ESM.zip › Supplementary Information Dvorak/Table S11_GSEA Input primary data v3.xlsx]

## Sheet: List1
Table S11: Input data for gene set enrichment analysis (GSEA) - genes with three or more introns divided according to the relative positions of the longest introns
>Human_(0;0.33]	>Human_(0.33;0.66]	>Human_(0.66;1]	>Mouse_(0;0.33]	>Mouse_(0.33;0.66]	>Mouse_(0.66;1]	>Chicken_(0;0.33]	>Chicken_(0.33;0.66]	>Chicken_(0.66;1]	>Zebrafish_(0;0.33]	>Zebrafish_(0.33;0.66]	>Zebrafish_(0.66;1]	>Koala_(0;0.33]	>Koala_(0.33;0.66]	>Koala_(0.66;1]	>Fugu_(0;0.33]	>Fugu_(0.33;0.66]	>Fugu_(0.66;1]	>Worm_(0;0.33]	>Worm_(0.33;0.66]	>Worm_(0.66;1]	>Arabidopsis_(0;0.33]	>Arabidopsis_(0.33;0.66]	>Arabidopsis_(0.66;1]
ENSG00000054654	ENSG00000138002	ENSG00000158486	ENSMUSG00000063450	ENSMUSG00000039230	ENSMUSG00000040383	ENSGALG00010017621	ENSGALG00010008171	ENSGALG00010020375	ENSDARG00000021720	ENSDARG00000014239	ENSDARG00000075083	ENSPCIG00000019718	ENSPCIG00000029314	ENSPCIG00000002281	ENSTRUG00000017418	ENSTRUG00000010995	ENSTRUG00000023819	F31B12.1d.1	C54G7.3d.1	B0261.2a.1	AT4G17140	AT3G48110	AT1G18450
ENSG00000143341	ENSG00000164880	ENSG00000085982	ENSMUSG00000066842	ENSMUSG00000094439	ENSMUSG00000034848	ENSGALG00010027270	ENSGALG00010005282	ENSGALG00010022483	ENSDARG00000016936	ENSDARG00000103969	ENSDARG00000020028	ENSPCIG00000022209	ENSPCIG00000009190	ENSPCIG00000004026	ENSTRUG00000014610	ENSTRUG00000001880	ENSTRUG00000032983	F31B12.1i.1	C54G7.3e.1	B0261.2b.1	AT1G64790	AT5G53010	AT3G24180
ENSG00000198626	ENSG00000128829	ENSG00000120008	ENSMUSG00000066036	ENSMUSG00000014850	ENSMUSG00000024613	ENSGALG00010021099	ENSGALG00010010646	ENSGALG00010024771	ENSDARG00000009549	ENSDARG00000098726	ENSDARG00000088083	ENSPCIG00000021710	ENSPCIG00000020414	ENSPCIG00000013943	ENSTRUG00000008424	ENSTRUG00000006184	ENSTRUG00000016302	F31B12.1k.1	F56A6.2a.1	F54E4.1a.1	AT1G04600	AT3G11130	AT5G01630
ENSG00000198838	ENSG00000141556	ENSG00000145700	ENSMUSG00000021313	ENSMUSG00000018548	ENSMUSG00000058589	ENSGALG00010021123	ENSGALG00010001465	ENSGALG00010012230	ENSDARG00000023797	ENSDARG00000019371	ENSDARG00000102325	ENSPCIG00000017458	ENSPCIG00000018352	ENSPCIG00000021783	ENSTRUG00000027869	ENSTRUG00000020831	ENSTRUG00000031709	F31B12.1g.1	T07H6.5b.1	F54E4.1d.1	AT5G43900	AT5G27410	AT2G16940
ENSG00000112159	ENSG00000144406	ENSG00000174799	ENSMUSG00000058006	ENSMUSG00000013629	ENSMUSG00000025133	ENSGALG00010003308	ENSGALG00010007217	ENSGALG00010022950	ENSDARG00000115260	ENSDARG00000020041	ENSDARG00000019000	ENSPCIG00000024886	ENSPCIG00000013216	ENSPCIG00000028440	ENSTRUG00000029848	ENSTRUG00000004069	ENSTRUG00000032976	F31B12.1h.1	C25H3.11c.1	F54E4.1f.1	AT4G28710	AT3G08960	AT5G08470
ENSG00000148357	ENSG00000137411	ENSG00000113649	ENSMUSG00000028649	ENSMUSG00000038368	ENSMUSG00000026754	ENSGALG00010017795	ENSGALG00010001114	ENSGALG00010027968	ENSDARG00000071331	ENSDARG00000021402	ENSDARG00000029157	ENSPCIG00000018184	ENSPCIG00000017353	ENSPCIG00000012886	ENSTRUG00000031278	ENSTRUG00000011100	ENSTRUG00000008676	F31B12.1j.1	C25H3.11d.1	F54E4.1h.1	AT5G20490	AT1G08420	AT1G22870
ENSG00000142798	ENSG00000006744	ENSG00000145833	ENSMUSG00000055632	ENSMUSG00000056476	ENSMUSG00000028089	ENSGALG00010017873	ENSGALG00010009971	ENSGALG00010024965	ENSDARG00000003706	ENSDARG00000111797	ENSDARG00000093125	ENSPCIG00000013937	ENSPCIG00000023519	ENSPCIG00000023167	ENSTRUG00000001885	ENSTRUG00000006919	ENSTRUG00000009239	F31B12.1l.1	C36B1.1a.1	W06H8.8d.1	AT1G04160	AT2G20190	AT1G34150
ENSG00000123384	ENSG00000113318	ENSG00000101639	ENSMUSG00000028763	ENSMUSG00000030270	ENSMUSG00000038126	ENSGALG00010025368	ENSGALG00010011453	ENSGALG00010002518	ENSDARG00000028533	ENSDARG00000098919	ENSDARG00000015998	ENSPCIG00000027791	ENSPCIG00000001458	ENSPCIG00000030233	ENSTRUG00000009816	ENSTRUG00000012120	ENSTRUG00000016959	K11C4.5a.1	F52C12.4a.1	F45G2.2a.1	AT5G24280	AT2G48060	AT1G54510
ENSG00000157423	ENSG00000136378	ENSG00000005189	ENSMUSG00000033004	ENSMUSG00000033712	ENSMUSG00000018845	ENSGALG00010006948	ENSGALG00010029421	ENSGALG00010003714	ENSDARG00000102506	ENSDARG00000006921	ENSDARG00000032117	ENSPCIG00000025211	ENSPCIG00000006609	ENSPCIG00000021911	ENSTRUG00000016307	ENSTRUG00000031882	ENSTRUG00000002613	K11C4.5e.1	F52C12.4b.1	M01A10.2a.1	AT4G29900	AT4G12120	AT1G71410
ENSG00000005810	ENSG00000084774	ENSG00000105559	ENSMUSG00000035284	ENSMUSG00000036501	ENSMUSG00000024078	ENSGALG00010004243	ENSGALG00010026458	ENSGALG00010013749	ENSDARG00000076564	ENSDARG00000111746	ENSDARG00000055313	ENSPCIG00000033481	ENSPCIG00000008381	ENSPCIG00000004974	ENSTRUG00000018538	ENSTRUG00000026704	ENSTRUG00000003939	K11C4.5c.1	F52C12.4e.1	M01A10.2h.1	AT5G57110	AT4G15570	AT1G76280
ENSG00000115464	ENSG00000188352	ENSG00000130714	ENSMUSG00000056342	ENSMUSG00000037005	ENSMUSG00000056167	ENSGALG00010000777	ENSGALG00010024198	ENSGALG00010017531	ENSDARG00000040004	ENSDARG00000093267	ENSDARG00000057787	ENSPCIG00000010866	ENSPCIG00000016088	ENSPCIG00000000844	ENSTRUG00000012584	ENSTRUG00000012163	ENSTRUG00000012344	K11C4.5g.1	F52C12.4f.1	F15B10.2a.1	AT3G43300	AT5G36870	AT2G04270
ENSG00000081479	ENSG00000104755	ENSG00000135336	ENSMUSG00000022262	ENSMUSG00000073418	ENSMUSG00000090150	ENSGALG00010019302	ENSGALG00010004545	ENSGALG00010018606	ENSDARG00000116204	ENSDARG00000038905	ENSDARG00000059553	ENSPCIG00000028525	ENSPCIG00000020540	ENSPCIG00000011081	ENSTRUG00000024952	ENSTRUG00000012264	ENSTRUG00000033271	K11C4.5b.1	ZK897.1m.1	F57C12.5e.1	AT5G47690	AT1G06720	AT2G23010
ENSG00000103657	ENSG00000109805	ENSG00000140538	ENSMUSG00000027070	ENSMUSG00000041720	ENSMUSG00000010277	ENSGALG00010024034	ENSGALG00010006311	ENSGALG00010004460	ENSDARG00000063068	ENSDARG00000075189	ENSDARG00000079530	ENSPCIG00000031838	ENSPCIG00000010984	ENSPCIG00000018342	ENSTRUG00000005142	ENSTRUG00000029981	ENSTRUG00000032326	K11C4.5f.1	ZK897.1n.1	Y41G9A.4d.1	AT1G36160	AT1G31810	AT2G26300
ENSG00000197102	ENSG00000158941	ENSG00000159337	ENSMUSG00000019027	ENSMUSG00000025145	ENSMUSG00000041828	ENSGALG00010000590	ENSGALG00010008158	ENSGALG00010006557	ENSDARG00000052866	ENSDARG00000076542	ENSDARG00000109944	ENSPCIG00000024383	ENSPCIG00000010311	ENSPCIG00000023505	ENSTRUG00000010399	ENSTRUG00000003101	ENSTRUG00000026394	K11C4.5d.1	C09E7.8a.1	C09E10.2a.1	AT1G63770	AT1G49670	AT2G27460
ENSG00000173064	ENSG00000166986	ENSG00000196455	ENSMUSG00000038664	ENSMUSG00000026827	ENSMUSG00000006464	ENSGALG00010024437	ENSGALG00010010301	ENSGALG00010014677	ENSDARG00000077920	ENSDARG00000076779	ENSDARG00000010042	ENSPCIG00000020169	ENSPCIG00000015460	ENSPCIG00000023797	ENSTRUG00000009425	ENSTRUG00000010129	ENSTRUG00000002541	K11C4.5h.1	F56D1.4a.1	C09E10.2b.1	AT5G17020	AT2G07690	AT2G39240
ENSG00000197969	ENSG00000188611	ENSG00000240303	ENSMUSG00000018707	ENSMUSG00000027263	ENSMUSG00000008845	ENSGALG00010024001	ENSGALG00010016114	ENSGALG00010016211	ENSDARG00000098294	ENSDARG00000088801	ENSDARG00000044528	ENSPCIG00000033749	ENSPCIG00000017329	ENSPCIG00000020810	ENSTRUG00000006944	ENSTRUG00000011665	ENSTRUG00000008050	C52A11.4d.1	F56D1.4d.1	C30A5.10a.1	AT3G08530	AT2G47510	AT3G12240
ENSG00000198198	ENSG00000197226	ENSG00000158125	ENSMUSG00000042744	ENSMUSG00000030061	ENSMUSG00000027209	ENSGALG00010025980	ENSGALG00010023052	ENSGALG00010018523	ENSDARG00000078890	ENSDARG00000002536	ENSDARG00000073721	ENSPCIG00000012259	ENSPCIG00000018700	ENSPCIG00000016743	ENSTRUG00000014072	ENSTRUG00000007555	ENSTRUG00000005777	F27D4.6a.1	T17H7.4c.1	C35B8.2a.1	AT5G06120	AT3G06860	AT3G43210
ENSG00000164796	ENSG00000241973	ENSG00000005436	ENSMUSG00000024421	ENSMUSG00000031703	ENSMUSG00000027255	ENSGALG00010017101	ENSGALG00010023809	ENSGALG00010018555	ENSDARG00000098237	ENSDARG00000008022	ENSDARG00000077442	ENSPCIG00000016569	ENSPCIG00000020226	ENSPCIG00000034234	ENSTRUG00000022459	ENSTRUG00000011633	ENSTRUG00000006539	F27D4.6a.2	ZC123.3a.1	F22D3.2d.1	AT2G16950	AT3G18520	AT3G48380
ENSG00000010327	ENSG00000114107	ENSG00000076003	ENSMUSG00000019820	ENSMUSG00000031881	ENSMUSG00000032125	ENSGALG00010008473	ENSGALG00010024761	ENSGALG00010023762	ENSDARG00000007912	ENSDARG00000014292	ENSDARG00000101282	ENSPCIG00000018175	ENSPCIG00000023018	ENSPCIG00000002401	ENSTRUG00000006538	ENSTRUG00000015831	ENSTRUG00000011995	F33D4.2d.1	C03F11.1.1	F22D3.2e.1	AT5G47010	AT3G47790	AT4G10120
ENSG00000154175	ENSG00000121152	ENSG00000148019	ENSMUSG00000096054	ENSMUSG00000035245	ENSMUSG00000038047	ENSGALG00010002399	ENSGALG00010025349	ENSGALG00010024575	ENSDARG00000013921	ENSDARG00000015536	ENSDARG00000111818	ENSPCIG00000026092	ENSPCIG00000024259	ENSPCIG00000003525	ENSTRUG00000013855	ENSTRUG00000033273	ENSTRUG00000022835	F27D4.6a.3	C09H6.2b.1	F22D3.2g.1	AT2G02560	AT3G52840	AT4G16760
ENSG00000162402	ENSG00000142186	ENSG00000148337	ENSMUSG00000024073	ENSMUSG00000039704	ENSMUSG00000041138	ENSGALG00010022813	ENSGALG00010029313	ENSGALG00010025623	ENSDARG00000116568	ENSDARG00000015563	ENSDARG00000005704	ENSPCIG00000013497	ENSPCIG00000027263	ENSPCIG00000004953	ENSTRUG00000011093	ENSTRUG00000006084	ENSTRUG00000008212	F27D4.6b.1	F16B3.1a.1	F22D3.2j.1	AT5G15540	AT4G00800	AT4G34900
ENSG00000080573	ENSG00000156860	ENSG00000173588	ENSMUSG00000033253	ENSMUSG00000056267	ENSMUSG00000053153	ENSGALG00010028890	ENSGALG00010000685	ENSGALG00010029260	ENSDARG00000054570	ENSDARG00000016918	ENSDARG00000016687	ENSPCIG00000000542	ENSPCIG00000029719	ENSPCIG00000008317	ENSTRUG00000017366	ENSTRUG00000031818	ENSTRUG00000005091	B0496.3b.1	F16B3.1b.1	F36D4.3a.1	AT1G30420	AT4G02390	AT4G38380
ENSG00000091536	ENSG00000164187	ENSG00000184949	ENSMUSG00000060924	ENSMUSG00000056917	ENSMUSG00000075704	ENSGALG00010003507	ENSGALG00010001862	ENSGALG00010029650	ENSDARG00000040001	ENSDARG00000037476	ENSDARG00000025948	ENSPCIG00000008493	ENSPCIG00000019697	ENSPCIG00000009731	ENSTRUG00000028421	ENSTRUG00000013116	ENSTRUG00000008123	C54D2.5a.1	F27D9.8.1	F36D4.3b.1	AT1G80410	AT4G32910	AT5G27300
ENSG00000130635	ENSG00000164674	ENSG00000047621	ENSMUSG00000042286	ENSMUSG00000072511	ENSMUSG00000093593	ENSGALG00010016385	ENSGALG00010008839	ENSGALG00010003126	ENSDARG00000079312	ENSDARG00000057113	ENSDARG00000032277	ENSPCIG00000020149	ENSPCIG00000023581	ENSPCIG00000011547	ENSTRUG00000002092	ENSTRUG00000033229	ENSTRUG00000008969	F25H8.3a.1	F43B10.1a.1	F39C12.2c.1	AT2G26330	AT5G36210	AT5G35410
ENSG00000196569	ENSG00000168096	ENSG00000089048	ENSMUSG00000028514	ENSMUSG00000079105	ENSMUSG00000094410	ENSGALG00010004721	ENSGALG00010009464	ENSGALG00010022162	ENSDARG00000104016	ENSDARG00000070043	ENSDARG00000038780	ENSPCIG00000029160	ENSPCIG00000032500	ENSPCIG00000014217	ENSTRUG00000026573	ENSTRUG00000005455	ENSTRUG00000003562	ZK973.6c.1	F52G3.1.1	F49E10.1.1	AT3G19960	AT5G37590	AT5G65940
ENSG00000075539	ENSG00000134571	ENSG00000103852	ENSMUSG00000004098	ENSMUSG00000022142	ENSMUSG00000021311	ENSGALG00010028434	ENSGALG00010010146	ENSGALG00010000452	ENSDARG00000018192	ENSDARG00000074645	ENSDARG00000038865	ENSPCIG00000012501	ENSPCIG00000013188	ENSPCIG00000021862	ENSTRUG00000015479	ENSTRUG00000010961	ENSTRUG00000003950	B0496.3f.1	F54F2.2a.4	K04F10.4d.2	AT5G07180	AT5G43500	AT2G07360
ENSG00000101680	ENSG00000028277	ENSG00000105127	ENSMUSG00000027966	ENSMUSG00000008496	ENSMUSG00000038122	ENSGALG00010009720	ENSGALG00010012110	ENSGALG00010005799	ENSDARG00000070080	ENSDARG00000075584	ENSDARG00000045411	ENSPCIG00000012649	ENSPCIG00000020925	ENSPCIG00000023690	ENSTRUG00000003695	ENSTRUG00000004703	ENSTRUG00000007129	C11D2.6d.1	K04H4.2b.1	K11E8.1h.2	AT5G22770	AT1G11000	AT2G31970
ENSG00000157106	ENSG00000030304	ENSG00000110048	ENSMUSG00000029104	ENSMUSG00000014503	ENSMUSG00000003762	ENSGALG00010020938	ENSGALG00010015664	ENSGALG00010007567	ENSDARG00000094282	ENSDARG00000086490	ENSDARG00000062248	ENSPCIG00000001109	ENSPCIG00000013323	ENSPCIG00000025501	ENSTRUG00000016389	ENSTRUG00000015050	ENSTRUG00000013867	C11D2.6i.1	K12B6.1.1	Y48B6A.7.1	AT5G22780	AT1G71440	AT5G06970
ENSG00000073910	ENSG00000036549	ENSG00000113492	ENSMUSG00000070327	ENSMUSG00000019734	ENSMUSG00000005897	ENSGALG00010016597	ENSGALG00010021215	ENSGALG00010008181	ENSDARG00000019426	ENSDARG00000087229	ENSDARG00000068951	ENSPCIG00000000424	ENSPCIG00000021899	ENSPCIG00000026300	ENSTRUG00000030306	ENSTRUG00000011625	ENSTRUG00000015063	C54D1.1.1	Y23H5A.5d.1	C06A12.4b.1	AT5G62230	AT2G31510	AT1G42470
ENSG00000160145	ENSG00000038427	ENSG00000114268	ENSMUSG00000024330	ENSMUSG00000019988	ENSMUSG00000008373	ENSGALG00010019932	ENSGALG00010008474	ENSGALG00010009484	ENSDARG00000019231	ENSDARG00000104567	ENSDARG00000070394	ENSPCIG00000019655	ENSPCIG00000000798	ENSPCIG00000027672	ENSTRUG00000006458	ENSTRUG00000009030	ENSTRUG00000015562	T02C5.5f.1	ZC196.5.1	C33D12.2a.1	AT3G15980	AT2G39200	AT1G04920
ENSG00000055609	ENSG00000072135	ENSG00000122882	ENSMUSG00000026837	ENSMUSG00000020079	ENSMUSG00000020523	ENSGALG00010012024	ENSGALG00010015027	ENSGALG00010011966	ENSDARG00000031108	ENSDARG00000114564	ENSDARG00000074244	ENSPCIG00000032110	ENSPCIG00000003086	ENSPCIG00000029633	ENSTRUG00000009825	ENSTRUG00000006901	ENSTRUG00000004481	T02C5.5h.1	ZK154.7.1	C35B1.2a.1	AT1G47550	AT2G43240	AT1G09230
ENSG00000104517	ENSG00000100191	ENSG00000128191	ENSMUSG00000042678	ENSMUSG00000020226	ENSMUSG00000020633	ENSGALG00010027147	ENSGALG00010000614	ENSGALG00010012089	ENSDARG00000075327	ENSDARG00000044622	ENSDARG00000105279	ENSPCIG00000020611	ENSPCIG00000003271	ENSPCIG00000029727	ENSTRUG00000007520	ENSTRUG00000009768	ENSTRUG00000032576	T02C5.5j.1	F56A6.2b.1	C54D10.14b.1	AT1G47560	AT3G06550	AT1G14530
ENSG00000165899	ENSG00000101425	ENSG00000131788	ENSMUSG00000019899	ENSMUSG00000021468	ENSMUSG00000021587	ENSGALG00010004565	ENSGALG00010001432	ENSGALG00010015163	ENSDARG00000100729	ENSDARG00000059987	ENSDARG00000110040	ENSPCIG00000026358	ENSPCIG00000003247	ENSPCIG00000014986	ENSTRUG00000009321	ENSTRUG00000006717	ENSTRUG00000031189	T02C5.5l.1	C03F11.3.1	C56G2.1c.1	AT2G47410	AT3G06930	AT1G26120
ENSG00000171914	ENSG00000109466	ENSG00000135677	ENSMUSG00000043940	ENSMUSG00000022657	ENSMUSG00000022718	ENSGALG00010006516	ENSGALG00010001542	ENSGALG00010017140	ENSDARG00000024847	ENSDARG00000000935	ENSDARG00000112229	ENSPCIG00000013799	ENSPCIG00000004155	ENSPCIG00000029003	ENSTRUG00000005042	ENSTRUG00000005313	ENSTRUG00000014202	C11D2.6a.1	C13F10.4.1	C56G2.1e.1	AT3G06670	AT3G14010	AT1G27470
ENSG00000172915	ENSG00000114054	ENSG00000160360	ENSMUSG00000029414	ENSMUSG00000023045	ENSMUSG00000024926	ENSGALG00010020006	ENSGALG00010001827	ENSGALG00010017690	ENSDARG00000031678	ENSDARG00000015907	ENSDARG00000089913	ENSPCIG00000000925	ENSPCIG00000007060	ENSPCIG00000000052	ENSTRUG00000015743	ENSTRUG00000006611	ENSTRUG00000010772	C11D2.6g.1	C15F1.2.1	E03H4.4.1	AT4G21710	AT3G29320	AT1G48420
ENSG00000096433	ENSG00000123815	ENSG00000162039	ENSMUSG00000079022	ENSMUSG00000024830	ENSMUSG00000025648	ENSGALG00010011793	ENSGALG00010002464	ENSGALG00010017828	ENSDARG00000061994	ENSDARG00000016706	ENSDARG00000008461	ENSPCIG00000008194	ENSPCIG00000009135	ENSPCIG00000000878	ENSTRUG00000002627	ENSTRUG00000006713	ENSTRUG00000031345	C11D2.6k.1	C16B8.1.1	F11D5.5.1	AT4G33150	AT3G52050	AT2G02180
ENSG00000163803	ENSG00000124275	ENSG00000175426	ENSMUSG00000030655	ENSMUSG00000025287	ENSMUSG00000026930	ENSGALG00010024582	ENSGALG00010002561	ENSGALG00010018644	ENSDARG00000062485	ENSDARG00000018914	ENSDARG00000020898	ENSPCIG00000011807	ENSPCIG00000009357	ENSPCIG00000003893	ENSTRUG00000013913	ENSTRUG00000010351	ENSTRUG00000031753	C11D2.6l.1	C27H5.7a.1	F14D12.5.1	AT5G18620	AT3G57350	AT2G13790
ENSG00000196712	ENSG00000129988	ENSG00000178035	ENSMUSG00000056602	ENSMUSG00000026126	ENSMUSG00000032401	ENSGALG00010027594	ENSGALG00010002926	ENSGALG00010020003	ENSDARG00000069093	ENSDARG00000023002	ENSDARG00000025567	ENSPCIG00000013342	ENSPCIG00000009086	ENSPCIG00000004006	ENSTRUG00000032231	ENSTRUG00000012471	ENSTRUG00000008136	T02C5.5b.1	C27H5.7b.1	F32B4.8a.1	AT5G44240	AT3G59360	AT2G19430
ENSG00000038382	ENSG00000135506	ENSG00000188501	ENSMUSG00000035258	ENSMUSG00000028099	ENSMUSG00000035944	ENSGALG00010028301	ENSGALG00010004350	ENSGALG00010021504	ENSDARG00000016311	ENSDARG00000029881	ENSDARG00000036040	ENSPCIG00000016236	ENSPCIG00000009834	ENSPCIG00000005844	ENSTRUG00000030764	ENSTRUG00000015345	ENSTRUG00000030344	T02C5.5g.1	C34F11.3a.1	F32B4.8b.1	AT5G60930	AT3G61010	AT2G33560
ENSG00000137076	ENSG00000136891	ENSG00000197415	ENSMUSG00000061751	ENSMUSG00000028680	ENSMUSG00000037033	ENSGALG00010000753	ENSGALG00010007673	ENSGALG00010023412	ENSDARG00000076213	ENSDARG00000033916	ENSDARG00000059897	ENSPCIG00000019709	ENSPCIG00000011307	ENSPCIG00000006321	ENSTRUG00000005189	ENSTRUG00000022279	ENSTRUG00000004599	T02C5.5i.1	C34F6.1.1	F37E3.1.1	AT1G29750	AT4G03200	AT2G39550
ENSG00000197694	ENSG00000141434	ENSG00000204839	ENSMUSG00000037487	ENSMUSG00000030774	ENSMUSG00000037973	ENSGALG00010021287	ENSGALG00010007774	ENSGALG00010024831	ENSDARG00000099547	ENSDARG00000038207	ENSDARG00000060868	ENSPCIG00000025013	ENSPCIG00000013207	ENSPCIG00000006329	ENSTRUG00000014248	ENSTRUG00000006157	ENSTRUG00000005438	T02C5.5k.1	C46C11.2.1	F52E10.1a.1	AT1G50360	AT5G02250	AT2G41440
ENSG00000135905	ENSG00000142235	ENSG00000180777	ENSMUSG00000038056	ENSMUSG00000033386	ENSMUSG00000043051	ENSGALG00010018715	ENSGALG00010008319	ENSGALG00010026433	ENSDARG00000002295	ENSDARG00000038910	ENSDARG00000061201	ENSPCIG00000008643	ENSPCIG00000015177	ENSPCIG00000006796	ENSTRUG00000016964	ENSTRUG00000027329	ENSTRUG00000010987	T02C5.5m.1	C46E1.3.1	F52E10.1b.1	AT1G56140	AT5G03730	AT2G41490
ENSG00000138246	ENSG00000146842	ENSG00000088298	ENSMUSG00000027799	ENSMUSG00000034617	ENSMUSG00000043251	ENSGALG00010001666	ENSGALG00010008342	ENSGALG00010027948	ENSDARG00000003395	ENSDARG00000039302	ENSDARG00000070477	ENSPCIG00000021470	ENSPCIG00000017046	ENSPCIG00000009010	ENSTRUG00000030044	ENSTRUG00000001445	ENSTRUG00000011360	B0496.3h.2	C48D5.1a.1	F56H6.7.1	AT1G80490	AT5G15170	AT2G44490
ENSG00000187908	ENSG00000148737	ENSG00000099364	ENSMUSG00000041638	ENSMUSG00000037474	ENSMUSG00000045624	ENSGALG00010005860	ENSGALG00010011496	ENSGALG00010028433	ENSDARG00000024874	ENSDARG00000042090	ENSDARG00000074708	ENSPCIG00000017944	ENSPCIG00000017545	ENSPCIG00000010538	ENSTRUG00000001875	ENSTRUG00000012549	ENSTRUG00000012564	C11D2.6e.1	C53A5.13a.1	H04J21.3a.1	AT3G06400	AT5G27680	AT3G01650
ENSG00000278540	ENSG00000157426	ENSG00000104549	ENSMUSG00000042644	ENSMUSG00000039428	ENSMUSG00000052139	ENSGALG00010029166	ENSGALG00010011630	ENSGALG00010029663	ENSDARG00000069415	ENSDARG00000055292	ENSDARG00000075923	ENSPCIG00000016796	ENSPCIG00000020123	ENSPCIG00000010577	ENSTRUG00000004807	ENSTRUG00000017705	ENSTRUG00000014268	C11D2.6j.1	D2092.1a.1	K09C4.8.1	AT4G02260	AT5G49840	AT3G06720
ENSG00000074755	ENSG00000166575	ENSG00000105695	ENSMUSG00000022263	ENSMUSG00000040462	ENSMUSG00000056598	ENSGALG00010001298	ENSGALG00010011649	ENSGALG00010024949	ENSDARG00000001968	ENSDARG00000055934	ENSDARG00000077228	ENSPCIG00000013209	ENSPCIG00000023808	ENSPCIG00000010853	ENSTRUG00000012176	ENSTRUG00000027786	ENSTRUG00000017045	C34E11.3a.1	F12B6.2a.1	T11B7.4e.1	AT5G57320	AT5G66760	AT3G18900
ENSG00000129566	ENSG00000167608	ENSG00000112699	ENSMUSG00000028465	ENSMUSG00000047117	ENSMUSG00000059114	ENSGALG00010011949	ENSGALG00010011670	ENSGALG00010016262	ENSDARG00000012405	ENSDARG00000057317	ENSDARG00000094603	ENSPCIG00000007577	ENSPCIG00000025950	ENSPCIG00000016706	ENSTRUG00000015194	ENSTRUG00000020194	ENSTRUG00000018406	F26C11.3a.1	F18G5.4.1	W09D10.2.1	AT1G16330	AT1G20720	AT3G21465
ENSG00000167548	ENSG00000167780	ENSG00000113595	ENSMUSG00000020532	ENSMUSG00000063600	ENSMUSG00000061937	ENSGALG00010025645	ENSGALG00010011796	ENSGALG00010005045	ENSDARG00000109826	ENSDARG00000062177	ENSDARG00000110026	ENSPCIG00000005228	ENSPCIG00000026730	ENSPCIG00000017523	ENSTRUG00000012145	ENSTRUG00000017969	ENSTRUG00000024910	F26C11.3b.1	F20C5.1e.1	Y116A8C.16a.1	AT1G24190	AT2G01460	AT3G25680
ENSG00000138119	ENSG00000173226	ENSG00000124795	ENSMUSG00000032560	ENSMUSG00000004568	ENSMUSG00000062867	ENSGALG00010003307	ENSGALG00010012210	ENSGALG00010008221	ENSDARG00000114086	ENSDARG00000073709	ENSDARG00000115924	ENSPCIG00000019029	ENSPCIG00000026818	ENSPCIG00000018361	ENSTRUG00000023023	ENSTRUG00000000286	ENSTRUG00000022441	F26C11.3c.1	F32A5.2b.1	Y116A8C.16c.1	AT1G53430	AT1G04120	AT3G48710
ENSG00000139219	ENSG00000173846	ENSG00000134897	ENSMUSG00000033788	ENSMUSG00000055567	ENSMUSG00000090173	ENSGALG00010005821	ENSGALG00010013264	ENSGALG00010027619	ENSDARG00000008976	ENSDARG00000077114	ENSDARG00000003984	ENSPCIG00000030144	ENSPCIG00000027110	ENSPCIG00000018587	ENSTRUG00000009921	ENSTRUG00000000990	ENSTRUG00000010624	F26C11.3d.1	F35E12.7a.1	Y71F9AM.4a.1	AT1G53440	AT1G09430	AT3G49370
ENSG00000160796	ENSG00000178226	ENSG00000135119	ENSMUSG00000038608	ENSMUSG00000031461	ENSMUSG00000105053	ENSGALG00010009357	ENSGALG00010013595	ENSGALG00010001397	ENSDARG00000004174	ENSDARG00000077469	ENSDARG00000035120	ENSPCIG00000035318	ENSPCIG00000027170	ENSPCIG00000019331	ENSTRUG00000011055	ENSTRUG00000029106	ENSTRUG00000032134	F26C11.3f.1	F41C3.7a.1	ZC13.3.1	AT1G56120	AT1G11100	AT3G52210
ENSG00000204262	ENSG00000184343	ENSG00000137275	ENSMUSG00000048154	ENSMUSG00000024054	ENSMUSG00000060212	ENSGALG00010014641	ENSGALG00010014997	ENSGALG00010002927	ENSDARG00000013526	ENSDARG00000079560	ENSDARG00000078767	ENSPCIG00000021429	ENSPCIG00000027171	ENSPCIG00000018761	ENSTRUG00000032102	ENSTRUG00000000535	ENSTRUG00000008041	F29D11.1.1	F44A2.1b.2	ZK287.4b.1	AT2G27040	AT1G16650	AT3G55580
ENSG00000128512	ENSG00000186141	ENSG00000140015	ENSMUSG00000055670	ENSMUSG00000000958	ENSMUSG00000001569	ENSGALG00010015632	ENSGALG00010015544	ENSGALG00010004234	ENSDARG00000018820	ENSDARG00000093091	ENSDARG00000006900	ENSPCIG00000010427	ENSPCIG00000030403	ENSPCIG00000025825	ENSTRUG00000004461	ENSTRUG00000017131	ENSTRUG00000020567	T24B8.7c.1	F46H6.2a.1	Y79H2A.3f.1	AT2G32940	AT1G16720	AT3G57200
ENSG00000143669	ENSG00000094631	ENSG00000140682	ENSMUSG00000109446	ENSMUSG00000001670	ENSMUSG00000005204	ENSGALG00010018915	ENSGALG00010016603	ENSGALG00010004990	ENSDARG00000036232	ENSDARG00000093234	ENSDARG00000008818	ENSPCIG00000023741	ENSPCIG00000034289	ENSPCIG00000029754	ENSTRUG00000002160	ENSTRUG00000017952	ENSTRUG00000000909	T24B8.7d.1	F49E10.2b.1	C01G6.6a.1	AT3G12020	AT1G17960	AT3G59830
ENSG00000147251	ENSG00000104880	ENSG00000143473	ENSMUSG00000022483	ENSMUSG00000002068	ENSMUSG00000006673	ENSGALG00010009054	ENSGALG00010016667	ENSGALG00010005011	ENSDARG00000052063	ENSDARG00000101458	ENSDARG00000009196	ENSPCIG00000017398	ENSPCIG00000022788	ENSPCIG00000029681	ENSTRUG00000004910	ENSTRUG00000000723	ENSTRUG00000031688	Y43H11AL.3a.2	F49E11.1b.1	C01H6.9.1	AT3G13870	AT1G48120	AT3G63190
ENSG00000188153	ENSG00000112282	ENSG00000145476	ENSMUSG00000025064	ENSMUSG00000004931	ENSMUSG00000015452	ENSGALG00010014128	ENSGALG00010017921	ENSGALG00010005181	ENSDARG00000018566	ENSDARG00000105625	ENSDARG00000012275	ENSPCIG00000011417	ENSPCIG00000027278	ENSPCIG00000003684	ENSTRUG00000010710	ENSTRUG00000000009	ENSTRUG00000015336	B0496.3a.2	F56A11.1.1	C02A12.8.1	AT3G45850	AT1G52400	AT4G01830
ENSG00000133958	ENSG00000172139	ENSG00000149474	ENSMUSG00000025558	ENSMUSG00000006021	ENSMUSG00000015950	ENSGALG00010023781	ENSGALG00010018438	ENSGALG00010006059	ENSDARG00000055225	ENSDARG00000109724	ENSDARG00000012600	ENSPCIG00000013239	ENSPCIG00000034110	ENSPCIG00000000575	ENSTRUG00000015906	ENSTRUG00000004727	ENSTRUG00000004943	E03A3.6a.1	F57B9.2c.1	C04G6.1c.2	AT3G46960	AT1G61030	AT4G14880
ENSG00000147459	ENSG00000109061	ENSG00000150676	ENSMUSG00000026042	ENSMUSG00000015023	ENSMUSG00000016995	ENSGALG00010004841	ENSGALG00010018969	ENSGALG00010006065	ENSDARG00000078508	ENSDARG00000113047	ENSDARG00000017798	ENSPCIG00000016933	ENSPCIG00000032256	ENSPCIG00000004920	ENSTRUG00000018293	ENSTRUG00000006927	ENSTRUG00000008905	F13E6.6.1	K06G5.1.1	C06B8.2b.1	AT3G50240	AT1G64430	AT4G15640
ENSG00000169031	ENSG00000014164	ENSG00000157131	ENSMUSG00000056724	ENSMUSG00000017221	ENSMUSG00000017211	ENSGALG00010008514	ENSGALG00010020648	ENSGALG00010007917	ENSDARG00000097827	ENSDARG00000113152	ENSDARG00000020224	ENSPCIG00000017974	ENSPCIG00000002636	ENSPCIG00000018864	ENSTRUG00000024473	ENSTRUG00000007115	ENSTRUG00000012941	F54D1.5.1	K06G5.1.2	C06B8.2d.1	AT4G03560	AT1G65130	AT4G20325
ENSG00000187498	ENSG00000019186	ENSG00000157578	ENSMUSG00000019726	ENSMUSG00000019845	ENSMUSG00000020953	ENSGALG00010013170	ENSGALG00010021060	ENSGALG00010008024	ENSDARG00000006923	ENSDARG00000113556	ENSDARG00000025949	ENSPCIG00000004992	ENSPCIG00000036533	ENSPCIG00000006251	ENSTRUG00000016502	ENSTRUG00000008541	ENSTRUG00000006712	T05A10.1c.1	K07A12.4a.1	C11E4.3a.1	AT4G28470	AT1G73470	AT4G25340
ENSG00000103335	ENSG00000042317	ENSG00000157654	ENSMUSG00000031093	ENSMUSG00000020000	ENSMUSG00000021178	ENSGALG00010023996	ENSGALG00010021375	ENSGALG00010008045	ENSDARG00000061052	ENSDARG00000115880	ENSDARG00000030095	ENSPCIG00000006758	ENSPCIG00000025265	ENSPCIG00000005636	ENSTRUG00000028988	ENSTRUG00000008700	ENSTRUG00000001066	B0207.5a.1	K07A12.4a.2	C25E10.2.1	AT5G05570	AT2G02500	AT4G25720
ENSG00000108821	ENSG00000059378	ENSG00000159263	ENSMUSG00000031274	ENSMUSG00000021007	ENSMUSG00000021377	ENSGALG00010028002	ENSGALG00010021638	ENSGALG00010009396	ENSDARG00000061736	ENSDARG00000033345	ENSDARG00000031562	ENSPCIG00000005442	ENSPCIG00000011715	ENSPCIG00000021551	ENSTRUG00000032435	ENSTRUG00000009469	ENSTRUG00000004669	B0207.5b.1	K09B11.9a.1	C30F12.1.1	AT5G19690	AT2G18080	AT4G26310
ENSG00000168542	ENSG00000071243	ENSG00000161956	ENSMUSG00000035954	ENSMUSG00000021010	ENSMUSG00000021712	ENSGALG00010006287	ENSGALG00010021736	ENSGALG00010009705	ENSDARG00000099871	ENSDARG00000052402	ENSDARG00000040683	ENSPCIG00000027061	ENSPCIG00000005307	ENSPCIG00000003230	ENSTRUG00000010000	ENSTRUG00000010094	ENSTRUG00000005278	C34E11.3d.1	M01F1.4b.1	C31A11.5.1	AT5G21150	AT2G21150	AT4G26990
ENSG00000127914	ENSG00000079931	ENSG00000165591	ENSMUSG00000039716	ENSMUSG00000022130	ENSMUSG00000021713	ENSGALG00010009941	ENSGALG00010022184	ENSGALG00010010774	ENSDARG00000061517	ENSDARG00000078757	ENSDARG00000042728	ENSPCIG00000027831	ENSPCIG00000013311	ENSPCIG00000024641	ENSTRUG00000000581	ENSTRUG00000010333	ENSTRUG00000006300	F25H8.5k.1	R01H10.8a.1	C31A11.7.1	AT5G47820	AT2G26260	AT5G03770
ENSG00000165029	ENSG00000084463	ENSG00000169344	ENSMUSG00000042010	ENSMUSG00000022498	ENSMUSG00000022300	ENSGALG00010021665	ENSGALG00010022304	ENSGALG00010011574	ENSDARG00000011407	ENSDARG00000001127	ENSDARG00000056742	ENSPCIG00000015198	ENSPCIG00000001046	ENSPCIG00000006029	ENSTRUG00000002449	ENSTRUG00000010884	ENSTRUG00000006596	T05A10.1m.1	R01H10.8b.1	C32D5.10.1	AT1G15520	AT2G31800	AT5G13020
ENSG00000131018	ENSG00000088451	ENSG00000170175	ENSMUSG00000057378	ENSMUSG00000024524	ENSMUSG00000024766	ENSGALG00010002374	ENSGALG00010022825	ENSGALG00010012683	ENSDARG00000060452	ENSDARG00000003175	ENSDARG00000058180	ENSPCIG00000037322	ENSPCIG00000006283	ENSPCIG00000011585	ENSTRUG00000029019	ENSTRUG00000011858	ENSTRUG00000006885	F25H8.5c.1	R02D3.1b.1	C37A2.5c.1	AT1G25350	AT2G31810	AT5G14020
ENSG00000107331	ENSG00000100220	ENSG00000171757	ENSMUSG00000021198	ENSMUSG00000027406	ENSMUSG00000024871	ENSGALG00010001364	ENSGALG00010024333	ENSGALG00010013958	ENSDARG00000062024	ENSDARG00000003576	ENSDARG00000059067	ENSPCIG00000035086	ENSPCIG00000006059	ENSPCIG00000025494	ENSTRUG00000027957	ENSTRUG00000011868	ENSTRUG00000006987	H06H21.10f.1	R03D7.8.1	C41D11.3a.1	AT1G30820	AT2G35040	AT5G20040
ENSG00000117983	ENSG00000101146	ENSG00000172638	ENSMUSG00000029505	ENSMUSG00000029009	ENSMUSG00000025791	ENSGALG00010003823	ENSGALG00010024456	ENSGALG00010014762	ENSDARG00000074201	ENSDARG00000005652	ENSDARG00000061714	ENSPCIG00000004598	ENSPCIG00000006584	ENSPCIG00000000811	ENSTRUG00000001884	ENSTRUG00000011873	ENSTRUG00000007182	T06D8.1j.1	R13.4c.1	C49A9.2.1	AT1G48410	AT2G43850	AT5G43560
ENSG00000125107	ENSG00000101365	ENSG00000174989	ENSMUSG00000031502	ENSMUSG00000029029	ENSMUSG00000026784	ENSGALG00010006351	ENSGALG00010024548	ENSGALG00010017428	ENSDARG00000076534	ENSDARG00000006392	ENSDARG00000063076	ENSPCIG00000006500	ENSPCIG00000006615	ENSPCIG00000001017	ENSTRUG00000006682	ENSTRUG00000012846	ENSTRUG00000007335	W05F2.7.1	R13H8.1h.1	C52B9.4.1	AT1G54490	AT3G06010	AT5G57270
ENSG00000130294	ENSG00000101938	ENSG00000176715	ENSMUSG00000044447	ENSMUSG00000029458	ENSMUSG00000028300	ENSGALG00010011311	ENSGALG00010024818	ENSGALG00010017743	ENSDARG00000032630	ENSDARG00000009525	ENSDARG00000068261	ENSPCIG00000011582	ENSPCIG00000007225	ENSPCIG00000001536	ENSTRUG00000007336	ENSTRUG00000012921	ENSTRUG00000020895	Y105E8A.25b.1	T01D1.2a.3	EGAP2.3.1	AT1G72960	AT3G08020	AT5G60160
ENSG00000140853	ENSG00000102580	ENSG00000182185	ENSMUSG00000079465	ENSMUSG00000029670	ENSMUSG00000028979	ENSGALG00010018529	ENSGALG00010026069	ENSGALG00010017867	ENSDARG00000000966	ENSDARG00000009685	ENSDARG00000068363	ENSPCIG00000018481	ENSPCIG00000010411	ENSPCIG00000002191	ENSTRUG00000014895	ENSTRUG00000014816	ENSTRUG00000010155	Y40C5A.3l.1	T16A1.7.1	F01E11.3.1	AT2G29890	AT3G12340	AT1G17260
ENSG00000107099	ENSG00000104856	ENSG00000185515	ENSMUSG00000001506	ENSMUSG00000029788	ENSMUSG00000029503	ENSGALG00010003978	ENSGALG00010027725	ENSGALG00010018334	ENSDARG00000077536	ENSDARG00000010051	ENSDARG00000087016	ENSPCIG00000025799	ENSPCIG00000010541	ENSPCIG00000002262	ENSTRUG00000015453	ENSTRUG00000015420	ENSTRUG00000011820	Y40C5A.3m.1	T21B10.3.1	F08C6.3.1	AT3G05040	AT3G13290	AT2G19950
ENSG00000128591	ENSG00000105173	ENSG00000186994	ENSMUSG00000014444	ENSMUSG00000030177	ENSMUSG00000030811	ENSGALG00010020498	ENSGALG00010027882	ENSGALG00010020481	ENSDARG00000086075	ENSDARG00000012460	ENSDARG00000097245	ENSPCIG00000028310	ENSPCIG00000011981	ENSPCIG00000002982	ENSTRUG00000008967	ENSTRUG00000016300	ENSTRUG00000012222	Y71A12B.4.1	T23G11.6a.1	F16D3.2.1	AT3G15410	AT3G14415	AT1G54730
ENSG00000130158	ENSG00000105538	ENSG00000219626	ENSMUSG00000026043	ENSMUSG00000031283	ENSMUSG00000031105	ENSGALG00010020775	ENSGALG00010028032	ENSGALG00010020659	ENSDARG00000091293	ENSDARG00000013596	ENSDARG00000100209	ENSPCIG00000025284	ENSPCIG00000013001	ENSPCIG00000003430	ENSTRUG00000007283	ENSTRUG00000017297	ENSTRUG00000013381	C27F2.2a.1	T23G11.6b.1	F16D3.2.2	AT3G24870	AT3G15520	AT1G72250
ENSG00000137642	ENSG00000112877	ENSG00000048471	ENSMUSG00000032198	ENSMUSG00000032113	ENSMUSG00000031370	ENSGALG00010024649	ENSGALG00010029152	ENSGALG00010020816	ENSDARG00000112613	ENSDARG00000013973	ENSDARG00000100612	ENSPCIG00000023566	ENSPCIG00000013715	ENSPCIG00000006035	ENSTRUG00000008632	ENSTRUG00000020069	ENSTRUG00000016416	F25H8.5a.1	T26E4.3.1	F19F10.11b.1	AT3G60950	AT3G20020	AT4G36270
ENSG00000163629	ENSG00000115307	ENSG00000068784	ENSMUSG00000014602	ENSMUSG00000035864	ENSMUSG00000031845	ENSGALG00010029731	ENSGALG00010029305	ENSGALG00010021687	ENSDARG00000114102	ENSDARG00000014161	ENSDARG00000101061	ENSPCIG00000008739	ENSPCIG00000013745	ENSPCIG00000006049	ENSTRUG00000016009	ENSTRUG00000032292	ENSTRUG00000017650	F45E10.1c.1	W05F2.4b.1	F20D12.3.1	AT4G32920	AT3G20790	AT4G36280
ENSG00000169994	ENSG00000118162	ENSG00000083520	ENSMUSG00000027867	ENSMUSG00000036820	ENSMUSG00000034402	ENSGALG00010002886	ENSGALG00010029352	ENSGALG00010022485	ENSDARG00000114486	ENSDARG00000014945	ENSDARG00000101774	ENSPCIG00000011995	ENSPCIG00000010897	ENSPCIG00000007184	ENSTRUG00000023624	ENSTRUG00000012074	ENSTRUG00000018306	H06H21.10e.1	W09D6.6.1	F21A10.2a.2	AT5G02940	AT3G42550	AT4G36290
ENSG00000196924	ENSG00000119487	ENSG00000197959	ENSMUSG00000036550	ENSMUSG00000036864	ENSMUSG00000035031	ENSGALG00010012362	ENSGALG00010029419	ENSGALG00010023216	ENSDARG00000029146	ENSDARG00000015552	ENSDARG00000109480	ENSPCIG00000007022	ENSPCIG00000016187	ENSPCIG00000007284	ENSTRUG00000005856	ENSTRUG00000023770	ENSTRUG00000018531	T05A12.4.1	Y116A8B.5.1	F21A10.2a.5	AT5G11700	AT3G42660	AT5G26680
ENSG00000197081	ENSG00000122692	ENSG00000115970	ENSMUSG00000050812	ENSMUSG00000037280	ENSMUSG00000036634	ENSGALG00010017973	ENSGALG00010029440	ENSGALG00010024378	ENSDARG00000098856	ENSDARG00000017366	ENSDARG00000112548	ENSPCIG00000024405	ENSPCIG00000016505	ENSPCIG00000009245	ENSTRUG00000009041	ENSTRUG00000022513	ENSTRUG00000018583	Y40C5A.3h.1	Y48C3A.5b.1	F21A10.2a.6	AT5G19390	AT3G54830	AT5G54090
ENSG00000068878	ENSG00000132330	ENSG00000151062	ENSMUSG00000066108	ENSMUSG00000038521	ENSMUSG00000038372	ENSGALG00010022138	ENSGALG00010005543	ENSGALG00010024651	ENSDARG00000029457	ENSDARG00000017741	ENSDARG00000115691	ENSPCIG00000025256	ENSPCIG00000017056	ENSPCIG00000011718	ENSTRUG00000033164	ENSTRUG00000021287	ENSTRUG00000003195	Y40C5A.3j.1	Y53F4B.12a.1	F21A10.2a.7	AT1G12360	AT3G59340	AT5G60410
ENSG00000107186	ENSG00000135148	ENSG00000085978	ENSMUSG00000022371	ENSMUSG00000038696	ENSMUSG00000041189	ENSGALG00010002504	ENSGALG00010018505	ENSGALG00010024927	ENSDARG00000096445	ENSDARG00000018303	ENSDARG00000115930	ENSPCIG00000025666	ENSPCIG00000017486	ENSPCIG00000011759	ENSTRUG00000027547	ENSTRUG00000021731	ENSTRUG00000025723	Y40C5A.3k.1	Y55B1BM.1a.1	F21A10.2b.1	AT1G53165	AT4G02930	AT1G02475
ENSG00000115155	ENSG00000136536	ENSG00000104313	ENSMUSG00000023830	ENSMUSG00000039782	ENSMUSG00000049093	ENSGALG00010009367	ENSGALG00010024106	ENSGALG00010025696	ENSDARG00000111535	ENSDARG00000019293	ENSDARG00000045123	ENSPCIG00000025476	ENSPCIG00000017521	ENSPCIG00000013656	ENSTRUG00000024017	ENSTRUG00000003643	ENSTRUG00000009509	Y40C5A.3p.1	Y66D12A.17.1	F21A10.2e.1	AT1G63640	AT4G15840	AT1G04130
ENSG00000159459	ENSG00000137054	ENSG00000108406	ENSMUSG00000026944	ENSMUSG00000040620	ENSMUSG00000050017	ENSGALG00010021098	ENSGALG00010024191	ENSGALG00010025801	ENSDARG00000116113	ENSDARG00000025346	ENSDARG00000060041	ENSPCIG00000025106	ENSPCIG00000017647	ENSPCIG00000014621	ENSTRUG00000009591	ENSTRUG00000018208	ENSTRUG00000023830	Y40C5A.3q.1	ZC196.6a.1	F22D6.6.1	AT1G79690	AT4G28680	AT1G08300
ENSG00000164190	ENSG00000137449	ENSG00000115687	ENSMUSG00000029478	ENSMUSG00000042447	ENSMUSG00000051354	ENSGALG00010028597	ENSGALG00010022085	ENSGALG00010025832	ENSDARG00000008849	ENSDARG00000027620	ENSDARG00000088817	ENSPCIG00000016973	ENSPCIG00000018498	ENSPCIG00000017491	ENSTRUG00000003810	ENSTRUG00000017935	ENSTRUG00000024659	Y47D3B.5a.1	ZC308.1c.1	F25E2.2a.1	AT2G28620	AT5G01230	AT1G10740
ENSG00000128731	ENSG00000139629	ENSG00000138375	ENSMUSG00000034573	ENSMUSG00000042554	ENSMUSG00000058248	ENSGALG00010008324	ENSGALG00010023368	ENSGALG00010026635	ENSDARG00000041895	ENSDARG00000030743	ENSDARG00000110159	ENSPCIG00000013197	ENSPCIG00000018567	ENSPCIG00000017547	ENSTRUG00000009253	ENSTRUG00000026582	ENSTRUG00000001311	C27F2.2b.1	ZC504.5.1	F25H2.3.1	AT2G36490	AT5G07390	AT1G15215
ENSG00000008710	ENSG00000141404	ENSG00000152404	ENSMUSG00000040407	ENSMUSG00000051735	ENSMUSG00000058586	ENSGALG00010009098	ENSGALG00010001398	ENSGALG00010027775	ENSDARG00000053517	ENSDARG00000033446	ENSDARG00000113788	ENSPCIG00000000057	ENSPCIG00000018888	ENSPCIG00000018160	ENSTRUG00000009700	ENSTRUG00000032429	ENSTRUG00000022250	F45E10.1a.1	C18C4.7a.1	F31C3.2b.1	AT2G40730	AT5G07400	AT1G18600
ENSG00000136068	ENSG00000151322	ENSG00000154133	ENSMUSG00000049313	ENSMUSG00000055809	ENSMUSG00000059060	ENSGALG00010009679	ENSGALG00010025849	ENSGALG00010028133	ENSDARG00000073732	ENSDARG00000036645	ENSDARG00000001993	ENSPCIG00000006872	ENSPCIG00000019140	ENSPCIG00000018416	ENSTRUG00000015870	ENSTRUG00000006183	ENSTRUG00000000277	F45E10.1b.1	K08E5.3a.1	F36A2.9b.1	AT3G28430	AT5G16610	AT1G23540
ENSG00000141027	ENSG00000161057	ENSG00000160410	ENSMUSG00000052085	ENSMUSG00000056458	ENSMUSG00000061979	ENSGALG00010012119	ENSGALG00010000599	ENSGALG00010028170	ENSDARG00000026180	ENSDARG00000036785	ENSDARG00000019316	ENSPCIG00000013918	ENSPCIG00000019466	ENSPCIG00000019624	ENSTRUG00000001974	ENSTRUG00000001929	ENSTRUG00000024611	F45E10.1g.1	C54G7.3c.1	F53E10.5.1	AT4G34060	AT5G21060	AT1G27570
ENSG00000145362	ENSG00000162592	ENSG00000162572	ENSMUSG00000068699	ENSMUSG00000057265	ENSMUSG00000070336	ENSGALG00010015733	ENSGALG00010001147	ENSGALG00010029405	ENSDARG00000054213	ENSDARG00000037324	ENSDARG00000011422	ENSPCIG00000017290	ENSPCIG00000020486	ENSPCIG00000021845	ENSTRUG00000027383	ENSTRUG00000011819	ENSTRUG00000024384	H06H21.10d.1	R03E9.3a.1	F55B12.3a.1	AT4G35560	AT5G33300	AT1G31180
ENSG00000182670	ENSG00000167646	ENSG00000167702	ENSMUSG00000075225	ENSMUSG00000063972	ENSMUSG00000099564	ENSGALG00010022637	ENSGALG00010001229	ENSGALG00010000404	ENSDARG00000074852	ENSDARG00000037871	ENSDARG00000006524	ENSPCIG00000017215	ENSPCIG00000023254	ENSPCIG00000022887	ENSTRUG00000012903	ENSTRUG00000009673	ENSTRUG00000016445	R07E4.1a.1	Y46G5A.10.1	F55B12.3b.1	AT5G04130	AT5G62810	AT1G32070
ENSG00000168702	ENSG00000168872	ENSG00000116783	ENSMUSG00000022141	ENSMUSG00000066071	ENSMUSG00000003234	ENSGALG00010029492	ENSGALG00010001286	ENSGALG00010017962	ENSDARG00000076729	ENSDARG00000038900	ENSDARG00000023886	ENSPCIG00000024250	ENSPCIG00000023600	ENSPCIG00000023476	ENSTRUG00000016700	ENSTRUG00000007798	ENSTRUG00000007793	T06D8.1c.1	ZK897.1a.1	H22K11.2.1	AT5G14720	AT5G65900	AT1G35860
ENSG00000069188	ENSG00000173093	ENSG00000198887	ENSMUSG00000023977	ENSMUSG00000071657	ENSMUSG00000021597	ENSGALG00010006372	ENSGALG00010001336	ENSGALG00010018192	ENSDARG00000087657	ENSDARG00000039069	ENSDARG00000006766	ENSPCIG00000020429	ENSPCIG00000024863	ENSPCIG00000023623	ENSTRUG00000016273	ENSTRUG00000012407	ENSTRUG00000014045	T06D8.1f.1	ZK897.1o.1	H38K22.5b.1	AT5G64440	AT1G67500	AT1G47657
ENSG00000124486	ENSG00000176769	ENSG00000188162	ENSMUSG00000024388	ENSMUSG00000078597	ENSMUSG00000040265	ENSGALG00010011702	ENSGALG00010001368	ENSGALG00010024772	ENSDARG00000101507	ENSDARG00000042418	ENSDARG00000008880	ENSPCIG00000033871	ENSPCIG00000027662	ENSPCIG00000023777	ENSTRUG00000001972	ENSTRUG00000028582	ENSTRUG00000029201	Y105E8A.25a.1	B0207.3.1	K02C4.3a.1	AT2G13680	AT3G52200	AT1G48740
ENSG00000146555	ENSG00000177000	ENSG00000146350	ENSMUSG00000031328	ENSMUSG00000078627	ENSMUSG00000047098	ENSGALG00010015719	ENSGALG00010001627	ENSGALG00010029319	ENSDARG00000113774	ENSDARG00000042496	ENSDARG00000075188	ENSPCIG00000008502	ENSPCIG00000029101	ENSPCIG00000025014	ENSTRUG00000006451	ENSTRUG00000007749	ENSTRUG00000018254	Y40C5A.3g.1	B0238.7.1	K02C4.3b.1	AT1G01950	AT4G36080	AT1G51420
ENSG00000138688	ENSG00000185917	ENSG00000075407	ENSMUSG00000038170	ENSMUSG00000091002	ENSMUSG00000106864	ENSGALG00010016762	ENSGALG00010002647	ENSGALG00010029935	ENSDARG00000114120	ENSDARG00000045415	ENSDARG00000076811	ENSPCIG00000000025	ENSPCIG00000029417	ENSPCIG00000025328	ENSTRUG00000008842	ENSTRUG00000027541	ENSTRUG00000031439	Y40C5A.3o.1	B0454.6.1	K02C4.3c.1	AT1G16540	AT1G06490	AT1G51600
ENSG00000104093	ENSG00000203837	ENSG00000086065	ENSMUSG00000040850	ENSMUSG00000035576	ENSMUSG00000070369	ENSGALG00010018193	ENSGALG00010002685	ENSGALG00010021373	ENSDARG00000017004	ENSDARG00000052045	ENSDARG00000096554	ENSPCIG00000000312	ENSPCIG00000029612	ENSPCIG00000025381	ENSTRUG00000013134	ENSTRUG00000003659	ENSTRUG00000025056	Y47D3B.5b.1	B0507.8.1	K02C4.3d.1	AT1G18070	AT1G02010	AT1G54240
ENSG00000126777	ENSG00000275700	ENSG00000088053	ENSMUSG00000062372	ENSMUSG00000039234	ENSMUSG00000024251	ENSGALG00010029895	ENSGALG00010003063	ENSGALG00010003170	ENSDARG00000036558	ENSDARG00000052343	ENSDARG00000105296	ENSPCIG00000009417	ENSPCIG00000035693	ENSPCIG00000026186	ENSTRUG00000017694	ENSTRUG00000030696	ENSTRUG00000010325	ZC116.3.1	B0554.5.1	R09G11.2a.1	AT1G18410	AT1G48430	AT1G63050
ENSG00000130477	ENSG00000138642	ENSG00000089682	ENSMUSG00000030451	ENSMUSG00000037432	ENSMUSG00000041460	ENSGALG00010014162	ENSGALG00010004929	ENSGALG00010029537	ENSDARG00000056259	ENSDARG00000052396	ENSDARG00000071618	ENSPCIG00000023713	ENSPCIG00000027728	ENSPCIG00000027765	ENSTRUG00000003109	ENSTRUG00000010534	ENSTRUG00000004721	C10C6.1d.1	C01F6.6i.1	R09G11.2c.1	AT1G31360	AT3G10310	AT1G65220
ENSG00000151150	ENSG00000150961	ENSG00000089692	ENSMUSG00000018501	ENSMUSG00000030835	ENSMUSG00000031139	ENSGALG00010015614	ENSGALG00010005118	ENSGALG00010023335	ENSDARG00000059925	ENSDARG00000053097	ENSDARG00000041685	ENSPCIG00000028037	ENSPCIG00000034652	ENSPCIG00000028903	ENSTRUG00000009744	ENSTRUG00000014573	ENSTRUG00000017614	C10C6.1g.1	C05D11.6a.1	T04A8.16.1	AT1G33700	AT3G12810	AT1G65270
ENSG00000152223	ENSG00000156970	ENSG00000091583	ENSMUSG00000025278	ENSMUSG00000058290	ENSMUSG00000004187	ENSGALG00010023215	ENSGALG00010005252	ENSGALG00010001237	ENSDARG00000061635	ENSDARG00000053467	ENSDARG00000003205	ENSPCIG00000036982	ENSPCIG00000010326	ENSPCIG00000029062	ENSTRUG00000032359	ENSTRUG00000017613	ENSTRUG00000012224	C46G7.4a.1	C05E7.4.1	T09B4.9.1	AT1G73860	AT4G33650	AT1G66970
ENSG00000163359	ENSG00000144893	ENSG00000100417	ENSMUSG00000032826	ENSMUSG00000027297	ENSMUSG00000008153	ENSGALG00010027826	ENSGALG00010005371	ENSGALG00010003935	ENSDARG00000077410	ENSDARG00000053746	ENSDARG00000005616	ENSPCIG00000002459	ENSPCIG00000032856	ENSPCIG00000029991	ENSTRUG00000008910	ENSTRUG00000014641	ENSTRUG00000029300	F45E10.1h.1	C09F5.1a.1	T22A3.5a.1	AT2G27880	AT5G11800	AT1G67230
ENSG00000165521	ENSG00000249715	ENSG00000100441	ENSMUSG00000032855	ENSMUSG00000034274	ENSMUSG00000009079	ENSGALG00010008945	ENSGALG00010005893	ENSGALG00010005015	ENSDARG00000078313	ENSDARG00000057590	ENSDARG00000005913	ENSPCIG00000006933	ENSPCIG00000010412	ENSPCIG00000030068	ENSTRUG00000011716	ENSTRUG00000011288	ENSTRUG00000021123	F53B7.5b.1	C17B7.8b.1	Y110A7A.5.1	AT2G39800	AT5G50780	AT1G68790
ENSG00000168477	ENSG00000005844	ENSG00000100650	ENSMUSG00000049252	ENSMUSG00000041890	ENSMUSG00000018425	ENSGALG00010012046	ENSGALG00010006542	ENSGALG00010010150	ENSDARG00000105083	ENSDARG00000057949	ENSDARG00000008982	ENSPCIG00000008804	ENSPCIG00000000902	ENSPCIG00000037113	ENSTRUG00000013851	ENSTRUG00000014933	ENSTRUG00000012353	F54G2.1d.1	C17D12.2a.1	Y18H1A.3a.1	AT3G23890	AT5G51710	AT1G70460
ENSG00000172869	ENSG00000167077	ENSG00000100890	ENSMUSG00000031010	ENSMUSG00000046971	ENSMUSG00000022682	ENSGALG00010012509	ENSGALG00010007162	ENSGALG00010014886	ENSDARG00000105344	ENSDARG00000058252	ENSDARG00000010238	ENSPCIG00000008674	ENSPCIG00000006629	ENSPCIG00000007916	ENSTRUG00000000706	ENSTRUG00000008811	ENSTRUG00000008257	F55D10.1.1	C17G1.4a.1	Y18H1A.3e.1	AT3G45780	AT1G01020	AT1G71340
ENSG00000175216	ENSG00000057468	ENSG00000101082	ENSMUSG00000034799	ENSMUSG00000048520	ENSMUSG00000025932	ENSGALG00010015031	ENSGALG00010007762	ENSGALG00010018387	ENSDARG00000101079	ENSDARG00000061899	ENSDARG00000012860	ENSPCIG00000011140	ENSPCIG00000028342	ENSPCIG00000032898	ENSTRUG00000014312	ENSTRUG00000010827	ENSTRUG00000015970	K10C2.1.1	C18G1.3b.1	Y32F6A.4.2	AT3G47950	AT1G01880	AT1G76050
ENSG00000029534	ENSG00000062524	ENSG00000101210	ENSMUSG00000039683	ENSMUSG00000063646	ENSMUSG00000028555	ENSGALG00010018284	ENSGALG00010007781	ENSGALG00010020319	ENSDARG00000058543	ENSDARG00000063288	ENSDARG00000019326	ENSPCIG00000011362	ENSPCIG00000012064	ENSPCIG00000022473	ENSTRUG00000017188	ENSTRUG00000013440	ENSTRUG00000028560	Y40C5A.3b.1	C18H2.1.1	Y46H3B.1a.1	AT4G02570	AT1G06890	AT1G77420
ENSG00000155561	ENSG00000084754	ENSG00000102935	ENSMUSG00000041592	ENSMUSG00000030359	ENSMUSG00000029227	ENSGALG00010020962	ENSGALG00010008084	ENSGALG00010022199	ENSDARG00000000861	ENSDARG00000068457	ENSDARG00000021154	ENSPCIG00000012559	ENSPCIG00000013610	ENSPCIG00000036094	ENSTRUG00000008419	ENSTRUG00000015755	ENSTRUG00000012361	Y40C5A.3f.1	C25E10.4.1	Y47D3B.1.1	AT4G26970	AT1G08200	AT2G05120
ENSG00000169710	ENSG00000100934	ENSG00000103037	ENSMUSG00000022558	ENSMUSG00000000244	ENSMUSG00000029657	ENSGALG00010021133	ENSGALG00010008208	ENSGALG00010023050	ENSDARG00000005861	ENSDARG00000068863	ENSDARG00000024167	ENSPCIG00000016427	ENSPCIG00000020700	ENSPCIG00000011839	ENSTRUG00000023429	ENSTRUG00000025922	ENSTRUG00000016717	ZK54.2a.1	C27H5.4a.1	Y47G6A.4.1	AT5G04560	AT1G10050	AT2G05590
ENSG00000066739	ENSG00000139436	ENSG00000104290	ENSMUSG00000031543	ENSMUSG00000002032	ENSMUSG00000032504	ENSGALG00010025907	ENSGALG00010008334	ENSGALG00010024947	ENSDARG00000010280	ENSDARG00000071384	ENSDARG00000025320	ENSPCIG00000028736	ENSPCIG00000012475	ENSPCIG00000009513	ENSTRUG00000011593	ENSTRUG00000013593	ENSTRUG00000000841	C10C6.1h.1	C29E4.4.1	Y47G6A.6.1	AT5G15700	AT1G10820	AT2G07728
ENSG00000066933	ENSG00000143493	ENSG00000104497	ENSMUSG00000033327	ENSMUSG00000003053	ENSMUSG00000036552	ENSGALG00010027267	ENSGALG00010009289	ENSGALG00010025984	ENSDARG00000062003	ENSDARG00000073892	ENSDARG00000026629	ENSPCIG00000029001	ENSPCIG00000023890	ENSPCIG00000033279	ENSTRUG00000007362	ENSTRUG00000006326	ENSTRUG00000003582	C46G7.4o.1	C31H1.1.1	Y51H1A.2b.1	AT5G23910	AT1G10900	AT2G17200
ENSG00000105429	ENSG00000151445	ENSG00000104679	ENSMUSG00000039585	ENSMUSG00000003273	ENSMUSG00000041323	ENSGALG00010029494	ENSGALG00010009398	ENSGALG00010023042	ENSDARG00000062968	ENSDARG00000076819	ENSDARG00000028259	ENSPCIG00000013355	ENSPCIG00000010079	ENSPCIG00000037009	ENSTRUG00000010752	ENSTRUG00000012030	ENSTRUG00000004265	C46G7.4r.1	C33A11.4b.1	Y53G8AR.2a.1	AT5G43810	AT1G12410	AT2G17520
ENSG00000116254	ENSG00000205560	ENSG00000104951	ENSMUSG00000040549	ENSMUSG00000003299	ENSMUSG00000055254	ENSGALG00010029804	ENSGALG00010009591	ENSGALG00010021193	ENSDARG00000063295	ENSDARG00000078188	ENSDARG00000030441	ENSPCIG00000018322	ENSPCIG00000019056	ENSPCIG00000008193	ENSTRUG00000002617	ENSTRUG00000018083	ENSTRUG00000005874	F31D5.5.1	C34C12.3.1	Y53G8AR.2b.1	AT5G49900	AT1G14570	AT2G20400
ENSG00000153827	ENSG00000012211	ENSG00000106436	ENSMUSG00000041268	ENSMUSG00000005677	ENSMUSG00000071324	ENSGALG00010022979	ENSGALG00010009602	ENSGALG00010001159	ENSDARG00000071692	ENSDARG00000078434	ENSDARG00000030915	ENSPCIG00000022598	ENSPCIG00000025642	ENSPCIG00000011389	ENSTRUG00000006144	ENSTRUG00000000144	ENSTRUG00000007080	F49E2.5j.1	C42D8.3.1	Y54F10BM.3.1	AT5G60600	AT1G15310	AT2G23096
ENSG00000174373	ENSG00000032389	ENSG00000106479	ENSMUSG00000048126	ENSMUSG00000006219	ENSMUSG00000101904	ENSGALG00010003081	ENSGALG00010009775	ENSGALG00010027473	ENSDARG00000074723	ENSDARG00000079024	ENSDARG00000033443	ENSPCIG00000025066	ENSPCIG00000007763	ENSPCIG00000012693	ENSTRUG00000006777	ENSTRUG00000020825	ENSTRUG00000011885	F54G2.1e.1	C43G2.4.3	Y69A2AR.2a.1	AT1G17580	AT1G23180	AT2G26470
ENSG00000197535	ENSG00000063180	ENSG00000108479	ENSMUSG00000051166	ENSMUSG00000007610	ENSMUSG00000102976	ENSGALG00010004241	ENSGALG00010010206	ENSGALG00010020737	ENSDARG00000075793	ENSDARG00000089221	ENSDARG00000033957	ENSPCIG00000025715	ENSPCIG00000012732	ENSPCIG00000013988	ENSTRUG00000007059	ENSTRUG00000001310	ENSTRUG00000022639	H05G16.1b.1	C46H11.4f.1	Y73B6BL.26a.1	AT4G33200	AT1G23820	AT2G28840
ENSG00000075568	ENSG00000070718	ENSG00000115875	ENSMUSG00000052533	ENSMUSG00000007867	ENSMUSG00000071550	ENSGALG00010004935	ENSGALG00010010535	ENSGALG00010002308	ENSDARG00000000086	ENSDARG00000095133	ENSDARG00000034667	ENSPCIG00000030397	ENSPCIG00000000484	ENSPCIG00000019753	ENSTRUG00000010831	ENSTRUG00000001802	ENSTRUG00000020510	K07D8.1.1	C47A4.2b.1	ZK896.1.1	AT1G03060	AT1G25570	AT2G30695
ENSG00000100241	ENSG00000071889	ENSG00000116833	ENSMUSG00000059854	ENSMUSG00000018654	ENSMUSG00000017264	ENSGALG00010013305	ENSGALG00010010908	ENSGALG00010002343	ENSDARG00000016348	ENSDARG00000098410	ENSDARG00000035601	ENSPCIG00000010521	ENSPCIG00000000971	ENSPCIG00000033153	ENSTRUG00000016355	ENSTRUG00000002751	ENSTRUG00000030797	M01G12.12.2	C53B7.7.1	W02B9.1b.1	AT1G04620	AT1G26520	AT2G35035
ENSG00000100345	ENSG00000088682	ENSG00000116898	ENSMUSG00000021843	ENSMUSG00000019564	ENSMUSG00000040086	ENSGALG00010017300	ENSGALG00010011022	ENSGALG00010002463	ENSDARG00000030532	ENSDARG00000098666	ENSDARG00000036082	ENSPCIG00000002157	ENSPCIG00000001045	ENSPCIG00000010718	ENSTRUG00000016398	ENSTRUG00000003161	ENSTRUG00000007216	Y40C5A.3a.1	C56C10.7b.1	C35B8.2c.1	AT1G09170	AT1G26530	AT2G37210
ENSG00000110046	ENSG00000090932	ENSG00000119616	ENSMUSG00000025153	ENSMUSG00000019828	ENSMUSG00000009487	ENSGALG00010018462	ENSGALG00010011121	ENSGALG00010003474	ENSDARG00000063474	ENSDARG00000099767	ENSDARG00000036787	ENSPCIG00000007066	ENSPCIG00000022892	ENSPCIG00000014858	ENSTRUG00000021136	ENSTRUG00000003443	ENSTRUG00000013488	Y40C5A.3e.1	D1054.9b.1	C45G7.5.1	AT1G13560	AT1G27752	AT2G38630
ENSG00000114127	ENSG00000092330	ENSG00000119661	ENSMUSG00000038759	ENSMUSG00000019888	ENSMUSG00000036333	ENSGALG00010020125	ENSGALG00010011559	ENSGALG00010004374	ENSDARG00000074702	ENSDARG00000100110	ENSDARG00000037318	ENSPCIG00000010171	ENSPCIG00000001679	ENSPCIG00000015427	ENSTRUG00000025453	ENSTRUG00000003698	ENSTRUG00000018246	ZC506.4a.1	D1054.9e.1	F23H12.6.1	AT1G20950	AT1G31500	AT2G39410
ENSG00000128833	ENSG00000099256	ENSG00000123411	ENSMUSG00000118670	ENSMUSG00000020393	ENSMUSG00000000204	ENSGALG00010027980	ENSGALG00010011720	ENSGALG00010005217	ENSDARG00000099137	ENSDARG00000100162	ENSDARG00000038845	ENSPCIG00000013031	ENSPCIG00000001897	ENSPCIG00000000573	ENSTRUG00000005158	ENSTRUG00000003765	ENSTRUG00000006608	ZC506.4c.1	D1054.9g.1	F29G6.3a.1	AT1G30470	AT1G31780	AT2G39420
ENSG00000130816	ENSG00000101574	ENSG00000124787	ENSMUSG00000005045	ENSMUSG00000020457	ENSMUSG00000001270	ENSGALG00010024664	ENSGALG00010012086	ENSGALG00010005295	ENSDARG00000111011	ENSDARG00000103020	ENSDARG00000039516	ENSPCIG00000013619	ENSPCIG00000001979	ENSPCIG00000002328	ENSTRUG00000005025	ENSTRUG00000004635	ENSTRUG00000007494	C25A11.4h.1	D1054.9h.1	F29G6.3c.1	AT1G77410	AT1G32960	AT2G44050
ENSG00000132694	ENSG00000102287	ENSG00000125454	ENSMUSG00000018830	ENSMUSG00000020458	ENSMUSG00000003135	ENSGALG00010005075	ENSGALG00010012404	ENSGALG00010005826	ENSDARG00000111214	ENSDARG00000104342	ENSDARG00000039910	ENSPCIG00000014981	ENSPCIG00000002143	ENSPCIG00000003308	ENSTRUG00000021870	ENSTRUG00000004692	ENSTRUG00000015006	C46G7.4s.1	D1054.9i.1	F44G4.8a.1	AT1G77800	AT1G36510	AT2G46860
ENSG00000172752	ENSG00000103356	ENSG00000125498	ENSMUSG00000032410	ENSMUSG00000020521	ENSMUSG00000003464	ENSGALG00010009210	ENSGALG00010012583	ENSGALG00010005858	ENSDARG00000003495	ENSDARG00000104765	ENSDARG00000041362	ENSPCIG00000018780	ENSPCIG00000002515	ENSPCIG00000011154	ENSTRUG00000018508	ENSTRUG00000004695	ENSTRUG00000002380	C54D1.3e.1	E03H4.7.1	K04F10.4d.1	AT1G79000	AT1G48900	AT3G02300
ENSG00000186439	ENSG00000104872	ENSG00000130544	ENSMUSG00000041341	ENSMUSG00000020545	ENSMUSG00000007837	ENSGALG00010010882	ENSGALG00010012610	ENSGALG00010006912	ENSDARG00000005350	ENSDARG00000105179	ENSDARG00000051981	ENSPCIG00000026517	ENSPCIG00000002595	ENSPCIG00000011542	ENSTRUG00000013107	ENSTRUG00000005123	ENSTRUG00000011536	E04F6.11h.1	F09B12.3.1	T12A2.15.1	AT2G20320	AT1G50670	AT3G05050
ENSG00000196914	ENSG00000105852	ENSG00000130956	ENSMUSG00000025261	ENSMUSG00000021210	ENSMUSG00000008226	ENSGALG00010015320	ENSGALG00010012986	ENSGALG00010007326	ENSDARG00000014804	ENSDARG00000107130	ENSDARG00000052074	ENSPCIG00000004945	ENSPCIG00000002756	ENSPCIG00000016503	ENSTRUG00000004813	ENSTRUG00000005267	ENSTRUG00000011897	F08B12.3a.1	F09G2.6.1	T12A2.15.2	AT2G22610	AT1G51530	AT3G05940
ENSG00000214814	ENSG00000107968	ENSG00000135446	ENSMUSG00000000631	ENSMUSG00000021376	ENSMUSG00000009114	ENSGALG00010015756	ENSGALG00010013292	ENSGALG00010007937	ENSDARG00000017211	ENSDARG00000108649	ENSDARG00000053019	ENSPCIG00000004587	ENSPCIG00000003341	ENSPCIG00000023251	ENSTRUG00000011492	ENSTRUG00000005457	ENSTRUG00000000368	F08B12.3d.1	F10E9.6b.1	F45E4.3d.1	AT2G31320	AT1G54710	AT3G06980
ENSG00000130702	ENSG00000109180	ENSG00000136273	ENSMUSG00000001435	ENSMUSG00000021892	ENSMUSG00000009687	ENSGALG00010020083	ENSGALG00010013345	ENSGALG00010007955	ENSDARG00000060089	ENSDARG00000109258	ENSDARG00000055569	ENSPCIG00000015622	ENSPCIG00000003386	ENSPCIG00000025075	ENSTRUG00000012017	ENSTRUG00000005538	ENSTRUG00000014504	F08C6.1a.1	F11A5.5a.1	F10F2.1a.1	AT3G05090	AT1G54920	AT3G10130
ENSG00000046889	ENSG00000109944	ENSG00000136933	ENSMUSG00000022272	ENSMUSG00000022032	ENSMUSG00000013878	ENSGALG00010020117	ENSGALG00010013553	ENSGALG00010007983	ENSDARG00000071462	ENSDARG00000110202	ENSDARG00000056984	ENSPCIG00000006919	ENSPCIG00000004867	ENSPCIG00000026812	ENSTRUG00000012319	ENSTRUG00000005681	ENSTRUG00000009336	F13E6.2.1	F11A5.5b.1	B0205.7.1	AT3G05190	AT1G58280	AT3G20210
ENSG00000067798	ENSG00000110330	ENSG00000138231	ENSMUSG00000022443	ENSMUSG00000022195	ENSMUSG00000015120	ENSGALG00010025829	ENSGALG00010014197	ENSGALG00010008098	ENSDARG00000075211	ENSDARG00000111359	ENSDARG00000058160	ENSPCIG00000004230	ENSPCIG00000005932	ENSPCIG00000030598	ENSTRUG00000004041	ENSTRUG00000006168	ENSTRUG00000014540	F20A1.7b.1	F12A10.4.1	B0286.1.2	AT3G05380	AT1G60670	AT3G21660
ENSG00000092054	ENSG00000113269	ENSG00000138449	ENSMUSG00000026219	ENSMUSG00000022270	ENSMUSG00000015671	ENSGALG00010027145	ENSGALG00010014200	ENSGALG00010008401	ENSDARG00000079994	ENSDARG00000111604	ENSDARG00000058336	ENSPCIG00000007344	ENSPCIG00000006282	ENSPCIG00000010765	ENSTRUG00000001981	ENSTRUG00000007172	ENSTRUG00000014067	F22F4.3.1	F13B6.3.1	B0303.9.1	AT3G05790	AT1G69400	AT3G21865
ENSG00000124126	ENSG00000114209	ENSG00000139835	ENSMUSG00000033590	ENSMUSG00000022559	ENSMUSG00000015837	ENSGALG00010029409	ENSGALG00010014214	ENSGALG00010008623	ENSDARG00000104906	ENSDARG00000111727	ENSDARG00000058445	ENSPCIG00000010019	ENSPCIG00000006391	ENSPCIG00000001527	ENSTRUG00000007464	ENSTRUG00000008361	ENSTRUG00000009299	F23B2.4.1	F13C5.3a.1	B0432.5c.1	AT3G17770	AT1G69450	AT3G26050
ENSG00000132182	ENSG00000115289	ENSG00000139971	ENSMUSG00000034593	ENSMUSG00000023832	ENSMUSG00000017588	ENSGALG00010029926	ENSGALG00010014634	ENSGALG00010008653	ENSDARG00000054619	ENSDARG00000111836	ENSDARG00000059887	ENSPCIG00000012917	ENSPCIG00000007048	ENSPCIG00000016447	ENSTRUG00000007695	ENSTRUG00000008564	ENSTRUG00000000525	F25H8.5s.1	F13D2.2.1	B0564.7a.1	AT3G22200	AT1G71710	AT3G26990
ENSG00000167306	ENSG00000115310	ENSG00000140545	ENSMUSG00000036529	ENSMUSG00000023984	ENSMUSG00000019737	ENSGALG00010002626	ENSGALG00010014654	ENSGALG00010008668	ENSDARG00000005476	ENSDARG00000111982	ENSDARG00000060062	ENSPCIG00000013182	ENSPCIG00000007273	ENSPCIG00000001936	ENSTRUG00000031321	ENSTRUG00000008635	ENSTRUG00000000550	F43D9.1.1	F14D12.4c.1	C01B7.1a.2	AT3G45190	AT1G76970	AT3G44960
ENSG00000198399	ENSG00000116017	ENSG00000142748	ENSMUSG00000037106	ENSMUSG00000024033	ENSMUSG00000019945	ENSGALG00010005578	ENSGALG00010014956	ENSGALG00010009136	ENSDARG00000016464	ENSDARG00000112218	ENSDARG00000060994	ENSPCIG00000013382	ENSPCIG00000007328	ENSPCIG00000014624	ENSTRUG00000013299	ENSTRUG00000008922	ENSTRUG00000001813	F47A4.2.1	F16H11.5.1	C01B7.1c.2	AT4G05420	AT1G77020	AT3G45450
ENSG00000198722	ENSG00000116212	ENSG00000143387	ENSMUSG00000037470	ENSMUSG00000024154	ENSMUSG00000020358	ENSGALG00010013458	ENSGALG00010015096	ENSGALG00010009186	ENSDARG00000020395	ENSDARG00000112620	ENSDARG00000061602	ENSPCIG00000015827	ENSPCIG00000007854	ENSPCIG00000024215	ENSTRUG00000009580	ENSTRUG00000009042	ENSTRUG00000017402	F56C11.1.1	F17E9.7.1	C01G10.10a.1	AT4G11030	AT1G79890	AT3G47220
ENSG00000205726	ENSG00000116670	ENSG00000144306	ENSMUSG00000045039	ENSMUSG00000024340	ENSMUSG00000020413	ENSGALG00010013648	ENSGALG00010015188	ENSGALG00010009353	ENSDARG00000044954	ENSDARG00000112691	ENSDARG00000061845	ENSPCIG00000017442	ENSPCIG00000008034	ENSPCIG00000029787	ENSTRUG00000007122	ENSTRUG00000009246	ENSTRUG00000019797	F56C11.1.2	F18A1.1.1	C01G5.4a.1	AT4G21100	AT2G01490	AT3G47660
ENSG00000205038	ENSG00000117133	ENSG00000145692	ENSMUSG00000059495	ENSMUSG00000024696	ENSMUSG00000020610	ENSGALG00010018004	ENSGALG00010016553	ENSGALG00010009712	ENSDARG00000054973	ENSDARG00000113273	ENSDARG00000062056	ENSPCIG00000018605	ENSPCIG00000008055	ENSPCIG00000020423	ENSTRUG00000007344	ENSTRUG00000009670	ENSTRUG00000004440	R13A1.4c.1	F18A12.7.1	C02F12.1c.1	AT4G23850	AT2G17280	AT3G54190
ENSG00000066777	ENSG00000117595	ENSG00000145979	ENSMUSG00000091345	ENSMUSG00000024758	ENSMUSG00000021134	ENSGALG00010021529	ENSGALG00010016998	ENSGALG00010010311	ENSDARG00000060697	ENSDARG00000113592	ENSDARG00000067832	ENSPCIG00000020309	ENSPCIG00000008060	ENSPCIG00000028166	ENSTRUG00000007542	ENSTRUG00000009722	ENSTRUG00000004474	T01C2.1.1	F18A12.7.2	C04F1.1.1	AT5G04290	AT2G24060	AT3G55620
ENSG00000083097	ENSG00000119650	ENSG00000147596	ENSMUSG00000018474	ENSMUSG00000025003	ENSMUSG00000021234	ENSGALG00010022415	ENSGALG00010017535	ENSGALG00010011491	ENSDARG00000062154	ENSDARG00000114047	ENSDARG00000069175	ENSPCIG00000019692	ENSPCIG00000008280	ENSPCIG00000000383	ENSTRUG00000009890	ENSTRUG00000010176	ENSTRUG00000031530	T12A2.15.3	F19B2.6.1	C04G6.1b.1	AT5G07350	AT2G27810	AT3G56700
ENSG00000092439	ENSG00000122203	ENSG00000156831	ENSMUSG00000022211	ENSMUSG00000027483	ENSMUSG00000021287	ENSGALG00010022929	ENSGALG00010017693	ENSGALG00010011856	ENSDARG00000062962	ENSDARG00000114116	ENSDARG00000069264	ENSPCIG00000021684	ENSPCIG00000008441	ENSPCIG00000000593	ENSTRUG00000011167	ENSTRUG00000010591	ENSTRUG00000005861	T14E8.1a.1	F22D6.5a.2	C05D2.5.1	AT5G11670	AT2G27860	AT3G62370
ENSG00000119121	ENSG00000123159	ENSG00000161011	ENSMUSG00000022957	ENSMUSG00000027484	ENSMUSG00000021391	ENSGALG00010023997	ENSGALG00010017819	ENSGALG00010012291	ENSDARG00000069473	ENSDARG00000114245	ENSDARG00000069543	ENSPCIG00000021875	ENSPCIG00000009054	ENSPCIG00000001010	ENSTRUG00000013281	ENSTRUG00000010956	ENSTRUG00000007350	T14E8.1b.1	F22D6.5a.3	C06A8.8h.1	AT5G13300	AT2G32920	AT3G66654
ENSG00000124198	ENSG00000126705	ENSG00000162639	ENSMUSG00000024773	ENSMUSG00000027508	ENSMUSG00000021418	ENSGALG00010024457	ENSGALG00010017945	ENSGALG00010012445	ENSDARG00000073688	ENSDARG00000114710	ENSDARG00000070536	ENSPCIG00000027276	ENSPCIG00000009639	ENSPCIG00000001019	ENSTRUG00000013924	ENSTRUG00000011057	ENSTRUG00000007739	T14E8.1c.1	F23F12.13.1	C06E7.7.1	AT5G27000	AT2G38670	AT4G07390
ENSG00000142609	ENSG00000129990	ENSG00000162735	ENSMUSG00000025885	ENSMUSG00000027900	ENSMUSG00000021720	ENSGALG00010025554	ENSGALG00010018263	ENSGALG00010013100	ENSDARG00000078058	ENSDARG00000115086	ENSDARG00000070565	ENSPCIG00000027354	ENSPCIG00000010545	ENSPCIG00000000856	ENSTRUG00000018218	ENSTRUG00000011284	ENSTRUG00000007872	Y40C5A.3c.1	F23H11.7.1	C07G1.5.3	AT5G35560	AT2G44040	AT4G14220
ENSG00000144357	ENSG00000131370	ENSG00000162746	ENSMUSG00000030091	ENSMUSG00000028187	ENSMUSG00000022306	ENSGALG00010010965	ENSGALG00010018999	ENSGALG00010013144	ENSDARG00000078169	ENSDARG00000115299	ENSDARG00000070730	ENSPCIG00000027999	ENSPCIG00000010694	ENSPCIG00000002003	ENSTRUG00000026783	ENSTRUG00000011752	ENSTRUG00000008215	Y55D5A.5c.1	F25C8.5.1	C07H6.4.1	AT5G40270	AT2G44530	AT4G16950
ENSG00000154265	ENSG00000131876	ENSG00000163636	ENSMUSG00000039621	ENSMUSG00000028975	ENSMUSG00000022474	ENSGALG00010012410	ENSGALG00010019104	ENSGALG00010013250	ENSDARG00000098650	ENSDARG00000115666	ENSDARG00000075265	ENSPCIG00000029838	ENSPCIG00000010719	ENSPCIG00000003936	ENSTRUG00000026999	ENSTRUG00000011810	ENSTRUG00000008497	ZC8.4a.2	F26D12.1b.1	C08B11.3a.1	AT5G42400	AT2G46230	AT4G17360
ENSG00000163539	ENSG00000132952	ENSG00000163682	ENSMUSG00000041977	ENSMUSG00000029152	ENSMUSG00000023019	ENSGALG00010014393	ENSGALG00010020373	ENSGALG00010013346	ENSDARG00000099446	ENSDARG00000115855	ENSDARG00000075632	ENSPCIG00000029861	ENSPCIG00000010983	ENSPCIG00000004398	ENSTRUG00000018389	ENSTRUG00000012057	ENSTRUG00000008655	ZC8.4e.1	F26D12.1h.1	C09F5.2a.1	AT5G61980	AT2G46320	AT4G17480
ENSG00000177200	ENSG00000133318	ENSG00000163754	ENSMUSG00000048960	ENSMUSG00000029212	ENSMUSG00000024097	ENSGALG00010015157	ENSGALG00010021147	ENSGALG00010013393	ENSDARG00000117051	ENSDARG00000116388	ENSDARG00000077290	ENSPCIG00000030297	ENSPCIG00000011076	ENSPCIG00000005134	ENSTRUG00000015266	ENSTRUG00000012446	ENSTRUG00000008754	ZC8.4f.1	F26D12.1l.1	C11E4.8a.1	AT5G65440	AT2G46910	AT4G24050
ENSG00000066084	ENSG00000134057	ENSG00000163958	ENSMUSG00000060180	ENSMUSG00000030002	ENSMUSG00000024142	ENSGALG00010018007	ENSGALG00010021184	ENSGALG00010013449	ENSDARG00000029482	ENSDARG00000116464	ENSDARG00000077307	ENSPCIG00000019516	ENSPCIG00000011125	ENSPCIG00000005156	ENSTRUG00000000880	ENSTRUG00000012469	ENSTRUG00000008896	C10C5.1j.1	F26D12.1m.1	C11E4.8b.1	AT2G35630	AT3G02050	AT4G26690
ENSG00000100888	ENSG00000134146	ENSG00000164197	ENSMUSG00000015647	ENSMUSG00000030346	ENSMUSG00000024349	ENSGALG00010018628	ENSGALG00010021345	ENSGALG00010013709	ENSDARG00000001014	ENSDARG00000116489	ENSDARG00000078114	ENSPCIG00000008500	ENSPCIG00000012027	ENSPCIG00000005714	ENSTRUG00000029427	ENSTRUG00000012711	ENSTRUG00000009381	C24A11.8b.1	F26D2.12a.1	C11H1.9.1	AT1G03780	AT3G04120	AT4G32375
ENSG00000105426	ENSG00000135835	ENSG00000164209	ENSMUSG00000004099	ENSMUSG00000030512	ENSMUSG00000024420	ENSGALG00010021153	ENSGALG00010021363	ENSGALG00010014617	ENSDARG00000002020	ENSDARG00000116694	ENSDARG00000078894	ENSPCIG00000006010	ENSPCIG00000012532	ENSPCIG00000006494	ENSTRUG00000028305	ENSTRUG00000012877	ENSTRUG00000022908	C24A3.1c.1	F26F2.7c.1	C16A11.2a.1	AT1G12430	AT3G04830	AT4G32710
ENSG00000134569	ENSG00000136444	ENSG00000165643	ENSMUSG00000005102	ENSMUSG00000030798	ENSMUSG00000024677	ENSGALG00010023003	ENSGALG00010021502	ENSGALG00010014729	ENSDARG00000003811	ENSDARG00000003250	ENSDARG00000079089	ENSPCIG00000011264	ENSPCIG00000013451	ENSPCIG00000006533	ENSTRUG00000005873	ENSTRUG00000013062	ENSTRUG00000010800	C24G6.2a.1	F26H9.2.1	C18B2.2.1	AT1G23190	AT3G06910	AT4G33945
ENSG00000135837	ENSG00000137207	ENSG00000166165	ENSMUSG00000018800	ENSMUSG00000030994	ENSMUSG00000025358	ENSGALG00010029212	ENSGALG00010021521	ENSGALG00010016407	ENSDARG00000019383	ENSDARG00000062601	ENSDARG00000079703	ENSPCIG00000009740	ENSPCIG00000013375	ENSPCIG00000006700	ENSTRUG00000012996	ENSTRUG00000013092	ENSTRUG00000011618	C24G6.2a.2	F28B12.2b.1	C18E9.2a.1	AT1G30490	AT3G08860	AT4G34020
ENSG00000138095	ENSG00000139428	ENSG00000168395	ENSMUSG00000020181	ENSMUSG00000031007	ENSMUSG00000025433	ENSGALG00010008152	ENSGALG00010021892	ENSGALG00010016459	ENSDARG00000032802	ENSDARG00000079456	ENSDARG00000079946	ENSPCIG00000017179	ENSPCIG00000036555	ENSPCIG00000007305	ENSTRUG00000007403	ENSTRUG00000013106	ENSTRUG00000011748	C26G2.2a.1	F28B12.2c.1	C23H3.9b.2	AT1G54960	AT3G10050	AT4G34390
ENSG00000139116	ENSG00000140254	ENSG00000168427	ENSMUSG00000020620	ENSMUSG00000031145	ENSMUSG00000025722	ENSGALG00010017250	ENSGALG00010022190	ENSGALG00010016745	ENSDARG00000036985	ENSDARG00000114286	ENSDARG00000090581	ENSPCIG00000017276	ENSPCIG00000014377	ENSPCIG00000007340	ENSTRUG00000007719	ENSTRUG00000013679	ENSTRUG00000011798	C35B8.2b.1	F29G6.2.1	C27A12.7a.2	AT1G66960	AT3G11470	AT4G34840
ENSG00000160305	ENSG00000140263	ENSG00000169228	ENSMUSG00000024727	ENSMUSG00000031340	ENSMUSG00000025993	ENSGALG00010010125	ENSGALG00010023058	ENSGALG00010016913	ENSDARG00000069185	ENSDARG00000115733	ENSDARG00000095046	ENSPCIG00000018439	ENSPCIG00000015449	ENSPCIG00000007606	ENSTRUG00000008924	ENSTRUG00000013761	ENSTRUG00000012251	C46G7.4p.1	F30F8.9a.1	C27C12.4.1	AT1G76550	AT3G12640	AT4G36910
ENSG00000164050	ENSG00000141971	ENSG00000169599	ENSMUSG00000027365	ENSMUSG00000031444	ENSMUSG00000026162	ENSGALG00010013310	ENSGALG00010023322	ENSGALG00010017109	ENSDARG00000070522	ENSDARG00000060494	ENSDARG00000095324	ENSPCIG00000019760	ENSPCIG00000015869	ENSPCIG00000008215	ENSTRUG00000009329	ENSTRUG00000013885	ENSTRUG00000012455	C47E8.8a.1	F34D6.4.1	C31E10.3a.1	AT2G07050	AT3G13220	AT5G01060
ENSG00000166833	ENSG00000142655	ENSG00000169946	ENSMUSG00000031592	ENSMUSG00000031782	ENSMUSG00000026592	ENSGALG00010016086	ENSGALG00010023819	ENSGALG00010018183	ENSDARG00000077492	ENSDARG00000075433	ENSDARG00000095696	ENSPCIG00000010630	ENSPCIG00000016102	ENSPCIG00000008288	ENSTRUG00000011919	ENSTRUG00000014175	ENSTRUG00000012971	E04F6.11e.1	F35E2.5.1	C32E8.10b.1	AT2G32160	AT3G14450	AT5G04600
ENSG00000171316	ENSG00000143257	ENSG00000169972	ENSMUSG00000037921	ENSMUSG00000031813	ENSMUSG00000027420	ENSGALG00010019208	ENSGALG00010024083	ENSGALG00010018278	ENSDARG00000077530	ENSDARG00000098897	ENSDARG00000095821	ENSPCIG00000021099	ENSPCIG00000016491	ENSPCIG00000008741	ENSTRUG00000013563	ENSTRUG00000014880	ENSTRUG00000013144	E04F6.11f.1	F36F2.6.1	C32E8.10h.1	AT2G40030	AT3G15080	AT5G10620
ENSG00000173898	ENSG00000145020	ENSG00000171055	ENSMUSG00000039929	ENSMUSG00000031976	ENSMUSG00000027890	ENSGALG00010022619	ENSGALG00010024193	ENSGALG00010018484	ENSDARG00000004537	ENSDARG00000110766	ENSDARG00000096588	ENSPCIG00000023171	ENSPCIG00000017282	ENSPCIG00000008995	ENSTRUG00000014988	ENSTRUG00000015161	ENSTRUG00000014196	F02E8.6.1	F37A4.1.1	C32E8.7.1	AT2G47500	AT3G19080	AT5G13790
ENSG00000197321	ENSG00000145428	ENSG00000171446	ENSMUSG00000044308	ENSMUSG00000032023	ENSMUSG00000028037	ENSGALG00010024242	ENSGALG00010024353	ENSGALG00010018524	ENSDARG00000034195	ENSDARG00000097080	ENSDARG00000098029	ENSPCIG00000024193	ENSPCIG00000018570	ENSPCIG00000009706	ENSTRUG00000017383	ENSTRUG00000015848	ENSTRUG00000014519	F08B12.3b.1	F37A4.1.2	C32H11.3.1	AT3G05420	AT3G20040	AT5G15510
ENSG00000053747	ENSG00000149179	ENSG00000173908	ENSMUSG00000048264	ENSMUSG00000032218	ENSMUSG00000028111	ENSGALG00010029724	ENSGALG00010024769	ENSGALG00010018736	ENSDARG00000058259	ENSDARG00000052728	ENSDARG00000098218	ENSPCIG00000025462	ENSPCIG00000018731	ENSPCIG00000009874	ENSTRUG00000022157	ENSTRUG00000015901	ENSTRUG00000014683	F08B12.3c.1	F37D6.6.1	C34B4.2a.1	AT3G10440	AT3G21140	AT5G15930
ENSG00000152818	ENSG00000149600	ENSG00000174885	ENSMUSG00000057003	ENSMUSG00000032388	ENSMUSG00000028182	ENSGALG00010028039	ENSGALG00010024796	ENSGALG00010018902	ENSDARG00000061131	ENSDARG00000061634	ENSDARG00000099274	ENSPCIG00000027055	ENSPCIG00000019095	ENSPCIG00000010293	ENSTRUG00000003715	ENSTRUG00000016206	ENSTRUG00000014710	F20A1.7a.1	F38B6.7.1	C34E7.1a.2	AT3G10740	AT3G23070	AT5G16580
ENSG00000138759	ENSG00000149657	ENSG00000178125	ENSMUSG00000074582	ENSMUSG00000032607	ENSMUSG00000028232	ENSGALG00010000585	ENSGALG00010024883	ENSGALG00010019403	ENSDARG00000068637	ENSDARG00000075612	ENSDARG00000100145	ENSPCIG00000006541	ENSPCIG00000019217	ENSPCIG00000010245	ENSTRUG00000005340	ENSTRUG00000016364	ENSTRUG00000014717	F37A4.7a.1	F40F4.5.1	C34G6.5.1	AT3G11540	AT3G48770	AT5G20520
ENSG00000174844	ENSG00000151065	ENSG00000178802	ENSMUSG00000078490	ENSMUSG00000033174	ENSMUSG00000028419	ENSGALG00010001940	ENSGALG00010024940	ENSGALG00010020141	ENSDARG00000098257	ENSDARG00000077810	ENSDARG00000100348	ENSPCIG00000035201	ENSPCIG00000019286	ENSPCIG00000010338	ENSTRUG00000015261	ENSTRUG00000016557	ENSTRUG00000014828	F37A4.7a.3	F41E7.9.1	C34H4.3a.1	AT3G12280	AT3G53970	AT5G23120
ENSG00000088854	ENSG00000152749	ENSG00000179163	ENSMUSG00000019787	ENSMUSG00000033417	ENSMUSG00000028861	ENSGALG00010002453	ENSGALG00010025647	ENSGALG00010020413	ENSDARG00000110568	ENSDARG00000078964	ENSDARG00000101695	ENSPCIG00000000016	ENSPCIG00000019743	ENSPCIG00000010341	ENSTRUG00000031613	ENSTRUG00000017219	ENSTRUG00000015114	F37A4.7b.1	F45G2.3.1	C35A5.9.1	AT3G55020	AT3G54350	AT5G24270
ENSG00000100346	ENSG00000153574	ENSG00000183346	ENSMUSG00000019846	ENSMUSG00000034175	ENSMUSG00000029864	ENSGALG00010005391	ENSGALG00010026707	ENSGALG00010020484	ENSDARG00000115916	ENSDARG00000101750	ENSDARG00000103659	ENSPCIG00000002256	ENSPCIG00000020327	ENSPCIG00000010466	ENSTRUG00000028386	ENSTRUG00000017710	ENSTRUG00000015465	F37A4.7c.1	F46A9.3a.1	C35D10.9a.1	AT4G11990	AT3G55440	AT5G25265
ENSG00000109111	ENSG00000154153	ENSG00000183955	ENSMUSG00000020231	ENSMUSG00000034552	ENSMUSG00000030124	ENSGALG00010006657	ENSGALG00010026731	ENSGALG00010021516	ENSDARG00000000472	ENSDARG00000103313	ENSDARG00000104242	ENSPCIG00000004027	ENSPCIG00000020374	ENSPCIG00000010707	ENSTRUG00000022255	ENSTRUG00000017780	ENSTRUG00000015499	F43C1.1.1	F46F6.4c.2	C35D10.9b.1	AT4G12750	AT3G60040	AT5G26740
ENSG00000124177	ENSG00000154920	ENSG00000184584	ENSMUSG00000023026	ENSMUSG00000035151	ENSMUSG00000030905	ENSGALG00010010642	ENSGALG00010027352	ENSGALG00010021704	ENSDARG00000014439	ENSDARG00000105050	ENSDARG00000105239	ENSPCIG00000005251	ENSPCIG00000021178	ENSPCIG00000010729	ENSTRUG00000009967	ENSTRUG00000018373	ENSTRUG00000015839	F56H1.1.1	F53A9.5.1	C38H2.2.1	AT4G13020	AT4G01690	AT5G27720
ENSG00000124406	ENSG00000154975	ENSG00000184616	ENSMUSG00000024120	ENSMUSG00000035783	ENSMUSG00000031302	ENSGALG00010011696	ENSGALG00010027695	ENSGALG00010021738	ENSDARG00000032990	ENSDARG00000109702	ENSDARG00000105614	ENSPCIG00000010517	ENSPCIG00000021383	ENSPCIG00000010774	ENSTRUG00000000710	ENSTRUG00000018645	ENSTRUG00000016411	F57C12.4.1	F53B3.1.2	C41G6.14.1	AT4G14570	AT4G02790	AT5G39400
ENSG00000143776	ENSG00000157456	ENSG00000186645	ENSMUSG00000024713	ENSMUSG00000036613	ENSMUSG00000031433	ENSGALG00010013617	ENSGALG00010027731	ENSGALG00010022067	ENSDARG00000033950	ENSDARG00000114871	ENSDARG00000109274	ENSPCIG00000011220	ENSPCIG00000021668	ENSPCIG00000010877	ENSTRUG00000017456	ENSTRUG00000019730	ENSTRUG00000017426	K11E8.1h.1	F55F8.2a.1	C45G3.1.1	AT4G19410	AT4G05120	AT5G42920
ENSG00000151240	ENSG00000157470	ENSG00000187736	ENSMUSG00000025991	ENSMUSG00000037761	ENSMUSG00000031577	ENSGALG00010013614	ENSGALG00010027814	ENSGALG00010022164	ENSDARG00000039196	ENSDARG00000093402	ENSDARG00000110176	ENSPCIG00000015559	ENSPCIG00000021748	ENSPCIG00000011263	ENSTRUG00000014804	ENSTRUG00000011075	ENSTRUG00000017811	R13A1.4d.1	F55H12.1.1	C46C2.2.1	AT4G19710	AT4G09960	AT5G49910
ENSG00000164946	ENSG00000160188	ENSG00000188312	ENSMUSG00000026490	ENSMUSG00000038147	ENSMUSG00000032306	ENSGALG00010016076	ENSGALG00010027890	ENSGALG00010022229	ENSDARG00000043130	ENSDARG00000098749	ENSDARG00000110364	ENSPCIG00000016432	ENSPCIG00000021895	ENSPCIG00000011518	ENSTRUG00000011205	ENSTRUG00000008608	ENSTRUG00000018068	R31.1a.1	F56A8.3a.2	C46E10.3.1	AT4G32880	AT4G10843	AT5G52290
ENSG00000170776	ENSG00000161914	ENSG00000188372	ENSMUSG00000027253	ENSMUSG00000038398	ENSMUSG00000034108	ENSGALG00010016896	ENSGALG00010028160	ENSGALG00010023259	ENSDARG00000044016	ENSDARG00000114031	ENSDARG00000111175	ENSPCIG00000016701	ENSPCIG00000022283	ENSPCIG00000011877	ENSTRUG00000010769	ENSTRUG00000014566	ENSTRUG00000018087	SSSD1.1b.1	F56B3.2.1	C49C3.10a.1	AT4G33090	AT4G11920	AT5G57010
ENSG00000171219	ENSG00000162761	ENSG00000188585	ENSMUSG00000032572	ENSMUSG00000038457	ENSMUSG00000036242	ENSGALG00010021604	ENSGALG00010028178	ENSGALG00010023337	ENSDARG00000062137	ENSDARG00000040492	ENSDARG00000111268	ENSPCIG00000017604	ENSPCIG00000022608	ENSPCIG00000011900	ENSTRUG00000016787	ENSTRUG00000022498	ENSTRUG00000013548	T03G11.1c.1	F56D1.2.1	C50F7.10.1	AT4G36360	AT4G13420	AT5G61670
ENSG00000196576	ENSG00000163012	ENSG00000196338	ENSMUSG00000033671	ENSMUSG00000038641	ENSMUSG00000036371	ENSGALG00010021617	ENSGALG00010028419	ENSGALG00010023784	ENSDARG00000074808	ENSDARG00000112389	ENSDARG00000111748	ENSPCIG00000020146	ENSPCIG00000022898	ENSPCIG00000012563	ENSTRUG00000004311	ENSTRUG00000024878	ENSTRUG00000000942	T03G11.1d.1	K03E6.1b.1	C52E4.6a.1	AT4G39080	AT4G13730	AT5G65530
ENSG00000198752	ENSG00000163743	ENSG00000196436	ENSMUSG00000034973	ENSMUSG00000038895	ENSMUSG00000037466	ENSGALG00010022419	ENSGALG00010028420	ENSGALG00010023813	ENSDARG00000075737	ENSDARG00000042107	ENSDARG00000112174	ENSPCIG00000022440	ENSPCIG00000023024	ENSPCIG00000012704	ENSTRUG00000005542	ENSTRUG00000016437	ENSTRUG00000021244	T21E8.1c.1	K03H6.1.1	C54C6.4a.1	AT4G39280	AT4G14713	AT5G65980
ENSG00000206384	ENSG00000164331	ENSG00000196465	ENSMUSG00000036606	ENSMUSG00000039096	ENSMUSG00000038005	ENSGALG00010022674	ENSGALG00010029320	ENSGALG00010024433	ENSDARG00000076025	ENSDARG00000001169	ENSDARG00000112888	ENSPCIG00000024291	ENSPCIG00000023812	ENSPCIG00000013415	ENSTRUG00000008406	ENSTRUG00000024478	ENSTRUG00000024608	Y40C5A.3d.1	K07A12.5b.1	CD4.8.1	AT5G13060	AT4G21323	AT1G65430
ENSG00000162825	ENSG00000164975	ENSG00000197448	ENSMUSG00000040565	ENSMUSG00000039108	ENSMUSG00000039032	ENSGALG00010027107	ENSGALG00010029680	ENSGALG00010024472	ENSDARG00000076801	ENSDARG00000004111	ENSDARG00000113597	ENSPCIG00000001237	ENSPCIG00000023826	ENSPCIG00000014116	ENSTRUG00000007589	ENSTRUG00000025427	ENSTRUG00000020336	Y57G11C.24i.1	K07E8.7b.1	D1081.8.1	AT5G21080	AT4G22260	AT1G74920
ENSG00000004399	ENSG00000166206	ENSG00000197451	ENSMUSG00000041235	ENSMUSG00000040591	ENSMUSG00000039826	ENSGALG00010011960	ENSGALG00010029966	ENSGALG00010024797	ENSDARG00000077860	ENSDARG00000004445	ENSDARG00000114648	ENSPCIG00000024542	ENSPCIG00000023888	ENSPCIG00000014550	ENSTRUG00000009586	ENSTRUG00000024344	ENSTRUG00000023346	Y57G11C.24n.1	K07F5.13b.1	E01G4.1a.1	AT5G26120	AT4G25180	AT3G49600
ENSG00000070182	ENSG00000166261	ENSG00000197632	ENSMUSG00000052512	ENSMUSG00000041261	ENSMUSG00000040613	ENSGALG00010023293	ENSGALG00010000046	ENSGALG00010024810	ENSDARG00000079199	ENSDARG00000006497	ENSDARG00000115514	ENSPCIG00000024777	ENSPCIG00000024497	ENSPCIG00000014969	ENSTRUG00000009773	ENSTRUG00000020740	ENSTRUG00000015212	Y71H9A.1.1	K08B5.1.1	E01G4.1b.1	AT5G27610	AT4G26870	AT4G19610
ENSG00000077097	ENSG00000166394	ENSG00000198795	ENSMUSG00000053646	ENSMUSG00000041431	ENSMUSG00000040904	ENSGALG00010004443	ENSGALG00010003506	ENSGALG00010024945	ENSDARG00000100781	ENSDARG00000007329	ENSDARG00000116600	ENSPCIG00000025543	ENSPCIG00000025200	ENSPCIG00000015553	ENSTRUG00000011461	ENSTRUG00000012405	ENSTRUG00000021205	ZC84.6.1	K08C7.1.1	E03H12.3.1	AT5G35980	AT4G27120	AT4G21660
ENSG00000100731	ENSG00000168079	ENSG00000203963	ENSMUSG00000053754	ENSMUSG00000041477	ENSMUSG00000041423	ENSGALG00010005081	ENSGALG00010004408	ENSGALG00010025026	ENSDARG00000102883	ENSDARG00000007990	ENSDARG00000116761	ENSPCIG00000029712	ENSPCIG00000025750	ENSPCIG00000015630	ENSTRUG00000013185	ENSTRUG00000012314	ENSTRUG00000005273	C02F12.7.1	K08D8.4a.1	E04D5.1a.1	AT5G42220	AT4G27430	AT5G40820
ENSG00000118058	ENSG00000169371	ENSG00000204592	ENSMUSG00000066406	ENSMUSG00000042514	ENSMUSG00000042414	ENSGALG00010008275	ENSGALG00010009635	ENSGALG00010025573	ENSDARG00000012422	ENSDARG00000008395	ENSDARG00000116939	ENSPCIG00000030174	ENSPCIG00000026492	ENSPCIG00000015911	ENSTRUG00000000758	ENSTRUG00000026177	ENSTRUG00000024272	C14B4.2.1	K08D8.4d.1	EEED8.16.1	AT5G43530	AT4G27585	AT5G55470
ENSG00000118492	ENSG00000170624	ENSG00000213265	ENSMUSG00000067851	ENSMUSG00000042594	ENSMUSG00000042596	ENSGALG00010009159	ENSGALG00010010528	ENSGALG00010026298	ENSDARG00000005754	ENSDARG00000008485	ENSDARG00000006924	ENSPCIG00000025670	ENSPCIG00000026928	ENSPCIG00000016037	ENSTRUG00000014934	ENSTRUG00000027599	ENSTRUG00000022353	C24A11.8a.2	M01B12.4c.2	F01G10.3a.1	AT5G52560	AT4G31230	AT3G01320
ENSG00000128908	ENSG00000172955	ENSG00000214456	ENSMUSG00000034687	ENSMUSG00000044716	ENSMUSG00000044816	ENSGALG00010011621	ENSGALG00010012921	ENSGALG00010026612	ENSDARG00000009733	ENSDARG00000010008	ENSDARG00000015476	ENSPCIG00000020843	ENSPCIG00000027579	ENSPCIG00000016553	ENSTRUG00000008334	ENSTRUG00000024469	ENSTRUG00000014580	C24A3.1b.1	M03C11.2.1	F07E5.5.1	AT5G60690	AT4G32380	AT4G16130
ENSG00000129493	ENSG00000177685	ENSG00000214954	ENSMUSG00000002052	ENSMUSG00000044857	ENSMUSG00000045333	ENSGALG00010013273	ENSGALG00010016322	ENSGALG00010026917	ENSDARG00000021987	ENSDARG00000010487	ENSDARG00000020077	ENSPCIG00000020014	ENSPCIG00000028427	ENSPCIG00000017223	ENSTRUG00000000253	ENSTRUG00000026129	ENSTRUG00000023566	C33G3.6.2	M03C11.2.2	F08D12.1.1	AT5G63810	AT4G33470	AT3G07160
ENSG00000153207	ENSG00000178538	ENSG00000225921	ENSMUSG00000021279	ENSMUSG00000048065	ENSMUSG00000047153	ENSGALG00010013949	ENSGALG00010017833	ENSGALG00010027455	ENSDARG00000053668	ENSDARG00000010934	ENSDARG00000045747	ENSPCIG00000030446	ENSPCIG00000028507	ENSPCIG00000017393	ENSTRUG00000014237	ENSTRUG00000027341	ENSTRUG00000025767	C46G7.4q.1	M110.4a.1	F08F8.9a.1	AT1G19450	AT4G35000	AT3G16785
ENSG00000156414	ENSG00000179387	ENSG00000239713	ENSMUSG00000022629	ENSMUSG00000048410	ENSMUSG00000051557	ENSGALG00010015570	ENSGALG00010019934	ENSGALG00010027527	ENSDARG00000057353	ENSDARG00000011360	ENSDARG00000077317	ENSPCIG00000027965	ENSPCIG00000028550	ENSPCIG00000017493	ENSTRUG00000002402	ENSTRUG00000014740	ENSTRUG00000021585	C46G7.4t.1	M110.4b.1	F08F8.9b.1	AT1G61240	AT4G39800	AT3G18480
ENSG00000169398	ENSG00000182325	ENSG00000242019	ENSMUSG00000024769	ENSMUSG00000049685	ENSMUSG00000052406	ENSGALG00010022105	ENSGALG00010022780	ENSGALG00010028598	ENSDARG00000058993	ENSDARG00000011673	ENSDARG00000103186	ENSPCIG00000000613	ENSPCIG00000029104	ENSPCIG00000018977	ENSTRUG00000015361	ENSTRUG00000026167	ENSTRUG00000018135	C48B6.8.1	M110.4c.1	F10C5.1.1	AT1G64400	AT5G01760	AT1G03030
ENSG00000008300	ENSG00000183696	ENSG00000242550	ENSMUSG00000027309	ENSMUSG00000051527	ENSMUSG00000055937	ENSGALG00010023545	ENSGALG00010023237	ENSGALG00010028734	ENSDARG00000061205	ENSDARG00000013236	ENSDARG00000111143	ENSPCIG00000000748	ENSPCIG00000029405	ENSPCIG00000019340	ENSTRUG00000000464	ENSTRUG00000028195	ENSTRUG00000022156	C54D1.3b.1	M110.4d.1	F11A5.7.1	AT1G75220	AT5G02470	AT1G04950
ENSG00000061987	ENSG00000183762	ENSG00000243772	ENSMUSG00000029675	ENSMUSG00000055334	ENSMUSG00000057240	ENSGALG00010024808	ENSGALG00010025291	ENSGALG00010029387	ENSDARG00000071357	ENSDARG00000013360	ENSDARG00000115137	ENSPCIG00000001038	ENSPCIG00000029767	ENSPCIG00000019492	ENSTRUG00000000794	ENSTRUG00000029990	ENSTRUG00000021363	DH11.3.1	M110.4e.1	F11F1.1b.1	AT1G78950	AT5G02520	AT1G34320
ENSG00000075275	ENSG00000184497	ENSG00000260097	ENSMUSG00000034022	ENSMUSG00000056158	ENSMUSG00000059586	ENSGALG00010025055	ENSGALG00010027374	ENSGALG00010029652	ENSDARG00000071424	ENSDARG00000014057	ENSDARG00000116382	ENSPCIG00000002304	ENSPCIG00000029573	ENSPCIG00000020145	ENSTRUG00000001674	ENSTRUG00000031322	ENSTRUG00000008583	DH11.5d.1	M60.2.1	F11H8.1.1	AT1G78955	AT5G03760	AT1G34460
ENSG00000083642	ENSG00000189050	ENSG00000262461	ENSMUSG00000037685	ENSMUSG00000056941	ENSMUSG00000059625	ENSGALG00010026958	ENSGALG00010012104	ENSGALG00010004588	ENSDARG00000078088	ENSDARG00000014907	ENSDARG00000013050	ENSPCIG00000003277	ENSPCIG00000030842	ENSPCIG00000020693	ENSTRUG00000002566	ENSTRUG00000012957	ENSTRUG00000033360	F02D10.5.1	M88.4.1	F13B10.1e.3	AT1G78960	AT5G04920	AT1G51800
ENSG00000085224	ENSG00000197705	ENSG00000273520	ENSMUSG00000043719	ENSMUSG00000057068	ENSMUSG00000060441	ENSGALG00010027663	ENSGALG00010000047	ENSGALG00010006634	ENSDARG00000080019	ENSDARG00000016093	ENSDARG00000030560	ENSPCIG00000006725	ENSPCIG00000033033	ENSPCIG00000020694	ENSTRUG00000007501	ENSTRUG00000030046	ENSTRUG00000025659	F02E8.6.2	R03D7.1.1	F14B8.3.1	AT2G21790	AT5G14850	AT1G52260
ENSG00000101972	ENSG00000197971	ENSG00000275976	ENSMUSG00000050994	ENSMUSG00000057147	ENSMUSG00000063887	ENSGALG00010029167	ENSGALG00010005126	ENSGALG00010006761	ENSDARG00000102445	ENSDARG00000017772	ENSDARG00000080675	ENSPCIG00000006813	ENSPCIG00000021770	ENSPCIG00000021085	ENSTRUG00000010487	ENSTRUG00000012604	ENSTRUG00000024620	F11A1.3e.2	R03E1.3.1	F15D4.4.1	AT2G23380	AT5G17570	AT1G62430
ENSG00000113569	ENSG00000205858	ENSG00000286014	ENSMUSG00000057133	ENSMUSG00000057551	ENSMUSG00000073608	ENSGALG00010000800	ENSGALG00010006126	ENSGALG00010010445	ENSDARG00000105088	ENSDARG00000019098	ENSDARG00000111649	ENSPCIG00000010702	ENSPCIG00000030679	ENSPCIG00000021714	ENSTRUG00000012342	ENSTRUG00000001750	ENSTRUG00000033104	F11A1.3e.4	R06B9.6.1	F17A9.2.1	AT2G25050	AT5G18480	AT1G77990
ENSG00000116852	ENSG00000214063	ENSG00000059145	ENSMUSG00000067889	ENSMUSG00000058447	ENSMUSG00000074500	ENSGALG00010002706	ENSGALG00010007319	ENSGALG00010011503	ENSDARG00000110374	ENSDARG00000019459	ENSDARG00000078105	ENSPCIG00000010985	ENSPCIG00000033688	ENSPCIG00000021879	ENSTRUG00000013212	ENSTRUG00000017629	ENSTRUG00000029949	F11A1.3f.1	R06C7.1.1	F17B5.1a.1	AT2G31010	AT5G19530	AT2G01220
ENSG00000117523	ENSG00000214787	ENSG00000082781	ENSMUSG00000097993	ENSMUSG00000059475	ENSMUSG00000078907	ENSGALG00010003977	ENSGALG00010019618	ENSGALG00010011673	ENSDARG00000115793	ENSDARG00000021143	ENSDARG00000078522	ENSPCIG00000004626	ENSPCIG00000030726	ENSPCIG00000021943	ENSTRUG00000025542	ENSTRUG00000032844	ENSTRUG00000028270	F11D5.1c.1	R07C3.4.1	F19H6.1.1	AT2G32640	AT5G19960	AT2G03670
ENSG00000118873	ENSG00000012171	ENSG00000085377	ENSMUSG00000002028	ENSMUSG00000060613	ENSMUSG00000081218	ENSGALG00010004951	ENSGALG00010025988	ENSGALG00010013278	ENSDARG00000001234	ENSDARG00000022261	ENSDARG00000017128	ENSPCIG00000012105	ENSPCIG00000036948	ENSPCIG00000036587	ENSTRUG00000014627	ENSTRUG00000029898	ENSTRUG00000007219	F15A2.6b.1	R102.4d.1	F20H11.1.1	AT2G33210	AT5G22000	AT2G18180
ENSG00000127616	ENSG00000080986	ENSG00000087206	ENSMUSG00000017485	ENSMUSG00000067653	ENSMUSG00000084063	ENSGALG00010005048	ENSGALG00010026218	ENSGALG00010017200	ENSDARG00000020924	ENSDARG00000023861	ENSDARG00000115873	ENSPCIG00000011114	ENSPCIG00000034352	ENSPCIG00000022235	ENSTRUG00000015349	ENSTRUG00000029328	ENSTRUG00000031283	F20A1.7c.1	R11A8.6.1	F22D6.11.1	AT2G34710	AT5G22740	AT2G21280
ENSG00000163808	ENSG00000088881	ENSG00000117009	ENSMUSG00000021061	ENSMUSG00000068037	ENSMUSG00000089739	ENSGALG00010007795	ENSGALG00010029721	ENSGALG00010017958	ENSDARG00000043661	ENSDARG00000026796	ENSDARG00000115008	ENSPCIG00000013341	ENSPCIG00000031568	ENSPCIG00000022320	ENSTRUG00000015830	ENSTRUG00000032870	ENSTRUG00000003333	F28E10.1a.1	R11E3.4.1	F22D6.12.1	AT2G47210	AT5G37360	AT2G41520
ENSG00000165392	ENSG00000089558	ENSG00000119689	ENSMUSG00000021140	ENSMUSG00000070323	ENSMUSG00000090236	ENSGALG00010009104	ENSGALG00010021125	ENSGALG00010019996	ENSDARG00000044433	ENSDARG00000026875	ENSDARG00000019063	ENSPCIG00000013455	ENSPCIG00000006328	ENSPCIG00000022499	ENSTRUG00000017272	ENSTRUG00000007281	ENSTRUG00000029638	F28E10.1d.1	R11E3.4.2	F23B12.8a.1	AT2G47240	AT5G39420	AT3G15605
ENSG00000186635	ENSG00000106105	ENSG00000121486	ENSMUSG00000028399	ENSMUSG00000070780	ENSMUSG00000091119	ENSGALG00010011558	ENSGALG00010000173	ENSGALG00010020638	ENSDARG00000060006	ENSDARG00000027658	ENSDARG00000032237	ENSPCIG00000016426	ENSPCIG00000035321	ENSPCIG00000023049	ENSTRUG00000017330	ENSTRUG00000003927	ENSTRUG00000028788	F28E10.1i.1	T07A5.1.1	F25H5.5a.1	AT3G03940	AT5G39430	AT3G18070
ENSG00000196586	ENSG00000108001	ENSG00000122674	ENSMUSG00000030123	ENSMUSG00000071074	ENSMUSG00000109238	ENSGALG00010012347	ENSGALG00010001207	ENSGALG00010021434	ENSDARG00000060758	ENSDARG00000029581	ENSDARG00000079725	ENSPCIG00000017776	ENSPCIG00000025607	ENSPCIG00000023378	ENSTRUG00000022648	ENSTRUG00000017142	ENSTRUG00000032788	F29C4.8k.1	T09E11.9.1	F26E4.10a.1	AT3G05400	AT5G44785	AT3G19180
ENSG00000263001	ENSG00000125686	ENSG00000130826	ENSMUSG00000033577	ENSMUSG00000074607	ENSMUSG00000004789	ENSGALG00010013757	ENSGALG00010004060	ENSGALG00010013766	ENSDARG00000070794	ENSDARG00000030097	ENSDARG00000098079	ENSPCIG00000018373	ENSPCIG00000029190	ENSPCIG00000023637	ENSTRUG00000025738	ENSTRUG00000004092	ENSTRUG00000029409	F46G10.5b.1	T11A5.3.1	F26E4.10b.1	AT3G07700	AT5G49500	AT3G24460
ENSG00000003393	ENSG00000131844	ENSG00000131061	ENSMUSG00000034154	ENSMUSG00000092232	ENSMUSG00000019849	ENSGALG00010014411	ENSGALG00010006172	ENSGALG00010017619	ENSDARG00000074059	ENSDARG00000030267	ENSDARG00000105184	ENSPCIG00000019877	ENSPCIG00000009588	ENSPCIG00000023658	ENSTRUG00000009659	ENSTRUG00000016982	ENSTRUG00000030020	F48A11.1b.1	T12A7.1.2	F26F4.4.2	AT3G25585	AT5G56280	AT3G27610
ENSG00000007516	ENSG00000139718	ENSG00000146574	ENSMUSG00000034602	ENSMUSG00000095538	ENSMUSG00000024312	ENSGALG00010016305	ENSGALG00010006259	ENSGALG00010023736	ENSDARG00000075133	ENSDARG00000030972	ENSDARG00000042552	ENSPCIG00000020957	ENSPCIG00000031682	ENSPCIG00000023674	ENSTRUG00000031739	ENSTRUG00000018554	ENSTRUG00000032397	F56A8.1b.1	T15B7.1.1	F27E11.1a.1	AT3G53180	AT5G57090	AT3G48780
ENSG00000011566	ENSG00000141076	ENSG00000148481	ENSMUSG00000035181	ENSMUSG00000117732	ENSMUSG00000025878	ENSGALG00010019013	ENSGALG00010009774	ENSGALG00010026566	ENSDARG00000087921	ENSDARG00000031680	ENSDARG00000053574	ENSPCIG00000021202	ENSPCIG00000027894	ENSPCIG00000023879	ENSTRUG00000018210	ENSTRUG00000025836	ENSTRUG00000024852	K04D7.4b.1	T16H12.3a.1	F28A10.6.1	AT3G58640	AT5G57610	AT3G49430
ENSG00000102699	ENSG00000146433	ENSG00000160856	ENSMUSG00000054003	ENSMUSG00000001829	ENSMUSG00000026767	ENSGALG00010019295	ENSGALG00010009943	ENSGALG00010009336	ENSDARG00000090716	ENSDARG00000032496	ENSDARG00000012468	ENSPCIG00000023209	ENSPCIG00000033722	ENSPCIG00000024086	ENSTRUG00000007650	ENSTRUG00000030671	ENSTRUG00000014062	K07E3.7a.1	T16H12.3b.1	F28C1.3a.1	AT4G15530	AT3G07060	AT3G58530
ENSG00000118007	ENSG00000151806	ENSG00000163006	ENSMUSG00000045482	ENSMUSG00000018160	ENSMUSG00000028064	ENSGALG00010020745	ENSGALG00010010457	ENSGALG00010006883	ENSDARG00000090949	ENSDARG00000032831	ENSDARG00000013025	ENSPCIG00000022781	ENSPCIG00000009197	ENSPCIG00000024240	ENSTRUG00000008062	ENSTRUG00000010088	ENSTRUG00000032084	K07E3.7a.2	T16H12.3c.1	F28C1.3b.1	AT4G21270	AT3G24495	AT4G18950
ENSG00000130396	ENSG00000158560	ENSG00000180347	ENSMUSG00000016028	ENSMUSG00000021494	ENSMUSG00000031392	ENSGALG00010021145	ENSGALG00010013836	ENSGALG00010001691	ENSDARG00000092638	ENSDARG00000032933	ENSDARG00000014259	ENSPCIG00000027449	ENSPCIG00000021617	ENSPCIG00000024244	ENSTRUG00000000117	ENSTRUG00000003650	ENSTRUG00000001963	K11E8.1e.1	T19F4.1b.1	F28D1.8.1	AT4G27180	AT3G56040	AT4G28070
ENSG00000131503	ENSG00000168434	ENSG00000183814	ENSMUSG00000024242	ENSMUSG00000023110	ENSMUSG00000032586	ENSGALG00010021779	ENSGALG00010013842	ENSGALG00010004939	ENSDARG00000102458	ENSDARG00000034896	ENSDARG00000043480	ENSPCIG00000028208	ENSPCIG00000024248	ENSPCIG00000025150	ENSTRUG00000003579	ENSTRUG00000012369	ENSTRUG00000003366	M176.10a.1	T20B12.6b.1	F29B9.8.1	AT4G32551	AT4G11380	AT4G33630
ENSG00000132466	ENSG00000182944	ENSG00000185158	ENSMUSG00000026987	ENSMUSG00000028902	ENSMUSG00000037579	ENSGALG00010022783	ENSGALG00010014344	ENSGALG00010005214	ENSDARG00000109612	ENSDARG00000036510	ENSDARG00000043982	ENSPCIG00000028738	ENSPCIG00000028957	ENSPCIG00000025570	ENSTRUG00000003536	ENSTRUG00000030605	ENSTRUG00000007071	R13F6.4f.1	T21B4.4a.1	F29C12.5.1	AT4G33210	AT4G21880	AT5G02130
ENSG00000134250	ENSG00000196116	ENSG00000187688	ENSMUSG00000031229	ENSMUSG00000029757	ENSMUSG00000037652	ENSGALG00010023209	ENSGALG00010014783	ENSGALG00010006269	ENSDARG00000111496	ENSDARG00000037066	ENSDARG00000051891	ENSPCIG00000028741	ENSPCIG00000004981	ENSPCIG00000025616	ENSTRUG00000014541	ENSTRUG00000025267	ENSTRUG00000009436	R31.1b.1	T21B4.4b.1	F32H2.7.1	AT5G02880	AT4G26140	AT5G02830
ENSG00000141564	ENSG00000197599	ENSG00000196189	ENSMUSG00000031385	ENSMUSG00000030281	ENSMUSG00000040725	ENSGALG00010024812	ENSGALG00010017880	ENSGALG00010012124	ENSDARG00000114974	ENSDARG00000037188	ENSDARG00000056181	ENSPCIG00000029360	ENSPCIG00000008024	ENSPCIG00000025691	ENSTRUG00000000283	ENSTRUG00000033499	ENSTRUG00000016290	R31.1e.1	T21D12.15.1	F33D11.5.1	AT5G07770	AT5G41360	AT5G09890
ENSG00000143126	ENSG00000000460	ENSG00000213471	ENSMUSG00000034021	ENSMUSG00000031660	ENSMUSG00000069085	ENSGALG00010025389	ENSGALG00010019146	ENSGALG00010015655	ENSDARG00000116140	ENSDARG00000037647	ENSDARG00000058528	ENSPCIG00000030273	ENSPCIG00000017355	ENSPCIG00000025703	ENSTRUG00000000179	ENSTRUG00000029767	ENSTRUG00000017592	T03D8.5a.1	T21H3.2b.1	F33G12.4.1	AT5G13260	AT5G41370	AT5G10270
ENSG00000170832	ENSG00000130529	ENSG00000227057	ENSMUSG00000036523	ENSMUSG00000032525	ENSMUSG00000007279	ENSGALG00010025575	ENSGALG00010019291	ENSGALG00010022958	ENSDARG00000031588	ENSDARG00000037958	ENSDARG00000061525	ENSPCIG00000030416	ENSPCIG00000021910	ENSPCIG00000025753	ENSTRUG00000008061	ENSTRUG00000009512	ENSTRUG00000017677	T03D8.5b.1	T22F3.8.1	F35C5.8.1	AT5G17530	AT5G41880	AT5G19310
ENSG00000197386	ENSG00000136824	ENSG00000256870	ENSMUSG00000036768	ENSMUSG00000034951	ENSMUSG00000019214	ENSGALG00010027285	ENSGALG00010020385	ENSGALG00010023203	ENSDARG00000000563	ENSDARG00000039363	ENSDARG00000062550	ENSPCIG00000033726	ENSPCIG00000010934	ENSPCIG00000025757	ENSTRUG00000018567	ENSTRUG00000012118	ENSTRUG00000017790	T03D8.5c.1	T22H6.2a.1	F35C8.2.1	AT5G26850	AT5G49570	AT5G23670
ENSG00000011405	ENSG00000171824	ENSG00000095464	ENSMUSG00000039057	ENSMUSG00000035355	ENSMUSG00000020821	ENSGALG00010028107	ENSGALG00010021444	ENSGALG00010026114	ENSDARG00000073841	ENSDARG00000039436	ENSDARG00000098511	ENSPCIG00000026251	ENSPCIG00000004254	ENSPCIG00000025794	ENSTRUG00000003799	ENSTRUG00000025052	ENSTRUG00000018357	T13H5.1b.1	T22H6.2b.1	F35E12.10.1	AT5G39040	AT5G56870	AT5G35730
ENSG00000044446	ENSG00000095564	ENSG00000127586	ENSMUSG00000039318	ENSMUSG00000039908	ENSMUSG00000029423	ENSGALG00010029262	ENSGALG00010021459	ENSGALG00010000449	ENSDARG00000002909	ENSDARG00000040159	ENSDARG00000109626	ENSPCIG00000004375	ENSPCIG00000015073	ENSPCIG00000026526	ENSTRUG00000009941	ENSTRUG00000011607	ENSTRUG00000006015	T13H5.1f.2	T23G7.2a.1	F35G12.5c.1	AT5G43710	AT1G29730	AT5G43100
ENSG00000049540	ENSG00000131697	ENSG00000140534	ENSMUSG00000040225	ENSMUSG00000059562	ENSMUSG00000062980	ENSGALG00010011357	ENSGALG00010022425	ENSGALG00010001126	ENSDARG00000005482	ENSDARG00000040401	ENSDARG00000109645	ENSPCIG00000012780	ENSPCIG00000027746	ENSPCIG00000026665	ENSTRUG00000029342	ENSTRUG00000021247	ENSTRUG00000017497	T24C2.1.1	T24A11.1b.1	F35H8.2.1	AT5G46210	AT3G16830	AT5G59740
ENSG00000067900	ENSG00000153246	ENSG00000205916	ENSMUSG00000041642	ENSMUSG00000069045	ENSMUSG00000041498	ENSGALG00010001967	ENSGALG00010024531	ENSGALG00010001198	ENSDARG00000008413	ENSDARG00000041951	ENSDARG00000113871	ENSPCIG00000004822	ENSPCIG00000027846	ENSPCIG00000026835	ENSTRUG00000002498	ENSTRUG00000031314	ENSTRUG00000024154	Y55D5A.5a.1	T27A1.6.1	F36D3.2.1	AT5G48960	AT4G10320	AT1G10130
ENSG00000095637	ENSG00000166377	ENSG00000198589	ENSMUSG00000052613	ENSMUSG00000070880	ENSMUSG00000025047	ENSGALG00010008946	ENSGALG00010024711	ENSGALG00010002787	ENSDARG00000017500	ENSDARG00000042529	ENSDARG00000114917	ENSPCIG00000005433	ENSPCIG00000002568	ENSPCIG00000027884	ENSTRUG00000005653	ENSTRUG00000006264	ENSTRUG00000015154	Y57G11C.24g.1	T27A10.7.1	F38A1.4.1	AT5G55300	AT4G11670	AT1G14830
ENSG00000110713	ENSG00000107077	ENSG00000163638	ENSMUSG00000054509	ENSMUSG00000018068	ENSMUSG00000035024	ENSGALG00010008211	ENSGALG00010024920	ENSGALG00010003968	ENSDARG00000030157	ENSDARG00000043339	ENSDARG00000115907	ENSPCIG00000006286	ENSPCIG00000013099	ENSPCIG00000028177	ENSTRUG00000006519	ENSTRUG00000000405	ENSTRUG00000030125	Y57G11C.24o.1	T28C12.4a.1	F38E9.1.1	AT5G63420	AT2G41220	AT1G22620
ENSG00000130827	ENSG00000151461	ENSG00000064313	ENSMUSG00000060261	ENSMUSG00000028312	ENSMUSG00000030022	ENSGALG00010008448	ENSGALG00010025587	ENSGALG00010005359	ENSDARG00000035360	ENSDARG00000043814	ENSDARG00000116286	ENSPCIG00000012628	ENSPCIG00000004196	ENSPCIG00000028280	ENSTRUG00000009174	ENSTRUG00000003932	ENSTRUG00000032801	Y69A2AR.12.1	T28D6.6a.1	F39D8.3a.2	AT5G64580	AT1G67370	AT1G50970
ENSG00000133056	ENSG00000179397	ENSG00000047230	ENSMUSG00000063558	ENSMUSG00000032175	ENSMUSG00000002900	ENSGALG00010011212	ENSGALG00010026220	ENSGALG00010006001	ENSDARG00000039392	ENSDARG00000044417	ENSDARG00000012073	ENSPCIG00000014546	ENSPCIG00000006158	ENSPCIG00000028605	ENSTRUG00000010052	ENSTRUG00000005958	ENSTRUG00000002312	ZC455.1b.1	W01C8.5a.1	F40F8.5g.1	AT1G04010	AT3G33530	AT1G72440
ENSG00000134318	ENSG00000151503	ENSG00000070366	ENSMUSG00000000804	ENSMUSG00000031789	ENSMUSG00000056752	ENSGALG00010013664	ENSGALG00010027027	ENSGALG00010008380	ENSDARG00000039577	ENSDARG00000045147	ENSDARG00000019834	ENSPCIG00000015375	ENSPCIG00000006667	ENSPCIG00000028893	ENSTRUG00000011396	ENSTRUG00000007329	ENSTRUG00000011370	ZK899.8d.1	W07B3.2b.1	F41D3.11.1	AT1G05120	AT5G13940	AT5G04320
ENSG00000136155	ENSG00000065883	ENSG00000076242	ENSMUSG00000019889	ENSMUSG00000019984	ENSMUSG00000031360	ENSGALG00010016338	ENSGALG00010028035	ENSGALG00010009085	ENSDARG00000043493	ENSDARG00000045275	ENSDARG00000037708	ENSPCIG00000015971	ENSPCIG00000008533	ENSPCIG00000028923	ENSTRUG00000011645	ENSTRUG00000010271	ENSTRUG00000006810	ZK899.8i.2	W07B3.2f.1	F42C5.4b.1	AT1G06550	AT5G58510	AT5G09410
ENSG00000137145	ENSG00000101343	ENSG00000099381	ENSMUSG00000024483	ENSMUSG00000024566	ENSMUSG00000037325	ENSGALG00010016474	ENSGALG00010028043	ENSGALG00010012834	ENSDARG00000044345	ENSDARG00000045484	ENSDARG00000076473	ENSPCIG00000018413	ENSPCIG00000009075	ENSPCIG00000029744	ENSTRUG00000012632	ENSTRUG00000012137	ENSTRUG00000004249	F33D4.2a.1	W08D2.3a.1	F44C8.5b.1	AT1G08860	AT1G03930	AT5G21930
ENSG00000141449	ENSG00000103876	ENSG00000164308	ENSMUSG00000025583	ENSMUSG00000039577	ENSMUSG00000038290	ENSGALG00010017830	ENSGALG00010028449	ENSGALG00010013063	ENSDARG00000055563	ENSDARG00000051923	ENSDARG00000095675	ENSPCIG00000019389	ENSPCIG00000011028	ENSPCIG00000029996	ENSTRUG00000016338	ENSTRUG00000014475	ENSTRUG00000004743	K07E12.1.1	W08D2.3c.1	F46B3.14d.1	AT1G11130	AT1G05350	AT5G48740
ENSG00000157680	ENSG00000112818	ENSG00000182973	ENSMUSG00000025862	ENSMUSG00000054580	ENSMUSG00000042308	ENSGALG00010018627	ENSGALG00010029653	ENSGALG00010015207	ENSDARG00000055837	ENSDARG00000053362	ENSDARG00000112156	ENSPCIG00000022463	ENSPCIG00000011167	ENSPCIG00000030436	ENSTRUG00000016361	ENSTRUG00000015966	ENSTRUG00000013251	B0414.7a.1	W09B6.1a.4	F48A11.4a.1	AT1G11720	AT1G06670	AT5G49460
ENSG00000167972	ENSG00000124214	ENSG00000006652	ENSMUSG00000026024	ENSMUSG00000033762	ENSMUSG00000072295	ENSGALG00010022365	ENSGALG00010021934	ENSGALG00010019613	ENSDARG00000060853	ENSDARG00000053405	ENSDARG00000000001	ENSPCIG00000023799	ENSPCIG00000013491	ENSPCIG00000032999	ENSTRUG00000016712	ENSTRUG00000016527	ENSTRUG00000020458	B0491.8a.1	Y105C5B.8a.1	F48D6.2a.1	AT1G12000	AT1G12730	AT5G64860
ENSG00000173482	ENSG00000132141	ENSG00000090376	ENSMUSG00000026567	ENSMUSG00000042050	ENSMUSG00000003269	ENSGALG00010023196	ENSGALG00010003819	ENSGALG00010021036	ENSDARG00000061579	ENSDARG00000053447	ENSDARG00000003675	ENSPCIG00000024251	ENSPCIG00000015701	ENSPCIG00000030820	ENSTRUG00000017723	ENSTRUG00000017805	ENSTRUG00000017635	B0491.8b.1	Y105C5B.8b.1	F49B2.5.1	AT1G15740	AT1G55320	AT5G67030
ENSG00000174485	ENSG00000135622	ENSG00000100012	ENSMUSG00000027878	ENSMUSG00000043241	ENSMUSG00000009145	ENSGALG00010027497	ENSGALG00010016779	ENSGALG00010021905	ENSDARG00000062531	ENSDARG00000054050	ENSDARG00000004658	ENSPCIG00000024651	ENSPCIG00000016364	ENSPCIG00000022952	ENSTRUG00000017836	ENSTRUG00000019551	ENSTRUG00000031068	C01B10.6a.1	Y105E8A.20b.1	F52D10.4.1	AT1G17340	AT1G55980	AT1G01040
ENSG00000184956	ENSG00000136169	ENSG00000100473	ENSMUSG00000031583	ENSMUSG00000026980	ENSMUSG00000014609	ENSGALG00010027897	ENSGALG00010018451	ENSGALG00010022244	ENSDARG00000075859	ENSDARG00000055159	ENSDARG00000005716	ENSPCIG00000025349	ENSPCIG00000017951	ENSPCIG00000031336	ENSTRUG00000008752	ENSTRUG00000003204	ENSTRUG00000001718	C01B10.6b.1	Y105E8B.1a.1	F53B6.6.1	AT1G26700	AT1G60220	AT2G28470
ENSG00000196208	ENSG00000136383	ENSG00000101624	ENSMUSG00000032187	ENSMUSG00000038564	ENSMUSG00000020798	ENSGALG00010028122	ENSGALG00010023271	ENSGALG00010022448	ENSDARG00000078497	ENSDARG00000055250	ENSDARG00000006712	ENSPCIG00000028045	ENSPCIG00000018762	ENSPCIG00000016666	ENSTRUG00000017743	ENSTRUG00000022855	ENSTRUG00000004795	C06C3.1c.1	Y105E8B.1o.1	F53G12.5a.2	AT1G44900	AT1G63690	AT3G46220
ENSG00000198919	ENSG00000141497	ENSG00000105443	ENSMUSG00000037286	ENSMUSG00000000385	ENSMUSG00000021187	ENSGALG00010028157	ENSGALG00010029308	ENSGALG00010022517	ENSDARG00000095890	ENSDARG00000055575	ENSDARG00000007614	ENSPCIG00000028851	ENSPCIG00000021332	ENSPCIG00000031118	ENSTRUG00000000432	ENSTRUG00000007758	ENSTRUG00000028617	C08A9.3a.1	Y105E8B.1q.1	F53G12.5b.1	AT1G51720	AT1G64060	AT3G51830
ENSG00000189056	ENSG00000143228	ENSG00000108556	ENSMUSG00000038665	ENSMUSG00000000627	ENSMUSG00000024429	ENSGALG00010029162	ENSGALG00010023947	ENSGALG00010022685	ENSDARG00000096662	ENSDARG00000055969	ENSDARG00000007630	ENSPCIG00000032724	ENSPCIG00000021750	ENSPCIG00000037128	ENSTRUG00000029046	ENSTRUG00000000852	ENSTRUG00000007303	C17H11.6c.3	Y111B2A.17.1	F54A3.3.1	AT1G53730	AT1G79820	AT4G21820
ENSG00000009413	ENSG00000153944	ENSG00000109832	ENSMUSG00000047507	ENSMUSG00000001767	ENSMUSG00000024968	ENSGALG00010029322	ENSGALG00010021152	ENSGALG00010022804	ENSDARG00000100666	ENSDARG00000056279	ENSDARG00000009178	ENSPCIG00000033928	ENSPCIG00000022452	ENSPCIG00000007275	ENSTRUG00000017493	ENSTRUG00000011659	ENSTRUG00000010193	C24A3.1a.1	Y15E3A.1a.1	F54D5.2.1	AT1G73720	AT2G26770	AT5G62410
ENSG00000064042	ENSG00000163468	ENSG00000109991	ENSMUSG00000051586	ENSMUSG00000017428	ENSMUSG00000025091	ENSGALG00010006835	ENSGALG00010027218	ENSGALG00010025212	ENSDARG00000101081	ENSDARG00000056504	ENSDARG00000009673	ENSPCIG00000001535	ENSPCIG00000023710	ENSPCIG00000035749	ENSTRUG00000014373	ENSTRUG00000009320	ENSTRUG00000008814	C25B8.1a.1	Y15E3A.1a.2	F55C5.9.1	AT1G75210	AT2G34260	AT1G01110
ENSG00000064932	ENSG00000163798	ENSG00000111490	ENSMUSG00000053641	ENSMUSG00000018995	ENSMUSG00000026707	ENSGALG00010001248	ENSGALG00010000204	ENSGALG00010026982	ENSDARG00000103109	ENSDARG00000058608	ENSDARG00000011921	ENSPCIG00000003240	ENSPCIG00000026433	ENSPCIG00000032587	ENSTRUG00000012947	ENSTRUG00000013805	ENSTRUG00000015765	C26C6.3.1	Y15E3A.1a.3	F55F3.4a.1	AT1G78280	AT2G36960	AT1G01630
ENSG00000065000	ENSG00000164114	ENSG00000111674	ENSMUSG00000055204	ENSMUSG00000021022	ENSMUSG00000027071	ENSGALG00010002835	ENSGALG00010000608	ENSGALG00010010822	ENSDARG00000104609	ENSDARG00000058943	ENSDARG00000014356	ENSPCIG00000003736	ENSPCIG00000029242	ENSPCIG00000033314	ENSTRUG00000010044	ENSTRUG00000017480	ENSTRUG00000029644	C27A7.3c.1	Y15E3A.1a.4	F55F8.9a.1	AT2G04660	AT3G13490	AT1G01940
ENSG00000074276	ENSG00000164252	ENSG00000116704	ENSMUSG00000068036	ENSMUSG00000021895	ENSMUSG00000027210	ENSGALG00010003384	ENSGALG00010000634	ENSGALG00010011647	ENSDARG00000112248	ENSDARG00000062195	ENSDARG00000016763	ENSPCIG00000003935	ENSPCIG00000003783	ENSPCIG00000032237	ENSTRUG00000014907	ENSTRUG00000006807	ENSTRUG00000005595	C29E6.4.1	Y37A1B.1a.1	F55G11.5a.1	AT2G18960	AT3G15620	AT1G04530
ENSG00000121101	ENSG00000165816	ENSG00000119725	ENSMUSG00000068740	ENSMUSG00000022057	ENSMUSG00000027509	ENSGALG00010009972	ENSGALG00010000791	ENSGALG00010028104	ENSDARG00000116991	ENSDARG00000063212	ENSDARG00000017454	ENSPCIG00000004246	ENSPCIG00000019667	ENSPCIG00000027960	ENSTRUG00000000866	ENSTRUG00000002360	ENSTRUG00000005737	C33D9.1c.1	Y37A1B.2c.1	F55G7.1.1	AT2G20000	AT3G27190	AT1G06090
ENSG00000124181	ENSG00000167703	ENSG00000134138	ENSMUSG00000013236	ENSMUSG00000022538	ENSMUSG00000027901	ENSGALG00010012673	ENSGALG00010001260	ENSGALG00010023823	ENSDARG00000075560	ENSDARG00000068365	ENSDARG00000017773	ENSPCIG00000007023	ENSPCIG00000017603	ENSPCIG00000033098	ENSTRUG00000012320	ENSTRUG00000024719	ENSTRUG00000008662	C33G3.6.1	Y37A1B.2d.1	F56A4.7.1	AT2G25760	AT4G00990	AT1G06100
ENSG00000130787	ENSG00000176681	ENSG00000134265	ENSMUSG00000020580	ENSMUSG00000026940	ENSMUSG00000028521	ENSGALG00010012865	ENSGALG00010001499	ENSGALG00010005415	ENSDARG00000061741	ENSDARG00000068663	ENSDARG00000020197	ENSPCIG00000010236	ENSPCIG00000018524	ENSPCIG00000037283	ENSTRUG00000011979	ENSTRUG00000017329	ENSTRUG00000012005	C34F6.10a.1	Y37E11AL.8.1	F56B3.7.1	AT2G34410	AT4G21070	AT1G06120
ENSG00000137841	ENSG00000181652	ENSG00000136770	ENSMUSG00000020827	ENSMUSG00000029345	ENSMUSG00000030216	ENSGALG00010020673	ENSGALG00010001860	ENSGALG00010016566	ENSDARG00000005416	ENSDARG00000068982	ENSDARG00000020761	ENSPCIG00000011048	ENSPCIG00000000483	ENSPCIG00000026636	ENSTRUG00000015920	ENSTRUG00000015929	ENSTRUG00000015011	C41A3.2a.1	Y39A3CL.7a.1	F56D12.1a.2	AT2G34750	AT4G26910	AT1G07120
ENSG00000138834	ENSG00000196199	ENSG00000141127	ENSMUSG00000022565	ENSMUSG00000029427	ENSMUSG00000030742	ENSGALG00010021078	ENSGALG00010002062	ENSGALG00010005479	ENSDARG00000006353	ENSDARG00000069186	ENSDARG00000021408	ENSPCIG00000016397	ENSPCIG00000001377	ENSPCIG00000035352	ENSTRUG00000018181	ENSTRUG00000009078	ENSTRUG00000015419	C46G7.4n.1	Y39B6A.47a.1	F57A8.3a.1	AT2G38020	AT4G32420	AT1G07440
ENSG00000139697	ENSG00000221955	ENSG00000141431	ENSMUSG00000024290	ENSMUSG00000030307	ENSMUSG00000030802	ENSGALG00010021116	ENSGALG00010002274	ENSGALG00010012147	ENSDARG00000017321	ENSDARG00000069780	ENSDARG00000021866	ENSPCIG00000016544	ENSPCIG00000013742	ENSPCIG00000002499	ENSTRUG00000008734	ENSTRUG00000012850	ENSTRUG00000012797	C49C3.13.1	Y41E3.7a.1	F57B10.3b.1	AT2G39190	AT5G10320	AT1G10310
ENSG00000141367	ENSG00000238083	ENSG00000141446	ENSMUSG00000024998	ENSMUSG00000032355	ENSMUSG00000031935	ENSGALG00010021770	ENSGALG00010002333	ENSGALG00010020533	ENSDARG00000020845	ENSDARG00000070449	ENSDARG00000022260	ENSPCIG00000017097	ENSPCIG00000013954	ENSPCIG00000006497	ENSTRUG00000013069	ENSTRUG00000010718	ENSTRUG00000018128	D1007.15a.1	Y43F8B.1c.1	F57B9.4a.1	AT2G43650	AT5G23690	AT1G10875
ENSG00000141503	ENSG00000111731	ENSG00000142182	ENSMUSG00000026447	ENSMUSG00000036885	ENSMUSG00000032101	ENSGALG00010024263	ENSGALG00010002474	ENSGALG00010022578	ENSDARG00000022895	ENSDARG00000070843	ENSDARG00000025403	ENSPCIG00000017595	ENSPCIG00000020398	ENSPCIG00000006551	ENSTRUG00000007196	ENSTRUG00000000267	ENSTRUG00000012372	D1007.15b.1	Y45G12C.1.1	F58A3.1a.2	AT3G05630	AT5G49750	AT1G12244
ENSG00000148396	ENSG00000163482	ENSG00000143194	ENSMUSG00000030660	ENSMUSG00000038178	ENSMUSG00000032557	ENSGALG00010024623	ENSGALG00010002492	ENSGALG00010023800	ENSDARG00000033840	ENSDARG00000071465	ENSDARG00000026236	ENSPCIG00000020984	ENSPCIG00000022483	ENSPCIG00000010165	ENSTRUG00000013219	ENSTRUG00000000381	ENSTRUG00000030182	D2005.4.1	Y46C8AR.1.1	F59F4.1.1	AT3G11960	AT5G58410	AT1G15250
ENSG00000151208	ENSG00000164941	ENSG00000144045	ENSMUSG00000031295	ENSMUSG00000038295	ENSMUSG00000032850	ENSGALG00010024757	ENSGALG00010002612	ENSGALG00010026767	ENSDARG00000035682	ENSDARG00000074476	ENSDARG00000026335	ENSPCIG00000022842	ENSPCIG00000023154	ENSPCIG00000010566	ENSTRUG00000005560	ENSTRUG00000003466	ENSTRUG00000005264	D2005.4.3	Y49E10.19.2	H04D03.2a.1	AT3G14350	AT5G16715	AT1G17590
ENSG00000162804	ENSG00000167986	ENSG00000148459	ENSMUSG00000031398	ENSMUSG00000038763	ENSMUSG00000034450	ENSGALG00010024894	ENSGALG00010002621	ENSGALG00010027217	ENSDARG00000059701	ENSDARG00000074533	ENSDARG00000028295	ENSPCIG00000023042	ENSPCIG00000021869	ENSPCIG00000012216	ENSTRUG00000013110	ENSTRUG00000003499	ENSTRUG00000006638	D2085.5d.1	Y55F3BR.1.1	H04M03.9.1	AT3G16320	AT2G41700	AT1G17600
ENSG00000174527	ENSG00000092929	ENSG00000149646	ENSMUSG00000032812	ENSMUSG00000040829	ENSMUSG00000036853	ENSGALG00010025005	ENSGALG00010002701	ENSGALG00010029303	ENSDARG00000059801	ENSDARG00000075745	ENSDARG00000028379	ENSPCIG00000023881	ENSPCIG00000002873	ENSPCIG00000015836	ENSTRUG00000003201	ENSTRUG00000011996	ENSTRUG00000000765	D2085.5e.1	Y61A9LA.3a.1	H11E01.2.1	AT3G23470	AT1G08190	AT1G18140
ENSG00000177728	ENSG00000066032	ENSG00000162777	ENSMUSG00000033278	ENSMUSG00000046836	ENSMUSG00000040629	ENSGALG00010028437	ENSGALG00010002728	ENSGALG00010029525	ENSDARG00000061099	ENSDARG00000076050	ENSDARG00000029818	ENSPCIG00000024476	ENSPCIG00000003863	ENSPCIG00000016002	ENSTRUG00000013821	ENSTRUG00000012001	ENSTRUG00000001266	D2085.5g.2	Y61A9LA.3c.1	H12D21.7c.1	AT3G23990	AT1G72550	AT1G20132
ENSG00000196091	ENSG00000106070	ENSG00000164292	ENSMUSG00000037020	ENSMUSG00000051592	ENSMUSG00000042389	ENSGALG00010029204	ENSGALG00010002978	ENSGALG00010029644	ENSDARG00000062972	ENSDARG00000076127	ENSDARG00000030269	ENSPCIG00000028452	ENSPCIG00000019727	ENSPCIG00000017730	ENSTRUG00000001082	ENSTRUG00000014953	ENSTRUG00000004792	D2085.5h.1	Y63D3A.8.1	H26D21.2.1	AT3G27300	AT2G37370	AT1G20480
ENSG00000197879	ENSG00000125450	ENSG00000165807	ENSMUSG00000037999	ENSMUSG00000054320	ENSMUSG00000045215	ENSGALG00010029290	ENSGALG00010003018	ENSGALG00010003160	ENSDARG00000070567	ENSDARG00000076302	ENSDARG00000033489	ENSPCIG00000029339	ENSPCIG00000022190	ENSPCIG00000018494	ENSTRUG00000001810	ENSTRUG00000016616	ENSTRUG00000006038	D2085.5j.1	Y67H2A.7a.1	H32C10.1b.1	AT3G27470	AT2G47940	AT1G20680
ENSG00000243156	ENSG00000136883	ENSG00000165916	ENSMUSG00000038024	ENSMUSG00000054892	ENSMUSG00000047155	ENSGALG00010029547	ENSGALG00010003223	ENSGALG00010004386	ENSDARG00000074316	ENSDARG00000076602	ENSDARG00000034430	ENSPCIG00000029766	ENSPCIG00000000028	ENSPCIG00000019479	ENSTRUG00000010319	ENSTRUG00000018532	ENSTRUG00000008105	E02H4.1a.1	Y69A2AR.19c.1	K01G5.9.2	AT3G28730	AT3G03560	AT1G20740
ENSG00000288701	ENSG00000145194	ENSG00000167771	ENSMUSG00000038241	ENSMUSG00000067642	ENSMUSG00000050891	ENSGALG00010029708	ENSGALG00010003250	ENSGALG00010009850	ENSDARG00000075748	ENSDARG00000076694	ENSDARG00000034734	ENSPCIG00000030462	ENSPCIG00000000448	ENSPCIG00000020367	ENSTRUG00000010965	ENSTRUG00000024451	ENSTRUG00000008542	E02H4.1b.1	Y73B6BL.4.1	K02B12.8a.1	AT3G32400	AT3G05150	AT1G21070
ENSG00000035681	ENSG00000146453	ENSG00000169919	ENSMUSG00000042942	ENSMUSG00000069769	ENSMUSG00000052302	ENSGALG00010029781	ENSGALG00010003556	ENSGALG00010005549	ENSDARG00000076163	ENSDARG00000076839	ENSDARG00000034836	ENSPCIG00000030490	ENSPCIG00000000459	ENSPCIG00000021541	ENSTRUG00000011382	ENSTRUG00000022879	ENSTRUG00000009584	E02H4.1c.1	Y79H2A.6b.1	K02B12.8b.1	AT3G47730	AT3G16340	AT1G21560
ENSG00000049759	ENSG00000160469	ENSG00000171903	ENSMUSG00000048078	ENSMUSG00000078632	ENSMUSG00000054986	ENSGALG00010001745	ENSGALG00010003582	ENSGALG00010017597	ENSDARG00000077038	ENSDARG00000077688	ENSDARG00000035167	ENSPCIG00000010426	ENSPCIG00000000346	ENSPCIG00000025140	ENSTRUG00000011655	ENSTRUG00000011413	ENSTRUG00000013070	F11A1.3d.1	ZC504.1.1	K05B2.2a.2	AT3G47740	AT3G27325	AT1G21870
ENSG00000078618	ENSG00000171793	ENSG00000182557	ENSMUSG00000053510	ENSMUSG00000079184	ENSMUSG00000059674	ENSGALG00010002446	ENSGALG00010003681	ENSGALG00010022868	ENSDARG00000078142	ENSDARG00000077915	ENSDARG00000035560	ENSPCIG00000020189	ENSPCIG00000000474	ENSPCIG00000026208	ENSTRUG00000011893	ENSTRUG00000032324	ENSTRUG00000017817	F15A2.6a.1	ZC64.3a.1	K07B1.5a.2	AT3G57060	AT3G62010	AT1G22520
ENSG00000083457	ENSG00000174776	ENSG00000183569	ENSMUSG00000063550	ENSMUSG00000083282	ENSMUSG00000062064	ENSGALG00010002883	ENSGALG00010003674	ENSGALG00010025449	ENSDARG00000079895	ENSDARG00000077982	ENSDARG00000038113	ENSPCIG00000017759	ENSPCIG00000000783	ENSPCIG00000029641	ENSTRUG00000011917	ENSTRUG00000017070	ENSTRUG00000018473	F20B10.1.1	ZK470.14.1	K07B1.5b.2	AT4G02760	AT4G24970	AT1G22700
ENSG00000100393	ENSG00000103197	ENSG00000186377	ENSMUSG00000118661	ENSMUSG00000024740	ENSMUSG00000070777	ENSGALG00010002934	ENSGALG00010003761	ENSGALG00010001858	ENSDARG00000102100	ENSDARG00000078318	ENSDARG00000038297	ENSPCIG00000012330	ENSPCIG00000000913	ENSPCIG00000030308	ENSTRUG00000012807	ENSTRUG00000010505	ENSTRUG00000019526	F22G12.4a.1	ZK524.3a.1	K08D9.2.1	AT4G03390	AT5G06350	AT1G23380
ENSG00000102893	ENSG00000086102	ENSG00000204590	ENSMUSG00000042453	ENSMUSG00000116461	ENSMUSG00000074259	ENSGALG00010003061	ENSGALG00010003790	ENSGALG00010001320	ENSDARG00000104453	ENSDARG00000078331	ENSDARG00000038473	ENSPCIG00000000440	ENSPCIG00000001051	ENSPCIG00000009832	ENSTRUG00000012888	ENSTRUG00000029208	ENSTRUG00000009278	F28F5.3a.1	ZK550.2.1	K08E3.8.2	AT4G11800	AT5G17250	AT1G24050
ENSG00000103222	ENSG00000153147	ENSG00000213658	ENSMUSG00000000915	ENSMUSG00000032332	ENSMUSG00000028962	ENSGALG00010004200	ENSGALG00010003830	ENSGALG00010009280	ENSDARG00000105215	ENSDARG00000078864	ENSDARG00000038585	ENSPCIG00000000951	ENSPCIG00000001048	ENSPCIG00000034205	ENSTRUG00000016322	ENSTRUG00000006770	ENSTRUG00000023299	F29C4.8c.1	ZK675.1a.1	K08F11.5.1	AT4G14790	AT5G24810	AT1G24545
ENSG00000108846	ENSG00000158623	ENSG00000283632	ENSMUSG00000017774	ENSMUSG00000026615	ENSMUSG00000037541	ENSGALG00010005342	ENSGALG00010003962	ENSGALG00010010302	ENSDARG00000114477	ENSDARG00000079187	ENSDARG00000039453	ENSPCIG00000002491	ENSPCIG00000001384	ENSPCIG00000000623	ENSTRUG00000018338	ENSTRUG00000021248	ENSTRUG00000030033	F29C4.8o.1	ZK675.1b.1	K08F4.4.1	AT4G18240	AT5G26570	AT1G26360
ENSG00000120899	ENSG00000003137	ENSG00000006025	ENSMUSG00000019841	ENSMUSG00000057948	ENSMUSG00000038299	ENSGALG00010005358	ENSGALG00010004068	ENSGALG00010019391	ENSDARG00000014655	ENSDARG00000079997	ENSDARG00000039455	ENSPCIG00000002539	ENSPCIG00000001563	ENSPCIG00000007535	ENSTRUG00000018433	ENSTRUG00000030328	ENSTRUG00000002976	F32F2.1a.1	ZK688.6.2	K09E9.2.1	AT4G18490	AT5G35170	AT1G26440
ENSG00000125257	ENSG00000006007	ENSG00000106034	ENSMUSG00000021782	ENSMUSG00000001773	ENSMUSG00000038534	ENSGALG00010007915	ENSGALG00010004225	ENSGALG00010023987	ENSDARG00000117119	ENSDARG00000086369	ENSDARG00000040123	ENSPCIG00000004973	ENSPCIG00000001911	ENSPCIG00000010594	ENSTRUG00000018494	ENSTRUG00000004533	ENSTRUG00000011415	F32F2.1a.2	ZK973.2.1	M02H5.1.1	AT4G18905	AT1G50500	AT1G27040
ENSG00000127946	ENSG00000007312	ENSG00000129250	ENSMUSG00000024163	ENSMUSG00000010517	ENSMUSG00000063810	ENSGALG00010008424	ENSGALG00010004283	ENSGALG00010012130	ENSDARG00000063385	ENSDARG00000086740	ENSDARG00000040965	ENSPCIG00000006622	ENSPCIG00000002135	ENSPCIG00000011972	ENSTRUG00000019865	ENSTRUG00000011207	ENSTRUG00000010726	F32F2.1b.1	ZK973.2.2	M03F8.4.1	AT4G19110	AT5G42390	AT1G27210
ENSG00000130856	ENSG00000015676	ENSG00000134987	ENSMUSG00000026442	ENSMUSG00000020739	ENSMUSG00000050244	ENSGALG00010009868	ENSGALG00010004352	ENSGALG00010013942	ENSDARG00000004291	ENSDARG00000086764	ENSDARG00000042129	ENSPCIG00000008690	ENSPCIG00000002324	ENSPCIG00000029756	ENSTRUG00000023798	ENSTRUG00000031305	ENSTRUG00000030259	F32F2.1d.1	C09G5.8a.1	M05B5.6.1	AT5G06820	AT3G59410	AT1G27260
ENSG00000136153	ENSG00000016082	ENSG00000175356	ENSMUSG00000030653	ENSMUSG00000020752	ENSMUSG00000022562	ENSGALG00010012209	ENSGALG00010004416	ENSGALG00010021120	ENSDARG00000006420	ENSDARG00000087178	ENSDARG00000042839	ENSPCIG00000008799	ENSPCIG00000002428	ENSPCIG00000008927	ENSTRUG00000012979	ENSTRUG00000003449	ENSTRUG00000031428	F35B3.7.1	C18F3.2b.1	R02F11.4.1	AT5G07740	AT1G58060	AT1G27695
ENSG00000136205	ENSG00000020256	ENSG00000091136	ENSMUSG00000031865	ENSMUSG00000020807	ENSMUSG00000073678	ENSGALG00010012339	ENSGALG00010004451	ENSGALG00010000442	ENSDARG00000007149	ENSDARG00000089390	ENSDARG00000044203	ENSPCIG00000010715	ENSPCIG00000002867	ENSPCIG00000004921	ENSTRUG00000009127	ENSTRUG00000010930	ENSTRUG00000020042	F38A6.2a.1	C18F3.2c.1	R03A10.5.1	AT5G13530	AT1G01010	AT1G28140
ENSG00000145725	ENSG00000023902	ENSG00000070019	ENSMUSG00000034761	ENSMUSG00000022842	ENSMUSG00000039801	ENSGALG00010012498	ENSGALG00010004515	ENSGALG00010000633	ENSDARG00000009735	ENSDARG00000091459	ENSDARG00000044524	ENSPCIG00000011033	ENSPCIG00000002917	ENSPCIG00000009009	ENSTRUG00000027077	ENSTRUG00000023423	ENSTRUG00000027446	F46C5.6.1	C25A11.4j.1	R03C1.1a.1	AT5G15400	AT1G01700	AT1G29010
ENSG00000149091	ENSG00000037897	ENSG00000178814	ENSMUSG00000034918	ENSMUSG00000026775	ENSMUSG00000009545	ENSGALG00010012771	ENSGALG00010004751	ENSGALG00010000768	ENSDARG00000013000	ENSDARG00000092094	ENSDARG00000044942	ENSPCIG00000011291	ENSPCIG00000003132	ENSPCIG00000011356	ENSTRUG00000008503	ENSTRUG00000014016	ENSTRUG00000007954	F47G3.1.1	F09A5.2a.1	R05C11.1.1	AT5G22030	AT1G02230	AT1G29620
ENSG00000149782	ENSG00000041988	ENSG00000215262	ENSMUSG00000037736	ENSMUSG00000027709	ENSMUSG00000031478	ENSGALG00010013134	ENSGALG00010004946	ENSGALG00010000788	ENSDARG00000015025	ENSDARG00000093176	ENSDARG00000044972	ENSPCIG00000012175	ENSPCIG00000003349	ENSPCIG00000016130	ENSTRUG00000000558	ENSTRUG00000008246	ENSTRUG00000009545	F52E1.13c.1	F09A5.2b.1	R05G6.8.1	AT5G23080	AT1G02250	AT1G29660
ENSG00000155229	ENSG00000052344	ENSG00000053918	ENSMUSG00000038095	ENSMUSG00000028357	ENSMUSG00000041440	ENSGALG00010013263	ENSGALG00010005281	ENSGALG00010001119	ENSDARG00000018716	ENSDARG00000093629	ENSDARG00000045065	ENSPCIG00000012641	ENSPCIG00000003801	ENSPCIG00000012679	ENSTRUG00000010622	ENSTRUG00000008387	ENSTRUG00000013943	F52E1.13e.1	F22E5.3.1	R05H10.3a.1	AT5G25270	AT1G02330	AT1G29670
ENSG00000163872	ENSG00000055813	ENSG00000116171	ENSMUSG00000039262	ENSMUSG00000028633	ENSMUSG00000074665	ENSGALG00010013759	ENSGALG00010005315	ENSGALG00010001196	ENSDARG00000025920	ENSDARG00000093823	ENSDARG00000045304	ENSPCIG00000012837	ENSPCIG00000003820	ENSPCIG00000013168	ENSTRUG00000018651	ENSTRUG00000015303	ENSTRUG00000000474	F53G2.6a.1	F25H5.1h.1	R07E3.5a.1	AT5G40760	AT1G02880	AT1G29950
ENSG00000187555	ENSG00000064835	ENSG00000136098	ENSMUSG00000040479	ENSMUSG00000029253	ENSMUSG00000034007	ENSGALG00010013786	ENSGALG00010005330	ENSGALG00010001381	ENSDARG00000033042	ENSDARG00000093987	ENSDARG00000045306	ENSPCIG00000013213	ENSPCIG00000004235	ENSPCIG00000016171	ENSTRUG00000008344	ENSTRUG00000024242	ENSTRUG00000000176	F54F3.1a.1	F43C9.3.1	R107.6a.1	AT5G42080	AT1G03150	AT1G32720
ENSG00000196090	ENSG00000068028	ENSG00000166262	ENSMUSG00000047126	ENSMUSG00000032782	ENSMUSG00000000028	ENSGALG00010015490	ENSGALG00010005461	ENSGALG00010001386	ENSDARG00000036179	ENSDARG00000094366	ENSDARG00000045978	ENSPCIG00000015133	ENSPCIG00000004457	ENSPCIG00000014163	ENSTRUG00000002878	ENSTRUG00000000444	ENSTRUG00000029274	F55A4.10.1	F59A2.6c.1	R107.6b.1	AT5G55310	AT1G04500	AT1G34040
ENSG00000204469	ENSG00000072506	ENSG00000138356	ENSMUSG00000066952	ENSMUSG00000035390	ENSMUSG00000031928	ENSGALG00010016588	ENSGALG00010005474	ENSGALG00010001442	ENSDARG00000036375	ENSDARG00000094782	ENSDARG00000046143	ENSPCIG00000016546	ENSPCIG00000004585	ENSPCIG00000016648	ENSTRUG00000015695	ENSTRUG00000006938	ENSTRUG00000024671	F57F10.1a.1	K04C2.2.1	R10D12.2.1	AT5G61780	AT1G04680	AT1G34750
ENSG00000273749	ENSG00000073754	ENSG00000100429	ENSMUSG00000084989	ENSMUSG00000073460	ENSMUSG00000035401	ENSGALG00010016867	ENSGALG00010005712	ENSGALG00010001456	ENSDARG00000036993	ENSDARG00000098194	ENSDARG00000052855	ENSPCIG00000014947	ENSPCIG00000004592	ENSPCIG00000000790	ENSTRUG00000028870	ENSTRUG00000011631	ENSTRUG00000018510	F57F10.1b.2	K12B6.2b.1	R10E12.1a.1	AT5G61900	AT1G08230	AT1G36240
ENSG00000005961	ENSG00000079999	ENSG00000131037	ENSMUSG00000005947	ENSMUSG00000078937	ENSMUSG00000050248	ENSGALG00010017724	ENSGALG00010005859	ENSGALG00010001546	ENSDARG00000051814	ENSDARG00000099437	ENSDARG00000054048	ENSPCIG00000018726	ENSPCIG00000004616	ENSPCIG00000002792	ENSTRUG00000015076	ENSTRUG00000002863	ENSTRUG00000008881	F58H12.1.1	T13H5.1d.1	R166.1a.2	AT5G62530	AT1G09480	AT1G36675
ENSG00000008294	ENSG00000081692	ENSG00000135407	ENSMUSG00000009418	ENSMUSG00000107877	ENSMUSG00000062906	ENSGALG00010020399	ENSGALG00010006084	ENSGALG00010001553	ENSDARG00000053205	ENSDARG00000099899	ENSDARG00000054199	ENSPCIG00000019359	ENSPCIG00000004667	ENSPCIG00000003973	ENSTRUG00000031972	ENSTRUG00000002798	ENSTRUG00000004901	H35N03.1.1	T13H5.1e.1	T01C3.1.1	AT5G63800	AT1G09790	AT1G36980
ENSG00000011028	ENSG00000081870	ENSG00000164078	ENSMUSG00000018417	ENSMUSG00000108815	ENSMUSG00000066392	ENSGALG00010022024	ENSGALG00010006139	ENSGALG00010001762	ENSDARG00000060123	ENSDARG00000100032	ENSDARG00000054950	ENSPCIG00000020340	ENSPCIG00000004718	ENSPCIG00000004559	ENSTRUG00000001927	ENSTRUG00000028452	ENSTRUG00000005532	H39E23.1a.1	T17H7.4a.1	T01H10.7.1	AT5G66750	AT1G11650	AT1G43005
ENSG00000037280	ENSG00000082641	ENSG00000198670	ENSMUSG00000020198	ENSMUSG00000002496	ENSMUSG00000022449	ENSGALG00010023338	ENSGALG00010006188	ENSGALG00010001958	ENSDARG00000060631	ENSDARG00000100529	ENSDARG00000056654	ENSPCIG00000020361	ENSPCIG00000005012	ENSPCIG00000004590	ENSTRUG00000004330	ENSTRUG00000000150	ENSTRUG00000006463	H39E23.1j.1	T17H7.4k.1	T03D8.1a.1	AT1G02670	AT1G14030	AT1G45010
ENSG00000058063	ENSG00000083845	ENSG00000065357	ENSMUSG00000020340	ENSMUSG00000029189	ENSMUSG00000037426	ENSGALG00010024309	ENSGALG00010006608	ENSGALG00010002079	ENSDARG00000074781	ENSDARG00000100564	ENSDARG00000056762	ENSPCIG00000020562	ENSPCIG00000005089	ENSPCIG00000007036	ENSTRUG00000004733	ENSTRUG00000007132	ENSTRUG00000029135	K02A2.3b.1	T17H7.4k.2	T03D8.1c.1	AT1G02980	AT1G14620	AT1G48460
ENSG00000060656	ENSG00000086504	ENSG00000274391	ENSMUSG00000020422	ENSMUSG00000029502	ENSMUSG00000063884	ENSGALG00010025188	ENSGALG00010007011	ENSGALG00010002231	ENSDARG00000075100	ENSDARG00000102123	ENSDARG00000057334	ENSPCIG00000021630	ENSPCIG00000005169	ENSPCIG00000009467	ENSTRUG00000024885	ENSTRUG00000009897	ENSTRUG00000010017	K09C4.1a.1	Y106G6H.7.1	T05C12.6c.1	AT1G08040	AT1G15350	AT1G49590
ENSG00000068650	ENSG00000089012	ENSG00000091157	ENSMUSG00000020747	ENSMUSG00000029714	ENSMUSG00000021090	ENSGALG00010029572	ENSGALG00010007118	ENSGALG00010002369	ENSDARG00000077506	ENSDARG00000102564	ENSDARG00000058042	ENSPCIG00000021694	ENSPCIG00000005903	ENSPCIG00000010222	ENSTRUG00000007800	ENSTRUG00000016635	ENSTRUG00000030160	M02A10.2c.1	Y37A1A.4c.1	T06C10.3.1	AT1G09880	AT1G16010	AT1G49830
ENSG00000081803	ENSG00000095380	ENSG00000160294	ENSMUSG00000020865	ENSMUSG00000031099	ENSMUSG00000039414	ENSGALG00010021212	ENSGALG00010007183	ENSGALG00010002398	ENSDARG00000078127	ENSDARG00000102585	ENSDARG00000058287	ENSPCIG00000022097	ENSPCIG00000005959	ENSPCIG00000011063	ENSTRUG00000007803	ENSTRUG00000009788	ENSTRUG00000003756	M02A10.2e.1	ZK899.8h.1	T06D10.2.1	AT1G09910	AT1G16445	AT1G50250
ENSG00000088930	ENSG00000099194	ENSG00000140386	ENSMUSG00000022521	ENSMUSG00000020917	ENSMUSG00000020640	ENSGALG00010028556	ENSGALG00010007416	ENSGALG00010002465	ENSDARG00000079840	ENSDARG00000102758	ENSDARG00000058893	ENSPCIG00000025283	ENSPCIG00000005989	ENSPCIG00000011607	ENSTRUG00000008302	ENSTRUG00000018410	ENSTRUG00000003890	M02A10.2f.1	ZK899.8i.3	T07D4.4e.1	AT1G12050	AT1G17870	AT1G53470
ENSG00000090006	ENSG00000099901	ENSG00000135636	ENSMUSG00000023088	ENSMUSG00000001131	ENSMUSG00000000215	ENSGALG00010002584	ENSGALG00010007439	ENSGALG00010002544	ENSDARG00000094732	ENSDARG00000102904	ENSDARG00000059029	ENSPCIG00000001209	ENSPCIG00000006187	ENSPCIG00000012162	ENSTRUG00000013308	ENSTRUG00000012082	ENSTRUG00000007153	M28.9.1	ZK973.6a.1	T08H4.3.1	AT1G16570	AT1G19060	AT1G54250
ENSG00000101974	ENSG00000100307	ENSG00000004848	ENSMUSG00000024960	ENSMUSG00000001168	ENSMUSG00000000359	ENSGALG00010003242	ENSGALG00010007878	ENSGALG00010002646	ENSDARG00000098936	ENSDARG00000103057	ENSDARG00000059707	ENSPCIG00000027325	ENSPCIG00000006194	ENSPCIG00000012651	ENSTRUG00000014081	ENSTRUG00000008634	ENSTRUG00000001642	R08B4.1.2	F08B4.2d.1	T10B10.2.1	AT1G17110	AT1G19140	AT1G56105
ENSG00000102780	ENSG00000100335	ENSG00000007306	ENSMUSG00000025159	ENSMUSG00000001403	ENSMUSG00000001558	ENSGALG00010003895	ENSGALG00010007913	ENSGALG00010002700	ENSDARG00000102855	ENSDARG00000103765	ENSDARG00000060315	ENSPCIG00000011446	ENSPCIG00000006225	ENSPCIG00000012948	ENSTRUG00000015850	ENSTRUG00000017408	ENSTRUG00000010872	T02C12.1.1	F45H7.2d.3	T10B11.4.1	AT1G18370	AT1G19410	AT1G57690
ENSG00000103888	ENSG00000100413	ENSG00000020633	ENSMUSG00000026924	ENSMUSG00000001739	ENSMUSG00000001663	ENSGALG00010006147	ENSGALG00010007997	ENSGALG00010002768	ENSDARG00000105147	ENSDARG00000103902	ENSDARG00000067805	ENSPCIG00000012439	ENSPCIG00000006299	ENSPCIG00000014165	ENSTRUG00000007576	ENSTRUG00000000260	ENSTRUG00000013953	T02C12.1.2	C09D4.1a.1	T14G8.1.1	AT1G24570	AT1G19970	AT1G57780
ENSG00000106278	ENSG00000101126	ENSG00000048162	ENSMUSG00000027652	ENSMUSG00000001864	ENSMUSG00000002778	ENSGALG00010007381	ENSGALG00010007999	ENSGALG00010002873	ENSDARG00000111490	ENSDARG00000103978	ENSDARG00000068098	ENSPCIG00000009153	ENSPCIG00000006337	ENSPCIG00000018777	ENSTRUG00000018536	ENSTRUG00000000262	ENSTRUG00000015592	T04F3.1b.1	C09D4.1b.2	T15D6.2.1	AT1G25540	AT1G21360	AT1G59600
ENSG00000109756	ENSG00000101160	ENSG00000049239	ENSMUSG00000028245	ENSMUSG00000002459	ENSMUSG00000003072	ENSGALG00010009026	ENSGALG00010008113	ENSGALG00010003769	ENSDARG00000111495	ENSDARG00000104516	ENSDARG00000068366	ENSPCIG00000034956	ENSPCIG00000006377	ENSPCIG00000019260	ENSTRUG00000007143	ENSTRUG00000000639	ENSTRUG00000018652	T19E10.1a.2	C14A4.12a.1	T16G1.1.1	AT1G27110	AT1G21600	AT1G59740
ENSG00000121270	ENSG00000101473	ENSG00000052723	ENSMUSG00000028909	ENSMUSG00000003604	ENSMUSG00000003206	ENSGALG00010009257	ENSGALG00010008195	ENSGALG00010003877	ENSDARG00000017901	ENSDARG00000104642	ENSDARG00000068858	ENSPCIG00000005485	ENSPCIG00000006696	ENSPCIG00000021175	ENSTRUG00000009438	ENSTRUG00000000733	ENSTRUG00000027581	T21E8.3.1	C14B9.8a.1	T16G1.2a.1	AT1G43190	AT1G22280	AT1G59940
ENSG00000124749	ENSG00000102265	ENSG00000064199	ENSMUSG00000030447	ENSMUSG00000006095	ENSMUSG00000003379	ENSGALG00010010928	ENSGALG00010008222	ENSGALG00010004181	ENSDARG00000092567	ENSDARG00000104696	ENSDARG00000069701	ENSPCIG00000010286	ENSPCIG00000007267	ENSPCIG00000021774	ENSTRUG00000006759	ENSTRUG00000000899	ENSTRUG00000016332	W10G11.16a.1	C14B9.8b.1	T16G12.9a.1	AT1G53780	AT1G23890	AT1G60130
ENSG00000126217	ENSG00000102931	ENSG00000065802	ENSMUSG00000031442	ENSMUSG00000006335	ENSMUSG00000003970	ENSGALG00010010933	ENSGALG00010008295	ENSGALG00010004232	ENSDARG00000002607	ENSDARG00000105739	ENSDARG00000070011	ENSPCIG00000021209	ENSPCIG00000007561	ENSPCIG00000021982	ENSTRUG00000026728	ENSTRUG00000001020	ENSTRUG00000017398	W10G11.16b.1	C15A7.2.1	T16G12.9c.1	AT1G54170	AT1G24330	AT1G63200
ENSG00000127249	ENSG00000103066	ENSG00000069509	ENSMUSG00000033060	ENSMUSG00000006732	ENSMUSG00000004651	ENSGALG00010011993	ENSGALG00010008533	ENSGALG00010004851	ENSDARG00000006396	ENSDARG00000109924	ENSDARG00000070480	ENSPCIG00000035871	ENSPCIG00000007582	ENSPCIG00000022137	ENSTRUG00000001048	ENSTRUG00000024423	ENSTRUG00000004421	Y37A1C.1g.1	C34F11.9c.1	T20B5.1.1	AT1G55490	AT1G28300	AT1G65160
ENSG00000134744	ENSG00000103375	ENSG00000071082	ENSMUSG00000033902	ENSMUSG00000006948	ENSMUSG00000005232	ENSGALG00010012387	ENSGALG00010008688	ENSGALG00010004899	ENSDARG00000009023	ENSDARG00000110098	ENSDARG00000071074	ENSPCIG00000008985	ENSPCIG00000007604	ENSPCIG00000022270	ENSTRUG00000005225	ENSTRUG00000001759	ENSTRUG00000005368	Y39D8C.1.1	DY3.7.2	T21H3.4a.1	AT1G55860	AT1G29330	AT1G67710
ENSG00000143127	ENSG00000103502	ENSG00000076053	ENSMUSG00000037519	ENSMUSG00000007815	ENSMUSG00000005339	ENSGALG00010013313	ENSGALG00010008700	ENSGALG00010004950	ENSDARG00000010181	ENSDARG00000110835	ENSDARG00000071083	ENSPCIG00000000045	ENSPCIG00000007729	ENSPCIG00000022677	ENSTRUG00000009950	ENSTRUG00000017346	ENSTRUG00000002136	Y55D5A.5d.1	F08A10.1a.1	T22C8.1.1	AT1G59750	AT1G29395	AT1G68480
ENSG00000143624	ENSG00000104213	ENSG00000077498	ENSMUSG00000039375	ENSMUSG00000008028	ENSMUSG00000006546	ENSGALG00010017563	ENSGALG00010008768	ENSGALG00010004970	ENSDARG00000019564	ENSDARG00000110854	ENSDARG00000074660	ENSPCIG00000000210	ENSPCIG00000007741	ENSPCIG00000022823	ENSTRUG00000030172	ENSTRUG00000002953	ENSTRUG00000005124	Y59H11AR.2a.1	F08A10.1d.1	T22C8.7b.1	AT1G60995	AT1G30220	AT1G68670
ENSG00000143847	ENSG00000104369	ENSG00000077713	ENSMUSG00000039959	ENSMUSG00000008136	ENSMUSG00000006818	ENSGALG00010018021	ENSGALG00010008782	ENSGALG00010004978	ENSDARG00000024219	ENSDARG00000111085	ENSDARG00000076614	ENSPCIG00000000938	ENSPCIG00000008122	ENSPCIG00000023017	ENSTRUG00000000867	ENSTRUG00000003058	ENSTRUG00000010068	ZC477.9a.1	F08A10.1h.1	T23B12.4.1	AT1G65930	AT1G30320	AT1G69840
ENSG00000146463	ENSG00000104381	ENSG00000080910	ENSMUSG00000040648	ENSMUSG00000008193	ENSMUSG00000007594	ENSGALG00010018388	ENSGALG00010008955	ENSGALG00010005297	ENSDARG00000026028	ENSDARG00000111829	ENSDARG00000076831	ENSPCIG00000002155	ENSPCIG00000008303	ENSPCIG00000023928	ENSTRUG00000004155	ENSTRUG00000003404	ENSTRUG00000032412	ZK1067.2a.1	F08A10.1i.1	T23B12.6.1	AT1G67720	AT1G31880	AT1G69850
ENSG00000152894	ENSG00000104432	ENSG00000088320	ENSMUSG00000040940	ENSMUSG00000010067	ENSMUSG00000008683	ENSGALG00010019331	ENSGALG00010009109	ENSGALG00010005367	ENSDARG00000029463	ENSDARG00000111925	ENSDARG00000077291	ENSPCIG00000003084	ENSPCIG00000008359	ENSPCIG00000026284	ENSTRUG00000016516	ENSTRUG00000003553	ENSTRUG00000004135	ZK662.3a.1	F25B5.1b.1	T23D8.9c.1	AT1G67850	AT1G32240	AT1G70510
ENSG00000161638	ENSG00000104714	ENSG00000088356	ENSMUSG00000046782	ENSMUSG00000012848	ENSMUSG00000009210	ENSGALG00010019875	ENSGALG00010009125	ENSGALG00010005426	ENSDARG00000036279	ENSDARG00000112327	ENSDARG00000077697	ENSPCIG00000004811	ENSPCIG00000009081	ENSPCIG00000026493	ENSTRUG00000002790	ENSTRUG00000003680	ENSTRUG00000006076	ZK662.3b.1	F36F2.3a.1	T24E12.5.1	AT1G70320	AT1G32400	AT1G70980
ENSG00000163531	ENSG00000104941	ENSG00000089050	ENSMUSG00000047793	ENSMUSG00000013973	ENSMUSG00000009549	ENSGALG00010021618	ENSGALG00010009195	ENSGALG00010005435	ENSDARG00000036442	ENSDARG00000112335	ENSDARG00000078206	ENSPCIG00000004849	ENSPCIG00000009161	ENSPCIG00000027194	ENSTRUG00000002488	ENSTRUG00000003682	ENSTRUG00000008846	ZK662.3c.1	F48E3.9.1	T27A10.6b.1	AT1G73020	AT1G32450	AT1G72340
ENSG00000163618	ENSG00000105185	ENSG00000089199	ENSMUSG00000052812	ENSMUSG00000015536	ENSMUSG00000009927	ENSGALG00010021908	ENSGALG00010009213	ENSGALG00010005478	ENSDARG00000042261	ENSDARG00000112357	ENSDARG00000078938	ENSPCIG00000005873	ENSPCIG00000009285	ENSPCIG00000028131	ENSTRUG00000014636	ENSTRUG00000004012	ENSTRUG00000010539	ZK662.3d.1	M28.4.1	T27A8.1.1	AT1G74910	AT1G33470	AT1G72890
ENSG00000163913	ENSG00000105254	ENSG00000090104	ENSMUSG00000053141	ENSMUSG00000015627	ENSMUSG00000010406	ENSGALG00010022108	ENSGALG00010009470	ENSGALG00010005668	ENSDARG00000042861	ENSDARG00000112402	ENSDARG00000078970	ENSPCIG00000006345	ENSPCIG00000009310	ENSPCIG00000030476	ENSTRUG00000010095	ENSTRUG00000004035	ENSTRUG00000011756	ZK899.8e.1	R144.7b.1	T28A8.4.1	AT1G75370	AT1G33811	AT1G73610
ENSG00000164171	ENSG00000105258	ENSG00000095917	ENSMUSG00000055024	ENSMUSG00000015745	ENSMUSG00000014243	ENSGALG00010022572	ENSGALG00010009508	ENSGALG00010005705	ENSDARG00000056753	ENSDARG00000112446	ENSDARG00000079122	ENSPCIG00000007817	ENSPCIG00000009349	ENSPCIG00000028909	ENSTRUG00000005281	ENSTRUG00000004057	ENSTRUG00000011889	B0496.3d.1	Y105E8A.25f.1	W02A2.6a.1	AT1G79190	AT1G33890	AT1G75330
ENSG00000170471	ENSG00000105619	ENSG00000096395	ENSMUSG00000059456	ENSMUSG00000015854	ENSMUSG00000014980	ENSGALG00010022919	ENSGALG00010009534	ENSGALG00010005767	ENSDARG00000060980	ENSDARG00000112502	ENSDARG00000079131	ENSPCIG00000009116	ENSPCIG00000009404	ENSPCIG00000008036	ENSTRUG00000005419	ENSTRUG00000004212	ENSTRUG00000012802	C54D2.5a.2	Y23H5A.5d.3	W03D8.8.1	AT2G15900	AT1G33930	AT1G75420
ENSG00000176406	ENSG00000105997	ENSG00000099866	ENSMUSG00000063142	ENSMUSG00000016256	ENSMUSG00000016283	ENSGALG00010023245	ENSGALG00010010062	ENSGALG00010005779	ENSDARG00000061233	ENSDARG00000112623	ENSDARG00000079191	ENSPCIG00000006811	ENSPCIG00000009499	ENSPCIG00000015615	ENSTRUG00000003711	ENSTRUG00000004334	ENSTRUG00000012953	B0496.3g.1	Y32G9A.6a.1	W03G9.4.1	AT2G17480	AT1G33960	AT1G75450
ENSG00000177380	ENSG00000106077	ENSG00000100142	ENSMUSG00000110266	ENSMUSG00000016833	ENSMUSG00000016344	ENSGALG00010024806	ENSGALG00010010266	ENSGALG00010006069	ENSDARG00000061282	ENSDARG00000112650	ENSDARG00000086310	ENSPCIG00000010704	ENSPCIG00000009784	ENSPCIG00000032353	ENSTRUG00000001424	ENSTRUG00000004535	ENSTRUG00000013826	C11D2.6m.1	Y32G9A.6d.1	W04E12.5a.1	AT2G17700	AT1G36970	AT1G75690
ENSG00000177731	ENSG00000106635	ENSG00000100312	ENSMUSG00000000555	ENSMUSG00000016921	ENSMUSG00000016940	ENSGALG00010025080	ENSGALG00010010382	ENSGALG00010006231	ENSDARG00000061459	ENSDARG00000113041	ENSDARG00000087863	ENSPCIG00000012373	ENSPCIG00000009878	ENSPCIG00000037126	ENSTRUG00000003205	ENSTRUG00000004574	ENSTRUG00000017802	F57C7.4.1	Y37E11AL.6c.1	W04G3.5.1	AT2G18450	AT1G43170	AT1G76670
ENSG00000187527	ENSG00000106785	ENSG00000100823	ENSMUSG00000002812	ENSMUSG00000017817	ENSMUSG00000017720	ENSGALG00010025329	ENSGALG00010010446	ENSGALG00010006544	ENSDARG00000061497	ENSDARG00000113143	ENSDARG00000087927	ENSPCIG00000013046	ENSPCIG00000010092	ENSPCIG00000019186	ENSTRUG00000004023	ENSTRUG00000004744	ENSTRUG00000013333	B0001.6.2	Y45G5AM.2a.1	W05F2.6a.1	AT2G19520	AT1G43770	AT1G77270
ENSG00000188878	ENSG00000108298	ENSG00000100865	ENSMUSG00000003863	ENSMUSG00000017831	ENSMUSG00000018217	ENSGALG00010027605	ENSGALG00010010786	ENSGALG00010006641	ENSDARG00000076292	ENSDARG00000113625	ENSDARG00000088116	ENSPCIG00000013558	ENSPCIG00000010127	ENSPCIG00000030254	ENSTRUG00000004961	ENSTRUG00000004759	ENSTRUG00000001421	B0024.14a.1	Y73B6BL.1.1	W06D12.2.2	AT2G21590	AT1G49890	AT1G77350
ENSG00000197442	ENSG00000108557	ENSG00000101951	ENSMUSG00000015533	ENSMUSG00000018415	ENSMUSG00000018509	ENSGALG00010028466	ENSGALG00010010874	ENSGALG00010006851	ENSDARG00000077349	ENSDARG00000114261	ENSDARG00000089033	ENSPCIG00000013979	ENSPCIG00000010231	ENSPCIG00000032557	ENSTRUG00000005339	ENSTRUG00000005642	ENSTRUG00000006626	B0024.14d.1	ZC513.3.1	W10G11.11.1	AT2G22400	AT1G50890	AT1G77940
ENSG00000260314	ENSG00000108561	ENSG00000102218	ENSMUSG00000017978	ENSMUSG00000018446	ENSMUSG00000018920	ENSGALG00010028739	ENSGALG00010010891	ENSGALG00010006963	ENSDARG00000078135	ENSDARG00000114447	ENSDARG00000090118	ENSPCIG00000014467	ENSPCIG00000010324	ENSPCIG00000022122	ENSTRUG00000006067	ENSTRUG00000005986	ENSTRUG00000013628	B0198.3a.1	ZC8.6.1	Y17G7B.10a.3	AT2G22730	AT1G51070	AT1G78476
ENSG00000089154	ENSG00000109181	ENSG00000102466	ENSMUSG00000020357	ENSMUSG00000018858	ENSMUSG00000019132	ENSGALG00010024660	ENSGALG00010010918	ENSGALG00010007010	ENSDARG00000078734	ENSDARG00000114484	ENSDARG00000090253	ENSPCIG00000018546	ENSPCIG00000010548	ENSPCIG00000010659	ENSTRUG00000007387	ENSTRUG00000006130	ENSTRUG00000026707	C06C3.1a.1	T10H10.1.1	Y17G7B.10b.1	AT2G26080	AT1G52310	AT1G79860
ENSG00000038358	ENSG00000109321	ENSG00000104883	ENSMUSG00000020695	ENSMUSG00000019579	ENSMUSG00000019230	ENSGALG00010000576	ENSGALG00010011020	ENSGALG00010007427	ENSDARG00000078902	ENSDARG00000114496	ENSDARG00000090277	ENSPCIG00000017463	ENSPCIG00000010752	ENSPCIG00000003172	ENSTRUG00000007825	ENSTRUG00000006137	ENSTRUG00000009633	C06C3.1b.1	ZK945.9.1	Y37D8A.23a.1	AT2G30910	AT1G52370	AT1G80280
ENSG00000067141	ENSG00000109424	ENSG00000105404	ENSMUSG00000023079	ENSMUSG00000019738	ENSMUSG00000020125	ENSGALG00010002600	ENSGALG00010011085	ENSGALG00010007792	ENSDARG00000080009	ENSDARG00000114903	ENSDARG00000090686	ENSPCIG00000019752	ENSPCIG00000010956	ENSPCIG00000008189	ENSTRUG00000008504	ENSTRUG00000006205	ENSTRUG00000010146	C06G4.2a.2	C46H3.2a.1	Y39C12A.3b.1	AT2G32320	AT1G52630	AT2G01090
ENSG00000069020	ENSG00000110063	ENSG00000105438	ENSMUSG00000027087	ENSMUSG00000019775	ENSMUSG00000020286	ENSGALG00010008023	ENSGALG00010011370	ENSGALG00010007850	ENSDARG00000092126	ENSDARG00000115097	ENSDARG00000091209	ENSPCIG00000019628	ENSPCIG00000011165	ENSPCIG00000010191	ENSTRUG00000008912	ENSTRUG00000006283	ENSTRUG00000017778	C13B9.4a.1	F56D1.4b.1	Y39C12A.6.1	AT2G37050	AT1G54520	AT2G01640
ENSG00000070985	ENSG00000113558	ENSG00000105519	ENSMUSG00000027433	ENSMUSG00000019876	ENSMUSG00000020297	ENSGALG00010009695	ENSGALG00010011382	ENSGALG00010007864	ENSDARG00000099079	ENSDARG00000115196	ENSDARG00000091748	ENSPCIG00000020005	ENSPCIG00000011487	ENSPCIG00000011400	ENSTRUG00000011584	ENSTRUG00000006808	ENSTRUG00000024137	C13B9.4b.1	Y39A3CL.2.2	Y39F10B.1a.1	AT3G13065	AT1G54820	AT2G02470
ENSG00000074964	ENSG00000113734	ENSG00000105825	ENSMUSG00000027933	ENSMUSG00000019906	ENSMUSG00000020453	ENSGALG00010010336	ENSGALG00010011406	ENSGALG00010007946	ENSDARG00000099966	ENSDARG00000115276	ENSDARG00000093405	ENSPCIG00000020044	ENSPCIG00000011553	ENSPCIG00000012572	ENSTRUG00000022988	ENSTRUG00000006821	ENSTRUG00000003102	C13B9.4c.1	Y42A5A.1.1	Y41C4A.14.1	AT3G13470	AT1G55140	AT2G02770
ENSG00000076108	ENSG00000114279	ENSG00000105968	ENSMUSG00000028960	ENSMUSG00000020100	ENSMUSG00000020638	ENSGALG00010010358	ENSGALG00010011477	ENSGALG00010007970	ENSDARG00000102312	ENSDARG00000115437	ENSDARG00000094753	ENSPCIG00000021428	ENSPCIG00000011576	ENSPCIG00000013264	ENSTRUG00000012929	ENSTRUG00000006841	ENSTRUG00000005614	C13B9.4d.1	D2085.5g.1	Y43C5A.6a.1	AT3G16230	AT1G55340	AT2G03020
ENSG00000076928	ENSG00000114529	ENSG00000106330	ENSMUSG00000029648	ENSMUSG00000020326	ENSMUSG00000020829	ENSGALG00010010988	ENSGALG00010011825	ENSGALG00010008116	ENSDARG00000102645	ENSDARG00000115453	ENSDARG00000094886	ENSPCIG00000022252	ENSPCIG00000011870	ENSPCIG00000017803	ENSTRUG00000013358	ENSTRUG00000006851	ENSTRUG00000012376	C18C4.7d.2	B0041.5a.1	Y45F10D.13c.1	AT3G18890	AT1G55880	AT2G04039
ENSG00000088812	ENSG00000114942	ENSG00000107560	ENSMUSG00000034610	ENSMUSG00000020411	ENSMUSG00000020961	ENSGALG00010011377	ENSGALG00010011846	ENSGALG00010008261	ENSDARG00000109983	ENSDARG00000115508	ENSDARG00000095773	ENSPCIG00000022244	ENSPCIG00000012345	ENSPCIG00000021204	ENSTRUG00000013734	ENSTRUG00000006882	ENSTRUG00000013096	C25F9.2.1	B0198.2b.2	Y45F10D.13e.1	AT3G19190	AT1G60430	AT2G05752
ENSG00000089250	ENSG00000115107	ENSG00000108107	ENSMUSG00000036872	ENSMUSG00000020460	ENSMUSG00000021018	ENSGALG00010011447	ENSGALG00010011929	ENSGALG00010008310	ENSDARG00000110221	ENSDARG00000115950	ENSDARG00000097451	ENSPCIG00000022945	ENSPCIG00000012474	ENSPCIG00000024108	ENSTRUG00000014137	ENSTRUG00000006965	ENSTRUG00000032995	C27A7.1a.1	B0218.1.1	Y45F10D.7.1	AT3G23430	AT1G60730	AT2G06020
ENSG00000101977	ENSG00000115364	ENSG00000109099	ENSMUSG00000037400	ENSMUSG00000020484	ENSMUSG00000021131	ENSGALG00010011932	ENSGALG00010012250	ENSGALG00010008365	ENSDARG00000076870	ENSDARG00000116260	ENSDARG00000097909	ENSPCIG00000024953	ENSPCIG00000012714	ENSPCIG00000024432	ENSTRUG00000015083	ENSTRUG00000007097	ENSTRUG00000026922	C27A7.1b.1	B0218.1.2	Y45G12C.12a.1	AT3G23480	AT1G61440	AT2G06050
ENSG00000102189	ENSG00000116031	ENSG00000110092	ENSMUSG00000038094	ENSMUSG00000020570	ENSMUSG00000021239	ENSGALG00010015362	ENSGALG00010012472	ENSGALG00010008381	ENSDARG00000000631	ENSDARG00000116680	ENSDARG00000098164	ENSPCIG00000025915	ENSPCIG00000012851	ENSPCIG00000034001	ENSTRUG00000015320	ENSTRUG00000008139	ENSTRUG00000016748	C27A7.3a.1	B0218.1.3	Y48B6A.6a.1	AT3G25840	AT1G62940	AT2G10965
ENSG00000104728	ENSG00000116176	ENSG00000111186	ENSMUSG00000038860	ENSMUSG00000020617	ENSMUSG00000021252	ENSGALG00010015839	ENSGALG00010012561	ENSGALG00010008429	ENSDARG00000001442	ENSDARG00000117104	ENSDARG00000098189	ENSPCIG00000026366	ENSPCIG00000012857	ENSPCIG00000027772	ENSTRUG00000016229	ENSTRUG00000008200	ENSTRUG00000008084	C27A7.3d.1	B0280.11.1	Y50E8A.4b.1	AT3G45300	AT1G63800	AT2G12875
ENSG00000105186	ENSG00000117280	ENSG00000111536	ENSMUSG00000040481	ENSMUSG00000020641	ENSMUSG00000021342	ENSGALG00010019846	ENSGALG00010012662	ENSGALG00010008947	ENSDARG00000002816	ENSDARG00000117127	ENSDARG00000098654	ENSPCIG00000026832	ENSPCIG00000012861	ENSPCIG00000003145	ENSTRUG00000025229	ENSTRUG00000008254	ENSTRUG00000010740	C27A7.6c.1	B0286.5.1	Y50E8A.4c.1	AT3G51130	AT1G64230	AT2G14045
ENSG00000111077	ENSG00000117450	ENSG00000111846	ENSMUSG00000048939	ENSMUSG00000020808	ENSMUSG00000021423	ENSGALG00010020305	ENSGALG00010012796	ENSGALG00010009083	ENSDARG00000004372	ENSDARG00000003035	ENSDARG00000098667	ENSPCIG00000026872	ENSPCIG00000012874	ENSPCIG00000006736	ENSTRUG00000009109	ENSTRUG00000008294	ENSTRUG00000018474	C30D11.1a.1	B0334.7.1	Y51H4A.17a.1	AT3G54800	AT1G65020	AT2G14265
ENSG00000111602	ENSG00000117525	ENSG00000112308	ENSMUSG00000062232	ENSMUSG00000021135	ENSMUSG00000021537	ENSGALG00010020966	ENSGALG00010012870	ENSGALG00010009164	ENSDARG00000005645	ENSDARG00000023318	ENSDARG00000098862	ENSPCIG00000028554	ENSPCIG00000012906	ENSPCIG00000032067	ENSTRUG00000010472	ENSTRUG00000008399	ENSTRUG00000008684	C30D11.1b.1	B0353.1d.1	Y51H4A.17c.1	AT3G55630	AT1G65050	AT2G14760
ENSG00000131473	ENSG00000119411	ENSG00000113387	ENSMUSG00000062949	ENSMUSG00000021576	ENSMUSG00000021538	ENSGALG00010021188	ENSGALG00010012944	ENSGALG00010009284	ENSDARG00000006202	ENSDARG00000024204	ENSDARG00000099409	ENSPCIG00000028702	ENSPCIG00000012990	ENSPCIG00000003266	ENSTRUG00000002374	ENSTRUG00000008518	ENSTRUG00000006204	C30D11.1c.1	B0414.6.1	Y51H7BM.1.1	AT3G59820	AT1G65150	AT2G16365
ENSG00000134444	ENSG00000119446	ENSG00000114771	ENSMUSG00000068748	ENSMUSG00000021621	ENSMUSG00000021590	ENSGALG00010022174	ENSGALG00010013087	ENSGALG00010009286	ENSDARG00000014320	ENSDARG00000024785	ENSDARG00000099481	ENSPCIG00000028009	ENSPCIG00000013193	ENSPCIG00000004372	ENSTRUG00000031720	ENSTRUG00000008653	ENSTRUG00000003584	C30D11.1d.1	B0454.10.1	Y53H1A.5b.1	AT4G04320	AT1G65650	AT2G19690
ENSG00000135317	ENSG00000119608	ENSG00000115520	ENSMUSG00000071369	ENSMUSG00000021660	ENSMUSG00000021700	ENSGALG00010022809	ENSGALG00010013129	ENSGALG00010009346	ENSDARG00000015971	ENSDARG00000026842	ENSDARG00000099541	ENSPCIG00000028935	ENSPCIG00000013442	ENSPCIG00000006612	ENSTRUG00000006549	ENSTRUG00000008833	ENSTRUG00000014349	C30D11.1e.1	B0454.2.1	Y54G2A.4.1	AT4G16845	AT1G65960	AT2G20616
ENSG00000137073	ENSG00000119953	ENSG00000115523	ENSMUSG00000108841	ENSMUSG00000021719	ENSMUSG00000021811	ENSGALG00010024829	ENSGALG00010013187	ENSGALG00010009376	ENSDARG00000022203	ENSDARG00000027419	ENSDARG00000099568	ENSPCIG00000030064	ENSPCIG00000013556	ENSPCIG00000004493	ENSTRUG00000000776	ENSTRUG00000009051	ENSTRUG00000013026	C30D11.1i.1	B0454.3.1	Y54G9A.3b.1	AT4G22130	AT1G65985	AT2G20890
ENSG00000138411	ENSG00000120334	ENSG00000116205	ENSMUSG00000029134	ENSMUSG00000021846	ENSMUSG00000022132	ENSGALG00010027095	ENSGALG00010013282	ENSGALG00010009465	ENSDARG00000022767	ENSDARG00000040864	ENSDARG00000099606	ENSPCIG00000030356	ENSPCIG00000013854	ENSPCIG00000028609	ENSTRUG00000003805	ENSTRUG00000009159	ENSTRUG00000002140	C30D11.1k.1	B0511.6.1	Y54G9A.3c.1	AT4G23460	AT1G67530	AT2G21530
ENSG00000142733	ENSG00000120686	ENSG00000117616	ENSMUSG00000052698	ENSMUSG00000022412	ENSMUSG00000022205	ENSGALG00010027893	ENSGALG00010013413	ENSGALG00010009499	ENSDARG00000026294	ENSDARG00000041904	ENSDARG00000100006	ENSPCIG00000035920	ENSPCIG00000013973	ENSPCIG00000013756	ENSTRUG00000026661	ENSTRUG00000009403	ENSTRUG00000025909	C30D11.1m.1	C01C10.4.1	Y55D9A.2a.1	AT4G28370	AT1G68190	AT2G21610
ENSG00000146530	ENSG00000120948	ENSG00000117632	ENSMUSG00000078598	ENSMUSG00000022435	ENSMUSG00000022236	ENSGALG00010028548	ENSGALG00010013457	ENSGALG00010009629	ENSDARG00000026634	ENSDARG00000062430	ENSDARG00000100164	ENSPCIG00000005155	ENSPCIG00000014242	ENSPCIG00000021508	ENSTRUG00000017923	ENSTRUG00000009651	ENSTRUG00000000174	C30D11.1p.1	C01G12.13.1	Y55F3AM.5.1	AT4G29730	AT1G68310	AT2G22750
ENSG00000150627	ENSG00000121039	ENSG00000118181	ENSMUSG00000003226	ENSMUSG00000022476	ENSMUSG00000022361	ENSGALG00010028751	ENSGALG00010013528	ENSGALG00010009654	ENSDARG00000035389	ENSDARG00000068947	ENSDARG00000100560	ENSPCIG00000027523	ENSPCIG00000014270	ENSPCIG00000001145	ENSTRUG00000006824	ENSTRUG00000009664	ENSTRUG00000000184	C34D10.2a.1	C01G12.9.1	Y55F3AM.9a.1	AT4G29790	AT1G70210	AT2G23760
ENSG00000153201	ENSG00000121454	ENSG00000119614	ENSMUSG00000003435	ENSMUSG00000022659	ENSMUSG00000022400	ENSGALG00010022149	ENSGALG00010013923	ENSGALG00010009883	ENSDARG00000056045	ENSDARG00000077081	ENSDARG00000100777	ENSPCIG00000009067	ENSPCIG00000014398	ENSPCIG00000020425	ENSTRUG00000012776	ENSTRUG00000009703	ENSTRUG00000031822	C34D10.2b.1	C01G5.9.1	Y56A3A.12a.3	AT4G29940	AT1G70250	AT2G23900
ENSG00000155719	ENSG00000122482	ENSG00000119878	ENSMUSG00000005198	ENSMUSG00000022686	ENSMUSG00000022523	ENSGALG00010002424	ENSGALG00010014203	ENSGALG00010009914	ENSDARG00000060197	ENSDARG00000077570	ENSDARG00000100782	ENSPCIG00000000412	ENSPCIG00000014737	ENSPCIG00000000038	ENSTRUG00000009020	ENSTRUG00000009845	ENSTRUG00000000259	C34F6.10b.1	C02A12.6.1	Y56A3A.13.1	AT4G30310	AT1G70630	AT2G24330
ENSG00000155980	ENSG00000122565	ENSG00000120215	ENSMUSG00000021301	ENSMUSG00000022698	ENSMUSG00000022622	ENSGALG00010003057	ENSGALG00010014340	ENSGALG00010010259	ENSDARG00000061479	ENSDARG00000078111	ENSDARG00000100917	ENSPCIG00000000898	ENSPCIG00000014817	ENSPCIG00000000175	ENSTRUG00000015751	ENSTRUG00000010077	ENSTRUG00000000287	C34F6.10d.1	C02B8.4.1	Y56A3A.1a.1	AT4G30870	AT1G70670	AT2G24390
ENSG00000159363	ENSG00000123094	ENSG00000120563	ENSMUSG00000022350	ENSMUSG00000022838	ENSMUSG00000022677	ENSGALG00010006260	ENSGALG00010014611	ENSGALG00010010421	ENSDARG00000061590	ENSDARG00000096415	ENSDARG00000101024	ENSPCIG00000002034	ENSPCIG00000014932	ENSPCIG00000000301	ENSTRUG00000005288	ENSTRUG00000010128	ENSTRUG00000004672	C34G6.4b.1	C03A7.5.1	Y57A10A.2.3	AT4G33760	AT1G70680	AT2G24970
ENSG00000164961	ENSG00000123575	ENSG00000120709	ENSMUSG00000022883	ENSMUSG00000023192	ENSMUSG00000022760	ENSGALG00010007166	ENSGALG00010014722	ENSGALG00010010752	ENSDARG00000062744	ENSDARG00000101378	ENSDARG00000101362	ENSPCIG00000004328	ENSPCIG00000014944	ENSPCIG00000000288	ENSTRUG00000015075	ENSTRUG00000010253	ENSTRUG00000001139	C41A3.2a.2	C03A7.6.1	Y57A10A.5.1	AT4G36400	AT1G70700	AT2G25620
ENSG00000170324	ENSG00000124193	ENSG00000123178	ENSMUSG00000026319	ENSMUSG00000023236	ENSMUSG00000022996	ENSGALG00010007595	ENSGALG00010014859	ENSGALG00010010790	ENSDARG00000073824	ENSDARG00000110889	ENSDARG00000101512	ENSPCIG00000005059	ENSPCIG00000014999	ENSPCIG00000000375	ENSTRUG00000013918	ENSTRUG00000010658	ENSTRUG00000001181	C46C2.1a.1	C04B4.1.1	Y57A10A.8.1	AT4G39210	AT1G72050	AT2G25640
ENSG00000171094	ENSG00000124839	ENSG00000124251	ENSMUSG00000026941	ENSMUSG00000023307	ENSMUSG00000023064	ENSGALG00010008505	ENSGALG00010014910	ENSGALG00010010855	ENSDARG00000075054	ENSDARG00000114629	ENSDARG00000101630	ENSPCIG00000006164	ENSPCIG00000015203	ENSPCIG00000000494	ENSTRUG00000006248	ENSTRUG00000010929	ENSTRUG00000001339	C46C2.1d.1	C04E12.9.1	Y57G11C.32.1	AT5G08380	AT1G72970	AT2G26410
ENSG00000173698	ENSG00000125363	ENSG00000124302	ENSMUSG00000027312	ENSMUSG00000023333	ENSMUSG00000023083	ENSGALG00010009578	ENSGALG00010014942	ENSGALG00010010989	ENSDARG00000076590	ENSDARG00000116543	ENSDARG00000101936	ENSPCIG00000008102	ENSPCIG00000015284	ENSPCIG00000000712	ENSTRUG00000026201	ENSTRUG00000011372	ENSTRUG00000001372	C46C2.1g.1	C04F6.4a.1	Y57G11C.5b.1	AT5G18230	AT1G75760	AT2G27110
ENSG00000180815	ENSG00000125375	ENSG00000125691	ENSMUSG00000028433	ENSMUSG00000023505	ENSMUSG00000023094	ENSGALG00010010973	ENSGALG00010015042	ENSGALG00010011134	ENSDARG00000077465	ENSDARG00000057830	ENSDARG00000102024	ENSPCIG00000009734	ENSPCIG00000015557	ENSPCIG00000000534	ENSTRUG00000029628	ENSTRUG00000011518	ENSTRUG00000001427	C46C2.1j.1	C05B5.5a.1	Y57G7A.10.1	AT5G24300	AT1G76360	AT2G29320
ENSG00000187323	ENSG00000125457	ENSG00000125871	ENSMUSG00000028782	ENSMUSG00000023861	ENSMUSG00000023153	ENSGALG00010011625	ENSGALG00010015050	ENSGALG00010011276	ENSDARG00000077788	ENSDARG00000061960	ENSDARG00000102512	ENSPCIG00000010328	ENSPCIG00000015569	ENSPCIG00000000959	ENSTRUG00000000190	ENSTRUG00000011736	ENSTRUG00000028707	C46C2.1m.1	C05C12.4.1	Y59A8B.14b.1	AT5G43930	AT1G76730	AT2G29330
ENSG00000198910	ENSG00000126768	ENSG00000125872	ENSMUSG00000028862	ENSMUSG00000023993	ENSMUSG00000023892	ENSGALG00010012680	ENSGALG00010015523	ENSGALG00010011329	ENSDARG00000078011	ENSDARG00000086933	ENSDARG00000102715	ENSPCIG00000010642	ENSPCIG00000015673	ENSPCIG00000001024	ENSTRUG00000001309	ENSTRUG00000011812	ENSTRUG00000001816	C46C2.1n.1	C05D11.11a.3	Y70C5C.1.1	AT5G49020	AT1G77060	AT2G30670
ENSG00000213949	ENSG00000126878	ENSG00000125952	ENSMUSG00000031391	ENSMUSG00000024191	ENSMUSG00000024067	ENSGALG00010012702	ENSGALG00010015670	ENSGALG00010011411	ENSDARG00000078430	ENSDARG00000101059	ENSDARG00000103176	ENSPCIG00000014568	ENSPCIG00000015732	ENSPCIG00000001103	ENSTRUG00000001321	ENSTRUG00000011841	ENSTRUG00000025400	C46C2.1p.1	C05D9.7.1	Y71D11A.3a.1	AT5G55070	AT1G78030	AT2G31030
ENSG00000123104	ENSG00000129195	ENSG00000128699	ENSMUSG00000031441	ENSMUSG00000024218	ENSMUSG00000024173	ENSGALG00010012969	ENSGALG00010015862	ENSGALG00010011586	ENSDARG00000079097	ENSDARG00000001835	ENSDARG00000103647	ENSPCIG00000015399	ENSPCIG00000015811	ENSPCIG00000001206	ENSTRUG00000001555	ENSTRUG00000011977	ENSTRUG00000002271	C46C2.1r.1	C05E4.14h.1	Y73B6BL.33a.1	AT5G56160	AT1G79430	AT2G31610
ENSG00000086758	ENSG00000129221	ENSG00000128791	ENSMUSG00000032340	ENSMUSG00000024487	ENSMUSG00000024233	ENSGALG00010013953	ENSGALG00010015876	ENSGALG00010011631	ENSDARG00000079374	ENSDARG00000019962	ENSDARG00000103810	ENSPCIG00000016294	ENSPCIG00000016042	ENSPCIG00000001222	ENSTRUG00000001948	ENSTRUG00000012602	ENSTRUG00000002298	C50C3.2.1	C05E7.2.1	Y73E7A.9a.1	AT5G56500	AT1G80050	AT2G33735
ENSG00000144426	ENSG00000129451	ENSG00000129128	ENSMUSG00000033382	ENSMUSG00000024548	ENSMUSG00000024273	ENSGALG00010015669	ENSGALG00010015909	ENSGALG00010011940	ENSDARG00000079745	ENSDARG00000116602	ENSDARG00000103813	ENSPCIG00000017309	ENSPCIG00000016119	ENSPCIG00000001333	ENSTRUG00000002024	ENSTRUG00000012674	ENSTRUG00000002936	D1044.2c.1	C05G5.3.1	Y79H2A.11b.1	AT5G67240	AT1G80140	AT2G34590
ENSG00000154864	ENSG00000130528	ENSG00000129596	ENSMUSG00000034990	ENSMUSG00000024774	ENSMUSG00000024446	ENSGALG00010017711	ENSGALG00010016327	ENSGALG00010012053	ENSDARG00000079939	ENSDARG00000038094	ENSDARG00000103868	ENSPCIG00000017583	ENSPCIG00000016123	ENSPCIG00000001727	ENSTRUG00000003602	ENSTRUG00000012859	ENSTRUG00000002961	D1073.1.1	C05G5.4.1	Y80D3A.4.1	AT5G13980	AT1G80230	AT2G34730
ENSG00000005108	ENSG00000130724	ENSG00000129682	ENSMUSG00000036270	ENSMUSG00000025024	ENSMUSG00000024667	ENSGALG00010018829	ENSGALG00010016345	ENSGALG00010012111	ENSDARG00000086819	ENSDARG00000038743	ENSDARG00000104446	ENSPCIG00000020331	ENSPCIG00000016149	ENSPCIG00000002680	ENSTRUG00000004762	ENSTRUG00000012967	ENSTRUG00000003218	F10B5.7.1	C06A8.7.1	ZC328.4.1	AT1G01140	AT1G80500	AT2G36170
ENSG00000041982	ENSG00000130844	ENSG00000129749	ENSMUSG00000036499	ENSMUSG00000025134	ENSMUSG00000024691	ENSGALG00010019617	ENSGALG00010016414	ENSGALG00010012123	ENSDARG00000087709	ENSDARG00000099008	ENSDARG00000104841	ENSPCIG00000023062	ENSPCIG00000016329	ENSPCIG00000002919	ENSTRUG00000004785	ENSTRUG00000013146	ENSTRUG00000003255	F10G8.8a.1	C06C6.3.1	ZC404.11.1	AT1G04140	AT1G80750	AT2G36340
ENSG00000050555	ENSG00000131732	ENSG00000130427	ENSMUSG00000036622	ENSMUSG00000025165	ENSMUSG00000025040	ENSGALG00010019237	ENSGALG00010016458	ENSGALG00010012140	ENSDARG00000088318	ENSDARG00000102610	ENSDARG00000104966	ENSPCIG00000023946	ENSPCIG00000016380	ENSPCIG00000002964	ENSTRUG00000005444	ENSTRUG00000013249	ENSTRUG00000003710	F28F5.3b.1	C06E1.8.1	ZC53.1.1	AT1G04710	AT2G02960	AT2G36690
ENSG00000054793	ENSG00000131848	ENSG00000130711	ENSMUSG00000037003	ENSMUSG00000025202	ENSMUSG00000025102	ENSGALG00010019786	ENSGALG00010016541	ENSGALG00010012141	ENSDARG00000089076	ENSDARG00000102960	ENSDARG00000109212	ENSPCIG00000023841	ENSPCIG00000016404	ENSPCIG00000003850	ENSTRUG00000005496	ENSTRUG00000013683	ENSTRUG00000004483	F31D5.4.1	C06E7.1a.1	ZK1025.9.1	AT1G09060	AT2G03980	AT2G38823
ENSG00000060237	ENSG00000134193	ENSG00000131055	ENSMUSG00000039994	ENSMUSG00000025203	ENSMUSG00000025219	ENSGALG00010020578	ENSGALG00010016848	ENSGALG00010012426	ENSDARG00000090408	ENSDARG00000111199	ENSDARG00000109393	ENSPCIG00000024643	ENSPCIG00000016548	ENSPCIG00000002417	ENSTRUG00000005935	ENSTRUG00000013818	ENSTRUG00000004975	F32A6.4a.1	C06E7.3a.1	ZK430.1.1	AT1G10570	AT2G04070	AT2G39440
ENSG00000065413	ENSG00000134308	ENSG00000131469	ENSMUSG00000040054	ENSMUSG00000025260	ENSMUSG00000025350	ENSGALG00010021077	ENSGALG00010017020	ENSGALG00010012588	ENSDARG00000094055	ENSDARG00000113423	ENSDARG00000109426	ENSPCIG00000024892	ENSPCIG00000016578	ENSPCIG00000004199	ENSTRUG00000007868	ENSTRUG00000013935	ENSTRUG00000005294	F44A2.3.1	C07C7.1.1	ZK673.11a.1	AT1G11310	AT2G04080	AT2G39960
ENSG00000075292	ENSG00000135083	ENSG00000132603	ENSMUSG00000040964	ENSMUSG00000025527	ENSMUSG00000025508	ENSGALG00010021191	ENSGALG00010017134	ENSGALG00010012712	ENSDARG00000099708	ENSDARG00000004270	ENSDARG00000109434	ENSPCIG00000025378	ENSPCIG00000016745	ENSPCIG00000004221	ENSTRUG00000008852	ENSTRUG00000014249	ENSTRUG00000005382	F45E4.7a.1	C07G3.6.1	ZK742.2.1	AT1G13000	AT2G07340	AT2G40260
ENSG00000081923	ENSG00000135220	ENSG00000133393	ENSMUSG00000042284	ENSMUSG00000025573	ENSMUSG00000025577	ENSGALG00010021903	ENSGALG00010017383	ENSGALG00010012714	ENSDARG00000100057	ENSDARG00000004724	ENSDARG00000109657	ENSPCIG00000025474	ENSPCIG00000016981	ENSPCIG00000004366	ENSTRUG00000011380	ENSTRUG00000014288	ENSTRUG00000005431	F55D12.2a.1	C08B6.4b.1	ZK938.4.1	AT1G15940	AT2G07827	AT2G40760
ENSG00000093167	ENSG00000135226	ENSG00000134326	ENSMUSG00000042807	ENSMUSG00000025575	ENSMUSG00000025746	ENSGALG00010022242	ENSGALG00010017501	ENSGALG00010012745	ENSDARG00000102056	ENSDARG00000005318	ENSDARG00000109756	ENSPCIG00000025977	ENSPCIG00000017306	ENSPCIG00000004400	ENSTRUG00000011890	ENSTRUG00000014639	ENSTRUG00000005724	F56C11.2a.2	C09B7.1b.1	C06B3.2.1	AT1G16300	AT2G15110	AT2G40810
ENSG00000100714	ENSG00000135363	ENSG00000134419	ENSMUSG00000052353	ENSMUSG00000025647	ENSMUSG00000026125	ENSGALG00010023070	ENSGALG00010017515	ENSGALG00010012772	ENSDARG00000104573	ENSDARG00000008757	ENSDARG00000109866	ENSPCIG00000026024	ENSPCIG00000017388	ENSPCIG00000031576	ENSTRUG00000013908	ENSTRUG00000014693	ENSTRUG00000005895	H16O14.1d.1	C09G5.7.1	C52E12.1a.1	AT1G17290	AT2G16530	AT2G42740
ENSG00000104885	ENSG00000136425	ENSG00000134873	ENSMUSG00000052632	ENSMUSG00000025777	ENSMUSG00000026220	ENSGALG00010023134	ENSGALG00010017707	ENSGALG00010012832	ENSDARG00000104835	ENSDARG00000019130	ENSDARG00000109954	ENSPCIG00000026377	ENSPCIG00000017895	ENSPCIG00000004729	ENSTRUG00000014113	ENSTRUG00000014809	ENSTRUG00000006071	H30A04.1a.2	C09G9.1a.1	C52E12.1b.1	AT1G17720	AT2G16860	AT2G43330
ENSG00000112685	ENSG00000136950	ENSG00000135272	ENSMUSG00000054423	ENSMUSG00000025894	ENSMUSG00000026278	ENSGALG00010023317	ENSGALG00010017732	ENSGALG00010012869	ENSDARG00000107086	ENSDARG00000021252	ENSDARG00000110074	ENSPCIG00000026834	ENSPCIG00000017922	ENSPCIG00000004764	ENSTRUG00000014752	ENSTRUG00000014985	ENSTRUG00000006107	K02A2.3a.1	C10A4.1.1	C56G2.1a.1	AT1G18470	AT2G18250	AT2G44120
ENSG00000115677	ENSG00000137270	ENSG00000135437	ENSMUSG00000055471	ENSMUSG00000025921	ENSMUSG00000026281	ENSGALG00010024074	ENSGALG00010017801	ENSGALG00010012988	ENSDARG00000110280	ENSDARG00000023988	ENSDARG00000110645	ENSPCIG00000027752	ENSPCIG00000018219	ENSPCIG00000005375	ENSTRUG00000015138	ENSTRUG00000015015	ENSTRUG00000006145	M02A10.2a.2	C10C6.3a.1	C56G2.1d.1	AT1G21610	AT2G18600	AT2G44890
ENSG00000116539	ENSG00000137309	ENSG00000135549	ENSMUSG00000059263	ENSMUSG00000025967	ENSMUSG00000026311	ENSGALG00010024479	ENSGALG00010017850	ENSGALG00010013040	ENSDARG00000112466	ENSDARG00000025866	ENSDARG00000110866	ENSPCIG00000029165	ENSPCIG00000018321	ENSPCIG00000005624	ENSTRUG00000015685	ENSTRUG00000015196	ENSTRUG00000006217	M02A10.2b.1	C10C6.3b.1	F11D5.7.1	AT1G21630	AT2G20140	AT2G45170
ENSG00000119321	ENSG00000137558	ENSG00000135778	ENSMUSG00000060534	ENSMUSG00000026049	ENSMUSG00000026357	ENSGALG00010024634	ENSGALG00010017866	ENSGALG00010013258	ENSDARG00000112475	ENSDARG00000026348	ENSDARG00000111000	ENSPCIG00000029535	ENSPCIG00000018422	ENSPCIG00000005783	ENSTRUG00000016519	ENSTRUG00000015681	ENSTRUG00000006219	M03A8.2.2	C10G6.1a.1	K02E2.2.1	AT1G23310	AT2G21190	AT2G46100
ENSG00000119778	ENSG00000137634	ENSG00000136003	ENSMUSG00000060716	ENSMUSG00000026078	ENSMUSG00000026358	ENSGALG00010024904	ENSGALG00010018014	ENSGALG00010013277	ENSDARG00000113031	ENSDARG00000028082	ENSDARG00000111289	ENSPCIG00000030290	ENSPCIG00000018442	ENSPCIG00000005794	ENSTRUG00000016994	ENSTRUG00000016106	ENSTRUG00000006276	R08B4.1.1	C10G6.1b.1	K04B12.1.1	AT1G24267	AT2G21330	AT2G46370
ENSG00000130227	ENSG00000137976	ENSG00000136114	ENSMUSG00000070047	ENSMUSG00000026107	ENSMUSG00000026416	ENSGALG00010025425	ENSGALG00010018137	ENSGALG00010013340	ENSDARG00000113334	ENSDARG00000029866	ENSDARG00000111369	ENSPCIG00000027353	ENSPCIG00000018471	ENSPCIG00000005790	ENSTRUG00000017719	ENSTRUG00000016272	ENSTRUG00000006741	T01C8.7.1	C10G8.6.1	M02E1.1a.1	AT1G27150	AT2G22270	AT2G46640
ENSG00000130939	ENSG00000138621	ENSG00000136810	ENSMUSG00000071176	ENSMUSG00000026279	ENSMUSG00000026668	ENSGALG00010025538	ENSGALG00010018267	ENSGALG00010013343	ENSDARG00000114514	ENSDARG00000036848	ENSDARG00000111904	ENSPCIG00000015643	ENSPCIG00000018503	ENSPCIG00000005818	ENSTRUG00000015348	ENSTRUG00000016347	ENSTRUG00000006897	T10E10.4.1	C10G8.7.1	C47D12.1a.1	AT1G29630	AT2G22310	AT3G02900
ENSG00000135862	ENSG00000139178	ENSG00000137094	ENSMUSG00000074657	ENSMUSG00000026389	ENSMUSG00000026985	ENSGALG00010027872	ENSGALG00010018495	ENSGALG00010013435	ENSDARG00000114847	ENSDARG00000040248	ENSDARG00000112151	ENSPCIG00000016668	ENSPCIG00000018633	ENSPCIG00000006047	ENSTRUG00000007699	ENSTRUG00000016385	ENSTRUG00000007012	W01A11.3b.2	C12D8.5.1	C47D12.1b.1	AT1G29890	AT2G24340	AT3G03240
ENSG00000136895	ENSG00000139193	ENSG00000137547	ENSMUSG00000057738	ENSMUSG00000026433	ENSMUSG00000027350	ENSGALG00010028900	ENSGALG00010018533	ENSGALG00010013512	ENSDARG00000115886	ENSDARG00000060368	ENSDARG00000112171	ENSPCIG00000007343	ENSPCIG00000019362	ENSPCIG00000006239	ENSTRUG00000003320	ENSTRUG00000016661	ENSTRUG00000007359	W01C8.4.1	C13A2.9.1	C47D12.1c.1	AT1G48790	AT2G24610	AT3G03370
ENSG00000142173	ENSG00000139278	ENSG00000137806	ENSMUSG00000003341	ENSMUSG00000026564	ENSMUSG00000027428	ENSGALG00010021490	ENSGALG00010018556	ENSGALG00010013519	ENSDARG00000116921	ENSDARG00000061048	ENSDARG00000112231	ENSPCIG00000020301	ENSPCIG00000019944	ENSPCIG00000006445	ENSTRUG00000014726	ENSTRUG00000016687	ENSTRUG00000007573	W01C9.3b.1	C14B9.4.1	F22G12.5a.1	AT1G49960	AT2G24645	AT3G03490
ENSG00000142347	ENSG00000139291	ENSG00000139187	ENSMUSG00000016487	ENSMUSG00000026576	ENSMUSG00000027442	ENSGALG00010022279	ENSGALG00010018991	ENSGALG00010013751	ENSDARG00000009026	ENSDARG00000062806	ENSDARG00000112342	ENSPCIG00000024981	ENSPCIG00000020276	ENSPCIG00000006634	ENSTRUG00000013081	ENSTRUG00000016738	ENSTRUG00000007664	Y34B4A.8a.1	C14C11.1.1	F22G12.5c.1	AT1G51340	AT2G24960	AT3G04950
ENSG00000146648	ENSG00000139946	ENSG00000140307	ENSMUSG00000018166	ENSMUSG00000026646	ENSMUSG00000027472	ENSGALG00010015121	ENSGALG00010019263	ENSGALG00010013995	ENSDARG00000003512	ENSDARG00000062970	ENSDARG00000112470	ENSPCIG00000035782	ENSPCIG00000020297	ENSPCIG00000033661	ENSTRUG00000012302	ENSTRUG00000016744	ENSTRUG00000019863	Y37A1C.1c.2	C15C8.5.1	F36A2.13.1	AT1G53390	AT2G27200	AT3G06050
ENSG00000151572	ENSG00000141034	ENSG00000140319	ENSMUSG00000020122	ENSMUSG00000026889	ENSMUSG00000027828	ENSGALG00010001202	ENSGALG00010019344	ENSGALG00010014166	ENSDARG00000009689	ENSDARG00000079267	ENSDARG00000112496	ENSPCIG00000001149	ENSPCIG00000021045	ENSPCIG00000006886	ENSTRUG00000014461	ENSTRUG00000017134	ENSTRUG00000008007	Y57A10A.18a.1	C16A3.10.1	F36A2.13.2	AT1G55090	AT2G27530	AT3G06600
ENSG00000151693	ENSG00000141441	ENSG00000141428	ENSMUSG00000020241	ENSMUSG00000026931	ENSMUSG00000027857	ENSGALG00010001923	ENSGALG00010019921	ENSGALG00010014213	ENSDARG00000010784	ENSDARG00000094546	ENSDARG00000112555	ENSPCIG00000005878	ENSPCIG00000021080	ENSPCIG00000007038	ENSTRUG00000007011	ENSTRUG00000017147	ENSTRUG00000008130	Y57A10A.18b.1	C17E4.1b.1	F10F2.1b.1	AT1G61560	AT2G28900	AT3G06960
ENSG00000153253	ENSG00000141977	ENSG00000141582	ENSMUSG00000020899	ENSMUSG00000026932	ENSMUSG00000027937	ENSGALG00010002581	ENSGALG00010019947	ENSGALG00010014257	ENSDARG00000012586	ENSDARG00000098627	ENSDARG00000112910	ENSPCIG00000005905	ENSPCIG00000021241	ENSPCIG00000007135	ENSTRUG00000012172	ENSTRUG00000017210	ENSTRUG00000008165	Y59H11AR.2b.1	C17E7.8a.1	B0350.2f.1	AT1G65590	AT2G31370	AT3G07090
ENSG00000154134	ENSG00000142507	ENSG00000141668	ENSMUSG00000021048	ENSMUSG00000027004	ENSMUSG00000027952	ENSGALG00010002589	ENSGALG00010020298	ENSGALG00010014408	ENSDARG00000012824	ENSDARG00000098669	ENSDARG00000112969	ENSPCIG00000006354	ENSPCIG00000021380	ENSPCIG00000007748	ENSTRUG00000014035	ENSTRUG00000017270	ENSTRUG00000008235	B0496.3h.1	C17E7.8b.1	T28F12.3a.1	AT1G68820	AT2G31570	AT3G07690
ENSG00000156113	ENSG00000142676	ENSG00000142227	ENSMUSG00000022100	ENSMUSG00000027160	ENSMUSG00000027955	ENSGALG00010003595	ENSGALG00010020334	ENSGALG00010014758	ENSDARG00000013828	ENSDARG00000102874	ENSDARG00000113229	ENSPCIG00000006433	ENSPCIG00000021483	ENSPCIG00000007967	ENSTRUG00000009309	ENSTRUG00000017373	ENSTRUG00000009137	C11D2.6o.1	C17H1.5.1	T28F12.3b.1	AT1G72330	AT2G32760	AT3G08560
ENSG00000156802	ENSG00000143028	ENSG00000142530	ENSMUSG00000024300	ENSMUSG00000027498	ENSMUSG00000028148	ENSGALG00010005695	ENSGALG00010021028	ENSGALG00010014856	ENSDARG00000014717	ENSDARG00000109963	ENSDARG00000114152	ENSPCIG00000006563	ENSPCIG00000021517	ENSPCIG00000008117	ENSTRUG00000014722	ENSTRUG00000017623	ENSTRUG00000009441	C11D2.6p.1	C18A11.7b.1	Y69H2.2.1	AT1G73180	AT2G33740	AT3G08980
ENSG00000157483	ENSG00000143153	ENSG00000143353	ENSMUSG00000024456	ENSMUSG00000027551	ENSMUSG00000028172	ENSGALG00010007521	ENSGALG00010021083	ENSGALG00010015848	ENSDARG00000021896	ENSDARG00000110921	ENSDARG00000114617	ENSPCIG00000010118	ENSPCIG00000021532	ENSPCIG00000008486	ENSTRUG00000012937	ENSTRUG00000017812	ENSTRUG00000009506	C25A11.4a.1	C18A3.5a.1	R193.2.1	AT1G73950	AT2G34570	AT3G10260
ENSG00000162687	ENSG00000143157	ENSG00000143355	ENSMUSG00000026478	ENSMUSG00000027663	ENSMUSG00000028367	ENSGALG00010008058	ENSGALG00010021111	ENSGALG00010015936	ENSDARG00000023920	ENSDARG00000111074	ENSDARG00000115192	ENSPCIG00000010902	ENSPCIG00000021648	ENSPCIG00000008653	ENSTRUG00000011416	ENSTRUG00000021673	ENSTRUG00000009660	C25A11.4f.1	C18B10.1.1	B0034.3a.1	AT1G74960	AT2G34860	AT3G11160
ENSG00000163714	ENSG00000143158	ENSG00000143756	ENSMUSG00000026840	ENSMUSG00000027746	ENSMUSG00000028460	ENSGALG00010008636	ENSGALG00010021113	ENSGALG00010016513	ENSDARG00000024744	ENSDARG00000111402	ENSDARG00000115619	ENSPCIG00000009215	ENSPCIG00000021764	ENSPCIG00000009041	ENSTRUG00000014324	ENSTRUG00000018055	ENSTRUG00000010104	C54D2.5a.3	C18B10.2.1	C01B10.8.1	AT1G79530	AT2G37670	AT3G11200
ENSG00000165458	ENSG00000143595	ENSG00000144834	ENSMUSG00000027546	ENSMUSG00000027876	ENSMUSG00000028619	ENSGALG00010010322	ENSGALG00010021238	ENSGALG00010016630	ENSDARG00000027497	ENSDARG00000112432	ENSDARG00000115731	ENSPCIG00000011810	ENSPCIG00000021916	ENSPCIG00000009141	ENSTRUG00000017405	ENSTRUG00000018107	ENSTRUG00000010217	C54D2.5c.1	C18B10.3.1	C01C4.2.1	AT2G02860	AT2G38160	AT3G11300
ENSG00000168056	ENSG00000143933	ENSG00000144843	ENSMUSG00000028176	ENSMUSG00000027887	ENSMUSG00000028797	ENSGALG00010011699	ENSGALG00010021390	ENSGALG00010016760	ENSDARG00000034007	ENSDARG00000112627	ENSDARG00000115767	ENSPCIG00000012743	ENSPCIG00000022253	ENSPCIG00000009301	ENSTRUG00000017899	ENSTRUG00000018152	ENSTRUG00000010341	C11D2.6n.1	C18B10.4.1	C04G6.1a.1	AT2G03667	AT2G38750	AT3G11350
ENSG00000170242	ENSG00000144566	ENSG00000145287	ENSMUSG00000030016	ENSMUSG00000028128	ENSMUSG00000028832	ENSGALG00010012429	ENSGALG00010021506	ENSGALG00010016860	ENSDARG00000035535	ENSDARG00000113146	ENSDARG00000116343	ENSPCIG00000013434	ENSPCIG00000022825	ENSPCIG00000009383	ENSTRUG00000009839	ENSTRUG00000018180	ENSTRUG00000010398	C25A11.4d.1	C18B2.4.1	C04G6.1c.1	AT2G04235	AT2G40160	AT3G12150
ENSG00000171634	ENSG00000144868	ENSG00000145491	ENSMUSG00000030516	ENSMUSG00000028334	ENSMUSG00000028889	ENSGALG00010012889	ENSGALG00010021565	ENSGALG00010017050	ENSDARG00000037559	ENSDARG00000113154	ENSDARG00000116400	ENSPCIG00000013844	ENSPCIG00000022836	ENSPCIG00000009402	ENSTRUG00000029838	ENSTRUG00000018665	ENSTRUG00000010410	T02C5.5q.1	C18G1.9.1	C13B4.1a.1	AT2G19880	AT2G40270	AT3G12300
ENSG00000178568	ENSG00000145741	ENSG00000145757	ENSMUSG00000031298	ENSMUSG00000028527	ENSMUSG00000029126	ENSGALG00010013046	ENSGALG00010021583	ENSGALG00010017071	ENSDARG00000037917	ENSDARG00000113437	ENSDARG00000116557	ENSPCIG00000013978	ENSPCIG00000022873	ENSPCIG00000009570	ENSTRUG00000026182	ENSTRUG00000021749	ENSTRUG00000010584	B0212.5.1	C24H11.4.1	C24F3.4a.1	AT2G20650	AT2G41250	AT3G12800
ENSG00000178950	ENSG00000145817	ENSG00000146476	ENSMUSG00000032128	ENSMUSG00000028676	ENSMUSG00000029322	ENSGALG00010013333	ENSGALG00010021628	ENSGALG00010017116	ENSDARG00000039966	ENSDARG00000113919	ENSDARG00000116650	ENSPCIG00000014043	ENSPCIG00000022940	ENSPCIG00000009756	ENSTRUG00000003693	ENSTRUG00000023793	ENSTRUG00000010617	B0399.1a.1	C24H12.5d.1	C37A2.5b.1	AT2G21340	AT2G43790	AT3G13560
ENSG00000183873	ENSG00000146223	ENSG00000147443	ENSMUSG00000032220	ENSMUSG00000028779	ENSMUSG00000029404	ENSGALG00010016618	ENSGALG00010021639	ENSGALG00010017260	ENSDARG00000055784	ENSDARG00000114898	ENSDARG00000116809	ENSPCIG00000014187	ENSPCIG00000022985	ENSPCIG00000010082	ENSTRUG00000017929	ENSTRUG00000009658	ENSTRUG00000010739	C01G8.9a.1	C25A8.5.1	C37A5.9.1	AT2G21540	AT2G44750	AT3G13882
ENSG00000185313	ENSG00000146926	ENSG00000147789	ENSMUSG00000032407	ENSMUSG00000028871	ENSMUSG00000029499	ENSGALG00010018724	ENSGALG00010021652	ENSGALG00010017294	ENSDARG00000056228	ENSDARG00000115554	ENSDARG00000116842	ENSPCIG00000015954	ENSPCIG00000023064	ENSPCIG00000010370	ENSTRUG00000007330	ENSTRUG00000023117	ENSTRUG00000010764	C06C3.1d.1	C25E10.3c.1	C54G4.1a.1	AT2G22300	AT2G45135	AT3G14170
ENSG00000198837	ENSG00000146938	ENSG00000148057	ENSMUSG00000032422	ENSMUSG00000029158	ENSMUSG00000029620	ENSGALG00010021182	ENSGALG00010021768	ENSGALG00010017326	ENSDARG00000058015	ENSDARG00000115714	ENSDARG00000116998	ENSPCIG00000016900	ENSPCIG00000023106	ENSPCIG00000010425	ENSTRUG00000011194	ENSTRUG00000024458	ENSTRUG00000010816	C09F9.3f.1	C26B9.3.1	C54G4.1c.1	AT2G25540	AT2G45200	AT3G14220
ENSG00000274588	ENSG00000147434	ENSG00000148450	ENSMUSG00000032497	ENSMUSG00000029378	ENSMUSG00000029680	ENSGALG00010021782	ENSGALG00010021800	ENSGALG00010017426	ENSDARG00000058203	ENSDARG00000115796	ENSDARG00000002402	ENSPCIG00000017443	ENSPCIG00000023114	ENSPCIG00000010494	ENSTRUG00000001452	ENSTRUG00000024592	ENSTRUG00000010948	C10G8.5a.1	C26E6.2.1	C54G4.1d.1	AT2G26510	AT2G45490	AT3G14360
ENSG00000005483	ENSG00000147509	ENSG00000149658	ENSMUSG00000032511	ENSMUSG00000029526	ENSMUSG00000030045	ENSGALG00010021843	ENSGALG00010021864	ENSGALG00010017613	ENSDARG00000058467	ENSDARG00000094590	ENSDARG00000004587	ENSPCIG00000018078	ENSPCIG00000023120	ENSPCIG00000010616	ENSTRUG00000002073	ENSTRUG00000022906	ENSTRUG00000011636	C13B9.4e.1	C27D6.4d.1	F02E8.5.1	AT2G28880	AT2G45850	AT3G14640
ENSG00000006611	ENSG00000147655	ENSG00000149716	ENSMUSG00000032625	ENSMUSG00000029649	ENSMUSG00000030114	ENSGALG00010021931	ENSGALG00010021870	ENSGALG00010017629	ENSDARG00000059809	ENSDARG00000112785	ENSDARG00000011245	ENSPCIG00000008128	ENSPCIG00000023283	ENSPCIG00000010627	ENSTRUG00000004087	ENSTRUG00000019682	ENSTRUG00000011688	C14F11.2.2	C27F2.4.1	F08A8.5.1	AT2G31580	AT2G46070	AT3G14650
ENSG00000006704	ENSG00000148834	ENSG00000149806	ENSMUSG00000034088	ENSMUSG00000029650	ENSMUSG00000030317	ENSGALG00010022466	ENSGALG00010022008	ENSGALG00010017673	ENSDARG00000059818	ENSDARG00000003046	ENSDARG00000020948	ENSPCIG00000019632	ENSPCIG00000023463	ENSPCIG00000010714	ENSTRUG00000005038	ENSTRUG00000021043	ENSTRUG00000011699	C16C8.2.1	C27F2.9.1	F14D12.4g.1	AT2G32295	AT2G46610	AT3G14660
ENSG00000033122	ENSG00000149124	ENSG00000149948	ENSMUSG00000034533	ENSMUSG00000029655	ENSMUSG00000030432	ENSGALG00010022528	ENSGALG00010022143	ENSGALG00010017824	ENSDARG00000060298	ENSDARG00000007371	ENSDARG00000029497	ENSPCIG00000020168	ENSPCIG00000023616	ENSPCIG00000010743	ENSTRUG00000006388	ENSTRUG00000024424	ENSTRUG00000011739	C18C4.7e.3	C28C12.11a.1	F14D12.4p.1	AT2G33150	AT2G46780	AT3G14680
ENSG00000039123	ENSG00000149313	ENSG00000150681	ENSMUSG00000035189	ENSMUSG00000029681	ENSMUSG00000031097	ENSGALG00010023252	ENSGALG00010022220	ENSGALG00010018179	ENSDARG00000062362	ENSDARG00000015070	ENSDARG00000032769	ENSPCIG00000021531	ENSPCIG00000023621	ENSPCIG00000010994	ENSTRUG00000007211	ENSTRUG00000024581	ENSTRUG00000012069	C24G7.2.1	C28C12.11b.1	F14E5.2a.1	AT2G40430	AT3G01060	AT3G15580
ENSG00000048991	ENSG00000149596	ENSG00000151033	ENSMUSG00000035325	ENSMUSG00000029836	ENSMUSG00000031137	ENSGALG00010023635	ENSGALG00010022348	ENSGALG00010018199	ENSDARG00000069397	ENSDARG00000026519	ENSDARG00000036575	ENSPCIG00000022077	ENSPCIG00000023686	ENSPCIG00000011142	ENSTRUG00000007355	ENSTRUG00000013051	ENSTRUG00000012275	C27A7.1d.1	C29F9.3c.1	F14E5.2b.1	AT2G42810	AT3G02760	AT3G15850
ENSG00000058335	ENSG00000150540	ENSG00000151353	ENSMUSG00000038598	ENSMUSG00000029910	ENSMUSG00000031821	ENSGALG00010024013	ENSGALG00010022386	ENSGALG00010018460	ENSDARG00000074131	ENSDARG00000038543	ENSDARG00000039563	ENSPCIG00000020632	ENSPCIG00000024050	ENSPCIG00000011186	ENSTRUG00000009956	ENSTRUG00000021414	ENSTRUG00000012437	C27A7.3b.1	C29H12.3a.1	F38A5.1a.1	AT2G43160	AT3G05280	AT3G16500
ENSG00000062822	ENSG00000150637	ENSG00000152254	ENSMUSG00000039529	ENSMUSG00000029911	ENSMUSG00000031851	ENSGALG00010024211	ENSGALG00010022538	ENSGALG00010018482	ENSDARG00000076826	ENSDARG00000044094	ENSDARG00000045070	ENSPCIG00000023683	ENSPCIG00000024201	ENSPCIG00000011205	ENSTRUG00000010524	ENSTRUG00000025797	ENSTRUG00000012496	C30D11.1l.1	C30B5.3.1	F38A5.1b.1	AT2G46060	AT3G07010	AT3G17170
ENSG00000064270	ENSG00000150776	ENSG00000153140	ENSMUSG00000042699	ENSMUSG00000030043	ENSMUSG00000031917	ENSGALG00010024334	ENSGALG00010022676	ENSGALG00010018510	ENSDARG00000077073	ENSDARG00000059556	ENSDARG00000045944	ENSPCIG00000024022	ENSPCIG00000024395	ENSPCIG00000011225	ENSTRUG00000011555	ENSTRUG00000023671	ENSTRUG00000012551	C30D11.1n.1	C30C11.4.1	F45G2.6.1	AT2G47680	AT3G07580	AT3G17300
ENSG00000064651	ENSG00000151475	ENSG00000154016	ENSMUSG00000043411	ENSMUSG00000030142	ENSMUSG00000031986	ENSGALG00010024493	ENSGALG00010022675	ENSGALG00010018590	ENSDARG00000077881	ENSDARG00000060249	ENSDARG00000045951	ENSPCIG00000024657	ENSPCIG00000024425	ENSPCIG00000011232	ENSTRUG00000012156	ENSTRUG00000024459	ENSTRUG00000012600	C30D11.1o.1	C30H6.12a.1	F46G11.1d.1	AT3G02680	AT3G08990	AT3G17930
ENSG00000065183	ENSG00000152217	ENSG00000154589	ENSMUSG00000045962	ENSMUSG00000030147	ENSMUSG00000032383	ENSGALG00010024596	ENSGALG00010022718	ENSGALG00010018933	ENSDARG00000078459	ENSDARG00000060847	ENSDARG00000052157	ENSPCIG00000024235	ENSPCIG00000024891	ENSPCIG00000011243	ENSTRUG00000013366	ENSTRUG00000014593	ENSTRUG00000012636	C30D11.1q.1	C31C9.1a.2	F47A4.1a.1	AT3G06370	AT3G09930	AT3G19500
ENSG00000067248	ENSG00000152455	ENSG00000154640	ENSMUSG00000052331	ENSMUSG00000030208	ENSMUSG00000032454	ENSGALG00010025216	ENSGALG00010023124	ENSGALG00010019040	ENSDARG00000089190	ENSDARG00000074688	ENSDARG00000054533	ENSPCIG00000024617	ENSPCIG00000025130	ENSPCIG00000011444	ENSTRUG00000013770	ENSTRUG00000025706	ENSTRUG00000023323	C33D9.1d.1	C31C9.1c.1	F47A4.1b.1	AT3G07400	AT3G10620	AT3G19620
ENSG00000075651	ENSG00000153406	ENSG00000156482	ENSMUSG00000052726	ENSMUSG00000030265	ENSMUSG00000032493	ENSGALG00010026001	ENSGALG00010023177	ENSGALG00010019097	ENSDARG00000089292	ENSDARG00000076238	ENSDARG00000056767	ENSPCIG00000025545	ENSPCIG00000025289	ENSPCIG00000011783	ENSTRUG00000014094	ENSTRUG00000022184	ENSTRUG00000012723	C34E11.2c.1	C34F6.5a.1	F53H8.3.1	AT3G12200	AT3G10915	AT3G19970
ENSG00000078269	ENSG00000154080	ENSG00000156509	ENSMUSG00000061589	ENSMUSG00000030336	ENSMUSG00000032615	ENSGALG00010027976	ENSGALG00010023199	ENSGALG00010019139	ENSDARG00000098809	ENSDARG00000076650	ENSDARG00000061391	ENSPCIG00000026465	ENSPCIG00000025438	ENSPCIG00000031494	ENSTRUG00000014279	ENSTRUG00000024980	ENSTRUG00000012825	C34F6.10c.1	C34H4.2.1	F59E12.9.1	AT3G13070	AT3G11165	AT3G20080
ENSG00000085511	ENSG00000154760	ENSG00000157150	ENSMUSG00000062209	ENSMUSG00000030417	ENSMUSG00000032679	ENSGALG00010029595	ENSGALG00010023251	ENSGALG00010019189	ENSDARG00000103774	ENSDARG00000109387	ENSDARG00000063511	ENSPCIG00000026808	ENSPCIG00000025581	ENSPCIG00000011894	ENSTRUG00000014408	ENSTRUG00000014854	ENSTRUG00000013790	C34G6.4a.1	C34H4.5a.1	H27M09.1.1	AT3G19340	AT3G11210	AT3G20430
ENSG00000090686	ENSG00000156639	ENSG00000157184	ENSMUSG00000062393	ENSMUSG00000030611	ENSMUSG00000032959	ENSGALG00010030108	ENSGALG00010023387	ENSGALG00010019577	ENSDARG00000104285	ENSDARG00000110222	ENSDARG00000075732	ENSPCIG00000027745	ENSPCIG00000025775	ENSPCIG00000011804	ENSTRUG00000014881	ENSTRUG00000021221	ENSTRUG00000014284	C39D10.7.1	C35D10.7b.1	K11G12.3.1	AT3G23540	AT3G11240	AT3G21700
ENSG00000100697	ENSG00000157214	ENSG00000157259	ENSMUSG00000066151	ENSMUSG00000030641	ENSMUSG00000033006	ENSGALG00010009361	ENSGALG00010023618	ENSGALG00010019646	ENSDARG00000105214	ENSDARG00000111265	ENSDARG00000086735	ENSPCIG00000029700	ENSPCIG00000025838	ENSPCIG00000012102	ENSTRUG00000016193	ENSTRUG00000025691	ENSTRUG00000021141	C41C4.5c.2	C36C5.3.1	M04C3.1a.1	AT3G44680	AT3G13740	AT3G25080
ENSG00000103723	ENSG00000157833	ENSG00000158109	ENSMUSG00000070000	ENSMUSG00000030685	ENSMUSG00000033020	ENSGALG00010002138	ENSGALG00010023662	ENSGALG00010020030	ENSDARG00000112914	ENSDARG00000112188	ENSDARG00000086840	ENSPCIG00000029778	ENSPCIG00000026118	ENSPCIG00000012143	ENSTRUG00000016291	ENSTRUG00000020310	ENSTRUG00000014505	C43E11.3a.1	C36C5.8.1	R01E6.4a.1	AT3G45630	AT3G14050	AT3G26080
ENSG00000107263	ENSG00000158186	ENSG00000160055	ENSMUSG00000096764	ENSMUSG00000030693	ENSMUSG00000033027	ENSGALG00010003560	ENSGALG00010023680	ENSGALG00010020089	ENSDARG00000030417	ENSDARG00000112744	ENSDARG00000087190	ENSPCIG00000030032	ENSPCIG00000026207	ENSPCIG00000012163	ENSTRUG00000016547	ENSTRUG00000025271	ENSTRUG00000014777	C43E11.3b.1	C36F7.5.1	R07B1.3.1	AT3G53090	AT3G14930	AT3G27070
ENSG00000107854	ENSG00000158477	ENSG00000161016	ENSMUSG00000073664	ENSMUSG00000030762	ENSMUSG00000033126	ENSGALG00010003806	ENSGALG00010024042	ENSGALG00010020297	ENSDARG00000005789	ENSDARG00000114185	ENSDARG00000093964	ENSPCIG00000026417	ENSPCIG00000026470	ENSPCIG00000012238	ENSTRUG00000016742	ENSTRUG00000021525	ENSTRUG00000015106	C43E11.3b.2	C37A2.3.1	R09G11.2a.3	AT3G59290	AT3G16800	AT3G27100
ENSG00000113319	ENSG00000158485	ENSG00000162385	ENSMUSG00000041482	ENSMUSG00000030800	ENSMUSG00000033669	ENSGALG00010004859	ENSGALG00010024101	ENSGALG00010020393	ENSDARG00000007663	ENSDARG00000114247	ENSDARG00000095665	ENSPCIG00000012658	ENSPCIG00000026600	ENSPCIG00000012437	ENSTRUG00000016778	ENSTRUG00000022166	ENSTRUG00000015292	C54D2.4.1	C37C3.1a.1	R09G11.2c.2	AT3G59770	AT3G17380	AT3G28220
ENSG00000117139	ENSG00000158488	ENSG00000162747	ENSMUSG00000002546	ENSMUSG00000031147	ENSMUSG00000033845	ENSGALG00010005087	ENSGALG00010024255	ENSGALG00010020537	ENSDARG00000013379	ENSDARG00000016753	ENSDARG00000100505	ENSPCIG00000021726	ENSPCIG00000026616	ENSPCIG00000012737	ENSTRUG00000017208	ENSTRUG00000021344	ENSTRUG00000015352	D2085.5a.1	C37E2.10.1	R10F2.6.1	AT3G61760	AT3G17910	AT3G28230
ENSG00000124920	ENSG00000158796	ENSG00000162961	ENSMUSG00000006676	ENSMUSG00000031158	ENSMUSG00000034006	ENSGALG00010005159	ENSGALG00010024321	ENSGALG00010020546	ENSDARG00000014588	ENSDARG00000043593	ENSDARG00000110593	ENSPCIG00000017272	ENSPCIG00000027154	ENSPCIG00000012768	ENSTRUG00000017407	ENSTRUG00000025741	ENSTRUG00000015396	D2085.5b.5	C37E2.2a.1	R13G10.1.1	AT4G01320	AT3G18270	AT3G28870
ENSG00000125755	ENSG00000159224	ENSG00000163463	ENSMUSG00000014426	ENSMUSG00000031226	ENSMUSG00000034300	ENSGALG00010005899	ENSGALG00010024328	ENSGALG00010020773	ENSDARG00000015356	ENSDARG00000074052	ENSDARG00000111473	ENSPCIG00000003726	ENSPCIG00000027361	ENSPCIG00000012934	ENSTRUG00000022468	ENSTRUG00000025034	ENSTRUG00000027763	D2085.5b.6	C37E2.3.1	T04F8.2.1	AT4G04180	AT3G19184	AT3G29760
ENSG00000134343	ENSG00000160050	ENSG00000163577	ENSMUSG00000016018	ENSMUSG00000031365	ENSMUSG00000035277	ENSGALG00010008009	ENSGALG00010024349	ENSGALG00010020806	ENSDARG00000015471	ENSDARG00000075389	ENSDARG00000002847	ENSPCIG00000011723	ENSPCIG00000027647	ENSPCIG00000013039	ENSTRUG00000011337	ENSTRUG00000019909	ENSTRUG00000015841	D2085.5b.7	C37F5.1a.1	T04H1.4a.1	AT4G10590	AT3G19520	AT3G30350
ENSG00000136531	ENSG00000160256	ENSG00000164007	ENSMUSG00000020061	ENSMUSG00000031374	ENSMUSG00000035878	ENSGALG00010008242	ENSGALG00010024377	ENSGALG00010020898	ENSDARG00000015531	ENSDARG00000098754	ENSDARG00000009281	ENSPCIG00000015188	ENSPCIG00000027769	ENSPCIG00000013242	ENSTRUG00000017562	ENSTRUG00000020898	ENSTRUG00000016076	D2085.5c.1	C37H5.14a.1	T16A1.1.1	AT4G11420	AT3G19570	AT3G30841
ENSG00000140829	ENSG00000161860	ENSG00000164081	ENSMUSG00000020608	ENSMUSG00000031381	ENSMUSG00000035960	ENSGALG00010008426	ENSGALG00010024418	ENSGALG00010020936	ENSDARG00000016548	ENSDARG00000052344	ENSDARG00000015931	ENSPCIG00000012911	ENSPCIG00000027775	ENSPCIG00000013443	ENSTRUG00000017222	ENSTRUG00000025428	ENSTRUG00000016120	D2085.5f.1	C37H5.14b.1	T17A3.1.1	AT4G15110	AT3G19613	AT3G32930
ENSG00000141736	ENSG00000161911	ENSG00000164125	ENSMUSG00000021686	ENSMUSG00000031491	ENSMUSG00000036052	ENSGALG00010008459	ENSGALG00010024517	ENSGALG00010021051	ENSDARG00000022996	ENSDARG00000062187	ENSDARG00000028000	ENSPCIG00000016479	ENSPCIG00000027863	ENSPCIG00000013472	ENSTRUG00000006033	ENSTRUG00000021449	ENSTRUG00000016275	D2085.5i.1	C38C6.4.1	T22C1.10a.1	AT4G16660	AT3G19900	AT3G42770
ENSG00000141968	ENSG00000162998	ENSG00000164430	ENSMUSG00000021708	ENSMUSG00000031595	ENSMUSG00000036160	ENSGALG00010009744	ENSGALG00010024593	ENSGALG00010021052	ENSDARG00000035751	ENSDARG00000087013	ENSDARG00000054337	ENSPCIG00000026165	ENSPCIG00000028007	ENSPCIG00000014525	ENSTRUG00000022737	ENSTRUG00000015782	ENSTRUG00000027128	D2092.1b.1	C39B5.11.1	T22C1.10b.1	AT4G23050	AT3G20810	AT3G42830
ENSG00000144290	ENSG00000163106	ENSG00000164603	ENSMUSG00000021709	ENSMUSG00000031601	ENSMUSG00000036249	ENSGALG00010010748	ENSGALG00010024613	ENSGALG00010021073	ENSDARG00000042282	ENSDARG00000000656	ENSDARG00000055970	ENSPCIG00000015236	ENSPCIG00000028263	ENSPCIG00000014647	ENSTRUG00000018339	ENSTRUG00000021291	ENSTRUG00000017204	F02E9.9a.1	C39B5.6.1	W03A5.6a.1	AT4G25290	AT3G21260	AT3G42950
ENSG00000146426	ENSG00000163235	ENSG00000164902	ENSMUSG00000023008	ENSMUSG00000031631	ENSMUSG00000036401	ENSGALG00010011467	ENSGALG00010024644	ENSGALG00010021119	ENSDARG00000044281	ENSDARG00000001898	ENSDARG00000061274	ENSPCIG00000009304	ENSPCIG00000028290	ENSPCIG00000014649	ENSTRUG00000012821	ENSTRUG00000020980	ENSTRUG00000017300	F02E9.9b.1	C39E6.4.1	W03A5.6b.1	AT4G30190	AT3G22420	AT3G43990
ENSG00000146830	ENSG00000163291	ENSG00000165060	ENSMUSG00000023033	ENSMUSG00000031776	ENSMUSG00000036586	ENSGALG00010012151	ENSGALG00010024696	ENSGALG00010021179	ENSDARG00000054829	ENSDARG00000002060	ENSDARG00000098753	ENSPCIG00000019618	ENSPCIG00000028782	ENSPCIG00000014742	ENSTRUG00000007245	ENSTRUG00000023428	ENSTRUG00000017372	F02G3.1a.1	C41G6.6.1	Y46G5A.26a.1	AT4G32410	AT3G23370	AT3G44210
ENSG00000147044	ENSG00000163319	ENSG00000165188	ENSMUSG00000023118	ENSMUSG00000031903	ENSMUSG00000036764	ENSGALG00010013354	ENSGALG00010024713	ENSGALG00010021198	ENSDARG00000055705	ENSDARG00000002184	ENSDARG00000077532	ENSPCIG00000010397	ENSPCIG00000028826	ENSPCIG00000015151	ENSTRUG00000012207	ENSTRUG00000024447	ENSTRUG00000017918	F02G3.1a.3	C44B12.2a.1	Y51H1A.2a.1	AT4G33010	AT3G23620	AT3G45940
ENSG00000150471	ENSG00000163519	ENSG00000165471	ENSMUSG00000023805	ENSMUSG00000031982	ENSMUSG00000036781	ENSGALG00010014400	ENSGALG00010024739	ENSGALG00010021243	ENSDARG00000056554	ENSDARG00000002894	ENSDARG00000045524	ENSPCIG00000000095	ENSPCIG00000029151	ENSPCIG00000015158	ENSTRUG00000002126	ENSTRUG00000008685	ENSTRUG00000017971	F10G8.8b.1	C44B9.2.1	Y53F4B.20.1	AT4G34890	AT3G25220	AT3G46355
ENSG00000151490	ENSG00000163568	ENSG00000166152	ENSMUSG00000024597	ENSMUSG00000032028	ENSMUSG00000036898	ENSGALG00010015409	ENSGALG00010024786	ENSGALG00010021471	ENSDARG00000060070	ENSDARG00000003017	ENSDARG00000090618	ENSPCIG00000002697	ENSPCIG00000029179	ENSPCIG00000015170	ENSTRUG00000012834	ENSTRUG00000020466	ENSTRUG00000017973	F11D5.3a.1	C44C1.3.1	Y73F8A.35b.1	AT4G35800	AT3G26120	AT3G46410
ENSG00000156395	ENSG00000163630	ENSG00000166582	ENSMUSG00000024811	ENSMUSG00000032040	ENSMUSG00000037001	ENSGALG00010016788	ENSGALG00010024802	ENSGALG00010021869	ENSDARG00000062427	ENSDARG00000003795	ENSDARG00000105159	ENSPCIG00000003635	ENSPCIG00000029196	ENSPCIG00000015489	ENSTRUG00000009641	ENSTRUG00000007892	ENSTRUG00000018017	F13H8.10c.4	C45E5.6a.1	ZK1098.10l.1	AT4G38950	AT3G27080	AT3G48990
ENSG00000158966	ENSG00000163659	ENSG00000166595	ENSMUSG00000025006	ENSMUSG00000032725	ENSMUSG00000037266	ENSGALG00010016977	ENSGALG00010024925	ENSGALG00010021890	ENSDARG00000063416	ENSDARG00000003991	ENSDARG00000074149	ENSPCIG00000003754	ENSPCIG00000029311	ENSPCIG00000015637	ENSTRUG00000006232	ENSTRUG00000023666	ENSTRUG00000018094	F22E10.2.1	C45H4.11a.1	ZK270.2a.1	AT4G39180	AT3G27170	AT3G49010
ENSG00000169432	ENSG00000163874	ENSG00000166794	ENSMUSG00000026384	ENSMUSG00000032878	ENSMUSG00000037334	ENSGALG00010017034	ENSGALG00010024928	ENSGALG00010021928	ENSDARG00000069946	ENSDARG00000004051	ENSDARG00000004754	ENSPCIG00000003786	ENSPCIG00000029430	ENSPCIG00000015671	ENSTRUG00000016443	ENSTRUG00000020149	ENSTRUG00000018236	F23B2.3.1	C45H4.16.1	C32E12.4.1	AT5G04480	AT3G28170	AT3G49055
ENSG00000177943	ENSG00000163964	ENSG00000166920	ENSMUSG00000026639	ENSMUSG00000032977	ENSMUSG00000037463	ENSGALG00010017500	ENSGALG00010024986	ENSGALG00010021951	ENSDARG00000073756	ENSDARG00000004074	ENSDARG00000020952	ENSPCIG00000004151	ENSPCIG00000029615	ENSPCIG00000015676	ENSTRUG00000012991	ENSTRUG00000024416	ENSTRUG00000018327	F32H5.7b.1	C45H4.3a.1	C56C10.12.1	AT5G07290	AT3G28956	AT3G49100
ENSG00000181090	ENSG00000164054	ENSG00000166925	ENSMUSG00000026904	ENSMUSG00000033029	ENSMUSG00000037537	ENSGALG00010017668	ENSGALG00010025126	ENSGALG00010022163	ENSDARG00000073952	ENSDARG00000004189	ENSDARG00000028546	ENSPCIG00000004391	ENSPCIG00000029683	ENSPCIG00000015687	ENSTRUG00000007127	ENSTRUG00000013315	ENSTRUG00000018542	F32H5.7c.1	C46H11.6.1	Y55F3BR.2a.1	AT5G08080	AT3G29090	AT3G49850
ENSG00000184922	ENSG00000164082	ENSG00000167685	ENSMUSG00000027695	ENSMUSG00000033111	ENSMUSG00000037594	ENSGALG00010018308	ENSGALG00010025346	ENSGALG00010022280	ENSDARG00000074558	ENSDARG00000004627	ENSDARG00000038302	ENSPCIG00000005930	ENSPCIG00000029937	ENSPCIG00000015699	ENSTRUG00000005633	ENSTRUG00000019715	ENSTRUG00000019780	F35C8.3.1	C47A4.3.2	K12H4.8.1	AT5G08710	AT3G29280	AT3G51370
ENSG00000184985	ENSG00000164520	ENSG00000168824	ENSMUSG00000028532	ENSMUSG00000033187	ENSMUSG00000037636	ENSGALG00010018458	ENSGALG00010025380	ENSGALG00010022459	ENSDARG00000075139	ENSDARG00000005186	ENSDARG00000058821	ENSPCIG00000006381	ENSPCIG00000030008	ENSPCIG00000015712	ENSTRUG00000010354	ENSTRUG00000029289	ENSTRUG00000022017	F36F2.5.1	C47B2.9.3	C14B9.6c.1	AT5G10240	AT3G30320	AT3G52170
ENSG00000196876	ENSG00000164924	ENSG00000169836	ENSMUSG00000029093	ENSMUSG00000033545	ENSMUSG00000037780	ENSGALG00010020087	ENSGALG00010025638	ENSGALG00010022557	ENSDARG00000076027	ENSDARG00000005220	ENSDARG00000062667	ENSPCIG00000006436	ENSPCIG00000030264	ENSPCIG00000015890	ENSTRUG00000018329	ENSTRUG00000010796	ENSTRUG00000023402	F38G1.1.1	C47E12.10b.1	D2085.5g.3	AT5G10490	AT3G44480	AT3G52570
ENSG00000076555	ENSG00000165028	ENSG00000169884	ENSMUSG00000029480	ENSMUSG00000033898	ENSMUSG00000038217	ENSGALG00010020186	ENSGALG00010025932	ENSGALG00010022590	ENSDARG00000078187	ENSDARG00000005942	ENSDARG00000068865	ENSPCIG00000006587	ENSPCIG00000030334	ENSPCIG00000016045	ENSTRUG00000013241	ENSTRUG00000021397	ENSTRUG00000020271	F42E11.1b.1	C47E12.4c.1	F25H8.5e.1	AT5G14060	AT3G44670	AT3G52590
ENSG00000088387	ENSG00000165195	ENSG00000169908	ENSMUSG00000030223	ENSMUSG00000033916	ENSMUSG00000038891	ENSGALG00010020680	ENSGALG00010026149	ENSGALG00010022739	ENSDARG00000079166	ENSDARG00000007040	ENSDARG00000074410	ENSPCIG00000006664	ENSPCIG00000030344	ENSPCIG00000016075	ENSTRUG00000008656	ENSTRUG00000032598	ENSTRUG00000019770	F47A4.3a.1	C47E8.7.1	F39C12.2d.1	AT5G19280	AT3G45800	AT3G53170
ENSG00000144452	ENSG00000165863	ENSG00000170091	ENSMUSG00000030523	ENSMUSG00000034159	ENSMUSG00000039063	ENSGALG00010021000	ENSGALG00010026300	ENSGALG00010022800	ENSDARG00000098349	ENSDARG00000007279	ENSDARG00000078535	ENSPCIG00000008137	ENSPCIG00000024652	ENSPCIG00000015614	ENSTRUG00000010221	ENSTRUG00000030368	ENSTRUG00000022736	F47A4.3b.1	C48B4.8a.1	F39C12.2e.1	AT5G22220	AT3G46120	AT3G53870
ENSG00000183495	ENSG00000166311	ENSG00000170417	ENSMUSG00000030838	ENSMUSG00000034640	ENSMUSG00000039640	ENSGALG00010021067	ENSGALG00010026568	ENSGALG00010022964	ENSDARG00000099240	ENSDARG00000007769	ENSDARG00000089567	ENSPCIG00000008962	ENSPCIG00000009767	ENSPCIG00000016212	ENSTRUG00000005783	ENSTRUG00000027338	ENSTRUG00000022621	F47A4.3c.1	C48B4.8b.1	F52H2.7.1	AT5G40450	AT3G46460	AT3G54480
ENSG00000151914	ENSG00000166352	ENSG00000170889	ENSMUSG00000031959	ENSMUSG00000034660	ENSMUSG00000039661	ENSGALG00010021405	ENSGALG00010027117	ENSGALG00010023162	ENSDARG00000100851	ENSDARG00000007812	ENSDARG00000100481	ENSPCIG00000008692	ENSPCIG00000021292	ENSPCIG00000016547	ENSTRUG00000013272	ENSTRUG00000026858	ENSTRUG00000019649	F53G2.6b.1	C49A1.6.1	K11E8.1e.2	AT5G44740	AT3G47160	AT3G55170
ENSG00000005884	ENSG00000166391	ENSG00000170917	ENSMUSG00000032570	ENSMUSG00000034783	ENSMUSG00000039760	ENSGALG00010021708	ENSGALG00010027259	ENSGALG00010023359	ENSDARG00000103394	ENSDARG00000008095	ENSDARG00000101644	ENSPCIG00000005308	ENSPCIG00000007078	ENSPCIG00000016583	ENSTRUG00000028427	ENSTRUG00000019759	ENSTRUG00000021389	F55D12.2b.1	C49D10.2.1	ZC434.9d.1	AT5G45840	AT3G48120	AT3G56250
ENSG00000033867	ENSG00000166527	ENSG00000171560	ENSMUSG00000032769	ENSMUSG00000034800	ENSMUSG00000039989	ENSGALG00010022021	ENSGALG00010027525	ENSGALG00010023415	ENSDARG00000104169	ENSDARG00000009252	ENSDARG00000103690	ENSPCIG00000011933	ENSPCIG00000027881	ENSPCIG00000016602	ENSTRUG00000006471	ENSTRUG00000012532	ENSTRUG00000020791	F56C11.2a.1	C50F4.16.1	K02F2.1a.1	AT5G46070	AT3G50730	AT3G56570
ENSG00000038219	ENSG00000166532	ENSG00000172006	ENSMUSG00000033721	ENSMUSG00000035200	ENSMUSG00000040140	ENSGALG00010022345	ENSGALG00010027612	ENSGALG00010023499	ENSDARG00000104767	ENSDARG00000009336	ENSDARG00000112005	ENSPCIG00000012144	ENSPCIG00000033677	ENSPCIG00000016633	ENSTRUG00000006062	ENSTRUG00000026749	ENSTRUG00000023640	F58G4.1.1	C50F7.4.1	K02F2.1b.1	AT5G48460	AT3G51300	AT3G57040
ENSG00000048028	ENSG00000166847	ENSG00000172590	ENSMUSG00000034112	ENSMUSG00000035227	ENSMUSG00000040520	ENSGALG00010023369	ENSGALG00010027634	ENSGALG00010023615	ENSDARG00000105389	ENSDARG00000009505	ENSDARG00000113267	ENSPCIG00000012250	ENSPCIG00000036280	ENSPCIG00000017091	ENSTRUG00000010055	ENSTRUG00000028878	ENSTRUG00000021204	F58G6.4a.1	C52E4.2a.1	T07F8.3a.1	AT5G48880	AT3G52810	AT3G58090
ENSG00000061273	ENSG00000166922	ENSG00000172728	ENSMUSG00000034116	ENSMUSG00000035505	ENSMUSG00000040919	ENSGALG00010023519	ENSGALG00010027654	ENSGALG00010023670	ENSDARG00000112876	ENSDARG00000010231	ENSDARG00000113993	ENSPCIG00000013753	ENSPCIG00000036047	ENSPCIG00000017131	ENSTRUG00000014006	ENSTRUG00000009223	ENSTRUG00000025029	F58G6.4a.2	C52E4.2c.1	T12C9.3e.1	AT5G49530	AT3G53230	AT3G58700
ENSG00000070159	ENSG00000167380	ENSG00000172809	ENSMUSG00000036098	ENSMUSG00000035836	ENSMUSG00000040952	ENSGALG00010024362	ENSGALG00010027714	ENSGALG00010023723	ENSDARG00000096562	ENSDARG00000010296	ENSDARG00000116701	ENSPCIG00000013820	ENSPCIG00000031735	ENSPCIG00000017135	ENSTRUG00000029265	ENSTRUG00000028971	ENSTRUG00000023558	F58G6.4b.1	C53B7.3b.1	T12C9.3f.1	AT5G53450	AT3G54060	AT3G59600
ENSG00000071189	ENSG00000168952	ENSG00000173267	ENSMUSG00000036893	ENSMUSG00000035868	ENSMUSG00000041505	ENSGALG00010024788	ENSGALG00010027927	ENSGALG00010023814	ENSDARG00000061817	ENSDARG00000010531	ENSDARG00000045308	ENSPCIG00000013881	ENSPCIG00000031096	ENSPCIG00000017343	ENSTRUG00000009655	ENSTRUG00000027874	ENSTRUG00000024372	F59F3.1.1	C53D6.7.1	M01E11.7e.1	AT5G55760	AT3G54470	AT3G59845
ENSG00000073350	ENSG00000169085	ENSG00000173275	ENSMUSG00000037386	ENSMUSG00000035984	ENSMUSG00000041669	ENSGALG00010025286	ENSGALG00010028044	ENSGALG00010023952	ENSDARG00000010472	ENSDARG00000011885	ENSDARG00000041870	ENSPCIG00000014433	ENSPCIG00000026630	ENSPCIG00000017358	ENSTRUG00000006543	ENSTRUG00000010635	ENSTRUG00000001403	H16O14.1a.1	C54D10.4.1	R08E3.1a.1	AT5G56890	AT3G54500	AT3G62090
ENSG00000083067	ENSG00000169291	ENSG00000173581	ENSMUSG00000037993	ENSMUSG00000036256	ENSMUSG00000041857	ENSGALG00010025488	ENSGALG00010028055	ENSGALG00010024323	ENSDARG00000010654	ENSDARG00000011961	ENSDARG00000078717	ENSPCIG00000014921	ENSPCIG00000037397	ENSPCIG00000017474	ENSTRUG00000002067	ENSTRUG00000032332	ENSTRUG00000025352	H16O14.1b.1	C54F6.7.1	F25H8.3a.2	AT5G57200	AT3G54620	AT3G62280
ENSG00000090863	ENSG00000169551	ENSG00000173626	ENSMUSG00000038644	ENSMUSG00000036309	ENSMUSG00000042111	ENSGALG00010025835	ENSGALG00010028073	ENSGALG00010024524	ENSDARG00000011809	ENSDARG00000012035	ENSDARG00000104934	ENSPCIG00000016545	ENSPCIG00000011348	ENSPCIG00000017481	ENSTRUG00000006375	ENSTRUG00000024699	ENSTRUG00000023471	H23L24.3a.1	C54G4.2.1	F25H8.3b.1	AT5G60170	AT3G55380	AT3G62840
ENSG00000091409	ENSG00000169857	ENSG00000173705	ENSMUSG00000039741	ENSMUSG00000036438	ENSMUSG00000042271	ENSGALG00010027304	ENSGALG00010028145	ENSGALG00010024601	ENSDARG00000014378	ENSDARG00000012215	ENSDARG00000002300	ENSPCIG00000016585	ENSPCIG00000013122	ENSPCIG00000017694	ENSTRUG00000017554	ENSTRUG00000014362	ENSTRUG00000025766	K04E7.2.1	C54G4.7.1	AC3.10.1	AT5G61960	AT3G55646	AT3G62880
ENSG00000092201	ENSG00000169885	ENSG00000173894	ENSMUSG00000041301	ENSMUSG00000036810	ENSMUSG00000042396	ENSGALG00010028549	ENSGALG00010028156	ENSGALG00010024726	ENSDARG00000015053	ENSDARG00000012948	ENSDARG00000004953	ENSPCIG00000017896	ENSPCIG00000032584	ENSPCIG00000017833	ENSTRUG00000005486	ENSTRUG00000027506	ENSTRUG00000023797	K05B2.5b.1	C55B7.12b.1	B0001.8d.3	AT5G64500	AT3G56050	AT4G00820
ENSG00000095203	ENSG00000170848	ENSG00000174343	ENSMUSG00000041415	ENSMUSG00000036819	ENSMUSG00000042436	ENSGALG00010029163	ENSGALG00010028447	ENSGALG00010024854	ENSDARG00000015059	ENSDARG00000012953	ENSDARG00000005139	ENSPCIG00000019536	ENSPCIG00000025071	ENSPCIG00000017867	ENSTRUG00000012813	ENSTRUG00000007017	ENSTRUG00000020001	K09A9.6a.1	C55B7.3.1	B0024.10.1	AT5G65290	AT3G56450	AT4G01810
ENSG00000102710	ENSG00000172548	ENSG00000175279	ENSMUSG00000041757	ENSMUSG00000037049	ENSMUSG00000042747	ENSGALG00010016251	ENSGALG00010028491	ENSGALG00010024962	ENSDARG00000016532	ENSDARG00000013075	ENSDARG00000005675	ENSPCIG00000023811	ENSPCIG00000033104	ENSPCIG00000018059	ENSTRUG00000015548	ENSTRUG00000008999	ENSTRUG00000020075	K09E2.2a.1	C55C3.6b.1	B0041.5c.1	AT5G67320	AT3G58430	AT4G02680
ENSG00000103091	ENSG00000172667	ENSG00000175782	ENSMUSG00000042207	ENSMUSG00000037071	ENSMUSG00000043110	ENSGALG00010016707	ENSGALG00010028596	ENSGALG00010024963	ENSDARG00000017180	ENSDARG00000013078	ENSDARG00000005699	ENSPCIG00000024033	ENSPCIG00000023572	ENSPCIG00000018144	ENSTRUG00000017448	ENSTRUG00000030145	ENSTRUG00000020635	M02A10.2a.1	C55C3.8.1	B0198.1.1	AT1G03830	AT3G58790	AT4G02830
ENSG00000105726	ENSG00000172782	ENSG00000175785	ENSMUSG00000042359	ENSMUSG00000037610	ENSMUSG00000043289	ENSGALG00010000048	ENSGALG00010028686	ENSGALG00010025161	ENSDARG00000020326	ENSDARG00000013312	ENSDARG00000010586	ENSPCIG00000024045	ENSPCIG00000032494	ENSPCIG00000018199	ENSTRUG00000003831	ENSTRUG00000023989	ENSTRUG00000023621	M02A10.2d.1	D1014.3a.1	B0238.9.1	AT1G04300	AT3G59220	AT4G02840
ENSG00000108018	ENSG00000173559	ENSG00000175868	ENSMUSG00000044037	ENSMUSG00000037762	ENSMUSG00000044279	ENSGALG00010001556	ENSGALG00010028700	ENSGALG00010025169	ENSDARG00000020625	ENSDARG00000013477	ENSDARG00000015937	ENSPCIG00000024185	ENSPCIG00000009179	ENSPCIG00000018351	ENSTRUG00000013707	ENSTRUG00000001608	ENSTRUG00000020282	R07B5.9a.2	D2023.3a.1	B0280.5.1	AT1G04810	AT3G59330	AT4G02980
ENSG00000110844	ENSG00000174562	ENSG00000176194	ENSMUSG00000055805	ENSMUSG00000038028	ENSMUSG00000044349	ENSGALG00010003676	ENSGALG00010028746	ENSGALG00010025280	ENSDARG00000020771	ENSDARG00000013628	ENSDARG00000016769	ENSPCIG00000024459	ENSPCIG00000030461	ENSPCIG00000018469	ENSTRUG00000011938	ENSTRUG00000007368	ENSTRUG00000020255	R07B5.9j.1	D2024.4b.1	B0303.2.1	AT1G05820	AT3G59690	AT4G03420
ENSG00000112851	ENSG00000174607	ENSG00000176720	ENSMUSG00000056211	ENSMUSG00000038143	ENSMUSG00000044533	ENSGALG00010004085	ENSGALG00010029183	ENSGALG00010025342	ENSDARG00000022712	ENSDARG00000013729	ENSDARG00000018124	ENSPCIG00000024350	ENSPCIG00000029180	ENSPCIG00000018968	ENSTRUG00000000350	ENSTRUG00000010549	ENSTRUG00000021700	R11G1.6d.1	D2045.6.1	B0303.2.2	AT1G07560	AT3G61670	AT4G04200
ENSG00000121281	ENSG00000174943	ENSG00000177994	ENSMUSG00000057182	ENSMUSG00000038280	ENSMUSG00000044646	ENSGALG00010004758	ENSGALG00010029197	ENSGALG00010025581	ENSDARG00000027618	ENSDARG00000013926	ENSDARG00000018165	ENSPCIG00000025304	ENSPCIG00000033240	ENSPCIG00000018972	ENSTRUG00000001060	ENSTRUG00000007816	ENSTRUG00000014553	T04B8.5a.1	D2096.4a.1	B0334.6.1	AT1G09210	AT3G61860	AT4G10440
ENSG00000124140	ENSG00000175182	ENSG00000178821	ENSMUSG00000061755	ENSMUSG00000038390	ENSMUSG00000044730	ENSGALG00010004952	ENSGALG00010029223	ENSGALG00010027063	ENSDARG00000039265	ENSDARG00000014196	ENSDARG00000021808	ENSPCIG00000025935	ENSPCIG00000027715	ENSPCIG00000018995	ENSTRUG00000001708	ENSTRUG00000027492	ENSTRUG00000006802	T07H6.1a.2	D2096.7a.1	B0336.6.1	AT1G10390	AT3G63140	AT4G10950
ENSG00000130226	ENSG00000175395	ENSG00000179029	ENSMUSG00000062312	ENSMUSG00000038527	ENSMUSG00000045466	ENSGALG00010005238	ENSGALG00010029257	ENSGALG00010027222	ENSDARG00000040118	ENSDARG00000014817	ENSDARG00000021849	ENSPCIG00000025983	ENSPCIG00000033064	ENSPCIG00000019139	ENSTRUG00000001786	ENSTRUG00000026769	ENSTRUG00000014380	T08H4.1a.1	D2096.7b.1	B0336.6.2	AT1G10670	AT3G63300	AT4G11640
ENSG00000130779	ENSG00000175416	ENSG00000179165	ENSMUSG00000062444	ENSMUSG00000038742	ENSMUSG00000045631	ENSGALG00010005492	ENSGALG00010029267	ENSGALG00010027306	ENSDARG00000040990	ENSDARG00000014867	ENSDARG00000021991	ENSPCIG00000026002	ENSPCIG00000035700	ENSPCIG00000019384	ENSTRUG00000003527	ENSTRUG00000024597	ENSTRUG00000002274	T08H4.1b.1	D2096.7c.1	B0403.6.1	AT1G10680	AT4G00420	AT4G12100
ENSG00000130985	ENSG00000176024	ENSG00000179195	ENSMUSG00000063434	ENSMUSG00000039328	ENSMUSG00000046085	ENSGALG00010005605	ENSGALG00010029268	ENSGALG00010027309	ENSDARG00000044556	ENSDARG00000015823	ENSDARG00000032319	ENSPCIG00000026898	ENSPCIG00000009771	ENSPCIG00000019339	ENSTRUG00000004447	ENSTRUG00000027225	ENSTRUG00000024110	T21C9.6.1	E02A10.2e.1	B0432.4.1	AT1G11060	AT4G00780	AT4G12543
ENSG00000132361	ENSG00000176946	ENSG00000179639	ENSMUSG00000064329	ENSMUSG00000039483	ENSMUSG00000046718	ENSGALG00010006387	ENSGALG00010029361	ENSGALG00010027371	ENSDARG00000045540	ENSDARG00000016213	ENSDARG00000035558	ENSPCIG00000027056	ENSPCIG00000023978	ENSPCIG00000019668	ENSTRUG00000005744	ENSTRUG00000027748	ENSTRUG00000012464	W01C9.3a.1	E02C12.8c.2	B0432.8.1	AT1G11950	AT4G00910	AT4G12890
ENSG00000133422	ENSG00000177752	ENSG00000179846	ENSMUSG00000075316	ENSMUSG00000039620	ENSMUSG00000046756	ENSGALG00010008264	ENSGALG00010029642	ENSGALG00010027467	ENSDARG00000052741	ENSDARG00000016963	ENSDARG00000035808	ENSPCIG00000027933	ENSPCIG00000030753	ENSPCIG00000019729	ENSTRUG00000007179	ENSTRUG00000016104	ENSTRUG00000020497	W05F2.4d.1	E04A4.6.1	B0457.2.1	AT1G15110	AT4G01440	AT4G13190
ENSG00000135049	ENSG00000177885	ENSG00000182208	ENSMUSG00000075318	ENSMUSG00000039981	ENSMUSG00000047728	ENSGALG00010008301	ENSGALG00010029679	ENSGALG00010027543	ENSDARG00000058038	ENSDARG00000017242	ENSDARG00000037097	ENSPCIG00000028155	ENSPCIG00000035736	ENSPCIG00000019757	ENSTRUG00000007230	ENSTRUG00000026415	ENSTRUG00000003111	Y105C5B.21a.1	F01G4.2a.1	B0511.4.1	AT1G15960	AT4G01540	AT4G14110
ENSG00000136237	ENSG00000178199	ENSG00000182362	ENSMUSG00000050296	ENSMUSG00000040367	ENSMUSG00000048230	ENSGALG00010009665	ENSGALG00010029701	ENSGALG00010027575	ENSDARG00000060626	ENSDARG00000017441	ENSDARG00000038237	ENSPCIG00000034916	ENSPCIG00000036683	ENSPCIG00000019953	ENSTRUG00000008125	ENSTRUG00000019572	ENSTRUG00000022571	Y105C5B.21e.1	F07A11.5.1	C01B4.5.1	AT1G19110	AT4G01550	AT4G14165
ENSG00000136878	ENSG00000179088	ENSG00000182899	ENSMUSG00000074151	ENSMUSG00000040532	ENSMUSG00000048581	ENSGALG00010010188	ENSGALG00010000202	ENSGALG00010027588	ENSDARG00000060753	ENSDARG00000017665	ENSDARG00000039459	ENSPCIG00000029395	ENSPCIG00000035709	ENSPCIG00000020231	ENSTRUG00000008278	ENSTRUG00000014986	ENSTRUG00000024445	Y105E8A.7b.1	F07C3.8.1	C01B4.6.1	AT1G19850	AT4G02860	AT4G15760
ENSG00000145495	ENSG00000181991	ENSG00000182983	ENSMUSG00000026131	ENSMUSG00000040554	ENSMUSG00000049410	ENSGALG00010010857	ENSGALG00010000470	ENSGALG00010027740	ENSDARG00000060783	ENSDARG00000017781	ENSDARG00000043220	ENSPCIG00000003800	ENSPCIG00000004341	ENSPCIG00000020784	ENSTRUG00000008311	ENSTRUG00000031831	ENSTRUG00000023419	Y34B4A.8b.2	F08C6.6.1	C01F1.6.1	AT1G22120	AT4G03400	AT4G15765
ENSG00000145730	ENSG00000183324	ENSG00000183305	ENSMUSG00000001924	ENSMUSG00000040592	ENSMUSG00000049811	ENSGALG00010012011	ENSGALG00010001353	ENSGALG00010027875	ENSDARG00000061060	ENSDARG00000018890	ENSDARG00000045754	ENSPCIG00000006557	ENSPCIG00000036193	ENSPCIG00000020851	ENSTRUG00000008546	ENSTRUG00000029572	ENSTRUG00000021980	Y34B4A.8b.3	F09A5.4c.1	C01G10.8.2	AT1G22150	AT4G04450	AT4G15830
ENSG00000155313	ENSG00000183476	ENSG00000183439	ENSMUSG00000003316	ENSMUSG00000040866	ENSMUSG00000050002	ENSGALG00010012275	ENSGALG00010002159	ENSGALG00010027904	ENSDARG00000062058	ENSDARG00000019778	ENSDARG00000057099	ENSPCIG00000021399	ENSPCIG00000037040	ENSPCIG00000020950	ENSTRUG00000008937	ENSTRUG00000029437	ENSTRUG00000024287	Y34B4A.8f.1	F09B12.5.1	C01G6.1a.1	AT1G25490	AT4G04860	AT4G16545
ENSG00000157827	ENSG00000183668	ENSG00000183733	ENSMUSG00000017740	ENSMUSG00000041035	ENSMUSG00000050074	ENSGALG00010012297	ENSGALG00010002392	ENSGALG00010028379	ENSDARG00000063309	ENSDARG00000019949	ENSDARG00000057206	ENSPCIG00000022055	ENSPCIG00000032315	ENSPCIG00000021019	ENSTRUG00000010346	ENSTRUG00000033001	ENSTRUG00000021908	Y34B4A.8g.1	F09C3.4.1	C01G6.1b.2	AT1G32150	AT4G08550	AT4G16957
ENSG00000157890	ENSG00000183684	ENSG00000185198	ENSMUSG00000018340	ENSMUSG00000041459	ENSMUSG00000050192	ENSGALG00010012436	ENSGALG00010003619	ENSGALG00010028411	ENSDARG00000063371	ENSDARG00000021086	ENSDARG00000059583	ENSPCIG00000002101	ENSPCIG00000022169	ENSPCIG00000021029	ENSTRUG00000011039	ENSTRUG00000031828	ENSTRUG00000025121	Y37B11A.2a.1	F09C6.3.1	C02B8.6.1	AT1G33980	AT4G08900	AT4G17160
ENSG00000161791	ENSG00000183709	ENSG00000185559	ENSMUSG00000020590	ENSMUSG00000042258	ENSMUSG00000050600	ENSGALG00010012913	ENSGALG00010004043	ENSGALG00010028448	ENSDARG00000070124	ENSDARG00000021233	ENSDARG00000059835	ENSPCIG00000001849	ENSPCIG00000035866	ENSPCIG00000021286	ENSTRUG00000011985	ENSTRUG00000027236	ENSTRUG00000008210	Y47G6A.14.2	F09G8.2.1	C02F12.5.1	AT1G47870	AT4G09060	AT4G17170
ENSG00000168280	ENSG00000185298	ENSG00000185888	ENSMUSG00000020741	ENSMUSG00000042677	ENSMUSG00000051396	ENSGALG00010013160	ENSGALG00010004146	ENSGALG00010028465	ENSDARG00000073665	ENSDARG00000021241	ENSDARG00000061216	ENSPCIG00000029477	ENSPCIG00000029797	ENSPCIG00000021569	ENSTRUG00000013337	ENSTRUG00000033493	ENSTRUG00000023015	Y48G9A.4b.1	F10D2.3.1	C03D6.1.1	AT1G50510	AT4G09780	AT4G17950
ENSG00000172534	ENSG00000185340	ENSG00000186103	ENSMUSG00000020782	ENSMUSG00000042680	ENSMUSG00000052146	ENSGALG00010013241	ENSGALG00010004430	ENSGALG00010028497	ENSDARG00000073802	ENSDARG00000021324	ENSDARG00000063588	ENSPCIG00000024318	ENSPCIG00000031637	ENSPCIG00000021591	ENSTRUG00000013551	ENSTRUG00000016503	ENSTRUG00000021507	Y50D7A.6.2	F10F2.3.1	C04C3.1.1	AT1G51810	AT4G09970	AT4G17990
ENSG00000175497	ENSG00000185909	ENSG00000186452	ENSMUSG00000021557	ENSMUSG00000043549	ENSMUSG00000052276	ENSGALG00010013444	ENSGALG00010004903	ENSGALG00010028566	ENSDARG00000074480	ENSDARG00000021885	ENSDARG00000063636	ENSPCIG00000034645	ENSPCIG00000036832	ENSPCIG00000021612	ENSTRUG00000014015	ENSTRUG00000007708	ENSTRUG00000017382	Y50D7A.6.3	F10G8.1a.1	C04F12.10.1	AT1G51980	AT4G11150	AT4G19360
ENSG00000178038	ENSG00000186479	ENSG00000187049	ENSMUSG00000021733	ENSMUSG00000043740	ENSMUSG00000053977	ENSGALG00010014198	ENSGALG00010004902	ENSGALG00010028742	ENSDARG00000074524	ENSDARG00000022271	ENSDARG00000068749	ENSPCIG00000009327	ENSPCIG00000034722	ENSPCIG00000021917	ENSTRUG00000014791	ENSTRUG00000033138	ENSTRUG00000020547	Y69A2AR.25.1	F10G8.4a.1	C04F5.9.1	AT1G53710	AT4G11480	AT4G19900
ENSG00000197043	ENSG00000188488	ENSG00000187533	ENSMUSG00000021819	ENSMUSG00000043832	ENSMUSG00000054161	ENSGALG00010014193	ENSGALG00010005385	ENSGALG00010028833	ENSDARG00000074599	ENSDARG00000023323	ENSDARG00000068855	ENSPCIG00000016515	ENSPCIG00000034505	ENSPCIG00000022357	ENSTRUG00000015070	ENSTRUG00000029508	ENSTRUG00000023532	Y71H2AM.10.1	F11D11.8.1	C05B5.3.1	AT1G54570	AT4G12440	AT4G20280
ENSG00000214655	ENSG00000188522	ENSG00000187664	ENSMUSG00000022696	ENSMUSG00000044477	ENSMUSG00000055413	ENSGALG00010014367	ENSGALG00010005926	ENSGALG00010029191	ENSDARG00000074903	ENSDARG00000025783	ENSDARG00000069386	ENSPCIG00000020039	ENSPCIG00000003641	ENSPCIG00000022459	ENSTRUG00000015223	ENSTRUG00000005361	ENSTRUG00000021412	ZK1321.2b.1	F13B6.2.1	C05B5.6.1	AT1G55730	AT4G13870	AT4G21215
ENSG00000136813	ENSG00000188529	ENSG00000187942	ENSMUSG00000022867	ENSMUSG00000044576	ENSMUSG00000057170	ENSGALG00010014928	ENSGALG00010006047	ENSGALG00010029196	ENSDARG00000075446	ENSDARG00000025850	ENSDARG00000074328	ENSPCIG00000000039	ENSPCIG00000005860	ENSPCIG00000022599	ENSTRUG00000015282	ENSTRUG00000027887	ENSTRUG00000023761	ZK512.5a.1	F13H10.2b.1	C05C8.6.1	AT1G62290	AT4G14455	AT4G22920
ENSG00000035928	ENSG00000189420	ENSG00000188266	ENSMUSG00000023007	ENSMUSG00000044707	ENSMUSG00000057594	ENSGALG00010015870	ENSGALG00010006715	ENSGALG00010029233	ENSDARG00000075824	ENSDARG00000025875	ENSDARG00000076169	ENSPCIG00000000197	ENSPCIG00000017628	ENSPCIG00000022625	ENSTRUG00000015424	ENSTRUG00000028535	ENSTRUG00000022257	C34E11.3c.1	F13H10.9.1	C05E7.3.1	AT1G63430	AT4G16100	AT4G23510
ENSG00000040933	ENSG00000196345	ENSG00000188729	ENSMUSG00000025348	ENSMUSG00000044788	ENSMUSG00000057729	ENSGALG00010016053	ENSGALG00010007663	ENSGALG00010029244	ENSDARG00000075926	ENSDARG00000025972	ENSDARG00000077691	ENSPCIG00000000224	ENSPCIG00000020171	ENSPCIG00000022682	ENSTRUG00000015467	ENSTRUG00000031603	ENSTRUG00000008463	C34E11.3e.1	F14B6.6a.1	C06A1.2b.1	AT1G66270	AT4G17695	AT4G25000
ENSG00000047315	ENSG00000196437	ENSG00000188883	ENSMUSG00000026335	ENSMUSG00000045409	ENSMUSG00000058407	ENSGALG00010016482	ENSGALG00010008142	ENSGALG00010029261	ENSDARG00000076320	ENSDARG00000026296	ENSDARG00000079475	ENSPCIG00000000563	ENSPCIG00000035959	ENSPCIG00000022695	ENSTRUG00000015488	ENSTRUG00000028318	ENSTRUG00000024187	C34E11.3f.1	F14D2.15.2	C06A6.5.1	AT1G66330	AT4G17970	AT4G26650
ENSG00000050438	ENSG00000196440	ENSG00000189064	ENSMUSG00000026764	ENSMUSG00000045503	ENSMUSG00000058600	ENSGALG00010017843	ENSGALG00010008245	ENSGALG00010029358	ENSDARG00000078185	ENSDARG00000027538	ENSDARG00000088255	ENSPCIG00000000939	ENSPCIG00000031939	ENSPCIG00000022782	ENSTRUG00000015646	ENSTRUG00000026739	ENSTRUG00000021130	T13G4.3.1	F14H12.3.1	C06A8.5.1	AT1G67270	AT4G19010	AT4G26920
ENSG00000058272	ENSG00000196459	ENSG00000196267	ENSMUSG00000026867	ENSMUSG00000046280	ENSMUSG00000058833	ENSGALG00010018022	ENSGALG00010008278	ENSGALG00010029372	ENSDARG00000078992	ENSDARG00000027602	ENSDARG00000088524	ENSPCIG00000000610	ENSPCIG00000007293	ENSPCIG00000035990	ENSTRUG00000015806	ENSTRUG00000013297	ENSTRUG00000024300	F55H12.3.1	F15E11.2.1	C06A8.6.1	AT1G67780	AT4G20060	AT4G27050
ENSG00000058866	ENSG00000196581	ENSG00000196449	ENSMUSG00000027111	ENSMUSG00000046314	ENSMUSG00000059089	ENSGALG00010018558	ENSGALG00010008752	ENSGALG00010029406	ENSDARG00000079324	ENSDARG00000027907	ENSDARG00000089310	ENSPCIG00000003094	ENSPCIG00000036898	ENSPCIG00000023448	ENSTRUG00000016570	ENSTRUG00000019647	ENSTRUG00000019657	C08G9.2.1	F16G10.5.1	C06B3.1.1	AT1G70580	AT4G21810	AT4G27600
ENSG00000072858	ENSG00000196724	ENSG00000196458	ENSMUSG00000028434	ENSMUSG00000046460	ENSMUSG00000059436	ENSGALG00010018756	ENSGALG00010009352	ENSGALG00010029412	ENSDARG00000090656	ENSDARG00000028625	ENSDARG00000089369	ENSPCIG00000004268	ENSPCIG00000000066	ENSPCIG00000023578	ENSTRUG00000017672	ENSTRUG00000030733	ENSTRUG00000025904	C34E11.3g.1	F17A2.6.1	C08B6.13.1	AT1G73370	AT4G22010	AT4G27710
ENSG00000076201	ENSG00000197024	ENSG00000196655	ENSMUSG00000030662	ENSMUSG00000046697	ENSMUSG00000059498	ENSGALG00010019012	ENSGALG00010009731	ENSGALG00010029489	ENSDARG00000097613	ENSDARG00000029045	ENSDARG00000097889	ENSPCIG00000004720	ENSPCIG00000034152	ENSPCIG00000023606	ENSTRUG00000018297	ENSTRUG00000028618	ENSTRUG00000024658	B0395.1.2	F17A2.7.1	C08B6.2c.1	AT1G75940	AT4G22570	AT4G28990
ENSG00000079156	ENSG00000197430	ENSG00000196800	ENSMUSG00000031075	ENSMUSG00000047257	ENSMUSG00000060090	ENSGALG00010019373	ENSGALG00010010156	ENSGALG00010029937	ENSDARG00000098291	ENSDARG00000029443	ENSDARG00000098390	ENSPCIG00000004017	ENSPCIG00000032799	ENSPCIG00000023648	ENSTRUG00000022708	ENSTRUG00000007525	ENSTRUG00000025344	B0399.1b.1	F18A11.2.2	C08B6.4a.1	AT1G76130	AT4G22940	AT4G30480
ENSG00000083312	ENSG00000197487	ENSG00000197302	ENSMUSG00000031386	ENSMUSG00000047547	ENSMUSG00000060491	ENSGALG00010019472	ENSGALG00010010334	ENSGALG00010001477	ENSDARG00000098644	ENSDARG00000030954	ENSDARG00000098699	ENSPCIG00000004878	ENSPCIG00000031809	ENSPCIG00000023715	ENSTRUG00000002824	ENSTRUG00000015827	ENSTRUG00000022313	C01B9.1a.1	F18A11.2.3	C08C3.3.1	AT1G76810	AT4G23310	AT4G30850
ENSG00000085832	ENSG00000197520	ENSG00000197561	ENSMUSG00000034543	ENSMUSG00000047675	ENSMUSG00000060621	ENSGALG00010020096	ENSGALG00010010781	ENSGALG00010001678	ENSDARG00000103586	ENSDARG00000030980	ENSDARG00000099148	ENSPCIG00000006744	ENSPCIG00000032365	ENSPCIG00000023842	ENSTRUG00000013822	ENSTRUG00000001431	ENSTRUG00000008854	C01B9.1b.1	F18A11.5a.1	C08F11.13c.1	AT1G77960	AT4G23450	AT4G30930
ENSG00000088280	ENSG00000197587	ENSG00000197885	ENSMUSG00000034574	ENSMUSG00000049037	ENSMUSG00000060807	ENSGALG00010020712	ENSGALG00010010823	ENSGALG00010002291	ENSDARG00000103699	ENSDARG00000031534	ENSDARG00000099927	ENSPCIG00000006767	ENSPCIG00000006181	ENSPCIG00000023863	ENSTRUG00000009872	ENSTRUG00000029059	ENSTRUG00000031691	C09F9.3e.1	F19F10.4.2	C08F11.3.1	AT1G78000	AT4G23630	AT4G31980
ENSG00000095627	ENSG00000198060	ENSG00000197928	ENSMUSG00000035437	ENSMUSG00000049133	ENSMUSG00000060816	ENSGALG00010021210	ENSGALG00010011003	ENSGALG00010002468	ENSDARG00000104282	ENSDARG00000032039	ENSDARG00000100285	ENSPCIG00000008366	ENSPCIG00000001537	ENSPCIG00000024093	ENSTRUG00000018183	ENSTRUG00000028114	ENSTRUG00000010386	C10G8.5d.1	F19H6.2.1	C08F8.6.3	AT1G79050	AT4G23860	AT4G32230
ENSG00000100084	ENSG00000198246	ENSG00000197976	ENSMUSG00000035726	ENSMUSG00000049295	ENSMUSG00000061653	ENSGALG00010021367	ENSGALG00010011860	ENSGALG00010002985	ENSDARG00000104295	ENSDARG00000032103	ENSDARG00000101557	ENSPCIG00000008574	ENSPCIG00000001596	ENSPCIG00000024102	ENSTRUG00000014430	ENSTRUG00000028891	ENSTRUG00000027633	C12D12.1b.1	F20C5.3b.1	C09B9.4.1	AT1G80810	AT4G24150	AT4G32270
ENSG00000100592	ENSG00000198842	ENSG00000198556	ENSMUSG00000036053	ENSMUSG00000049357	ENSMUSG00000061707	ENSGALG00010021575	ENSGALG00010012191	ENSGALG00010003517	ENSDARG00000104550	ENSDARG00000032896	ENSDARG00000102421	ENSPCIG00000008980	ENSPCIG00000002223	ENSPCIG00000024119	ENSTRUG00000015455	ENSTRUG00000021195	ENSTRUG00000032829	C16C2.3a.1	F20D1.3.1	C09B9.8a.1	AT2G05760	AT4G24340	AT4G32620
ENSG00000103249	ENSG00000203985	ENSG00000198860	ENSMUSG00000036251	ENSMUSG00000049799	ENSMUSG00000061759	ENSGALG00010022182	ENSGALG00010012672	ENSGALG00010004154	ENSDARG00000104559	ENSDARG00000033056	ENSDARG00000104676	ENSPCIG00000009941	ENSPCIG00000002354	ENSPCIG00000024218	ENSTRUG00000001407	ENSTRUG00000032228	ENSTRUG00000033453	C17H12.1b.1	F20D1.9.1	C09G1.2.1	AT2G17410	AT4G24350	AT4G32790
ENSG00000103932	ENSG00000204361	ENSG00000203747	ENSMUSG00000036528	ENSMUSG00000049804	ENSMUSG00000062169	ENSGALG00010022264	ENSGALG00010013267	ENSGALG00010004987	ENSDARG00000105503	ENSDARG00000033071	ENSDARG00000109614	ENSPCIG00000010506	ENSPCIG00000002547	ENSPCIG00000024245	ENSTRUG00000006568	ENSTRUG00000019992	ENSTRUG00000029836	C27A7.1c.1	F20D6.1.1	C09G1.5a.2	AT2G18950	AT4G25860	AT4G33360
ENSG00000115524	ENSG00000204444	ENSG00000204006	ENSMUSG00000037149	ENSMUSG00000050619	ENSMUSG00000062201	ENSGALG00010022502	ENSGALG00010014742	ENSGALG00010005302	ENSDARG00000110478	ENSDARG00000033889	ENSDARG00000109907	ENSPCIG00000026260	ENSPCIG00000002751	ENSPCIG00000024289	ENSTRUG00000026519	ENSTRUG00000025783	ENSTRUG00000027090	C27C12.5.1	F20E11.15.1	C09G1.5b.1	AT2G19190	AT4G26060	AT4G33510
ENSG00000118473	ENSG00000204614	ENSG00000204186	ENSMUSG00000038764	ENSMUSG00000050721	ENSMUSG00000062421	ENSGALG00010022848	ENSGALG00010015583	ENSGALG00010005395	ENSDARG00000112616	ENSDARG00000034633	ENSDARG00000110749	ENSPCIG00000012686	ENSPCIG00000003606	ENSPCIG00000024631	ENSTRUG00000007875	ENSTRUG00000016630	ENSTRUG00000026631	C27H5.2a.1	F20E11.4.1	C09G12.10.1	AT2G19400	AT4G27290	AT4G33670
ENSG00000119912	ENSG00000204941	ENSG00000204193	ENSMUSG00000039100	ENSMUSG00000050821	ENSMUSG00000062564	ENSGALG00010024010	ENSGALG00010018329	ENSGALG00010005533	ENSDARG00000114579	ENSDARG00000034707	ENSDARG00000111197	ENSPCIG00000013234	ENSPCIG00000004669	ENSPCIG00000025094	ENSTRUG00000026199	ENSTRUG00000031152	ENSTRUG00000013361	C29F4.2.1	F20G2.3a.1	C09G12.6.1	AT2G19560	AT4G27390	AT4G33880
ENSG00000123124	ENSG00000205189	ENSG00000204278	ENSMUSG00000039844	ENSMUSG00000051682	ENSMUSG00000062737	ENSGALG00010024723	ENSGALG00010018380	ENSGALG00010005559	ENSDARG00000006094	ENSDARG00000034897	ENSDARG00000111305	ENSPCIG00000013883	ENSPCIG00000006966	ENSPCIG00000025293	ENSTRUG00000006228	ENSTRUG00000029690	ENSTRUG00000010497	C33D12.6.1	F20G2.5.1	C09G5.6.1	AT2G21770	AT4G28200	AT4G34230
ENSG00000124207	ENSG00000206199	ENSG00000204279	ENSMUSG00000040260	ENSMUSG00000051920	ENSMUSG00000064023	ENSGALG00010024736	ENSGALG00010018985	ENSGALG00010007014	ENSDARG00000037020	ENSDARG00000035169	ENSDARG00000111391	ENSPCIG00000013915	ENSPCIG00000007143	ENSPCIG00000025366	ENSTRUG00000026954	ENSTRUG00000031789	ENSTRUG00000026463	C41C4.5a.1	F21A9.1a.2	C09G9.7a.1	AT2G28310	AT4G28360	AT4G34420
ENSG00000126870	ENSG00000213145	ENSG00000205309	ENSMUSG00000043531	ENSMUSG00000051936	ENSMUSG00000064262	ENSGALG00010025047	ENSGALG00010019684	ENSGALG00010007551	ENSDARG00000037905	ENSDARG00000035214	ENSDARG00000111397	ENSPCIG00000014391	ENSPCIG00000007503	ENSPCIG00000033534	ENSTRUG00000009885	ENSTRUG00000031105	ENSTRUG00000022245	C41C4.5b.1	F21A9.1b.1	C10B5.1.1	AT2G29000	AT4G29040	AT4G35770
ENSG00000135424	ENSG00000213759	ENSG00000205777	ENSMUSG00000052387	ENSMUSG00000051998	ENSMUSG00000066058	ENSGALG00010025048	ENSGALG00010020152	ENSGALG00010007796	ENSDARG00000070164	ENSDARG00000035471	ENSDARG00000113521	ENSPCIG00000014434	ENSPCIG00000007690	ENSPCIG00000025695	ENSTRUG00000014215	ENSTRUG00000033189	ENSTRUG00000027440	C41G11.3a.3	F21C10.12.1	C10H11.8b.1	AT2G31530	AT4G31620	AT4G35820
ENSG00000135596	ENSG00000214414	ENSG00000213022	ENSMUSG00000061576	ENSMUSG00000052396	ENSMUSG00000066640	ENSGALG00010025353	ENSGALG00010020329	ENSGALG00010008051	ENSDARG00000111202	ENSDARG00000035952	ENSDARG00000114097	ENSPCIG00000014681	ENSPCIG00000008252	ENSPCIG00000025732	ENSTRUG00000033279	ENSTRUG00000027773	ENSTRUG00000030108	C50H2.1a.1	F21C10.3.1	C11E4.1.1	AT2G32730	AT4G31700	AT4G37180
ENSG00000141458	ENSG00000221878	ENSG00000213123	ENSMUSG00000002718	ENSMUSG00000053044	ENSMUSG00000066804	ENSGALG00010025791	ENSGALG00010020417	ENSGALG00010008149	ENSDARG00000013708	ENSDARG00000036064	ENSDARG00000115182	ENSPCIG00000014979	ENSPCIG00000008629	ENSPCIG00000025773	ENSTRUG00000007008	ENSTRUG00000033444	ENSTRUG00000028004	C50H2.1b.1	F21F8.1.1	C13A10.1a.2	AT2G35610	AT4G33130	AT4G37480
ENSG00000145113	ENSG00000231500	ENSG00000213551	ENSMUSG00000004698	ENSMUSG00000053411	ENSMUSG00000067201	ENSGALG00010026102	ENSGALG00010020530	ENSGALG00010008294	ENSDARG00000030832	ENSDARG00000036865	ENSDARG00000116225	ENSPCIG00000015800	ENSPCIG00000009471	ENSPCIG00000026227	ENSTRUG00000017091	ENSTRUG00000030016	ENSTRUG00000032638	C53C9.3d.1	F22B8.1.1	C13A2.4.1	AT2G36740	AT4G33140	AT4G38040
ENSG00000145715	ENSG00000231924	ENSG00000214087	ENSMUSG00000009246	ENSMUSG00000053838	ENSMUSG00000067235	ENSGALG00010026098	ENSGALG00010021679	ENSGALG00010008686	ENSDARG00000045748	ENSDARG00000037501	ENSDARG00000116880	ENSPCIG00000016028	ENSPCIG00000009707	ENSPCIG00000026350	ENSTRUG00000016013	ENSTRUG00000027972	ENSTRUG00000029453	E01H11.1a.1	F22E5.4.1	C13F10.6.1	AT2G40550	AT4G33820	AT4G38220
ENSG00000145794	ENSG00000232629	ENSG00000214510	ENSMUSG00000019907	ENSMUSG00000054046	ENSMUSG00000067649	ENSGALG00010026846	ENSGALG00010021994	ENSGALG00010009252	ENSDARG00000111479	ENSDARG00000037587	ENSDARG00000003189	ENSPCIG00000016846	ENSPCIG00000010189	ENSPCIG00000026582	ENSTRUG00000017364	ENSTRUG00000031470	ENSTRUG00000001316	F01E11.5c.1	F22F7.2.1	C14E2.1.1	AT2G40820	AT4G34700	AT4G38280
ENSG00000146122	ENSG00000236543	ENSG00000215269	ENSMUSG00000020790	ENSMUSG00000054545	ENSMUSG00000068923	ENSGALG00010027162	ENSGALG00010022520	ENSGALG00010009359	ENSDARG00000001769	ENSDARG00000037932	ENSDARG00000010267	ENSPCIG00000018862	ENSPCIG00000010553	ENSPCIG00000026953	ENSTRUG00000003426	ENSTRUG00000007556	ENSTRUG00000007775	F02G3.1a.2	F22F7.7a.1	C14E2.6.1	AT2G42890	AT4G35030	AT4G38430
ENSG00000147394	ENSG00000237136	ENSG00000215274	ENSMUSG00000021549	ENSMUSG00000054894	ENSMUSG00000069259	ENSGALG00010027199	ENSGALG00010022770	ENSGALG00010010768	ENSDARG00000003449	ENSDARG00000038059	ENSDARG00000032010	ENSPCIG00000018887	ENSPCIG00000011365	ENSPCIG00000027151	ENSTRUG00000018167	ENSTRUG00000006744	ENSTRUG00000008580	F02G3.1b.1	F22G12.1.1	C14F11.6.1	AT2G44100	AT4G35220	AT4G38490
ENSG00000149177	ENSG00000240849	ENSG00000216649	ENSMUSG00000022475	ENSMUSG00000055401	ENSMUSG00000069385	ENSGALG00010027898	ENSGALG00010023110	ENSGALG00010010841	ENSDARG00000004158	ENSDARG00000038072	ENSDARG00000037362	ENSPCIG00000019352	ENSPCIG00000012134	ENSPCIG00000027409	ENSTRUG00000017442	ENSTRUG00000025379	ENSTRUG00000027452	F10D7.5a.1	F23B2.11.1	C15F1.6.1	AT2G44460	AT4G35600	AT4G39100
ENSG00000149972	ENSG00000242221	ENSG00000224659	ENSMUSG00000022702	ENSMUSG00000056812	ENSMUSG00000069633	ENSGALG00010028176	ENSGALG00010023272	ENSGALG00010012405	ENSDARG00000004774	ENSDARG00000038321	ENSDARG00000087633	ENSPCIG00000019896	ENSPCIG00000012268	ENSPCIG00000027659	ENSTRUG00000009876	ENSTRUG00000031162	ENSTRUG00000030941	F14D12.4d.1	F23B2.5a.1	C15H9.6a.2	AT3G02890	AT4G35760	AT4G39810
ENSG00000155974	ENSG00000243130	ENSG00000224902	ENSMUSG00000022861	ENSMUSG00000057234	ENSMUSG00000070348	ENSGALG00010028501	ENSGALG00010023328	ENSGALG00010012957	ENSDARG00000008209	ENSDARG00000038360	ENSDARG00000101999	ENSPCIG00000020223	ENSPCIG00000013062	ENSPCIG00000027685	ENSTRUG00000005989	ENSTRUG00000004965	ENSTRUG00000030982	F14D12.4m.1	F23B2.7b.1	C16A11.4b.1	AT3G03640	AT4G35860	AT4G39980
ENSG00000160584	ENSG00000243137	ENSG00000226124	ENSMUSG00000023032	ENSMUSG00000057789	ENSMUSG00000071015	ENSGALG00010028818	ENSGALG00010024031	ENSGALG00010013657	ENSDARG00000010281	ENSDARG00000038398	ENSDARG00000104085	ENSPCIG00000020997	ENSPCIG00000013644	ENSPCIG00000027692	ENSTRUG00000014357	ENSTRUG00000028755	ENSTRUG00000032947	F14H8.6b.1	F23D12.10a.1	C16D9.3.1	AT3G04260	AT4G37440	AT4G40040
ENSG00000162434	ENSG00000244219	ENSG00000227488	ENSMUSG00000024219	ENSMUSG00000058028	ENSMUSG00000071415	ENSGALG00010004966	ENSGALG00010024139	ENSGALG00010014769	ENSDARG00000010519	ENSDARG00000038508	ENSDARG00000070432	ENSPCIG00000021127	ENSPCIG00000015146	ENSPCIG00000027777	ENSTRUG00000014534	ENSTRUG00000002690	ENSTRUG00000029161	F17C8.1.1	F25D1.2.1	C17C3.11.1	AT3G05350	AT4G37550	AT5G01320
ENSG00000166268	ENSG00000244752	ENSG00000235194	ENSMUSG00000024302	ENSMUSG00000058709	ENSMUSG00000071533	ENSGALG00010001480	ENSGALG00010025924	ENSGALG00010015478	ENSDARG00000011333	ENSDARG00000038608	ENSDARG00000116025	ENSPCIG00000021479	ENSPCIG00000015946	ENSPCIG00000027840	ENSTRUG00000015408	ENSTRUG00000032595	ENSTRUG00000030821	F17H10.3a.1	F25H2.2.1	C17F4.10.1	AT3G06450	AT4G37970	AT5G01330
ENSG00000174953	ENSG00000244754	ENSG00000236362	ENSMUSG00000024413	ENSMUSG00000059291	ENSMUSG00000071847	ENSGALG00010001785	ENSGALG00010026106	ENSGALG00010015980	ENSDARG00000012269	ENSDARG00000038826	ENSDARG00000000606	ENSPCIG00000021994	ENSPCIG00000020610	ENSPCIG00000027905	ENSTRUG00000005713	ENSTRUG00000000401	ENSTRUG00000030349	F22B7.10.1	F26A1.3.1	C17G10.13.3	AT3G06580	AT5G01620	AT5G01360
ENSG00000179364	ENSG00000249915	ENSG00000237671	ENSMUSG00000024593	ENSMUSG00000059639	ENSMUSG00000072964	ENSGALG00010002034	ENSGALG00010026724	ENSGALG00010016190	ENSDARG00000012378	ENSDARG00000038955	ENSDARG00000039225	ENSPCIG00000022103	ENSPCIG00000020629	ENSPCIG00000027939	ENSTRUG00000028314	ENSTRUG00000001794	ENSTRUG00000005075	F32A6.3c.1	F26A1.9.2	C17H1.8a.1	AT3G07740	AT5G04730	AT5G02670
ENSG00000185722	ENSG00000258405	ENSG00000241343	ENSMUSG00000025665	ENSMUSG00000059923	ENSMUSG00000073008	ENSGALG00010003266	ENSGALG00010027540	ENSGALG00010017085	ENSDARG00000013346	ENSDARG00000039020	ENSDARG00000100013	ENSPCIG00000022844	ENSPCIG00000021044	ENSPCIG00000028211	ENSTRUG00000000669	ENSTRUG00000002460	ENSTRUG00000024180	F35D2.6.1	F26A3.1.1	C17H1.8b.1	AT3G09260	AT5G05390	AT5G03380
ENSG00000197594	ENSG00000261587	ENSG00000241370	ENSMUSG00000025982	ENSMUSG00000060586	ENSMUSG00000073176	ENSGALG00010003388	ENSGALG00010027944	ENSGALG00010017219	ENSDARG00000016302	ENSDARG00000039052	ENSDARG00000111434	ENSPCIG00000022971	ENSPCIG00000022589	ENSPCIG00000028214	ENSTRUG00000031734	ENSTRUG00000002883	ENSTRUG00000032504	F36A2.4.1	F26D11.2.1	C18B10.7.1	AT3G09720	AT5G06340	AT5G03600
ENSG00000198286	ENSG00000266094	ENSG00000242220	ENSMUSG00000026854	ENSMUSG00000060703	ENSMUSG00000073406	ENSGALG00010003617	ENSGALG00010028140	ENSGALG00010017905	ENSDARG00000017006	ENSDARG00000039108	ENSDARG00000116698	ENSPCIG00000023321	ENSPCIG00000023143	ENSPCIG00000028288	ENSTRUG00000011875	ENSTRUG00000003254	ENSTRUG00000008697	F36H1.4g.1	F26F4.5.1	C18D4.9.1	AT3G13320	AT5G07340	AT5G04937
ENSG00000204574	ENSG00000269858	ENSG00000243678	ENSMUSG00000027130	ENSMUSG00000061544	ENSMUSG00000074365	ENSGALG00010004934	ENSGALG00010028196	ENSGALG00010017924	ENSDARG00000018096	ENSDARG00000039354	ENSDARG00000093068	ENSPCIG00000024620	ENSPCIG00000024659	ENSPCIG00000028340	ENSTRUG00000016197	ENSTRUG00000004089	ENSTRUG00000027767	F39D8.1h.1	F28E10.2a.1	C18F10.6.1	AT3G15990	AT5G07930	AT5G05510
ENSG00000204842	ENSG00000283706	ENSG00000256053	ENSMUSG00000027194	ENSMUSG00000061584	ENSMUSG00000075095	ENSGALG00010006538	ENSGALG00010028458	ENSGALG00010019068	ENSDARG00000021948	ENSDARG00000039424	ENSDARG00000011958	ENSPCIG00000024878	ENSPCIG00000025841	ENSPCIG00000028376	ENSTRUG00000029231	ENSTRUG00000004589	ENSTRUG00000029701	F44D12.1a.1	F28E10.4.1	C18H7.4.1	AT3G16480	AT5G08190	AT5G05610
ENSG00000205339	ENSG00000286264	ENSG00000262814	ENSMUSG00000027770	ENSMUSG00000062012	ENSMUSG00000079091	ENSGALG00010006682	ENSGALG00010028589	ENSGALG00010021029	ENSDARG00000025605	ENSDARG00000039435	ENSDARG00000012194	ENSPCIG00000025797	ENSPCIG00000026638	ENSPCIG00000028645	ENSTRUG00000001307	ENSTRUG00000004889	ENSTRUG00000032076	F44D12.1b.1	F28E10.4.2	C23G10.2a.1	AT3G17970	AT5G08550	AT5G08360
ENSG00000054523	ENSG00000010318	ENSG00000267673	ENSMUSG00000028073	ENSMUSG00000062115	ENSMUSG00000079093	ENSGALG00010007399	ENSGALG00010029384	ENSGALG00010021233	ENSDARG00000026840	ENSDARG00000039682	ENSDARG00000012942	ENSPCIG00000026163	ENSPCIG00000026677	ENSPCIG00000028902	ENSTRUG00000015509	ENSTRUG00000023940	ENSTRUG00000024009	F46F6.1a.3	F28H7.1.1	C23G10.2a.2	AT3G18370	AT5G09770	AT5G11570
ENSG00000137474	ENSG00000012504	ENSG00000268606	ENSMUSG00000028524	ENSMUSG00000062519	ENSMUSG00000079330	ENSGALG00010008135	ENSGALG00010000303	ENSGALG00010021372	ENSDARG00000027353	ENSDARG00000040031	ENSDARG00000019205	ENSPCIG00000026750	ENSPCIG00000026763	ENSPCIG00000029277	ENSTRUG00000000744	ENSTRUG00000005420	ENSTRUG00000033183	F47B7.2b.1	F29G9.4a.3	C23H3.4a.1	AT3G20650	AT5G09790	AT5G11610
ENSG00000196498	ENSG00000037042	ENSG00000268655	ENSMUSG00000028530	ENSMUSG00000063172	ENSMUSG00000079435	ENSGALG00010008151	ENSGALG00010001334	ENSGALG00010021404	ENSDARG00000028173	ENSDARG00000040287	ENSDARG00000020469	ENSPCIG00000027739	ENSPCIG00000027048	ENSPCIG00000029313	ENSTRUG00000000774	ENSTRUG00000005592	ENSTRUG00000030831	F47G4.4.1	F30A10.3.1	C24B9.12.1	AT3G20740	AT5G10250	AT5G11660
ENSG00000121904	ENSG00000063438	ENSG00000274274	ENSMUSG00000029191	ENSMUSG00000063245	ENSMUSG00000079466	ENSGALG00010008300	ENSGALG00010010453	ENSGALG00010022252	ENSDARG00000028663	ENSDARG00000040536	ENSDARG00000021257	ENSPCIG00000028053	ENSPCIG00000027304	ENSPCIG00000029315	ENSTRUG00000002050	ENSTRUG00000005937	ENSTRUG00000031183	F52D1.3b.1	F30B5.4a.1	C24B9.4a.1	AT3G43190	AT5G10260	AT5G13680
ENSG00000257335	ENSG00000064607	ENSG00000278057	ENSMUSG00000029406	ENSMUSG00000063415	ENSMUSG00000079588	ENSGALG00010008316	ENSGALG00010011979	ENSGALG00010022867	ENSDARG00000030824	ENSDARG00000040557	ENSDARG00000025081	ENSPCIG00000028414	ENSPCIG00000029034	ENSPCIG00000029338	ENSTRUG00000002673	ENSTRUG00000006577	ENSTRUG00000006027	F52F12.1a.1	F31D4.6.1	C24D10.1.1	AT3G46340	AT5G10360	AT5G13760
ENSG00000005007	ENSG00000064886	ENSG00000284024	ENSMUSG00000031310	ENSMUSG00000063683	ENSMUSG00000079677	ENSGALG00010009237	ENSGALG00010014154	ENSGALG00010022881	ENSDARG00000031956	ENSDARG00000040666	ENSDARG00000033361	ENSPCIG00000028509	ENSPCIG00000029050	ENSPCIG00000029404	ENSTRUG00000002753	ENSTRUG00000006918	ENSTRUG00000031815	F55A4.8b.1	F32A5.6.1	C25A1.10a.1	AT3G46420	AT5G10870	AT5G15120
ENSG00000018236	ENSG00000073584	ENSG00000285010	ENSMUSG00000034057	ENSMUSG00000063730	ENSMUSG00000080933	ENSGALG00010009277	ENSGALG00010016600	ENSGALG00010022976	ENSDARG00000034503	ENSDARG00000041248	ENSDARG00000037496	ENSPCIG00000028795	ENSPCIG00000029760	ENSPCIG00000029585	ENSTRUG00000002871	ENSTRUG00000007136	ENSTRUG00000023311	F57F5.5a.3	F32A7.5d.1	C25B8.4b.1	AT3G50110	AT5G11160	AT5G15250
ENSG00000023287	ENSG00000074660	ENSG00000286095	ENSMUSG00000034135	ENSMUSG00000066153	ENSMUSG00000085684	ENSGALG00010010011	ENSGALG00010018726	ENSGALG00010023112	ENSDARG00000036212	ENSDARG00000042124	ENSDARG00000039229	ENSPCIG00000029106	ENSPCIG00000034750	ENSPCIG00000029627	ENSTRUG00000004096	ENSTRUG00000008850	ENSTRUG00000017556	F58E10.1b.1	F32D8.1.1	C25D7.6.1	AT3G53930	AT5G11410	AT5G15720
ENSG00000051382	ENSG00000084652	ENSG00000005243	ENSMUSG00000034810	ENSMUSG00000066363	ENSMUSG00000086596	ENSGALG00010010099	ENSGALG00010021201	ENSGALG00010024159	ENSDARG00000038442	ENSDARG00000042539	ENSDARG00000040564	ENSPCIG00000029600	ENSPCIG00000012023	ENSPCIG00000030123	ENSTRUG00000004583	ENSTRUG00000009155	ENSTRUG00000026986	H15N14.1c.1	F32E10.4.1	C25E10.12.1	AT3G56480	AT5G12320	AT5G15750
ENSG00000058404	ENSG00000086589	ENSG00000010404	ENSMUSG00000036057	ENSMUSG00000067780	ENSMUSG00000090658	ENSGALG00010010186	ENSGALG00010022069	ENSGALG00010024692	ENSDARG00000040087	ENSDARG00000042972	ENSDARG00000044956	ENSPCIG00000029680	ENSPCIG00000031606	ENSPCIG00000030316	ENSTRUG00000004623	ENSTRUG00000009199	ENSTRUG00000009544	H20J18.1a.3	F33D11.2.2	C25F9.5.2	AT3G57050	AT5G12840	AT5G16050
ENSG00000064999	ENSG00000100288	ENSG00000023445	ENSMUSG00000036466	ENSMUSG00000067909	ENSMUSG00000091694	ENSGALG00010010430	ENSGALG00010022875	ENSGALG00010024960	ENSDARG00000040482	ENSDARG00000042974	ENSDARG00000045900	ENSPCIG00000029789	ENSPCIG00000030953	ENSPCIG00000030900	ENSTRUG00000006817	ENSTRUG00000009732	ENSTRUG00000032041	H20J18.1c.1	F33E2.6.1	C25H3.4.1	AT3G59090	AT5G13350	AT5G16090
ENSG00000077157	ENSG00000105197	ENSG00000023697	ENSMUSG00000036526	ENSMUSG00000068341	ENSMUSG00000092534	ENSGALG00010010663	ENSGALG00010023249	ENSGALG00010025060	ENSDARG00000042329	ENSDARG00000043081	ENSDARG00000069968	ENSPCIG00000029894	ENSPCIG00000021189	ENSPCIG00000019065	ENSTRUG00000006997	ENSTRUG00000010100	ENSTRUG00000030607	H20J18.1f.1	F33G12.2.1	C26D10.2a.1	AT3G60070	AT5G13360	AT5G17550
ENSG00000077254	ENSG00000105679	ENSG00000026297	ENSMUSG00000036561	ENSMUSG00000068417	ENSMUSG00000094796	ENSGALG00010010824	ENSGALG00010024234	ENSGALG00010025154	ENSDARG00000042722	ENSDARG00000043453	ENSDARG00000074265	ENSPCIG00000029973	ENSPCIG00000031571	ENSPCIG00000028953	ENSTRUG00000007408	ENSTRUG00000010455	ENSTRUG00000030645	H39E23.1c.1	F33G12.6a.1	C26E6.11.2	AT3G60840	AT5G15100	AT5G17790
ENSG00000086570	ENSG00000107249	ENSG00000069345	ENSMUSG00000036591	ENSMUSG00000069114	ENSMUSG00000094814	ENSGALG00010011399	ENSGALG00010028155	ENSGALG00010025595	ENSDARG00000043627	ENSDARG00000044255	ENSDARG00000079780	ENSPCIG00000030054	ENSPCIG00000026110	ENSPCIG00000028938	ENSTRUG00000007738	ENSTRUG00000010910	ENSTRUG00000027838	H39E23.1f.1	F33G12.6b.1	C26E6.6.1	AT3G61830	AT5G15140	AT5G18430
ENSG00000089597	ENSG00000111142	ENSG00000087586	ENSMUSG00000036636	ENSMUSG00000069520	ENSMUSG00000095510	ENSGALG00010011460	ENSGALG00010001173	ENSGALG00010027177	ENSDARG00000045680	ENSDARG00000044339	ENSDARG00000089586	ENSPCIG00000030103	ENSPCIG00000033776	ENSPCIG00000030920	ENSTRUG00000008219	ENSTRUG00000011916	ENSTRUG00000031174	K02E10.7.2	F33H12.1.1	C26F1.7b.1	AT3G62060	AT5G15390	AT5G19000
ENSG00000090615	ENSG00000113048	ENSG00000100591	ENSMUSG00000036995	ENSMUSG00000070564	ENSMUSG00000095557	ENSGALG00010011499	ENSGALG00010009294	ENSGALG00010027597	ENSDARG00000054458	ENSDARG00000044457	ENSDARG00000093761	ENSPCIG00000030177	ENSPCIG00000031580	ENSPCIG00000001764	ENSTRUG00000008370	ENSTRUG00000012960	ENSTRUG00000015676	K05B2.5a.1	F34D6.5.1	C27A12.5.1	AT4G00450	AT5G15630	AT5G19770
ENSG00000091039	ENSG00000114735	ENSG00000100941	ENSMUSG00000037370	ENSMUSG00000070847	ENSMUSG00000096344	ENSGALG00010011657	ENSGALG00010013224	ENSGALG00010027925	ENSDARG00000060016	ENSDARG00000044797	ENSDARG00000098859	ENSPCIG00000020544	ENSPCIG00000018264	ENSPCIG00000036279	ENSTRUG00000009516	ENSTRUG00000012962	ENSTRUG00000005321	M01F1.7.1	F34D6.6.1	C27D6.4a.1	AT4G00720	AT5G16540	AT5G19780
ENSG00000091490	ENSG00000115568	ENSG00000102241	ENSMUSG00000039477	ENSMUSG00000071267	ENSMUSG00000096527	ENSGALG00010011682	ENSGALG00010015946	ENSGALG00010028440	ENSDARG00000060149	ENSDARG00000044801	ENSDARG00000105424	ENSPCIG00000018143	ENSPCIG00000007513	ENSPCIG00000034833	ENSTRUG00000009688	ENSTRUG00000012974	ENSTRUG00000027982	R07B5.9d.1	F35B12.10c.1	C28A5.4a.1	AT4G01120	AT5G16560	AT5G19855
ENSG00000092529	ENSG00000120699	ENSG00000103707	ENSMUSG00000039488	ENSMUSG00000072623	ENSMUSG00000096664	ENSGALG00010011997	ENSGALG00010023126	ENSGALG00010028747	ENSDARG00000060506	ENSDARG00000045157	ENSDARG00000114990	ENSPCIG00000023847	ENSPCIG00000007739	ENSPCIG00000011468	ENSTRUG00000010163	ENSTRUG00000014481	ENSTRUG00000031252	R07B5.9i.1	F35B12.2.1	C29F9.2.1	AT4G02560	AT5G17060	AT5G20910
ENSG00000094975	ENSG00000124383	ENSG00000105701	ENSMUSG00000040029	ENSMUSG00000073001	ENSMUSG00000096798	ENSGALG00010012797	ENSGALG00010027163	ENSGALG00010029783	ENSDARG00000061654	ENSDARG00000045224	ENSDARG00000116180	ENSPCIG00000019486	ENSPCIG00000008454	ENSPCIG00000034882	ENSTRUG00000010651	ENSTRUG00000015132	ENSTRUG00000026930	R09G11.2a.2	F35D11.10.1	C29F9.5.1	AT4G04460	AT5G17200	AT5G22130
ENSG00000096696	ENSG00000124786	ENSG00000107537	ENSMUSG00000040720	ENSMUSG00000073399	ENSMUSG00000096858	ENSGALG00010013186	ENSGALG00010004534	ENSGALG00010005408	ENSDARG00000061752	ENSDARG00000045549	ENSDARG00000060312	ENSPCIG00000011366	ENSPCIG00000008452	ENSPCIG00000034738	ENSTRUG00000010809	ENSTRUG00000015219	ENSTRUG00000006706	R107.1b.1	F35E8.11.1	C29G2.3.1	AT4G10570	AT5G17880	AT5G25520
ENSG00000100239	ENSG00000126856	ENSG00000108423	ENSMUSG00000041058	ENSMUSG00000073421	ENSMUSG00000100265	ENSGALG00010013314	ENSGALG00010012195	ENSGALG00010006100	ENSDARG00000062084	ENSDARG00000045552	ENSDARG00000079067	ENSPCIG00000037443	ENSPCIG00000013916	ENSPCIG00000031241	ENSTRUG00000011972	ENSTRUG00000015305	ENSTRUG00000028514	R13A1.9.1	F35E8.12.2	C30F12.4.1	AT4G19210	AT5G18890	AT5G26810
ENSG00000101004	ENSG00000131467	ENSG00000108587	ENSMUSG00000042605	ENSMUSG00000073733	ENSMUSG00000100679	ENSGALG00010013459	ENSGALG00010023319	ENSGALG00010008105	ENSDARG00000062477	ENSDARG00000045914	ENSDARG00000056001	ENSPCIG00000018852	ENSPCIG00000019273	ENSPCIG00000034424	ENSTRUG00000012500	ENSTRUG00000025708	ENSTRUG00000031355	R151.1a.1	F35F10.9a.1	C32B5.1a.1	AT4G24550	AT5G19640	AT5G27850
ENSG00000105063	ENSG00000135241	ENSG00000111247	ENSMUSG00000056999	ENSMUSG00000074165	ENSMUSG00000104752	ENSGALG00010013621	ENSGALG00010002530	ENSGALG00010008263	ENSDARG00000063054	ENSDARG00000051993	ENSDARG00000037406	ENSPCIG00000019456	ENSPCIG00000020224	ENSPCIG00000031450	ENSTRUG00000013093	ENSTRUG00000015971	ENSTRUG00000031762	R57.1a.1	F36G9.13.1	C32D5.5.1	AT4G26270	AT5G19930	AT5G28410
ENSG00000105639	ENSG00000135521	ENSG00000112232	ENSMUSG00000066232	ENSMUSG00000074269	ENSMUSG00000107539	ENSGALG00010013678	ENSGALG00010017198	ENSGALG00010012414	ENSDARG00000063730	ENSDARG00000052064	ENSDARG00000040002	ENSPCIG00000015315	ENSPCIG00000021904	ENSPCIG00000010027	ENSTRUG00000013650	ENSTRUG00000016932	ENSTRUG00000026446	T01B4.2b.1	F37B1.6.1	C33A12.15.1	AT4G30090	AT5G20680	AT5G33406
ENSG00000110075	ENSG00000136143	ENSG00000115718	ENSMUSG00000066621	ENSMUSG00000074591	ENSMUSG00000108622	ENSGALG00010014882	ENSGALG00010011253	ENSGALG00010013045	ENSDARG00000068323	ENSDARG00000052190	ENSDARG00000074908	ENSPCIG00000030425	ENSPCIG00000022737	ENSPCIG00000032183	ENSTRUG00000014309	ENSTRUG00000022286	ENSTRUG00000032627	T04H1.4b.1	F37H8.1.1	C33G8.2.1	AT4G32510	AT5G22440	AT5G33898
ENSG00000111300	ENSG00000137992	ENSG00000116133	ENSMUSG00000071650	ENSMUSG00000075033	ENSMUSG00000111700	ENSGALG00010015213	ENSGALG00010017280	ENSGALG00010013376	ENSDARG00000069356	ENSDARG00000052341	ENSDARG00000106018	ENSPCIG00000005981	ENSPCIG00000018702	ENSPCIG00000033074	ENSTRUG00000014368	ENSTRUG00000021438	ENSTRUG00000033350	T07F10.1b.1	F38C2.4a.1	C33H5.1.1	AT4G32650	AT5G23480	AT5G35620
ENSG00000112701	ENSG00000138430	ENSG00000117682	ENSMUSG00000073557	ENSMUSG00000076432	ENSMUSG00000111842	ENSGALG00010015746	ENSGALG00010001156	ENSGALG00010013636	ENSDARG00000069654	ENSDARG00000052520	ENSDARG00000110302	ENSPCIG00000000190	ENSPCIG00000021411	ENSPCIG00000036040	ENSTRUG00000014670	ENSTRUG00000011346	ENSTRUG00000031780	T14G10.2d.1	F38G1.2.1	C33H5.12a.1	AT4G32840	AT5G23750	AT5G36300
ENSG00000113504	ENSG00000138744	ENSG00000118939	ENSMUSG00000118672	ENSMUSG00000079388	ENSMUSG00000116672	ENSGALG00010015877	ENSGALG00010005268	ENSGALG00010014900	ENSDARG00000074030	ENSDARG00000052787	ENSDARG00000014517	ENSPCIG00000000840	ENSPCIG00000006249	ENSPCIG00000031042	ENSTRUG00000015258	ENSTRUG00000023550	ENSTRUG00000000552	T21H8.1m.1	F38H12.3a.1	C35A5.5.1	AT4G34640	AT5G24380	AT5G37810
ENSG00000120733	ENSG00000140092	ENSG00000119979	ENSMUSG00000030761	ENSMUSG00000079396	ENSMUSG00000116925	ENSGALG00010016182	ENSGALG00010009297	ENSGALG00010015788	ENSDARG00000074222	ENSDARG00000053070	ENSDARG00000022101	ENSPCIG00000001806	ENSPCIG00000010093	ENSPCIG00000034257	ENSTRUG00000015902	ENSTRUG00000030658	ENSTRUG00000029783	T21H8.1n.1	F39H12.3.1	C35A5.6a.1	AT4G36070	AT5G24650	AT5G38565
ENSG00000122025	ENSG00000141499	ENSG00000120885	ENSMUSG00000034656	ENSMUSG00000087651	ENSMUSG00000118124	ENSGALG00010016455	ENSGALG00010010780	ENSGALG00010016378	ENSDARG00000075491	ENSDARG00000053381	ENSDARG00000045601	ENSPCIG00000002094	ENSPCIG00000019633	ENSPCIG00000032892	ENSTRUG00000016192	ENSTRUG00000030406	ENSTRUG00000030012	T23F6.5.1	F40D4.12.1	C35E7.2b.1	AT4G36480	AT5G25475	AT5G40100
ENSG00000124067	ENSG00000143390	ENSG00000121390	ENSMUSG00000087194	ENSMUSG00000089798	ENSMUSG00000118125	ENSGALG00010016785	ENSGALG00010012485	ENSGALG00010016700	ENSDARG00000076364	ENSDARG00000053480	ENSDARG00000058280	ENSPCIG00000002305	ENSPCIG00000020474	ENSPCIG00000006988	ENSTRUG00000016246	ENSTRUG00000024939	ENSTRUG00000032492	W05F2.4c.1	F40D4.6.1	C36C5.7.1	AT4G38030	AT5G25755	AT5G41190
ENSG00000124831	ENSG00000144136	ENSG00000121764	ENSMUSG00000028804	ENSMUSG00000090124	ENSMUSG00000118462	ENSGALG00010017035	ENSGALG00010017462	ENSGALG00010017708	ENSDARG00000077004	ENSDARG00000053525	ENSDARG00000060469	ENSPCIG00000002776	ENSPCIG00000023233	ENSPCIG00000034939	ENSTRUG00000017107	ENSTRUG00000010454	ENSTRUG00000031945	Y105E8A.7a.1	F40D4.7.1	C37A5.2.1	AT4G39350	AT5G26710	AT5G42270
ENSG00000127527	ENSG00000147166	ENSG00000123472	ENSMUSG00000000131	ENSMUSG00000090145	ENSMUSG00000000308	ENSGALG00010017283	ENSGALG00010017841	ENSGALG00010020010	ENSDARG00000077404	ENSDARG00000054063	ENSDARG00000063635	ENSPCIG00000003626	ENSPCIG00000009946	ENSPCIG00000031073	ENSTRUG00000017794	ENSTRUG00000026913	ENSTRUG00000032153	Y105E8A.7d.3	F40E10.5.1	C37H5.4.1	AT5G07380	AT5G26920	AT5G43850
ENSG00000127980	ENSG00000154059	ENSG00000130649	ENSMUSG00000000223	ENSMUSG00000090176	ENSMUSG00000000386	ENSGALG00010017571	ENSGALG00010017959	ENSGALG00010021666	ENSDARG00000078326	ENSDARG00000054288	ENSDARG00000067670	ENSPCIG00000004650	ENSPCIG00000027754	ENSPCIG00000034951	ENSTRUG00000008371	ENSTRUG00000004015	ENSTRUG00000025389	Y110A2AL.8a.1	F40F12.7.1	C39H7.5.1	AT5G08660	AT5G27430	AT5G43880
ENSG00000131584	ENSG00000156500	ENSG00000133247	ENSMUSG00000001052	ENSMUSG00000090213	ENSMUSG00000010392	ENSGALG00010017575	ENSGALG00010022325	ENSGALG00010021672	ENSDARG00000078691	ENSDARG00000054680	ENSDARG00000078749	ENSPCIG00000005095	ENSPCIG00000004739	ENSPCIG00000001495	ENSTRUG00000007611	ENSTRUG00000006207	ENSTRUG00000025390	Y110A2AL.8b.1	F40F8.11a.1	C39H7.8.1	AT5G09870	AT5G27490	AT5G45670
ENSG00000132510	ENSG00000159374	ENSG00000136206	ENSMUSG00000004040	ENSMUSG00000090363	ENSMUSG00000011305	ENSGALG00010017762	ENSGALG00010022759	ENSGALG00010022104	ENSDARG00000079286	ENSDARG00000055052	ENSDARG00000098822	ENSPCIG00000006367	ENSPCIG00000002425	ENSPCIG00000032282	ENSTRUG00000003838	ENSTRUG00000002525	ENSTRUG00000031436	Y37A1B.11b.1	F40F8.5j.1	C41C4.6.1	AT5G10010	AT5G28080	AT5G45680
ENSG00000132670	ENSG00000160752	ENSG00000138315	ENSMUSG00000004562	ENSMUSG00000090864	ENSMUSG00000015994	ENSGALG00010019232	ENSGALG00010027256	ENSGALG00010022366	ENSDARG00000086028	ENSDARG00000055064	ENSDARG00000103643	ENSPCIG00000006562	ENSPCIG00000002498	ENSPCIG00000018928	ENSTRUG00000021213	ENSTRUG00000030544	ENSTRUG00000006755	Y39A3B.5a.1	F40G12.1.1	C41D11.5.1	AT5G10720	AT5G28310	AT5G45950
ENSG00000135048	ENSG00000162594	ENSG00000138821	ENSMUSG00000005907	ENSMUSG00000090892	ENSMUSG00000018595	ENSGALG00010019649	ENSGALG00010011353	ENSGALG00010022489	ENSDARG00000089078	ENSDARG00000055307	ENSDARG00000111088	ENSPCIG00000007076	ENSPCIG00000024413	ENSPCIG00000018517	ENSTRUG00000022577	ENSTRUG00000029307	ENSTRUG00000003150	Y39A3B.5b.1	F40H7.4.1	C42C1.10.2	AT5G11300	AT5G28550	AT5G47500
ENSG00000137216	ENSG00000164256	ENSG00000140522	ENSMUSG00000006276	ENSMUSG00000091045	ENSMUSG00000018868	ENSGALG00010020130	ENSGALG00010001395	ENSGALG00010027268	ENSDARG00000097537	ENSDARG00000055550	ENSDARG00000111881	ENSPCIG00000007182	ENSPCIG00000030525	ENSPCIG00000032980	ENSTRUG00000017376	ENSTRUG00000011867	ENSTRUG00000030648	Y39A3B.5d.1	F40H7.5.1	C42C1.3b.1	AT5G11470	AT5G32613	AT5G48335
ENSG00000138768	ENSG00000165046	ENSG00000142230	ENSMUSG00000009470	ENSMUSG00000091618	ENSMUSG00000019428	ENSGALG00010020282	ENSGALG00010004135	ENSGALG00010027907	ENSDARG00000098540	ENSDARG00000055753	ENSDARG00000113328	ENSPCIG00000008526	ENSPCIG00000018532	ENSPCIG00000023551	ENSTRUG00000011806	ENSTRUG00000027949	ENSTRUG00000021269	Y47D3A.11.1	F42C5.3a.1	C42C1.5.1	AT5G11850	AT5G37290	AT5G48610
ENSG00000138798	ENSG00000166220	ENSG00000145743	ENSMUSG00000014039	ENSMUSG00000091651	ENSMUSG00000020691	ENSGALG00010020315	ENSGALG00010004890	ENSGALG00010028142	ENSDARG00000098733	ENSDARG00000055797	ENSDARG00000114598	ENSPCIG00000005770	ENSPCIG00000012110	ENSPCIG00000035165	ENSTRUG00000008951	ENSTRUG00000002379	ENSTRUG00000028652	Y50D7A.6.4	F42G8.5.1	C42D4.5.1	AT5G12200	AT5G38530	AT5G48770
ENSG00000138802	ENSG00000166342	ENSG00000149922	ENSMUSG00000017756	ENSMUSG00000093701	ENSMUSG00000020876	ENSGALG00010020425	ENSGALG00010005274	ENSGALG00010029282	ENSDARG00000099199	ENSDARG00000055833	ENSDARG00000011597	ENSPCIG00000008730	ENSPCIG00000012183	ENSPCIG00000036267	ENSTRUG00000029011	ENSTRUG00000005261	ENSTRUG00000000732	Y53F4B.27b.1	F42G9.8.2	C43E11.11.1	AT5G14640	AT5G38550	AT5G50410
ENSG00000141956	ENSG00000167671	ENSG00000153789	ENSMUSG00000017765	ENSMUSG00000094145	ENSMUSG00000020994	ENSGALG00010020934	ENSGALG00010005349	ENSGALG00010014134	ENSDARG00000099745	ENSDARG00000056209	ENSDARG00000078784	ENSPCIG00000009133	ENSPCIG00000024830	ENSPCIG00000036625	ENSTRUG00000013169	ENSTRUG00000003224	ENSTRUG00000026475	Y54E5B.1a.1	F43A11.6.1	C43E11.2a.1	AT5G16150	AT5G38895	AT5G51570
ENSG00000144596	ENSG00000168032	ENSG00000153902	ENSMUSG00000019823	ENSMUSG00000094638	ENSMUSG00000021416	ENSGALG00010021102	ENSGALG00010005829	ENSGALG00010015939	ENSDARG00000102081	ENSDARG00000056235	ENSDARG00000100406	ENSPCIG00000009742	ENSPCIG00000002556	ENSPCIG00000011233	ENSTRUG00000014867	ENSTRUG00000018481	ENSTRUG00000026720	Y54E5B.1c.1	F44C8.6a.1	C43F9.11a.1	AT5G16290	AT5G39510	AT5G52130
ENSG00000147548	ENSG00000168404	ENSG00000159348	ENSMUSG00000020189	ENSMUSG00000094672	ENSMUSG00000021938	ENSGALG00010021239	ENSGALG00010005916	ENSGALG00010016750	ENSDARG00000102394	ENSDARG00000056379	ENSDARG00000103856	ENSPCIG00000011879	ENSPCIG00000010421	ENSPCIG00000036906	ENSTRUG00000004738	ENSTRUG00000033322	ENSTRUG00000032293	Y55F3C.3a.1	F44C8.6a.2	C43G2.3a.1	AT5G16630	AT5G42930	AT5G52680
ENSG00000155052	ENSG00000170734	ENSG00000160117	ENSMUSG00000021143	ENSMUSG00000094714	ENSMUSG00000022487	ENSGALG00010021341	ENSGALG00010005930	ENSGALG00010018049	ENSDARG00000102787	ENSDARG00000056481	ENSDARG00000112336	ENSPCIG00000012215	ENSPCIG00000013872	ENSPCIG00000032748	ENSTRUG00000006078	ENSTRUG00000005659	ENSTRUG00000032718	Y73B6A.5b.1	F44E2.3.1	C44B12.6a.1	AT5G17890	AT5G43630	AT5G53330
ENSG00000155903	ENSG00000172367	ENSG00000165626	ENSMUSG00000021945	ENSMUSG00000095914	ENSMUSG00000023348	ENSGALG00010021360	ENSGALG00010008010	ENSGALG00010024767	ENSDARG00000103516	ENSDARG00000056806	ENSDARG00000008384	ENSPCIG00000007771	ENSPCIG00000029362	ENSPCIG00000034177	ENSTRUG00000015907	ENSTRUG00000011663	ENSTRUG00000028465	ZK1321.2a.1	F44E2.7a.1	C44B7.7.1	AT5G20730	AT5G45040	AT5G55940
ENSG00000157353	ENSG00000173572	ENSG00000166845	ENSMUSG00000022197	ENSMUSG00000095935	ENSMUSG00000024234	ENSGALG00010021462	ENSGALG00010009383	ENSGALG00010024830	ENSDARG00000103665	ENSDARG00000057676	ENSDARG00000009830	ENSPCIG00000013501	ENSPCIG00000017941	ENSPCIG00000000441	ENSTRUG00000029710	ENSTRUG00000032981	ENSTRUG00000030735	ZK1321.2e.1	F44E2.7d.1	C44C3.11.1	AT5G24540	AT5G45340	AT5G59050
ENSG00000158417	ENSG00000176571	ENSG00000167965	ENSMUSG00000022680	ENSMUSG00000096294	ENSMUSG00000024386	ENSGALG00010021953	ENSGALG00010010593	ENSGALG00010025057	ENSDARG00000109463	ENSDARG00000058094	ENSDARG00000021082	ENSPCIG00000013852	ENSPCIG00000002409	ENSPCIG00000035879	ENSTRUG00000013017	ENSTRUG00000006477	ENSTRUG00000026426	ZK177.4.3	F44G4.1.1	C44C3.3.1	AT5G26751	AT5G45600	AT5G59750
ENSG00000164944	ENSG00000177628	ENSG00000168522	ENSMUSG00000024855	ENSMUSG00000096468	ENSMUSG00000024640	ENSGALG00010023242	ENSGALG00010012885	ENSGALG00010029520	ENSDARG00000109603	ENSDARG00000058225	ENSDARG00000042221	ENSPCIG00000014070	ENSPCIG00000007938	ENSPCIG00000007934	ENSTRUG00000003495	ENSTRUG00000021051	ENSTRUG00000029354	ZK270.1.2	F45C12.16.1	C44C3.5.1	AT5G37180	AT5G47440	AT5G61865
ENSG00000165091	ENSG00000185624	ENSG00000170092	ENSMUSG00000024908	ENSMUSG00000096630	ENSMUSG00000024738	ENSGALG00010023248	ENSGALG00010013261	ENSGALG00010023613	ENSDARG00000110232	ENSDARG00000058389	ENSDARG00000076752	ENSPCIG00000014548	ENSPCIG00000008593	ENSPCIG00000031399	ENSTRUG00000011608	ENSTRUG00000005846	ENSTRUG00000026131	ZK270.2e.1	F45F2.11a.1	C44H9.7b.1	AT5G38690	AT5G47840	AT5G62270
ENSG00000165548	ENSG00000186625	ENSG00000170423	ENSMUSG00000025357	ENSMUSG00000096740	ENSMUSG00000024993	ENSGALG00010023841	ENSGALG00010016939	ENSGALG00010025330	ENSDARG00000111158	ENSDARG00000058603	ENSDARG00000078429	ENSPCIG00000012585	ENSPCIG00000008884	ENSPCIG00000031889	ENSTRUG00000008525	ENSTRUG00000007314	ENSTRUG00000012336	ZK563.1.1	F45F2.11b.1	C45G7.1.1	AT5G40840	AT5G48900	AT5G62490
ENSG00000165801	ENSG00000188191	ENSG00000170484	ENSMUSG00000025437	ENSMUSG00000107011	ENSMUSG00000025871	ENSGALG00010024025	ENSGALG00010020104	ENSGALG00010029306	ENSDARG00000111216	ENSDARG00000058730	ENSDARG00000031483	ENSPCIG00000015226	ENSPCIG00000010152	ENSPCIG00000033258	ENSTRUG00000014293	ENSTRUG00000013345	ENSTRUG00000029509	ZK970.1a.2	F46B3.15.1	C46H11.8.1	AT5G41180	AT5G49215	AT5G65165
ENSG00000165895	ENSG00000198270	ENSG00000173678	ENSMUSG00000025907	ENSMUSG00000109809	ENSMUSG00000026058	ENSGALG00010024250	ENSGALG00010021902	ENSGALG00010014971	ENSDARG00000111262	ENSDARG00000058740	ENSDARG00000052480	ENSPCIG00000015397	ENSPCIG00000002689	ENSPCIG00000035951	ENSTRUG00000004130	ENSTRUG00000015094	ENSTRUG00000026384	ZK970.1b.1	F46C5.4.1	C47D2.2.1	AT5G45280	AT5G49360	AT5G65490
ENSG00000166387	ENSG00000198719	ENSG00000175084	ENSMUSG00000026083	ENSMUSG00000118471	ENSMUSG00000026208	ENSGALG00010024547	ENSGALG00010023172	ENSGALG00010002372	ENSDARG00000111559	ENSDARG00000059064	ENSDARG00000007370	ENSPCIG00000015616	ENSPCIG00000015970	ENSPCIG00000032913	ENSTRUG00000011196	ENSTRUG00000003844	ENSTRUG00000026324	T06D8.1a.1	F46C5.4.2	C47E12.1.2	AT5G45430	AT5G49630	AT5G66160
ENSG00000168016	ENSG00000204356	ENSG00000175764	ENSMUSG00000027411	ENSMUSG00000002279	ENSMUSG00000026398	ENSGALG00010024561	ENSGALG00010023489	ENSGALG00010027289	ENSDARG00000113202	ENSDARG00000059399	ENSDARG00000001771	ENSPCIG00000015681	ENSPCIG00000021874	ENSPCIG00000036299	ENSTRUG00000026590	ENSTRUG00000008333	ENSTRUG00000028220	Y11D7A.14.1	F46C5.8.1	C47E8.1.1	AT5G47720	AT5G50020	AT5G66170
ENSG00000168610	ENSG00000013810	ENSG00000185040	ENSMUSG00000027422	ENSMUSG00000003438	ENSMUSG00000026456	ENSGALG00010025292	ENSGALG00010024573	ENSGALG00010027861	ENSDARG00000116265	ENSDARG00000059574	ENSDARG00000002732	ENSPCIG00000016089	ENSPCIG00000026263	ENSPCIG00000035812	ENSTRUG00000005287	ENSTRUG00000010179	ENSTRUG00000029004	Y55F3AL.1a.1	F46C8.1.1	C47E8.2.1	AT5G52882	AT5G51170	AT5G66910
ENSG00000169180	ENSG00000101347	ENSG00000186866	ENSMUSG00000028017	ENSMUSG00000009640	ENSMUSG00000026664	ENSGALG00010025506	ENSGALG00010024803	ENSGALG00010006203	ENSDARG00000117102	ENSDARG00000060319	ENSDARG00000003054	ENSPCIG00000015531	ENSPCIG00000026463	ENSPCIG00000031157	ENSTRUG00000008382	ENSTRUG00000012793	ENSTRUG00000032282	Y55F3AL.1b.1	F46F5.1b.1	C47F8.4.1	AT5G53860	AT5G51510	AT1G01370
ENSG00000170581	ENSG00000105135	ENSG00000187871	ENSMUSG00000028559	ENSMUSG00000010057	ENSMUSG00000026851	ENSGALG00010025507	ENSGALG00010024921	ENSGALG00010019083	ENSDARG00000099742	ENSDARG00000060748	ENSDARG00000003077	ENSPCIG00000016760	ENSPCIG00000026840	ENSPCIG00000036436	ENSTRUG00000030310	ENSTRUG00000016117	ENSTRUG00000028500	F15D3.1a.1	F47C10.1.1	C48D1.5d.1	AT5G59650	AT5G52040	AT1G02560
ENSG00000171608	ENSG00000125999	ENSG00000188343	ENSMUSG00000029033	ENSMUSG00000012519	ENSMUSG00000027331	ENSGALG00010025917	ENSGALG00010027922	ENSGALG00010024791	ENSDARG00000097539	ENSDARG00000060901	ENSDARG00000003144	ENSPCIG00000017404	ENSPCIG00000016316	ENSPCIG00000033906	ENSTRUG00000018064	ENSTRUG00000013422	ENSTRUG00000009525	F15D3.1h.1	F47D12.9a.1	C48D1.5e.1	AT5G60010	AT5G52440	AT1G07290
ENSG00000174469	ENSG00000137171	ENSG00000188674	ENSMUSG00000029407	ENSMUSG00000014763	ENSMUSG00000027496	ENSGALG00010028182	ENSGALG00010029326	ENSGALG00010025386	ENSDARG00000012593	ENSDARG00000061191	ENSDARG00000003564	ENSPCIG00000018617	ENSPCIG00000022380	ENSPCIG00000033128	ENSTRUG00000022295	ENSTRUG00000002152	ENSTRUG00000004770	AC3.5a.1	F48E8.6.1	C50A2.3a.1	AT5G60550	AT5G53570	AT1G09932
ENSG00000175115	ENSG00000139350	ENSG00000198865	ENSMUSG00000029705	ENSMUSG00000014773	ENSMUSG00000028218	ENSGALG00010028901	ENSGALG00010029497	ENSGALG00010029217	ENSDARG00000101592	ENSDARG00000061292	ENSDARG00000003607	ENSPCIG00000018663	ENSPCIG00000003254	ENSPCIG00000021522	ENSTRUG00000017424	ENSTRUG00000009514	ENSTRUG00000019498	B0244.2.1	F48F5.4a.1	C50B6.3a.1	AT5G60940	AT5G55240	AT1G20150
ENSG00000185989	ENSG00000142731	ENSG00000198951	ENSMUSG00000030098	ENSMUSG00000019235	ENSMUSG00000028403	ENSGALG00010029718	ENSGALG00010001462	ENSGALG00010007584	ENSDARG00000002255	ENSDARG00000061294	ENSDARG00000004060	ENSPCIG00000019219	ENSPCIG00000003395	ENSPCIG00000020250	ENSTRUG00000032345	ENSTRUG00000002514	ENSTRUG00000031270	B0285.6.1	F48F7.1a.1	C50B6.3b.1	AT5G60990	AT5G58230	AT1G20550
ENSG00000188385	ENSG00000148343	ENSG00000204228	ENSMUSG00000031453	ENSMUSG00000020467	ENSMUSG00000028878	ENSGALG00010029737	ENSGALG00010006345	ENSGALG00010021235	ENSDARG00000003169	ENSDARG00000061362	ENSDARG00000004261	ENSPCIG00000020407	ENSPCIG00000004082	ENSPCIG00000035476	ENSTRUG00000000317	ENSTRUG00000006077	ENSTRUG00000028287	B0478.1a.1	F48F7.1a.3	C50E10.5.1	AT5G61060	AT5G59300	AT1G28240
ENSG00000198700	ENSG00000164330	ENSG00000204616	ENSMUSG00000031626	ENSMUSG00000021186	ENSMUSG00000028898	ENSGALG00010009130	ENSGALG00010024407	ENSGALG00010027385	ENSDARG00000003779	ENSDARG00000061377	ENSDARG00000004427	ENSPCIG00000037228	ENSPCIG00000005831	ENSPCIG00000031842	ENSTRUG00000000791	ENSTRUG00000009259	ENSTRUG00000026775	B0495.10a.1	F49A5.3.1	C50F4.14b.1	AT5G61580	AT5G60870	AT1G45110
ENSG00000215252	ENSG00000164609	ENSG00000205238	ENSMUSG00000031731	ENSMUSG00000021575	ENSMUSG00000029082	ENSGALG00010018027	ENSGALG00010028270	ENSGALG00010018259	ENSDARG00000004386	ENSDARG00000061762	ENSDARG00000005254	ENSPCIG00000020508	ENSPCIG00000006030	ENSPCIG00000035459	ENSTRUG00000001011	ENSTRUG00000027911	ENSTRUG00000031172	C02C2.4.1	F49C5.9.1	C50F4.3.1	AT5G62190	AT5G61390	AT1G48210
ENSG00000215305	ENSG00000165795	ENSG00000205420	ENSMUSG00000031835	ENSMUSG00000021902	ENSMUSG00000029096	ENSGALG00010020041	ENSGALG00010025384	ENSGALG00010005341	ENSDARG00000006901	ENSDARG00000061800	ENSDARG00000005414	ENSPCIG00000020943	ENSPCIG00000006063	ENSPCIG00000035939	ENSTRUG00000004075	ENSTRUG00000011251	ENSTRUG00000023350	C05D10.4a.1	F49E11.1i.1	C52E2.3.1	AT5G63860	AT5G61790	AT1G49910
ENSG00000275832	ENSG00000197763	ENSG00000205482	ENSMUSG00000032267	ENSMUSG00000022110	ENSMUSG00000030225	ENSGALG00010001273	ENSGALG00010005389	ENSGALG00010001187	ENSDARG00000007461	ENSDARG00000062289	ENSDARG00000005485	ENSPCIG00000031923	ENSPCIG00000006746	ENSPCIG00000027379	ENSTRUG00000004518	ENSTRUG00000005721	ENSTRUG00000028153	C05D12.1.1	F49H6.5b.1	C52E4.7.1	AT5G64740	AT5G62260	AT1G60940
ENSG00000024048	ENSG00000198909	ENSG00000215912	ENSMUSG00000032363	ENSMUSG00000022385	ENSMUSG00000030546	ENSGALG00010020131	ENSGALG00010006480	ENSGALG00010002576	ENSDARG00000007691	ENSDARG00000062359	ENSDARG00000005574	ENSPCIG00000021675	ENSPCIG00000006935	ENSPCIG00000037161	ENSTRUG00000004576	ENSTRUG00000020814	ENSTRUG00000028929	C05D12.1.2	F52B11.1a.2	C53A5.8.1	AT5G64960	AT5G62550	AT1G65780
ENSG00000107736	ENSG00000221818	ENSG00000222046	ENSMUSG00000032413	ENSMUSG00000022906	ENSMUSG00000031701	ENSGALG00010020379	ENSGALG00010014985	ENSGALG00010009732	ENSDARG00000008141	ENSDARG00000062483	ENSDARG00000005828	ENSPCIG00000021796	ENSPCIG00000007250	ENSPCIG00000034935	ENSTRUG00000004946	ENSTRUG00000029268	ENSTRUG00000027610	C06E1.7.1	F52E1.10.1	C53D6.11.1	AT5G65010	AT5G63380	AT1G67220
ENSG00000183117	ENSG00000262655	ENSG00000223572	ENSMUSG00000032462	ENSMUSG00000024423	ENSMUSG00000032495	ENSGALG00010000720	ENSGALG00010024102	ENSGALG00010011384	ENSDARG00000008808	ENSDARG00000062562	ENSDARG00000006408	ENSPCIG00000022139	ENSPCIG00000008904	ENSPCIG00000037130	ENSTRUG00000005135	ENSTRUG00000027214	ENSTRUG00000012134	C07A9.11.1	F52H2.1.1	C53D6.6.1	AT5G65685	AT5G65540	AT1G67840
ENSG00000136011	ENSG00000276747	ENSG00000230358	ENSMUSG00000032624	ENSMUSG00000025130	ENSMUSG00000033159	ENSGALG00010001764	ENSGALG00010024514	ENSGALG00010012891	ENSDARG00000011490	ENSDARG00000063252	ENSDARG00000006546	ENSPCIG00000022909	ENSPCIG00000009318	ENSPCIG00000009378	ENSTRUG00000006319	ENSTRUG00000008578	ENSTRUG00000016937	C07B5.4a.1	F53A2.1.1	C54E4.5.1	AT5G65687	AT1G02270	AT1G72640
ENSG00000137877	ENSG00000124006	ENSG00000237289	ENSMUSG00000032637	ENSMUSG00000025855	ENSMUSG00000034926	ENSGALG00010002150	ENSGALG00010029835	ENSGALG00010024153	ENSDARG00000013997	ENSDARG00000067664	ENSDARG00000006747	ENSPCIG00000022984	ENSPCIG00000011353	ENSPCIG00000035647	ENSTRUG00000006517	ENSTRUG00000009566	ENSTRUG00000001481	C09F9.3a.2	F53A9.10.1	C54G4.3.1	AT5G49430	AT1G03280	AT1G73920
ENSG00000163625	ENSG00000163507	ENSG00000240403	ENSMUSG00000034145	ENSMUSG00000027108	ENSMUSG00000035847	ENSGALG00010002919	ENSGALG00010011984	ENSGALG00010027329	ENSDARG00000016443	ENSDARG00000067701	ENSDARG00000007443	ENSPCIG00000023295	ENSPCIG00000015917	ENSPCIG00000000757	ENSTRUG00000006615	ENSTRUG00000014546	ENSTRUG00000004113	C09F9.3d.1	F53C11.1a.1	C54G6.1a.1	AT1G07650	AT1G08125	AT1G76270
ENSG00000173821	ENSG00000184110	ENSG00000242441	ENSMUSG00000034252	ENSMUSG00000027259	ENSMUSG00000036560	ENSGALG00010003843	ENSGALG00010014210	ENSGALG00010029515	ENSDARG00000016651	ENSDARG00000067847	ENSDARG00000008097	ENSPCIG00000023871	ENSPCIG00000016618	ENSPCIG00000000791	ENSTRUG00000017024	ENSTRUG00000007839	ENSTRUG00000004798	C10F3.4a.2	F53C11.7.2	C54G6.1b.1	AT1G17690	AT1G13350	AT2G05830
ENSG00000009335	ENSG00000205609	ENSG00000021488	ENSMUSG00000034813	ENSMUSG00000027397	ENSMUSG00000037797	ENSGALG00010005351	ENSGALG00010014626	ENSGALG00010020314	ENSDARG00000017398	ENSDARG00000068507	ENSDARG00000008306	ENSPCIG00000023996	ENSPCIG00000017519	ENSPCIG00000000812	ENSTRUG00000006619	ENSTRUG00000000726	ENSTRUG00000005212	C10F3.4b.1	F53C3.12.1	C54H2.3.1	AT3G03300	AT1G18090	AT2G05840
ENSG00000018625	ENSG00000215910	ENSG00000057294	ENSMUSG00000035051	ENSMUSG00000027425	ENSMUSG00000038517	ENSGALG00010005425	ENSGALG00010018251	ENSGALG00010015037	ENSDARG00000017929	ENSDARG00000068849	ENSDARG00000010032	ENSPCIG00000023987	ENSPCIG00000018266	ENSPCIG00000001282	ENSTRUG00000007072	ENSTRUG00000006253	ENSTRUG00000005396	C14F5.3a.2	F53C3.4.1	C55A1.5.1	AT3G14840	AT1G27920	AT2G07599
ENSG00000058085	ENSG00000107290	ENSG00000059377	ENSMUSG00000036026	ENSMUSG00000028270	ENSMUSG00000039194	ENSGALG00010005999	ENSGALG00010023190	ENSGALG00010024029	ENSDARG00000018691	ENSDARG00000069265	ENSDARG00000010113	ENSPCIG00000024302	ENSPCIG00000018697	ENSPCIG00000004773	ENSTRUG00000007257	ENSTRUG00000008707	ENSTRUG00000006018	C14H10.3a.1	F53F10.2a.1	C55A6.12a.1	AT4G30160	AT1G51830	AT2G21120
ENSG00000064419	ENSG00000135913	ENSG00000066117	ENSMUSG00000038244	ENSMUSG00000029068	ENSMUSG00000040205	ENSGALG00010007190	ENSGALG00010017313	ENSGALG00010002202	ENSDARG00000019239	ENSDARG00000069314	ENSDARG00000010160	ENSPCIG00000013616	ENSPCIG00000019262	ENSPCIG00000004925	ENSTRUG00000007855	ENSTRUG00000017103	ENSTRUG00000006604	C14H10.3b.1	F53F10.2a.4	C55A6.3.2	AT1G02850	AT1G56050	AT2G23030
ENSG00000066056	ENSG00000148356	ENSG00000096070	ENSMUSG00000038773	ENSMUSG00000029821	ENSMUSG00000040410	ENSGALG00010007889	ENSGALG00010000443	ENSGALG00010005326	ENSDARG00000019856	ENSDARG00000069381	ENSDARG00000011825	ENSPCIG00000025139	ENSPCIG00000020055	ENSPCIG00000006043	ENSTRUG00000007879	ENSTRUG00000015999	ENSTRUG00000006622	C16E9.4a.1	F53F8.1.1	C55C2.4.1	AT1G04850	AT1G67960	AT2G28550
ENSG00000067596	ENSG00000162105	ENSG00000102878	ENSMUSG00000039419	ENSMUSG00000030963	ENSMUSG00000041515	ENSGALG00010007994	ENSGALG00010000642	ENSGALG00010005401	ENSDARG00000020072	ENSDARG00000069504	ENSDARG00000012072	ENSPCIG00000025217	ENSPCIG00000021739	ENSPCIG00000006267	ENSTRUG00000007887	ENSTRUG00000008132	ENSTRUG00000007064	C16E9.4a.2	F53G12.10.2	C55C3.7.1	AT1G06390	AT1G68000	AT2G39140
ENSG00000070882	ENSG00000136051	ENSG00000119684	ENSMUSG00000039936	ENSMUSG00000031201	ENSMUSG00000041645	ENSGALG00010008170	ENSGALG00010000687	ENSGALG00010005964	ENSDARG00000020521	ENSDARG00000069548	ENSDARG00000012144	ENSPCIG00000024460	ENSPCIG00000021779	ENSPCIG00000006593	ENSTRUG00000008044	ENSTRUG00000015436	ENSTRUG00000007339	C25F6.2.1	F54D7.3a.1	C56C10.1.1	AT1G06470	AT1G68640	AT2G40116
ENSG00000071205	ENSG00000171502	ENSG00000120685	ENSMUSG00000040033	ENSMUSG00000031312	ENSMUSG00000042642	ENSGALG00010010275	ENSGALG00010001162	ENSGALG00010008279	ENSDARG00000025974	ENSDARG00000069941	ENSDARG00000012311	ENSPCIG00000025374	ENSPCIG00000023279	ENSPCIG00000007026	ENSTRUG00000008087	ENSTRUG00000002300	ENSTRUG00000007784	C27H5.2b.1	F54D7.3b.1	D1009.2.2	AT1G07390	AT1G71010	AT2G43190
ENSG00000072071	ENSG00000067369	ENSG00000131969	ENSMUSG00000040297	ENSMUSG00000031667	ENSMUSG00000044906	ENSGALG00010010403	ENSGALG00010001215	ENSGALG00010010494	ENSDARG00000031782	ENSDARG00000069981	ENSDARG00000012640	ENSPCIG00000026030	ENSPCIG00000023554	ENSPCIG00000008249	ENSTRUG00000008181	ENSTRUG00000013288	ENSTRUG00000007805	C27H5.2c.1	F54D8.4a.1	D1054.5.1	AT1G09420	AT1G73670	AT3G04020
ENSG00000078687	ENSG00000178921	ENSG00000140795	ENSMUSG00000041879	ENSMUSG00000032579	ENSMUSG00000045302	ENSGALG00010010512	ENSGALG00010001688	ENSGALG00010017399	ENSDARG00000033251	ENSDARG00000069989	ENSDARG00000014018	ENSPCIG00000026063	ENSPCIG00000024418	ENSPCIG00000009154	ENSTRUG00000008234	ENSTRUG00000010475	ENSTRUG00000008065	C32C4.1e.1	F54E4.2.1	D2062.4b.1	AT1G10950	AT1G75150	AT3G06510
ENSG00000082397	ENSG00000116127	ENSG00000144407	ENSMUSG00000042719	ENSMUSG00000036112	ENSMUSG00000046295	ENSGALG00010011210	ENSGALG00010001700	ENSGALG00010017816	ENSDARG00000033516	ENSDARG00000070227	ENSDARG00000014165	ENSPCIG00000026287	ENSPCIG00000025881	ENSPCIG00000033408	ENSTRUG00000008560	ENSTRUG00000002009	ENSTRUG00000019951	C32C4.1f.1	F54E7.6.1	D2062.5.1	AT1G11180	AT1G78660	AT3G07960
ENSG00000082684	ENSG00000196296	ENSG00000162946	ENSMUSG00000042817	ENSMUSG00000036568	ENSMUSG00000048186	ENSGALG00010012725	ENSGALG00010001912	ENSGALG00010018288	ENSDARG00000035660	ENSDARG00000070403	ENSDARG00000014490	ENSPCIG00000026942	ENSPCIG00000026655	ENSPCIG00000010439	ENSTRUG00000009470	ENSTRUG00000002273	ENSTRUG00000009510	C32C4.1h.1	F54H12.1a.1	E01G4.4c.1	AT1G11960	AT2G13800	AT3G07970
ENSG00000084676	ENSG00000019991	ENSG00000162994	ENSMUSG00000045095	ENSMUSG00000037363	ENSMUSG00000050463	ENSGALG00010013084	ENSGALG00010002340	ENSGALG00010021110	ENSDARG00000036809	ENSDARG00000070435	ENSDARG00000015128	ENSPCIG00000027380	ENSPCIG00000027312	ENSPCIG00000012082	ENSTRUG00000009537	ENSTRUG00000012452	ENSTRUG00000009548	C32C4.1i.1	F55A11.3.1	E02A10.2g.1	AT1G14040	AT2G19800	AT3G09990
ENSG00000084710	ENSG00000044115	ENSG00000167419	ENSMUSG00000049076	ENSMUSG00000037366	ENSMUSG00000050961	ENSGALG00010013293	ENSGALG00010002565	ENSGALG00010023555	ENSDARG00000042249	ENSDARG00000070452	ENSDARG00000016138	ENSPCIG00000027498	ENSPCIG00000028601	ENSPCIG00000016246	ENSTRUG00000009694	ENSTRUG00000000631	ENSTRUG00000009904	C34B4.1a.2	F55B12.9.2	E02C12.10.1	AT1G16460	AT2G23390	AT3G13700
ENSG00000088305	ENSG00000061936	ENSG00000185133	ENSMUSG00000049807	ENSMUSG00000037708	ENSMUSG00000052363	ENSGALG00010013455	ENSGALG00010002760	ENSGALG00010024288	ENSDARG00000042840	ENSDARG00000070472	ENSDARG00000016343	ENSPCIG00000028080	ENSPCIG00000028803	ENSPCIG00000016367	ENSTRUG00000009842	ENSTRUG00000005915	ENSTRUG00000010164	C34F6.9.1	F55F3.3b.1	E04A4.4b.1	AT1G17370	AT2G24650	AT3G19590
ENSG00000088386	ENSG00000105948	ENSG00000186115	ENSMUSG00000052296	ENSMUSG00000037935	ENSMUSG00000052833	ENSGALG00010015018	ENSGALG00010003121	ENSGALG00010025426	ENSDARG00000042899	ENSDARG00000070498	ENSDARG00000017274	ENSPCIG00000029108	ENSPCIG00000028805	ENSPCIG00000017680	ENSTRUG00000010729	ENSTRUG00000017855	ENSTRUG00000010411	C44E12.3c.1	F55G11.10.1	E04F6.10.1	AT1G17470	AT2G27340	AT3G19830
ENSG00000099204	ENSG00000118900	ENSG00000186204	ENSMUSG00000054662	ENSMUSG00000038188	ENSMUSG00000053897	ENSGALG00010015487	ENSGALG00010003154	ENSGALG00010027079	ENSDARG00000042946	ENSDARG00000070558	ENSDARG00000017489	ENSPCIG00000029114	ENSPCIG00000029082	ENSPCIG00000017933	ENSTRUG00000010807	ENSTRUG00000012646	ENSTRUG00000011472	C44E12.3f.1	F56C3.9.1	EEED8.7b.1	AT1G17650	AT2G37160	AT3G20800
ENSG00000100280	ENSG00000130935	ENSG00000186526	ENSMUSG00000054823	ENSMUSG00000038569	ENSMUSG00000054405	ENSGALG00010016127	ENSGALG00010003304	ENSGALG00010028158	ENSDARG00000044968	ENSDARG00000070692	ENSDARG00000017653	ENSPCIG00000029769	ENSPCIG00000036495	ENSPCIG00000018374	ENSTRUG00000010898	ENSTRUG00000001515	ENSTRUG00000011565	C53C9.3a.1	F56C9.3.1	F01D4.5a.1	AT1G17940	AT2G41140	AT3G20930
ENSG00000100354	ENSG00000163611	ENSG00000186529	ENSMUSG00000054889	ENSMUSG00000039382	ENSMUSG00000059183	ENSGALG00010016893	ENSGALG00010003509	ENSGALG00010005222	ENSDARG00000045199	ENSDARG00000070832	ENSDARG00000017673	ENSPCIG00000026678	ENSPCIG00000010387	ENSPCIG00000018580	ENSTRUG00000011199	ENSTRUG00000002854	ENSTRUG00000011576	C54D1.5.1	F56C9.3.2	F01D4.8.1	AT1G18910	AT2G42160	AT3G23700
ENSG00000100403	ENSG00000180376	ENSG00000269699	ENSMUSG00000055022	ENSMUSG00000041135	ENSMUSG00000059383	ENSGALG00010017120	ENSGALG00010003552	ENSGALG00010015128	ENSDARG00000055223	ENSDARG00000071051	ENSDARG00000017811	ENSPCIG00000030079	ENSPCIG00000012463	ENSPCIG00000018896	ENSTRUG00000011530	ENSTRUG00000003627	ENSTRUG00000012595	D1044.6.1	F56H1.6.1	F01F1.12.2	AT1G19220	AT2G47160	AT3G24200
ENSG00000100485	ENSG00000181045	ENSG00000005175	ENSMUSG00000055333	ENSMUSG00000041632	ENSMUSG00000059851	ENSGALG00010017533	ENSGALG00010003848	ENSGALG00010016729	ENSDARG00000057918	ENSDARG00000071211	ENSDARG00000017985	ENSPCIG00000030107	ENSPCIG00000014927	ENSPCIG00000019197	ENSTRUG00000012417	ENSTRUG00000003903	ENSTRUG00000020201	D1046.4.1	F57B10.8.1	F02E8.1.1	AT1G20610	AT3G17830	AT3G46920
ENSG00000105339	ENSG00000183230	ENSG00000068831	ENSMUSG00000056856	ENSMUSG00000043384	ENSMUSG00000060288	ENSGALG00010018620	ENSGALG00010003879	ENSGALG00010018602	ENSDARG00000058461	ENSDARG00000071445	ENSDARG00000018459	ENSPCIG00000030146	ENSPCIG00000024082	ENSPCIG00000019281	ENSTRUG00000013007	ENSTRUG00000003979	ENSTRUG00000012891	F01E11.5a.1	F57B10.8.2	F02E9.1.1	AT1G20925	AT3G21070	AT3G50670
ENSG00000105409	ENSG00000187720	ENSG00000112118	ENSMUSG00000057897	ENSMUSG00000050321	ENSMUSG00000068290	ENSGALG00010019624	ENSGALG00010003994	ENSGALG00010019483	ENSDARG00000058475	ENSDARG00000071500	ENSDARG00000018461	ENSPCIG00000030532	ENSPCIG00000025457	ENSPCIG00000020042	ENSTRUG00000013201	ENSTRUG00000004457	ENSTRUG00000014263	F07A5.7a.1	F57C9.1a.1	F07B10.7a.1	AT1G26190	AT3G26900	AT3G51620
ENSG00000105792	ENSG00000227345	ENSG00000112706	ENSMUSG00000058301	ENSMUSG00000052942	ENSMUSG00000073245	ENSGALG00010019641	ENSGALG00010004044	ENSGALG00010000205	ENSDARG00000060184	ENSDARG00000071585	ENSDARG00000018574	ENSPCIG00000028315	ENSPCIG00000002769	ENSPCIG00000020210	ENSTRUG00000013269	ENSTRUG00000009212	ENSTRUG00000014325	F10D7.2.1	F57C9.7.1	F07E5.7.1	AT1G26640	AT3G45240	AT3G54030
ENSG00000110619	ENSG00000051341	ENSG00000117593	ENSMUSG00000060279	ENSMUSG00000053205	ENSMUSG00000073247	ENSGALG00010020320	ENSGALG00010004333	ENSGALG00010001185	ENSDARG00000060309	ENSDARG00000071671	ENSDARG00000018744	ENSPCIG00000009789	ENSPCIG00000010671	ENSPCIG00000020538	ENSTRUG00000013442	ENSTRUG00000010506	ENSTRUG00000014885	F11C1.3.1	F57G8.4.1	F07G11.2.1	AT1G27680	AT3G46480	AT3G55530
ENSG00000112902	ENSG00000059588	ENSG00000124784	ENSMUSG00000067028	ENSMUSG00000059743	ENSMUSG00000073255	ENSGALG00010020389	ENSGALG00010005231	ENSGALG00010001441	ENSDARG00000060597	ENSDARG00000071679	ENSDARG00000019396	ENSPCIG00000016433	ENSPCIG00000012701	ENSPCIG00000021456	ENSTRUG00000013975	ENSTRUG00000014056	ENSTRUG00000015147	F13B10.1a.1	F57H12.2.1	F08C6.5.1	AT1G27760	AT3G46490	AT3G55940
ENSG00000113615	ENSG00000008056	ENSG00000131379	ENSMUSG00000068115	ENSMUSG00000064120	ENSMUSG00000073257	ENSGALG00010020912	ENSGALG00010005412	ENSGALG00010001656	ENSDARG00000060767	ENSDARG00000073918	ENSDARG00000019404	ENSPCIG00000028293	ENSPCIG00000026881	ENSPCIG00000036743	ENSTRUG00000015457	ENSTRUG00000028384	ENSTRUG00000015170	F13B12.2.1	F58G1.5.1	F08F3.4.1	AT1G29400	AT3G46500	AT4G00730
ENSG00000113645	ENSG00000011451	ENSG00000147874	ENSMUSG00000070695	ENSMUSG00000070942	ENSMUSG00000073267	ENSGALG00010021080	ENSGALG00010005554	ENSGALG00010001783	ENSDARG00000060797	ENSDARG00000073947	ENSDARG00000019503	ENSPCIG00000014185	ENSPCIG00000027899	ENSPCIG00000021992	ENSTRUG00000000193	ENSTRUG00000020585	ENSTRUG00000015789	F14B8.5a.1	F59A1.4.1	F08F3.6.1	AT1G30580	AT3G51390	AT4G01880
ENSG00000113721	ENSG00000064933	ENSG00000149136	ENSMUSG00000079110	ENSMUSG00000074206	ENSMUSG00000078919	ENSGALG00010021407	ENSGALG00010005634	ENSGALG00010002330	ENSDARG00000061640	ENSDARG00000073985	ENSDARG00000020509	ENSPCIG00000009032	ENSPCIG00000022814	ENSPCIG00000022331	ENSTRUG00000016692	ENSTRUG00000012619	ENSTRUG00000015821	F14B8.5a.2	F59B10.4a.1	F08G12.2.1	AT1G30755	AT3G55320	AT4G08480
ENSG00000113805	ENSG00000102313	ENSG00000160613	ENSMUSG00000029547	ENSMUSG00000074452	ENSMUSG00000079608	ENSGALG00010021602	ENSGALG00010006041	ENSGALG00010003300	ENSDARG00000061699	ENSDARG00000074057	ENSDARG00000020738	ENSPCIG00000011792	ENSPCIG00000000389	ENSPCIG00000022372	ENSTRUG00000018140	ENSTRUG00000009490	ENSTRUG00000016297	F14D12.4f.1	F59G1.1d.1	F08G2.7.1	AT1G30900	AT3G60160	AT4G08500
ENSG00000114331	ENSG00000103154	ENSG00000169247	ENSMUSG00000035459	ENSMUSG00000078652	ENSMUSG00000079655	ENSGALG00010021619	ENSGALG00010006531	ENSGALG00010004362	ENSDARG00000062178	ENSDARG00000074082	ENSDARG00000022509	ENSPCIG00000026317	ENSPCIG00000026604	ENSPCIG00000022470	ENSTRUG00000018472	ENSTRUG00000017770	ENSTRUG00000016412	F14D12.4h.1	H23N18.2.1	F09F7.4a.1	AT1G31910	AT3G63400	AT4G11050
ENSG00000114541	ENSG00000120647	ENSG00000170160	ENSMUSG00000000374	ENSMUSG00000102422	ENSMUSG00000080725	ENSGALG00010021914	ENSGALG00010007788	ENSGALG00010004757	ENSDARG00000062244	ENSDARG00000074087	ENSDARG00000022564	ENSPCIG00000025035	ENSPCIG00000009510	ENSPCIG00000022752	ENSTRUG00000018607	ENSTRUG00000000086	ENSTRUG00000016703	F14D12.4i.1	H24K24.4a.1	F10A3.8.1	AT1G32050	AT4G10890	AT4G14510
ENSG00000114650	ENSG00000124564	ENSG00000182446	ENSMUSG00000001441	ENSMUSG00000107705	ENSMUSG00000081362	ENSGALG00010022210	ENSGALG00010007805	ENSGALG00010005228	ENSDARG00000062258	ENSDARG00000074849	ENSDARG00000022668	ENSPCIG00000006408	ENSPCIG00000024349	ENSPCIG00000022840	ENSTRUG00000022092	ENSTRUG00000004243	ENSTRUG00000016734	F14D12.4o.1	H28G03.1a.1	F10B5.2.1	AT1G32200	AT4G16765	AT4G16143
ENSG00000115904	ENSG00000125651	ENSG00000185621	ENSMUSG00000001995	ENSMUSG00000010476	ENSMUSG00000082639	ENSGALG00010022237	ENSGALG00010007894	ENSGALG00010007259	ENSDARG00000062363	ENSDARG00000075355	ENSDARG00000022684	ENSPCIG00000028524	ENSPCIG00000016804	ENSPCIG00000023548	ENSTRUG00000022289	ENSTRUG00000019840	ENSTRUG00000016935	F14D12.4q.1	H28G03.1c.1	F10B5.5.1	AT1G32440	AT4G29380	AT4G20920
ENSG00000116147	ENSG00000139540	ENSG00000196411	ENSMUSG00000004815	ENSMUSG00000018507	ENSMUSG00000083628	ENSGALG00010022474	ENSGALG00010008103	ENSGALG00010007699	ENSDARG00000063031	ENSDARG00000075416	ENSDARG00000022768	ENSPCIG00000029682	ENSPCIG00000026368	ENSPCIG00000024080	ENSTRUG00000021623	ENSTRUG00000016720	ENSTRUG00000017234	F14F11.1a.1	H31G24.3.1	F10C1.5.1	AT1G32850	AT4G30520	AT4G22350
ENSG00000116183	ENSG00000142657	ENSG00000198000	ENSMUSG00000005371	ENSMUSG00000020700	ENSMUSG00000092192	ENSGALG00010022569	ENSGALG00010009015	ENSGALG00010007906	ENSDARG00000063433	ENSDARG00000075421	ENSDARG00000022817	ENSPCIG00000029188	ENSPCIG00000000022	ENSPCIG00000026290	ENSTRUG00000010978	ENSTRUG00000002590	ENSTRUG00000017568	F14F11.1a.3	K02A11.1a.3	F10D11.1.1	AT1G43670	AT5G01660	AT4G26965
ENSG00000116698	ENSG00000155755	ENSG00000021645	ENSMUSG00000005417	ENSMUSG00000022701	ENSMUSG00000093923	ENSGALG00010022571	ENSGALG00010009335	ENSGALG00010008246	ENSDARG00000063578	ENSDARG00000075517	ENSDARG00000022832	ENSPCIG00000001252	ENSPCIG00000000176	ENSPCIG00000026960	ENSTRUG00000001215	ENSTRUG00000023910	ENSTRUG00000025592	F14F11.1a.4	K02A11.1a.4	F10E7.11.4	AT1G44835	AT5G04250	AT4G31150
ENSG00000117528	ENSG00000158525	ENSG00000081014	ENSMUSG00000005886	ENSMUSG00000026858	ENSMUSG00000094624	ENSGALG00010022983	ENSGALG00010010253	ENSGALG00010009527	ENSDARG00000069194	ENSDARG00000075731	ENSDARG00000023157	ENSPCIG00000002410	ENSPCIG00000000414	ENSPCIG00000027333	ENSTRUG00000006667	ENSTRUG00000000459	ENSTRUG00000025514	F14F11.1a.5	K02A11.1a.5	F10E7.5.1	AT1G48050	AT5G05200	AT4G32000
ENSG00000117868	ENSG00000160214	ENSG00000084110	ENSMUSG00000006386	ENSMUSG00000027775	ENSMUSG00000094759	ENSGALG00010023230	ENSGALG00010010586	ENSGALG00010013760	ENSDARG00000070995	ENSDARG00000075975	ENSDARG00000023168	ENSPCIG00000002691	ENSPCIG00000000687	ENSPCIG00000027626	ENSTRUG00000032645	ENSTRUG00000001474	ENSTRUG00000031380	F14F11.1a.6	K02A4.1.1	F10E7.5.2	AT1G50840	AT5G06180	AT4G39120
ENSG00000119139	ENSG00000167123	ENSG00000089472	ENSMUSG00000007097	ENSMUSG00000036932	ENSMUSG00000095063	ENSGALG00010024035	ENSGALG00010011449	ENSGALG00010014465	ENSDARG00000073707	ENSDARG00000076093	ENSDARG00000023927	ENSPCIG00000002709	ENSPCIG00000000743	ENSPCIG00000028135	ENSTRUG00000002979	ENSTRUG00000004689	ENSTRUG00000022121	F14F11.1a.7	K02B2.1.1	F10E9.1.1	AT1G51790	AT5G10900	AT4G40050
ENSG00000119772	ENSG00000172009	ENSG00000100726	ENSMUSG00000009681	ENSMUSG00000038156	ENSMUSG00000095293	ENSGALG00010024058	ENSGALG00010011792	ENSGALG00010014744	ENSDARG00000074275	ENSDARG00000076239	ENSDARG00000023950	ENSPCIG00000003062	ENSPCIG00000000866	ENSPCIG00000029526	ENSTRUG00000017841	ENSTRUG00000005484	ENSTRUG00000012643	F14F11.1d.1	K02B9.2.1	F11A5.10.1	AT1G53720	AT5G19300	AT5G01240
ENSG00000120156	ENSG00000174227	ENSG00000126107	ENSMUSG00000010505	ENSMUSG00000054672	ENSMUSG00000095546	ENSGALG00010024474	ENSGALG00010012078	ENSGALG00010015469	ENSDARG00000075648	ENSDARG00000076309	ENSDARG00000025073	ENSPCIG00000003680	ENSPCIG00000000900	ENSPCIG00000029690	ENSTRUG00000014280	ENSTRUG00000008633	ENSTRUG00000007881	F14F11.1e.1	K02D7.1a.3	F12F6.5b.1	AT1G54080	AT5G21990	AT5G02370
ENSG00000122299	ENSG00000174473	ENSG00000136715	ENSMUSG00000012535	ENSMUSG00000057098	ENSMUSG00000095887	ENSGALG00010024610	ENSGALG00010013472	ENSGALG00010016865	ENSDARG00000075886	ENSDARG00000076836	ENSDARG00000025505	ENSPCIG00000003787	ENSPCIG00000036784	ENSPCIG00000029999	ENSTRUG00000011949	ENSTRUG00000026665	ENSTRUG00000015210	F14F11.1f.1	K02F3.6.1	F12F6.7.1	AT1G55510	AT5G45570	AT5G06360
ENSG00000124151	ENSG00000176601	ENSG00000155026	ENSMUSG00000013033	ENSMUSG00000062044	ENSMUSG00000096457	ENSGALG00010024680	ENSGALG00010013669	ENSGALG00010016923	ENSDARG00000075964	ENSDARG00000077092	ENSDARG00000025693	ENSPCIG00000004499	ENSPCIG00000001456	ENSPCIG00000017167	ENSTRUG00000011520	ENSTRUG00000008864	ENSTRUG00000020599	F14F11.1g.1	K02F3.6.2	F13A2.3.1	AT1G55740	AT5G49650	AT5G08590
ENSG00000127463	ENSG00000187144	ENSG00000114346	ENSMUSG00000013483	ENSMUSG00000024008	ENSMUSG00000096620	ENSGALG00010024885	ENSGALG00010013732	ENSGALG00010017147	ENSDARG00000076002	ENSDARG00000077202	ENSDARG00000026635	ENSPCIG00000004738	ENSPCIG00000002968	ENSPCIG00000035242	ENSTRUG00000000335	ENSTRUG00000009720	ENSTRUG00000023750	F14F3.1a.1	K02H11.3.1	F13A7.8.1	AT1G56340	AT5G57800	AT5G14200
ENSG00000127663	ENSG00000196313	ENSG00000154646	ENSMUSG00000014418	ENSMUSG00000025995	ENSMUSG00000114942	ENSGALG00010024974	ENSGALG00010013908	ENSGALG00010017472	ENSDARG00000076041	ENSDARG00000077299	ENSDARG00000027159	ENSPCIG00000006505	ENSPCIG00000003652	ENSPCIG00000020503	ENSTRUG00000019860	ENSTRUG00000009784	ENSTRUG00000021483	F18A12.8a.1	K02H8.1b.1	F13B12.4a.1	AT1G56440	AT5G58720	AT5G17620
ENSG00000129595	ENSG00000244005	ENSG00000163749	ENSMUSG00000014782	ENSMUSG00000026790	ENSMUSG00000000409	ENSGALG00010026899	ENSGALG00010013981	ENSGALG00010018339	ENSDARG00000077047	ENSDARG00000077367	ENSDARG00000027391	ENSPCIG00000007124	ENSPCIG00000003974	ENSPCIG00000031314	ENSTRUG00000007557	ENSTRUG00000012696	ENSTRUG00000028541	F20D12.1a.2	K03A11.5.1	F13E6.1.1	AT1G60600	AT1G03090	AT5G22860
ENSG00000130508	ENSG00000244405	ENSG00000215041	ENSMUSG00000015829	ENSMUSG00000034187	ENSMUSG00000009356	ENSGALG00010027097	ENSGALG00010014766	ENSGALG00010018401	ENSDARG00000078381	ENSDARG00000077499	ENSDARG00000027799	ENSPCIG00000003619	ENSPCIG00000004296	ENSPCIG00000020233	ENSTRUG00000030922	ENSTRUG00000012820	ENSTRUG00000032761	F25H5.1c.1	K03E6.3.1	F14E5.8.2	AT1G60810	AT1G05890	AT5G35590
ENSG00000131374	ENSG00000129219	ENSG00000080603	ENSMUSG00000017631	ENSMUSG00000079606	ENSMUSG00000018411	ENSGALG00010027165	ENSGALG00010014905	ENSGALG00010019141	ENSDARG00000078503	ENSDARG00000077855	ENSDARG00000027957	ENSPCIG00000009561	ENSPCIG00000004696	ENSPCIG00000007542	ENSTRUG00000016704	ENSTRUG00000015098	ENSTRUG00000011350	F26E4.3.1	K03E6.4.1	F14F7.7.1	AT1G61120	AT1G17680	AT5G38290
ENSG00000131778	ENSG00000129467	ENSG00000118193	ENSMUSG00000018476	ENSMUSG00000026792	ENSMUSG00000024747	ENSGALG00010027303	ENSGALG00010015110	ENSGALG00010021037	ENSDARG00000089101	ENSDARG00000078201	ENSDARG00000028257	ENSPCIG00000009819	ENSPCIG00000005086	ENSPCIG00000029635	ENSTRUG00000005146	ENSTRUG00000015956	ENSTRUG00000029894	F26G1.6a.1	K03H1.10.1	F14F8.12.1	AT1G61250	AT1G19880	AT5G44010
ENSG00000131899	ENSG00000204410	ENSG00000134313	ENSMUSG00000018849	ENSMUSG00000039934	ENSMUSG00000025395	ENSGALG00010027350	ENSGALG00010015393	ENSGALG00010021109	ENSDARG00000099256	ENSDARG00000078254	ENSDARG00000028659	ENSPCIG00000010257	ENSPCIG00000005401	ENSPCIG00000033910	ENSTRUG00000011789	ENSTRUG00000010974	ENSTRUG00000010315	F27B3.2a.1	K04C2.7.1	F14F8.3.1	AT1G63700	AT1G24265	AT5G44200
ENSG00000132294	ENSG00000047936	ENSG00000044090	ENSMUSG00000020128	ENSMUSG00000079173	ENSMUSG00000025487	ENSGALG00010027499	ENSGALG00010015413	ENSGALG00010021190	ENSDARG00000099786	ENSDARG00000078457	ENSDARG00000029500	ENSPCIG00000010060	ENSPCIG00000006013	ENSPCIG00000023335	ENSTRUG00000004450	ENSTRUG00000020855	ENSTRUG00000031242	F28B4.2b.1	K04F1.10.1	F14F8.4.1	AT1G72500	AT3G12010	AT5G48640
ENSG00000132326	ENSG00000144554	ENSG00000130997	ENSMUSG00000020256	ENSMUSG00000109372	ENSMUSG00000029017	ENSGALG00010028079	ENSGALG00010015815	ENSGALG00010021231	ENSDARG00000099972	ENSDARG00000078536	ENSDARG00000029890	ENSPCIG00000010641	ENSPCIG00000006341	ENSPCIG00000012167	ENSTRUG00000010526	ENSTRUG00000000373	ENSTRUG00000033442	F31A3.5.1	K05D4.4.1	F14H3.11.1	AT1G74770	AT3G56990	AT5G52170
ENSG00000132953	ENSG00000032444	ENSG00000203710	ENSMUSG00000020658	ENSMUSG00000022857	ENSMUSG00000029727	ENSGALG00010028565	ENSGALG00010015927	ENSGALG00010021659	ENSDARG00000100397	ENSDARG00000078882	ENSDARG00000030078	ENSPCIG00000010770	ENSPCIG00000006672	ENSPCIG00000035905	ENSTRUG00000009923	ENSTRUG00000020819	ENSTRUG00000026608	F32B5.7a.2	K06A5.1a.2	F14H3.3.1	AT1G75340	AT4G27650	AT5G53140
ENSG00000134769	ENSG00000068885	ENSG00000149292	ENSMUSG00000020661	ENSMUSG00000030279	ENSMUSG00000029925	ENSGALG00010029576	ENSGALG00010016205	ENSGALG00010022440	ENSDARG00000101043	ENSDARG00000079547	ENSDARG00000030108	ENSPCIG00000011598	ENSPCIG00000007165	ENSPCIG00000032635	ENSTRUG00000017516	ENSTRUG00000006876	ENSTRUG00000033335	F35D2.4.1	K07C6.11a.1	F14H3.7.1	AT1G76140	AT4G29490	AT5G55480
ENSG00000134852	ENSG00000096872	ENSG00000155849	ENSMUSG00000020674	ENSMUSG00000056394	ENSMUSG00000030492	ENSGALG00010029697	ENSGALG00010016702	ENSGALG00010022585	ENSDARG00000102381	ENSDARG00000079741	ENSDARG00000030349	ENSPCIG00000012419	ENSPCIG00000007721	ENSPCIG00000004359	ENSTRUG00000011192	ENSTRUG00000013925	ENSTRUG00000021742	F35H10.10.1	K07F5.4.1	F15E11.3.1	AT1G77590	AT5G14580	AT5G58970
ENSG00000134853	ENSG00000101890	ENSG00000159131	ENSMUSG00000020893	ENSMUSG00000030730	ENSMUSG00000033249	ENSGALG00010005562	ENSGALG00010016797	ENSGALG00010022747	ENSDARG00000102908	ENSDARG00000079933	ENSDARG00000030887	ENSPCIG00000012603	ENSPCIG00000008256	ENSPCIG00000033766	ENSTRUG00000007727	ENSTRUG00000031525	ENSTRUG00000032210	F36A2.2.1	K07H8.2a.1	F16G10.4.1	AT1G79210	AT5G16270	AT5G62090
ENSG00000135945	ENSG00000102890	ENSG00000162929	ENSMUSG00000020898	ENSMUSG00000031262	ENSMUSG00000034570	ENSGALG00010021062	ENSGALG00010016863	ENSGALG00010023513	ENSDARG00000103001	ENSDARG00000086317	ENSDARG00000031426	ENSPCIG00000012781	ENSPCIG00000008578	ENSPCIG00000006554	ENSTRUG00000028965	ENSTRUG00000003910	ENSTRUG00000029119	F36H1.4a.1	K07H8.2b.1	F16G10.8.1	AT1G79230	AT5G20930	AT5G65950
ENSG00000136010	ENSG00000106829	ENSG00000173040	ENSMUSG00000021870	ENSMUSG00000040586	ENSMUSG00000038085	ENSGALG00010000595	ENSGALG00010016991	ENSGALG00010023903	ENSDARG00000109412	ENSDARG00000086956	ENSDARG00000031435	ENSPCIG00000014477	ENSPCIG00000014009	ENSPCIG00000006866	ENSTRUG00000002010	ENSTRUG00000026796	ENSTRUG00000028006	F36H1.4b.2	K08B12.3.1	F17C11.22.1	AT1G80030	AT5G35360	AT1G03960
ENSG00000136152	ENSG00000108469	ENSG00000198952	ENSMUSG00000021952	ENSMUSG00000026726	ENSMUSG00000041343	ENSGALG00010019284	ENSGALG00010017106	ENSGALG00010023917	ENSDARG00000109653	ENSDARG00000087243	ENSDARG00000033175	ENSPCIG00000014936	ENSPCIG00000009168	ENSPCIG00000011393	ENSTRUG00000002543	ENSTRUG00000033154	ENSTRUG00000026938	F36H1.4c.1	K08C7.6.1	F17C11.5.1	AT2G01270	AT5G49555	AT1G20540
ENSG00000136937	ENSG00000141161	ENSG00000078674	ENSMUSG00000022231	ENSMUSG00000003623	ENSMUSG00000046008	ENSGALG00010021114	ENSGALG00010017266	ENSGALG00010024052	ENSDARG00000110157	ENSDARG00000087584	ENSDARG00000033227	ENSPCIG00000015221	ENSPCIG00000010827	ENSPCIG00000011711	ENSTRUG00000001369	ENSTRUG00000032629	ENSTRUG00000014134	F36H1.4h.1	K08D12.2.1	F18E2.2.1	AT2G01910	AT5G53760	AT1G22200
ENSG00000137225	ENSG00000164808	ENSG00000079387	ENSMUSG00000022240	ENSMUSG00000014668	ENSMUSG00000047022	ENSGALG00010017006	ENSGALG00010017638	ENSGALG00010024277	ENSDARG00000110437	ENSDARG00000087601	ENSDARG00000033533	ENSPCIG00000026876	ENSPCIG00000011227	ENSPCIG00000012308	ENSTRUG00000008573	ENSTRUG00000007946	ENSTRUG00000030654	F37C4.3.1	K08D12.5a.1	F18E3.1.1	AT2G02090	AT2G36200	AT1G60090
ENSG00000138081	ENSG00000168487	ENSG00000080608	ENSMUSG00000022390	ENSMUSG00000020330	ENSMUSG00000048440	ENSGALG00010000263	ENSGALG00010017706	ENSGALG00010026652	ENSDARG00000111528	ENSDARG00000087767	ENSDARG00000034330	ENSPCIG00000016129	ENSPCIG00000011763	ENSPCIG00000016758	ENSTRUG00000005953	ENSTRUG00000021307	ENSTRUG00000015757	F38E11.6a.1	K08D12.5b.1	F18F11.1.1	AT2G05210	AT3G15220	AT1G60270
ENSG00000140396	ENSG00000275023	ENSG00000123552	ENSMUSG00000023868	ENSMUSG00000021911	ENSMUSG00000049871	ENSGALG00010000431	ENSGALG00010017898	ENSGALG00010027273	ENSDARG00000112821	ENSDARG00000088029	ENSDARG00000034457	ENSPCIG00000016371	ENSPCIG00000012657	ENSPCIG00000017061	ENSTRUG00000008243	ENSTRUG00000000389	ENSTRUG00000032951	F38E11.6b.1	K08E3.4.1	F19H8.2.1	AT2G05990	AT3G21430	AT1G73390
ENSG00000140563	ENSG00000001626	ENSG00000143374	ENSMUSG00000024201	ENSMUSG00000026037	ENSMUSG00000066072	ENSGALG00010001279	ENSGALG00010018063	ENSGALG00010027410	ENSDARG00000113702	ENSDARG00000088347	ENSDARG00000034705	ENSPCIG00000016761	ENSPCIG00000012863	ENSPCIG00000017067	ENSTRUG00000005804	ENSTRUG00000008111	ENSTRUG00000031299	F39D8.1d.1	K08F11.4a.1	F20B6.4.2	AT2G10440	AT4G15180	AT1G79150
ENSG00000140943	ENSG00000012817	ENSG00000168827	ENSMUSG00000024812	ENSMUSG00000027012	ENSMUSG00000079418	ENSGALG00010001704	ENSGALG00010018608	ENSGALG00010027522	ENSDARG00000115216	ENSDARG00000088708	ENSDARG00000035056	ENSPCIG00000016789	ENSPCIG00000013214	ENSPCIG00000005183	ENSTRUG00000016912	ENSTRUG00000007482	ENSTRUG00000030939	F39D8.1e.1	K08F8.2.1	F20C5.7.1	AT2G17320	AT5G05490	AT1G79650
ENSG00000142599	ENSG00000068654	ENSG00000176040	ENSMUSG00000024851	ENSMUSG00000027668	ENSMUSG00000090121	ENSGALG00010002435	ENSGALG00010018623	ENSGALG00010027964	ENSDARG00000115422	ENSDARG00000088895	ENSDARG00000035422	ENSPCIG00000017140	ENSPCIG00000013405	ENSPCIG00000023009	ENSTRUG00000027183	ENSTRUG00000015105	ENSTRUG00000004596	F41E6.14.1	K09A9.3.1	F20E11.6.1	AT2G17340	AT5G58450	AT2G03070
ENSG00000143643	ENSG00000091128	ENSG00000178105	ENSMUSG00000024913	ENSMUSG00000029338	ENSMUSG00000090625	ENSGALG00010005086	ENSGALG00010018670	ENSGALG00010028485	ENSDARG00000115721	ENSDARG00000088923	ENSDARG00000035434	ENSPCIG00000017966	ENSPCIG00000013540	ENSPCIG00000027799	ENSTRUG00000016753	ENSTRUG00000015775	ENSTRUG00000033117	F42D1.3.3	K09B3.1a.1	F21D12.5.1	AT2G17890	AT5G66030	AT2G32950
ENSG00000143850	ENSG00000107611	ENSG00000204130	ENSMUSG00000025557	ENSMUSG00000029439	ENSMUSG00000116876	ENSGALG00010005264	ENSGALG00010019820	ENSGALG00010029518	ENSDARG00000102277	ENSDARG00000088989	ENSDARG00000035573	ENSPCIG00000018366	ENSPCIG00000013928	ENSPCIG00000027865	ENSTRUG00000007646	ENSTRUG00000003040	ENSTRUG00000003208	F45E4.10b.1	K09C4.7.1	F22B3.5a.1	AT2G18730	AT2G41790	AT3G26380
ENSG00000143924	ENSG00000125730	ENSG00000163554	ENSMUSG00000026082	ENSMUSG00000031786	ENSMUSG00000116988	ENSGALG00010005409	ENSGALG00010020027	ENSGALG00010013116	ENSDARG00000110169	ENSDARG00000089223	ENSDARG00000035686	ENSPCIG00000018522	ENSPCIG00000014228	ENSPCIG00000028138	ENSTRUG00000016011	ENSTRUG00000014399	ENSTRUG00000032666	F46B3.5.1	K09C6.4a.1	F22B3.5b.1	AT2G20440	AT3G57470	AT4G22100
ENSG00000143952	ENSG00000155085	ENSG00000074771	ENSMUSG00000026496	ENSMUSG00000032289	ENSMUSG00000000600	ENSGALG00010005499	ENSGALG00010020075	ENSGALG00010016417	ENSDARG00000025218	ENSDARG00000089236	ENSDARG00000035697	ENSPCIG00000018724	ENSPCIG00000014426	ENSPCIG00000028304	ENSTRUG00000010275	ENSTRUG00000005849	ENSTRUG00000027812	F47D12.1a.1	K09G1.1b.2	F22D6.9.1	AT2G20840	AT2G20580	AT4G23250
ENSG00000144908	ENSG00000056558	ENSG00000101052	ENSMUSG00000026519	ENSMUSG00000035093	ENSMUSG00000008200	ENSGALG00010006633	ENSGALG00010020679	ENSGALG00010017605	ENSDARG00000059460	ENSDARG00000089478	ENSDARG00000035985	ENSPCIG00000018840	ENSPCIG00000014929	ENSPCIG00000028353	ENSTRUG00000030471	ENSTRUG00000006055	ENSTRUG00000027059	F48C11.2a.1	K09G1.1b.3	F22F7.1a.1	AT2G20990	AT3G05970	AT4G35850
ENSG00000145214	ENSG00000057149	ENSG00000105483	ENSMUSG00000026587	ENSMUSG00000037815	ENSMUSG00000010122	ENSGALG00010007007	ENSGALG00010020873	ENSGALG00010021251	ENSDARG00000111185	ENSDARG00000089525	ENSDARG00000036175	ENSPCIG00000019242	ENSPCIG00000015632	ENSPCIG00000029036	ENSTRUG00000027879	ENSTRUG00000018437	ENSTRUG00000028228	F49E2.2a.3	K09G1.1b.4	F23C8.8.1	AT2G23740	AT5G27600	AT5G04900
ENSG00000145246	ENSG00000061455	ENSG00000109758	ENSMUSG00000026657	ENSMUSG00000053552	ENSMUSG00000021392	ENSGALG00010008745	ENSGALG00010020994	ENSGALG00010021980	ENSDARG00000001431	ENSDARG00000089529	ENSDARG00000036305	ENSPCIG00000019324	ENSPCIG00000015716	ENSPCIG00000029581	ENSTRUG00000017880	ENSTRUG00000020315	ENSTRUG00000009168	F49E2.2a.4	K09G1.1c.1	F23F1.3.1	AT2G24990	AT5G47020	AT5G10690
ENSG00000145819	ENSG00000066185	ENSG00000115919	ENSMUSG00000026812	ENSMUSG00000060843	ENSMUSG00000021428	ENSGALG00010009118	ENSGALG00010021016	ENSGALG00010024283	ENSDARG00000003684	ENSDARG00000089790	ENSDARG00000036426	ENSPCIG00000019786	ENSPCIG00000016134	ENSPCIG00000029749	ENSTRUG00000009574	ENSTRUG00000011579	ENSTRUG00000006533	F49E2.2c.1	K09G1.1d.1	F23F12.10.1	AT2G25737	AT1G28420	AT5G11030
ENSG00000147485	ENSG00000073008	ENSG00000116151	ENSMUSG00000027678	ENSMUSG00000034664	ENSMUSG00000021803	ENSGALG00010009306	ENSGALG00010021272	ENSGALG00010013777	ENSDARG00000003789	ENSDARG00000089833	ENSDARG00000036473	ENSPCIG00000019961	ENSPCIG00000016290	ENSPCIG00000029891	ENSTRUG00000000437	ENSTRUG00000004741	ENSTRUG00000002101	F52E4.4.1	K09G1.1e.1	F25D7.2.1	AT2G28130	AT2G21410	AT5G20990
ENSG00000151276	ENSG00000074416	ENSG00000116745	ENSMUSG00000028041	ENSMUSG00000108596	ENSMUSG00000022802	ENSGALG00010009315	ENSGALG00010021513	ENSGALG00010021514	ENSDARG00000003854	ENSDARG00000089844	ENSDARG00000036875	ENSPCIG00000020329	ENSPCIG00000016727	ENSPCIG00000029914	ENSTRUG00000000717	ENSTRUG00000027910	ENSTRUG00000003408	F52H2.2b.1	K09H9.6.1	F25H9.2.1	AT2G30980	AT2G21440	AT5G26180
ENSG00000151718	ENSG00000075142	ENSG00000117262	ENSMUSG00000028127	ENSMUSG00000004151	ENSMUSG00000030244	ENSGALG00010009551	ENSGALG00010021614	ENSGALG00010004346	ENSDARG00000004055	ENSDARG00000090228	ENSDARG00000037199	ENSPCIG00000020485	ENSPCIG00000017219	ENSPCIG00000030010	ENSTRUG00000001440	ENSTRUG00000032771	ENSTRUG00000004276	F53C11.5a.1	K10C2.4.1	F26A1.7a.1	AT2G33540	AT2G43400	AT5G38660
ENSG00000152092	ENSG00000075415	ENSG00000120798	ENSMUSG00000028184	ENSMUSG00000018697	ENSMUSG00000031967	ENSGALG00010009640	ENSGALG00010021731	ENSGALG00010013265	ENSDARG00000007219	ENSDARG00000090767	ENSDARG00000037266	ENSPCIG00000020522	ENSPCIG00000017431	ENSPCIG00000000695	ENSTRUG00000001762	ENSTRUG00000026106	ENSTRUG00000006670	F58G6.6a.1	K10C3.6b.1	F26B1.1.1	AT2G34940	AT4G23540	AT5G40740
ENSG00000153165	ENSG00000077092	ENSG00000138395	ENSMUSG00000028330	ENSMUSG00000018752	ENSMUSG00000032343	ENSGALG00010009653	ENSGALG00010022166	ENSGALG00010029402	ENSDARG00000007523	ENSDARG00000090847	ENSDARG00000037359	ENSPCIG00000022587	ENSPCIG00000017500	ENSPCIG00000000433	ENSTRUG00000003894	ENSTRUG00000017143	ENSTRUG00000008437	H11E01.3d.1	K10D2.8.1	F26D10.8.1	AT2G36530	AT5G02310	AT5G47900
ENSG00000157087	ENSG00000077463	ENSG00000139324	ENSMUSG00000028373	ENSMUSG00000022574	ENSMUSG00000032946	ENSGALG00010009676	ENSGALG00010022765	ENSGALG00010004927	ENSDARG00000007654	ENSDARG00000090870	ENSDARG00000037361	ENSPCIG00000022871	ENSPCIG00000017813	ENSPCIG00000005870	ENSTRUG00000004017	ENSTRUG00000031210	ENSTRUG00000010448	H15N14.1e.1	K10D6.2c.1	F26D11.9.1	AT2G38040	AT5G63960	AT5G64050
ENSG00000158220	ENSG00000079459	ENSG00000159461	ENSMUSG00000028700	ENSMUSG00000022833	ENSMUSG00000035382	ENSGALG00010010035	ENSGALG00010024326	ENSGALG00010005552	ENSDARG00000011157	ENSDARG00000090901	ENSDARG00000037789	ENSPCIG00000024420	ENSPCIG00000018306	ENSPCIG00000004112	ENSTRUG00000004174	ENSTRUG00000017475	ENSTRUG00000012066	H20J18.1a.1	K10G4.5.1	F26G5.1a.1	AT2G40660	AT1G03000	AT1G17450
ENSG00000159842	ENSG00000080709	ENSG00000160282	ENSMUSG00000029231	ENSMUSG00000024253	ENSMUSG00000039703	ENSGALG00010010226	ENSGALG00010024370	ENSGALG00010009000	ENSDARG00000013755	ENSDARG00000090929	ENSDARG00000037794	ENSPCIG00000024887	ENSPCIG00000018424	ENSPCIG00000004412	ENSTRUG00000004214	ENSTRUG00000000681	ENSTRUG00000014477	H20J18.1f.2	K10H10.10a.1	F26G5.1b.1	AT2G41460	AT1G04020	AT1G66530
ENSG00000160218	ENSG00000081320	ENSG00000167614	ENSMUSG00000030064	ENSMUSG00000026098	ENSMUSG00000045629	ENSGALG00010012293	ENSGALG00010024375	ENSGALG00010009780	ENSDARG00000013838	ENSDARG00000090953	ENSDARG00000037946	ENSPCIG00000024999	ENSPCIG00000019844	ENSPCIG00000032434	ENSTRUG00000004367	ENSTRUG00000000984	ENSTRUG00000017202	H38K22.5a.2	M01A8.1b.1	F26G5.4.1	AT2G46090	AT1G08720	AT3G09100
ENSG00000162337	ENSG00000087302	ENSG00000184216	ENSMUSG00000030075	ENSMUSG00000027489	ENSMUSG00000079584	ENSGALG00010012706	ENSGALG00010024567	ENSGALG00010012154	ENSDARG00000013965	ENSDARG00000090981	ENSDARG00000038185	ENSPCIG00000025185	ENSPCIG00000019947	ENSPCIG00000010407	ENSTRUG00000004731	ENSTRUG00000025115	ENSTRUG00000017540	H38K22.5b.2	M02B1.3a.1	F26H9.5.1	AT2G46270	AT1G09300	AT3G54440
ENSG00000162643	ENSG00000091986	ENSG00000187522	ENSMUSG00000030088	ENSMUSG00000028644	ENSMUSG00000039062	ENSGALG00010013436	ENSGALG00010024695	ENSGALG00010012486	ENSDARG00000015902	ENSDARG00000091138	ENSDARG00000038405	ENSPCIG00000025418	ENSPCIG00000020351	ENSPCIG00000013998	ENSTRUG00000004558	ENSTRUG00000001170	ENSTRUG00000022647	H39E23.1g.1	M02B1.3b.1	F27C1.13.1	AT2G46930	AT1G13030	AT4G21670
ENSG00000162949	ENSG00000093000	ENSG00000188092	ENSMUSG00000030092	ENSMUSG00000029263	ENSMUSG00000046861	ENSGALG00010014504	ENSGALG00010025263	ENSGALG00010013152	ENSDARG00000016527	ENSDARG00000091624	ENSDARG00000039579	ENSPCIG00000025795	ENSPCIG00000021350	ENSPCIG00000023775	ENSTRUG00000005234	ENSTRUG00000001264	ENSTRUG00000012570	K02E10.7.1	M02B7.5d.1	F27C1.2a.1	AT2G47000	AT1G31420	AT5G49780
ENSG00000163399	ENSG00000095794	ENSG00000214753	ENSMUSG00000030201	ENSMUSG00000031837	ENSMUSG00000045102	ENSGALG00010014736	ENSGALG00010025637	ENSGALG00010016733	ENSDARG00000017437	ENSDARG00000091936	ENSDARG00000039615	ENSPCIG00000026048	ENSPCIG00000021476	ENSPCIG00000024141	ENSTRUG00000005390	ENSTRUG00000002994	ENSTRUG00000002818	K05B2.5c.1	M04B2.7b.1	F28B3.9.2	AT3G02320	AT1G32900	AT5G62310
ENSG00000164694	ENSG00000099260	ENSG00000112983	ENSMUSG00000030533	ENSMUSG00000037217	ENSMUSG00000040488	ENSGALG00010015867	ENSGALG00010025882	ENSGALG00010018089	ENSDARG00000018259	ENSDARG00000092459	ENSDARG00000040008	ENSPCIG00000026051	ENSPCIG00000021485	ENSPCIG00000024387	ENSTRUG00000005658	ENSTRUG00000001570	ENSTRUG00000028875	K07D4.7a.1	M04B2.7g.1	F28C12.7.1	AT3G02540	AT1G50430	AT4G02070
ENSG00000165240	ENSG00000100124	ENSG00000197121	ENSMUSG00000030534	ENSMUSG00000038637	ENSMUSG00000016356	ENSGALG00010015928	ENSGALG00010026070	ENSGALG00010020574	ENSDARG00000018423	ENSDARG00000092501	ENSDARG00000040177	ENSPCIG00000026231	ENSPCIG00000021979	ENSPCIG00000016712	ENSTRUG00000007352	ENSTRUG00000001775	ENSTRUG00000009627	K08B4.1a.1	M106.4c.1	F29A7.6.1	AT3G03790	AT1G73280	AT5G57190
ENSG00000165699	ENSG00000100526	ENSG00000128815	ENSMUSG00000031410	ENSMUSG00000040536	ENSMUSG00000053093	ENSGALG00010015992	ENSGALG00010027109	ENSGALG00010022554	ENSDARG00000018750	ENSDARG00000092659	ENSDARG00000040282	ENSPCIG00000026401	ENSPCIG00000022466	ENSPCIG00000022201	ENSTRUG00000007481	ENSTRUG00000001861	ENSTRUG00000006000	K08B4.1b.1	M110.2.1	F30A10.6.1	AT3G03890	AT2G14255	AT2G17510
ENSG00000166747	ENSG00000102030	ENSG00000138835	ENSMUSG00000031563	ENSMUSG00000061032	ENSMUSG00000053877	ENSGALG00010016111	ENSGALG00010027139	ENSGALG00010024230	ENSDARG00000019038	ENSDARG00000092745	ENSDARG00000040309	ENSPCIG00000026414	ENSPCIG00000023612	ENSPCIG00000001346	ENSTRUG00000007571	ENSTRUG00000002189	ENSTRUG00000016768	R03E9.4.1	M162.5.1	F31E3.1.1	AT3G05840	AT2G17820	AT1G26170
ENSG00000168137	ENSG00000102984	ENSG00000167632	ENSMUSG00000032485	ENSMUSG00000096914	ENSMUSG00000038545	ENSGALG00010016789	ENSGALG00010027173	ENSGALG00010024576	ENSDARG00000020134	ENSDARG00000092813	ENSDARG00000040430	ENSPCIG00000026435	ENSPCIG00000024044	ENSPCIG00000012677	ENSTRUG00000008447	ENSTRUG00000002917	ENSTRUG00000006230	R04F11.4a.1	M199.136.1	F31F4.4.1	AT3G05910	AT2G38330	AT1G23935
ENSG00000169231	ENSG00000103316	ENSG00000168067	ENSMUSG00000032735	ENSMUSG00000002428	ENSMUSG00000032409	ENSGALG00010016915	ENSGALG00010027223	ENSGALG00010024720	ENSDARG00000020239	ENSDARG00000092896	ENSDARG00000040584	ENSPCIG00000027075	ENSPCIG00000024756	ENSPCIG00000017889	ENSTRUG00000009120	ENSTRUG00000003476	ENSTRUG00000029820	R04F11.4b.1	M199.6.1	F32A7.5b.1	AT3G12680	AT3G02030	AT5G57160
ENSG00000169629	ENSG00000104154	ENSG00000001630	ENSMUSG00000032776	ENSMUSG00000020828	ENSMUSG00000040760	ENSGALG00010017516	ENSGALG00010027356	ENSGALG00010027383	ENSDARG00000020960	ENSDARG00000093074	ENSDARG00000040713	ENSPCIG00000027809	ENSPCIG00000025011	ENSPCIG00000029839	ENSTRUG00000009527	ENSTRUG00000003480	ENSTRUG00000033351	R05G6.10c.1	M7.7.1	F32D1.9b.1	AT3G14100	AT3G09090	AT5G51820
ENSG00000171723	ENSG00000105668	ENSG00000011295	ENSMUSG00000032816	ENSMUSG00000020952	ENSMUSG00000040907	ENSGALG00010017983	ENSGALG00010027368	ENSGALG00010011429	ENSDARG00000021151	ENSDARG00000093253	ENSDARG00000040982	ENSPCIG00000028725	ENSPCIG00000025036	ENSPCIG00000029882	ENSTRUG00000009564	ENSTRUG00000003945	ENSTRUG00000007835	R07B7.8.1	M70.3b.1	F32D8.5a.1	AT3G14130	AT3G20540	AT1G31230
ENSG00000175471	ENSG00000105865	ENSG00000013523	ENSMUSG00000033161	ENSMUSG00000025081	ENSMUSG00000041112	ENSGALG00010018060	ENSGALG00010027699	ENSGALG00010024946	ENSDARG00000021466	ENSDARG00000093622	ENSDARG00000041375	ENSPCIG00000029238	ENSPCIG00000025355	ENSPCIG00000013650	ENSTRUG00000010034	ENSTRUG00000004203	ENSTRUG00000018372	R08D7.7.2	R01H2.7.1	F32D8.5b.1	AT3G14150	AT3G52940	AT1G64550
ENSG00000178971	ENSG00000106460	ENSG00000025434	ENSMUSG00000033191	ENSMUSG00000029250	ENSMUSG00000047921	ENSGALG00010018119	ENSGALG00010027909	ENSGALG00010004980	ENSDARG00000026329	ENSDARG00000093686	ENSDARG00000041462	ENSPCIG00000025643	ENSPCIG00000025371	ENSPCIG00000019608	ENSTRUG00000010186	ENSTRUG00000004222	ENSTRUG00000008974	R09A8.3.2	R03G5.6.1	F33D11.6.1	AT3G14420	AT4G10050	AT3G54670
ENSG00000179094	ENSG00000112531	ENSG00000047579	ENSMUSG00000033792	ENSMUSG00000109561	ENSMUSG00000085576	ENSGALG00010018276	ENSGALG00010027995	ENSGALG00010016921	ENSDARG00000028053	ENSDARG00000093960	ENSDARG00000041575	ENSPCIG00000015052	ENSPCIG00000025566	ENSPCIG00000026558	ENSTRUG00000010430	ENSTRUG00000004224	ENSTRUG00000016780	R13.3.1	R05A10.7.1	F33H2.6.1	AT3G15390	AT4G12910	AT2G26780
ENSG00000179889	ENSG00000112763	ENSG00000070476	ENSMUSG00000034801	ENSMUSG00000034023	ENSMUSG00000079429	ENSGALG00010018296	ENSGALG00010028020	ENSGALG00010018379	ENSDARG00000028469	ENSDARG00000094328	ENSDARG00000041811	ENSPCIG00000028200	ENSPCIG00000025798	ENSPCIG00000027093	ENSTRUG00000010991	ENSTRUG00000004523	ENSTRUG00000013476	R13F6.6c.1	R05D3.3.3	F33H2.8b.1	AT3G20270	AT4G16144	AT1G49040
ENSG00000184014	ENSG00000113303	ENSG00000074319	ENSMUSG00000034893	ENSMUSG00000017670	ENSMUSG00000024833	ENSGALG00010018531	ENSGALG00010028174	ENSGALG00010019855	ENSDARG00000030514	ENSDARG00000094370	ENSDARG00000041925	ENSPCIG00000014928	ENSPCIG00000026062	ENSPCIG00000023957	ENSTRUG00000011256	ENSTRUG00000005081	ENSTRUG00000016136	R13F6.9.1	R05F9.1a.1	F35C5.1.1	AT3G21250	AT4G17740	AT1G10540
ENSG00000184056	ENSG00000113389	ENSG00000100365	ENSMUSG00000035901	ENSMUSG00000022098	ENSMUSG00000027774	ENSGALG00010018721	ENSGALG00010028474	ENSGALG00010029182	ENSDARG00000031015	ENSDARG00000094522	ENSDARG00000042752	ENSPCIG00000008724	ENSPCIG00000027100	ENSPCIG00000024711	ENSTRUG00000011749	ENSTRUG00000005387	ENSTRUG00000000753	R57.1c.1	R06C1.6.1	F35D11.1.1	AT3G21290	AT4G31430	AT1G77890
ENSG00000184144	ENSG00000114354	ENSG00000100889	ENSMUSG00000036006	ENSMUSG00000024642	ENSMUSG00000028107	ENSGALG00010020284	ENSGALG00010028579	ENSGALG00010005462	ENSDARG00000032327	ENSDARG00000094561	ENSDARG00000042934	ENSPCIG00000021003	ENSPCIG00000028532	ENSPCIG00000016599	ENSTRUG00000012073	ENSTRUG00000005568	ENSTRUG00000011477	T01H8.1b.1	R06C7.7a.1	F35D2.2.1	AT3G30200	AT5G20080	AT2G17430
ENSG00000185101	ENSG00000114796	ENSG00000101019	ENSMUSG00000036281	ENSMUSG00000026211	ENSMUSG00000031864	ENSGALG00010020478	ENSGALG00010028745	ENSGALG00010026355	ENSDARG00000042126	ENSDARG00000094577	ENSDARG00000043002	ENSPCIG00000014821	ENSPCIG00000028549	ENSPCIG00000009504	ENSTRUG00000012441	ENSTRUG00000005847	ENSTRUG00000000156	T01H8.1c.1	R07B1.5.1	F35F10.11.1	AT3G42050	AT5G22110	AT2G22980
ENSG00000186716	ENSG00000115042	ENSG00000104974	ENSMUSG00000036391	ENSMUSG00000026594	ENSMUSG00000036693	ENSGALG00010021492	ENSGALG00010028761	ENSGALG00010002331	ENSDARG00000044902	ENSDARG00000094674	ENSDARG00000043084	ENSPCIG00000019725	ENSPCIG00000029263	ENSPCIG00000011522	ENSTRUG00000013186	ENSTRUG00000030082	ENSTRUG00000004273	T02E1.2.2	R09B5.12a.1	F36D1.6.2	AT3G46330	AT5G35750	AT2G30800
ENSG00000187800	ENSG00000116649	ENSG00000105245	ENSMUSG00000036452	ENSMUSG00000026669	ENSMUSG00000041303	ENSGALG00010021512	ENSGALG00010029151	ENSGALG00010010829	ENSDARG00000052242	ENSDARG00000094735	ENSDARG00000043198	ENSPCIG00000031389	ENSPCIG00000029704	ENSPCIG00000030434	ENSTRUG00000013221	ENSTRUG00000006413	ENSTRUG00000010452	T03G6.2b.1	R09B5.12b.1	F36D4.2.1	AT3G50100	AT5G51450	AT2G43070
ENSG00000196132	ENSG00000119402	ENSG00000105698	ENSMUSG00000036661	ENSMUSG00000027665	ENSMUSG00000041360	ENSGALG00010021803	ENSGALG00010029170	ENSGALG00010022652	ENSDARG00000054320	ENSDARG00000094794	ENSDARG00000043511	ENSPCIG00000016381	ENSPCIG00000030536	ENSPCIG00000003128	ENSTRUG00000013351	ENSTRUG00000006765	ENSTRUG00000028910	T03G6.2c.1	R09G11.1.1	F36F12.5.1	AT3G59550	AT5G53770	AT3G50430
ENSG00000196862	ENSG00000119812	ENSG00000110169	ENSMUSG00000036817	ENSMUSG00000028292	ENSMUSG00000053289	ENSGALG00010022072	ENSGALG00010029213	ENSGALG00010000789	ENSDARG00000054874	ENSDARG00000094820	ENSDARG00000043536	ENSPCIG00000036957	ENSPCIG00000035336	ENSPCIG00000004840	ENSTRUG00000013543	ENSTRUG00000007391	ENSTRUG00000003616	T05A10.5b.1	R09H3.3.2	F36F12.6.1	AT3G60140	AT5G55220	AT3G56160
ENSG00000196961	ENSG00000121766	ENSG00000110955	ENSMUSG00000036834	ENSMUSG00000028576	ENSMUSG00000024104	ENSGALG00010022157	ENSGALG00010029272	ENSGALG00010001157	ENSDARG00000055053	ENSDARG00000094862	ENSDARG00000043767	ENSPCIG00000000782	ENSPCIG00000036319	ENSPCIG00000018502	ENSTRUG00000014420	ENSTRUG00000007804	ENSTRUG00000004949	T05C12.2.1	R10D12.10.1	F36G3.2.1	AT3G61620	AT5G57655	AT3G66658
ENSG00000203485	ENSG00000122986	ENSG00000112234	ENSMUSG00000037148	ENSMUSG00000036912	ENSMUSG00000001155	ENSGALG00010023211	ENSGALG00010029307	ENSGALG00010001165	ENSDARG00000056929	ENSDARG00000094868	ENSDARG00000043768	ENSPCIG00000011998	ENSPCIG00000021502	ENSPCIG00000019146	ENSTRUG00000014914	ENSTRUG00000008148	ENSTRUG00000006112	T05D4.4a.1	R10E11.6a.2	F36G3.3.1	AT3G62120	AT1G49340	AT4G15340
ENSG00000078814	ENSG00000124508	ENSG00000113889	ENSMUSG00000037679	ENSMUSG00000038831	ENSMUSG00000001416	ENSGALG00010023478	ENSGALG00010029329	ENSGALG00010001190	ENSDARG00000059003	ENSDARG00000095132	ENSDARG00000043848	ENSPCIG00000020043	ENSPCIG00000014769	ENSPCIG00000024106	ENSTRUG00000014939	ENSTRUG00000008976	ENSTRUG00000017203	T06H11.1c.1	R10E8.1a.2	F36H12.2a.1	AT4G02600	AT4G27370	AT4G21520
ENSG00000196074	ENSG00000124557	ENSG00000128872	ENSMUSG00000037681	ENSMUSG00000041974	ENSMUSG00000006542	ENSGALG00010024851	ENSGALG00010029443	ENSGALG00010001235	ENSDARG00000059333	ENSDARG00000095174	ENSDARG00000043962	ENSPCIG00000017088	ENSPCIG00000019382	ENSPCIG00000032314	ENSTRUG00000014975	ENSTRUG00000009523	ENSTRUG00000004460	T06H11.1d.1	R10H10.3.1	F37B4.2.1	AT4G04890	AT5G20320	AT4G25940
ENSG00000197565	ENSG00000129071	ENSG00000138433	ENSMUSG00000037965	ENSMUSG00000063063	ENSMUSG00000020111	ENSGALG00010025666	ENSGALG00010029479	ENSGALG00010001754	ENSDARG00000059653	ENSDARG00000095189	ENSDARG00000044125	ENSPCIG00000022670	ENSPCIG00000032201	ENSPCIG00000000092	ENSTRUG00000015036	ENSTRUG00000010102	ENSTRUG00000008000	T06H11.1e.1	R11A8.1b.1	F37C4.6a.1	AT4G08800	AT1G06840	AT1G07110
ENSG00000081248	ENSG00000129472	ENSG00000139620	ENSMUSG00000038677	ENSMUSG00000070331	ENSMUSG00000020698	ENSGALG00010025723	ENSGALG00010001469	ENSGALG00010001759	ENSDARG00000059900	ENSDARG00000095510	ENSDARG00000044267	ENSPCIG00000024229	ENSPCIG00000021478	ENSPCIG00000003013	ENSTRUG00000015934	ENSTRUG00000010321	ENSTRUG00000012972	T08G11.5.1	R11A8.8.1	F38A1.10.1	AT4G11810	AT1G68750	AT1G56145
ENSG00000169436	ENSG00000129810	ENSG00000140623	ENSMUSG00000038762	ENSMUSG00000075376	ENSMUSG00000021715	ENSGALG00010025846	ENSGALG00010005521	ENSGALG00010001798	ENSDARG00000060978	ENSDARG00000095590	ENSDARG00000044414	ENSPCIG00000000172	ENSPCIG00000036456	ENSPCIG00000011667	ENSTRUG00000016001	ENSTRUG00000010400	ENSTRUG00000015838	T13H2.4a.1	R11E3.1.1	F38A5.3a.1	AT4G11820	AT1G79440	AT1G09800
ENSG00000021762	ENSG00000130813	ENSG00000146038	ENSMUSG00000039000	ENSMUSG00000033276	ENSMUSG00000022945	ENSGALG00010026068	ENSGALG00010006465	ENSGALG00010002415	ENSDARG00000061039	ENSDARG00000096097	ENSDARG00000044774	ENSPCIG00000000198	ENSPCIG00000031166	ENSPCIG00000018652	ENSTRUG00000016121	ENSTRUG00000010637	ENSTRUG00000018079	T13H2.4d.1	R13D7.3.1	F39H11.1.1	AT4G12430	AT3G63340	AT1G11940
ENSG00000027644	ENSG00000131470	ENSG00000147647	ENSMUSG00000039831	ENSMUSG00000034115	ENSMUSG00000025200	ENSGALG00010026409	ENSGALG00010009498	ENSGALG00010002625	ENSDARG00000061040	ENSDARG00000096110	ENSDARG00000045141	ENSPCIG00000000283	ENSPCIG00000025344	ENSPCIG00000020195	ENSTRUG00000016560	ENSTRUG00000010834	ENSTRUG00000018658	T16H12.6.1	R13F6.3.1	F39H2.4.1	AT4G13345	AT4G02660	AT1G12350
ENSG00000035403	ENSG00000132563	ENSG00000161542	ENSMUSG00000039852	ENSMUSG00000038685	ENSMUSG00000026023	ENSGALG00010027082	ENSGALG00010011616	ENSGALG00010002782	ENSDARG00000061682	ENSDARG00000096305	ENSDARG00000045153	ENSPCIG00000000332	ENSPCIG00000000561	ENSPCIG00000017511	ENSTRUG00000016566	ENSTRUG00000011169	ENSTRUG00000017032	T19B4.1.1	R148.5a.1	F40D4.9a.1	AT4G15430	AT5G12920	AT1G14970
ENSG00000039523	ENSG00000134207	ENSG00000162711	ENSMUSG00000042772	ENSMUSG00000049553	ENSMUSG00000026866	ENSGALG00010027252	ENSGALG00010012129	ENSGALG00010003166	ENSDARG00000061742	ENSDARG00000096523	ENSDARG00000045164	ENSPCIG00000000816	ENSPCIG00000011950	ENSPCIG00000029631	ENSTRUG00000016595	ENSTRUG00000011235	ENSTRUG00000002032	T27F2.2a.1	R151.2a.1	F40E3.2.1	AT4G16420	AT4G24860	AT1G15060
ENSG00000042062	ENSG00000134222	ENSG00000163001	ENSMUSG00000042961	ENSMUSG00000108929	ENSMUSG00000027104	ENSGALG00010027490	ENSGALG00010012454	ENSGALG00010003397	ENSDARG00000062103	ENSDARG00000096625	ENSDARG00000045265	ENSPCIG00000000649	ENSPCIG00000026456	ENSPCIG00000001424	ENSTRUG00000016743	ENSTRUG00000024159	ENSTRUG00000018040	T27F2.2b.1	R173.1.1	F40E3.3.1	AT4G16700	AT1G01590	AT1G24070
ENSG00000055130	ENSG00000135338	ENSG00000164691	ENSMUSG00000043705	ENSMUSG00000000049	ENSMUSG00000028060	ENSGALG00010027911	ENSGALG00010013150	ENSGALG00010003558	ENSDARG00000069937	ENSDARG00000096977	ENSDARG00000045413	ENSPCIG00000001508	ENSPCIG00000034641	ENSPCIG00000000391	ENSTRUG00000016857	ENSTRUG00000011611	ENSTRUG00000024028	T27F2.2c.1	R90.5b.1	F40E3.6a.1	AT4G18050	AT1G06790	AT1G26840
ENSG00000062598	ENSG00000135540	ENSG00000166670	ENSMUSG00000046808	ENSMUSG00000000706	ENSMUSG00000029049	ENSGALG00010028093	ENSGALG00010014902	ENSGALG00010003701	ENSDARG00000070953	ENSDARG00000097652	ENSDARG00000045677	ENSPCIG00000002693	ENSPCIG00000030236	ENSPCIG00000002023	ENSTRUG00000017392	ENSTRUG00000011901	ENSTRUG00000014634	T27F2.2e.1	T01C4.2c.1	F40G12.6.1	AT4G18530	AT1G07670	AT1G31730
ENSG00000065243	ENSG00000136874	ENSG00000167785	ENSMUSG00000047454	ENSMUSG00000001802	ENSMUSG00000029102	ENSGALG00010028128	ENSGALG00010015610	ENSGALG00010003889	ENSDARG00000071090	ENSDARG00000097679	ENSDARG00000045802	ENSPCIG00000003169	ENSPCIG00000001981	ENSPCIG00000004475	ENSTRUG00000017511	ENSTRUG00000011943	ENSTRUG00000006574	T27F2.2f.1	T01C4.6.1	F40G9.5.1	AT4G19420	AT1G11280	AT1G33320
ENSG00000066629	ENSG00000138080	ENSG00000169062	ENSMUSG00000050730	ENSMUSG00000002343	ENSMUSG00000029389	ENSGALG00010029342	ENSGALG00010015972	ENSGALG00010004501	ENSDARG00000071095	ENSDARG00000097959	ENSDARG00000045843	ENSPCIG00000003823	ENSPCIG00000018680	ENSPCIG00000007256	ENSTRUG00000017576	ENSTRUG00000012486	ENSTRUG00000008159	T27F2.2g.1	T01E8.4.1	F41B5.12a.1	AT4G24740	AT1G16890	AT1G65410
ENSG00000072110	ENSG00000138092	ENSG00000171497	ENSMUSG00000053024	ENSMUSG00000002679	ENSMUSG00000033763	ENSGALG00010029363	ENSGALG00010016159	ENSGALG00010004808	ENSDARG00000074169	ENSDARG00000098004	ENSDARG00000045893	ENSPCIG00000004086	ENSPCIG00000032765	ENSPCIG00000008848	ENSTRUG00000018385	ENSTRUG00000013072	ENSTRUG00000021732	T27F2.2h.1	T01G6.6a.1	F41B5.9.1	AT4G24890	AT1G19340	AT2G20170
ENSG00000073417	ENSG00000139168	ENSG00000178605	ENSMUSG00000053852	ENSMUSG00000002781	ENSMUSG00000039033	ENSGALG00010007876	ENSGALG00010016361	ENSGALG00010004879	ENSDARG00000074843	ENSDARG00000098129	ENSDARG00000051748	ENSPCIG00000004080	ENSPCIG00000037144	ENSPCIG00000009641	ENSTRUG00000018392	ENSTRUG00000013225	ENSTRUG00000011430	T27F2.2j.1	T01G6.6b.1	F41E6.17.1	AT4G25230	AT1G20696	AT2G25710
ENSG00000088367	ENSG00000139173	ENSG00000186335	ENSMUSG00000055866	ENSMUSG00000002910	ENSMUSG00000042498	ENSGALG00010011061	ENSGALG00010016390	ENSGALG00010004928	ENSDARG00000075819	ENSDARG00000098206	ENSDARG00000052011	ENSPCIG00000004663	ENSPCIG00000026865	ENSPCIG00000014781	ENSTRUG00000018595	ENSTRUG00000013420	ENSTRUG00000013378	T27F2.2k.1	T01G9.3.1	F42A6.6d.1	AT4G26630	AT1G23480	AT2G27020
ENSG00000088827	ENSG00000140157	ENSG00000186806	ENSMUSG00000058183	ENSMUSG00000003161	ENSMUSG00000066148	ENSGALG00010015606	ENSGALG00010017678	ENSGALG00010005060	ENSDARG00000076090	ENSDARG00000098247	ENSDARG00000052386	ENSPCIG00000004754	ENSPCIG00000034382	ENSPCIG00000015450	ENSTRUG00000012117	ENSTRUG00000013474	ENSTRUG00000015715	T27F2.2l.1	T02E1.1.1	F42F12.4.1	AT4G28130	AT1G24180	AT2G30710
ENSG00000090060	ENSG00000141295	ENSG00000196814	ENSMUSG00000070425	ENSMUSG00000003208	ENSMUSG00000071659	ENSGALG00010023312	ENSGALG00010018030	ENSGALG00010005597	ENSDARG00000076796	ENSDARG00000098420	ENSDARG00000052624	ENSPCIG00000006476	ENSPCIG00000000472	ENSPCIG00000015988	ENSTRUG00000020535	ENSTRUG00000013491	ENSTRUG00000008309	T27F2.2m.1	T02E1.8a.1	F42G8.7b.1	AT4G29180	AT1G24460	AT2G31190
ENSG00000100359	ENSG00000143845	ENSG00000198721	ENSMUSG00000071984	ENSMUSG00000004032	ENSMUSG00000027202	ENSGALG00010023974	ENSGALG00010019124	ENSGALG00010005740	ENSDARG00000076996	ENSDARG00000098492	ENSDARG00000052656	ENSPCIG00000006904	ENSPCIG00000034313	ENSPCIG00000016750	ENSTRUG00000023028	ENSTRUG00000013640	ENSTRUG00000004100	Y105E8A.26c.1	T02H6.5.1	F42G9.1a.1	AT4G32120	AT1G27385	AT2G36910
ENSG00000103534	ENSG00000144460	ENSG00000198933	ENSMUSG00000115232	ENSMUSG00000004642	ENSMUSG00000051506	ENSGALG00010029349	ENSGALG00010020896	ENSGALG00010007224	ENSDARG00000077011	ENSDARG00000098570	ENSDARG00000053457	ENSPCIG00000007360	ENSPCIG00000002077	ENSPCIG00000018358	ENSTRUG00000024843	ENSTRUG00000014023	ENSTRUG00000011805	Y105E8A.7d.1	T03E6.8.1	F43C11.9.1	AT4G32500	AT1G27960	AT2G38680
ENSG00000103994	ENSG00000147127	ENSG00000204020	ENSMUSG00000031273	ENSMUSG00000008489	ENSMUSG00000024948	ENSGALG00010001347	ENSGALG00010021085	ENSGALG00010007337	ENSDARG00000077823	ENSDARG00000098592	ENSDARG00000053475	ENSPCIG00000008073	ENSPCIG00000007463	ENSPCIG00000020069	ENSTRUG00000007193	ENSTRUG00000014468	ENSTRUG00000011884	Y105E8A.7d.2	T05A10.2.1	F43D2.6.1	AT4G32520	AT1G28530	AT2G45910
ENSG00000105738	ENSG00000147872	ENSG00000204334	ENSMUSG00000026407	ENSMUSG00000016206	ENSMUSG00000001942	ENSGALG00010004187	ENSGALG00010021776	ENSGALG00010007761	ENSDARG00000079716	ENSDARG00000098671	ENSDARG00000053939	ENSPCIG00000008439	ENSPCIG00000007799	ENSPCIG00000022502	ENSTRUG00000015785	ENSTRUG00000015192	ENSTRUG00000017823	Y110A2AL.2.1	T05E11.3a.2	F43E2.11.2	AT4G32730	AT1G29020	AT2G47300
ENSG00000106012	ENSG00000149743	ENSG00000205250	ENSMUSG00000000759	ENSMUSG00000016619	ENSMUSG00000002108	ENSGALG00010007777	ENSGALG00010021827	ENSGALG00010007874	ENSDARG00000086896	ENSDARG00000098752	ENSDARG00000054055	ENSPCIG00000008895	ENSPCIG00000008833	ENSPCIG00000026184	ENSTRUG00000016624	ENSTRUG00000016315	ENSTRUG00000026520	Y113G7A.5.1	T05G5.8a.1	F43G9.12b.1	AT4G35360	AT1G29435	AT3G03260
ENSG00000106948	ENSG00000151690	ENSG00000227059	ENSMUSG00000001415	ENSMUSG00000017491	ENSMUSG00000002325	ENSGALG00010018418	ENSGALG00010024004	ENSGALG00010007941	ENSDARG00000091342	ENSDARG00000099178	ENSDARG00000054202	ENSPCIG00000009316	ENSPCIG00000009024	ENSPCIG00000003694	ENSTRUG00000001211	ENSTRUG00000016575	ENSTRUG00000011032	Y16B4A.1.1	T06C10.6.1	F43G9.8.2	AT4G36730	AT1G48580	AT3G15960
ENSG00000106976	ENSG00000152348	ENSG00000240038	ENSMUSG00000002147	ENSMUSG00000018727	ENSMUSG00000005882	ENSGALG00010029417	ENSGALG00010025195	ENSGALG00010007998	ENSDARG00000091607	ENSDARG00000099207	ENSDARG00000054389	ENSPCIG00000009820	ENSPCIG00000011827	ENSPCIG00000024623	ENSTRUG00000007448	ENSTRUG00000016589	ENSTRUG00000000691	Y37A1A.4e.1	T07E3.4a.1	F44G4.6b.1	AT4G39030	AT1G49810	AT3G16565
ENSG00000107581	ENSG00000152463	ENSG00000243480	ENSMUSG00000002413	ENSMUSG00000019303	ENSMUSG00000012889	ENSGALG00010000816	ENSGALG00010026287	ENSGALG00010008177	ENSDARG00000099650	ENSDARG00000099217	ENSDARG00000054574	ENSPCIG00000009464	ENSPCIG00000013503	ENSPCIG00000006404	ENSTRUG00000013431	ENSTRUG00000017101	ENSTRUG00000001411	Y37A1B.11c.1	T07E3.4b.2	F46B3.4a.1	AT5G01220	AT1G51040	AT3G19440
ENSG00000108021	ENSG00000156017	ENSG00000254772	ENSMUSG00000002957	ENSMUSG00000020630	ENSMUSG00000014030	ENSGALG00010001514	ENSGALG00010028009	ENSGALG00010008447	ENSDARG00000100166	ENSDARG00000099289	ENSDARG00000055177	ENSPCIG00000010110	ENSPCIG00000015344	ENSPCIG00000011498	ENSTRUG00000014993	ENSTRUG00000017946	ENSTRUG00000027499	Y39A3B.5e.1	T07F12.1.1	F46B6.4.1	AT5G05010	AT1G53140	AT3G23460
ENSG00000109685	ENSG00000156469	ENSG00000274211	ENSMUSG00000004591	ENSMUSG00000020877	ENSMUSG00000014402	ENSGALG00010002253	ENSGALG00010029548	ENSGALG00010008821	ENSDARG00000100359	ENSDARG00000099396	ENSDARG00000055332	ENSPCIG00000010728	ENSPCIG00000017378	ENSPCIG00000019027	ENSTRUG00000015609	ENSTRUG00000033202	ENSTRUG00000001615	Y42G9A.4a.1	T07G12.12a.1	F47B7.3.1	AT5G05540	AT1G53200	AT3G44540
ENSG00000110321	ENSG00000157326	ENSG00000103043	ENSMUSG00000005610	ENSMUSG00000020878	ENSMUSG00000014859	ENSGALG00010002383	ENSGALG00010001194	ENSGALG00010009216	ENSDARG00000100715	ENSDARG00000099532	ENSDARG00000055426	ENSPCIG00000010971	ENSPCIG00000019996	ENSPCIG00000001356	ENSTRUG00000013528	ENSTRUG00000018063	ENSTRUG00000002060	Y42G9A.4b.2	T07G12.1b.1	F48E8.8b.1	AT5G09550	AT1G54260	AT3G58480
ENSG00000111249	ENSG00000157873	ENSG00000115657	ENSMUSG00000009376	ENSMUSG00000020902	ENSMUSG00000021257	ENSGALG00010003726	ENSGALG00010011267	ENSGALG00010009236	ENSDARG00000101869	ENSDARG00000099577	ENSDARG00000055510	ENSPCIG00000012011	ENSPCIG00000020818	ENSPCIG00000005923	ENSTRUG00000013436	ENSTRUG00000018247	ENSTRUG00000002315	Y53C10A.4.1	T08H10.2.1	F48G7.1.1	AT5G09690	AT1G57700	AT4G00752
ENSG00000111913	ENSG00000158828	ENSG00000121289	ENSMUSG00000012443	ENSMUSG00000021592	ENSMUSG00000021417	ENSGALG00010003965	ENSGALG00010012216	ENSGALG00010009334	ENSDARG00000102128	ENSDARG00000099657	ENSDARG00000055676	ENSPCIG00000012790	ENSPCIG00000020837	ENSPCIG00000033536	ENSTRUG00000013572	ENSTRUG00000018447	ENSTRUG00000000449	Y57G11C.37a.1	T09A12.1.1	F49B2.3.1	AT5G11080	AT1G61270	AT4G02110
ENSG00000112297	ENSG00000159210	ENSG00000165923	ENSMUSG00000014778	ENSMUSG00000021619	ENSMUSG00000022075	ENSGALG00010004297	ENSGALG00010017797	ENSGALG00010009806	ENSDARG00000102294	ENSDARG00000100223	ENSDARG00000055719	ENSPCIG00000013492	ENSPCIG00000023722	ENSPCIG00000027657	ENSTRUG00000012325	ENSTRUG00000018564	ENSTRUG00000007959	Y57G11C.37b.1	T09E11.8.1	F49E11.4.1	AT5G11490	AT1G61430	AT4G16990
ENSG00000112541	ENSG00000160201	ENSG00000230453	ENSMUSG00000015522	ENSMUSG00000021807	ENSMUSG00000022304	ENSGALG00010004395	ENSGALG00010022553	ENSGALG00010009840	ENSDARG00000102986	ENSDARG00000100232	ENSDARG00000056008	ENSPCIG00000013590	ENSPCIG00000023981	ENSPCIG00000000321	ENSTRUG00000018413	ENSTRUG00000018638	ENSTRUG00000017042	Y57G11C.42a.1	T09E8.1d.1	F49E12.5a.1	AT5G11510	AT1G61490	AT4G30150
ENSG00000113231	ENSG00000160563	ENSG00000108797	ENSMUSG00000015766	ENSMUSG00000021947	ENSMUSG00000022453	ENSGALG00010004803	ENSGALG00010025933	ENSGALG00010010205	ENSDARG00000103095	ENSDARG00000100339	ENSDARG00000056162	ENSPCIG00000014592	ENSPCIG00000027077	ENSPCIG00000000314	ENSTRUG00000007164	ENSTRUG00000017013	ENSTRUG00000027030	Y68A4A.10a.1	T09F3.1.1	F49E8.1a.1	AT5G11560	AT1G62780	AT4G33060
ENSG00000114098	ENSG00000161267	ENSG00000163395	ENSMUSG00000019866	ENSMUSG00000022159	ENSMUSG00000022542	ENSGALG00010004891	ENSGALG00010028195	ENSGALG00010010220	ENSDARG00000111128	ENSDARG00000100451	ENSDARG00000056381	ENSPCIG00000014980	ENSPCIG00000027572	ENSPCIG00000000974	ENSTRUG00000018324	ENSTRUG00000002492	ENSTRUG00000018591	Y69A2AR.4.1	T09F3.5.1	F52C12.6a.1	AT5G12950	AT1G64390	AT4G34540
ENSG00000116299	ENSG00000161395	ENSG00000175054	ENSMUSG00000020121	ENSMUSG00000022206	ENSMUSG00000023120	ENSGALG00010005296	ENSGALG00010009593	ENSGALG00010010223	ENSDARG00000111435	ENSDARG00000100544	ENSDARG00000056855	ENSPCIG00000015720	ENSPCIG00000028828	ENSPCIG00000002010	ENSTRUG00000019803	ENSTRUG00000024292	ENSTRUG00000009407	Y73B6A.5c.1	T10B11.5.3	F52C6.11.1	AT5G12960	AT1G64570	AT4G36050
ENSG00000116584	ENSG00000161405	ENSG00000007341	ENSMUSG00000020124	ENSMUSG00000022635	ENSMUSG00000024471	ENSGALG00010005305	ENSGALG00010020013	ENSGALG00010010399	ENSDARG00000112071	ENSDARG00000100614	ENSDARG00000056874	ENSPCIG00000016351	ENSPCIG00000032384	ENSPCIG00000002466	ENSTRUG00000015983	ENSTRUG00000020773	ENSTRUG00000008486	Y73B6A.5e.1	T10D4.12.1	F52D1.2d.1	AT5G15810	AT1G65170	AT5G02080
ENSG00000118898	ENSG00000161558	ENSG00000064601	ENSMUSG00000020277	ENSMUSG00000023452	ENSMUSG00000025245	ENSGALG00010005532	ENSGALG00010003191	ENSGALG00010010447	ENSDARG00000112122	ENSDARG00000100651	ENSDARG00000056979	ENSPCIG00000017374	ENSPCIG00000015138	ENSPCIG00000002289	ENSTRUG00000014889	ENSTRUG00000007373	ENSTRUG00000000029	Y73E7A.3a.1	T11F8.4.1	F52D2.5.1	AT5G16570	AT1G66210	AT5G05620
ENSG00000123143	ENSG00000162300	ENSG00000073578	ENSMUSG00000020536	ENSMUSG00000024308	ENSMUSG00000025384	ENSGALG00010006536	ENSGALG00010003882	ENSGALG00010010713	ENSDARG00000112865	ENSDARG00000100789	ENSDARG00000057053	ENSPCIG00000018100	ENSPCIG00000036104	ENSPCIG00000006016	ENSTRUG00000016974	ENSTRUG00000002146	ENSTRUG00000003145	ZC449.1.1	T13A10.11a.2	F52E4.5.1	AT5G16810	AT1G70180	AT5G06950
ENSG00000124789	ENSG00000162438	ENSG00000084693	ENSMUSG00000020593	ENSMUSG00000024350	ENSMUSG00000025393	ENSGALG00010006847	ENSGALG00010005033	ENSGALG00010010840	ENSDARG00000112951	ENSDARG00000100844	ENSDARG00000057241	ENSPCIG00000019042	ENSPCIG00000017953	ENSPCIG00000007045	ENSTRUG00000017278	ENSTRUG00000020030	ENSTRUG00000003434	ZC581.9b.1	T13A10.6.1	F52F10.5b.1	AT5G17420	AT1G70310	AT5G14620
ENSG00000126216	ENSG00000163444	ENSG00000086232	ENSMUSG00000020715	ENSMUSG00000024726	ENSMUSG00000025977	ENSGALG00010007771	ENSGALG00010009143	ENSGALG00010010871	ENSDARG00000113068	ENSDARG00000100847	ENSDARG00000057652	ENSPCIG00000019300	ENSPCIG00000016448	ENSPCIG00000007279	ENSTRUG00000010791	ENSTRUG00000024450	ENSTRUG00000004620	ZC581.9b.2	T13C2.7.1	F53A2.7.1	AT5G17920	AT1G70530	AT5G27950
ENSG00000135655	ENSG00000164291	ENSG00000102910	ENSMUSG00000020788	ENSMUSG00000024792	ENSMUSG00000026560	ENSGALG00010008076	ENSGALG00010009408	ENSGALG00010010904	ENSDARG00000113847	ENSDARG00000100886	ENSDARG00000057936	ENSPCIG00000018760	ENSPCIG00000020213	ENSPCIG00000007281	ENSTRUG00000003414	ENSTRUG00000007250	ENSTRUG00000005337	ZC581.9c.1	T13H5.4.1	F53B2.2.1	AT5G18650	AT1G71920	AT5G35220
ENSG00000135723	ENSG00000164663	ENSG00000117245	ENSMUSG00000021111	ENSMUSG00000025340	ENSMUSG00000026692	ENSGALG00010008087	ENSGALG00010010799	ENSGALG00010010994	ENSDARG00000114074	ENSDARG00000101030	ENSDARG00000058068	ENSPCIG00000019411	ENSPCIG00000028486	ENSPCIG00000007321	ENSTRUG00000017245	ENSTRUG00000022478	ENSTRUG00000005745	ZC581.9d.1	T16A9.2.1	F53F10.2a.3	AT5G22330	AT1G75200	AT5G42490
ENSG00000136709	ENSG00000165269	ENSG00000125733	ENSMUSG00000021171	ENSMUSG00000025400	ENSMUSG00000026938	ENSGALG00010008179	ENSGALG00010012511	ENSGALG00010011055	ENSDARG00000012944	ENSDARG00000101034	ENSDARG00000058105	ENSPCIG00000019498	ENSPCIG00000030216	ENSPCIG00000009801	ENSTRUG00000006258	ENSTRUG00000021676	ENSTRUG00000032750	ZC84.3.1	T17H7.7a.1	F53F8.5.1	AT5G26670	AT1G75790	AT5G45380
ENSG00000137871	ENSG00000165475	ENSG00000130707	ENSMUSG00000021196	ENSMUSG00000025785	ENSMUSG00000028651	ENSGALG00010008388	ENSGALG00010012508	ENSGALG00010011902	ENSDARG00000053956	ENSDARG00000101112	ENSDARG00000058226	ENSPCIG00000019604	ENSPCIG00000024403	ENSPCIG00000011146	ENSTRUG00000005324	ENSTRUG00000001280	ENSTRUG00000009855	ZK112.2a.1	T17H7.7b.1	F54A5.2b.3	AT5G27380	AT1G78650	AT5G46560
ENSG00000138160	ENSG00000166135	ENSG00000132613	ENSMUSG00000021374	ENSMUSG00000025997	ENSMUSG00000029828	ENSGALG00010008641	ENSGALG00010013317	ENSGALG00010012035	ENSDARG00000067990	ENSDARG00000101706	ENSDARG00000058367	ENSPCIG00000019782	ENSPCIG00000021104	ENSPCIG00000011147	ENSTRUG00000007413	ENSTRUG00000021402	ENSTRUG00000010391	ZK112.2b.1	T18D3.1.1	F54C1.7.6	AT5G27640	AT1G78870	AT5G47860
ENSG00000138190	ENSG00000166796	ENSG00000135249	ENSMUSG00000022119	ENSMUSG00000026492	ENSMUSG00000030605	ENSGALG00010008884	ENSGALG00010017712	ENSGALG00010012441	ENSDARG00000067995	ENSDARG00000101968	ENSDARG00000058463	ENSPCIG00000019783	ENSPCIG00000016097	ENSPCIG00000011545	ENSTRUG00000014100	ENSTRUG00000024472	ENSTRUG00000013120	ZK265.8a.1	T18H9.5c.1	F54C9.8.1	AT5G28850	AT2G02970	AT5G49310
ENSG00000139746	ENSG00000168002	ENSG00000136045	ENSMUSG00000022723	ENSMUSG00000026563	ENSMUSG00000032691	ENSGALG00010009068	ENSGALG00010020701	ENSGALG00010012604	ENSDARG00000073843	ENSDARG00000102251	ENSDARG00000058504	ENSPCIG00000019941	ENSPCIG00000000411	ENSPCIG00000012731	ENSTRUG00000012656	ENSTRUG00000013753	ENSTRUG00000016659	ZK270.1.1	T19B10.4a.1	F54D1.1.1	AT5G36700	AT2G04430	AT5G52000
ENSG00000140479	ENSG00000168903	ENSG00000136682	ENSMUSG00000022801	ENSMUSG00000026622	ENSMUSG00000033450	ENSGALG00010009608	ENSGALG00010023638	ENSGALG00010012899	ENSDARG00000073859	ENSDARG00000102264	ENSDARG00000059044	ENSPCIG00000020459	ENSPCIG00000011561	ENSPCIG00000012936	ENSTRUG00000009917	ENSTRUG00000021985	ENSTRUG00000023760	C17F4.6c.1	T19C3.2.1	F54D5.4.1	AT5G36790	AT2G04560	AT5G54130
ENSG00000141959	ENSG00000173171	ENSG00000137713	ENSMUSG00000022962	ENSMUSG00000027164	ENSMUSG00000034430	ENSGALG00010009677	ENSGALG00010011033	ENSGALG00010013119	ENSDARG00000079327	ENSDARG00000102586	ENSDARG00000059308	ENSPCIG00000021053	ENSPCIG00000016691	ENSPCIG00000014403	ENSTRUG00000013364	ENSTRUG00000031098	ENSTRUG00000009789	C30G4.3.1	T20B3.12.1	F54E7.1a.1	AT5G37350	AT2G11810	AT5G63280
ENSG00000143437	ENSG00000173212	ENSG00000147996	ENSMUSG00000023885	ENSMUSG00000027514	ENSMUSG00000035845	ENSGALG00010010037	ENSGALG00010021435	ENSGALG00010013358	ENSDARG00000027016	ENSDARG00000102590	ENSDARG00000059349	ENSPCIG00000022339	ENSPCIG00000000523	ENSPCIG00000015054	ENSTRUG00000001051	ENSTRUG00000025205	ENSTRUG00000022863	E03G2.2.1	T20B3.15.1	F55A11.6b.1	AT5G38470	AT2G20100	AT1G14660
ENSG00000144283	ENSG00000173467	ENSG00000155393	ENSMUSG00000024241	ENSMUSG00000027552	ENSMUSG00000035910	ENSGALG00010010724	ENSGALG00010017024	ENSGALG00010014135	ENSDARG00000061397	ENSDARG00000102704	ENSDARG00000059965	ENSPCIG00000021406	ENSPCIG00000000889	ENSPCIG00000015361	ENSTRUG00000017114	ENSTRUG00000029177	ENSTRUG00000007572	F25H8.5h.1	T20B3.7.1	F55A3.2.1	AT5G46540	AT2G24700	AT1G27880
ENSG00000145868	ENSG00000174225	ENSG00000161036	ENSMUSG00000024502	ENSMUSG00000027706	ENSMUSG00000036792	ENSGALG00010011130	ENSGALG00010011663	ENSGALG00010014250	ENSDARG00000079731	ENSDARG00000102968	ENSDARG00000060457	ENSPCIG00000024088	ENSPCIG00000005819	ENSPCIG00000017806	ENSTRUG00000017885	ENSTRUG00000032980	ENSTRUG00000006949	T06D8.1i.1	T20D3.3a.1	F55F3.1.2	AT5G46630	AT2G24765	AT1G28210
ENSG00000146197	ENSG00000174516	ENSG00000165138	ENSMUSG00000024978	ENSMUSG00000028427	ENSMUSG00000038510	ENSGALG00010011131	ENSGALG00010001254	ENSGALG00010014246	ENSDARG00000086990	ENSDARG00000103007	ENSDARG00000060622	ENSPCIG00000024186	ENSPCIG00000000836	ENSPCIG00000018708	ENSTRUG00000012234	ENSTRUG00000030956	ENSTRUG00000005505	C03B8.4.1	T21H8.3.1	F55G1.1.1	AT5G47380	AT2G25100	AT3G60100
ENSG00000149970	ENSG00000177082	ENSG00000165837	ENSMUSG00000024981	ENSMUSG00000028494	ENSMUSG00000038740	ENSGALG00010011389	ENSGALG00010001363	ENSGALG00010014455	ENSDARG00000113499	ENSDARG00000103091	ENSDARG00000061103	ENSPCIG00000024849	ENSPCIG00000010304	ENSPCIG00000018967	ENSTRUG00000027007	ENSTRUG00000007867	ENSTRUG00000017798	C05C9.3.1	T22B2.4b.2	F55G7.3.1	AT5G47970	AT2G26970	AT5G04895
ENSG00000157500	ENSG00000185811	ENSG00000167104	ENSMUSG00000024991	ENSMUSG00000028673	ENSMUSG00000038766	ENSGALG00010011745	ENSGALG00010001545	ENSGALG00010014830	ENSDARG00000114857	ENSDARG00000103183	ENSDARG00000061256	ENSPCIG00000025030	ENSPCIG00000011416	ENSPCIG00000019997	ENSTRUG00000029780	ENSTRUG00000014332	ENSTRUG00000000497	C05D12.2.1	T22H2.5a.1	F55H2.2.1	AT5G49160	AT2G30820	AT3G48190
ENSG00000158816	ENSG00000187630	ENSG00000167658	ENSMUSG00000025571	ENSMUSG00000028744	ENSMUSG00000040563	ENSGALG00010012274	ENSGALG00010002916	ENSGALG00010015127	ENSDARG00000115074	ENSDARG00000103433	ENSDARG00000061351	ENSPCIG00000025107	ENSPCIG00000011458	ENSPCIG00000020353	ENSTRUG00000010512	ENSTRUG00000005904	ENSTRUG00000010272	C17F4.6a.1	T22H2.5b.1	F56A8.9.1	AT5G49810	AT2G35080	AT3G07980
ENSG00000162869	ENSG00000197641	ENSG00000167721	ENSMUSG00000025584	ENSMUSG00000028772	ENSMUSG00000040618	ENSGALG00010012571	ENSGALG00010002942	ENSGALG00010015185	ENSDARG00000001909	ENSDARG00000103498	ENSDARG00000061873	ENSPCIG00000025388	ENSPCIG00000012404	ENSPCIG00000020692	ENSTRUG00000016500	ENSTRUG00000030574	ENSTRUG00000003633	C17F4.6b.1	T23B5.3e.1	F56C3.2.1	AT5G51340	AT2G35840	AT1G13770
ENSG00000164318	ENSG00000197774	ENSG00000171487	ENSMUSG00000025658	ENSMUSG00000029163	ENSMUSG00000041777	ENSGALG00010012808	ENSGALG00010003742	ENSGALG00010015392	ENSDARG00000002021	ENSDARG00000103634	ENSDARG00000062087	ENSPCIG00000025516	ENSPCIG00000020339	ENSPCIG00000021631	ENSTRUG00000010192	ENSTRUG00000010736	ENSTRUG00000016353	F25H8.5j.1	T24C12.1.1	F56D1.5.1	AT5G51600	AT2G37070	AT1G45150
ENSG00000164659	ENSG00000198203	ENSG00000172785	ENSMUSG00000026365	ENSMUSG00000030322	ENSMUSG00000042298	ENSGALG00010013149	ENSGALG00010003902	ENSGALG00010015486	ENSDARG00000002877	ENSDARG00000103966	ENSDARG00000062530	ENSPCIG00000025990	ENSPCIG00000028913	ENSPCIG00000022005	ENSTRUG00000014608	ENSTRUG00000026692	ENSTRUG00000010165	F38E9.2.2	T24D1.2.1	F56F11.2.1	AT5G53530	AT2G38780	AT2G29680
ENSG00000166888	ENSG00000204525	ENSG00000183690	ENSMUSG00000026991	ENSMUSG00000030688	ENSMUSG00000057531	ENSGALG00010013209	ENSGALG00010005556	ENSGALG00010015758	ENSDARG00000003213	ENSDARG00000104024	ENSDARG00000062553	ENSPCIG00000024556	ENSPCIG00000034703	ENSPCIG00000022294	ENSTRUG00000001146	ENSTRUG00000006766	ENSTRUG00000015074	T10H9.2.1	T24E12.2.1	F56G4.7.1	AT5G54290	AT2G39470	AT4G23000
ENSG00000167880	ENSG00000204628	ENSG00000196873	ENSMUSG00000027303	ENSMUSG00000030708	ENSMUSG00000058239	ENSGALG00010013316	ENSGALG00010006271	ENSGALG00010015793	ENSDARG00000004161	ENSDARG00000104097	ENSDARG00000062598	ENSPCIG00000028407	ENSPCIG00000012600	ENSPCIG00000022839	ENSTRUG00000006249	ENSTRUG00000032280	ENSTRUG00000007101	ZK897.1p.1	T25D3.3.1	F57A10.4.1	AT5G54780	AT2G41210	AT4G32200
ENSG00000169862	ENSG00000204713	ENSG00000215126	ENSMUSG00000028360	ENSMUSG00000031131	ENSMUSG00000060121	ENSGALG00010013480	ENSGALG00010006998	ENSGALG00010015852	ENSDARG00000004871	ENSDARG00000104172	ENSDARG00000062720	ENSPCIG00000028544	ENSPCIG00000009298	ENSPCIG00000025754	ENSTRUG00000009125	ENSTRUG00000027481	ENSTRUG00000017828	T25C12.3.1	T26E4.1.1	F57A8.1.2	AT5G55660	AT2G41960	AT5G16260
ENSG00000173230	ENSG00000204897	ENSG00000129003	ENSMUSG00000028753	ENSMUSG00000031349	ENSMUSG00000063334	ENSGALG00010013784	ENSGALG00010007098	ENSGALG00010015913	ENSDARG00000006978	ENSDARG00000104233	ENSDARG00000062749	ENSPCIG00000028979	ENSPCIG00000011774	ENSPCIG00000027111	ENSTRUG00000003681	ENSTRUG00000015522	ENSTRUG00000004465	AC3.5b.1	T27A1.5a.1	F57B1.5.1	AT5G61240	AT2G43230	AT5G27540
ENSG00000174233	ENSG00000205755	ENSG00000090402	ENSMUSG00000029095	ENSMUSG00000031516	ENSMUSG00000067873	ENSGALG00010014096	ENSGALG00010007575	ENSGALG00010015932	ENSDARG00000007179	ENSDARG00000104404	ENSDARG00000062758	ENSPCIG00000030260	ENSPCIG00000000521	ENSPCIG00000028172	ENSTRUG00000005240	ENSTRUG00000007762	ENSTRUG00000007374	B0212.1a.1	T27A10.3a.1	F58A3.4.1	AT5G63890	AT2G43320	AT1G57600
ENSG00000176049	ENSG00000206073	ENSG00000100325	ENSMUSG00000029415	ENSMUSG00000031594	ENSMUSG00000071644	ENSGALG00010014236	ENSGALG00010008134	ENSGALG00010015933	ENSDARG00000007220	ENSDARG00000104430	ENSDARG00000062929	ENSPCIG00000003093	ENSPCIG00000018054	ENSPCIG00000028585	ENSTRUG00000005689	ENSTRUG00000032198	ENSTRUG00000022251	B0222.2.1	T27A3.5.1	F58A6.1.1	AT5G64630	AT2G47630	AT2G36720
ENSG00000177189	ENSG00000206503	ENSG00000134627	ENSMUSG00000029686	ENSMUSG00000031870	ENSMUSG00000104217	ENSGALG00010014301	ENSGALG00010008266	ENSGALG00010016100	ENSDARG00000007601	ENSDARG00000104686	ENSDARG00000062959	ENSPCIG00000023721	ENSPCIG00000000259	ENSPCIG00000028951	ENSTRUG00000017488	ENSTRUG00000029336	ENSTRUG00000014774	C02D4.2a.1	T27A3.6.1	F58G1.2a.3	AT5G65450	AT2G47790	AT2G44350
ENSG00000178607	ENSG00000206531	ENSG00000140598	ENSMUSG00000029720	ENSMUSG00000032258	ENSMUSG00000004626	ENSGALG00010015029	ENSGALG00010009198	ENSGALG00010016279	ENSDARG00000010524	ENSDARG00000104768	ENSDARG00000063481	ENSPCIG00000031490	ENSPCIG00000000923	ENSPCIG00000030437	ENSTRUG00000010345	ENSTRUG00000030067	ENSTRUG00000020456	C02D4.2b.1	T27E4.5.1	F58G1.2a.4	AT5G66210	AT3G05625	AT5G09860
ENSG00000182752	ENSG00000213809	ENSG00000165973	ENSMUSG00000029822	ENSMUSG00000032311	ENSMUSG00000010936	ENSGALG00010015792	ENSGALG00010009502	ENSGALG00010016547	ENSDARG00000010571	ENSDARG00000105033	ENSDARG00000067777	ENSPCIG00000024519	ENSPCIG00000003617	ENSPCIG00000033473	ENSTRUG00000017174	ENSTRUG00000027866	ENSTRUG00000002904	C02D4.2e.1	T27F6.5a.1	F58G1.2b.1	AT1G53420	AT3G10070	AT1G02080
ENSG00000183020	ENSG00000222009	ENSG00000171298	ENSMUSG00000030257	ENSMUSG00000034321	ENSMUSG00000030309	ENSGALG00010015796	ENSGALG00010009515	ENSGALG00010016614	ENSDARG00000011821	ENSDARG00000105059	ENSDARG00000067797	ENSPCIG00000011943	ENSPCIG00000006220	ENSPCIG00000026982	ENSTRUG00000000114	ENSTRUG00000032212	ENSTRUG00000003423	C05H8.1b.1	T27F6.6.1	F58G1.3.1	AT3G23510	AT3G10250	AT1G02460
ENSG00000183751	ENSG00000228486	ENSG00000184613	ENSMUSG00000030513	ENSMUSG00000034457	ENSMUSG00000028970	ENSGALG00010016257	ENSGALG00010009644	ENSGALG00010016677	ENSDARG00000011863	ENSDARG00000105223	ENSDARG00000068050	ENSPCIG00000005524	ENSPCIG00000006363	ENSPCIG00000034387	ENSTRUG00000000268	ENSTRUG00000017050	ENSTRUG00000001486	C06E8.3d.1	T28A11.7.1	F58G6.9a.1	AT3G23530	AT3G12850	AT1G05577
ENSG00000184432	ENSG00000231925	ENSG00000142207	ENSMUSG00000030528	ENSMUSG00000034621	ENSMUSG00000037275	ENSGALG00010016426	ENSGALG00010012099	ENSGALG00010016720	ENSDARG00000011932	ENSDARG00000105276	ENSDARG00000068409	ENSPCIG00000018400	ENSPCIG00000007335	ENSPCIG00000014080	ENSTRUG00000000708	ENSTRUG00000028092	ENSTRUG00000003784	C07A9.4.1	T28F2.4a.1	F58G6.9b.1	AT3G61480	AT3G14390	AT1G07880
ENSG00000186281	ENSG00000234745	ENSG00000162669	ENSMUSG00000031309	ENSMUSG00000034685	ENSMUSG00000044083	ENSGALG00010017377	ENSGALG00010012105	ENSGALG00010016742	ENSDARG00000012341	ENSDARG00000105335	ENSDARG00000069037	ENSPCIG00000002669	ENSPCIG00000008779	ENSPCIG00000014646	ENSTRUG00000001148	ENSTRUG00000031677	ENSTRUG00000004240	C08B6.7b.2	T28F3.3.1	F58H1.7a.1	AT4G18465	AT3G17040	AT1G09330
ENSG00000187391	ENSG00000241878	ENSG00000072501	ENSMUSG00000031389	ENSMUSG00000035831	ENSMUSG00000061462	ENSGALG00010017542	ENSGALG00010012196	ENSGALG00010016825	ENSDARG00000015290	ENSDARG00000106684	ENSDARG00000069674	ENSPCIG00000016132	ENSPCIG00000009752	ENSPCIG00000036138	ENSTRUG00000002461	ENSTRUG00000026054	ENSTRUG00000005436	C08B6.7c.1	W01B6.2.1	F58H1.7b.1	AT4G24580	AT3G18390	AT1G09740
ENSG00000187609	ENSG00000250673	ENSG00000100629	ENSMUSG00000031555	ENSMUSG00000036231	ENSMUSG00000042323	ENSGALG00010017670	ENSGALG00010013527	ENSGALG00010017186	ENSDARG00000016181	ENSDARG00000106998	ENSDARG00000069850	ENSPCIG00000037045	ENSPCIG00000010419	ENSPCIG00000006481	ENSTRUG00000002688	ENSTRUG00000030484	ENSTRUG00000005517	C08D8.1.1	W01B6.6.1	F59A7.9.2	AT5G28350	AT3G26590	AT1G12520
ENSG00000196220	ENSG00000259916	ENSG00000135931	ENSMUSG00000032458	ENSMUSG00000038151	ENSMUSG00000002668	ENSGALG00010018526	ENSGALG00010015138	ENSGALG00010017193	ENSDARG00000017661	ENSDARG00000107226	ENSDARG00000069912	ENSPCIG00000010800	ENSPCIG00000010513	ENSPCIG00000016182	ENSTRUG00000002844	ENSTRUG00000029671	ENSTRUG00000005523	C09G1.4.2	W01C9.5b.1	F59C6.12.1	AT5G49030	AT3G27240	AT1G13790
ENSG00000196935	ENSG00000081800	ENSG00000159640	ENSMUSG00000032468	ENSMUSG00000038208	ENSMUSG00000017167	ENSGALG00010019011	ENSGALG00010015449	ENSGALG00010017620	ENSDARG00000017740	ENSDARG00000109276	ENSDARG00000070047	ENSPCIG00000018457	ENSPCIG00000011817	ENSPCIG00000020417	ENSTRUG00000003563	ENSTRUG00000032563	ENSTRUG00000005810	C10A4.5.1	W01D2.2a.1	F59E10.2.1	AT5G54280	AT3G28155	AT1G15790
ENSG00000197299	ENSG00000100029	ENSG00000169679	ENSMUSG00000033031	ENSMUSG00000038463	ENSMUSG00000019986	ENSGALG00010019323	ENSGALG00010015493	ENSGALG00010017781	ENSDARG00000018559	ENSDARG00000109371	ENSDARG00000070414	ENSPCIG00000020219	ENSPCIG00000012239	ENSPCIG00000023412	ENSTRUG00000006293	ENSTRUG00000010352	ENSTRUG00000006072	C10E2.3a.1	W01D2.2b.1	F59H6.10.1	AT4G30990	AT3G32260	AT1G19115
ENSG00000197724	ENSG00000101311	ENSG00000047188	ENSMUSG00000033768	ENSMUSG00000038555	ENSMUSG00000029695	ENSGALG00010019481	ENSGALG00010015633	ENSGALG00010017909	ENSDARG00000020488	ENSDARG00000109374	ENSDARG00000070433	ENSPCIG00000028450	ENSPCIG00000012378	ENSPCIG00000030275	ENSTRUG00000006407	ENSTRUG00000027937	ENSTRUG00000006091	C10F3.4a.1	W02A11.1.1	F59H6.9.1	AT1G32750	AT3G43860	AT1G20650
ENSG00000198301	ENSG00000105875	ENSG00000153157	ENSMUSG00000034269	ENSMUSG00000038884	ENSMUSG00000078517	ENSGALG00010019771	ENSGALG00010015742	ENSGALG00010018062	ENSDARG00000020863	ENSDARG00000109746	ENSDARG00000070658	ENSPCIG00000000397	ENSPCIG00000012882	ENSPCIG00000009614	ENSTRUG00000007225	ENSTRUG00000032361	ENSTRUG00000006262	C14C11.8b.1	W02B8.2.1	H02I12.4.1	AT3G12670	AT3G45090	AT1G22090
ENSG00000214711	ENSG00000111752	ENSG00000156886	ENSMUSG00000034282	ENSMUSG00000040405	ENSMUSG00000019487	ENSGALG00010020568	ENSGALG00010016559	ENSGALG00010018166	ENSDARG00000025189	ENSDARG00000109768	ENSDARG00000070851	ENSPCIG00000000522	ENSPCIG00000013662	ENSPCIG00000004096	ENSTRUG00000007715	ENSTRUG00000026034	ENSTRUG00000008040	C14F11.3.1	W02D3.4.2	H03E18.2a.3	AT4G20320	AT3G48420	AT1G22920
ENSG00000092148	ENSG00000114790	ENSG00000197136	ENSMUSG00000034709	ENSMUSG00000040877	ENSMUSG00000021640	ENSGALG00010021027	ENSGALG00010016637	ENSGALG00010018198	ENSDARG00000026753	ENSDARG00000109884	ENSDARG00000070951	ENSPCIG00000000666	ENSPCIG00000014145	ENSPCIG00000019228	ENSTRUG00000008033	ENSTRUG00000004260	ENSTRUG00000009202	C14F5.3f.2	W03A5.2.1	H04J21.1.1	AT4G38760	AT3G52660	AT1G23400
ENSG00000133026	ENSG00000132437	ENSG00000215018	ENSMUSG00000035441	ENSMUSG00000042305	ENSMUSG00000025038	ENSGALG00010021031	ENSGALG00010017105	ENSGALG00010018384	ENSDARG00000026820	ENSDARG00000109975	ENSDARG00000071251	ENSPCIG00000001439	ENSPCIG00000014375	ENSPCIG00000003367	ENSTRUG00000008107	ENSTRUG00000005379	ENSTRUG00000010079	C15H9.4.1	W03F11.3.1	H10E21.4.1	AT1G02305	AT3G53320	AT1G23860
ENSG00000182871	ENSG00000135097	ENSG00000144028	ENSMUSG00000036745	ENSMUSG00000042333	ENSMUSG00000029165	ENSGALG00010021202	ENSGALG00010018274	ENSGALG00010019209	ENSDARG00000028071	ENSDARG00000109991	ENSDARG00000071310	ENSPCIG00000001857	ENSPCIG00000017536	ENSPCIG00000029618	ENSTRUG00000008197	ENSTRUG00000005960	ENSTRUG00000011312	C16E9.4a.3	W03G9.2.1	H11L12.1.1	AT1G02520	AT3G54380	AT1G23950
ENSG00000196535	ENSG00000144445	ENSG00000004059	ENSMUSG00000037606	ENSMUSG00000043872	ENSMUSG00000029613	ENSGALG00010021534	ENSGALG00010019036	ENSGALG00010019268	ENSDARG00000029402	ENSDARG00000110047	ENSDARG00000071360	ENSPCIG00000002412	ENSPCIG00000017551	ENSPCIG00000008386	ENSTRUG00000008384	ENSTRUG00000007995	ENSTRUG00000011335	C26D10.6a.1	W04B5.8.1	H12D21.11.1	AT1G03950	AT3G55460	AT1G29390
ENSG00000204291	ENSG00000149781	ENSG00000005001	ENSMUSG00000038025	ENSMUSG00000045662	ENSMUSG00000029703	ENSGALG00010021574	ENSGALG00010020283	ENSGALG00010019305	ENSDARG00000030368	ENSDARG00000110049	ENSDARG00000071386	ENSPCIG00000002706	ENSPCIG00000017778	ENSPCIG00000015894	ENSTRUG00000009018	ENSTRUG00000012093	ENSTRUG00000012654	C27H5.2d.1	W04G3.3.1	H12D21.5.1	AT1G04210	AT3G55800	AT1G31160
ENSG00000214595	ENSG00000156313	ENSG00000006194	ENSMUSG00000038535	ENSMUSG00000048775	ENSMUSG00000035486	ENSGALG00010022251	ENSGALG00010020932	ENSGALG00010019314	ENSDARG00000031658	ENSDARG00000110056	ENSDARG00000071389	ENSPCIG00000002741	ENSPCIG00000018191	ENSPCIG00000016291	ENSTRUG00000009032	ENSTRUG00000012472	ENSTRUG00000024053	C28C12.10c.1	W04G5.4.1	H24K24.3a.1	AT1G07380	AT3G55920	AT1G31170
ENSG00000004777	ENSG00000156697	ENSG00000007038	ENSMUSG00000038600	ENSMUSG00000051455	ENSMUSG00000036915	ENSGALG00010022436	ENSGALG00010021358	ENSGALG00010019794	ENSDARG00000032238	ENSDARG00000110069	ENSDARG00000071541	ENSPCIG00000003650	ENSPCIG00000018195	ENSPCIG00000027418	ENSTRUG00000009831	ENSTRUG00000014842	ENSTRUG00000014714	C28C12.10d.1	W05B5.1a.1	H24K24.3b.1	AT1G09010	AT3G58050	AT1G33820
ENSG00000006740	ENSG00000160710	ENSG00000008018	ENSMUSG00000038604	ENSMUSG00000051839	ENSMUSG00000039206	ENSGALG00010022890	ENSGALG00010022115	ENSGALG00010020018	ENSDARG00000035732	ENSDARG00000110321	ENSDARG00000071548	ENSPCIG00000005112	ENSPCIG00000018499	ENSPCIG00000000393	ENSTRUG00000010049	ENSTRUG00000025851	ENSTRUG00000014862	C28D4.2a.1	W05B5.1b.1	H25P19.1.1	AT1G09795	AT3G60180	AT1G44770
ENSG00000009830	ENSG00000163938	ENSG00000024422	ENSMUSG00000039089	ENSMUSG00000051906	ENSMUSG00000039738	ENSGALG00010023229	ENSGALG00010022276	ENSGALG00010020206	ENSDARG00000038067	ENSDARG00000110349	ENSDARG00000071592	ENSPCIG00000006160	ENSPCIG00000021413	ENSPCIG00000002637	ENSTRUG00000010614	ENSTRUG00000025472	ENSTRUG00000015594	C29F3.2.1	W06B4.2.1	H27D07.4.1	AT1G09870	AT4G01900	AT1G45050
ENSG00000025796	ENSG00000164344	ENSG00000053254	ENSMUSG00000039158	ENSMUSG00000052760	ENSMUSG00000041491	ENSGALG00010024011	ENSGALG00010022662	ENSGALG00010020264	ENSDARG00000039489	ENSDARG00000110506	ENSDARG00000071601	ENSPCIG00000002493	ENSPCIG00000021778	ENSPCIG00000012841	ENSTRUG00000010773	ENSTRUG00000006427	ENSTRUG00000016451	C30H6.5a.1	W07G1.3.1	H27D07.5.1	AT1G10730	AT4G02610	AT1G47210
ENSG00000038295	ENSG00000164619	ENSG00000065057	ENSMUSG00000039457	ENSMUSG00000053216	ENSMUSG00000047866	ENSGALG00010024162	ENSGALG00010023090	ENSGALG00010020655	ENSDARG00000040466	ENSDARG00000110525	ENSDARG00000071629	ENSPCIG00000006269	ENSPCIG00000022125	ENSPCIG00000016407	ENSTRUG00000010821	ENSTRUG00000031973	ENSTRUG00000002764	C30H6.5b.1	W08A12.1b.3	H39E23.2.1	AT1G11080	AT4G05450	AT1G47640
ENSG00000055917	ENSG00000167257	ENSG00000070444	ENSMUSG00000040003	ENSMUSG00000058063	ENSMUSG00000049123	ENSGALG00010024681	ENSGALG00010023490	ENSGALG00010020890	ENSDARG00000042821	ENSDARG00000110542	ENSDARG00000071667	ENSPCIG00000006539	ENSPCIG00000022864	ENSPCIG00000018176	ENSTRUG00000010989	ENSTRUG00000031452	ENSTRUG00000017699	C32C4.1g.1	W08A12.1c.1	K01A2.12.1	AT1G11730	AT4G11110	AT1G47830
ENSG00000058056	ENSG00000172932	ENSG00000074317	ENSMUSG00000040412	ENSMUSG00000060594	ENSMUSG00000049676	ENSGALG00010024950	ENSGALG00010023767	ENSGALG00010021035	ENSDARG00000043818	ENSDARG00000110585	ENSDARG00000071701	ENSPCIG00000007024	ENSPCIG00000023125	ENSPCIG00000006193	ENSTRUG00000011347	ENSTRUG00000017009	ENSTRUG00000018170	C34B4.1a.1	W08D2.8.1	K01A2.4b.1	AT1G11790	AT4G14720	AT1G54770
ENSG00000058600	ENSG00000260691	ENSG00000079257	ENSMUSG00000040661	ENSMUSG00000061086	ENSMUSG00000038563	ENSGALG00010025200	ENSGALG00010023857	ENSGALG00010021040	ENSDARG00000045789	ENSDARG00000110613	ENSDARG00000073872	ENSPCIG00000007818	ENSPCIG00000023992	ENSPCIG00000023795	ENSTRUG00000011454	ENSTRUG00000029893	ENSTRUG00000024250	C34B4.1b.1	W08E3.4a.1	K01A2.8a.1	AT1G14690	AT4G14920	AT1G58220
ENSG00000058668	ENSG00000000971	ENSG00000080644	ENSMUSG00000040688	ENSMUSG00000061232	ENSMUSG00000073012	ENSGALG00010025452	ENSGALG00010024356	ENSGALG00010021084	ENSDARG00000046107	ENSDARG00000110669	ENSDARG00000074064	ENSPCIG00000003718	ENSPCIG00000024121	ENSPCIG00000024209	ENSTRUG00000011709	ENSTRUG00000006501	ENSTRUG00000031074	C43C3.2g.1	W08G11.5.1	K01A2.8c.3	AT1G15020	AT4G15475	AT1G62040
ENSG00000065060	ENSG00000119927	ENSG00000087088	ENSMUSG00000042211	ENSMUSG00000061455	ENSMUSG00000020681	ENSGALG00010026628	ENSGALG00010024416	ENSGALG00010021603	ENSDARG00000046150	ENSDARG00000110676	ENSDARG00000074098	ENSPCIG00000005035	ENSPCIG00000025114	ENSPCIG00000024574	ENSTRUG00000012178	ENSTRUG00000007552	ENSTRUG00000016960	C43E11.6a.3	W09C3.2.1	K01A2.9.1	AT1G15570	AT4G16162	AT1G63190
ENSG00000068796	ENSG00000121446	ENSG00000087494	ENSMUSG00000042303	ENSMUSG00000061904	ENSMUSG00000022432	ENSGALG00010027729	ENSGALG00010024624	ENSGALG00010021621	ENSDARG00000052766	ENSDARG00000110697	ENSDARG00000074191	ENSPCIG00000009093	ENSPCIG00000026206	ENSPCIG00000027107	ENSTRUG00000012329	ENSTRUG00000013636	ENSTRUG00000025103	C44E12.3a.1	W09G3.1a.1	K01C8.10.1	AT1G15660	AT4G18270	AT1G63206
ENSG00000069122	ENSG00000158636	ENSG00000090534	ENSMUSG00000043067	ENSMUSG00000062647	ENSMUSG00000041133	ENSGALG00010028601	ENSGALG00010024766	ENSGALG00010021904	ENSDARG00000053547	ENSDARG00000110702	ENSDARG00000074205	ENSPCIG00000009503	ENSPCIG00000027103	ENSPCIG00000027634	ENSTRUG00000012916	ENSTRUG00000014945	ENSTRUG00000022410	C44E12.3b.1	W09H1.4.1	K01C8.10.2	AT1G15780	AT4G19160	AT1G64590
ENSG00000070961	ENSG00000171714	ENSG00000099385	ENSMUSG00000046338	ENSMUSG00000062901	ENSMUSG00000049550	ENSGALG00010028889	ENSGALG00010024862	ENSGALG00010022142	ENSDARG00000055305	ENSDARG00000110733	ENSDARG00000074210	ENSPCIG00000010059	ENSPCIG00000028529	ENSPCIG00000027669	ENSTRUG00000013184	ENSTRUG00000007058	ENSTRUG00000020848	C44E12.3d.1	Y102A11A.6.1	K02A2.7.1	AT1G16760	AT4G21090	AT1G64720
ENSG00000071242	ENSG00000153339	ENSG00000100122	ENSMUSG00000046591	ENSMUSG00000063200	ENSMUSG00000062590	ENSGALG00010028893	ENSGALG00010027445	ENSGALG00010022476	ENSDARG00000055607	ENSDARG00000110848	ENSDARG00000074223	ENSPCIG00000010773	ENSPCIG00000029352	ENSPCIG00000030277	ENSTRUG00000013250	ENSTRUG00000021318	ENSTRUG00000014969	C44E12.3g.1	Y102E9.1a.2	K02G10.7b.1	AT1G17500	AT4G21160	AT1G68090
ENSG00000072364	ENSG00000126838	ENSG00000100342	ENSMUSG00000054808	ENSMUSG00000063296	ENSMUSG00000054874	ENSGALG00010028894	ENSGALG00010027561	ENSGALG00010022505	ENSDARG00000056036	ENSDARG00000110850	ENSDARG00000074308	ENSPCIG00000011185	ENSPCIG00000029505	ENSPCIG00000030491	ENSTRUG00000014005	ENSTRUG00000016777	ENSTRUG00000003362	C44H9.6.1	Y102E9.1a.3	K02H11.2.1	AT1G18150	AT4G21326	AT1G68570
ENSG00000072952	ENSG00000132972	ENSG00000100373	ENSMUSG00000056004	ENSMUSG00000064068	ENSMUSG00000068794	ENSGALG00010029145	ENSGALG00010027801	ENSGALG00010022567	ENSDARG00000057064	ENSDARG00000110878	ENSDARG00000074521	ENSPCIG00000010476	ENSPCIG00000020983	ENSPCIG00000033744	ENSTRUG00000014078	ENSTRUG00000007498	ENSTRUG00000006104	C46F11.5a.1	Y106G6H.2.1	K03B8.7.1	AT1G19270	AT4G23270	AT1G70740
ENSG00000073969	ENSG00000031003	ENSG00000100445	ENSMUSG00000058070	ENSMUSG00000066829	ENSMUSG00000030249	ENSGALG00010029289	ENSGALG00010027906	ENSGALG00010022649	ENSDARG00000057465	ENSDARG00000110900	ENSDARG00000074824	ENSPCIG00000012340	ENSPCIG00000030192	ENSPCIG00000003740	ENSTRUG00000014181	ENSTRUG00000008386	ENSTRUG00000032465	C46F11.5b.1	Y113G7B.9.1	K03D3.4.1	AT1G19660	AT4G23330	AT1G71230
ENSG00000074370	ENSG00000165684	ENSG00000100926	ENSMUSG00000062296	ENSMUSG00000070332	ENSMUSG00000043410	ENSGALG00010029312	ENSGALG00010029751	ENSGALG00010022669	ENSDARG00000057481	ENSDARG00000111106	ENSDARG00000074848	ENSPCIG00000012341	ENSPCIG00000000226	ENSPCIG00000011684	ENSTRUG00000015454	ENSTRUG00000011999	ENSTRUG00000032673	C46F4.2a.2	Y116A8C.27a.1	K03D7.7.1	AT1G20380	AT4G29100	AT1G73910
ENSG00000077522	ENSG00000197157	ENSG00000101204	ENSMUSG00000035247	ENSMUSG00000070644	ENSMUSG00000000295	ENSGALG00010029930	ENSGALG00010029767	ENSGALG00010022668	ENSDARG00000058853	ENSDARG00000111173	ENSDARG00000074984	ENSPCIG00000013203	ENSPCIG00000033479	ENSPCIG00000014844	ENSTRUG00000015926	ENSTRUG00000008949	ENSTRUG00000020747	C46F4.2b.1	Y119C1B.9.1	K04F10.7.1	AT1G22015	AT4G30900	AT1G74390
ENSG00000078053	ENSG00000214013	ENSG00000101695	ENSMUSG00000032796	ENSMUSG00000071662	ENSMUSG00000000355	ENSGALG00010001220	ENSGALG00010004057	ENSGALG00010023144	ENSDARG00000058939	ENSDARG00000111355	ENSDARG00000075112	ENSPCIG00000013227	ENSPCIG00000036134	ENSPCIG00000033934	ENSTRUG00000016852	ENSTRUG00000002744	ENSTRUG00000007857	C50B6.11.1	Y17D7A.4.1	K04G2.1.1	AT1G22210	AT4G32780	AT1G75440
ENSG00000079805	ENSG00000141338	ENSG00000102119	ENSMUSG00000070733	ENSMUSG00000072919	ENSMUSG00000001334	ENSGALG00010010836	ENSGALG00010004249	ENSGALG00010023397	ENSDARG00000059812	ENSDARG00000111382	ENSDARG00000075561	ENSPCIG00000013942	ENSPCIG00000015537	ENSPCIG00000031740	ENSTRUG00000016859	ENSTRUG00000008602	ENSTRUG00000011550	C53D6.3.1	Y17G7B.23a.1	K04G2.3.1	AT1G23800	AT4G33490	AT1G76990
ENSG00000081026	ENSG00000083720	ENSG00000102390	ENSMUSG00000026116	ENSMUSG00000073402	ENSMUSG00000001348	ENSGALG00010018539	ENSGALG00010008385	ENSGALG00010023421	ENSDARG00000060510	ENSDARG00000111641	ENSDARG00000075698	ENSPCIG00000014000	ENSPCIG00000035156	ENSPCIG00000030428	ENSTRUG00000017503	ENSTRUG00000014894	ENSTRUG00000005651	C54G4.4.1	Y23H5B.5.1	K04G2.6.1	AT1G24090	AT4G36945	AT1G78290
ENSG00000090861	ENSG00000104907	ENSG00000104863	ENSMUSG00000044072	ENSMUSG00000073436	ENSMUSG00000001418	ENSGALG00010021789	ENSGALG00010010575	ENSGALG00010023733	ENSDARG00000060768	ENSDARG00000111676	ENSDARG00000075800	ENSPCIG00000014144	ENSPCIG00000010288	ENSPCIG00000017552	ENSTRUG00000017982	ENSTRUG00000015086	ENSTRUG00000004575	D1009.1a.1	Y26E6A.3.1	K06B4.9.1	AT1G26560	AT4G37160	AT1G79790
ENSG00000091009	ENSG00000134815	ENSG00000105251	ENSMUSG00000064302	ENSMUSG00000073771	ENSMUSG00000001964	ENSGALG00010028132	ENSGALG00010022712	ENSGALG00010023807	ENSDARG00000060771	ENSDARG00000111729	ENSDARG00000075914	ENSPCIG00000014356	ENSPCIG00000030619	ENSPCIG00000013776	ENSTRUG00000021250	ENSTRUG00000015724	ENSTRUG00000032630	D1037.2.1	Y37D8A.13.1	K07A12.5d.1	AT1G27320	AT5G05690	AT2G03590
ENSG00000091138	ENSG00000153064	ENSG00000105398	ENSMUSG00000001225	ENSMUSG00000078588	ENSMUSG00000002320	ENSGALG00010007973	ENSGALG00010025544	ENSGALG00010024135	ENSDARG00000060871	ENSDARG00000111892	ENSDARG00000076019	ENSPCIG00000015026	ENSPCIG00000001404	ENSPCIG00000001348	ENSTRUG00000025905	ENSTRUG00000025919	ENSTRUG00000028191	DY3.4a.2	Y38C1AA.1a.1	K07C5.2.1	AT1G28100	AT5G05730	AT2G03870
ENSG00000101752	ENSG00000174483	ENSG00000105507	ENSMUSG00000004952	ENSMUSG00000079084	ENSMUSG00000003038	ENSGALG00010008618	ENSGALG00010002551	ENSGALG00010024187	ENSDARG00000061081	ENSDARG00000111992	ENSDARG00000076402	ENSPCIG00000015415	ENSPCIG00000004349	ENSPCIG00000001694	ENSTRUG00000017703	ENSTRUG00000017964	ENSTRUG00000011638	E02H9.8a.1	Y38C1AA.1c.1	K07C6.3.1	AT1G28560	AT5G10330	AT2G04040
ENSG00000102226	ENSG00000180881	ENSG00000105605	ENSMUSG00000005672	ENSMUSG00000079507	ENSMUSG00000003872	ENSGALG00010008756	ENSGALG00010003205	ENSGALG00010024519	ENSDARG00000061214	ENSDARG00000112000	ENSDARG00000076914	ENSPCIG00000015433	ENSPCIG00000015197	ENSPCIG00000001932	ENSTRUG00000024716	ENSTRUG00000012297	ENSTRUG00000003083	E02H9.8b.1	Y38H8A.5.1	K07C6.4.1	AT1G29120	AT5G10510	AT2G04170
ENSG00000105289	ENSG00000204396	ENSG00000106483	ENSMUSG00000006457	ENSMUSG00000086056	ENSMUSG00000003873	ENSGALG00010010688	ENSGALG00010029418	ENSGALG00010024530	ENSDARG00000061421	ENSDARG00000112092	ENSDARG00000076966	ENSPCIG00000013757	ENSPCIG00000023639	ENSPCIG00000002062	ENSTRUG00000022213	ENSTRUG00000016824	ENSTRUG00000010841	EEED8.10a.1	Y39E4B.5.1	K07E3.3.1	AT1G32090	AT5G11880	AT2G04700
ENSG00000105808	ENSG00000160111	ENSG00000107485	ENSMUSG00000006527	ENSMUSG00000093979	ENSMUSG00000005267	ENSGALG00010013357	ENSGALG00010012075	ENSGALG00010024811	ENSDARG00000061437	ENSDARG00000112095	ENSDARG00000077085	ENSPCIG00000015578	ENSPCIG00000024515	ENSPCIG00000002468	ENSTRUG00000024505	ENSTRUG00000009681	ENSTRUG00000025932	F07A5.5.1	Y39H10B.3.1	K07E8.9.1	AT1G32130	AT5G14880	AT2G05170
ENSG00000106624	ENSG00000131620	ENSG00000107831	ENSMUSG00000006567	ENSMUSG00000109493	ENSMUSG00000005474	ENSGALG00010021420	ENSGALG00010009531	ENSGALG00010024893	ENSDARG00000061544	ENSDARG00000112384	ENSDARG00000077136	ENSPCIG00000016458	ENSPCIG00000027987	ENSPCIG00000002525	ENSTRUG00000023543	ENSTRUG00000010960	ENSTRUG00000000597	F07A5.7a.2	Y39H10B.3.2	K07G5.4.1	AT1G32930	AT5G17660	AT2G18290
ENSG00000108094	ENSG00000136546	ENSG00000107833	ENSMUSG00000006711	ENSMUSG00000005986	ENSMUSG00000006311	ENSGALG00010021766	ENSGALG00010010865	ENSGALG00010025044	ENSDARG00000062192	ENSDARG00000112422	ENSDARG00000077176	ENSPCIG00000016658	ENSPCIG00000021506	ENSPCIG00000002692	ENSTRUG00000012985	ENSTRUG00000031357	ENSTRUG00000029582	F09B9.2b.1	Y40B10A.9a.1	K08C7.5.1	AT1G34210	AT5G19830	AT2G21045
ENSG00000108799	ENSG00000189091	ENSG00000108784	ENSMUSG00000006800	ENSMUSG00000021918	ENSMUSG00000014686	ENSGALG00010027868	ENSGALG00010011239	ENSGALG00010025170	ENSDARG00000062780	ENSDARG00000112510	ENSDARG00000077187	ENSPCIG00000016725	ENSPCIG00000018326	ENSPCIG00000002961	ENSTRUG00000000358	ENSTRUG00000014640	ENSTRUG00000008423	F10C1.7e.1	Y41D4B.21a.1	K08D10.7.1	AT1G48840	AT5G23980	AT2G21050
ENSG00000109436	ENSG00000216937	ENSG00000108786	ENSMUSG00000006920	ENSMUSG00000024207	ENSMUSG00000014769	ENSGALG00010000049	ENSGALG00010011480	ENSGALG00010025512	ENSDARG00000063361	ENSDARG00000112551	ENSDARG00000077260	ENSPCIG00000016734	ENSPCIG00000029356	ENSPCIG00000003040	ENSTRUG00000010980	ENSTRUG00000028262	ENSTRUG00000010968	F14B8.5b.1	Y41D4B.21c.1	K08D10.8.1	AT1G50400	AT5G23990	AT2G26360
ENSG00000110237	ENSG00000008516	ENSG00000110011	ENSMUSG00000009090	ENSMUSG00000024965	ENSMUSG00000015053	ENSGALG00010001692	ENSGALG00010023240	ENSGALG00010025836	ENSDARG00000063438	ENSDARG00000112611	ENSDARG00000077395	ENSPCIG00000016898	ENSPCIG00000001091	ENSPCIG00000003020	ENSTRUG00000003723	ENSTRUG00000002963	ENSTRUG00000026950	F18G5.2a.1	Y43F8A.3a.1	K08D9.4a.1	AT1G51260	AT5G24150	AT2G28150
ENSG00000110427	ENSG00000025708	ENSG00000110077	ENSMUSG00000010097	ENSMUSG00000027356	ENSMUSG00000015519	ENSGALG00010001729	ENSGALG00010025940	ENSGALG00010026019	ENSDARG00000068710	ENSDARG00000112703	ENSDARG00000077407	ENSPCIG00000016986	ENSPCIG00000019220	ENSPCIG00000003765	ENSTRUG00000008863	ENSTRUG00000010180	ENSTRUG00000000659	F19D8.1b.1	Y43F8C.13.1	K08E4.3a.1	AT1G51730	AT5G24160	AT2G30680
ENSG00000111647	ENSG00000035115	ENSG00000110801	ENSMUSG00000014329	ENSMUSG00000027951	ENSMUSG00000015619	ENSGALG00010002298	ENSGALG00010022093	ENSGALG00010026239	ENSDARG00000068714	ENSDARG00000112769	ENSDARG00000077542	ENSPCIG00000017151	ENSPCIG00000022709	ENSPCIG00000003993	ENSTRUG00000027205	ENSTRUG00000017810	ENSTRUG00000012406	F21A10.2a.1	Y45G5AM.9a.1	K08F11.3.2	AT1G53040	AT5G26980	AT2G32870
ENSG00000111670	ENSG00000036473	ENSG00000110987	ENSMUSG00000014601	ENSMUSG00000027998	ENSMUSG00000015962	ENSGALG00010002396	ENSGALG00010001197	ENSGALG00010026403	ENSDARG00000069603	ENSDARG00000112771	ENSDARG00000077880	ENSPCIG00000017501	ENSPCIG00000025559	ENSPCIG00000004266	ENSTRUG00000021716	ENSTRUG00000014571	ENSTRUG00000033108	F21A10.2c.1	Y46E12BL.4c.1	K08F9.2.1	AT1G54450	AT5G27270	AT2G32880
ENSG00000115368	ENSG00000037637	ENSG00000111843	ENSMUSG00000015143	ENSMUSG00000028174	ENSMUSG00000016194	ENSGALG00010003218	ENSGALG00010001497	ENSGALG00010026920	ENSDARG00000071150	ENSDARG00000112893	ENSDARG00000077882	ENSPCIG00000017540	ENSPCIG00000030600	ENSPCIG00000031337	ENSTRUG00000014532	ENSTRUG00000008982	ENSTRUG00000006699	F23F12.8.1	Y46E12BL.4h.1	K09D9.6.1	AT1G55550	AT5G38030	AT2G34450
ENSG00000121879	ENSG00000051128	ENSG00000111906	ENSMUSG00000017686	ENSMUSG00000029617	ENSMUSG00000018286	ENSGALG00010004852	ENSGALG00010002422	ENSGALG00010027359	ENSDARG00000073850	ENSDARG00000112898	ENSDARG00000077899	ENSPCIG00000017804	ENSPCIG00000000611	ENSPCIG00000035365	ENSTRUG00000014764	ENSTRUG00000015808	ENSTRUG00000029144	F25B5.2a.1	Y46H3C.2a.1	K10G9.3a.1	AT1G56310	AT5G44590	AT2G35660
ENSG00000122707	ENSG00000060566	ENSG00000112981	ENSMUSG00000017999	ENSMUSG00000031337	ENSMUSG00000018479	ENSGALG00010004901	ENSGALG00010003915	ENSGALG00010027741	ENSDARG00000074282	ENSDARG00000112977	ENSDARG00000077959	ENSPCIG00000018332	ENSPCIG00000036997	ENSPCIG00000005855	ENSTRUG00000008432	ENSTRUG00000002877	ENSTRUG00000028768	F25B5.2b.1	Y47D3B.11.1	K10G9.3b.1	AT1G58080	AT5G46200	AT2G36840
ENSG00000122729	ENSG00000064201	ENSG00000113272	ENSMUSG00000018796	ENSMUSG00000031832	ENSMUSG00000019301	ENSGALG00010005114	ENSGALG00010005477	ENSGALG00010027870	ENSDARG00000074899	ENSDARG00000113166	ENSDARG00000077962	ENSPCIG00000018602	ENSPCIG00000023765	ENSPCIG00000005982	ENSTRUG00000031126	ENSTRUG00000004974	ENSTRUG00000001807	F25F8.1.1	Y47D7A.14a.1	K11C4.1.1	AT1G60780	AT5G48300	AT2G39100
ENSG00000122870	ENSG00000064961	ENSG00000113456	ENSMUSG00000019802	ENSMUSG00000032527	ENSMUSG00000019731	ENSGALG00010005526	ENSGALG00010006273	ENSGALG00010027989	ENSDARG00000075156	ENSDARG00000113276	ENSDARG00000078147	ENSPCIG00000019087	ENSPCIG00000000415	ENSPCIG00000006140	ENSTRUG00000014173	ENSTRUG00000005098	ENSTRUG00000011108	F26D2.10.2	Y47H10A.2.1	K12C11.5.1	AT1G60800	AT5G50160	AT2G40370
ENSG00000123191	ENSG00000078668	ENSG00000114124	ENSMUSG00000019943	ENSMUSG00000035354	ENSMUSG00000019815	ENSGALG00010005590	ENSGALG00010006564	ENSGALG00010028088	ENSDARG00000075532	ENSDARG00000113421	ENSDARG00000078151	ENSPCIG00000019258	ENSPCIG00000000450	ENSPCIG00000006217	ENSTRUG00000004278	ENSTRUG00000006226	ENSTRUG00000024431	F27B3.2b.1	Y48B6A.5.1	K12G11.6.1	AT1G67325	AT5G53550	AT2G41350
ENSG00000125386	ENSG00000091732	ENSG00000114405	ENSMUSG00000019951	ENSMUSG00000038225	ENSMUSG00000019818	ENSGALG00010007141	ENSGALG00010006603	ENSGALG00010028887	ENSDARG00000076689	ENSDARG00000113513	ENSDARG00000078164	ENSPCIG00000019659	ENSPCIG00000001167	ENSPCIG00000006556	ENSTRUG00000005965	ENSTRUG00000007863	ENSTRUG00000010204	F28A12.1.1	Y48C3A.5c.1	M01D7.2a.1	AT1G68370	AT5G56620	AT2G41760
ENSG00000130224	ENSG00000092208	ENSG00000114978	ENSMUSG00000020333	ENSMUSG00000040669	ENSMUSG00000019837	ENSGALG00010007226	ENSGALG00010007168	ENSGALG00010029174	ENSDARG00000076919	ENSDARG00000113538	ENSDARG00000078193	ENSPCIG00000020110	ENSPCIG00000001189	ENSPCIG00000006638	ENSTRUG00000012737	ENSTRUG00000008239	ENSTRUG00000016483	F28B4.2a.1	Y48E1B.2a.1	M01E11.4b.1	AT1G68710	AT5G58690	AT2G42660
ENSG00000130402	ENSG00000093072	ENSG00000115386	ENSMUSG00000020473	ENSMUSG00000046337	ENSMUSG00000020490	ENSGALG00010007536	ENSGALG00010007893	ENSGALG00010029386	ENSDARG00000077093	ENSDARG00000113560	ENSDARG00000078312	ENSPCIG00000020532	ENSPCIG00000001434	ENSPCIG00000006766	ENSTRUG00000004016	ENSTRUG00000008615	ENSTRUG00000013580	F28C6.4a.1	Y49C4A.1.1	M01G12.9.1	AT1G71830	AT5G64520	AT2G45640
ENSG00000131375	ENSG00000100316	ENSG00000116918	ENSMUSG00000020594	ENSMUSG00000058486	ENSMUSG00000020600	ENSGALG00010007651	ENSGALG00010007933	ENSGALG00010029668	ENSDARG00000077145	ENSDARG00000113815	ENSDARG00000078333	ENSPCIG00000021784	ENSPCIG00000002479	ENSPCIG00000006895	ENSTRUG00000020136	ENSTRUG00000008621	ENSTRUG00000009735	F31A3.5.2	Y4C6A.3.1	M01H9.4d.1	AT1G72320	AT5G65510	AT2G46260
ENSG00000131653	ENSG00000100916	ENSG00000117477	ENSMUSG00000020923	ENSMUSG00000063785	ENSMUSG00000021361	ENSGALG00010007935	ENSGALG00010007952	ENSGALG00010029727	ENSDARG00000077791	ENSDARG00000113899	ENSDARG00000078383	ENSPCIG00000021847	ENSPCIG00000002517	ENSPCIG00000006860	ENSTRUG00000014155	ENSTRUG00000009874	ENSTRUG00000016620	F32A7.3c.1	Y4C6B.2a.1	M01H9.4e.1	AT1G72410	AT1G08520	AT2G46820
ENSG00000132005	ENSG00000102543	ENSG00000117481	ENSMUSG00000021144	ENSMUSG00000070371	ENSMUSG00000021482	ENSGALG00010008111	ENSGALG00010008212	ENSGALG00010029929	ENSDARG00000078399	ENSDARG00000114004	ENSDARG00000078492	ENSPCIG00000021685	ENSPCIG00000003366	ENSPCIG00000006982	ENSTRUG00000017484	ENSTRUG00000010438	ENSTRUG00000001694	F32B5.7a.1	Y4C6B.7a.1	M02F4.2.1	AT1G72700	AT1G09450	AT2G48150
ENSG00000132334	ENSG00000104611	ENSG00000117594	ENSMUSG00000021244	ENSMUSG00000074655	ENSMUSG00000021485	ENSGALG00010009200	ENSGALG00010009235	ENSGALG00010000592	ENSDARG00000078850	ENSDARG00000114014	ENSDARG00000078821	ENSPCIG00000022692	ENSPCIG00000005219	ENSPCIG00000007083	ENSTRUG00000014794	ENSTRUG00000010887	ENSTRUG00000017653	F32B6.8a.1	Y4C6B.7b.1	M03E7.5.1	AT1G73600	AT1G09980	AT3G02370
ENSG00000133138	ENSG00000104852	ENSG00000117697	ENSMUSG00000021314	ENSMUSG00000089872	ENSMUSG00000021789	ENSGALG00010010084	ENSGALG00010009999	ENSGALG00010001116	ENSDARG00000088967	ENSDARG00000114175	ENSDARG00000078824	ENSPCIG00000023027	ENSPCIG00000006673	ENSPCIG00000007837	ENSTRUG00000009878	ENSTRUG00000011755	ENSTRUG00000015888	F32E10.3a.1	Y50D7A.7.1	M03F8.7.1	AT1G74150	AT1G16780	AT3G04160
ENSG00000134324	ENSG00000105793	ENSG00000118292	ENSMUSG00000021596	ENSMUSG00000022623	ENSMUSG00000021891	ENSGALG00010010136	ENSGALG00010010042	ENSGALG00010001418	ENSDARG00000089536	ENSDARG00000114672	ENSDARG00000079158	ENSPCIG00000023660	ENSPCIG00000007809	ENSPCIG00000007849	ENSTRUG00000017977	ENSTRUG00000011762	ENSTRUG00000000611	F32H2.5.1	Y50E8A.10.1	M04B2.7c.1	AT1G75380	AT1G27520	AT3G04560
ENSG00000134452	ENSG00000106536	ENSG00000119048	ENSMUSG00000021684	ENSMUSG00000024498	ENSMUSG00000022223	ENSGALG00010011837	ENSGALG00010011340	ENSGALG00010002781	ENSDARG00000091726	ENSDARG00000114695	ENSDARG00000079278	ENSPCIG00000023770	ENSPCIG00000010235	ENSPCIG00000008054	ENSTRUG00000018522	ENSTRUG00000011825	ENSTRUG00000012433	F33E2.2a.1	Y51F10.4a.1	M04G12.1g.1	AT1G76310	AT1G48360	AT3G07440
ENSG00000135090	ENSG00000106852	ENSG00000119965	ENSMUSG00000021693	ENSMUSG00000040811	ENSMUSG00000022248	ENSGALG00010012066	ENSGALG00010011456	ENSGALG00010004226	ENSDARG00000092064	ENSDARG00000114698	ENSDARG00000079416	ENSPCIG00000024087	ENSPCIG00000011670	ENSPCIG00000008559	ENSTRUG00000032924	ENSTRUG00000012734	ENSTRUG00000000966	F33E2.2b.1	Y51H7C.13a.1	M04G12.1h.1	AT1G76580	AT1G50950	AT3G10670
ENSG00000136111	ENSG00000109381	ENSG00000120159	ENSMUSG00000021823	ENSMUSG00000041245	ENSMUSG00000022529	ENSGALG00010013289	ENSGALG00010012242	ENSGALG00010004881	ENSDARG00000098777	ENSDARG00000114769	ENSDARG00000079519	ENSPCIG00000024137	ENSPCIG00000013173	ENSPCIG00000008587	ENSTRUG00000009234	ENSTRUG00000012895	ENSTRUG00000001187	F35G12.5a.2	Y51H7C.13b.1	M162.3a.1	AT1G77810	AT1G73270	AT3G12780
ENSG00000136250	ENSG00000112294	ENSG00000120805	ENSMUSG00000022091	ENSMUSG00000043943	ENSMUSG00000022668	ENSGALG00010013381	ENSGALG00010012428	ENSGALG00010006043	ENSDARG00000101710	ENSDARG00000114809	ENSDARG00000079608	ENSPCIG00000024205	ENSPCIG00000013356	ENSPCIG00000008765	ENSTRUG00000003456	ENSTRUG00000013257	ENSTRUG00000020161	F36A2.3.2	Y52D3.1a.1	M176.2.1	AT1G77950	AT1G77550	AT3G16690
ENSG00000137261	ENSG00000113396	ENSG00000122852	ENSMUSG00000022840	ENSMUSG00000055489	ENSMUSG00000022847	ENSGALG00010013396	ENSGALG00010012925	ENSGALG00010007038	ENSDARG00000101891	ENSDARG00000114911	ENSDARG00000079632	ENSPCIG00000024635	ENSPCIG00000013909	ENSPCIG00000008826	ENSTRUG00000003436	ENSTRUG00000013985	ENSTRUG00000011267	F36D3.5.2	Y53C12A.4.1	M176.4.3	AT1G78540	AT2G23420	AT3G17712
ENSG00000137941	ENSG00000114021	ENSG00000123297	ENSMUSG00000023809	ENSMUSG00000027185	ENSMUSG00000023140	ENSGALG00010013576	ENSGALG00010013099	ENSGALG00010007944	ENSDARG00000101979	ENSDARG00000115018	ENSDARG00000079823	ENSPCIG00000024694	ENSPCIG00000015545	ENSPCIG00000009140	ENSTRUG00000026714	ENSTRUG00000015621	ENSTRUG00000023900	F36H1.4f.1	Y53C12B.5a.1	M18.7a.1	AT1G79380	AT2G32000	AT3G18060
ENSG00000141068	ENSG00000116455	ENSG00000124203	ENSMUSG00000024231	ENSMUSG00000030786	ENSMUSG00000023349	ENSGALG00010014990	ENSGALG00010015190	ENSGALG00010010161	ENSDARG00000103129	ENSDARG00000115088	ENSDARG00000079869	ENSPCIG00000024807	ENSPCIG00000016355	ENSPCIG00000010371	ENSTRUG00000003313	ENSTRUG00000015729	ENSTRUG00000002530	F39B3.2.1	Y53G8AL.3.1	M7.8.1	AT1G79940	AT2G44590	AT3G18430
ENSG00000142675	ENSG00000116691	ENSG00000124380	ENSMUSG00000024491	ENSMUSG00000047228	ENSMUSG00000024014	ENSGALG00010015017	ENSGALG00010015731	ENSGALG00010013783	ENSDARG00000103380	ENSDARG00000115275	ENSDARG00000079897	ENSPCIG00000025367	ENSPCIG00000018665	ENSPCIG00000010696	ENSTRUG00000016346	ENSTRUG00000015798	ENSTRUG00000001571	F40F12.5b.1	Y54E2A.2.3	R02C2.6.1	AT1G80370	AT2G46915	AT3G20320
ENSG00000143093	ENSG00000118113	ENSG00000124469	ENSMUSG00000024858	ENSMUSG00000059049	ENSMUSG00000024116	ENSGALG00010015066	ENSGALG00010016909	ENSGALG00010013797	ENSDARG00000103399	ENSDARG00000115346	ENSDARG00000079980	ENSPCIG00000025780	ENSPCIG00000018779	ENSPCIG00000010909	ENSTRUG00000026974	ENSTRUG00000016308	ENSTRUG00000009699	F40F4.8.1	Y54E2A.2.4	R02E12.2b.1	AT1G80380	AT3G13235	AT3G20330
ENSG00000143375	ENSG00000124490	ENSG00000124614	ENSMUSG00000025059	ENSMUSG00000013338	ENSMUSG00000024145	ENSGALG00010016676	ENSGALG00010016961	ENSGALG00010014645	ENSDARG00000103485	ENSDARG00000115478	ENSDARG00000086204	ENSPCIG00000025949	ENSPCIG00000019497	ENSPCIG00000011060	ENSTRUG00000026682	ENSTRUG00000016657	ENSTRUG00000010417	F42D1.3.1	Y54G2A.44.1	R03A10.4a.1	AT1G80560	AT3G49650	AT3G20910
ENSG00000151491	ENSG00000125731	ENSG00000125821	ENSMUSG00000025324	ENSMUSG00000024236	ENSMUSG00000024171	ENSGALG00010016942	ENSGALG00010017468	ENSGALG00010015533	ENSDARG00000105121	ENSDARG00000115509	ENSDARG00000086282	ENSPCIG00000026314	ENSPCIG00000019777	ENSPCIG00000011539	ENSTRUG00000010650	ENSTRUG00000016924	ENSTRUG00000010945	F43B10.1b.1	Y55F3BR.6a.1	R03A10.4b.1	AT1G80830	AT3G55080	AT3G24350
ENSG00000151726	ENSG00000129084	ENSG00000126756	ENSMUSG00000026077	ENSMUSG00000001424	ENSMUSG00000024352	ENSGALG00010016970	ENSGALG00010017578	ENSGALG00010015653	ENSDARG00000105178	ENSDARG00000115534	ENSDARG00000086337	ENSPCIG00000026397	ENSPCIG00000021310	ENSPCIG00000011931	ENSTRUG00000017066	ENSTRUG00000017178	ENSTRUG00000016782	F43B10.1d.1	Y55F3BR.6a.2	R03H10.7.1	AT2G03060	AT4G14210	AT3G29130
ENSG00000152969	ENSG00000130305	ENSG00000127526	ENSMUSG00000026463	ENSMUSG00000032604	ENSMUSG00000024791	ENSGALG00010017032	ENSGALG00010018491	ENSGALG00010016368	ENSDARG00000109220	ENSDARG00000115546	ENSDARG00000086358	ENSPCIG00000027324	ENSPCIG00000022456	ENSPCIG00000012460	ENSTRUG00000028576	ENSTRUG00000017419	ENSTRUG00000017227	F45E1.7a.1	Y55F3BR.6b.1	R04A9.9a.1	AT2G03120	AT4G27630	AT3G30390
ENSG00000153815	ENSG00000130733	ENSG00000129455	ENSMUSG00000026825	ENSMUSG00000005823	ENSMUSG00000024818	ENSGALG00010017060	ENSGALG00010018885	ENSGALG00010016999	ENSDARG00000110563	ENSDARG00000115665	ENSDARG00000086460	ENSPCIG00000028012	ENSPCIG00000023108	ENSPCIG00000013128	ENSTRUG00000012539	ENSTRUG00000018602	ENSTRUG00000018318	F45E1.7b.1	Y57G7A.6.1	R04D3.6.1	AT2G03240	AT4G35780	AT3G30770
ENSG00000155966	ENSG00000132485	ENSG00000131126	ENSMUSG00000027843	ENSMUSG00000006019	ENSMUSG00000024863	ENSGALG00010017068	ENSGALG00010019297	ENSGALG00010017449	ENSDARG00000110935	ENSDARG00000115687	ENSDARG00000086483	ENSPCIG00000028453	ENSPCIG00000023854	ENSPCIG00000013316	ENSTRUG00000021927	ENSTRUG00000011895	ENSTRUG00000027950	F47B10.2.1	Y59C2A.3.1	R05D7.1.1	AT2G03250	AT4G36940	AT3G46280
ENSG00000157404	ENSG00000133246	ENSG00000132646	ENSMUSG00000028082	ENSMUSG00000021003	ENSMUSG00000024870	ENSGALG00010017431	ENSGALG00010020984	ENSGALG00010017639	ENSDARG00000111101	ENSDARG00000115754	ENSDARG00000086569	ENSPCIG00000028518	ENSPCIG00000024466	ENSPCIG00000013333	ENSTRUG00000013692	ENSTRUG00000025506	ENSTRUG00000028118	F47B7.2a.1	Y5H2B.4.1	R05D8.6.1	AT2G07750	AT5G24450	AT3G47930
ENSG00000159023	ENSG00000135763	ENSG00000134253	ENSMUSG00000028405	ENSMUSG00000022053	ENSMUSG00000024973	ENSGALG00010017541	ENSGALG00010021156	ENSGALG00010018577	ENSDARG00000111438	ENSDARG00000115972	ENSDARG00000086623	ENSPCIG00000028596	ENSPCIG00000024793	ENSPCIG00000013507	ENSTRUG00000000216	ENSTRUG00000025544	ENSTRUG00000032993	F47D12.1b.1	Y61A9LA.10.1	R05H11.2.1	AT2G14260	AT1G04730	AT3G48070
ENSG00000163935	ENSG00000136856	ENSG00000134539	ENSMUSG00000028476	ENSMUSG00000022181	ENSMUSG00000024990	ENSGALG00010017720	ENSGALG00010021525	ENSGALG00010019580	ENSDARG00000112006	ENSDARG00000116168	ENSDARG00000088219	ENSPCIG00000028968	ENSPCIG00000026388	ENSPCIG00000013599	ENSTRUG00000007897	ENSTRUG00000019857	ENSTRUG00000015536	F47D12.1c.1	Y61A9LA.4.1	R06B9.1.1	AT2G14520	AT1G16800	AT3G51730
ENSG00000163995	ENSG00000137675	ENSG00000135535	ENSMUSG00000028841	ENSMUSG00000022186	ENSMUSG00000025068	ENSGALG00010017922	ENSGALG00010021656	ENSGALG00010021038	ENSDARG00000113819	ENSDARG00000116203	ENSDARG00000088252	ENSPCIG00000029320	ENSPCIG00000026660	ENSPCIG00000013738	ENSTRUG00000013665	ENSTRUG00000023414	ENSTRUG00000010659	F47F6.3.1	Y65B4BR.2a.1	R06B9.3.1	AT2G16750	AT1G79610	AT3G54450
ENSG00000164398	ENSG00000138079	ENSG00000136783	ENSMUSG00000028906	ENSMUSG00000024056	ENSMUSG00000025175	ENSGALG00010017993	ENSGALG00010022400	ENSGALG00010023147	ENSDARG00000114155	ENSDARG00000116205	ENSDARG00000088439	ENSPCIG00000030063	ENSPCIG00000027431	ENSPCIG00000013906	ENSTRUG00000025353	ENSTRUG00000021189	ENSTRUG00000005006	F52F12.9.1	Y67A6A.2a.1	R06B9.3.2	AT2G19160	AT3G18860	AT3G56380
ENSG00000166341	ENSG00000138413	ENSG00000136840	ENSMUSG00000030313	ENSMUSG00000032534	ENSMUSG00000025466	ENSGALG00010018564	ENSGALG00010022433	ENSGALG00010024335	ENSDARG00000114162	ENSDARG00000116270	ENSDARG00000088641	ENSPCIG00000030391	ENSPCIG00000027877	ENSPCIG00000014111	ENSTRUG00000016597	ENSTRUG00000021948	ENSTRUG00000007545	F53C11.5c.1	Y67A6A.2c.1	R06C1.3a.1	AT2G19170	AT5G42540	AT3G56750
ENSG00000166825	ENSG00000140284	ENSG00000137154	ENSMUSG00000030880	ENSMUSG00000037108	ENSMUSG00000025470	ENSGALG00010018922	ENSGALG00010023585	ENSGALG00010024732	ENSDARG00000114300	ENSDARG00000116330	ENSDARG00000088699	ENSPCIG00000011588	ENSPCIG00000027949	ENSPCIG00000014453	ENSTRUG00000008887	ENSTRUG00000026898	ENSTRUG00000012383	F53C11.6.1	Y69A2AL.1.1	R07B5.3a.1	AT2G20420	AT5G63950	AT3G61530
ENSG00000169375	ENSG00000140986	ENSG00000137193	ENSMUSG00000031066	ENSMUSG00000037922	ENSMUSG00000025482	ENSGALG00010019731	ENSGALG00010024512	ENSGALG00010025549	ENSDARG00000114621	ENSDARG00000116697	ENSDARG00000088900	ENSPCIG00000012233	ENSPCIG00000029418	ENSPCIG00000015132	ENSTRUG00000010522	ENSTRUG00000029708	ENSTRUG00000017296	F54E4.4.1	Y69A2AR.7a.1	R07E5.10.1	AT2G20980	AT5G60040	AT3G61600
ENSG00000170325	ENSG00000143578	ENSG00000137210	ENSMUSG00000031290	ENSMUSG00000038384	ENSMUSG00000025889	ENSGALG00010019991	ENSGALG00010024536	ENSGALG00010025998	ENSDARG00000115006	ENSDARG00000116804	ENSDARG00000089019	ENSPCIG00000030210	ENSPCIG00000030034	ENSPCIG00000015305	ENSTRUG00000018091	ENSTRUG00000006315	ENSTRUG00000017223	F54F2.2a.6	Y69E1A.8.1	R07G3.5.1	AT2G21520	AT1G05830	AT3G63320
ENSG00000170456	ENSG00000143851	ENSG00000138207	ENSMUSG00000031376	ENSMUSG00000053896	ENSMUSG00000026578	ENSGALG00010020123	ENSGALG00010024706	ENSGALG00010026059	ENSDARG00000116399	ENSDARG00000116943	ENSDARG00000089303	ENSPCIG00000029032	ENSPCIG00000004095	ENSPCIG00000016183	ENSTRUG00000004165	ENSTRUG00000000665	ENSTRUG00000018488	F54F2.2a.7	Y69H2.1a.1	R07G3.7b.1	AT2G22010	AT1G12930	AT4G00050
ENSG00000170485	ENSG00000144339	ENSG00000138326	ENSMUSG00000031706	ENSMUSG00000097239	ENSMUSG00000026708	ENSGALG00010021015	ENSGALG00010025869	ENSGALG00010027935	ENSDARG00000116450	ENSDARG00000116950	ENSDARG00000089362	ENSPCIG00000000724	ENSPCIG00000010684	ENSPCIG00000016424	ENSTRUG00000001955	ENSTRUG00000026958	ENSTRUG00000026004	F55A8.2a.2	Y69H2.6.1	R07G3.7b.2	AT2G23370	AT2G31650	AT4G01340
ENSG00000170667	ENSG00000149925	ENSG00000138613	ENSMUSG00000031709	ENSMUSG00000023764	ENSMUSG00000026811	ENSGALG00010021240	ENSGALG00010025913	ENSGALG00010028578	ENSDARG00000116451	ENSDARG00000116986	ENSDARG00000089564	ENSPCIG00000010532	ENSPCIG00000037247	ENSPCIG00000017658	ENSTRUG00000005143	ENSTRUG00000029854	ENSTRUG00000015307	F56A3.4.1	Y6G8.2a.1	R08D7.1.1	AT2G23700	AT2G01280	AT4G01430
ENSG00000171680	ENSG00000149968	ENSG00000139508	ENSMUSG00000032017	ENSMUSG00000034055	ENSMUSG00000026817	ENSGALG00010021684	ENSGALG00010026485	ENSGALG00010029604	ENSDARG00000116535	ENSDARG00000117025	ENSDARG00000089794	ENSPCIG00000020184	ENSPCIG00000009085	ENSPCIG00000017675	ENSTRUG00000016582	ENSTRUG00000031080	ENSTRUG00000008347	F56B6.5a.2	Y71A12C.2.1	R08E5.2.1	AT2G23950	AT2G01440	AT4G01890
ENSG00000173020	ENSG00000151229	ENSG00000141560	ENSMUSG00000032178	ENSMUSG00000034560	ENSMUSG00000026833	ENSGALG00010022664	ENSGALG00010028126	ENSGALG00010003485	ENSDARG00000116614	ENSDARG00000117124	ENSDARG00000089943	ENSPCIG00000006231	ENSPCIG00000018350	ENSPCIG00000018063	ENSTRUG00000029650	ENSTRUG00000011439	ENSTRUG00000013539	F56B6.5d.1	Y71F9AL.17.1	R08E5.3.1	AT2G24350	AT2G22530	AT4G02590
ENSG00000173175	ENSG00000158428	ENSG00000143252	ENSMUSG00000032216	ENSMUSG00000051435	ENSMUSG00000026882	ENSGALG00010022698	ENSGALG00010028853	ENSGALG00010005516	ENSDARG00000117178	ENSDARG00000117141	ENSDARG00000090152	ENSPCIG00000008784	ENSPCIG00000030803	ENSPCIG00000018124	ENSTRUG00000001346	ENSTRUG00000032973	ENSTRUG00000015777	F57F5.2a.1	Y71F9AL.5.1	R08F11.2.1	AT2G26310	AT3G12520	AT4G09980
ENSG00000174502	ENSG00000162882	ENSG00000143368	ENSMUSG00000032489	ENSMUSG00000091455	ENSMUSG00000026974	ENSGALG00010023179	ENSGALG00010029210	ENSGALG00010006031	ENSDARG00000074041	ENSDARG00000117190	ENSDARG00000090202	ENSPCIG00000020380	ENSPCIG00000005627	ENSPCIG00000018251	ENSTRUG00000002365	ENSTRUG00000003060	ENSTRUG00000016467	F57F5.2c.1	Y71F9B.8a.1	R08F11.4.1	AT2G26650	AT3G13180	AT4G10340
ENSG00000181555	ENSG00000162924	ENSG00000143954	ENSMUSG00000032875	ENSMUSG00000022220	ENSMUSG00000026984	ENSGALG00010023197	ENSGALG00010030104	ENSGALG00010009338	ENSDARG00000100972	ENSDARG00000003081	ENSDARG00000090344	ENSPCIG00000026821	ENSPCIG00000020020	ENSPCIG00000018513	ENSTRUG00000002819	ENSTRUG00000028877	ENSTRUG00000017123	F58G1.1.1	Y71G12B.8.1	R09A1.1b.1	AT2G26830	AT3G19720	AT4G11470
ENSG00000182979	ENSG00000163141	ENSG00000145088	ENSMUSG00000033083	ENSMUSG00000027291	ENSMUSG00000027286	ENSGALG00010023243	ENSGALG00010000054	ENSGALG00010014696	ENSDARG00000104836	ENSDARG00000003462	ENSDARG00000090346	ENSPCIG00000010782	ENSPCIG00000001394	ENSPCIG00000018875	ENSTRUG00000003361	ENSTRUG00000009061	ENSTRUG00000026861	F58G6.5b.1	Y71H2AM.19.1	R09F10.1.1	AT2G31280	AT4G00060	AT4G11600
ENSG00000186001	ENSG00000163157	ENSG00000145335	ENSMUSG00000033335	ENSMUSG00000030228	ENSMUSG00000027342	ENSGALG00010023375	ENSGALG00010016355	ENSGALG00010015205	ENSDARG00000017244	ENSDARG00000006832	ENSDARG00000090649	ENSPCIG00000016104	ENSPCIG00000002163	ENSPCIG00000018935	ENSTRUG00000003664	ENSTRUG00000030711	ENSTRUG00000017590	F58G6.5c.1	Y72A10A.1a.2	R107.2.1	AT2G32430	AT5G10800	AT4G11890
ENSG00000197142	ENSG00000166024	ENSG00000146267	ENSMUSG00000033389	ENSMUSG00000033732	ENSMUSG00000027430	ENSGALG00010023837	ENSGALG00010016938	ENSGALG00010015233	ENSDARG00000033029	ENSDARG00000007988	ENSDARG00000090889	ENSPCIG00000021011	ENSPCIG00000012698	ENSPCIG00000018985	ENSTRUG00000003690	ENSTRUG00000033274	ENSTRUG00000017991	F59F5.1.1	Y73B6BL.24.1	R10D12.15a.1	AT2G33490	AT5G52910	AT4G14330
ENSG00000198561	ENSG00000166246	ENSG00000146670	ENSMUSG00000034101	ENSMUSG00000022191	ENSMUSG00000027520	ENSGALG00010024142	ENSGALG00010013364	ENSGALG00010015703	ENSDARG00000039256	ENSDARG00000008931	ENSDARG00000091095	ENSPCIG00000024881	ENSPCIG00000022016	ENSPCIG00000019005	ENSTRUG00000003973	ENSTRUG00000026350	ENSTRUG00000005675	H05C05.1c.1	Y73C8C.8.1	R10D12.15b.1	AT2G34560	AT5G65620	AT4G14500
ENSG00000198586	ENSG00000166908	ENSG00000147081	ENSMUSG00000034126	ENSMUSG00000000561	ENSMUSG00000027965	ENSGALG00010024149	ENSGALG00010018430	ENSGALG00010016006	ENSDARG00000060010	ENSDARG00000010791	ENSDARG00000091495	ENSPCIG00000019690	ENSPCIG00000026282	ENSPCIG00000019264	ENSTRUG00000004218	ENSTRUG00000003809	ENSTRUG00000000010	H11E01.3a.1	Y75B8A.19.1	R10D12.4.1	AT2G34630	AT2G34660	AT4G15920
ENSG00000204624	ENSG00000175193	ENSG00000147246	ENSMUSG00000034235	ENSMUSG00000000916	ENSMUSG00000028070	ENSGALG00010024243	ENSGALG00010022805	ENSGALG00010021002	ENSDARG00000074498	ENSDARG00000010925	ENSDARG00000091888	ENSPCIG00000005702	ENSPCIG00000030325	ENSPCIG00000019396	ENSTRUG00000028422	ENSTRUG00000029072	ENSTRUG00000005993	H11E01.3c.1	Y76B12C.6a.1	R10E4.3.1	AT2G37440	AT3G57940	AT4G16890
ENSG00000206190	ENSG00000184182	ENSG00000148803	ENSMUSG00000034390	ENSMUSG00000003573	ENSMUSG00000028076	ENSGALG00010024770	ENSGALG00010013429	ENSGALG00010022255	ENSDARG00000099113	ENSDARG00000011611	ENSDARG00000092018	ENSPCIG00000021823	ENSPCIG00000018185	ENSPCIG00000019614	ENSTRUG00000004941	ENSTRUG00000015093	ENSTRUG00000000386	H14N18.4a.1	Y76B12C.6b.1	R10E8.5.1	AT2G39480	AT4G38120	AT4G18570
ENSG00000225697	ENSG00000186334	ENSG00000149573	ENSMUSG00000034917	ENSMUSG00000005803	ENSMUSG00000028240	ENSGALG00010024842	ENSGALG00010001133	ENSGALG00010025256	ENSDARG00000112964	ENSDARG00000012495	ENSDARG00000092077	ENSPCIG00000024569	ENSPCIG00000006191	ENSPCIG00000019890	ENSTRUG00000006913	ENSTRUG00000019765	ENSTRUG00000000549	H20J18.1a.2	Y7A5A.20.1	R10H1.1.1	AT2G39580	AT1G02205	AT4G23380
ENSG00000248746	ENSG00000188175	ENSG00000150628	ENSMUSG00000035311	ENSMUSG00000009995	ENSMUSG00000028246	ENSGALG00010024917	ENSGALG00010001903	ENSGALG00010029177	ENSDARG00000114823	ENSDARG00000012827	ENSDARG00000092384	ENSPCIG00000000651	ENSPCIG00000019313	ENSPCIG00000020221	ENSTRUG00000006921	ENSTRUG00000032270	ENSTRUG00000000629	H20J18.1d.1	Y87G2A.4.1	R11A8.2.1	AT2G42500	AT1G02740	AT4G24175
ENSG00000074054	ENSG00000196236	ENSG00000150787	ENSMUSG00000035614	ENSMUSG00000011960	ENSMUSG00000028578	ENSGALG00010025485	ENSGALG00010003017	ENSGALG00010029369	ENSDARG00000000189	ENSDARG00000013128	ENSDARG00000092455	ENSPCIG00000000760	ENSPCIG00000019748	ENSPCIG00000020279	ENSTRUG00000007393	ENSTRUG00000011547	ENSTRUG00000000643	H20J18.1e.1	Y97E10B.10.1	R11F4.1.1	AT2G44710	AT1G07010	AT4G24590
ENSG00000145555	ENSG00000197891	ENSG00000151665	ENSMUSG00000036862	ENSMUSG00000012076	ENSMUSG00000028738	ENSGALG00010025865	ENSGALG00010009259	ENSGALG00010015234	ENSDARG00000001994	ENSDARG00000013863	ENSDARG00000092518	ENSPCIG00000035481	ENSPCIG00000019816	ENSPCIG00000020377	ENSTRUG00000007424	ENSTRUG00000006936	ENSTRUG00000000835	H20J18.1h.1	ZC123.4c.1	R11G10.1b.1	AT2G46700	AT1G10910	AT4G26520
ENSG00000197467	ENSG00000198074	ENSG00000152467	ENSMUSG00000037210	ENSMUSG00000016481	ENSMUSG00000028785	ENSGALG00010025949	ENSGALG00010009525	ENSGALG00010019072	ENSDARG00000005453	ENSDARG00000014274	ENSDARG00000092532	ENSPCIG00000001085	ENSPCIG00000010578	ENSPCIG00000020497	ENSTRUG00000007831	ENSTRUG00000014741	ENSTRUG00000001386	H41C03.3.1	ZC155.7.1	R11G11.12a.1	AT3G02850	AT1G13750	AT4G26660
ENSG00000099331	ENSG00000203705	ENSG00000155959	ENSMUSG00000039178	ENSMUSG00000021055	ENSMUSG00000028863	ENSGALG00010026009	ENSGALG00010010906	ENSGALG00010021353	ENSDARG00000006029	ENSDARG00000016319	ENSDARG00000092556	ENSPCIG00000001651	ENSPCIG00000024402	ENSPCIG00000020519	ENSTRUG00000008373	ENSTRUG00000003092	ENSTRUG00000001507	H41C03.3.2	ZC262.2a.2	R12C12.7.1	AT3G03630	AT1G24280	AT4G31080
ENSG00000101333	ENSG00000204231	ENSG00000156172	ENSMUSG00000039361	ENSMUSG00000021771	ENSMUSG00000028865	ENSGALG00010026715	ENSGALG00010011019	ENSGALG00010024657	ENSDARG00000006128	ENSDARG00000016904	ENSDARG00000092593	ENSPCIG00000001901	ENSPCIG00000003888	ENSPCIG00000021287	ENSTRUG00000009249	ENSTRUG00000026482	ENSTRUG00000001553	H43E16.1b.1	ZC317.6.1	R12E2.5.2	AT3G03780	AT1G29350	AT4G31400
ENSG00000133812	ENSG00000206140	ENSG00000156575	ENSMUSG00000039512	ENSMUSG00000022023	ENSMUSG00000029438	ENSGALG00010027220	ENSGALG00010012232	ENSGALG00010027986	ENSDARG00000006257	ENSDARG00000018325	ENSDARG00000092713	ENSPCIG00000002043	ENSPCIG00000004985	ENSPCIG00000021484	ENSTRUG00000009764	ENSTRUG00000017164	ENSTRUG00000002192	K02D7.4.1	ZC434.5.2	R13H4.7b.1	AT3G04940	AT1G29370	AT4G32060
ENSG00000197892	ENSG00000206559	ENSG00000157017	ENSMUSG00000041180	ENSMUSG00000023903	ENSMUSG00000029919	ENSGALG00010027287	ENSGALG00010012824	ENSGALG00010001552	ENSDARG00000006791	ENSDARG00000018478	ENSDARG00000092788	ENSPCIG00000002296	ENSPCIG00000009393	ENSPCIG00000021661	ENSTRUG00000009834	ENSTRUG00000005268	ENSTRUG00000002346	K02F6.7.2	ZC513.6.1	R52.1.1	AT3G05310	AT1G29570	AT4G32590
ENSG00000264424	ENSG00000250799	ENSG00000157119	ENSMUSG00000041544	ENSMUSG00000024082	ENSMUSG00000030017	ENSGALG00010027400	ENSGALG00010013017	ENSGALG00010006106	ENSDARG00000007824	ENSDARG00000021022	ENSDARG00000092941	ENSPCIG00000002619	ENSPCIG00000010579	ENSPCIG00000021826	ENSTRUG00000010701	ENSTRUG00000007829	ENSTRUG00000002731	K02F6.7.3	ZK1025.7.1	T01G1.4.1	AT3G05720	AT1G29600	AT4G33625
ENSG00000001629	ENSG00000256061	ENSG00000157823	ENSMUSG00000042249	ENSMUSG00000024131	ENSMUSG00000030060	ENSGALG00010027739	ENSGALG00010018527	ENSGALG00010026770	ENSDARG00000009387	ENSDARG00000021827	ENSDARG00000092984	ENSPCIG00000002702	ENSPCIG00000011388	ENSPCIG00000022014	ENSTRUG00000010711	ENSTRUG00000011208	ENSTRUG00000003397	K04A8.6a.2	ZK1037.13.1	T01G5.4.1	AT3G06350	AT1G32780	AT4G33810
ENSG00000004939	ENSG00000262406	ENSG00000158122	ENSMUSG00000042268	ENSMUSG00000024600	ENSMUSG00000030472	ENSGALG00010027930	ENSGALG00010019334	ENSGALG00010027175	ENSDARG00000011855	ENSDARG00000023771	ENSDARG00000093100	ENSPCIG00000002788	ENSPCIG00000015136	ENSPCIG00000034206	ENSTRUG00000011105	ENSTRUG00000008494	ENSTRUG00000003478	K04A8.6b.1	ZK1127.9c.4	T02B11.5.1	AT3G06560	AT1G32950	AT4G33860
ENSG00000006459	ENSG00000090989	ENSG00000158473	ENSMUSG00000042473	ENSMUSG00000025413	ENSMUSG00000030509	ENSGALG00010028105	ENSGALG00010019989	ENSGALG00010028915	ENSDARG00000011983	ENSDARG00000028517	ENSDARG00000093102	ENSPCIG00000003433	ENSPCIG00000017363	ENSPCIG00000022402	ENSTRUG00000011356	ENSTRUG00000008190	ENSTRUG00000016041	K04G11.5a.2	ZK1240.3a.1	T02E9.6.1	AT3G06820	AT1G34120	AT4G35890
ENSG00000009954	ENSG00000100813	ENSG00000160097	ENSMUSG00000042557	ENSMUSG00000025417	ENSMUSG00000030678	ENSGALG00010028180	ENSGALG00010021481	ENSGALG00010015055	ENSDARG00000012184	ENSDARG00000031261	ENSDARG00000093364	ENSPCIG00000004047	ENSPCIG00000017394	ENSPCIG00000022681	ENSTRUG00000012419	ENSTRUG00000000678	ENSTRUG00000003789	K04G11.5a.3	ZK1240.8.1	T04A11.2.1	AT3G07630	AT1G36070	AT4G37110
ENSG00000018510	ENSG00000103051	ENSG00000161243	ENSMUSG00000049470	ENSMUSG00000026109	ENSMUSG00000030868	ENSGALG00010028362	ENSGALG00010023441	ENSGALG00010009479	ENSDARG00000012499	ENSDARG00000033440	ENSDARG00000093384	ENSPCIG00000004431	ENSPCIG00000017617	ENSPCIG00000022761	ENSTRUG00000012857	ENSTRUG00000013059	ENSTRUG00000004219	K04G11.5b.1	ZK1248.15.1	T04A11.5.1	AT3G08550	AT1G53510	AT4G39940
ENSG00000025770	ENSG00000136828	ENSG00000162460	ENSMUSG00000052133	ENSMUSG00000026466	ENSMUSG00000030897	ENSGALG00010028514	ENSGALG00010025586	ENSGALG00010026167	ENSDARG00000012866	ENSDARG00000033735	ENSDARG00000093491	ENSPCIG00000004778	ENSPCIG00000018933	ENSPCIG00000023037	ENSTRUG00000012986	ENSTRUG00000002920	ENSTRUG00000004359	K04G11.5c.1	ZK1248.16.1	T04A6.2.1	AT3G10540	AT1G58180	AT5G03040
ENSG00000064309	ENSG00000159625	ENSG00000163159	ENSMUSG00000052374	ENSMUSG00000026791	ENSMUSG00000031197	ENSGALG00010029356	ENSGALG00010027314	ENSGALG00010008129	ENSDARG00000014081	ENSDARG00000034916	ENSDARG00000093595	ENSPCIG00000005526	ENSPCIG00000023067	ENSPCIG00000023169	ENSTRUG00000013079	ENSTRUG00000010661	ENSTRUG00000004699	K06A1.2a.1	ZK1290.1.1	T04F8.7b.1	AT3G11040	AT1G60440	AT5G08540
ENSG00000073921	ENSG00000004766	ENSG00000163382	ENSMUSG00000052539	ENSMUSG00000026890	ENSMUSG00000031245	ENSGALG00010029365	ENSGALG00010029690	ENSGALG00010010201	ENSDARG00000015006	ENSDARG00000035559	ENSDARG00000093673	ENSPCIG00000003756	ENSPCIG00000023567	ENSPCIG00000023317	ENSTRUG00000013453	ENSTRUG00000012923	ENSTRUG00000021776	K07C5.7.1	ZK250.13.1	T04F8.7b.2	AT3G12760	AT1G63500	AT5G11400
ENSG00000076650	ENSG00000143515	ENSG00000163607	ENSMUSG00000052752	ENSMUSG00000027938	ENSMUSG00000032018	ENSGALG00010029575	ENSGALG00010006740	ENSGALG00010011925	ENSDARG00000015184	ENSDARG00000038445	ENSDARG00000093876	ENSPCIG00000005890	ENSPCIG00000025914	ENSPCIG00000023455	ENSTRUG00000013794	ENSTRUG00000014963	ENSTRUG00000004836	K08F8.3.2	ZK265.4a.1	T05A7.11.1	AT3G13640	AT1G73170	AT5G12380
ENSG00000079819	ENSG00000115414	ENSG00000163882	ENSMUSG00000053626	ENSMUSG00000028115	ENSMUSG00000032067	ENSGALG00010029602	ENSGALG00010020965	ENSGALG00010017698	ENSDARG00000015224	ENSDARG00000039273	ENSDARG00000093940	ENSPCIG00000006189	ENSPCIG00000026983	ENSPCIG00000023642	ENSTRUG00000015381	ENSTRUG00000018461	ENSTRUG00000026920	K09E9.1a.1	ZK265.4b.1	T05B11.2.1	AT3G20000	AT1G77980	AT5G13830
ENSG00000080854	ENSG00000056586	ENSG00000164346	ENSMUSG00000053965	ENSMUSG00000028180	ENSMUSG00000032215	ENSGALG00010029711	ENSGALG00010022167	ENSGALG00010022363	ENSDARG00000018162	ENSDARG00000039328	ENSDARG00000094077	ENSPCIG00000006255	ENSPCIG00000027174	ENSPCIG00000024314	ENSTRUG00000015683	ENSTRUG00000028469	ENSTRUG00000005089	K09E9.1b.1	ZK285.1.1	T05C12.11b.1	AT3G21620	AT2G13810	AT5G15880
ENSG00000087470	ENSG00000087301	ENSG00000164611	ENSMUSG00000056492	ENSMUSG00000028229	ENSMUSG00000032303	ENSGALG00010007936	ENSGALG00010026794	ENSGALG00010023235	ENSDARG00000018840	ENSDARG00000039429	ENSDARG00000094192	ENSPCIG00000006530	ENSPCIG00000027448	ENSPCIG00000024471	ENSTRUG00000015801	ENSTRUG00000032457	ENSTRUG00000005458	M03C11.3a.1	ZK328.8a.1	T05G5.3.1	AT3G24715	AT2G14695	AT5G19760
ENSG00000089351	ENSG00000101161	ENSG00000165724	ENSMUSG00000056900	ENSMUSG00000028378	ENSMUSG00000032463	ENSGALG00010011724	ENSGALG00010006478	ENSGALG00010024784	ENSDARG00000019392	ENSDARG00000041140	ENSDARG00000094225	ENSPCIG00000006647	ENSPCIG00000027656	ENSPCIG00000024486	ENSTRUG00000015861	ENSTRUG00000016258	ENSTRUG00000005490	M03F4.3a.1	ZK6.10a.1	T06E6.3.1	AT3G29160	AT2G16370	AT5G20070
ENSG00000095015	ENSG00000124228	ENSG00000166171	ENSMUSG00000057230	ENSMUSG00000029762	ENSMUSG00000032599	ENSGALG00010012437	ENSGALG00010022684	ENSGALG00010027207	ENSDARG00000023237	ENSDARG00000042215	ENSDARG00000094466	ENSPCIG00000006870	ENSPCIG00000028026	ENSPCIG00000024535	ENSTRUG00000016217	ENSTRUG00000000297	ENSTRUG00000005650	M03F4.3b.1	ZK6.7a.1	T06G6.5a.1	AT3G44160	AT2G21550	AT5G24000
ENSG00000100330	ENSG00000125207	ENSG00000166452	ENSMUSG00000057969	ENSMUSG00000030041	ENSMUSG00000033099	ENSGALG00010012470	ENSGALG00010005413	ENSGALG00010010747	ENSDARG00000026403	ENSDARG00000043976	ENSDARG00000094662	ENSPCIG00000006963	ENSPCIG00000010207	ENSPCIG00000024818	ENSTRUG00000016730	ENSTRUG00000001637	ENSTRUG00000006024	R03E9.4.2	ZK616.10a.1	T07C12.9.1	AT3G44530	AT2G21960	AT5G26140
ENSG00000100994	ENSG00000130254	ENSG00000166801	ENSMUSG00000058594	ENSMUSG00000030382	ENSMUSG00000033460	ENSGALG00010012993	ENSGALG00010005443	ENSGALG00010024721	ENSDARG00000030700	ENSDARG00000044373	ENSDARG00000094836	ENSPCIG00000007019	ENSPCIG00000020234	ENSPCIG00000024854	ENSTRUG00000016985	ENSTRUG00000002163	ENSTRUG00000006189	R04B3.1.1	ZK616.61.1	T07C4.9a.1	AT3G48000	AT2G33840	AT5G27890
ENSG00000101251	ENSG00000138101	ENSG00000167363	ENSMUSG00000061288	ENSMUSG00000030401	ENSMUSG00000033713	ENSGALG00010028849	ENSGALG00010005531	ENSGALG00010010618	ENSDARG00000030933	ENSDARG00000045140	ENSDARG00000094840	ENSPCIG00000007589	ENSPCIG00000027782	ENSPCIG00000024856	ENSTRUG00000016993	ENSTRUG00000005028	ENSTRUG00000023964	R04E5.10.1	ZK669.2.1	T08D10.3.1	AT3G52880	AT2G35880	AT5G28540
ENSG00000101577	ENSG00000160957	ENSG00000167526	ENSMUSG00000064210	ENSMUSG00000030751	ENSMUSG00000033961	ENSGALG00010020388	ENSGALG00010007679	ENSGALG00010029360	ENSDARG00000031278	ENSDARG00000045851	ENSDARG00000094845	ENSPCIG00000007815	ENSPCIG00000002535	ENSPCIG00000024945	ENSTRUG00000017110	ENSTRUG00000005087	ENSTRUG00000006437	R07A4.1.1	ZK688.10.1	T08E11.7.1	AT3G56760	AT2G38650	AT5G31412
ENSG00000103742	ENSG00000213341	ENSG00000167910	ENSMUSG00000068373	ENSMUSG00000030895	ENSMUSG00000034872	ENSGALG00010005720	ENSGALG00010007931	ENSGALG00010000466	ENSDARG00000032458	ENSDARG00000052426	ENSDARG00000094885	ENSPCIG00000008151	ENSPCIG00000033690	ENSPCIG00000025046	ENSTRUG00000017457	ENSTRUG00000025854	ENSTRUG00000006580	R11E3.2.1	ZK858.4a.1	T08G2.3.1	AT3G57220	AT2G38695	AT5G32590
ENSG00000106123	ENSG00000006788	ENSG00000169570	ENSMUSG00000068747	ENSMUSG00000031085	ENSMUSG00000034891	ENSGALG00010012063	ENSGALG00010008077	ENSGALG00010001829	ENSDARG00000034941	ENSDARG00000053104	ENSDARG00000095384	ENSPCIG00000008221	ENSPCIG00000000803	ENSPCIG00000025058	ENSTRUG00000017481	ENSTRUG00000006652	ENSTRUG00000006826	R12C12.1a.1	ZK858.4b.1	T09B4.3.1	AT3G57550	AT2G39810	AT5G33806
ENSG00000106462	ENSG00000136731	ENSG00000169962	ENSMUSG00000068876	ENSMUSG00000031173	ENSMUSG00000035208	ENSGALG00010017430	ENSGALG00010010751	ENSGALG00010004624	ENSDARG00000035891	ENSDARG00000056322	ENSDARG00000095453	ENSPCIG00000008649	ENSPCIG00000002456	ENSPCIG00000025145	ENSTRUG00000018099	ENSTRUG00000008231	ENSTRUG00000007237	R13A1.2a.1	ZK896.6.1	T09F3.4.1	AT3G57650	AT2G41680	AT5G34870
ENSG00000107719	ENSG00000050748	ENSG00000170469	ENSMUSG00000020900	ENSMUSG00000031399	ENSMUSG00000035228	ENSGALG00010018426	ENSGALG00010012930	ENSGALG00010004933	ENSDARG00000036100	ENSDARG00000056722	ENSDARG00000095481	ENSPCIG00000009063	ENSPCIG00000003007	ENSPCIG00000025241	ENSTRUG00000022374	ENSTRUG00000008392	ENSTRUG00000007251	R13A1.2b.1	AC3.8.1	T10C6.10a.1	AT3G58500	AT2G42010	AT5G35670
ENSG00000108262	ENSG00000071462	ENSG00000171469	ENSMUSG00000026874	ENSMUSG00000031411	ENSMUSG00000035509	ENSGALG00010001752	ENSGALG00010013977	ENSGALG00010007852	ENSDARG00000036147	ENSDARG00000061450	ENSDARG00000095504	ENSPCIG00000009481	ENSPCIG00000004972	ENSPCIG00000025310	ENSTRUG00000004478	ENSTRUG00000009620	ENSTRUG00000007341	R13H7.2b.1	B0205.1b.1	T10C6.6a.1	AT3G58560	AT2G45810	AT5G37510
ENSG00000109686	ENSG00000072958	ENSG00000171858	ENSMUSG00000038371	ENSMUSG00000032739	ENSMUSG00000035828	ENSGALG00010001778	ENSGALG00010014728	ENSGALG00010007859	ENSDARG00000037363	ENSDARG00000062216	ENSDARG00000095572	ENSPCIG00000009528	ENSPCIG00000006642	ENSPCIG00000025530	ENSTRUG00000023096	ENSTRUG00000010020	ENSTRUG00000007732	R13H7.2c.1	B0222.3.1	T10C6.6a.2	AT3G58580	AT2G46470	AT5G37690
ENSG00000110344	ENSG00000089234	ENSG00000172016	ENSMUSG00000043747	ENSMUSG00000033676	ENSMUSG00000036602	ENSGALG00010002391	ENSGALG00010015065	ENSGALG00010008762	ENSDARG00000038428	ENSDARG00000063319	ENSDARG00000095578	ENSPCIG00000000784	ENSPCIG00000007378	ENSPCIG00000025731	ENSTRUG00000020124	ENSTRUG00000010046	ENSTRUG00000024864	R13H7.2c.2	B0545.1a.1	T10C6.6c.1	AT3G59630	AT2G47470	AT5G38386
ENSG00000111667	ENSG00000104731	ENSG00000172023	ENSMUSG00000058806	ENSMUSG00000033918	ENSMUSG00000036770	ENSGALG00010002935	ENSGALG00010015840	ENSGALG00010009081	ENSDARG00000039217	ENSDARG00000063604	ENSDARG00000095649	ENSPCIG00000011190	ENSPCIG00000007482	ENSPCIG00000025955	ENSTRUG00000011753	ENSTRUG00000010096	ENSTRUG00000008192	R13H7.2d.1	C01B7.4a.1	T11F1.5.1	AT3G60340	AT3G01420	AT5G38860
ENSG00000112655	ENSG00000105321	ENSG00000172673	ENSMUSG00000004677	ENSMUSG00000034343	ENSMUSG00000037221	ENSGALG00010003366	ENSGALG00010019246	ENSGALG00010010937	ENSDARG00000045506	ENSDARG00000067605	ENSDARG00000095729	ENSPCIG00000011756	ENSPCIG00000020032	ENSPCIG00000026006	ENSTRUG00000025959	ENSTRUG00000011186	ENSTRUG00000008240	R13H7.2e.1	C01F6.6h.1	T11F9.11.2	AT3G62900	AT3G03610	AT5G40060
ENSG00000113161	ENSG00000110851	ENSG00000173418	ENSMUSG00000027939	ENSMUSG00000034544	ENSMUSG00000037239	ENSGALG00010003468	ENSGALG00010020820	ENSGALG00010012334	ENSDARG00000055339	ENSDARG00000069420	ENSDARG00000095746	ENSPCIG00000011833	ENSPCIG00000023517	ENSPCIG00000026125	ENSTRUG00000019577	ENSTRUG00000011311	ENSTRUG00000008527	R13H7.2f.1	C04D8.1d.1	T11F9.3.1	AT4G01610	AT3G05760	AT5G40930
ENSG00000113594	ENSG00000112237	ENSG00000173545	ENSMUSG00000028339	ENSMUSG00000034551	ENSMUSG00000037787	ENSGALG00010004237	ENSGALG00010023131	ENSGALG00010013965	ENSDARG00000055588	ENSDARG00000070425	ENSDARG00000095757	ENSPCIG00000012334	ENSPCIG00000023984	ENSPCIG00000026458	ENSTRUG00000010906	ENSTRUG00000012075	ENSTRUG00000008529	R13H7.2g.1	C06A5.7a.1	T11F9.5.1	AT4G02220	AT3G07300	AT5G42020
ENSG00000116191	ENSG00000115380	ENSG00000173947	ENSMUSG00000056608	ENSMUSG00000035495	ENSMUSG00000037805	ENSGALG00010004868	ENSGALG00010023309	ENSGALG00010014469	ENSDARG00000056453	ENSDARG00000070620	ENSDARG00000095940	ENSPCIG00000012710	ENSPCIG00000025987	ENSPCIG00000026597	ENSTRUG00000019975	ENSTRUG00000012966	ENSTRUG00000009122	R13H7.2h.1	C07G1.3a.1	T11F9.7.1	AT4G02400	AT3G09560	AT5G42480
ENSG00000116786	ENSG00000115598	ENSG00000174903	ENSMUSG00000060012	ENSMUSG00000036192	ENSMUSG00000038239	ENSGALG00010005457	ENSGALG00010024110	ENSGALG00010015160	ENSDARG00000056885	ENSDARG00000071596	ENSDARG00000096237	ENSPCIG00000010033	ENSPCIG00000028247	ENSPCIG00000027094	ENSTRUG00000004667	ENSTRUG00000013020	ENSTRUG00000009432	R153.1d.1	C09B9.3.1	T11G6.8a.1	AT4G04340	AT3G10060	AT5G42630
ENSG00000117322	ENSG00000116761	ENSG00000174950	ENSMUSG00000038725	ENSMUSG00000036892	ENSMUSG00000038374	ENSGALG00010005511	ENSGALG00010024228	ENSGALG00010017510	ENSDARG00000057729	ENSDARG00000075385	ENSDARG00000096412	ENSPCIG00000013205	ENSPCIG00000030610	ENSPCIG00000027609	ENSTRUG00000020947	ENSTRUG00000013102	ENSTRUG00000009710	T02B5.1.1	C09G4.2a.1	T12A2.2.1	AT4G04740	AT3G13900	AT5G42700
ENSG00000117713	ENSG00000120519	ENSG00000179002	ENSMUSG00000109564	ENSMUSG00000037174	ENSMUSG00000038525	ENSGALG00010006108	ENSGALG00010029621	ENSGALG00010018206	ENSDARG00000058459	ENSDARG00000077119	ENSDARG00000096567	ENSPCIG00000013693	ENSPCIG00000030897	ENSPCIG00000027839	ENSTRUG00000003486	ENSTRUG00000013220	ENSTRUG00000010290	T04C10.1.1	C09G4.2c.1	T12C9.5c.1	AT4G05020	AT3G13990	AT5G42990
ENSG00000117724	ENSG00000123737	ENSG00000179241	ENSMUSG00000002885	ENSMUSG00000039130	ENSMUSG00000038543	ENSGALG00010006245	ENSGALG00010029788	ENSGALG00010018882	ENSDARG00000058892	ENSDARG00000077155	ENSDARG00000096586	ENSPCIG00000013761	ENSPCIG00000007326	ENSPCIG00000027990	ENSTRUG00000027796	ENSTRUG00000013865	ENSTRUG00000010297	T06H11.1g.1	C23H4.2.1	T12D8.8.1	AT4G08990	AT3G14720	AT5G45290
ENSG00000119682	ENSG00000125967	ENSG00000180979	ENSMUSG00000003134	ENSMUSG00000039656	ENSMUSG00000038679	ENSGALG00010006353	ENSGALG00010003990	ENSGALG00010019706	ENSDARG00000059773	ENSDARG00000077285	ENSDARG00000097110	ENSPCIG00000012483	ENSPCIG00000005706	ENSPCIG00000028126	ENSTRUG00000010185	ENSTRUG00000014161	ENSTRUG00000010727	T14F9.3.2	C24A1.3.1	T13F3.7.1	AT4G11730	AT3G14980	AT5G46260
ENSG00000122735	ENSG00000126091	ENSG00000182196	ENSMUSG00000005397	ENSMUSG00000039891	ENSMUSG00000038709	ENSGALG00010007068	ENSGALG00010004969	ENSGALG00010019767	ENSDARG00000059888	ENSDARG00000078335	ENSDARG00000097491	ENSPCIG00000014898	ENSPCIG00000006302	ENSPCIG00000028383	ENSTRUG00000008355	ENSTRUG00000015476	ENSTRUG00000010967	T14G10.2f.1	C44C1.4.1	T15D6.11.1	AT4G11740	AT3G18140	AT5G46520
ENSG00000122778	ENSG00000130810	ENSG00000182287	ENSMUSG00000005611	ENSMUSG00000040464	ENSMUSG00000038848	ENSGALG00010007441	ENSGALG00010007002	ENSGALG00010021691	ENSDARG00000060280	ENSDARG00000079962	ENSDARG00000097793	ENSPCIG00000015501	ENSPCIG00000027011	ENSPCIG00000028385	ENSTRUG00000006209	ENSTRUG00000015641	ENSTRUG00000011141	T15B7.8b.1	CD4.11.1	T16G12.3.3	AT4G11830	AT3G19980	AT5G47620
ENSG00000123064	ENSG00000134376	ENSG00000182346	ENSMUSG00000006154	ENSMUSG00000041264	ENSMUSG00000039853	ENSGALG00010007962	ENSGALG00010009153	ENSGALG00010021737	ENSDARG00000060549	ENSDARG00000089237	ENSDARG00000098203	ENSPCIG00000015601	ENSPCIG00000000942	ENSPCIG00000028661	ENSTRUG00000011476	ENSTRUG00000015846	ENSTRUG00000011273	T20F10.1.1	F10G7.9a.1	T16H5.1b.1	AT4G11960	AT3G21300	AT5G49710
ENSG00000123146	ENSG00000138780	ENSG00000182685	ENSMUSG00000006574	ENSMUSG00000042694	ENSMUSG00000040097	ENSGALG00010008931	ENSGALG00010010922	ENSGALG00010021727	ENSDARG00000060751	ENSDARG00000089967	ENSDARG00000098221	ENSPCIG00000015580	ENSPCIG00000009491	ENSPCIG00000028704	ENSTRUG00000004668	ENSTRUG00000010698	ENSTRUG00000011324	T22B3.2a.1	F11C1.6a.2	T19H12.9.1	AT4G15730	AT3G24090	AT5G50930
ENSG00000126858	ENSG00000138801	ENSG00000184530	ENSMUSG00000007880	ENSMUSG00000042901	ENSMUSG00000040521	ENSGALG00010009351	ENSGALG00010010956	ENSGALG00010021757	ENSDARG00000061328	ENSDARG00000091026	ENSDARG00000098651	ENSPCIG00000015897	ENSPCIG00000011182	ENSPCIG00000028863	ENSTRUG00000016754	ENSTRUG00000015107	ENSTRUG00000011552	T22B3.2b.2	F14F11.1a.8	T20F10.2b.1	AT4G18020	AT3G44560	AT5G51040
ENSG00000129351	ENSG00000143653	ENSG00000185264	ENSMUSG00000008690	ENSMUSG00000043613	ENSMUSG00000040681	ENSGALG00010009985	ENSGALG00010022820	ENSGALG00010023833	ENSDARG00000061737	ENSDARG00000091359	ENSDARG00000098722	ENSPCIG00000016121	ENSPCIG00000014835	ENSPCIG00000028986	ENSTRUG00000029630	ENSTRUG00000021826	ENSTRUG00000011610	T22B7.1a.1	F15G9.2.1	T21E12.5.1	AT4G19860	AT3G47630	AT5G52540
ENSG00000130038	ENSG00000149485	ENSG00000185303	ENSMUSG00000011832	ENSMUSG00000044156	ENSMUSG00000040813	ENSGALG00010010439	ENSGALG00010026259	ENSGALG00010024091	ENSDARG00000061915	ENSDARG00000092071	ENSDARG00000098761	ENSPCIG00000016575	ENSPCIG00000025405	ENSPCIG00000029014	ENSTRUG00000007032	ENSTRUG00000023234	ENSTRUG00000011621	T22B7.1a.3	F25B3.3a.1	T22B7.1f.1	AT4G20110	AT3G47990	AT5G52710
ENSG00000131725	ENSG00000152359	ENSG00000186007	ENSMUSG00000011877	ENSMUSG00000047237	ENSMUSG00000040856	ENSGALG00010010924	ENSGALG00010027188	ENSGALG00010024179	ENSDARG00000062054	ENSDARG00000094386	ENSDARG00000098799	ENSPCIG00000016901	ENSPCIG00000001185	ENSPCIG00000029028	ENSTRUG00000010805	ENSTRUG00000022875	ENSTRUG00000011658	T22E5.2b.1	F25B3.3b.1	T22B7.7.1	AT4G21790	AT3G61240	AT5G54170
ENSG00000132535	ENSG00000153066	ENSG00000186197	ENSMUSG00000015377	ENSMUSG00000049314	ENSMUSG00000041355	ENSGALG00010010996	ENSGALG00010024731	ENSGALG00010024428	ENSDARG00000063050	ENSDARG00000095067	ENSDARG00000099159	ENSPCIG00000017010	ENSPCIG00000014058	ENSPCIG00000029408	ENSTRUG00000006634	ENSTRUG00000009386	ENSTRUG00000011765	T23F1.5.1	F27D9.2.1	T22H9.1b.1	AT4G22340	AT4G00090	AT5G54840
ENSG00000132793	ENSG00000157168	ENSG00000186283	ENSMUSG00000017291	ENSMUSG00000049723	ENSMUSG00000041429	ENSGALG00010011244	ENSGALG00010028108	ENSGALG00010024535	ENSDARG00000063079	ENSDARG00000096047	ENSDARG00000099233	ENSPCIG00000017962	ENSPCIG00000031642	ENSPCIG00000030035	ENSTRUG00000031303	ENSTRUG00000014965	ENSTRUG00000012000	T23F1.7b.1	F35E2.6.1	T23D5.6.1	AT4G24040	AT4G02735	AT5G55280
ENSG00000133794	ENSG00000163093	ENSG00000186652	ENSMUSG00000019647	ENSMUSG00000050578	ENSMUSG00000041476	ENSGALG00010011637	ENSGALG00010003183	ENSGALG00010024546	ENSDARG00000063580	ENSDARG00000096375	ENSDARG00000099361	ENSPCIG00000018639	ENSPCIG00000007587	ENSPCIG00000035316	ENSTRUG00000032540	ENSTRUG00000032877	ENSTRUG00000012610	T23H4.1a.1	F41E6.14.2	T23F6.2.1	AT4G26260	AT4G09340	AT5G56680
ENSG00000134243	ENSG00000164483	ENSG00000187715	ENSMUSG00000019854	ENSMUSG00000052974	ENSMUSG00000041750	ENSGALG00010012004	ENSGALG00010007588	ENSGALG00010025379	ENSDARG00000068480	ENSDARG00000097662	ENSDARG00000099416	ENSPCIG00000018730	ENSPCIG00000014991	ENSPCIG00000030351	ENSTRUG00000017458	ENSTRUG00000020354	ENSTRUG00000012688	T23H4.1b.1	F47E1.2.1	T23G5.1.1	AT4G26770	AT4G12790	AT5G57150
ENSG00000134780	ENSG00000164885	ENSG00000187922	ENSMUSG00000019978	ENSMUSG00000053846	ENSMUSG00000043085	ENSGALG00010012194	ENSGALG00010008880	ENSGALG00010028188	ENSDARG00000068624	ENSDARG00000098785	ENSDARG00000099441	ENSPCIG00000019390	ENSPCIG00000008745	ENSPCIG00000030438	ENSTRUG00000012144	ENSTRUG00000031317	ENSTRUG00000013041	T26A5.1.1	F49E10.2a.1	T24A6.20.1	AT4G26940	AT4G13250	AT5G58110
ENSG00000135597	ENSG00000178149	ENSG00000188001	ENSMUSG00000020092	ENSMUSG00000053964	ENSMUSG00000043131	ENSGALG00010012519	ENSGALG00010011211	ENSGALG00010028572	ENSDARG00000069787	ENSDARG00000099705	ENSDARG00000099492	ENSPCIG00000019836	ENSPCIG00000017979	ENSPCIG00000012666	ENSTRUG00000011984	ENSTRUG00000011257	ENSTRUG00000013073	T26A5.2a.1	F53B3.2.1	T24E12.1.1	AT4G29450	AT4G21770	AT5G58280
ENSG00000135773	ENSG00000184716	ENSG00000188056	ENSMUSG00000020439	ENSMUSG00000054087	ENSMUSG00000043510	ENSGALG00010012720	ENSGALG00010018026	ENSGALG00010029377	ENSDARG00000074335	ENSDARG00000099779	ENSDARG00000099574	ENSPCIG00000021180	ENSPCIG00000028496	ENSPCIG00000034227	ENSTRUG00000004607	ENSTRUG00000014701	ENSTRUG00000013346	T26A5.2f.1	F54H12.8.1	T24H10.7i.1	AT4G30020	AT4G24460	AT5G58490
ENSG00000135870	ENSG00000185420	ENSG00000188505	ENSMUSG00000021670	ENSMUSG00000059547	ENSMUSG00000043897	ENSGALG00010012985	ENSGALG00010020153	ENSGALG00010004609	ENSDARG00000074806	ENSDARG00000101369	ENSDARG00000099799	ENSPCIG00000021880	ENSPCIG00000031403	ENSPCIG00000008694	ENSTRUG00000014427	ENSTRUG00000011839	ENSTRUG00000013316	T26A5.2g.1	F55A4.5.1	T25G12.3.1	AT4G30060	AT4G25280	AT5G63390
ENSG00000135912	ENSG00000196811	ENSG00000188766	ENSMUSG00000021754	ENSMUSG00000061666	ENSMUSG00000044499	ENSGALG00010013037	ENSGALG00010021265	ENSGALG00010019498	ENSDARG00000075949	ENSDARG00000102310	ENSDARG00000100021	ENSPCIG00000022498	ENSPCIG00000027912	ENSPCIG00000035480	ENSTRUG00000017271	ENSTRUG00000013443	ENSTRUG00000013323	T26A5.2h.1	F56C9.6a.1	T26A8.3.1	AT4G30860	AT4G33530	AT5G65400
ENSG00000136059	ENSG00000198208	ENSG00000188916	ENSMUSG00000022983	ENSMUSG00000061701	ENSMUSG00000045027	ENSGALG00010013246	ENSGALG00010024859	ENSGALG00010021584	ENSDARG00000076496	ENSDARG00000102332	ENSDARG00000101049	ENSPCIG00000023099	ENSPCIG00000032063	ENSPCIG00000032623	ENSTRUG00000023562	ENSTRUG00000016669	ENSTRUG00000013398	T26H2.7.1	F56C9.6b.1	T26F2.1a.1	AT4G31180	AT4G33680	AT1G07480
ENSG00000136141	ENSG00000204267	ENSG00000196431	ENSMUSG00000023972	ENSMUSG00000061742	ENSMUSG00000045744	ENSGALG00010014026	ENSGALG00010025406	ENSGALG00010024081	ENSDARG00000076557	ENSDARG00000102587	ENSDARG00000101128	ENSPCIG00000023225	ENSPCIG00000011394	ENSPCIG00000020256	ENSTRUG00000013113	ENSTRUG00000001272	ENSTRUG00000013524	T27E9.4a.1	F56C9.6c.1	T26F2.1b.1	AT4G31670	AT4G34310	AT1G08660
ENSG00000136699	ENSG00000225190	ENSG00000196453	ENSMUSG00000024002	ENSMUSG00000062275	ENSMUSG00000046032	ENSGALG00010014806	ENSGALG00010026117	ENSGALG00010024733	ENSDARG00000076994	ENSDARG00000102713	ENSDARG00000101188	ENSPCIG00000023309	ENSPCIG00000023983	ENSPCIG00000011079	ENSTRUG00000014242	ENSTRUG00000014754	ENSTRUG00000013556	T27E9.4b.2	F58B6.2.1	T27A1.3a.1	AT4G31860	AT4G38890	AT1G13210
ENSG00000137501	ENSG00000115504	ENSG00000196597	ENSMUSG00000024044	ENSMUSG00000062480	ENSMUSG00000046152	ENSGALG00010014976	ENSGALG00010028692	ENSGALG00010024931	ENSDARG00000077545	ENSDARG00000103404	ENSDARG00000101313	ENSPCIG00000024532	ENSPCIG00000026097	ENSPCIG00000023515	ENSTRUG00000026234	ENSTRUG00000031388	ENSTRUG00000005429	T27F2.2d.1	H20J18.1b.1	T27E7.1.1	AT4G33700	AT5G01450	AT1G22930
ENSG00000138592	ENSG00000136935	ENSG00000197461	ENSMUSG00000024052	ENSMUSG00000063511	ENSMUSG00000047129	ENSGALG00010015541	ENSGALG00010008296	ENSGALG00010003243	ENSDARG00000077648	ENSDARG00000103515	ENSDARG00000101353	ENSPCIG00000024680	ENSPCIG00000030408	ENSPCIG00000035853	ENSTRUG00000010992	ENSTRUG00000006866	ENSTRUG00000013712	T27F2.2i.1	K06H7.3.1	T27F7.3.1	AT4G34140	AT5G03420	AT1G54360
ENSG00000139044	ENSG00000052749	ENSG00000197808	ENSMUSG00000024481	ENSMUSG00000063800	ENSMUSG00000047356	ENSGALG00010015843	ENSGALG00010002367	ENSGALG00010019166	ENSDARG00000077694	ENSDARG00000103800	ENSDARG00000101786	ENSPCIG00000024900	ENSPCIG00000000115	ENSPCIG00000024129	ENSTRUG00000007631	ENSTRUG00000001534	ENSTRUG00000014328	W01B11.5b.1	K08D8.6a.1	T27F7.3.2	AT4G34240	AT5G08620	AT1G72090
ENSG00000140750	ENSG00000119285	ENSG00000198178	ENSMUSG00000025240	ENSMUSG00000067144	ENSMUSG00000047557	ENSGALG00010015914	ENSGALG00010007457	ENSGALG00010001457	ENSDARG00000078233	ENSDARG00000105116	ENSDARG00000101842	ENSPCIG00000025763	ENSPCIG00000000162	ENSPCIG00000031344	ENSTRUG00000010922	ENSTRUG00000011993	ENSTRUG00000014365	W01B11.5b.2	K09C8.4.1	T28D6.2.1	AT4G36860	AT5G10170	AT2G02820
ENSG00000141867	ENSG00000197140	ENSG00000198355	ENSMUSG00000025432	ENSMUSG00000070324	ENSMUSG00000048058	ENSGALG00010016060	ENSGALG00010012366	ENSGALG00010001524	ENSDARG00000078327	ENSDARG00000105379	ENSDARG00000101859	ENSPCIG00000025779	ENSPCIG00000000419	ENSPCIG00000031116	ENSTRUG00000004833	ENSTRUG00000006002	ENSTRUG00000014396	W01B11.5c.1	K11G12.6b.1	T28D9.2b.1	AT4G37280	AT5G12040	AT3G02410
ENSG00000142459	ENSG00000003147	ENSG00000198546	ENSMUSG00000025745	ENSMUSG00000073991	ENSMUSG00000048399	ENSGALG00010016097	ENSGALG00010023289	ENSGALG00010003815	ENSDARG00000078523	ENSDARG00000105578	ENSDARG00000101963	ENSPCIG00000026301	ENSPCIG00000000432	ENSPCIG00000033609	ENSTRUG00000000572	ENSTRUG00000014247	ENSTRUG00000014561	W01B11.5d.1	M01E11.3.1	T28F3.6.1	AT4G39540	AT5G23020	AT3G17900
ENSG00000143702	ENSG00000006468	ENSG00000198755	ENSMUSG00000026175	ENSMUSG00000074060	ENSMUSG00000048728	ENSGALG00010016218	ENSGALG00010003002	ENSGALG00010004883	ENSDARG00000078778	ENSDARG00000107912	ENSDARG00000102023	ENSPCIG00000026315	ENSPCIG00000000584	ENSPCIG00000031529	ENSTRUG00000031244	ENSTRUG00000023296	ENSTRUG00000014665	W03F8.5a.1	M195.3.1	T28H10.1a.1	AT5G03070	AT5G23390	AT3G24160
ENSG00000145016	ENSG00000049860	ENSG00000204711	ENSMUSG00000026797	ENSMUSG00000074061	ENSMUSG00000048731	ENSGALG00010016468	ENSGALG00010002866	ENSGALG00010008418	ENSDARG00000079647	ENSDARG00000109548	ENSDARG00000102059	ENSPCIG00000026424	ENSPCIG00000000603	ENSPCIG00000026925	ENSTRUG00000015035	ENSTRUG00000007701	ENSTRUG00000014863	W10G6.2a.1	R02D3.1a.1	W01A11.2.1	AT5G03330	AT5G39220	AT3G27260
ENSG00000146282	ENSG00000065833	ENSG00000204946	ENSMUSG00000027378	ENSMUSG00000074062	ENSMUSG00000049109	ENSGALG00010016470	ENSGALG00010014124	ENSGALG00010010964	ENSDARG00000089162	ENSDARG00000110334	ENSDARG00000102078	ENSPCIG00000026592	ENSPCIG00000000641	ENSPCIG00000031304	ENSTRUG00000000036	ENSTRUG00000031782	ENSTRUG00000015338	W10G6.2b.1	R09A8.3.1	W01B6.8.1	AT5G04220	AT5G42770	AT3G55480
ENSG00000146966	ENSG00000068971	ENSG00000205581	ENSMUSG00000027412	ENSMUSG00000074088	ENSMUSG00000050705	ENSGALG00010016604	ENSGALG00010021746	ENSGALG00010021338	ENSDARG00000092464	ENSDARG00000110417	ENSDARG00000102212	ENSPCIG00000026644	ENSPCIG00000001035	ENSPCIG00000033548	ENSTRUG00000027964	ENSTRUG00000005210	ENSTRUG00000015356	Y105C5A.15c.1	R11G1.4a.1	W01F3.2.1	AT5G04510	AT5G51180	AT3G55870
ENSG00000147206	ENSG00000075884	ENSG00000205809	ENSMUSG00000028024	ENSMUSG00000094992	ENSMUSG00000051079	ENSGALG00010016653	ENSGALG00010000441	ENSGALG00010023024	ENSDARG00000092644	ENSDARG00000110543	ENSDARG00000102460	ENSPCIG00000026664	ENSPCIG00000001088	ENSPCIG00000031944	ENSTRUG00000005291	ENSTRUG00000016316	ENSTRUG00000015716	Y105C5A.15e.1	R11G1.4b.1	W01G7.4.1	AT5G05460	AT5G54100	AT3G59140
ENSG00000147255	ENSG00000105048	ENSG00000205846	ENSMUSG00000028917	ENSMUSG00000104614	ENSMUSG00000052253	ENSGALG00010016692	ENSGALG00010000714	ENSGALG00010023161	ENSDARG00000098431	ENSDARG00000111263	ENSDARG00000102529	ENSPCIG00000026711	ENSPCIG00000001210	ENSPCIG00000014189	ENSTRUG00000014219	ENSTRUG00000026747	ENSTRUG00000015915	Y18H1A.9.1	R13.4a.1	W02A11.3.1	AT5G08630	AT5G56190	AT3G59570
ENSG00000147724	ENSG00000105771	ENSG00000213347	ENSMUSG00000029056	ENSMUSG00000105589	ENSMUSG00000053040	ENSGALG00010017664	ENSGALG00010000783	ENSGALG00010016565	ENSDARG00000098802	ENSDARG00000112560	ENSDARG00000102537	ENSPCIG00000026990	ENSPCIG00000001443	ENSPCIG00000030627	ENSTRUG00000016540	ENSTRUG00000004990	ENSTRUG00000016130	Y37E3.17b.1	R153.1a.1	W02D3.2.2	AT5G10290	AT5G58370	AT5G13950
ENSG00000149294	ENSG00000126464	ENSG00000213722	ENSMUSG00000029313	ENSMUSG00000027742	ENSMUSG00000053063	ENSGALG00010017702	ENSGALG00010000901	ENSGALG00010025125	ENSDARG00000099801	ENSDARG00000112841	ENSDARG00000102611	ENSPCIG00000027142	ENSPCIG00000001484	ENSPCIG00000031289	ENSTRUG00000006648	ENSTRUG00000031158	ENSTRUG00000016138	Y37E3.17d.1	T03G11.4.1	W02D7.6.1	AT5G11520	AT5G59120	AT5G20890
ENSG00000150764	ENSG00000132164	ENSG00000215148	ENSMUSG00000029599	ENSMUSG00000028864	ENSMUSG00000053720	ENSGALG00010018338	ENSGALG00010001070	ENSGALG00010001773	ENSDARG00000100084	ENSDARG00000113744	ENSDARG00000102617	ENSPCIG00000027436	ENSPCIG00000001678	ENSPCIG00000036547	ENSTRUG00000005930	ENSTRUG00000018544	ENSTRUG00000016490	Y37H9A.3.1	T10H10.2.1	W02D9.2c.1	AT5G11790	AT5G59130	AT5G22820
ENSG00000152952	ENSG00000137513	ENSG00000232119	ENSMUSG00000029992	ENSMUSG00000032232	ENSMUSG00000053856	ENSGALG00010018983	ENSGALG00010001129	ENSGALG00010000307	ENSDARG00000100088	ENSDARG00000114412	ENSDARG00000102748	ENSPCIG00000027582	ENSPCIG00000001889	ENSPCIG00000013143	ENSTRUG00000001334	ENSTRUG00000012975	ENSTRUG00000016522	Y42G9A.4c.2	T16G1.9.1	W02F12.4c.4	AT5G14420	AT5G65090	AT5G37530
ENSG00000154783	ENSG00000137975	ENSG00000253250	ENSMUSG00000030110	ENSMUSG00000035211	ENSMUSG00000054302	ENSGALG00010019213	ENSGALG00010001210	ENSGALG00010000812	ENSDARG00000101379	ENSDARG00000115751	ENSDARG00000102783	ENSPCIG00000027963	ENSPCIG00000002032	ENSPCIG00000037007	ENSTRUG00000008717	ENSTRUG00000000228	ENSTRUG00000022623	Y42G9A.4d.1	T19C3.1.1	W02H5.8.1	AT5G14610	AT1G66730	AT5G63200
ENSG00000156304	ENSG00000143621	ENSG00000258223	ENSMUSG00000030766	ENSMUSG00000036323	ENSMUSG00000055991	ENSGALG00010019873	ENSGALG00010001216	ENSGALG00010001160	ENSDARG00000101903	ENSDARG00000115845	ENSDARG00000102824	ENSPCIG00000028095	ENSPCIG00000002219	ENSPCIG00000036171	ENSTRUG00000009974	ENSTRUG00000000654	ENSTRUG00000016870	Y43C5A.2.1	T22G5.5b.1	W03C9.1.1	AT5G15860	AT2G04030	AT5G63970
ENSG00000159593	ENSG00000144040	ENSG00000265241	ENSMUSG00000031024	ENSMUSG00000042476	ENSMUSG00000056629	ENSGALG00010020056	ENSGALG00010001548	ENSGALG00010001885	ENSDARG00000102879	ENSDARG00000001760	ENSDARG00000102975	ENSPCIG00000028460	ENSPCIG00000002332	ENSPCIG00000022334	ENSTRUG00000017773	ENSTRUG00000002156	ENSTRUG00000016909	Y50D7A.1a.1	T23G7.1.1	W03F11.5.1	AT5G18830	AT2G32810	AT5G66130
ENSG00000159650	ENSG00000154027	ENSG00000273899	ENSMUSG00000031026	ENSMUSG00000060671	ENSMUSG00000056962	ENSGALG00010020140	ENSGALG00010001606	ENSGALG00010001929	ENSDARG00000104435	ENSDARG00000001803	ENSDARG00000103164	ENSPCIG00000028514	ENSPCIG00000002610	ENSPCIG00000031498	ENSTRUG00000009167	ENSTRUG00000022205	ENSTRUG00000017233	Y51A2D.18.1	T23G7.1.2	W04B5.4.1	AT5G18940	AT3G03250	AT1G20570
ENSG00000160551	ENSG00000161328	ENSG00000278318	ENSMUSG00000031111	ENSMUSG00000066643	ENSMUSG00000057093	ENSGALG00010020175	ENSGALG00010001633	ENSGALG00010002451	ENSDARG00000104742	ENSDARG00000010029	ENSDARG00000103231	ENSPCIG00000028614	ENSPCIG00000003284	ENSPCIG00000010632	ENSTRUG00000016763	ENSTRUG00000003192	ENSTRUG00000017344	Y51H4A.25e.1	T25D1.2.1	W04G3.1b.1	AT5G22640	AT3G06290	AT1G80260
ENSG00000162601	ENSG00000164100	ENSG00000056998	ENSMUSG00000031189	ENSMUSG00000068394	ENSMUSG00000058685	ENSGALG00010020252	ENSGALG00010001670	ENSGALG00010002472	ENSDARG00000109696	ENSDARG00000012610	ENSDARG00000103477	ENSPCIG00000028698	ENSPCIG00000003319	ENSPCIG00000025752	ENSTRUG00000004154	ENSTRUG00000006013	ENSTRUG00000017569	Y57G11C.42b.2	T27F7.2b.2	W05E10.3.1	AT5G23150	AT5G19330	AT3G43220
ENSG00000162613	ENSG00000164306	ENSG00000075089	ENSMUSG00000031878	ENSMUSG00000063077	ENSMUSG00000059482	ENSGALG00010020719	ENSGALG00010001693	ENSGALG00010002601	ENSDARG00000110724	ENSDARG00000023694	ENSDARG00000103769	ENSPCIG00000028749	ENSPCIG00000003352	ENSPCIG00000034222	ENSTRUG00000014542	ENSTRUG00000007724	ENSTRUG00000017844	Y65B4BL.2b.1	W03B1.7b.1	W05G11.6.1	AT5G35630	AT1G18830	AT3G49410
ENSG00000163510	ENSG00000165905	ENSG00000101247	ENSMUSG00000031936	ENSMUSG00000025199	ENSMUSG00000060044	ENSGALG00010020880	ENSGALG00010001701	ENSGALG00010002825	ENSDARG00000111153	ENSDARG00000032868	ENSDARG00000103829	ENSPCIG00000029178	ENSPCIG00000003411	ENSPCIG00000036346	ENSTRUG00000008066	ENSTRUG00000009313	ENSTRUG00000023246	Y67D2.1.1	W03C9.4a.1	W05H5.4.1	AT5G37500	AT1G54370	AT4G38510
ENSG00000164134	ENSG00000167094	ENSG00000104921	ENSMUSG00000031981	ENSMUSG00000026959	ENSMUSG00000060301	ENSGALG00010021026	ENSGALG00010001908	ENSGALG00010003253	ENSDARG00000112240	ENSDARG00000040152	ENSDARG00000104111	ENSPCIG00000029310	ENSPCIG00000003505	ENSPCIG00000033772	ENSTRUG00000008710	ENSTRUG00000010085	ENSTRUG00000012907	Y67D2.1.2	W03C9.4b.1	W05H5.6.1	AT5G42230	AT2G27210	AT1G01790
ENSG00000165731	ENSG00000171595	ENSG00000107566	ENSMUSG00000032064	ENSMUSG00000037254	ENSMUSG00000060519	ENSGALG00010021301	ENSGALG00010002090	ENSGALG00010003334	ENSDARG00000112272	ENSDARG00000042525	ENSDARG00000104129	ENSPCIG00000030111	ENSPCIG00000003856	ENSPCIG00000033992	ENSTRUG00000026481	ENSTRUG00000010219	ENSTRUG00000004149	Y70D2A.1.2	W08D2.1.1	W06B3.1.2	AT5G42240	AT3G51310	AT1G79950
ENSG00000166444	ENSG00000185666	ENSG00000109618	ENSMUSG00000032374	ENSMUSG00000053477	ENSMUSG00000060904	ENSGALG00010022027	ENSGALG00010002100	ENSGALG00010003358	ENSDARG00000116459	ENSDARG00000052379	ENSDARG00000104294	ENSPCIG00000030175	ENSPCIG00000003991	ENSPCIG00000030684	ENSTRUG00000012274	ENSTRUG00000010517	ENSTRUG00000005510	Y71G12B.5a.1	W08D2.1.3	W07A8.5.1	AT5G42320	AT3G51460	AT5G21030
ENSG00000167971	ENSG00000203965	ENSG00000115361	ENSMUSG00000033014	ENSMUSG00000059834	ENSMUSG00000062154	ENSGALG00010022054	ENSGALG00010002295	ENSGALG00010003431	ENSDARG00000030490	ENSDARG00000052912	ENSDARG00000104316	ENSPCIG00000017983	ENSPCIG00000004433	ENSPCIG00000033797	ENSTRUG00000016633	ENSTRUG00000013275	ENSTRUG00000024210	Y71H10B.1a.2	W09B6.3a.1	W07G9.2a.1	AT5G42690	AT1G09090	AT5G51660
ENSG00000167984	ENSG00000205359	ENSG00000120451	ENSMUSG00000033059	ENSMUSG00000010651	ENSMUSG00000062170	ENSGALG00010022226	ENSGALG00010002321	ENSGALG00010004003	ENSDARG00000078888	ENSDARG00000054312	ENSDARG00000104329	ENSPCIG00000005487	ENSPCIG00000004438	ENSPCIG00000032012	ENSTRUG00000018113	ENSTRUG00000014536	ENSTRUG00000024609	Y73B6BL.26b.1	W09C5.5.1	W09B6.3c.1	AT5G43310	AT1G10840	AT2G35110
[truncated: 9,386 more rows]
