# Supplementary material for: Genes divided according to the relative position of the longest intron show increased representation in different KEGG pathways
Source: BMC Genomics. 2024 Jun 28;25:649. doi: 10.1186/s12864-024-10558-x (PMC11214234; doi:10.1186/s12864-024-10558-x)
Supplement: Supplementary file 1 — Supplementary Material 1. Figure S1: Comparison of the absolute and relative positions of the longest introns among orthologous genes of 6 vertebrates. Twenty randomly selected human genes and their corresponding orthologs were monitored in each of the groups with the longest human intron in the 1st tertile (A), 2nd tertile (B) and 3rd tertile (C). [file 12864_2024_10558_MOESM1_ESM.zip › Supplementary Information Dvorak/Table S12_GSEA Input control data v4.xlsx]

## Sheet: Control sets
Table S12: Input control data for gene set enrichment analysis (GSEA) - randomly divided protein-coding genes with three and more introns
>Human_control_1	>Human_control_2	>Human_control_3	>Mouse_control_1	>Mouse_control_2	>Mouse_control_3	>Chicken_control_1	>Chicken_control_2	>Chicken_control_3	>Zebrafish_control_1	>Zebrafish_control_2	>Zebrafish_control_3	>Koala_control_1	>Koala_control_2	>Koala_control_3	>Fugu_control_1	>Fugu_control_2	>Fugu_control_3	>Worm_control_1	>Worm_control_2	>Worm_control_3	>Arabidopsis_control_1	>Arabidopsis_control_2	>Arabidopsis_control_3
ENSG00000132522	ENSG00000179134	ENSG00000148516	ENSMUSG00000022494	ENSMUSG00000002944	ENSMUSG00000063275	ENSGALG00010025600	ENSGALG00010027912	ENSGALG00010011860	ENSDARG00000088813	ENSDARG00000110535	ENSDARG00000079291	ENSPCIG00000015716	ENSPCIG00000000160	ENSPCIG00000020926	ENSTRUG00000024180	ENSTRUG00000023523	ENSTRUG00000004270	F40F9.1b.3	F58G1.2a.2	C35E7.1.1	AT4G12730	AT1G47830	AT1G15990
ENSG00000116212	ENSG00000112893	ENSG00000181045	ENSMUSG00000042388	ENSMUSG00000025402	ENSMUSG00000073257	ENSGALG00010025581	ENSGALG00010021672	ENSGALG00010021692	ENSDARG00000088981	ENSDARG00000087950	ENSDARG00000115648	ENSPCIG00000023885	ENSPCIG00000022952	ENSPCIG00000015559	ENSTRUG00000021076	ENSTRUG00000030227	ENSTRUG00000014880	R08C7.7.1	R05D3.12a.1	F33E2.2d.1	AT4G30240	AT5G16530	AT2G15900
ENSG00000197580	ENSG00000150977	ENSG00000158290	ENSMUSG00000091945	ENSMUSG00000032087	ENSMUSG00000040276	ENSGALG00010018012	ENSGALG00010018033	ENSGALG00010020941	ENSDARG00000110243	ENSDARG00000109873	ENSDARG00000001881	ENSPCIG00000031079	ENSPCIG00000021296	ENSPCIG00000003025	ENSTRUG00000019922	ENSTRUG00000030982	ENSTRUG00000003602	C30H6.1h.1	W09B6.4a.2	F48C1.2.1	AT1G50620	AT5G17910	AT3G28660
ENSG00000054690	ENSG00000167881	ENSG00000114902	ENSMUSG00000029204	ENSMUSG00000046679	ENSMUSG00000028426	ENSGALG00010007937	ENSGALG00010022858	ENSGALG00010017337	ENSDARG00000109655	ENSDARG00000113752	ENSDARG00000112776	ENSPCIG00000016773	ENSPCIG00000018963	ENSPCIG00000020800	ENSTRUG00000029161	ENSTRUG00000016568	ENSTRUG00000021688	K10H10.10a.1	M01A10.2i.1	T23C6.5.1	AT5G51845	AT5G62640	AT3G52930
ENSG00000113810	ENSG00000110651	ENSG00000076650	ENSMUSG00000036864	ENSMUSG00000036931	ENSMUSG00000001089	ENSGALG00010027154	ENSGALG00010014328	ENSGALG00010029403	ENSDARG00000031216	ENSDARG00000075785	ENSDARG00000018361	ENSPCIG00000035909	ENSPCIG00000037268	ENSPCIG00000002021	ENSTRUG00000031268	ENSTRUG00000020124	ENSTRUG00000007862	Y39A1C.2.1	T03D8.1a.1	F59A1.7.2	AT3G54670	AT1G50140	AT2G46160
ENSG00000104626	ENSG00000221978	ENSG00000121067	ENSMUSG00000028364	ENSMUSG00000036155	ENSMUSG00000031668	ENSGALG00010011250	ENSGALG00010022511	ENSGALG00010007770	ENSDARG00000071460	ENSDARG00000101389	ENSDARG00000092464	ENSPCIG00000006181	ENSPCIG00000005149	ENSPCIG00000013200	ENSTRUG00000006279	ENSTRUG00000032904	ENSTRUG00000012989	C49A9.4.1	F09E8.3a.1	W03D2.9.1	AT3G13650	AT5G66010	AT1G19050
ENSG00000010704	ENSG00000118160	ENSG00000148218	ENSMUSG00000025094	ENSMUSG00000017493	ENSMUSG00000035172	ENSGALG00010010515	ENSGALG00010011545	ENSGALG00010024004	ENSDARG00000077531	ENSDARG00000074702	ENSDARG00000017571	ENSPCIG00000023754	ENSPCIG00000010362	ENSPCIG00000010723	ENSTRUG00000029619	ENSTRUG00000014447	ENSTRUG00000010346	F52E1.13a.1	M04C7.4.1	F52C9.7.2	AT2G30140	AT1G20070	AT4G36690
ENSG00000175449	ENSG00000198597	ENSG00000064989	ENSMUSG00000031963	ENSMUSG00000020386	ENSMUSG00000053965	ENSGALG00010013258	ENSGALG00010010806	ENSGALG00010029479	ENSDARG00000037781	ENSDARG00000052696	ENSDARG00000061990	ENSPCIG00000026570	ENSPCIG00000006178	ENSPCIG00000010837	ENSTRUG00000029453	ENSTRUG00000001960	ENSTRUG00000014362	F46C8.3.1	F07G11.8.1	F16B12.7.1	AT5G59305	AT1G54130	AT5G67040
ENSG00000237412	ENSG00000125149	ENSG00000101745	ENSMUSG00000026269	ENSMUSG00000068117	ENSMUSG00000022009	ENSGALG00010020170	ENSGALG00010025451	ENSGALG00010018459	ENSDARG00000009209	ENSDARG00000111351	ENSDARG00000018765	ENSPCIG00000024648	ENSPCIG00000024304	ENSPCIG00000013603	ENSTRUG00000027620	ENSTRUG00000032284	ENSTRUG00000009178	T24C12.3.1	H28G03.2a.1	C38D9.1.1	AT5G13140	AT2G43261	AT5G21125
ENSG00000168228	ENSG00000163902	ENSG00000105983	ENSMUSG00000016262	ENSMUSG00000071767	ENSMUSG00000018169	ENSGALG00010011040	ENSGALG00010028826	ENSGALG00010018390	ENSDARG00000021720	ENSDARG00000079818	ENSDARG00000032714	ENSPCIG00000017065	ENSPCIG00000013770	ENSPCIG00000012310	ENSTRUG00000009198	ENSTRUG00000023893	ENSTRUG00000016503	F07A11.6b.1	C53A5.3.1	C14A4.12a.1	AT2G02880	AT1G13635	AT2G20130
ENSG00000187954	ENSG00000139437	ENSG00000136504	ENSMUSG00000016356	ENSMUSG00000027737	ENSMUSG00000050017	ENSGALG00010029192	ENSGALG00010016902	ENSGALG00010004050	ENSDARG00000011597	ENSDARG00000110835	ENSDARG00000005544	ENSPCIG00000020030	ENSPCIG00000006827	ENSPCIG00000022312	ENSTRUG00000016590	ENSTRUG00000006070	ENSTRUG00000028520	F30F8.9b.1	C47B2.9.1	Y53F4B.27b.1	AT3G51040	AT1G07705	AT2G22330
ENSG00000183048	ENSG00000196700	ENSG00000163344	ENSMUSG00000036123	ENSMUSG00000036634	ENSMUSG00000074513	ENSGALG00010014032	ENSGALG00010010517	ENSGALG00010017250	ENSDARG00000113692	ENSDARG00000061992	ENSDARG00000113910	ENSPCIG00000013179	ENSPCIG00000024682	ENSPCIG00000027537	ENSTRUG00000020253	ENSTRUG00000031903	ENSTRUG00000000159	F21A10.2a.3	Y34F4.6b.1	F17E9.8.1	AT1G70970	AT1G23400	AT3G14780
ENSG00000125734	ENSG00000163817	ENSG00000170615	ENSMUSG00000027940	ENSMUSG00000040170	ENSMUSG00000036764	ENSGALG00010006220	ENSGALG00010021050	ENSGALG00010010635	ENSDARG00000116468	ENSDARG00000086126	ENSDARG00000091377	ENSPCIG00000018622	ENSPCIG00000027244	ENSPCIG00000003113	ENSTRUG00000008209	ENSTRUG00000022241	ENSTRUG00000010528	D2085.5g.3	T14B4.3.1	B0024.6b.1	AT5G47020	AT1G45233	AT5G63570
ENSG00000155974	ENSG00000180900	ENSG00000070018	ENSMUSG00000024298	ENSMUSG00000026021	ENSMUSG00000038766	ENSGALG00010005853	ENSGALG00010008189	ENSGALG00010022657	ENSDARG00000044420	ENSDARG00000110205	ENSDARG00000100990	ENSPCIG00000016369	ENSPCIG00000032353	ENSPCIG00000006682	ENSTRUG00000013690	ENSTRUG00000031790	ENSTRUG00000015006	Y59A8B.8.1	Y37B11A.2a.1	F30B5.4c.1	AT3G21300	AT5G40210	AT1G04020
ENSG00000115170	ENSG00000154783	ENSG00000010704	ENSMUSG00000058587	ENSMUSG00000035126	ENSMUSG00000021254	ENSGALG00010000674	ENSGALG00010009501	ENSGALG00010027116	ENSDARG00000007279	ENSDARG00000053097	ENSDARG00000068710	ENSPCIG00000033756	ENSPCIG00000019685	ENSPCIG00000014033	ENSTRUG00000006795	ENSTRUG00000002646	ENSTRUG00000008753	ZK105.3.1	R05H11.2.3	F54E7.3a.1	AT3G13970	AT2G29065	AT5G43280
ENSG00000238083	ENSG00000101166	ENSG00000102931	ENSMUSG00000024552	ENSMUSG00000032583	ENSMUSG00000058013	ENSGALG00010025452	ENSGALG00010010734	ENSGALG00010012722	ENSDARG00000113144	ENSDARG00000003175	ENSDARG00000116849	ENSPCIG00000018922	ENSPCIG00000002025	ENSPCIG00000037126	ENSTRUG00000001327	ENSTRUG00000016367	ENSTRUG00000001774	W03F8.9b.1	F22E12.1.1	C30D11.1b.1	AT1G10530	AT3G20370	AT3G49630
ENSG00000058063	ENSG00000132406	ENSG00000165966	ENSMUSG00000030747	ENSMUSG00000046101	ENSMUSG00000025545	ENSGALG00010002466	ENSGALG00010009649	ENSGALG00010006288	ENSDARG00000104625	ENSDARG00000104901	ENSDARG00000057890	ENSPCIG00000031100	ENSPCIG00000021164	ENSPCIG00000020718	ENSTRUG00000017172	ENSTRUG00000001394	ENSTRUG00000008077	T16G12.3.1	T28H10.2.1	Y48B6A.12.1	AT4G22640	AT5G61050	AT3G18210
ENSG00000171224	ENSG00000165675	ENSG00000203870	ENSMUSG00000026368	ENSMUSG00000022218	ENSMUSG00000032006	ENSGALG00010005506	ENSGALG00010027513	ENSGALG00010003558	ENSDARG00000008105	ENSDARG00000063385	ENSDARG00000029463	ENSPCIG00000024129	ENSPCIG00000027779	ENSPCIG00000029472	ENSTRUG00000014868	ENSTRUG00000001650	ENSTRUG00000017651	C36B1.12a.1	F56D2.8.2	C53D5.1c.2	AT4G15200	AT3G46430	AT1G64185
ENSG00000181481	ENSG00000261701	ENSG00000214510	ENSMUSG00000040028	ENSMUSG00000040541	ENSMUSG00000002731	ENSGALG00010008175	ENSGALG00010020984	ENSGALG00010021534	ENSDARG00000008720	ENSDARG00000116033	ENSDARG00000014623	ENSPCIG00000002458	ENSPCIG00000010140	ENSPCIG00000013052	ENSTRUG00000025356	ENSTRUG00000027356	ENSTRUG00000013993	C08G5.6.1	C01B12.2.1	M02H5.3.2	AT2G24630	AT5G62930	AT1G23910
ENSG00000158352	ENSG00000184730	ENSG00000140022	ENSMUSG00000030323	ENSMUSG00000043557	ENSMUSG00000030069	ENSGALG00010010762	ENSGALG00010021030	ENSGALG00010026037	ENSDARG00000094297	ENSDARG00000088911	ENSDARG00000098992	ENSPCIG00000025684	ENSPCIG00000003573	ENSPCIG00000014235	ENSTRUG00000001075	ENSTRUG00000016304	ENSTRUG00000015338	K08H10.9.1	F54A5.2b.3	K07A12.8a.1	AT4G18590	AT5G35338	AT5G22550
ENSG00000105135	ENSG00000163959	ENSG00000069188	ENSMUSG00000018541	ENSMUSG00000047767	ENSMUSG00000020441	ENSGALG00010028879	ENSGALG00010029271	ENSGALG00010021588	ENSDARG00000053493	ENSDARG00000071090	ENSDARG00000074258	ENSPCIG00000004066	ENSPCIG00000025031	ENSPCIG00000010738	ENSTRUG00000029863	ENSTRUG00000014503	ENSTRUG00000000173	C09G9.4.1	F12F3.1c.1	F20G2.1.1	AT5G53220	AT3G05570	AT3G13620
ENSG00000116406	ENSG00000145569	ENSG00000162843	ENSMUSG00000021490	ENSMUSG00000026083	ENSMUSG00000034690	ENSGALG00010005322	ENSGALG00010017731	ENSGALG00010021769	ENSDARG00000074129	ENSDARG00000112123	ENSDARG00000077264	ENSPCIG00000035405	ENSPCIG00000028452	ENSPCIG00000001085	ENSTRUG00000019663	ENSTRUG00000010469	ENSTRUG00000028241	F58G11.4a.1	C02C6.2b.1	C27H6.3.1	AT5G46690	AT1G77380	AT3G56800
ENSG00000236362	ENSG00000173960	ENSG00000149922	ENSMUSG00000010044	ENSMUSG00000030031	ENSMUSG00000079022	ENSGALG00010017228	ENSGALG00010020578	ENSGALG00010011631	ENSDARG00000068387	ENSDARG00000042983	ENSDARG00000023214	ENSPCIG00000024192	ENSPCIG00000009623	ENSPCIG00000022954	ENSTRUG00000015865	ENSTRUG00000014957	ENSTRUG00000027600	C05E4.4a.1	K01D12.12.1	E02A10.3f.1	AT5G67610	AT1G05785	AT4G12382
ENSG00000151835	ENSG00000166432	ENSG00000105771	ENSMUSG00000100962	ENSMUSG00000021848	ENSMUSG00000062044	ENSGALG00010007375	ENSGALG00010013523	ENSGALG00010022825	ENSDARG00000114059	ENSDARG00000076419	ENSDARG00000110950	ENSPCIG00000005401	ENSPCIG00000024559	ENSPCIG00000012638	ENSTRUG00000010805	ENSTRUG00000030118	ENSTRUG00000005418	C38H2.2.1	B0563.6c.1	Y66D12A.21.1	AT3G43160	AT5G09990	AT1G66020
ENSG00000072364	ENSG00000133874	ENSG00000166788	ENSMUSG00000031787	ENSMUSG00000024533	ENSMUSG00000021871	ENSGALG00010025186	ENSGALG00010027220	ENSGALG00010017463	ENSDARG00000017653	ENSDARG00000021789	ENSDARG00000112402	ENSPCIG00000030859	ENSPCIG00000000126	ENSPCIG00000030377	ENSTRUG00000010724	ENSTRUG00000024938	ENSTRUG00000004485	F36A4.4.1	F41E7.1.1	ZK673.2.1	AT1G15580	AT3G03640	AT1G53210
ENSG00000177182	ENSG00000036257	ENSG00000145536	ENSMUSG00000029130	ENSMUSG00000063316	ENSMUSG00000033257	ENSGALG00010027046	ENSGALG00010028901	ENSGALG00010021224	ENSDARG00000060025	ENSDARG00000035330	ENSDARG00000111222	ENSPCIG00000011487	ENSPCIG00000003089	ENSPCIG00000014232	ENSTRUG00000025128	ENSTRUG00000014365	ENSTRUG00000027289	Y46H3C.2a.1	F44F4.5a.1	ZC504.2.2	AT5G45050	AT3G14290	AT3G58600
ENSG00000185666	ENSG00000100604	ENSG00000092445	ENSMUSG00000016200	ENSMUSG00000017688	ENSMUSG00000025328	ENSGALG00010005392	ENSGALG00010001749	ENSGALG00010015856	ENSDARG00000052304	ENSDARG00000069271	ENSDARG00000093007	ENSPCIG00000001988	ENSPCIG00000017864	ENSPCIG00000027583	ENSTRUG00000021000	ENSTRUG00000026807	ENSTRUG00000012173	F08H9.9.1	M04G7.3b.1	Y43F4B.5a.1	AT5G30520	AT1G10950	AT1G56380
ENSG00000121075	ENSG00000165168	ENSG00000188878	ENSMUSG00000021928	ENSMUSG00000055612	ENSMUSG00000026499	ENSGALG00010022006	ENSGALG00010008216	ENSGALG00010025380	ENSDARG00000075383	ENSDARG00000098099	ENSDARG00000116490	ENSPCIG00000034000	ENSPCIG00000022208	ENSPCIG00000007860	ENSTRUG00000012346	ENSTRUG00000010855	ENSTRUG00000025650	F58D12.1.1	B0554.4.1	C13C12.2.2	AT5G08270	AT2G43140	AT4G12240
ENSG00000197892	ENSG00000122787	ENSG00000134042	ENSMUSG00000039782	ENSMUSG00000024286	ENSMUSG00000021240	ENSGALG00010012569	ENSGALG00010013013	ENSGALG00010017677	ENSDARG00000040387	ENSDARG00000062865	ENSDARG00000008450	ENSPCIG00000006962	ENSPCIG00000025527	ENSPCIG00000028118	ENSTRUG00000005319	ENSTRUG00000005309	ENSTRUG00000008618	Y102E9.1a.2	K04H4.5.1	K08E3.5b.1	AT5G27970	AT1G25340	AT1G31880
ENSG00000100065	ENSG00000009780	ENSG00000169375	ENSMUSG00000013973	ENSMUSG00000031385	ENSMUSG00000032788	ENSGALG00010021432	ENSGALG00010020754	ENSGALG00010002911	ENSDARG00000062178	ENSDARG00000112828	ENSDARG00000094271	ENSPCIG00000019276	ENSPCIG00000031897	ENSPCIG00000030742	ENSTRUG00000012528	ENSTRUG00000025441	ENSTRUG00000014464	T05A7.1.1	K12F2.2a.1	F52D10.5.1	AT1G79430	AT1G01610	AT3G15730
ENSG00000172197	ENSG00000089902	ENSG00000196705	ENSMUSG00000050471	ENSMUSG00000091259	ENSMUSG00000002870	ENSGALG00010027938	ENSGALG00010021562	ENSGALG00010003322	ENSDARG00000035330	ENSDARG00000089434	ENSDARG00000005134	ENSPCIG00000028166	ENSPCIG00000020952	ENSPCIG00000011652	ENSTRUG00000016167	ENSTRUG00000001835	ENSTRUG00000022449	C06A8.8e.1	C26B9.6.1	C42C1.2.1	AT5G20447	AT1G65020	AT3G04230
ENSG00000121892	ENSG00000100836	ENSG00000223417	ENSMUSG00000026321	ENSMUSG00000041685	ENSMUSG00000060227	ENSGALG00010019956	ENSGALG00010012517	ENSGALG00010006237	ENSDARG00000089515	ENSDARG00000037283	ENSDARG00000113905	ENSPCIG00000012906	ENSPCIG00000026310	ENSPCIG00000020101	ENSTRUG00000015572	ENSTRUG00000005762	ENSTRUG00000000872	F20D6.3.1	K10C3.4a.5	R13H4.7a.1	AT4G17243	AT5G63640	AT4G02380
ENSG00000186577	ENSG00000137075	ENSG00000163818	ENSMUSG00000026924	ENSMUSG00000060470	ENSMUSG00000028736	ENSGALG00010017818	ENSGALG00010013470	ENSGALG00010007857	ENSDARG00000070396	ENSDARG00000105551	ENSDARG00000074635	ENSPCIG00000022843	ENSPCIG00000018761	ENSPCIG00000018038	ENSTRUG00000014602	ENSTRUG00000031740	ENSTRUG00000010981	K09D9.1.1	F10C2.6.1	T08B1.2a.1	AT5G43230	AT1G02890	AT4G04580
ENSG00000186827	ENSG00000183569	ENSG00000149043	ENSMUSG00000090417	ENSMUSG00000079509	ENSMUSG00000032381	ENSGALG00010003766	ENSGALG00010013080	ENSGALG00010009597	ENSDARG00000087873	ENSDARG00000076163	ENSDARG00000061977	ENSPCIG00000036692	ENSPCIG00000003082	ENSPCIG00000010787	ENSTRUG00000026722	ENSTRUG00000004156	ENSTRUG00000005428	F54D5.12.2	T02E1.3c.1	F08F1.4.1	AT1G52110	AT2G13422	AT1G67910
ENSG00000256713	ENSG00000118873	ENSG00000175105	ENSMUSG00000024830	ENSMUSG00000001482	ENSMUSG00000018395	ENSGALG00010001911	ENSGALG00010011312	ENSGALG00010008135	ENSDARG00000001463	ENSDARG00000112628	ENSDARG00000109300	ENSPCIG00000020514	ENSPCIG00000019252	ENSPCIG00000012963	ENSTRUG00000008676	ENSTRUG00000010992	ENSTRUG00000033299	C49C3.8a.1	F45E6.4.1	T24E12.8.1	AT4G10030	AT3G23685	AT1G71020
ENSG00000181827	ENSG00000203910	ENSG00000118492	ENSMUSG00000003033	ENSMUSG00000030199	ENSMUSG00000047822	ENSGALG00010009186	ENSGALG00010000768	ENSGALG00010026137	ENSDARG00000061481	ENSDARG00000029556	ENSDARG00000006044	ENSPCIG00000029702	ENSPCIG00000003294	ENSPCIG00000018276	ENSTRUG00000008719	ENSTRUG00000010391	ENSTRUG00000001706	ZK455.5.1	F42A9.5.3	ZK1128.6b.3	AT2G45580	AT1G57670	AT3G07160
ENSG00000166451	ENSG00000165533	ENSG00000226941	ENSMUSG00000027452	ENSMUSG00000041966	ENSMUSG00000028029	ENSGALG00010016097	ENSGALG00010012330	ENSGALG00010017012	ENSDARG00000028213	ENSDARG00000116281	ENSDARG00000007449	ENSPCIG00000015377	ENSPCIG00000000707	ENSPCIG00000019743	ENSTRUG00000025649	ENSTRUG00000021238	ENSTRUG00000022482	Y39A1A.13b.3	F15A8.6a.1	F56H1.1.1	AT5G14390	AT3G08490	AT4G38150
ENSG00000103260	ENSG00000160201	ENSG00000277758	ENSMUSG00000020782	ENSMUSG00000063334	ENSMUSG00000017195	ENSGALG00010021767	ENSGALG00010026259	ENSGALG00010025831	ENSDARG00000040453	ENSDARG00000102249	ENSDARG00000035949	ENSPCIG00000030377	ENSPCIG00000034966	ENSPCIG00000006824	ENSTRUG00000011220	ENSTRUG00000005095	ENSTRUG00000026788	F54C8.6a.2	Y70D2A.1.1	Y55F3AM.11.1	AT3G19450	AT1G69720	AT1G04050
ENSG00000198961	ENSG00000001561	ENSG00000182557	ENSMUSG00000027219	ENSMUSG00000029451	ENSMUSG00000035875	ENSGALG00010029206	ENSGALG00010023952	ENSGALG00010028541	ENSDARG00000079824	ENSDARG00000113602	ENSDARG00000074653	ENSPCIG00000014975	ENSPCIG00000020008	ENSPCIG00000015716	ENSTRUG00000033290	ENSTRUG00000022722	ENSTRUG00000029577	B0564.11.2	F53G12.10.2	K09E9.1b.1	AT1G02230	AT5G54980	AT1G13350
ENSG00000163491	ENSG00000144843	ENSG00000155744	ENSMUSG00000007739	ENSMUSG00000030530	ENSMUSG00000028940	ENSGALG00010011893	ENSGALG00010022755	ENSGALG00010020379	ENSDARG00000075539	ENSDARG00000007179	ENSDARG00000101652	ENSPCIG00000023514	ENSPCIG00000007968	ENSPCIG00000004341	ENSTRUG00000004051	ENSTRUG00000027850	ENSTRUG00000026544	Y38A10A.6.1	C01C7.1b.1	R09A1.2a.2	AT1G07885	AT4G15390	AT2G32320
ENSG00000187889	ENSG00000204311	ENSG00000065534	ENSMUSG00000014859	ENSMUSG00000029913	ENSMUSG00000051149	ENSGALG00010015583	ENSGALG00010023604	ENSGALG00010025956	ENSDARG00000074984	ENSDARG00000095939	ENSDARG00000019130	ENSPCIG00000022423	ENSPCIG00000004641	ENSPCIG00000026409	ENSTRUG00000012113	ENSTRUG00000022890	ENSTRUG00000024789	F25H8.3b.1	F42H10.5a.1	T10G3.3.1	AT4G29610	AT4G03290	AT5G38197
ENSG00000105171	ENSG00000138115	ENSG00000114857	ENSMUSG00000073705	ENSMUSG00000022674	ENSMUSG00000018661	ENSGALG00010009732	ENSGALG00010001447	ENSGALG00010021073	ENSDARG00000002385	ENSDARG00000019969	ENSDARG00000037675	ENSPCIG00000007144	ENSPCIG00000015836	ENSPCIG00000012048	ENSTRUG00000019774	ENSTRUG00000021779	ENSTRUG00000005651	T25E4.2.1	T22A3.8.1	T06D8.5.1	AT1G51000	AT5G44400	AT3G61670
ENSG00000130528	ENSG00000174010	ENSG00000167996	ENSMUSG00000029417	ENSMUSG00000031994	ENSMUSG00000018507	ENSGALG00010001744	ENSGALG00010016552	ENSGALG00010021603	ENSDARG00000096711	ENSDARG00000111573	ENSDARG00000017624	ENSPCIG00000023932	ENSPCIG00000024930	ENSPCIG00000004409	ENSTRUG00000004851	ENSTRUG00000022760	ENSTRUG00000003016	R13A5.3.1	W03B1.2.1	T22C8.2.1	AT1G32910	AT1G47657	AT1G30040
ENSG00000184347	ENSG00000092929	ENSG00000129493	ENSMUSG00000043190	ENSMUSG00000026849	ENSMUSG00000025090	ENSGALG00010023163	ENSGALG00010013275	ENSGALG00010016575	ENSDARG00000070073	ENSDARG00000026616	ENSDARG00000038716	ENSPCIG00000008053	ENSPCIG00000001209	ENSPCIG00000026732	ENSTRUG00000029004	ENSTRUG00000020296	ENSTRUG00000027849	T01H3.4.1	ZC247.2.1	Y8A9A.2.1	AT1G72240	AT3G15780	AT1G52980
ENSG00000163739	ENSG00000028116	ENSG00000108506	ENSMUSG00000026917	ENSMUSG00000053329	ENSMUSG00000028015	ENSGALG00010007989	ENSGALG00010010626	ENSGALG00010016626	ENSDARG00000056138	ENSDARG00000053293	ENSDARG00000044216	ENSPCIG00000013196	ENSPCIG00000016002	ENSPCIG00000028183	ENSTRUG00000018127	ENSTRUG00000026434	ENSTRUG00000008743	F20C5.1e.1	B0564.11.1	F42G9.6c.1	AT3G14360	AT1G35516	AT5G47900
ENSG00000253846	ENSG00000096433	ENSG00000184719	ENSMUSG00000024507	ENSMUSG00000040219	ENSMUSG00000057977	ENSGALG00010009150	ENSGALG00010002379	ENSGALG00010028585	ENSDARG00000094662	ENSDARG00000116755	ENSDARG00000026236	ENSPCIG00000028770	ENSPCIG00000020161	ENSPCIG00000012654	ENSTRUG00000026648	ENSTRUG00000009858	ENSTRUG00000004712	F57A10.1.1	ZC455.1c.1	T23D8.3.1	AT1G71350	AT3G22970	AT3G02930
ENSG00000136694	ENSG00000276644	ENSG00000142046	ENSMUSG00000032228	ENSMUSG00000034427	ENSMUSG00000094714	ENSGALG00010013787	ENSGALG00010012147	ENSGALG00010013033	ENSDARG00000054036	ENSDARG00000101295	ENSDARG00000038107	ENSPCIG00000000162	ENSPCIG00000018344	ENSPCIG00000017052	ENSTRUG00000032127	ENSTRUG00000005974	ENSTRUG00000012667	F26H11.6.1	W10G6.2a.1	F32B5.2.1	AT5G26270	AT3G32090	AT5G55880
ENSG00000080839	ENSG00000126814	ENSG00000188626	ENSMUSG00000006342	ENSMUSG00000002228	ENSMUSG00000005533	ENSGALG00010023053	ENSGALG00010005389	ENSGALG00010022073	ENSDARG00000036076	ENSDARG00000096534	ENSDARG00000102636	ENSPCIG00000024396	ENSPCIG00000020871	ENSPCIG00000030564	ENSTRUG00000020658	ENSTRUG00000031909	ENSTRUG00000003478	ZK512.6a.1	F12F3.1a.3	Y102E9.2a.1	AT4G18020	AT5G01870	AT3G11530
ENSG00000149090	ENSG00000149313	ENSG00000183662	ENSMUSG00000024843	ENSMUSG00000019894	ENSMUSG00000013787	ENSGALG00010000792	ENSGALG00010014214	ENSGALG00010004036	ENSDARG00000045802	ENSDARG00000068989	ENSDARG00000113318	ENSPCIG00000015180	ENSPCIG00000007344	ENSPCIG00000020772	ENSTRUG00000017576	ENSTRUG00000028505	ENSTRUG00000007537	T28B4.1a.1	C53B7.5.1	F58D5.1a.1	AT3G29790	AT1G73560	AT1G29710
ENSG00000125676	ENSG00000075711	ENSG00000109861	ENSMUSG00000072595	ENSMUSG00000024766	ENSMUSG00000025650	ENSGALG00010025265	ENSGALG00010025548	ENSGALG00010011871	ENSDARG00000045257	ENSDARG00000104396	ENSDARG00000060113	ENSPCIG00000028609	ENSPCIG00000010359	ENSPCIG00000015886	ENSTRUG00000007129	ENSTRUG00000022647	ENSTRUG00000005195	D1044.1.1	ZK617.2.1	C24H12.1.1	AT4G33680	AT1G10010	AT1G22880
ENSG00000233917	ENSG00000197050	ENSG00000100346	ENSMUSG00000019857	ENSMUSG00000058230	ENSMUSG00000029464	ENSGALG00010008377	ENSGALG00010013696	ENSGALG00010011539	ENSDARG00000057017	ENSDARG00000022187	ENSDARG00000093659	ENSPCIG00000004662	ENSPCIG00000031910	ENSPCIG00000018234	ENSTRUG00000026462	ENSTRUG00000012979	ENSTRUG00000006561	C50F2.3.1	F19C7.7.1	F08F8.3a.1	AT5G11130	AT3G14040	AT5G19060
ENSG00000047617	ENSG00000168395	ENSG00000140688	ENSMUSG00000042672	ENSMUSG00000017466	ENSMUSG00000044217	ENSGALG00010024149	ENSGALG00010029412	ENSGALG00010007575	ENSDARG00000099812	ENSDARG00000058451	ENSDARG00000042854	ENSPCIG00000032900	ENSPCIG00000021598	ENSPCIG00000003646	ENSTRUG00000000456	ENSTRUG00000033400	ENSTRUG00000006246	C47C12.6e.1	C15H9.4.1	F32H5.7b.1	AT3G30200	AT5G55920	AT5G01210
ENSG00000062282	ENSG00000052723	ENSG00000103313	ENSMUSG00000037993	ENSMUSG00000020740	ENSMUSG00000051648	ENSGALG00010029266	ENSGALG00010021179	ENSGALG00010021188	ENSDARG00000022974	ENSDARG00000094067	ENSDARG00000057590	ENSPCIG00000028385	ENSPCIG00000024231	ENSPCIG00000025201	ENSTRUG00000031782	ENSTRUG00000005028	ENSTRUG00000010122	T28F4.4a.1	C39D10.8b.1	Y51H7BR.7.1	AT4G28068	AT4G27700	AT5G09780
ENSG00000070882	ENSG00000067082	ENSG00000175084	ENSMUSG00000042116	ENSMUSG00000015143	ENSMUSG00000029070	ENSGALG00010027089	ENSGALG00010005545	ENSGALG00010021729	ENSDARG00000038805	ENSDARG00000043079	ENSDARG00000061819	ENSPCIG00000033706	ENSPCIG00000023514	ENSPCIG00000012794	ENSTRUG00000004615	ENSTRUG00000004293	ENSTRUG00000007329	C49F5.2.1	T28C6.1a.1	C54H2.4.1	AT4G02590	AT2G21630	AT2G16250
ENSG00000137513	ENSG00000136463	ENSG00000113504	ENSMUSG00000025227	ENSMUSG00000071302	ENSMUSG00000090213	ENSGALG00010017985	ENSGALG00010007021	ENSGALG00010022065	ENSDARG00000043457	ENSDARG00000018459	ENSDARG00000028845	ENSPCIG00000016235	ENSPCIG00000017346	ENSPCIG00000001125	ENSTRUG00000021199	ENSTRUG00000013065	ENSTRUG00000008654	F32E10.6.1	C02F4.2b.1	M110.7.1	AT1G31720	AT3G05410	AT1G02190
ENSG00000184154	ENSG00000167904	ENSG00000205133	ENSMUSG00000046761	ENSMUSG00000074003	ENSMUSG00000024261	ENSGALG00010027939	ENSGALG00010021137	ENSGALG00010017745	ENSDARG00000096509	ENSDARG00000025335	ENSDARG00000078159	ENSPCIG00000018977	ENSPCIG00000009946	ENSPCIG00000019148	ENSTRUG00000005550	ENSTRUG00000011477	ENSTRUG00000006522	K12G11.5.1	F54A5.2b.1	F13B6.1.1	AT5G38210	AT4G39160	AT5G07450
ENSG00000106714	ENSG00000122012	ENSG00000171903	ENSMUSG00000038982	ENSMUSG00000030000	ENSMUSG00000096188	ENSGALG00010019027	ENSGALG00010020806	ENSGALG00010028901	ENSDARG00000101706	ENSDARG00000069630	ENSDARG00000010756	ENSPCIG00000020338	ENSPCIG00000022574	ENSPCIG00000020679	ENSTRUG00000031852	ENSTRUG00000016542	ENSTRUG00000021700	F40F8.5b.1	C08B6.7b.2	F39H11.2b.1	AT2G29840	AT1G26850	AT1G02870
ENSG00000134317	ENSG00000004468	ENSG00000132874	ENSMUSG00000070324	ENSMUSG00000029830	ENSMUSG00000040860	ENSGALG00010005327	ENSGALG00010012288	ENSGALG00010023738	ENSDARG00000042877	ENSDARG00000101592	ENSDARG00000092574	ENSPCIG00000012909	ENSPCIG00000034743	ENSPCIG00000004756	ENSTRUG00000013520	ENSTRUG00000016114	ENSTRUG00000017429	C09D4.4b.1	M4.1b.1	F54F7.6.1	AT2G31350	AT1G16880	AT3G24180
ENSG00000177947	ENSG00000096401	ENSG00000196730	ENSMUSG00000027776	ENSMUSG00000062105	ENSMUSG00000029512	ENSGALG00010027622	ENSGALG00010018673	ENSGALG00010027937	ENSDARG00000104213	ENSDARG00000003835	ENSDARG00000113492	ENSPCIG00000022436	ENSPCIG00000000632	ENSPCIG00000017537	ENSTRUG00000000211	ENSTRUG00000021928	ENSTRUG00000018572	F55B12.2.1	C49H3.5a.1	R10E4.6.1	AT3G63220	AT2G25920	AT4G28760
ENSG00000111229	ENSG00000068885	ENSG00000176105	ENSMUSG00000032202	ENSMUSG00000015134	ENSMUSG00000041324	ENSGALG00010008224	ENSGALG00010007917	ENSGALG00010027128	ENSDARG00000099742	ENSDARG00000028118	ENSDARG00000044102	ENSPCIG00000001901	ENSPCIG00000031772	ENSPCIG00000034310	ENSTRUG00000006829	ENSTRUG00000015129	ENSTRUG00000013001	B0547.1.1	F10D2.11.1	F14D12.4c.1	AT5G37310	AT2G17580	AT1G61500
ENSG00000116039	ENSG00000171311	ENSG00000203780	ENSMUSG00000053398	ENSMUSG00000034911	ENSMUSG00000046456	ENSGALG00010028893	ENSGALG00010029625	ENSGALG00010003676	ENSDARG00000053456	ENSDARG00000116055	ENSDARG00000077740	ENSPCIG00000022163	ENSPCIG00000025669	ENSPCIG00000009581	ENSTRUG00000021231	ENSTRUG00000001407	ENSTRUG00000025216	C55A1.1.1	T13C5.5.1	B0261.7.1	AT3G13404	AT3G12940	AT3G52870
ENSG00000105982	ENSG00000157399	ENSG00000269067	ENSMUSG00000024529	ENSMUSG00000047037	ENSMUSG00000026932	ENSGALG00010017920	ENSGALG00010024779	ENSGALG00010002916	ENSDARG00000088143	ENSDARG00000039005	ENSDARG00000011597	ENSPCIG00000015602	ENSPCIG00000023222	ENSPCIG00000036063	ENSTRUG00000012468	ENSTRUG00000025242	ENSTRUG00000030875	K10D6.2c.1	F13B10.1e.3	K09E3.7.1	AT5G42000	AT4G31770	AT3G46565
ENSG00000100504	ENSG00000112183	ENSG00000124145	ENSMUSG00000031826	ENSMUSG00000019966	ENSMUSG00000053477	ENSGALG00010028103	ENSGALG00010019938	ENSGALG00010002374	ENSDARG00000020541	ENSDARG00000030449	ENSDARG00000100151	ENSPCIG00000014008	ENSPCIG00000022857	ENSPCIG00000018245	ENSTRUG00000028032	ENSTRUG00000009305	ENSTRUG00000011155	F47H4.4.1	C06G3.1a.1	T26A5.1.1	AT1G35150	AT2G44200	AT4G30890
ENSG00000132740	ENSG00000155090	ENSG00000119616	ENSMUSG00000037012	ENSMUSG00000098140	ENSMUSG00000040489	ENSGALG00010028901	ENSGALG00010021691	ENSGALG00010019735	ENSDARG00000017180	ENSDARG00000055679	ENSDARG00000102195	ENSPCIG00000032295	ENSPCIG00000033408	ENSPCIG00000013740	ENSTRUG00000015394	ENSTRUG00000014994	ENSTRUG00000008585	K09C8.4.1	ZK673.11c.1	F37B4.7.1	AT5G57035	AT5G54095	AT5G16860
ENSG00000101152	ENSG00000112299	ENSG00000261649	ENSMUSG00000039671	ENSMUSG00000028088	ENSMUSG00000058124	ENSGALG00010010434	ENSGALG00010022105	ENSGALG00010022379	ENSDARG00000032866	ENSDARG00000078259	ENSDARG00000075714	ENSPCIG00000026782	ENSPCIG00000019290	ENSPCIG00000037366	ENSTRUG00000031244	ENSTRUG00000014362	ENSTRUG00000012865	Y52B11A.10.1	F58G11.2a.1	T22D1.3a.1	AT1G73110	AT4G01883	AT5G37040
ENSG00000118454	ENSG00000160194	ENSG00000107485	ENSMUSG00000055065	ENSMUSG00000079261	ENSMUSG00000032034	ENSGALG00010029425	ENSGALG00010006387	ENSGALG00010028876	ENSDARG00000110625	ENSDARG00000052056	ENSDARG00000093799	ENSPCIG00000019507	ENSPCIG00000028658	ENSPCIG00000037313	ENSTRUG00000011211	ENSTRUG00000021082	ENSTRUG00000016799	F54D5.11.1	D1044.2a.1	Y18H1A.3d.1	AT2G20595	AT1G49150	AT4G38690
ENSG00000147813	ENSG00000114126	ENSG00000103995	ENSMUSG00000019214	ENSMUSG00000034653	ENSMUSG00000029130	ENSGALG00010013910	ENSGALG00010009822	ENSGALG00010019182	ENSDARG00000063407	ENSDARG00000100407	ENSDARG00000112192	ENSPCIG00000010752	ENSPCIG00000025605	ENSPCIG00000029538	ENSTRUG00000017556	ENSTRUG00000005382	ENSTRUG00000007470	T04F8.9.1	Y68A4B.3.1	Y59A8A.3.1	AT1G04950	AT2G09388	AT4G01420
ENSG00000114948	ENSG00000163810	ENSG00000011451	ENSMUSG00000032397	ENSMUSG00000048833	ENSMUSG00000039632	ENSGALG00010023188	ENSGALG00010002904	ENSGALG00010011609	ENSDARG00000042644	ENSDARG00000052030	ENSDARG00000039220	ENSPCIG00000019187	ENSPCIG00000036721	ENSPCIG00000012731	ENSTRUG00000006874	ENSTRUG00000013167	ENSTRUG00000007863	F56E3.3a.1	F09F7.5b.1	Y37E11B.2.1	AT1G24095	AT2G45510	AT2G41050
ENSG00000005469	ENSG00000196967	ENSG00000105426	ENSMUSG00000031549	ENSMUSG00000084989	ENSMUSG00000001034	ENSGALG00010027199	ENSGALG00010027529	ENSGALG00010017559	ENSDARG00000079286	ENSDARG00000035883	ENSDARG00000002787	ENSPCIG00000023267	ENSPCIG00000030397	ENSPCIG00000023843	ENSTRUG00000014813	ENSTRUG00000031102	ENSTRUG00000028337	C17H11.6c.3	F20D12.1a.1	Y106G6E.1.1	AT5G08110	AT3G21490	AT5G04060
ENSG00000108424	ENSG00000254901	ENSG00000152223	ENSMUSG00000071984	ENSMUSG00000015759	ENSMUSG00000041044	ENSGALG00010025830	ENSGALG00010009517	ENSGALG00010013183	ENSDARG00000068261	ENSDARG00000013750	ENSDARG00000074168	ENSPCIG00000029718	ENSPCIG00000009823	ENSPCIG00000018912	ENSTRUG00000031825	ENSTRUG00000007793	ENSTRUG00000022690	ZC373.3a.1	ZK682.2.2	E04F6.4.1	AT3G12520	AT3G45590	AT5G54480
ENSG00000065802	ENSG00000125871	ENSG00000178409	ENSMUSG00000004268	ENSMUSG00000029866	ENSMUSG00000059834	ENSGALG00010023923	ENSGALG00010027446	ENSGALG00010024614	ENSDARG00000037324	ENSDARG00000098171	ENSDARG00000105266	ENSPCIG00000014952	ENSPCIG00000013544	ENSPCIG00000026215	ENSTRUG00000028964	ENSTRUG00000017713	ENSTRUG00000026703	K04F1.8b.1	F15H9.4.1	M03A1.6b.3	AT4G23885	AT2G01918	AT2G25920
ENSG00000151360	ENSG00000103335	ENSG00000183726	ENSMUSG00000040818	ENSMUSG00000028886	ENSMUSG00000028121	ENSGALG00010003560	ENSGALG00010028423	ENSGALG00010020766	ENSDARG00000057729	ENSDARG00000115741	ENSDARG00000114205	ENSPCIG00000017943	ENSPCIG00000018199	ENSPCIG00000034173	ENSTRUG00000017475	ENSTRUG00000005281	ENSTRUG00000026060	T09D3.7.1	F25D7.3a.1	Y66A7A.2a.1	AT1G53160	AT4G31970	AT4G24150
ENSG00000163026	ENSG00000068001	ENSG00000101542	ENSMUSG00000018395	ENSMUSG00000026709	ENSMUSG00000038776	ENSGALG00010005989	ENSGALG00010007051	ENSGALG00010013501	ENSDARG00000115368	ENSDARG00000068883	ENSDARG00000001825	ENSPCIG00000023690	ENSPCIG00000028342	ENSPCIG00000013544	ENSTRUG00000005510	ENSTRUG00000018667	ENSTRUG00000016512	F09C6.7.1	T13H2.4d.1	F55A4.2.1	AT5G09790	AT5G27450	AT4G32470
ENSG00000233803	ENSG00000196850	ENSG00000173175	ENSMUSG00000037754	ENSMUSG00000073423	ENSMUSG00000055022	ENSGALG00010027063	ENSGALG00010027909	ENSGALG00010005381	ENSDARG00000003642	ENSDARG00000012405	ENSDARG00000043997	ENSPCIG00000002299	ENSPCIG00000036699	ENSPCIG00000029588	ENSTRUG00000004452	ENSTRUG00000013122	ENSTRUG00000022009	C06A5.1.1	T24H10.4.1	M04B2.5c.1	AT4G21680	AT2G03750	AT1G17680
ENSG00000241484	ENSG00000146856	ENSG00000158122	ENSMUSG00000030595	ENSMUSG00000079033	ENSMUSG00000026648	ENSGALG00010024096	ENSGALG00010029388	ENSGALG00010025512	ENSDARG00000103261	ENSDARG00000069807	ENSDARG00000053362	ENSPCIG00000036345	ENSPCIG00000008423	ENSPCIG00000035781	ENSTRUG00000019879	ENSTRUG00000011963	ENSTRUG00000006278	F47H4.2b.1	F49H6.5b.1	K05F1.6a.1	AT5G13170	AT5G19110	AT4G19260
ENSG00000183520	ENSG00000172977	ENSG00000147257	ENSMUSG00000027804	ENSMUSG00000091945	ENSMUSG00000052949	ENSGALG00010027239	ENSGALG00010018583	ENSGALG00010017140	ENSDARG00000101521	ENSDARG00000074531	ENSDARG00000094438	ENSPCIG00000003461	ENSPCIG00000022991	ENSPCIG00000031283	ENSTRUG00000016723	ENSTRUG00000007715	ENSTRUG00000020918	K02D7.5.1	T24E12.13.1	F32F2.1b.1	AT3G62230	AT4G20910	AT1G67310
ENSG00000204577	ENSG00000197858	ENSG00000263528	ENSMUSG00000056493	ENSMUSG00000032298	ENSMUSG00000035031	ENSGALG00010005217	ENSGALG00010003205	ENSGALG00010009609	ENSDARG00000037158	ENSDARG00000098683	ENSDARG00000051962	ENSPCIG00000029005	ENSPCIG00000004764	ENSPCIG00000004221	ENSTRUG00000031828	ENSTRUG00000023191	ENSTRUG00000015885	C01B10.6c.1	C33D9.4.1	K01C8.10.1	AT5G67385	AT4G14110	AT4G03495
ENSG00000263639	ENSG00000150593	ENSG00000007520	ENSMUSG00000038349	ENSMUSG00000034973	ENSMUSG00000050271	ENSGALG00010002225	ENSGALG00010014710	ENSGALG00010027732	ENSDARG00000086179	ENSDARG00000102774	ENSDARG00000027353	ENSPCIG00000024841	ENSPCIG00000029360	ENSPCIG00000009077	ENSTRUG00000015724	ENSTRUG00000029072	ENSTRUG00000019986	T22H6.2a.1	F59E11.2.1	C01B10.3.1	AT5G62460	AT5G63450	AT4G28550
ENSG00000275700	ENSG00000165915	ENSG00000244219	ENSMUSG00000032454	ENSMUSG00000026470	ENSMUSG00000091962	ENSGALG00010016732	ENSGALG00010013429	ENSGALG00010013160	ENSDARG00000040971	ENSDARG00000091027	ENSDARG00000029907	ENSPCIG00000000187	ENSPCIG00000029352	ENSPCIG00000033473	ENSTRUG00000009349	ENSTRUG00000003713	ENSTRUG00000010979	Y116A8C.38.1	Y108G3AL.7a.1	Y66D12A.24.1	AT1G58340	AT4G23870	AT3G10780
ENSG00000117226	ENSG00000116288	ENSG00000096080	ENSMUSG00000079578	ENSMUSG00000038740	ENSMUSG00000045620	ENSGALG00010017054	ENSGALG00010017930	ENSGALG00010016788	ENSDARG00000074526	ENSDARG00000110055	ENSDARG00000097940	ENSPCIG00000019084	ENSPCIG00000015581	ENSPCIG00000030491	ENSTRUG00000029857	ENSTRUG00000033406	ENSTRUG00000025159	F25B3.1.1	T05C12.1.1	F46A8.6.1	AT5G15430	AT3G27980	AT3G53350
ENSG00000196954	ENSG00000088325	ENSG00000149970	ENSMUSG00000031728	ENSMUSG00000058301	ENSMUSG00000038047	ENSGALG00010026522	ENSGALG00010028733	ENSGALG00010028242	ENSDARG00000007576	ENSDARG00000033647	ENSDARG00000097679	ENSPCIG00000003194	ENSPCIG00000018723	ENSPCIG00000024903	ENSTRUG00000013235	ENSTRUG00000016907	ENSTRUG00000016581	C01B10.9.1	F58B3.4.1	R01H10.7.1	AT1G21140	AT1G23860	AT1G48953
ENSG00000121895	ENSG00000149633	ENSG00000141556	ENSMUSG00000025075	ENSMUSG00000026393	ENSMUSG00000026167	ENSGALG00010017246	ENSGALG00010029581	ENSGALG00010009118	ENSDARG00000114484	ENSDARG00000094077	ENSDARG00000035560	ENSPCIG00000021518	ENSPCIG00000020370	ENSPCIG00000013128	ENSTRUG00000028273	ENSTRUG00000005991	ENSTRUG00000003075	T10C6.1.1	E02C12.12.1	F10E7.7.2	AT1G27120	AT1G21760	AT2G24945
ENSG00000116679	ENSG00000127249	ENSG00000166546	ENSMUSG00000027002	ENSMUSG00000028207	ENSMUSG00000059923	ENSGALG00010012483	ENSGALG00010005253	ENSGALG00010011808	ENSDARG00000116921	ENSDARG00000038107	ENSDARG00000041085	ENSPCIG00000001492	ENSPCIG00000011097	ENSPCIG00000036107	ENSTRUG00000011213	ENSTRUG00000005453	ENSTRUG00000012121	F20H11.3.1	T03G6.2b.1	Y59A8A.2.1	AT1G35630	AT3G47300	AT2G32040
ENSG00000187242	ENSG00000089916	ENSG00000169594	ENSMUSG00000066613	ENSMUSG00000034833	ENSMUSG00000024589	ENSGALG00010021716	ENSGALG00010018099	ENSGALG00010025575	ENSDARG00000028845	ENSDARG00000114470	ENSDARG00000092090	ENSPCIG00000008126	ENSPCIG00000008647	ENSPCIG00000012682	ENSTRUG00000019798	ENSTRUG00000012265	ENSTRUG00000002860	F59E12.6b.1	F23B12.4c.1	Y48G9A.4b.1	AT3G18720	AT3G17740	AT5G41970
ENSG00000134186	ENSG00000122068	ENSG00000196151	ENSMUSG00000035131	ENSMUSG00000041544	ENSMUSG00000114852	ENSGALG00010016736	ENSGALG00010023621	ENSGALG00010027243	ENSDARG00000059064	ENSDARG00000001968	ENSDARG00000105443	ENSPCIG00000005505	ENSPCIG00000017837	ENSPCIG00000016394	ENSTRUG00000012544	ENSTRUG00000019679	ENSTRUG00000014889	F02H6.7.1	F01G12.2b.1	R13H4.1.1	AT4G13310	ATCG01110	AT5G56210
ENSG00000170734	ENSG00000143412	ENSG00000128513	ENSMUSG00000056824	ENSMUSG00000071369	ENSMUSG00000061877	ENSGALG00010021594	ENSGALG00010017160	ENSGALG00010012082	ENSDARG00000112944	ENSDARG00000115722	ENSDARG00000111989	ENSPCIG00000010936	ENSPCIG00000002233	ENSPCIG00000022106	ENSTRUG00000026704	ENSTRUG00000004245	ENSTRUG00000020257	C05G5.2a.1	R03D7.8.1	W08G11.5.1	AT3G57680	AT3G03770	AT2G26270
ENSG00000188032	ENSG00000197226	ENSG00000196116	ENSMUSG00000020102	ENSMUSG00000022663	ENSMUSG00000079299	ENSGALG00010027548	ENSGALG00010011997	ENSGALG00010022649	ENSDARG00000005139	ENSDARG00000108953	ENSDARG00000060248	ENSPCIG00000028275	ENSPCIG00000029942	ENSPCIG00000007734	ENSTRUG00000021779	ENSTRUG00000032774	ENSTRUG00000017363	C15B12.6a.1	F25B5.5.1	R09B5.11.1	AT5G26300	AT4G20280	AT4G25730
ENSG00000147234	ENSG00000151687	ENSG00000173452	ENSMUSG00000044864	ENSMUSG00000028777	ENSMUSG00000026628	ENSGALG00010022765	ENSGALG00010013081	ENSGALG00010019657	ENSDARG00000109548	ENSDARG00000116018	ENSDARG00000109694	ENSPCIG00000028340	ENSPCIG00000033258	ENSPCIG00000007036	ENSTRUG00000012989	ENSTRUG00000025592	ENSTRUG00000028850	W03D8.8.1	C33G3.6.1	C33G8.12.1	AT3G61182	AT2G28740	AT3G51520
ENSG00000130876	ENSG00000138180	ENSG00000274349	ENSMUSG00000024212	ENSMUSG00000090700	ENSMUSG00000066149	ENSGALG00010029693	ENSGALG00010020662	ENSGALG00010002469	ENSDARG00000114098	ENSDARG00000116005	ENSDARG00000111265	ENSPCIG00000027198	ENSPCIG00000017561	ENSPCIG00000025243	ENSTRUG00000031851	ENSTRUG00000007592	ENSTRUG00000010607	T21B4.12.1	C30G4.4i.1	Y68A4A.6.1	AT4G10070	AT1G73120	AT3G19210
ENSG00000126231	ENSG00000198034	ENSG00000235162	ENSMUSG00000061979	ENSMUSG00000056018	ENSMUSG00000039701	ENSGALG00010018860	ENSGALG00010024852	ENSGALG00010024720	ENSDARG00000092580	ENSDARG00000110050	ENSDARG00000117028	ENSPCIG00000027238	ENSPCIG00000018110	ENSPCIG00000016454	ENSTRUG00000015158	ENSTRUG00000000766	ENSTRUG00000023234	C32C4.3a.1	M04G12.1h.1	C18H9.3b.1	AT5G19940	AT2G03340	AT2G41040
ENSG00000164638	ENSG00000139540	ENSG00000134762	ENSMUSG00000051285	ENSMUSG00000038390	ENSMUSG00000024234	ENSGALG00010025313	ENSGALG00010001929	ENSGALG00010024830	ENSDARG00000077367	ENSDARG00000102470	ENSDARG00000104128	ENSPCIG00000031577	ENSPCIG00000010343	ENSPCIG00000012123	ENSTRUG00000008294	ENSTRUG00000007427	ENSTRUG00000017181	W07E11.2.1	H25P19.1.1	F32A6.5d.1	AT1G64280	AT5G58850	AT3G30230
ENSG00000122543	ENSG00000114942	ENSG00000026025	ENSMUSG00000031561	ENSMUSG00000022146	ENSMUSG00000060613	ENSGALG00010022508	ENSGALG00010004990	ENSGALG00010009259	ENSDARG00000098935	ENSDARG00000006408	ENSDARG00000115264	ENSPCIG00000000419	ENSPCIG00000026923	ENSPCIG00000037142	ENSTRUG00000017582	ENSTRUG00000015873	ENSTRUG00000018598	C47E12.5b.4	F55A3.3.1	F29C4.1a.1	AT1G48870	AT1G09000	AT5G61760
ENSG00000125246	ENSG00000089225	ENSG00000114378	ENSMUSG00000090077	ENSMUSG00000095546	ENSMUSG00000075410	ENSGALG00010004283	ENSGALG00010000049	ENSGALG00010028283	ENSDARG00000103521	ENSDARG00000008765	ENSDARG00000114703	ENSPCIG00000035542	ENSPCIG00000033231	ENSPCIG00000000975	ENSTRUG00000005623	ENSTRUG00000011703	ENSTRUG00000026690	CD4.8.1	W04B5.3a.1	F31B12.1d.1	AT4G04614	AT2G39630	AT2G25760
ENSG00000151690	ENSG00000167799	ENSG00000149499	ENSMUSG00000073599	ENSMUSG00000041708	ENSMUSG00000019774	ENSGALG00010028253	ENSGALG00010014778	ENSGALG00010023890	ENSDARG00000052728	ENSDARG00000059360	ENSDARG00000075928	ENSPCIG00000022001	ENSPCIG00000016675	ENSPCIG00000000747	ENSTRUG00000001551	ENSTRUG00000029960	ENSTRUG00000015063	Y45F10B.11.1	T01C3.9.1	Y102A5C.28.1	AT4G27640	AT5G17440	AT5G04370
ENSG00000086730	ENSG00000140057	ENSG00000167588	ENSMUSG00000078789	ENSMUSG00000062061	ENSMUSG00000111709	ENSGALG00010023063	ENSGALG00010027928	ENSGALG00010016121	ENSDARG00000111961	ENSDARG00000090903	ENSDARG00000112198	ENSPCIG00000020331	ENSPCIG00000022605	ENSPCIG00000013539	ENSTRUG00000009098	ENSTRUG00000012385	ENSTRUG00000029992	F49E2.4a.2	F23C8.7.1	Y82E9BR.17b.5	AT4G08691	AT2G45790	AT3G52300
ENSG00000204136	ENSG00000198732	ENSG00000104824	ENSMUSG00000095606	ENSMUSG00000042156	ENSMUSG00000032894	ENSGALG00010013872	ENSGALG00010021098	ENSGALG00010023240	ENSDARG00000021107	ENSDARG00000045067	ENSDARG00000035682	ENSPCIG00000013543	ENSPCIG00000017580	ENSPCIG00000025696	ENSTRUG00000027512	ENSTRUG00000020217	ENSTRUG00000009187	Y119D3B.12a.3	T28D9.3a.1	EGAP2.1.1	AT3G55740	AT4G28980	AT4G00870
ENSG00000128045	ENSG00000100207	ENSG00000152766	ENSMUSG00000040478	ENSMUSG00000028172	ENSMUSG00000067229	ENSGALG00010020061	ENSGALG00010016820	ENSGALG00010005509	ENSDARG00000027196	ENSDARG00000073952	ENSDARG00000068409	ENSPCIG00000020035	ENSPCIG00000022599	ENSPCIG00000012095	ENSTRUG00000024272	ENSTRUG00000017628	ENSTRUG00000015621	T01C3.10a.1	T10B11.7b.1	F58D5.8.1	AT2G43790	AT1G01453	AT2G35610
ENSG00000159339	ENSG00000119760	ENSG00000106351	ENSMUSG00000033088	ENSMUSG00000007440	ENSMUSG00000028496	ENSGALG00010018455	ENSGALG00010010356	ENSGALG00010022828	ENSDARG00000111395	ENSDARG00000110001	ENSDARG00000115470	ENSPCIG00000014695	ENSPCIG00000004775	ENSPCIG00000013973	ENSTRUG00000008652	ENSTRUG00000002611	ENSTRUG00000009582	Y102A5C.17a.1	ZK1236.3a.1	F11A3.2a.1	AT1G50732	AT1G68550	ATMG00900
ENSG00000155026	ENSG00000114857	ENSG00000103365	ENSMUSG00000075208	ENSMUSG00000092335	ENSMUSG00000041406	ENSGALG00010011935	ENSGALG00010024418	ENSGALG00010000204	ENSDARG00000006863	ENSDARG00000037359	ENSDARG00000074979	ENSPCIG00000001282	ENSPCIG00000030110	ENSPCIG00000017384	ENSTRUG00000006831	ENSTRUG00000010973	ENSTRUG00000019621	C33D9.6a.2	C13A2.4.1	Y39A1A.23b.1	AT2G01830	AT2G20350	AT3G30730
ENSG00000142319	ENSG00000162458	ENSG00000139146	ENSMUSG00000037053	ENSMUSG00000038793	ENSMUSG00000056737	ENSGALG00010010578	ENSGALG00010015802	ENSGALG00010023087	ENSDARG00000005232	ENSDARG00000116429	ENSDARG00000113311	ENSPCIG00000030546	ENSPCIG00000017629	ENSPCIG00000006798	ENSTRUG00000002666	ENSTRUG00000004762	ENSTRUG00000024952	Y45G12C.14.1	F40G12.8.1	F01D5.9.2	AT4G14590	AT1G80040	AT3G31560
ENSG00000135362	ENSG00000137312	ENSG00000106333	ENSMUSG00000020419	ENSMUSG00000003199	ENSMUSG00000031103	ENSGALG00010002300	ENSGALG00010028823	ENSGALG00010027911	ENSDARG00000111661	ENSDARG00000102003	ENSDARG00000093532	ENSPCIG00000021943	ENSPCIG00000029334	ENSPCIG00000024103	ENSTRUG00000028340	ENSTRUG00000011769	ENSTRUG00000004190	T19E7.3a.1	F13H6.3.1	Y56A3A.31c.1	AT5G27740	AT5G13370	AT4G27760
ENSG00000180233	ENSG00000145506	ENSG00000159648	ENSMUSG00000020925	ENSMUSG00000022414	ENSMUSG00000037686	ENSGALG00010027695	ENSGALG00010002603	ENSGALG00010000202	ENSDARG00000013443	ENSDARG00000102719	ENSDARG00000115205	ENSPCIG00000016092	ENSPCIG00000015158	ENSPCIG00000002819	ENSTRUG00000005524	ENSTRUG00000023199	ENSTRUG00000017320	C17H1.10.1	F15A8.5a.2	F26A3.2a.2	AT1G48330	AT1G07370	AT1G56110
ENSG00000282872	ENSG00000166780	ENSG00000100483	ENSMUSG00000091733	ENSMUSG00000057378	ENSMUSG00000038217	ENSGALG00010018381	ENSGALG00010014690	ENSGALG00010016591	ENSDARG00000057899	ENSDARG00000105185	ENSDARG00000111848	ENSPCIG00000000656	ENSPCIG00000017541	ENSPCIG00000026902	ENSTRUG00000026596	ENSTRUG00000013295	ENSTRUG00000009849	ZC239.15.1	F34H10.4b.1	F12B6.1a.1	AT2G32770	AT1G19470	AT4G32540
ENSG00000186469	ENSG00000115286	ENSG00000169122	ENSMUSG00000028329	ENSMUSG00000022415	ENSMUSG00000071281	ENSGALG00010029315	ENSGALG00010001237	ENSGALG00010016107	ENSDARG00000087330	ENSDARG00000037932	ENSDARG00000060953	ENSPCIG00000016755	ENSPCIG00000027122	ENSPCIG00000035934	ENSTRUG00000015046	ENSTRUG00000002021	ENSTRUG00000006794	F56A11.4a.1	Y51A2D.1a.1	T24C2.5.1	AT4G39610	AT4G30680	AT3G30705
ENSG00000006453	ENSG00000197506	ENSG00000126337	ENSMUSG00000109378	ENSMUSG00000034898	ENSMUSG00000040253	ENSGALG00010013784	ENSGALG00010027975	ENSGALG00010024351	ENSDARG00000110802	ENSDARG00000059473	ENSDARG00000101816	ENSPCIG00000021104	ENSPCIG00000024243	ENSPCIG00000014648	ENSTRUG00000014355	ENSTRUG00000008741	ENSTRUG00000007912	C01G5.8a.1	ZK1290.4b.3	Y53F4B.18.1	AT1G27555	AT1G33500	AT1G80380
ENSG00000112763	ENSG00000142192	ENSG00000134897	ENSMUSG00000031583	ENSMUSG00000033554	ENSMUSG00000025898	ENSGALG00010013322	ENSGALG00010002800	ENSGALG00010024327	ENSDARG00000115324	ENSDARG00000032188	ENSDARG00000109922	ENSPCIG00000036136	ENSPCIG00000012874	ENSPCIG00000035950	ENSTRUG00000020315	ENSTRUG00000004296	ENSTRUG00000015296	SSSD1.1b.1	T09A5.6.1	C05E11.3b.1	AT4G19100	AT1G50770	AT5G13590
ENSG00000170426	ENSG00000129455	ENSG00000166171	ENSMUSG00000058624	ENSMUSG00000046230	ENSMUSG00000022041	ENSGALG00010022320	ENSGALG00010029204	ENSGALG00010025980	ENSDARG00000069260	ENSDARG00000032714	ENSDARG00000103264	ENSPCIG00000030326	ENSPCIG00000018268	ENSPCIG00000023586	ENSTRUG00000009803	ENSTRUG00000022481	ENSTRUG00000032745	T19C4.1.1	R11E3.8a.1	F46F3.3b.1	AT1G70280	AT5G43320	AT1G79670
ENSG00000007306	ENSG00000129197	ENSG00000156968	ENSMUSG00000050721	ENSMUSG00000029291	ENSMUSG00000039637	ENSGALG00010015055	ENSGALG00010023269	ENSGALG00010021713	ENSDARG00000114463	ENSDARG00000094336	ENSDARG00000062790	ENSPCIG00000030904	ENSPCIG00000018765	ENSPCIG00000016721	ENSTRUG00000024354	ENSTRUG00000022592	ENSTRUG00000012411	F57H12.7a.1	Y32F6A.4.1	M106.3a.1	AT2G28410	AT5G17700	AT1G59870
ENSG00000171100	ENSG00000161204	ENSG00000154143	ENSMUSG00000027463	ENSMUSG00000033752	ENSMUSG00000019809	ENSGALG00010024424	ENSGALG00010001142	ENSGALG00010005482	ENSDARG00000062423	ENSDARG00000023160	ENSDARG00000063293	ENSPCIG00000033985	ENSPCIG00000004519	ENSPCIG00000016583	ENSTRUG00000007321	ENSTRUG00000010397	ENSTRUG00000026700	Y71A12B.17b.1	F21G4.4.1	C09G5.1.1	AT1G68530	AT3G46340	AT4G18810
ENSG00000174306	ENSG00000085719	ENSG00000132031	ENSMUSG00000034998	ENSMUSG00000032178	ENSMUSG00000049526	ENSGALG00010018216	ENSGALG00010024537	ENSGALG00010021330	ENSDARG00000095293	ENSDARG00000079219	ENSDARG00000116302	ENSPCIG00000031343	ENSPCIG00000002706	ENSPCIG00000029718	ENSTRUG00000004841	ENSTRUG00000033117	ENSTRUG00000031993	W01G7.1.1	F43D9.5.1	K09G1.4f.1	AT3G03340	AT1G17810	AT1G35180
ENSG00000137709	ENSG00000214944	ENSG00000237136	ENSMUSG00000001700	ENSMUSG00000042167	ENSMUSG00000095686	ENSGALG00010028025	ENSGALG00010022767	ENSGALG00010026484	ENSDARG00000114606	ENSDARG00000012002	ENSDARG00000036135	ENSPCIG00000032163	ENSPCIG00000009406	ENSPCIG00000029856	ENSTRUG00000021451	ENSTRUG00000032718	ENSTRUG00000023134	F42A10.2a.1	F52D1.3c.1	T19E7.2a.1	AT5G62370	AT3G62800	AT5G25210
ENSG00000170365	ENSG00000143195	ENSG00000168397	ENSMUSG00000079092	ENSMUSG00000024687	ENSMUSG00000067919	ENSGALG00010011775	ENSGALG00010017997	ENSGALG00010020268	ENSDARG00000102436	ENSDARG00000111480	ENSDARG00000018397	ENSPCIG00000030187	ENSPCIG00000002392	ENSPCIG00000024656	ENSTRUG00000001844	ENSTRUG00000015523	ENSTRUG00000005916	R11A8.5.1	C49H3.9.2	W04G5.8.1	AT3G27060	AT4G32030	AT5G24290
ENSG00000165806	ENSG00000146904	ENSG00000146587	ENSMUSG00000040938	ENSMUSG00000068882	ENSMUSG00000039716	ENSGALG00010011106	ENSGALG00010014579	ENSGALG00010013100	ENSDARG00000061819	ENSDARG00000076104	ENSDARG00000093098	ENSPCIG00000007037	ENSPCIG00000011942	ENSPCIG00000020603	ENSTRUG00000031175	ENSTRUG00000032693	ENSTRUG00000029815	F28C6.4a.1	F41G4.3a.1	C29E4.13c.4	AT1G72220	AT5G27495	AT3G03270
ENSG00000130649	ENSG00000198917	ENSG00000167098	ENSMUSG00000020673	ENSMUSG00000000088	ENSMUSG00000032135	ENSGALG00010029291	ENSGALG00010029634	ENSGALG00010016387	ENSDARG00000013335	ENSDARG00000056181	ENSDARG00000058486	ENSPCIG00000026427	ENSPCIG00000026159	ENSPCIG00000011112	ENSTRUG00000032722	ENSTRUG00000018646	ENSTRUG00000025907	F01F1.2.1	F35C8.6.1	C38D4.6a.2	AT3G16620	AT5G51520	AT1G10100
ENSG00000064655	ENSG00000205426	ENSG00000144224	ENSMUSG00000112241	ENSMUSG00000050931	ENSMUSG00000025409	ENSGALG00010018183	ENSGALG00010006265	ENSGALG00010025629	ENSDARG00000112829	ENSDARG00000077577	ENSDARG00000044797	ENSPCIG00000020648	ENSPCIG00000013168	ENSPCIG00000021096	ENSTRUG00000016055	ENSTRUG00000014252	ENSTRUG00000011652	Y23H5B.12a.1	T02G5.8.1	C25H3.6a.1	AT3G22990	AT1G60410	AT3G07250
ENSG00000257008	ENSG00000082515	ENSG00000197728	ENSMUSG00000059939	ENSMUSG00000005470	ENSMUSG00000048911	ENSGALG00010001698	ENSGALG00010019813	ENSGALG00010029588	ENSDARG00000035832	ENSDARG00000061437	ENSDARG00000063663	ENSPCIG00000006546	ENSPCIG00000020116	ENSPCIG00000011825	ENSTRUG00000023852	ENSTRUG00000020950	ENSTRUG00000013239	F55A12.6.1	B0432.5b.1	C34B2.3.1	AT2G16250	AT5G51590	AT2G34520
ENSG00000131050	ENSG00000048162	ENSG00000214212	ENSMUSG00000013936	ENSMUSG00000005883	ENSMUSG00000039414	ENSGALG00010018444	ENSGALG00010014818	ENSGALG00010027319	ENSDARG00000111736	ENSDARG00000110853	ENSDARG00000041389	ENSPCIG00000005526	ENSPCIG00000035075	ENSPCIG00000000695	ENSTRUG00000002419	ENSTRUG00000012080	ENSTRUG00000016560	F01F1.9b.1	F28B3.10.2	F43G9.12a.1	AT3G61360	AT4G29680	AT2G26690
ENSG00000124523	ENSG00000103066	ENSG00000152413	ENSMUSG00000021134	ENSMUSG00000026761	ENSMUSG00000025795	ENSGALG00010023401	ENSGALG00010027865	ENSGALG00010027228	ENSDARG00000035560	ENSDARG00000114804	ENSDARG00000101800	ENSPCIG00000013603	ENSPCIG00000025858	ENSPCIG00000003665	ENSTRUG00000017093	ENSTRUG00000029889	ENSTRUG00000005846	Y102A5C.29.1	F10B5.6.1	T20G5.4a.1	AT2G04495	AT4G05555	AT4G17300
ENSG00000138385	ENSG00000011465	ENSG00000196337	ENSMUSG00000071662	ENSMUSG00000052854	ENSMUSG00000027534	ENSGALG00010012696	ENSGALG00010014222	ENSGALG00010018497	ENSDARG00000043271	ENSDARG00000057857	ENSDARG00000103829	ENSPCIG00000013598	ENSPCIG00000021402	ENSPCIG00000019109	ENSTRUG00000000236	ENSTRUG00000027302	ENSTRUG00000033144	C16A11.4b.1	F49E2.4b.1	ZK1307.5.1	ATMG01090	AT1G15757	AT5G03750
ENSG00000215274	ENSG00000008394	ENSG00000164066	ENSMUSG00000055660	ENSMUSG00000028896	ENSMUSG00000021932	ENSGALG00010022264	ENSGALG00010008498	ENSGALG00010022455	ENSDARG00000078606	ENSDARG00000060853	ENSDARG00000020785	ENSPCIG00000010922	ENSPCIG00000021011	ENSPCIG00000007549	ENSTRUG00000020840	ENSTRUG00000008846	ENSTRUG00000009545	C08D8.2b.1	W09C3.6.1	F58B4.6.1	AT2G01800	AT5G51845	AT2G42960
ENSG00000146828	ENSG00000163565	ENSG00000154589	ENSMUSG00000073991	ENSMUSG00000070388	ENSMUSG00000017132	ENSGALG00010022532	ENSGALG00010029405	ENSGALG00010019297	ENSDARG00000109366	ENSDARG00000033413	ENSDARG00000044694	ENSPCIG00000001016	ENSPCIG00000027657	ENSPCIG00000000214	ENSTRUG00000008446	ENSTRUG00000017907	ENSTRUG00000003446	ZK1320.2.1	F07A11.5.1	F12F6.5b.1	AT1G80060	AT1G29580	AT1G28300
ENSG00000099899	ENSG00000003436	ENSG00000174606	ENSMUSG00000034528	ENSMUSG00000032946	ENSMUSG00000031375	ENSGALG00010003778	ENSGALG00010012991	ENSGALG00010017774	ENSDARG00000035468	ENSDARG00000111394	ENSDARG00000073784	ENSPCIG00000026994	ENSPCIG00000000134	ENSPCIG00000000570	ENSTRUG00000003723	ENSTRUG00000026901	ENSTRUG00000010243	T10E9.1.1	F39H12.4.1	F39H12.4.1	AT4G11211	AT5G11010	AT3G22400
ENSG00000132874	ENSG00000115107	ENSG00000028277	ENSMUSG00000095044	ENSMUSG00000026167	ENSMUSG00000034156	ENSGALG00010012891	ENSGALG00010011515	ENSGALG00010027003	ENSDARG00000017014	ENSDARG00000036375	ENSDARG00000109257	ENSPCIG00000026978	ENSPCIG00000005781	ENSPCIG00000027998	ENSTRUG00000024753	ENSTRUG00000030498	ENSTRUG00000013036	T03D3.11.1	ZK54.3.3	F59F4.3.1	AT5G08130	AT3G28280	AT3G44020
ENSG00000130254	ENSG00000110107	ENSG00000157613	ENSMUSG00000022540	ENSMUSG00000022912	ENSMUSG00000027168	ENSGALG00010009315	ENSGALG00010022564	ENSGALG00010002186	ENSDARG00000086272	ENSDARG00000108006	ENSDARG00000060319	ENSPCIG00000027021	ENSPCIG00000000473	ENSPCIG00000006010	ENSTRUG00000027748	ENSTRUG00000014450	ENSTRUG00000013012	F49E2.2a.2	F35E12.10.2	Y39A1A.9.1	AT2G17710	AT5G64800	AT3G07565
ENSG00000185467	ENSG00000141642	ENSG00000149782	ENSMUSG00000003355	ENSMUSG00000042682	ENSMUSG00000002250	ENSGALG00010029606	ENSGALG00010021301	ENSGALG00010021781	ENSDARG00000044514	ENSDARG00000039661	ENSDARG00000036832	ENSPCIG00000007327	ENSPCIG00000026053	ENSPCIG00000018609	ENSTRUG00000008889	ENSTRUG00000024310	ENSTRUG00000019691	F42A10.4b.1	Y111B2A.11.1	C53B4.3.2	AT1G11790	AT5G57500	AT3G06480
ENSG00000135069	ENSG00000070214	ENSG00000198178	ENSMUSG00000028234	ENSMUSG00000028710	ENSMUSG00000032555	ENSGALG00010021619	ENSGALG00010027450	ENSGALG00010024488	ENSDARG00000112429	ENSDARG00000101332	ENSDARG00000033355	ENSPCIG00000006345	ENSPCIG00000009805	ENSPCIG00000016072	ENSTRUG00000015827	ENSTRUG00000013812	ENSTRUG00000031073	C27A7.4.1	Y97E10B.10.1	F21G4.1.1	AT4G23280	AT1G47260	AT4G14760
ENSG00000143847	ENSG00000113240	ENSG00000169418	ENSMUSG00000039783	ENSMUSG00000026042	ENSMUSG00000027350	ENSGALG00010029366	ENSGALG00010023603	ENSGALG00010019013	ENSDARG00000044802	ENSDARG00000018840	ENSDARG00000039459	ENSPCIG00000025720	ENSPCIG00000004196	ENSPCIG00000017358	ENSTRUG00000011763	ENSTRUG00000028220	ENSTRUG00000021336	F41C3.1.1	T24C12.1.1	F27D4.2b.2	AT2G36960	AT2G13440	AT1G22530
ENSG00000132849	ENSG00000063438	ENSG00000033327	ENSMUSG00000070348	ENSMUSG00000038180	ENSMUSG00000021318	ENSGALG00010006592	ENSGALG00010001903	ENSGALG00010016637	ENSDARG00000111677	ENSDARG00000089794	ENSDARG00000094408	ENSPCIG00000034268	ENSPCIG00000016715	ENSPCIG00000003254	ENSTRUG00000021027	ENSTRUG00000005847	ENSTRUG00000017990	T04A11.10.1	C46H11.2.1	W09D6.1b.1	AT5G38910	AT5G14750	AT3G05390
ENSG00000183629	ENSG00000185507	ENSG00000167580	ENSMUSG00000026384	ENSMUSG00000056758	ENSMUSG00000026211	ENSGALG00010024201	ENSGALG00010016529	ENSGALG00010016247	ENSDARG00000028889	ENSDARG00000087573	ENSDARG00000069427	ENSPCIG00000022264	ENSPCIG00000006462	ENSPCIG00000019236	ENSTRUG00000013724	ENSTRUG00000021787	ENSTRUG00000030803	T22B2.1.1	H14A12.5.2	Y97E10AR.4.2	AT5G16010	AT2G22155	AT3G57510
ENSG00000132773	ENSG00000176029	ENSG00000166432	ENSMUSG00000027774	ENSMUSG00000046323	ENSMUSG00000021911	ENSGALG00010020365	ENSGALG00010024720	ENSGALG00010010215	ENSDARG00000059351	ENSDARG00000053262	ENSDARG00000096588	ENSPCIG00000026692	ENSPCIG00000022163	ENSPCIG00000006534	ENSTRUG00000002089	ENSTRUG00000004260	ENSTRUG00000014283	ZK353.8.1	C53A5.8.1	F20C5.1h.1	AT2G47330	AT3G12190	AT1G48030
ENSG00000140090	ENSG00000145860	ENSG00000142945	ENSMUSG00000028007	ENSMUSG00000050605	ENSMUSG00000085486	ENSGALG00010017797	ENSGALG00010005578	ENSGALG00010022669	ENSDARG00000073808	ENSDARG00000100606	ENSDARG00000088798	ENSPCIG00000025462	ENSPCIG00000024704	ENSPCIG00000008684	ENSTRUG00000016893	ENSTRUG00000029000	ENSTRUG00000014015	Y41C4A.4e.1	F15B10.1a.1	F25B4.2.1	AT4G38180	AT3G44405	AT5G61810
ENSG00000127481	ENSG00000137513	ENSG00000147364	ENSMUSG00000041012	ENSMUSG00000041958	ENSMUSG00000093987	ENSGALG00010010223	ENSGALG00010008036	ENSGALG00010027999	ENSDARG00000089162	ENSDARG00000038089	ENSDARG00000069428	ENSPCIG00000019896	ENSPCIG00000034325	ENSPCIG00000006261	ENSTRUG00000028627	ENSTRUG00000005409	ENSTRUG00000015977	F38A1.11.1	Y16B4A.2.1	C52A11.4f.1	AT3G08690	AT5G47435	AT4G28370
ENSG00000152520	ENSG00000011405	ENSG00000172139	ENSMUSG00000061787	ENSMUSG00000067995	ENSMUSG00000020109	ENSGALG00010016353	ENSGALG00010013106	ENSGALG00010004297	ENSDARG00000116919	ENSDARG00000116872	ENSDARG00000111981	ENSPCIG00000027691	ENSPCIG00000037335	ENSPCIG00000005706	ENSTRUG00000012345	ENSTRUG00000003359	ENSTRUG00000013092	F15G9.1c.1	F48F7.5.1	Y40B10A.5d.1	AT2G03090	AT2G46160	AT4G08350
ENSG00000071073	ENSG00000131015	ENSG00000215277	ENSMUSG00000033703	ENSMUSG00000029516	ENSMUSG00000095621	ENSGALG00010027338	ENSGALG00010020818	ENSGALG00010005769	ENSDARG00000073920	ENSDARG00000011326	ENSDARG00000101481	ENSPCIG00000016467	ENSPCIG00000002964	ENSPCIG00000012632	ENSTRUG00000020570	ENSTRUG00000015485	ENSTRUG00000010056	T09D3.6.1	D1046.2.1	F33D11.6.1	AT2G17305	AT1G52910	AT1G11125
ENSG00000250423	ENSG00000100335	ENSG00000186026	ENSMUSG00000031738	ENSMUSG00000020583	ENSMUSG00000019891	ENSGALG00010009338	ENSGALG00010013027	ENSGALG00010011509	ENSDARG00000009830	ENSDARG00000031848	ENSDARG00000111230	ENSPCIG00000012666	ENSPCIG00000018077	ENSPCIG00000010045	ENSTRUG00000017013	ENSTRUG00000002512	ENSTRUG00000004439	C07A4.3.1	C05D11.6c.1	C28C12.9.1	AT5G12210	AT4G12930	AT3G45540
ENSG00000144791	ENSG00000114735	ENSG00000137171	ENSMUSG00000000149	ENSMUSG00000029763	ENSMUSG00000044254	ENSGALG00010005184	ENSGALG00010021284	ENSGALG00010017616	ENSDARG00000100161	ENSDARG00000111434	ENSDARG00000045706	ENSPCIG00000016350	ENSPCIG00000022419	ENSPCIG00000010339	ENSTRUG00000007222	ENSTRUG00000006313	ENSTRUG00000011752	R07C3.13a.1	Y73B6BL.24.1	Y38H6C.12.1	AT2G36020	AT5G05290	AT1G51550
ENSG00000086848	ENSG00000099622	ENSG00000137145	ENSMUSG00000051076	ENSMUSG00000030061	ENSMUSG00000036712	ENSGALG00010012932	ENSGALG00010011943	ENSGALG00010029418	ENSDARG00000039130	ENSDARG00000071037	ENSDARG00000058082	ENSPCIG00000028150	ENSPCIG00000006251	ENSPCIG00000013007	ENSTRUG00000018175	ENSTRUG00000014441	ENSTRUG00000009396	B0285.5.3	AC7.3.1	F59B1.9a.1	AT2G25580	AT3G13433	AT2G35950
ENSG00000165355	ENSG00000040275	ENSG00000058335	ENSMUSG00000030956	ENSMUSG00000096626	ENSMUSG00000000275	ENSGALG00010016672	ENSGALG00010026652	ENSGALG00010007337	ENSDARG00000020122	ENSDARG00000009939	ENSDARG00000002220	ENSPCIG00000036790	ENSPCIG00000011103	ENSPCIG00000029585	ENSTRUG00000031603	ENSTRUG00000026728	ENSTRUG00000008862	F57G8.5.1	F28A12.3.1	F54C1.9.1	AT1G19130	AT1G06530	AT4G35850
ENSG00000111728	ENSG00000089847	ENSG00000162777	ENSMUSG00000020303	ENSMUSG00000024354	ENSMUSG00000071078	ENSGALG00010025926	ENSGALG00010018166	ENSGALG00010017962	ENSDARG00000070543	ENSDARG00000068387	ENSDARG00000116740	ENSPCIG00000011192	ENSPCIG00000007595	ENSPCIG00000015117	ENSTRUG00000026843	ENSTRUG00000017942	ENSTRUG00000007050	Y92H12A.1c.1	H43I07.3a.1	K11E8.1h.2	AT3G29690	AT5G03415	AT4G19960
ENSG00000178498	ENSG00000143994	ENSG00000132406	ENSMUSG00000033904	ENSMUSG00000116876	ENSMUSG00000001415	ENSGALG00010014179	ENSGALG00010012059	ENSGALG00010005417	ENSDARG00000055989	ENSDARG00000105266	ENSDARG00000009252	ENSPCIG00000030893	ENSPCIG00000014169	ENSPCIG00000030514	ENSTRUG00000033113	ENSTRUG00000022274	ENSTRUG00000017102	C24H12.5a.1	Y69A2AR.31.1	F40F9.4.1	AT3G59310	AT4G09460	AT2G29000
ENSG00000179046	ENSG00000165548	ENSG00000150093	ENSMUSG00000028790	ENSMUSG00000014747	ENSMUSG00000071788	ENSGALG00010009030	ENSGALG00010018486	ENSGALG00010011086	ENSDARG00000012563	ENSDARG00000098591	ENSDARG00000077975	ENSPCIG00000000149	ENSPCIG00000007240	ENSPCIG00000008452	ENSTRUG00000029193	ENSTRUG00000025157	ENSTRUG00000014960	R04D3.7.1	F47F6.1d.1	H05B21.4.1	AT1G17470	AT4G39400	AT3G26210
ENSG00000278053	ENSG00000157423	ENSG00000135378	ENSMUSG00000036208	ENSMUSG00000028016	ENSMUSG00000035105	ENSGALG00010011903	ENSGALG00010027121	ENSGALG00010008690	ENSDARG00000011498	ENSDARG00000074903	ENSDARG00000003251	ENSPCIG00000020196	ENSPCIG00000020449	ENSPCIG00000021592	ENSTRUG00000006347	ENSTRUG00000014795	ENSTRUG00000008313	ZK40.1.1	ZK1053.3.1	F16A11.1b.1	AT1G23700	AT5G48960	AT3G55935
ENSG00000151413	ENSG00000173557	ENSG00000136546	ENSMUSG00000072419	ENSMUSG00000024927	ENSMUSG00000048865	ENSGALG00010027113	ENSGALG00010010330	ENSGALG00010021682	ENSDARG00000079589	ENSDARG00000103264	ENSDARG00000094868	ENSPCIG00000027600	ENSPCIG00000026559	ENSPCIG00000036267	ENSTRUG00000032320	ENSTRUG00000001492	ENSTRUG00000005296	C54G4.7.3	F43C11.4.1	F54D8.4a.1	AT2G21655	AT3G56160	AT2G43660
ENSG00000145826	ENSG00000164023	ENSG00000168427	ENSMUSG00000045319	ENSMUSG00000030800	ENSMUSG00000029427	ENSGALG00010013954	ENSGALG00010009388	ENSGALG00010011931	ENSDARG00000115786	ENSDARG00000115786	ENSDARG00000115426	ENSPCIG00000011585	ENSPCIG00000002340	ENSPCIG00000010847	ENSTRUG00000009953	ENSTRUG00000017214	ENSTRUG00000031424	F09A5.1.1	T14E8.4.1	C14A6.7.1	AT3G19960	AT3G60570	AT1G80130
ENSG00000142583	ENSG00000116176	ENSG00000140157	ENSMUSG00000026918	ENSMUSG00000025616	ENSMUSG00000039285	ENSGALG00010011076	ENSGALG00010004141	ENSGALG00010019698	ENSDARG00000102153	ENSDARG00000043569	ENSDARG00000041702	ENSPCIG00000008882	ENSPCIG00000017680	ENSPCIG00000010763	ENSTRUG00000016291	ENSTRUG00000031653	ENSTRUG00000009361	F53B3.3.1	C01B7.1d.1	F13E6.4.1	AT2G21480	AT1G55960	AT3G25010
ENSG00000205209	ENSG00000132000	ENSG00000123836	ENSMUSG00000015341	ENSMUSG00000102976	ENSMUSG00000026946	ENSGALG00010006055	ENSGALG00010014153	ENSGALG00010001766	ENSDARG00000057276	ENSDARG00000115274	ENSDARG00000115791	ENSPCIG00000005717	ENSPCIG00000022981	ENSPCIG00000020371	ENSTRUG00000004201	ENSTRUG00000003164	ENSTRUG00000006521	W06B11.3.1	T21C9.2a.1	F15A2.2.1	AT1G55890	AT3G18430	AT5G05440
ENSG00000165973	ENSG00000146830	ENSG00000152086	ENSMUSG00000034833	ENSMUSG00000031791	ENSMUSG00000036678	ENSGALG00010016457	ENSGALG00010005383	ENSGALG00010010781	ENSDARG00000035606	ENSDARG00000039851	ENSDARG00000011701	ENSPCIG00000016415	ENSPCIG00000018762	ENSPCIG00000006037	ENSTRUG00000007320	ENSTRUG00000017800	ENSTRUG00000022842	C38D4.5a.1	C35A5.2.1	Y102A5C.17a.1	AT5G49570	AT3G03650	AT1G32000
ENSG00000104946	ENSG00000105131	ENSG00000110075	ENSMUSG00000022195	ENSMUSG00000096066	ENSMUSG00000026353	ENSGALG00010023695	ENSGALG00010029403	ENSGALG00010018903	ENSDARG00000089090	ENSDARG00000112730	ENSDARG00000091128	ENSPCIG00000007825	ENSPCIG00000030424	ENSPCIG00000024958	ENSTRUG00000003489	ENSTRUG00000013020	ENSTRUG00000015783	F16H6.2.1	D2024.8.1	K09E2.3.1	AT1G65352	AT2G38240	AT1G79480
ENSG00000136813	ENSG00000118162	ENSG00000188869	ENSMUSG00000030016	ENSMUSG00000024515	ENSMUSG00000021385	ENSGALG00010007953	ENSGALG00010029317	ENSGALG00010005213	ENSDARG00000113259	ENSDARG00000104807	ENSDARG00000069787	ENSPCIG00000023710	ENSPCIG00000018338	ENSPCIG00000007735	ENSTRUG00000022121	ENSTRUG00000026112	ENSTRUG00000028080	Y55H10A.1.1	F52C12.4b.1	F07B10.4a.1	AT2G29490	AT1G12810	AT4G02320
ENSG00000170540	ENSG00000072803	ENSG00000095539	ENSMUSG00000054434	ENSMUSG00000004934	ENSMUSG00000049488	ENSGALG00010005529	ENSGALG00010017626	ENSGALG00010016621	ENSDARG00000094226	ENSDARG00000018022	ENSDARG00000009160	ENSPCIG00000020868	ENSPCIG00000024893	ENSPCIG00000012734	ENSTRUG00000014993	ENSTRUG00000029657	ENSTRUG00000028366	D2024.5a.1	T02C1.1.1	Y71F9B.10a.1	AT3G17160	AT2G43410	AT5G39000
ENSG00000102781	ENSG00000154124	ENSG00000138678	ENSMUSG00000043485	ENSMUSG00000032572	ENSMUSG00000025757	ENSGALG00010004934	ENSGALG00010019266	ENSGALG00010022782	ENSDARG00000079469	ENSDARG00000068208	ENSDARG00000010823	ENSPCIG00000014232	ENSPCIG00000010503	ENSPCIG00000027321	ENSTRUG00000017285	ENSTRUG00000015880	ENSTRUG00000000508	F10G2.7.1	R06C7.10.1	F57C9.7.1	AT5G46700	AT4G26250	AT5G62080
ENSG00000169122	ENSG00000123146	ENSG00000178038	ENSMUSG00000024772	ENSMUSG00000074594	ENSMUSG00000026327	ENSGALG00010011772	ENSGALG00010022783	ENSGALG00010017555	ENSDARG00000061985	ENSDARG00000057879	ENSDARG00000079166	ENSPCIG00000013505	ENSPCIG00000003797	ENSPCIG00000022101	ENSTRUG00000020229	ENSTRUG00000032028	ENSTRUG00000014954	F46C5.8.1	F43G9.6a.1	B0464.4a.2	AT1G72640	AT1G50930	AT3G44115
ENSG00000130762	ENSG00000115750	ENSG00000110077	ENSMUSG00000107180	ENSMUSG00000028943	ENSMUSG00000036529	ENSGALG00010027290	ENSGALG00010002712	ENSGALG00010021927	ENSDARG00000112981	ENSDARG00000070809	ENSDARG00000020469	ENSPCIG00000016951	ENSPCIG00000013288	ENSPCIG00000000772	ENSTRUG00000033256	ENSTRUG00000008516	ENSTRUG00000012928	M04G12.4d.1	T07D1.4a.1	ZK816.1.2	AT4G11320	AT5G17170	AT3G22850
ENSG00000060709	ENSG00000100897	ENSG00000250571	ENSMUSG00000057531	ENSMUSG00000024529	ENSMUSG00000079186	ENSGALG00010028189	ENSGALG00010005314	ENSGALG00010028083	ENSDARG00000011496	ENSDARG00000011125	ENSDARG00000114851	ENSPCIG00000019604	ENSPCIG00000010698	ENSPCIG00000008226	ENSTRUG00000001026	ENSTRUG00000016223	ENSTRUG00000013794	Y92H12A.2a.1	T28F3.3.1	C02F5.11.1	AT3G62910	AT5G07010	AT5G42957
ENSG00000269791	ENSG00000175782	ENSG00000003393	ENSMUSG00000040591	ENSMUSG00000038538	ENSMUSG00000024811	ENSGALG00010018420	ENSGALG00010025243	ENSGALG00010008264	ENSDARG00000110482	ENSDARG00000012513	ENSDARG00000074521	ENSPCIG00000006174	ENSPCIG00000015450	ENSPCIG00000000540	ENSTRUG00000026412	ENSTRUG00000010929	ENSTRUG00000006764	F40F4.7.1	Y48C3A.4b.1	Y46E12BL.4i.1	AT4G31040	AT3G06710	AT1G51920
ENSG00000151806	ENSG00000160211	ENSG00000124469	ENSMUSG00000023043	ENSMUSG00000027809	ENSMUSG00000008305	ENSGALG00010004007	ENSGALG00010008025	ENSGALG00010015872	ENSDARG00000013236	ENSDARG00000052594	ENSDARG00000110206	ENSPCIG00000024740	ENSPCIG00000023586	ENSPCIG00000005154	ENSTRUG00000031149	ENSTRUG00000026769	ENSTRUG00000015088	M04B2.7f.1	T05F1.2.1	Y71H2AM.10.1	AT3G63160	AT3G48475	AT5G04250
ENSG00000151929	ENSG00000111731	ENSG00000143862	ENSMUSG00000016257	ENSMUSG00000043029	ENSMUSG00000020937	ENSGALG00010015867	ENSGALG00010018371	ENSGALG00010018323	ENSDARG00000068124	ENSDARG00000071644	ENSDARG00000044766	ENSPCIG00000034154	ENSPCIG00000030744	ENSPCIG00000016036	ENSTRUG00000013577	ENSTRUG00000027349	ENSTRUG00000014961	C33A12.13.1	K10C2.1.1	W02B3.4.1	AT4G29110	AT2G32835	AT3G12770
ENSG00000080824	ENSG00000189306	ENSG00000080822	ENSMUSG00000035566	ENSMUSG00000079484	ENSMUSG00000023022	ENSGALG00010008285	ENSGALG00010020991	ENSGALG00010027808	ENSDARG00000045486	ENSDARG00000095864	ENSDARG00000062549	ENSPCIG00000019142	ENSPCIG00000018573	ENSPCIG00000030999	ENSTRUG00000004230	ENSTRUG00000011743	ENSTRUG00000015510	T03G6.2b.1	F25F8.1.1	K07C6.6.1	AT5G06290	AT5G67230	AT1G61170
ENSG00000100416	ENSG00000196230	ENSG00000021762	ENSMUSG00000024892	ENSMUSG00000048490	ENSMUSG00000006392	ENSGALG00010021071	ENSGALG00010008784	ENSGALG00010009637	ENSDARG00000078954	ENSDARG00000037320	ENSDARG00000063411	ENSPCIG00000016924	ENSPCIG00000005520	ENSPCIG00000028278	ENSTRUG00000005847	ENSTRUG00000029350	ENSTRUG00000029889	Y66D12A.15.1	F36H9.2c.1	T07E3.2.1	AT2G01755	AT1G48410	AT3G48670
ENSG00000130816	ENSG00000161281	ENSG00000184465	ENSMUSG00000024870	ENSMUSG00000020988	ENSMUSG00000022705	ENSGALG00010021644	ENSGALG00010018148	ENSGALG00010010338	ENSDARG00000114964	ENSDARG00000063347	ENSDARG00000075277	ENSPCIG00000020191	ENSPCIG00000001232	ENSPCIG00000002766	ENSTRUG00000003662	ENSTRUG00000009639	ENSTRUG00000001889	C44B12.6c.1	Y67D8C.9b.1	W02G9.5c.1	AT2G27490	AT3G10920	AT2G40750
ENSG00000151655	ENSG00000178795	ENSG00000198915	ENSMUSG00000082639	ENSMUSG00000017561	ENSMUSG00000068196	ENSGALG00010012053	ENSGALG00010025130	ENSGALG00010022468	ENSDARG00000009266	ENSDARG00000112335	ENSDARG00000110518	ENSPCIG00000024617	ENSPCIG00000002500	ENSPCIG00000012910	ENSTRUG00000015200	ENSTRUG00000011048	ENSTRUG00000000698	C50E3.7a.1	ZK328.2.1	ZC513.6.1	AT5G05610	AT2G25840	AT1G18350
ENSG00000064932	ENSG00000125319	ENSG00000172888	ENSMUSG00000003360	ENSMUSG00000037816	ENSMUSG00000040929	ENSGALG00010020803	ENSGALG00010005379	ENSGALG00010020520	ENSDARG00000014577	ENSDARG00000040465	ENSDARG00000098279	ENSPCIG00000024483	ENSPCIG00000024502	ENSPCIG00000026154	ENSTRUG00000022267	ENSTRUG00000027011	ENSTRUG00000014712	F58B6.3a.1	F33A8.10.1	R186.4.1	AT1G29395	AT3G24030	AT1G02840
ENSG00000105855	ENSG00000107447	ENSG00000146192	ENSMUSG00000029630	ENSMUSG00000005510	ENSMUSG00000029394	ENSGALG00010020064	ENSGALG00010024052	ENSGALG00010012194	ENSDARG00000061737	ENSDARG00000114865	ENSDARG00000098428	ENSPCIG00000010060	ENSPCIG00000017031	ENSPCIG00000021079	ENSTRUG00000029940	ENSTRUG00000023400	ENSTRUG00000024450	Y61A9LA.11b.1	C29F7.6b.1	F31B9.3.1	AT1G76800	AT4G18240	AT5G14940
ENSG00000069956	ENSG00000165813	ENSG00000099260	ENSMUSG00000022895	ENSMUSG00000023902	ENSMUSG00000018537	ENSGALG00010003817	ENSGALG00010024188	ENSGALG00010014890	ENSDARG00000005927	ENSDARG00000102056	ENSDARG00000043536	ENSPCIG00000008256	ENSPCIG00000036725	ENSPCIG00000019969	ENSTRUG00000015839	ENSTRUG00000006168	ENSTRUG00000030684	F52C9.7.2	F28C1.2a.1	F32A5.2a.1	AT2G36260	AT5G58110	AT3G11745
ENSG00000100325	ENSG00000101230	ENSG00000163125	ENSMUSG00000040272	ENSMUSG00000027433	ENSMUSG00000027015	ENSGALG00010023478	ENSGALG00010018726	ENSGALG00010006634	ENSDARG00000018846	ENSDARG00000111919	ENSDARG00000033953	ENSPCIG00000001599	ENSPCIG00000004146	ENSPCIG00000023932	ENSTRUG00000006003	ENSTRUG00000006462	ENSTRUG00000009731	Y70D2A.2.1	C30H6.1h.1	F46B6.5e.1	AT3G55800	AT3G53210	AT5G53360
ENSG00000034677	ENSG00000164919	ENSG00000183775	ENSMUSG00000050555	ENSMUSG00000115338	ENSMUSG00000032036	ENSGALG00010011486	ENSGALG00010015260	ENSGALG00010025974	ENSDARG00000115422	ENSDARG00000003189	ENSDARG00000062621	ENSPCIG00000008102	ENSPCIG00000009364	ENSPCIG00000006901	ENSTRUG00000032715	ENSTRUG00000030933	ENSTRUG00000012985	F39C12.2e.1	T25E12.4a.1	Y69E1A.1.1	AT2G29679	AT1G09650	AT4G39700
ENSG00000171714	ENSG00000101639	ENSG00000084090	ENSMUSG00000027797	ENSMUSG00000034115	ENSMUSG00000020481	ENSGALG00010014797	ENSGALG00010006080	ENSGALG00010012430	ENSDARG00000061143	ENSDARG00000111685	ENSDARG00000034321	ENSPCIG00000020952	ENSPCIG00000025520	ENSPCIG00000016634	ENSTRUG00000027287	ENSTRUG00000031603	ENSTRUG00000002372	C37E2.3.1	H11E01.3b.1	C45B2.7.1	AT3G07130	AT5G46025	AT4G37750
ENSG00000273749	ENSG00000115540	ENSG00000114767	ENSMUSG00000027009	ENSMUSG00000022992	ENSMUSG00000068252	ENSGALG00010025569	ENSGALG00010021835	ENSGALG00010002215	ENSDARG00000113743	ENSDARG00000020504	ENSDARG00000029482	ENSPCIG00000014959	ENSPCIG00000037345	ENSPCIG00000019030	ENSTRUG00000017389	ENSTRUG00000024615	ENSTRUG00000012514	ZK1098.10a.2	K02C4.3d.1	F42C5.4b.1	AT3G62250	AT2G41417	AT4G14150
ENSG00000145020	ENSG00000115255	ENSG00000103249	ENSMUSG00000027380	ENSMUSG00000015961	ENSMUSG00000024366	ENSGALG00010019090	ENSGALG00010018267	ENSGALG00010027529	ENSDARG00000038359	ENSDARG00000099746	ENSDARG00000114065	ENSPCIG00000014999	ENSPCIG00000009660	ENSPCIG00000020210	ENSTRUG00000004100	ENSTRUG00000013747	ENSTRUG00000001125	F11A1.3e.1	C54D1.3b.1	Y39A1A.19a.1	AT1G23935	AT3G13970	AT1G65350
ENSG00000205250	ENSG00000173706	ENSG00000131196	ENSMUSG00000029389	ENSMUSG00000046434	ENSMUSG00000015217	ENSGALG00010029409	ENSGALG00010009695	ENSGALG00010024646	ENSDARG00000030915	ENSDARG00000098475	ENSDARG00000042703	ENSPCIG00000023210	ENSPCIG00000032852	ENSPCIG00000031866	ENSTRUG00000027880	ENSTRUG00000020284	ENSTRUG00000008024	Y22D7AR.7.1	C24H10.1a.1	C41D7.2.2	AT2G30010	AT3G55680	AT4G15960
ENSG00000150527	ENSG00000161016	ENSG00000013503	ENSMUSG00000100240	ENSMUSG00000027985	ENSMUSG00000039233	ENSGALG00010017805	ENSGALG00010013324	ENSGALG00010023203	ENSDARG00000089943	ENSDARG00000003420	ENSDARG00000078560	ENSPCIG00000011681	ENSPCIG00000025768	ENSPCIG00000035600	ENSTRUG00000005726	ENSTRUG00000022550	ENSTRUG00000013693	K09A9.3.1	C30B5.7.1	Y48G8AL.5a.1	AT3G14840	AT1G30640	AT1G68790
ENSG00000102021	ENSG00000113812	ENSG00000131400	ENSMUSG00000032044	ENSMUSG00000022860	ENSMUSG00000042189	ENSGALG00010007190	ENSGALG00010026894	ENSGALG00010014870	ENSDARG00000036489	ENSDARG00000012019	ENSDARG00000068958	ENSPCIG00000032086	ENSPCIG00000002406	ENSPCIG00000011603	ENSTRUG00000007224	ENSTRUG00000015315	ENSTRUG00000026001	K04F1.5.1	ZC266.1.1	ZC373.3b.1	AT4G21010	AT2G01450	AT2G37460
ENSG00000143436	ENSG00000160193	ENSG00000164403	ENSMUSG00000037548	ENSMUSG00000025473	ENSMUSG00000036825	ENSGALG00010018259	ENSGALG00010026870	ENSGALG00010027180	ENSDARG00000101914	ENSDARG00000037837	ENSDARG00000117087	ENSPCIG00000009793	ENSPCIG00000011468	ENSPCIG00000024560	ENSTRUG00000030376	ENSTRUG00000015701	ENSTRUG00000031831	F07A11.1.1	M18.5.1	F09E5.13.1	AT1G55270	AT5G47540	AT3G09840
ENSG00000187867	ENSG00000107147	ENSG00000116005	ENSMUSG00000036622	ENSMUSG00000028138	ENSMUSG00000040528	ENSGALG00010016577	ENSGALG00010020362	ENSGALG00010003017	ENSDARG00000063319	ENSDARG00000078523	ENSDARG00000005335	ENSPCIG00000000034	ENSPCIG00000016043	ENSPCIG00000009482	ENSTRUG00000012275	ENSTRUG00000010074	ENSTRUG00000004680	T13H2.4f.2	F28E10.1e.1	C08C3.2b.1	AT5G37240	AT1G60570	AT1G32650
ENSG00000161911	ENSG00000132196	ENSG00000153006	ENSMUSG00000020562	ENSMUSG00000022156	ENSMUSG00000056812	ENSGALG00010008330	ENSGALG00010015798	ENSGALG00010016931	ENSDARG00000094627	ENSDARG00000111115	ENSDARG00000054807	ENSPCIG00000027140	ENSPCIG00000021846	ENSPCIG00000020486	ENSTRUG00000004509	ENSTRUG00000003108	ENSTRUG00000007996	C04C11.2.2	ZK20.6.1	F56H1.5.1	AT1G54475	AT5G45130	AT5G49970
ENSG00000268696	ENSG00000129636	ENSG00000150316	ENSMUSG00000059455	ENSMUSG00000033658	ENSMUSG00000002372	ENSGALG00010022559	ENSGALG00010016461	ENSGALG00010001426	ENSDARG00000099327	ENSDARG00000028257	ENSDARG00000032601	ENSPCIG00000004950	ENSPCIG00000026564	ENSPCIG00000005652	ENSTRUG00000020887	ENSTRUG00000003416	ENSTRUG00000008509	Y113G7A.6d.1	R11G11.13.1	F32H2.12.1	AT1G27980	AT2G43150	AT3G50780
ENSG00000166295	ENSG00000182481	ENSG00000103061	ENSMUSG00000049848	ENSMUSG00000037894	ENSMUSG00000079608	ENSGALG00010024267	ENSGALG00010007589	ENSGALG00010010408	ENSDARG00000113527	ENSDARG00000006892	ENSDARG00000015985	ENSPCIG00000037017	ENSPCIG00000000102	ENSPCIG00000019498	ENSTRUG00000028481	ENSTRUG00000008862	ENSTRUG00000008236	B0432.14a.1	D2030.2a.1	F52A8.2a.1	AT5G14640	AT5G53100	AT3G46310
ENSG00000196591	ENSG00000267041	ENSG00000154102	ENSMUSG00000048720	ENSMUSG00000040424	ENSMUSG00000020330	ENSGALG00010000585	ENSGALG00010009337	ENSGALG00010005524	ENSDARG00000114851	ENSDARG00000052942	ENSDARG00000060522	ENSPCIG00000025824	ENSPCIG00000028527	ENSPCIG00000022294	ENSTRUG00000000203	ENSTRUG00000006784	ENSTRUG00000019913	K05F1.6a.1	C27D6.4d.1	F48E3.4.1	AT1G52120	AT4G34690	AT5G15790
ENSG00000171943	ENSG00000118434	ENSG00000105366	ENSMUSG00000041199	ENSMUSG00000035279	ENSMUSG00000006050	ENSGALG00010005899	ENSGALG00010002329	ENSGALG00010017512	ENSDARG00000101478	ENSDARG00000044813	ENSDARG00000060680	ENSPCIG00000033322	ENSPCIG00000014018	ENSPCIG00000001222	ENSTRUG00000026370	ENSTRUG00000016117	ENSTRUG00000013426	D2096.4a.1	C09G12.10.1	C38C10.5b.1	AT2G21045	AT4G39120	AT2G17320
ENSG00000114021	ENSG00000128573	ENSG00000130559	ENSMUSG00000029217	ENSMUSG00000062201	ENSMUSG00000074378	ENSGALG00010023791	ENSGALG00010018948	ENSGALG00010007001	ENSDARG00000115913	ENSDARG00000099002	ENSDARG00000079547	ENSPCIG00000018553	ENSPCIG00000012684	ENSPCIG00000023029	ENSTRUG00000009477	ENSTRUG00000017512	ENSTRUG00000031065	C35A5.7.1	F20G2.2.1	W04D2.3a.1	AT4G01810	AT1G66920	AT2G46330
ENSG00000130962	ENSG00000136518	ENSG00000059377	ENSMUSG00000026096	ENSMUSG00000027861	ENSMUSG00000069259	ENSGALG00010012300	ENSGALG00010021575	ENSGALG00010023159	ENSDARG00000102855	ENSDARG00000058003	ENSDARG00000057151	ENSPCIG00000020291	ENSPCIG00000000963	ENSPCIG00000000630	ENSTRUG00000006861	ENSTRUG00000004992	ENSTRUG00000032171	C46G7.4n.1	C02F4.2a.1	C34B7.4.1	AT3G18670	AT2G45770	AT3G21750
ENSG00000176681	ENSG00000171487	ENSG00000100281	ENSMUSG00000030967	ENSMUSG00000043243	ENSMUSG00000001018	ENSGALG00010008903	ENSGALG00010004623	ENSGALG00010014197	ENSDARG00000114706	ENSDARG00000114299	ENSDARG00000067563	ENSPCIG00000014696	ENSPCIG00000036103	ENSPCIG00000033479	ENSTRUG00000007027	ENSTRUG00000022708	ENSTRUG00000017796	T07F12.2.1	W08G11.3b.1	T28A8.3.1	AT5G08505	AT5G65830	AT2G14580
ENSG00000159714	ENSG00000160208	ENSG00000037637	ENSMUSG00000059602	ENSMUSG00000070524	ENSMUSG00000026546	ENSGALG00010017513	ENSGALG00010023641	ENSGALG00010002673	ENSDARG00000010767	ENSDARG00000101020	ENSDARG00000041631	ENSPCIG00000015808	ENSPCIG00000019783	ENSPCIG00000012313	ENSTRUG00000015194	ENSTRUG00000014811	ENSTRUG00000027070	Y45G5AM.2d.1	Y17G7B.2e.1	B0041.2f.1	AT2G12461	AT2G30900	AT1G38790
ENSG00000169247	ENSG00000188846	ENSG00000067955	ENSMUSG00000049571	ENSMUSG00000054156	ENSMUSG00000020592	ENSGALG00010019695	ENSGALG00010008375	ENSGALG00010010872	ENSDARG00000001015	ENSDARG00000041115	ENSDARG00000055027	ENSPCIG00000021502	ENSPCIG00000008389	ENSPCIG00000029307	ENSTRUG00000020335	ENSTRUG00000020974	ENSTRUG00000031779	C05D11.1.1	K10C2.4.1	W06B11.3.1	AT1G23980	AT1G72340	AT2G35345
ENSG00000175305	ENSG00000156273	ENSG00000106012	ENSMUSG00000003949	ENSMUSG00000028811	ENSMUSG00000028696	ENSGALG00010029462	ENSGALG00010016562	ENSGALG00010021744	ENSDARG00000115423	ENSDARG00000060596	ENSDARG00000063553	ENSPCIG00000030435	ENSPCIG00000002871	ENSPCIG00000028527	ENSTRUG00000016069	ENSTRUG00000017813	ENSTRUG00000020311	ZK783.1g.1	T10B10.6.1	Y49C4A.1.1	AT2G28405	AT3G04855	AT5G56500
ENSG00000182004	ENSG00000206199	ENSG00000067334	ENSMUSG00000078994	ENSMUSG00000026173	ENSMUSG00000020461	ENSGALG00010024238	ENSGALG00010029507	ENSGALG00010017057	ENSDARG00000040907	ENSDARG00000054533	ENSDARG00000062530	ENSPCIG00000028495	ENSPCIG00000030799	ENSPCIG00000005034	ENSTRUG00000004138	ENSTRUG00000004265	ENSTRUG00000001226	R07D5.1j.1	T19D12.1c.1	F53F4.4c.1	AT3G23805	AT4G20100	AT5G45790
ENSG00000121879	ENSG00000163249	ENSG00000094963	ENSMUSG00000003848	ENSMUSG00000029203	ENSMUSG00000043257	ENSGALG00010009253	ENSGALG00010017601	ENSGALG00010008110	ENSDARG00000115974	ENSDARG00000056783	ENSDARG00000054741	ENSPCIG00000004729	ENSPCIG00000037024	ENSPCIG00000031613	ENSTRUG00000005757	ENSTRUG00000000640	ENSTRUG00000003741	C37H5.9c.1	B0511.9a.1	Y39A3CL.2.2	AT3G07170	AT1G04680	AT3G42130
ENSG00000106404	ENSG00000131503	ENSG00000159256	ENSMUSG00000038175	ENSMUSG00000022208	ENSMUSG00000090949	ENSGALG00010028032	ENSGALG00010007795	ENSGALG00010010243	ENSDARG00000094519	ENSDARG00000061379	ENSDARG00000020054	ENSPCIG00000027269	ENSPCIG00000016300	ENSPCIG00000036988	ENSTRUG00000012252	ENSTRUG00000032826	ENSTRUG00000009660	T04H1.4a.1	T15D6.5.1	Y57G11C.42d.1	AT2G20810	AT4G16855	AT1G49600
ENSG00000010322	ENSG00000136925	ENSG00000196313	ENSMUSG00000086812	ENSMUSG00000059206	ENSMUSG00000074061	ENSGALG00010017904	ENSGALG00010024625	ENSGALG00010014165	ENSDARG00000043960	ENSDARG00000114818	ENSDARG00000095082	ENSPCIG00000019920	ENSPCIG00000020544	ENSPCIG00000000812	ENSTRUG00000026141	ENSTRUG00000006755	ENSTRUG00000014538	F10A3.6.1	C45E1.1a.1	T22F3.7.1	ATCG00690	AT3G22260	AT1G68800
ENSG00000180182	ENSG00000196453	ENSG00000156345	ENSMUSG00000054003	ENSMUSG00000103310	ENSMUSG00000062822	ENSGALG00010029628	ENSGALG00010011445	ENSGALG00010018115	ENSDARG00000111360	ENSDARG00000109724	ENSDARG00000114552	ENSPCIG00000020532	ENSPCIG00000029032	ENSPCIG00000029844	ENSTRUG00000025736	ENSTRUG00000005520	ENSTRUG00000009277	C44C8.6.1	F46H5.2c.2	T13C5.1c.1	AT4G03930	AT5G09540	AT1G16830
ENSG00000102893	ENSG00000132199	ENSG00000182310	ENSMUSG00000057315	ENSMUSG00000045620	ENSMUSG00000019971	ENSGALG00010021749	ENSGALG00010018284	ENSGALG00010027467	ENSDARG00000087867	ENSDARG00000058673	ENSDARG00000041689	ENSPCIG00000005962	ENSPCIG00000021213	ENSPCIG00000016568	ENSTRUG00000007804	ENSTRUG00000027495	ENSTRUG00000003156	F28B12.3.2	K08F4.9.1	Y43F8A.2.1	AT3G21060	AT2G43790	AT1G23850
ENSG00000188219	ENSG00000167588	ENSG00000171403	ENSMUSG00000052102	ENSMUSG00000035566	ENSMUSG00000028247	ENSGALG00010008306	ENSGALG00010016896	ENSGALG00010012890	ENSDARG00000098751	ENSDARG00000005651	ENSDARG00000100252	ENSPCIG00000005305	ENSPCIG00000026876	ENSPCIG00000021699	ENSTRUG00000032995	ENSTRUG00000001585	ENSTRUG00000008052	B0041.4.1	F42E11.2a.1	K07C5.6.1	AT2G17850	AT5G06940	AT1G14880
ENSG00000079335	ENSG00000148411	ENSG00000241119	ENSMUSG00000031015	ENSMUSG00000002992	ENSMUSG00000025035	ENSGALG00010027176	ENSGALG00010023731	ENSGALG00010023264	ENSDARG00000041107	ENSDARG00000006877	ENSDARG00000060442	ENSPCIG00000003697	ENSPCIG00000007255	ENSPCIG00000029204	ENSTRUG00000013683	ENSTRUG00000010043	ENSTRUG00000008351	F13A7.3.1	M02B1.2.1	Y37H2A.13.1	AT1G29280	AT2G05920	AT3G54800
ENSG00000087495	ENSG00000117226	ENSG00000099219	ENSMUSG00000090053	ENSMUSG00000022742	ENSMUSG00000047434	ENSGALG00010008069	ENSGALG00010024040	ENSGALG00010005454	ENSDARG00000031046	ENSDARG00000034941	ENSDARG00000111803	ENSPCIG00000007739	ENSPCIG00000037259	ENSPCIG00000021049	ENSTRUG00000008269	ENSTRUG00000012986	ENSTRUG00000015702	C39B10.2c.1	2L52.1a.1	T05H4.10.1	AT4G01320	AT4G08560	AT1G28060
ENSG00000174886	ENSG00000144468	ENSG00000132688	ENSMUSG00000020277	ENSMUSG00000078653	ENSMUSG00000064109	ENSGALG00010018583	ENSGALG00010001145	ENSGALG00010014192	ENSDARG00000111721	ENSDARG00000070757	ENSDARG00000059226	ENSPCIG00000002814	ENSPCIG00000014384	ENSPCIG00000003449	ENSTRUG00000023871	ENSTRUG00000011856	ENSTRUG00000013814	H12C20.5.1	C01H6.2.1	F56C9.7.1	AT3G60970	AT3G03110	ATMG00670
ENSG00000188305	ENSG00000141968	ENSG00000132773	ENSMUSG00000001157	ENSMUSG00000061689	ENSMUSG00000041120	ENSGALG00010028869	ENSGALG00010022280	ENSGALG00010022789	ENSDARG00000016074	ENSDARG00000045706	ENSDARG00000093359	ENSPCIG00000027255	ENSPCIG00000007817	ENSPCIG00000009099	ENSTRUG00000016696	ENSTRUG00000008117	ENSTRUG00000009205	T10C6.6a.1	C28D4.5.1	Y73F8A.34a.1	AT4G22120	AT1G66600	AT3G45600
ENSG00000082458	ENSG00000111713	ENSG00000157617	ENSMUSG00000002105	ENSMUSG00000052142	ENSMUSG00000022619	ENSGALG00010027121	ENSGALG00010008243	ENSGALG00010008169	ENSDARG00000102017	ENSDARG00000111166	ENSDARG00000040159	ENSPCIG00000005434	ENSPCIG00000013559	ENSPCIG00000034017	ENSTRUG00000022600	ENSTRUG00000015169	ENSTRUG00000010698	ZK792.4.1	ZC308.1e.1	K10C2.2.1	AT2G10931	AT5G65360	AT1G75980
ENSG00000183386	ENSG00000156222	ENSG00000204001	ENSMUSG00000004100	ENSMUSG00000029148	ENSMUSG00000035329	ENSGALG00010024074	ENSGALG00010009804	ENSGALG00010007660	ENSDARG00000076406	ENSDARG00000005318	ENSDARG00000042054	ENSPCIG00000017212	ENSPCIG00000017384	ENSPCIG00000013631	ENSTRUG00000031108	ENSTRUG00000005524	ENSTRUG00000009638	C43E11.5.1	T01B7.5b.5	Y113G7B.17.2	AT1G26750	AT1G68390	AT3G25290
ENSG00000241399	ENSG00000075131	ENSG00000163159	ENSMUSG00000024922	ENSMUSG00000040990	ENSMUSG00000031299	ENSGALG00010021778	ENSGALG00010025078	ENSGALG00010004568	ENSDARG00000113331	ENSDARG00000114698	ENSDARG00000006308	ENSPCIG00000014964	ENSPCIG00000007319	ENSPCIG00000026017	ENSTRUG00000010177	ENSTRUG00000007339	ENSTRUG00000017822	T20B5.3a.1	Y71F9AL.17.1	H02I12.3.1	AT4G08460	AT1G63290	AT1G80830
ENSG00000129990	ENSG00000161692	ENSG00000178028	ENSMUSG00000037526	ENSMUSG00000089798	ENSMUSG00000063800	ENSGALG00010012188	ENSGALG00010015793	ENSGALG00010011304	ENSDARG00000063511	ENSDARG00000110751	ENSDARG00000053619	ENSPCIG00000029987	ENSPCIG00000022788	ENSPCIG00000034487	ENSTRUG00000015969	ENSTRUG00000000575	ENSTRUG00000005189	Y67A10A.6d.1	F42A10.3.1	T05A6.2b.2	AT4G19050	AT4G30670	AT1G77093
ENSG00000213648	ENSG00000143793	ENSG00000116406	ENSMUSG00000059714	ENSMUSG00000118346	ENSMUSG00000017723	ENSGALG00010024003	ENSGALG00010021164	ENSGALG00010006580	ENSDARG00000100206	ENSDARG00000017905	ENSDARG00000074390	ENSPCIG00000016489	ENSPCIG00000013314	ENSPCIG00000028949	ENSTRUG00000012256	ENSTRUG00000017134	ENSTRUG00000018250	C05D9.2.2	F41B5.4.1	F56F10.2.1	AT5G43700	AT5G57050	AT1G22700
ENSG00000095002	ENSG00000095015	ENSG00000165525	ENSMUSG00000091679	ENSMUSG00000074849	ENSMUSG00000027217	ENSGALG00010023710	ENSGALG00010028163	ENSGALG00010019264	ENSDARG00000110577	ENSDARG00000113497	ENSDARG00000054031	ENSPCIG00000008215	ENSPCIG00000004049	ENSPCIG00000022693	ENSTRUG00000009283	ENSTRUG00000027473	ENSTRUG00000027431	T07H8.4d.1	B0019.2.1	K11D12.10a.1	AT1G15180	AT5G22190	AT4G38240
ENSG00000111981	ENSG00000091879	ENSG00000153684	ENSMUSG00000025964	ENSMUSG00000104346	ENSMUSG00000038403	ENSGALG00010025822	ENSGALG00010027266	ENSGALG00010014178	ENSDARG00000063672	ENSDARG00000109838	ENSDARG00000052846	ENSPCIG00000020891	ENSPCIG00000023665	ENSPCIG00000008694	ENSTRUG00000012595	ENSTRUG00000012598	ENSTRUG00000031535	F42G8.11.1	F38A5.11.1	ZK686.4.1	AT4G33110	AT5G59090	AT4G22390
ENSG00000084207	ENSG00000109572	ENSG00000196092	ENSMUSG00000023968	ENSMUSG00000052062	ENSMUSG00000020111	ENSGALG00010010908	ENSGALG00010021067	ENSGALG00010020348	ENSDARG00000087681	ENSDARG00000090600	ENSDARG00000117013	ENSPCIG00000013381	ENSPCIG00000008853	ENSPCIG00000002305	ENSTRUG00000010155	ENSTRUG00000014316	ENSTRUG00000018238	C43E11.3b.3	Y49A10A.2.2	F53E10.6.1	AT3G60590	AT2G06105	AT1G08360
ENSG00000196821	ENSG00000090989	ENSG00000177889	ENSMUSG00000038496	ENSMUSG00000022438	ENSMUSG00000039007	ENSGALG00010003222	ENSGALG00010022452	ENSGALG00010009562	ENSDARG00000102459	ENSDARG00000076296	ENSDARG00000110838	ENSPCIG00000028583	ENSPCIG00000025399	ENSPCIG00000002135	ENSTRUG00000024852	ENSTRUG00000004767	ENSTRUG00000006784	C07E3.2.1	R12C12.9b.1	ZC8.4h.1	AT5G07500	AT1G15125	AT3G58370
ENSG00000244187	ENSG00000133739	ENSG00000154721	ENSMUSG00000104633	ENSMUSG00000078575	ENSMUSG00000091631	ENSGALG00010024883	ENSGALG00010028890	ENSGALG00010014278	ENSDARG00000035966	ENSDARG00000102810	ENSDARG00000074216	ENSPCIG00000029306	ENSPCIG00000009702	ENSPCIG00000016019	ENSTRUG00000023748	ENSTRUG00000018087	ENSTRUG00000022650	F40E10.6.3	F49H12.4.1	C05B5.6.1	AT5G57450	AT5G64700	AT1G11630
ENSG00000154122	ENSG00000157502	ENSG00000143228	ENSMUSG00000032418	ENSMUSG00000017195	ENSMUSG00000021696	ENSGALG00010016145	ENSGALG00010014104	ENSGALG00010023364	ENSDARG00000079930	ENSDARG00000074036	ENSDARG00000045596	ENSPCIG00000001413	ENSPCIG00000022016	ENSPCIG00000019318	ENSTRUG00000011740	ENSTRUG00000008158	ENSTRUG00000022205	K09F5.1b.1	T02B11.1.1	R07E5.8a.2	AT3G01300	AT1G27490	AT1G49170
ENSG00000135622	ENSG00000155926	ENSG00000166199	ENSMUSG00000040234	ENSMUSG00000028107	ENSMUSG00000110139	ENSGALG00010009389	ENSGALG00010029950	ENSGALG00010021747	ENSDARG00000104663	ENSDARG00000097571	ENSDARG00000068888	ENSPCIG00000002525	ENSPCIG00000027154	ENSPCIG00000017959	ENSTRUG00000014986	ENSTRUG00000015581	ENSTRUG00000022752	F55A8.2b.1	T27E9.4b.1	K02D7.1a.1	AT1G04445	AT5G10060	AT1G29950
ENSG00000129170	ENSG00000120063	ENSG00000085872	ENSMUSG00000075095	ENSMUSG00000020402	ENSMUSG00000032324	ENSGALG00010019998	ENSGALG00010001861	ENSGALG00010000641	ENSDARG00000068726	ENSDARG00000094346	ENSDARG00000095734	ENSPCIG00000017493	ENSPCIG00000032515	ENSPCIG00000027454	ENSTRUG00000013446	ENSTRUG00000003313	ENSTRUG00000006370	C43C3.1.1	W06H8.8f.1	F55G1.1.1	AT1G48850	AT1G68470	AT4G28820
ENSG00000175182	ENSG00000135346	ENSG00000079805	ENSMUSG00000022462	ENSMUSG00000038541	ENSMUSG00000036188	ENSGALG00010027588	ENSGALG00010002355	ENSGALG00010025130	ENSDARG00000116787	ENSDARG00000087916	ENSDARG00000115255	ENSPCIG00000013153	ENSPCIG00000026427	ENSPCIG00000025763	ENSTRUG00000029010	ENSTRUG00000006668	ENSTRUG00000003154	C56G2.3.1	T22D2.1.1	C13G3.3b.2	AT3G03000	AT2G04940	AT1G76450
ENSG00000073169	ENSG00000169239	ENSG00000111249	ENSMUSG00000037089	ENSMUSG00000024298	ENSMUSG00000037761	ENSGALG00010015876	ENSGALG00010029591	ENSGALG00010007892	ENSDARG00000089190	ENSDARG00000040474	ENSDARG00000095057	ENSPCIG00000022565	ENSPCIG00000000415	ENSPCIG00000012996	ENSTRUG00000020619	ENSTRUG00000000440	ENSTRUG00000000094	C11D2.6m.1	W06H8.1e.1	B0399.2.1	AT3G56990	AT2G42670	AT5G03680
ENSG00000213020	ENSG00000102796	ENSG00000170832	ENSMUSG00000041073	ENSMUSG00000019866	ENSMUSG00000074483	ENSGALG00010025723	ENSGALG00010013431	ENSGALG00010023254	ENSDARG00000101034	ENSDARG00000116795	ENSDARG00000070045	ENSPCIG00000016772	ENSPCIG00000022786	ENSPCIG00000033816	ENSTRUG00000012597	ENSTRUG00000015428	ENSTRUG00000017657	R02D3.2.1	K07E3.4b.1	F07F6.2.1	AT4G18150	AT4G15280	AT4G17740
ENSG00000161798	ENSG00000158985	ENSG00000197111	ENSMUSG00000031585	ENSMUSG00000047417	ENSMUSG00000024885	ENSGALG00010009136	ENSGALG00010010124	ENSGALG00010008971	ENSDARG00000024631	ENSDARG00000089207	ENSDARG00000041150	ENSPCIG00000000440	ENSPCIG00000021748	ENSPCIG00000015859	ENSTRUG00000010637	ENSTRUG00000009336	ENSTRUG00000028689	F19B2.6.1	K09D9.3.1	F16B3.1b.1	AT1G08695	AT1G65540	AT1G61870
ENSG00000140718	ENSG00000142677	ENSG00000110777	ENSMUSG00000050856	ENSMUSG00000029467	ENSMUSG00000035852	ENSGALG00010027636	ENSGALG00010019550	ENSGALG00010001758	ENSDARG00000102067	ENSDARG00000077653	ENSDARG00000057263	ENSPCIG00000018245	ENSPCIG00000010630	ENSPCIG00000029091	ENSTRUG00000006589	ENSTRUG00000007494	ENSTRUG00000003295	T01D3.3b.1	C04G2.6.1	C13B9.4a.2	AT5G11790	AT4G05470	AT2G46270
ENSG00000130338	ENSG00000131142	ENSG00000164270	ENSMUSG00000033029	ENSMUSG00000022824	ENSMUSG00000035390	ENSGALG00010021890	ENSGALG00010021684	ENSGALG00010011674	ENSDARG00000099757	ENSDARG00000027807	ENSDARG00000017884	ENSPCIG00000000081	ENSPCIG00000000448	ENSPCIG00000030428	ENSTRUG00000012057	ENSTRUG00000020725	ENSTRUG00000010960	T12F5.4.1	Y53F4B.4a.1	F32B5.6a.1	AT3G05935	AT4G09080	AT5G65613
ENSG00000114902	ENSG00000165644	ENSG00000133243	ENSMUSG00000096576	ENSMUSG00000040483	ENSMUSG00000096727	ENSGALG00010018336	ENSGALG00010000303	ENSGALG00010012339	ENSDARG00000095339	ENSDARG00000111947	ENSDARG00000011407	ENSPCIG00000032434	ENSPCIG00000007936	ENSPCIG00000011537	ENSTRUG00000015065	ENSTRUG00000026648	ENSTRUG00000007818	C01G8.4.1	F16B4.11a.1	F43D9.1.1	AT4G28830	AT1G12805	AT1G11130
ENSG00000051825	ENSG00000087274	ENSG00000161956	ENSMUSG00000017679	ENSMUSG00000022454	ENSMUSG00000042672	ENSGALG00010017675	ENSGALG00010002612	ENSGALG00010013119	ENSDARG00000113688	ENSDARG00000112723	ENSDARG00000014018	ENSPCIG00000008150	ENSPCIG00000016997	ENSPCIG00000001399	ENSTRUG00000017113	ENSTRUG00000000256	ENSTRUG00000024597	W02B12.13b.1	C50D2.2.1	C04E12.7.1	AT2G15090	AT3G13390	AT1G75150
ENSG00000133401	ENSG00000157500	ENSG00000274226	ENSMUSG00000075551	ENSMUSG00000029125	ENSMUSG00000045362	ENSGALG00010004057	ENSGALG00010027907	ENSGALG00010029511	ENSDARG00000088895	ENSDARG00000102584	ENSDARG00000070675	ENSPCIG00000006712	ENSPCIG00000033647	ENSPCIG00000015382	ENSTRUG00000026823	ENSTRUG00000005948	ENSTRUG00000024315	C50H11.14.1	C30F8.4a.1	B0035.11.1	AT5G63810	AT1G07660	AT1G19190
ENSG00000156050	ENSG00000101132	ENSG00000148297	ENSMUSG00000024524	ENSMUSG00000025323	ENSMUSG00000021363	ENSGALG00010025805	ENSGALG00010013328	ENSGALG00010008120	ENSDARG00000001549	ENSDARG00000115972	ENSDARG00000111561	ENSPCIG00000010563	ENSPCIG00000021410	ENSPCIG00000025310	ENSTRUG00000009946	ENSTRUG00000003498	ENSTRUG00000016327	W06F12.1d.3	F39H2.4.2	F36H12.8.1	AT2G38010	AT5G51870	AT1G09155
ENSG00000126254	ENSG00000146085	ENSG00000087116	ENSMUSG00000060726	ENSMUSG00000022370	ENSMUSG00000007122	ENSGALG00010009347	ENSGALG00010014839	ENSGALG00010029314	ENSDARG00000115330	ENSDARG00000004171	ENSDARG00000044827	ENSPCIG00000033419	ENSPCIG00000009588	ENSPCIG00000018099	ENSTRUG00000009576	ENSTRUG00000012486	ENSTRUG00000002774	W07G9.2c.1	C11D2.6p.1	F21F3.3.1	AT1G78030	AT4G18510	AT5G52260
ENSG00000146872	ENSG00000105928	ENSG00000171402	ENSMUSG00000028051	ENSMUSG00000043549	ENSMUSG00000022824	ENSGALG00010010800	ENSGALG00010003214	ENSGALG00010023702	ENSDARG00000113118	ENSDARG00000069828	ENSDARG00000028485	ENSPCIG00000006124	ENSPCIG00000000430	ENSPCIG00000021260	ENSTRUG00000013319	ENSTRUG00000013665	ENSTRUG00000008281	ZC404.13.1	PAR2.4a.1	ZC262.3.2	AT1G40086	AT2G39410	AT1G07380
ENSG00000112715	ENSG00000103550	ENSG00000185958	ENSMUSG00000025407	ENSMUSG00000020059	ENSMUSG00000025870	ENSGALG00010028179	ENSGALG00010021057	ENSGALG00010019011	ENSDARG00000095927	ENSDARG00000052470	ENSDARG00000054864	ENSPCIG00000023879	ENSPCIG00000012882	ENSPCIG00000024800	ENSTRUG00000014116	ENSTRUG00000001962	ENSTRUG00000017152	C34B4.4.1	ZC373.3b.1	F10D11.2.1	AT1G70175	AT5G19060	AT1G61890
ENSG00000197057	ENSG00000106245	ENSG00000112079	ENSMUSG00000031881	ENSMUSG00000037720	ENSMUSG00000023266	ENSGALG00010022181	ENSGALG00010006352	ENSGALG00010007917	ENSDARG00000053774	ENSDARG00000088444	ENSDARG00000092916	ENSPCIG00000035715	ENSPCIG00000007305	ENSPCIG00000015723	ENSTRUG00000030407	ENSTRUG00000009806	ENSTRUG00000019777	Y6B3B.7b.2	C13D9.1.1	Y40B10A.9b.1	AT1G22890	AT1G15360	AT2G45670
ENSG00000285043	ENSG00000126970	ENSG00000197037	ENSMUSG00000041147	ENSMUSG00000063780	ENSMUSG00000021709	ENSGALG00010028176	ENSGALG00010007160	ENSGALG00010009089	ENSDARG00000115309	ENSDARG00000112951	ENSDARG00000079623	ENSPCIG00000016261	ENSPCIG00000026821	ENSPCIG00000033818	ENSTRUG00000000458	ENSTRUG00000012903	ENSTRUG00000004186	C11D2.3.1	F31D5.2.1	C04B4.1.1	AT2G46060	AT4G00780	AT5G19580
ENSG00000116996	ENSG00000110955	ENSG00000114021	ENSMUSG00000020635	ENSMUSG00000001054	ENSMUSG00000095248	ENSGALG00010020778	ENSGALG00010022496	ENSGALG00010020009	ENSDARG00000053222	ENSDARG00000011079	ENSDARG00000015065	ENSPCIG00000012961	ENSPCIG00000014012	ENSPCIG00000007648	ENSTRUG00000023117	ENSTRUG00000000959	ENSTRUG00000008973	C01G8.3.1	F13H8.5b.1	Y38C1AB.2.1	AT4G35290	AT1G22140	AT2G31790
ENSG00000163645	ENSG00000137338	ENSG00000162437	ENSMUSG00000024155	ENSMUSG00000046152	ENSMUSG00000024959	ENSGALG00010001458	ENSGALG00010026402	ENSGALG00010022271	ENSDARG00000043332	ENSDARG00000062054	ENSDARG00000116143	ENSPCIG00000023623	ENSPCIG00000028719	ENSPCIG00000029673	ENSTRUG00000023079	ENSTRUG00000030062	ENSTRUG00000006123	Y23B4A.1.1	H05C05.1c.1	Y38F2AR.3d.1	AT1G67550	AT1G69980	AT1G62640
ENSG00000076685	ENSG00000091656	ENSG00000136813	ENSMUSG00000030996	ENSMUSG00000024472	ENSMUSG00000025888	ENSGALG00010008442	ENSGALG00010013144	ENSGALG00010019634	ENSDARG00000023279	ENSDARG00000097491	ENSDARG00000037199	ENSPCIG00000036517	ENSPCIG00000026992	ENSPCIG00000012422	ENSTRUG00000010643	ENSTRUG00000002525	ENSTRUG00000001770	F21D5.5.1	C34F6.11.1	C08B6.7c.1	AT3G01513	AT5G52960	AT3G08530
ENSG00000106012	ENSG00000241973	ENSG00000122359	ENSMUSG00000084128	ENSMUSG00000033255	ENSMUSG00000026374	ENSGALG00010024833	ENSGALG00010017458	ENSGALG00010022215	ENSDARG00000063219	ENSDARG00000116660	ENSDARG00000089983	ENSPCIG00000024238	ENSPCIG00000024812	ENSPCIG00000026559	ENSTRUG00000032528	ENSTRUG00000025364	ENSTRUG00000026350	T07D1.4a.3	C49F8.15.1	C09G4.2a.1	AT2G07641	AT1G80780	AT1G35435
ENSG00000267795	ENSG00000205629	ENSG00000101307	ENSMUSG00000069170	ENSMUSG00000004865	ENSMUSG00000026197	ENSGALG00010009337	ENSGALG00010006624	ENSGALG00010021121	ENSDARG00000101076	ENSDARG00000078997	ENSDARG00000117101	ENSPCIG00000030234	ENSPCIG00000023135	ENSPCIG00000033617	ENSTRUG00000004763	ENSTRUG00000001048	ENSTRUG00000007255	W02D9.2a.1	Y54G2A.4.1	W01C8.5a.1	AT5G18933	AT3G05760	AT5G07120
ENSG00000149305	ENSG00000160200	ENSG00000145743	ENSMUSG00000061751	ENSMUSG00000075700	ENSMUSG00000022359	ENSGALG00010005297	ENSGALG00010006266	ENSGALG00010028743	ENSDARG00000062262	ENSDARG00000074582	ENSDARG00000112609	ENSPCIG00000002404	ENSPCIG00000030038	ENSPCIG00000026455	ENSTRUG00000005926	ENSTRUG00000018385	ENSTRUG00000001520	F57B10.1.1	C46C2.1q.1	F41H10.3b.1	AT4G28755	AT3G30540	AT3G15380
ENSG00000222038	ENSG00000131652	ENSG00000101198	ENSMUSG00000091771	ENSMUSG00000115293	ENSMUSG00000031843	ENSGALG00010006043	ENSGALG00010008877	ENSGALG00010024052	ENSDARG00000036505	ENSDARG00000020798	ENSDARG00000013845	ENSPCIG00000015737	ENSPCIG00000033804	ENSPCIG00000017140	ENSTRUG00000002560	ENSTRUG00000013762	ENSTRUG00000011736	E02H4.3b.1	C54G10.2a.2	C14E2.1.1	AT2G35960	AT1G34805	AT5G51350
ENSG00000099204	ENSG00000080618	ENSG00000115464	ENSMUSG00000025374	ENSMUSG00000019734	ENSMUSG00000029272	ENSGALG00010021016	ENSGALG00010007962	ENSGALG00010014750	ENSDARG00000075487	ENSDARG00000073710	ENSDARG00000117104	ENSPCIG00000017687	ENSPCIG00000026873	ENSPCIG00000020219	ENSTRUG00000001632	ENSTRUG00000013971	ENSTRUG00000004007	C50F4.2.1	C36F7.4e.1	C30G4.4c.1	AT3G24850	AT2G40220	AT1G55000
ENSG00000143355	ENSG00000143494	ENSG00000161888	ENSMUSG00000033826	ENSMUSG00000060332	ENSMUSG00000033373	ENSGALG00010004125	ENSGALG00010003298	ENSGALG00010019173	ENSDARG00000102249	ENSDARG00000029751	ENSDARG00000104719	ENSPCIG00000022003	ENSPCIG00000026119	ENSPCIG00000025555	ENSTRUG00000007767	ENSTRUG00000024133	ENSTRUG00000024613	Y7A5A.20.1	F43G9.13.1	F40G12.15.1	AT5G60210	AT1G73140	AT3G61840
ENSG00000152760	ENSG00000139354	ENSG00000032444	ENSMUSG00000051396	ENSMUSG00000022200	ENSMUSG00000082079	ENSGALG00010014537	ENSGALG00010023422	ENSGALG00010005755	ENSDARG00000011602	ENSDARG00000103176	ENSDARG00000013082	ENSPCIG00000028208	ENSPCIG00000020093	ENSPCIG00000002256	ENSTRUG00000003108	ENSTRUG00000013058	ENSTRUG00000000439	F17A9.5.1	ZK250.14.1	F11A1.3f.1	AT2G47360	AT5G05420	AT4G14819
ENSG00000173039	ENSG00000155858	ENSG00000054267	ENSMUSG00000022617	ENSMUSG00000031445	ENSMUSG00000057614	ENSGALG00010002609	ENSGALG00010021783	ENSGALG00010022046	ENSDARG00000019185	ENSDARG00000062182	ENSDARG00000112731	ENSPCIG00000026862	ENSPCIG00000013374	ENSPCIG00000018952	ENSTRUG00000019687	ENSTRUG00000005303	ENSTRUG00000015094	C24B9.3.1	C27A7.7.1	R07B7.8.2	AT2G37840	AT2G04305	AT5G03930
ENSG00000124155	ENSG00000107104	ENSG00000187122	ENSMUSG00000048581	ENSMUSG00000094706	ENSMUSG00000036951	ENSGALG00010017114	ENSGALG00010012372	ENSGALG00010027076	ENSDARG00000006220	ENSDARG00000110345	ENSDARG00000089958	ENSPCIG00000030577	ENSPCIG00000028552	ENSPCIG00000024018	ENSTRUG00000026217	ENSTRUG00000001905	ENSTRUG00000012126	B0207.1.2	C16H3.3a.1	F44C4.4a.1	AT3G13520	AT3G28170	AT1G47380
ENSG00000148337	ENSG00000130299	ENSG00000100991	ENSMUSG00000031066	ENSMUSG00000029614	ENSMUSG00000029630	ENSGALG00010001656	ENSGALG00010021433	ENSGALG00010021255	ENSDARG00000095747	ENSDARG00000055760	ENSDARG00000052522	ENSPCIG00000036877	ENSPCIG00000008657	ENSPCIG00000011079	ENSTRUG00000025602	ENSTRUG00000027265	ENSTRUG00000015712	F30F8.8.1	Y71G12B.30a.1	F28C12.7.1	AT2G04860	AT1G51130	AT5G29000
ENSG00000170153	ENSG00000205678	ENSG00000129084	ENSMUSG00000022124	ENSMUSG00000055839	ENSMUSG00000024287	ENSGALG00010015960	ENSGALG00010011857	ENSGALG00010019027	ENSDARG00000104693	ENSDARG00000103961	ENSDARG00000005913	ENSPCIG00000020239	ENSPCIG00000008037	ENSPCIG00000010513	ENSTRUG00000015706	ENSTRUG00000010961	ENSTRUG00000013753	F29B9.4c.1	Y92H12BR.7.1	T28C6.1d.1	AT2G22800	AT1G65346	AT1G06135
ENSG00000070601	ENSG00000111728	ENSG00000197891	ENSMUSG00000090764	ENSMUSG00000042082	ENSMUSG00000090627	ENSGALG00010000466	ENSGALG00010018548	ENSGALG00010010740	ENSDARG00000073747	ENSDARG00000018967	ENSDARG00000038956	ENSPCIG00000032296	ENSPCIG00000024851	ENSPCIG00000002054	ENSTRUG00000000037	ENSTRUG00000000673	ENSTRUG00000020106	F27E5.4.1	K04G11.5c.1	H10D18.5a.1	AT4G13235	AT1G77420	AT5G40470
ENSG00000148572	ENSG00000214102	ENSG00000002933	ENSMUSG00000017057	ENSMUSG00000027498	ENSMUSG00000025006	ENSGALG00010016224	ENSGALG00010016121	ENSGALG00010002753	ENSDARG00000039229	ENSDARG00000095854	ENSDARG00000021200	ENSPCIG00000011118	ENSPCIG00000027297	ENSPCIG00000036364	ENSTRUG00000015791	ENSTRUG00000032327	ENSTRUG00000017780	C52A11.4g.1	C50H2.5.1	F54D5.12.2	AT1G02405	AT4G17785	AT5G24670
ENSG00000115850	ENSG00000168016	ENSG00000175155	ENSMUSG00000058145	ENSMUSG00000071054	ENSMUSG00000024500	ENSGALG00010029734	ENSGALG00010017313	ENSGALG00010021159	ENSDARG00000051854	ENSDARG00000079625	ENSDARG00000054821	ENSPCIG00000012872	ENSPCIG00000007954	ENSPCIG00000026053	ENSTRUG00000030025	ENSTRUG00000022825	ENSTRUG00000010017	C04F5.1.1	K08F8.3.1	M4.1a.1	AT5G28530	AT1G02740	AT3G46780
ENSG00000189127	ENSG00000119333	ENSG00000168619	ENSMUSG00000037465	ENSMUSG00000022941	ENSMUSG00000022583	ENSGALG00010022795	ENSGALG00010013349	ENSGALG00010013139	ENSDARG00000069311	ENSDARG00000117100	ENSDARG00000006981	ENSPCIG00000021719	ENSPCIG00000021730	ENSPCIG00000010345	ENSTRUG00000007682	ENSTRUG00000026138	ENSTRUG00000024310	R13A1.9.1	C34C12.5.1	Y52B11A.7.1	AT2G42395	AT5G39360	AT5G51420
ENSG00000197408	ENSG00000244038	ENSG00000205307	ENSMUSG00000004085	ENSMUSG00000020650	ENSMUSG00000030322	ENSGALG00010025425	ENSGALG00010018306	ENSGALG00010000049	ENSDARG00000017809	ENSDARG00000037646	ENSDARG00000113146	ENSPCIG00000030383	ENSPCIG00000026892	ENSPCIG00000012986	ENSTRUG00000004673	ENSTRUG00000007121	ENSTRUG00000013476	W10G11.10.1	F56A6.2b.1	H06I04.1b.1	AT3G05545	AT3G23890	AT4G36220
ENSG00000049860	ENSG00000119787	ENSG00000108819	ENSMUSG00000029843	ENSMUSG00000078451	ENSMUSG00000026277	ENSGALG00010013497	ENSGALG00010023578	ENSGALG00010008177	ENSDARG00000040303	ENSDARG00000112979	ENSDARG00000021288	ENSPCIG00000025736	ENSPCIG00000022485	ENSPCIG00000005374	ENSTRUG00000006437	ENSTRUG00000015652	ENSTRUG00000018516	C35D10.16.1	F37A8.2.1	K10D2.3.1	AT2G05320	AT2G42540	AT5G66610
ENSG00000141556	ENSG00000011275	ENSG00000278845	ENSMUSG00000032633	ENSMUSG00000040213	ENSMUSG00000006651	ENSGALG00010011478	ENSGALG00010008147	ENSGALG00010014010	ENSDARG00000115306	ENSDARG00000019564	ENSDARG00000099361	ENSPCIG00000020276	ENSPCIG00000014600	ENSPCIG00000021216	ENSTRUG00000029509	ENSTRUG00000020550	ENSTRUG00000015553	B0205.10.1	C43C3.2e.1	B0303.11a.1	AT3G02830	AT2G05590	AT1G66490
ENSG00000244694	ENSG00000002726	ENSG00000184611	ENSMUSG00000028186	ENSMUSG00000026874	ENSMUSG00000039656	ENSGALG00010011424	ENSGALG00010030105	ENSGALG00010013392	ENSDARG00000039436	ENSDARG00000112128	ENSDARG00000103823	ENSPCIG00000035321	ENSPCIG00000030177	ENSPCIG00000022132	ENSTRUG00000006511	ENSTRUG00000004929	ENSTRUG00000006944	F21A10.2b.1	R07G3.9.1	Y55B1AR.2d.1	AT1G77380	AT5G53360	AT2G25420
ENSG00000164089	ENSG00000105053	ENSG00000136866	ENSMUSG00000026492	ENSMUSG00000031432	ENSMUSG00000020090	ENSGALG00010011770	ENSGALG00010017183	ENSGALG00010023078	ENSDARG00000104188	ENSDARG00000036116	ENSDARG00000014169	ENSPCIG00000012759	ENSPCIG00000019476	ENSPCIG00000035072	ENSTRUG00000000689	ENSTRUG00000006276	ENSTRUG00000008551	C01G12.5.1	C07G1.3a.2	F25E2.3.1	AT5G46850	AT3G60540	AT4G30935
ENSG00000197958	ENSG00000232112	ENSG00000187051	ENSMUSG00000040667	ENSMUSG00000005087	ENSMUSG00000070617	ENSGALG00010014492	ENSGALG00010012912	ENSGALG00010009222	ENSDARG00000115880	ENSDARG00000008209	ENSDARG00000054610	ENSPCIG00000018434	ENSPCIG00000020507	ENSPCIG00000021801	ENSTRUG00000016168	ENSTRUG00000006759	ENSTRUG00000020454	F26D11.10b.1	C49F5.1.1	K03A11.4.1	AT1G30660	AT5G48180	AT2G26320
ENSG00000185728	ENSG00000203867	ENSG00000177311	ENSMUSG00000068114	ENSMUSG00000095105	ENSMUSG00000026662	ENSGALG00010028858	ENSGALG00010016314	ENSGALG00010022213	ENSDARG00000013144	ENSDARG00000071107	ENSDARG00000103900	ENSPCIG00000026253	ENSPCIG00000021532	ENSPCIG00000023670	ENSTRUG00000026156	ENSTRUG00000029370	ENSTRUG00000021008	F46B6.5a.1	F29C12.3a.1	Y51H7C.10.1	AT1G03940	AT2G07749	AT4G00620
ENSG00000197217	ENSG00000167916	ENSG00000165125	ENSMUSG00000028876	ENSMUSG00000021318	ENSMUSG00000100231	ENSGALG00010030004	ENSGALG00010009077	ENSGALG00010017065	ENSDARG00000012818	ENSDARG00000111635	ENSDARG00000087804	ENSPCIG00000020414	ENSPCIG00000007065	ENSPCIG00000030315	ENSTRUG00000020355	ENSTRUG00000026263	ENSTRUG00000008071	B0403.4.1	F42G4.5a.1	C47E12.11a.1	AT2G20510	AT5G41410	AT3G46086
ENSG00000173575	ENSG00000104205	ENSG00000169876	ENSMUSG00000036687	ENSMUSG00000066613	ENSMUSG00000021022	ENSGALG00010003818	ENSGALG00010024623	ENSGALG00010001588	ENSDARG00000018485	ENSDARG00000079059	ENSDARG00000075393	ENSPCIG00000021884	ENSPCIG00000011488	ENSPCIG00000011178	ENSTRUG00000030768	ENSTRUG00000014566	ENSTRUG00000008996	ZK795.2.1	M01D1.3.1	T24F1.4.1	AT3G56830	AT5G20740	AT4G30710
ENSG00000102313	ENSG00000085224	ENSG00000153404	ENSMUSG00000094157	ENSMUSG00000027560	ENSMUSG00000003161	ENSGALG00010001460	ENSGALG00010024843	ENSGALG00010012327	ENSDARG00000116482	ENSDARG00000036214	ENSDARG00000104881	ENSPCIG00000027944	ENSPCIG00000009014	ENSPCIG00000018047	ENSTRUG00000018404	ENSTRUG00000021381	ENSTRUG00000017096	F45D11.16.1	ZK899.8i.1	R08B4.2.1	AT2G41445	AT5G39600	AT2G01170
ENSG00000152779	ENSG00000126752	ENSG00000167771	ENSMUSG00000094399	ENSMUSG00000020803	ENSMUSG00000024926	ENSGALG00010021793	ENSGALG00010007633	ENSGALG00010028118	ENSDARG00000058270	ENSDARG00000007614	ENSDARG00000111500	ENSPCIG00000011868	ENSPCIG00000009465	ENSPCIG00000030383	ENSTRUG00000031012	ENSTRUG00000016081	ENSTRUG00000002959	T02C12.2.1	C26F1.7b.1	Y25C1A.13.1	AT3G23635	AT5G26080	AT3G03820
ENSG00000167985	ENSG00000159199	ENSG00000169554	ENSMUSG00000003809	ENSMUSG00000039509	ENSMUSG00000022211	ENSGALG00010021181	ENSGALG00010016912	ENSGALG00010016875	ENSDARG00000110551	ENSDARG00000102436	ENSDARG00000104986	ENSPCIG00000031851	ENSPCIG00000019727	ENSPCIG00000028738	ENSTRUG00000023393	ENSTRUG00000004583	ENSTRUG00000002048	R05D11.5.1	F23C8.8.1	F01D4.5b.1	AT2G40260	AT3G59660	AT2G20170
ENSG00000083807	ENSG00000240747	ENSG00000144867	ENSMUSG00000026655	ENSMUSG00000022755	ENSMUSG00000038065	ENSGALG00010026166	ENSGALG00010016173	ENSGALG00010022773	ENSDARG00000075055	ENSDARG00000107065	ENSDARG00000112728	ENSPCIG00000023007	ENSPCIG00000007287	ENSPCIG00000019209	ENSTRUG00000025568	ENSTRUG00000012001	ENSTRUG00000015978	C01H6.8a.1	Y77E11A.1a.2	C35E7.8.1	AT1G47330	AT3G52940	AT5G28030
ENSG00000148019	ENSG00000103148	ENSG00000204231	ENSMUSG00000022957	ENSMUSG00000096183	ENSMUSG00000048154	ENSGALG00010012469	ENSGALG00010021251	ENSGALG00010013203	ENSDARG00000070717	ENSDARG00000033533	ENSDARG00000116072	ENSPCIG00000026401	ENSPCIG00000026309	ENSPCIG00000024998	ENSTRUG00000023298	ENSTRUG00000007418	ENSTRUG00000004523	F46B6.5d.1	Y37E11B.10a.1	F22E5.16.1	AT3G45280	AT1G18540	AT4G04690
ENSG00000154640	ENSG00000177947	ENSG00000100532	ENSMUSG00000089873	ENSMUSG00000020590	ENSMUSG00000018459	ENSGALG00010019223	ENSGALG00010004005	ENSGALG00010018455	ENSDARG00000035549	ENSDARG00000054155	ENSDARG00000098696	ENSPCIG00000010919	ENSPCIG00000003844	ENSPCIG00000021291	ENSTRUG00000003132	ENSTRUG00000017941	ENSTRUG00000031851	F55C9.5.3	F46B3.4a.1	Y25C1A.9b.1	AT1G77093	AT4G11653	AT4G25750
ENSG00000153802	ENSG00000100298	ENSG00000143149	ENSMUSG00000024897	ENSMUSG00000021288	ENSMUSG00000033233	ENSGALG00010011660	ENSGALG00010019004	ENSGALG00010013753	ENSDARG00000086027	ENSDARG00000077751	ENSDARG00000075530	ENSPCIG00000007401	ENSPCIG00000009197	ENSPCIG00000003823	ENSTRUG00000022500	ENSTRUG00000001995	ENSTRUG00000027499	M01H9.4d.1	K04G11.4.1	ZK418.9a.1	AT4G02280	AT3G45660	AT3G54440
ENSG00000035862	ENSG00000118004	ENSG00000105245	ENSMUSG00000047495	ENSMUSG00000046034	ENSMUSG00000001467	ENSGALG00010025577	ENSGALG00010013063	ENSGALG00010001180	ENSDARG00000033175	ENSDARG00000074663	ENSDARG00000102087	ENSPCIG00000036279	ENSPCIG00000016666	ENSPCIG00000022462	ENSTRUG00000010547	ENSTRUG00000012298	ENSTRUG00000017016	F49C5.10.1	T20D3.3a.1	C09H5.9.1	AT1G07280	AT5G61270	AT3G50300
ENSG00000125445	ENSG00000204161	ENSG00000109927	ENSMUSG00000059554	ENSMUSG00000055746	ENSMUSG00000015804	ENSGALG00010005860	ENSGALG00010014861	ENSGALG00010013777	ENSDARG00000025012	ENSDARG00000038695	ENSDARG00000114526	ENSPCIG00000004196	ENSPCIG00000007151	ENSPCIG00000020495	ENSTRUG00000009304	ENSTRUG00000004798	ENSTRUG00000024606	Y67D8C.5h.1	Y37D8A.5.1	C43H6.9a.1	AT4G21515	AT5G20140	AT1G20740
ENSG00000169908	ENSG00000151503	ENSG00000206043	ENSMUSG00000063394	ENSMUSG00000045350	ENSMUSG00000029623	ENSGALG00010009524	ENSGALG00010024277	ENSGALG00010013625	ENSDARG00000063390	ENSDARG00000115103	ENSDARG00000016695	ENSPCIG00000011325	ENSPCIG00000005898	ENSPCIG00000027132	ENSTRUG00000016361	ENSTRUG00000013146	ENSTRUG00000015525	B0303.3.1	C03E10.3.3	F35E2.9.1	AT2G20880	AT4G01080	AT4G38780
ENSG00000178719	ENSG00000175344	ENSG00000005889	ENSMUSG00000045662	ENSMUSG00000030286	ENSMUSG00000023093	ENSGALG00010003676	ENSGALG00010017700	ENSGALG00010021642	ENSDARG00000057075	ENSDARG00000112578	ENSDARG00000007534	ENSPCIG00000002142	ENSPCIG00000013038	ENSPCIG00000029955	ENSTRUG00000010399	ENSTRUG00000005945	ENSTRUG00000020029	Y54G2A.32.2	C27C7.3.1	T24F1.3a.1	AT3G25820	AT4G33200	AT2G31160
ENSG00000197122	ENSG00000198286	ENSG00000102038	ENSMUSG00000078442	ENSMUSG00000020660	ENSMUSG00000030655	ENSGALG00010027936	ENSGALG00010003304	ENSGALG00010018466	ENSDARG00000014967	ENSDARG00000062893	ENSDARG00000056075	ENSPCIG00000010928	ENSPCIG00000008935	ENSPCIG00000027864	ENSTRUG00000015019	ENSTRUG00000020855	ENSTRUG00000033195	F10E9.5.1	F29C4.1a.1	W05B5.1b.1	AT1G14880	AT1G09070	AT5G12020
ENSG00000142233	ENSG00000110245	ENSG00000151694	ENSMUSG00000018565	ENSMUSG00000019761	ENSMUSG00000078995	ENSGALG00010016119	ENSGALG00010011631	ENSGALG00010010575	ENSDARG00000075818	ENSDARG00000112583	ENSDARG00000020158	ENSPCIG00000005861	ENSPCIG00000017276	ENSPCIG00000025949	ENSTRUG00000006898	ENSTRUG00000023256	ENSTRUG00000031222	W03D8.6a.1	B0416.3.1	F18A11.1.1	AT1G62310	AT5G01445	AT5G52655
ENSG00000125648	ENSG00000146469	ENSG00000153814	ENSMUSG00000020000	ENSMUSG00000061292	ENSMUSG00000066687	ENSGALG00010015192	ENSGALG00010012285	ENSGALG00010021137	ENSDARG00000026680	ENSDARG00000060280	ENSDARG00000040455	ENSPCIG00000000016	ENSPCIG00000026062	ENSPCIG00000027711	ENSTRUG00000002566	ENSTRUG00000026709	ENSTRUG00000006559	B0207.6.1	F47G3.1.1	K03B4.3a.1	AT3G55980	AT2G03570	AT4G12580
ENSG00000069966	ENSG00000054356	ENSG00000132604	ENSMUSG00000078862	ENSMUSG00000052738	ENSMUSG00000021270	ENSGALG00010007588	ENSGALG00010027263	ENSGALG00010013783	ENSDARG00000002720	ENSDARG00000035751	ENSDARG00000101686	ENSPCIG00000024654	ENSPCIG00000033161	ENSPCIG00000014547	ENSTRUG00000017854	ENSTRUG00000013353	ENSTRUG00000024939	Y69H2.17.1	F32B5.6i.1	Y22D7AL.11b.1	AT5G23220	AT1G62730	AT4G12450
ENSG00000181031	ENSG00000130305	ENSG00000065057	ENSMUSG00000051378	ENSMUSG00000050272	ENSMUSG00000009418	ENSGALG00010029156	ENSGALG00010024095	ENSGALG00010001423	ENSDARG00000055120	ENSDARG00000079340	ENSDARG00000092702	ENSPCIG00000028598	ENSPCIG00000009038	ENSPCIG00000025612	ENSTRUG00000006254	ENSTRUG00000017137	ENSTRUG00000030496	C49C3.13.1	R102.3.1	C54G4.1a.1	AT5G47140	AT1G04260	AT4G24740
ENSG00000129824	ENSG00000177646	ENSG00000171148	ENSMUSG00000017723	ENSMUSG00000070424	ENSMUSG00000044442	ENSGALG00010004369	ENSGALG00010023642	ENSGALG00010002202	ENSDARG00000097503	ENSDARG00000101687	ENSDARG00000110279	ENSPCIG00000026658	ENSPCIG00000025569	ENSPCIG00000027327	ENSTRUG00000009097	ENSTRUG00000003358	ENSTRUG00000010646	F59D6.2.1	T27A10.6a.1	D2092.1b.1	AT2G34220	AT1G05760	AT5G02200
ENSG00000107560	ENSG00000148482	ENSG00000006007	ENSMUSG00000031492	ENSMUSG00000033918	ENSMUSG00000032890	ENSGALG00010022459	ENSGALG00010029345	ENSGALG00010029499	ENSDARG00000076487	ENSDARG00000114116	ENSDARG00000036136	ENSPCIG00000000396	ENSPCIG00000020184	ENSPCIG00000004705	ENSTRUG00000023384	ENSTRUG00000008111	ENSTRUG00000015114	F49C12.7c.1	K08F4.4.1	F31F4.4.1	AT5G37940	AT2G27180	AT4G10970
ENSG00000120451	ENSG00000084764	ENSG00000082126	ENSMUSG00000037738	ENSMUSG00000026715	ENSMUSG00000030451	ENSGALG00010003994	ENSGALG00010006404	ENSGALG00010006208	ENSDARG00000011298	ENSDARG00000042974	ENSDARG00000068288	ENSPCIG00000008902	ENSPCIG00000007615	ENSPCIG00000020619	ENSTRUG00000029905	ENSTRUG00000016996	ENSTRUG00000004709	F11A3.2b.1	K07A1.5.1	W04H10.4a.1	AT1G68460	AT1G43310	AT4G22380
ENSG00000131507	ENSG00000162736	ENSG00000106635	ENSMUSG00000005360	ENSMUSG00000022558	ENSMUSG00000032712	ENSGALG00010009039	ENSGALG00010014641	ENSGALG00010021971	ENSDARG00000011665	ENSDARG00000063194	ENSDARG00000030156	ENSPCIG00000006164	ENSPCIG00000017523	ENSPCIG00000013268	ENSTRUG00000014194	ENSTRUG00000005661	ENSTRUG00000007572	W09C5.5.1	K02H8.1d.1	Y58A7A.3.2	AT1G09520	AT3G62030	AT5G22730
ENSG00000170889	ENSG00000133597	ENSG00000108306	ENSMUSG00000074365	ENSMUSG00000028479	ENSMUSG00000020319	ENSGALG00010007521	ENSGALG00010004265	ENSGALG00010022834	ENSDARG00000056984	ENSDARG00000054858	ENSDARG00000100805	ENSPCIG00000010892	ENSPCIG00000025066	ENSPCIG00000014958	ENSTRUG00000020290	ENSTRUG00000013659	ENSTRUG00000028125	B0564.6.1	F16G10.11.1	Y54F10AM.10.1	AT5G59820	AT2G17036	AT3G43240
ENSG00000102384	ENSG00000146376	ENSG00000215126	ENSMUSG00000032109	ENSMUSG00000031538	ENSMUSG00000079342	ENSGALG00010020311	ENSGALG00010005847	ENSGALG00010007427	ENSDARG00000037060	ENSDARG00000027159	ENSDARG00000079783	ENSPCIG00000030392	ENSPCIG00000033143	ENSPCIG00000032462	ENSTRUG00000014023	ENSTRUG00000027083	ENSTRUG00000017226	F35C8.1.1	C43E11.6a.1	Y39A1A.23a.1	AT3G09560	AT3G61870	AT4G04610
ENSG00000180697	ENSG00000112799	ENSG00000154743	ENSMUSG00000041809	ENSMUSG00000104301	ENSMUSG00000057596	ENSGALG00010001513	ENSGALG00010006378	ENSGALG00010023220	ENSDARG00000115860	ENSDARG00000026926	ENSDARG00000078970	ENSPCIG00000001174	ENSPCIG00000031048	ENSPCIG00000003935	ENSTRUG00000003701	ENSTRUG00000004994	ENSTRUG00000003987	D2096.2a.1	C14B9.8b.1	F16D3.2.1	AT5G38090	AT1G10450	AT5G48870
ENSG00000158169	ENSG00000169744	ENSG00000099910	ENSMUSG00000026869	ENSMUSG00000037343	ENSMUSG00000041771	ENSGALG00010002758	ENSGALG00010019287	ENSGALG00010007765	ENSDARG00000013351	ENSDARG00000109578	ENSDARG00000059083	ENSPCIG00000012504	ENSPCIG00000019650	ENSPCIG00000032440	ENSTRUG00000031887	ENSTRUG00000015259	ENSTRUG00000021558	T20C4.1a.1	C25D7.6.1	Y105C5B.3.1	AT1G08880	AT3G25280	AT4G22850
ENSG00000164010	ENSG00000269313	ENSG00000150627	ENSMUSG00000027857	ENSMUSG00000028271	ENSMUSG00000026058	ENSGALG00010019838	ENSGALG00010017104	ENSGALG00010025997	ENSDARG00000027825	ENSDARG00000029822	ENSDARG00000001890	ENSPCIG00000016182	ENSPCIG00000008669	ENSPCIG00000024597	ENSTRUG00000017078	ENSTRUG00000031767	ENSTRUG00000006329	R09D1.11a.1	ZK892.3.1	R11G11.2.1	AT3G63440	AT5G24670	AT1G79280
ENSG00000073067	ENSG00000198785	ENSG00000076554	ENSMUSG00000015755	ENSMUSG00000078671	ENSMUSG00000060073	ENSGALG00010020818	ENSGALG00010015511	ENSGALG00010017720	ENSDARG00000023900	ENSDARG00000062577	ENSDARG00000007753	ENSPCIG00000007278	ENSPCIG00000027316	ENSPCIG00000016116	ENSTRUG00000011743	ENSTRUG00000012419	ENSTRUG00000018156	Y54E2A.2.1	F35E2.1.1	W02G9.2b.1	AT4G01600	AT3G51130	AT2G22122
ENSG00000156983	ENSG00000227345	ENSG00000161973	ENSMUSG00000036606	ENSMUSG00000078507	ENSMUSG00000040312	ENSGALG00010015261	ENSGALG00010004345	ENSGALG00010028326	ENSDARG00000071406	ENSDARG00000114105	ENSDARG00000105490	ENSPCIG00000034664	ENSPCIG00000026636	ENSPCIG00000032253	ENSTRUG00000020903	ENSTRUG00000009657	ENSTRUG00000015955	H28G03.2a.1	F38A6.1c.1	Y55F3AM.8a.1	AT3G25420	AT3G61570	AT5G47940
ENSG00000136828	ENSG00000186377	ENSG00000237440	ENSMUSG00000096445	ENSMUSG00000015085	ENSMUSG00000090619	ENSGALG00010029625	ENSGALG00010012894	ENSGALG00010014257	ENSDARG00000106684	ENSDARG00000098546	ENSDARG00000099637	ENSPCIG00000006984	ENSPCIG00000031079	ENSPCIG00000028839	ENSTRUG00000031252	ENSTRUG00000009041	ENSTRUG00000021630	K06A5.1c.1	K09A11.5.1	Y38E10A.21b.1	AT2G06050	AT2G15110	AT5G45230
ENSG00000083782	ENSG00000089154	ENSG00000215845	ENSMUSG00000018841	ENSMUSG00000038563	ENSMUSG00000036452	ENSGALG00010022999	ENSGALG00010008051	ENSGALG00010014147	ENSDARG00000110508	ENSDARG00000008186	ENSDARG00000107353	ENSPCIG00000019811	ENSPCIG00000020837	ENSPCIG00000022093	ENSTRUG00000007884	ENSTRUG00000021578	ENSTRUG00000014531	F55A12.4c.1	F42A6.7a.2	T07A9.8.1	AT3G26800	AT2G47380	AT1G68240
ENSG00000010818	ENSG00000175224	ENSG00000203756	ENSMUSG00000032212	ENSMUSG00000060166	ENSMUSG00000014609	ENSGALG00010019036	ENSGALG00010024800	ENSGALG00010014049	ENSDARG00000043848	ENSDARG00000094370	ENSDARG00000113028	ENSPCIG00000020829	ENSPCIG00000029158	ENSPCIG00000000396	ENSTRUG00000030845	ENSTRUG00000026154	ENSTRUG00000022757	C16D9.6.1	Y70D2A.1.2	F21H7.10.1	AT2G28720	AT5G47970	AT2G44830
ENSG00000140403	ENSG00000123560	ENSG00000183850	ENSMUSG00000048120	ENSMUSG00000027346	ENSMUSG00000037455	ENSGALG00010023119	ENSGALG00010013112	ENSGALG00010009370	ENSDARG00000015174	ENSDARG00000101243	ENSDARG00000101104	ENSPCIG00000009838	ENSPCIG00000030790	ENSPCIG00000006676	ENSTRUG00000030859	ENSTRUG00000011208	ENSTRUG00000014119	T01C2.1.1	K01D12.11.1	K11C4.1.1	AT3G22910	AT1G09625	AT5G27765
ENSG00000172379	ENSG00000134940	ENSG00000145147	ENSMUSG00000037361	ENSMUSG00000025980	ENSMUSG00000079563	ENSGALG00010025976	ENSGALG00010011503	ENSGALG00010004729	ENSDARG00000063375	ENSDARG00000097371	ENSDARG00000023861	ENSPCIG00000021551	ENSPCIG00000015170	ENSPCIG00000021399	ENSTRUG00000007120	ENSTRUG00000011677	ENSTRUG00000009950	F55C12.1c.1	F21D5.7.1	C04G6.1c.1	AT5G04470	AT3G50420	AT3G11160
ENSG00000092969	ENSG00000144199	ENSG00000101213	ENSMUSG00000015488	ENSMUSG00000025159	ENSMUSG00000026466	ENSGALG00010018902	ENSGALG00010013201	ENSGALG00010013244	ENSDARG00000069804	ENSDARG00000088225	ENSDARG00000101188	ENSPCIG00000017015	ENSPCIG00000018432	ENSPCIG00000009827	ENSTRUG00000017429	ENSTRUG00000014687	ENSTRUG00000018322	C09B9.8b.1	Y48A6C.5b.1	C13C4.4.1	AT2G02450	AT4G32450	AT2G26260
ENSG00000275969	ENSG00000124788	ENSG00000095637	ENSMUSG00000006273	ENSMUSG00000092080	ENSMUSG00000036112	ENSGALG00010019650	ENSGALG00010009209	ENSGALG00010020433	ENSDARG00000011257	ENSDARG00000099322	ENSDARG00000074341	ENSPCIG00000002112	ENSPCIG00000000211	ENSPCIG00000010259	ENSTRUG00000026692	ENSTRUG00000013186	ENSTRUG00000012221	F08F8.3a.1	W04G5.7.1	F53C3.13a.1	AT2G45800	AT2G40770	AT5G12050
ENSG00000197496	ENSG00000136819	ENSG00000082898	ENSMUSG00000094590	ENSMUSG00000041057	ENSMUSG00000027244	ENSGALG00010017341	ENSGALG00010021622	ENSGALG00010027634	ENSDARG00000043102	ENSDARG00000006494	ENSDARG00000069627	ENSPCIG00000037430	ENSPCIG00000003458	ENSPCIG00000014638	ENSTRUG00000008769	ENSTRUG00000011533	ENSTRUG00000033127	T21C12.4b.1	C25G6.5.1	K02G10.7b.1	AT5G20690	AT3G16970	AT2G05970
ENSG00000117868	ENSG00000143797	ENSG00000110958	ENSMUSG00000014329	ENSMUSG00000068129	ENSMUSG00000023259	ENSGALG00010015798	ENSGALG00010023037	ENSGALG00010012250	ENSDARG00000089636	ENSDARG00000095448	ENSDARG00000008447	ENSPCIG00000002486	ENSPCIG00000023440	ENSPCIG00000023765	ENSTRUG00000009079	ENSTRUG00000018167	ENSTRUG00000004324	K07E8.5.1	T27F6.7.1	T03D3.3.1	AT2G45010	AT1G28040	AT5G51770
ENSG00000135437	ENSG00000159166	ENSG00000165028	ENSMUSG00000044121	ENSMUSG00000035441	ENSMUSG00000027207	ENSGALG00010012720	ENSGALG00010019509	ENSGALG00010009591	ENSDARG00000104023	ENSDARG00000027744	ENSDARG00000075164	ENSPCIG00000024497	ENSPCIG00000011825	ENSPCIG00000015165	ENSTRUG00000000191	ENSTRUG00000010528	ENSTRUG00000012664	F09A5.3a.1	F35B12.1a.1	Y71H9A.3.1	AT1G35614	AT5G23680	AT1G01190
ENSG00000132341	ENSG00000175305	ENSG00000137834	ENSMUSG00000078773	ENSMUSG00000018340	ENSMUSG00000032735	ENSGALG00010014224	ENSGALG00010027421	ENSGALG00010018582	ENSDARG00000078026	ENSDARG00000053450	ENSDARG00000091131	ENSPCIG00000003332	ENSPCIG00000021218	ENSPCIG00000024235	ENSTRUG00000007062	ENSTRUG00000008537	ENSTRUG00000021742	F27D4.2b.2	F56B6.4c.1	C08C3.3.1	AT3G23740	AT2G21680	AT2G30890
ENSG00000186111	ENSG00000157823	ENSG00000161850	ENSMUSG00000052331	ENSMUSG00000068323	ENSMUSG00000094808	ENSGALG00010005474	ENSGALG00010029751	ENSGALG00010020246	ENSDARG00000051889	ENSDARG00000102024	ENSDARG00000113408	ENSPCIG00000016205	ENSPCIG00000033111	ENSPCIG00000007819	ENSTRUG00000009426	ENSTRUG00000025034	ENSTRUG00000031006	Y19D10A.7a.1	C54D10.7.1	F36D3.2.1	AT4G28088	AT1G66520	AT4G14600
ENSG00000145246	ENSG00000168924	ENSG00000146409	ENSMUSG00000015314	ENSMUSG00000044309	ENSMUSG00000094936	ENSGALG00010012538	ENSGALG00010023200	ENSGALG00010024809	ENSDARG00000024828	ENSDARG00000117043	ENSDARG00000113767	ENSPCIG00000023748	ENSPCIG00000014289	ENSPCIG00000022698	ENSTRUG00000026222	ENSTRUG00000008028	ENSTRUG00000013402	D1081.4.1	F15B9.10b.1	K07C11.10.1	AT1G72650	AT2G15980	AT5G02320
ENSG00000104290	ENSG00000147206	ENSG00000129103	ENSMUSG00000066392	ENSMUSG00000028293	ENSMUSG00000034974	ENSGALG00010015039	ENSGALG00010003447	ENSGALG00010006157	ENSDARG00000058090	ENSDARG00000069397	ENSDARG00000011961	ENSPCIG00000006037	ENSPCIG00000002101	ENSPCIG00000011839	ENSTRUG00000011577	ENSTRUG00000006446	ENSTRUG00000024586	C14F11.6.1	B0414.7a.1	F47B8.3.1	AT4G14400	AT5G61680	AT4G23365
ENSG00000147642	ENSG00000112667	ENSG00000168594	ENSMUSG00000070524	ENSMUSG00000037149	ENSMUSG00000021768	ENSGALG00010024802	ENSGALG00010009786	ENSGALG00010021023	ENSDARG00000014274	ENSDARG00000036106	ENSDARG00000110176	ENSPCIG00000013427	ENSPCIG00000022101	ENSPCIG00000029590	ENSTRUG00000004397	ENSTRUG00000023540	ENSTRUG00000016643	Y104H12BR.1a.1	T27E9.7.1	Y39B6A.40b.1	AT5G02940	AT1G01520	AT3G57190
ENSG00000171202	ENSG00000156172	ENSG00000121417	ENSMUSG00000004768	ENSMUSG00000098905	ENSMUSG00000042207	ENSGALG00010003619	ENSGALG00010012607	ENSGALG00010022472	ENSDARG00000100315	ENSDARG00000041706	ENSDARG00000020521	ENSPCIG00000020160	ENSPCIG00000005798	ENSPCIG00000007058	ENSTRUG00000001521	ENSTRUG00000010871	ENSTRUG00000015403	H20J18.1a.1	F38E1.9.1	C37H5.5.1	AT2G03932	AT4G01026	AT3G45710
ENSG00000145287	ENSG00000174498	ENSG00000130695	ENSMUSG00000070733	ENSMUSG00000049690	ENSMUSG00000025075	ENSGALG00010029841	ENSGALG00010008228	ENSGALG00010009142	ENSDARG00000109597	ENSDARG00000010962	ENSDARG00000005595	ENSPCIG00000004414	ENSPCIG00000014970	ENSPCIG00000027589	ENSTRUG00000003647	ENSTRUG00000011527	ENSTRUG00000006851	F44C8.5b.1	F18C5.2.1	Y116A8C.16a.1	AT5G59480	AT1G04480	AT1G69310
ENSG00000116353	ENSG00000156831	ENSG00000167618	ENSMUSG00000036820	ENSMUSG00000028149	ENSMUSG00000041890	ENSGALG00010002939	ENSGALG00010028187	ENSGALG00010012856	ENSDARG00000037410	ENSDARG00000114403	ENSDARG00000092199	ENSPCIG00000009088	ENSPCIG00000012706	ENSPCIG00000002636	ENSTRUG00000025657	ENSTRUG00000020068	ENSTRUG00000013604	F38B7.7.1	ZK262.8.1	F58A4.2.1	AT3G07210	AT1G65352	AT4G10720
ENSG00000087191	ENSG00000087299	ENSG00000254402	ENSMUSG00000030272	ENSMUSG00000031309	ENSMUSG00000021904	ENSGALG00010026051	ENSGALG00010000814	ENSGALG00010019810	ENSDARG00000087909	ENSDARG00000013245	ENSDARG00000087016	ENSPCIG00000006035	ENSPCIG00000005510	ENSPCIG00000031034	ENSTRUG00000003092	ENSTRUG00000017963	ENSTRUG00000031861	R08F11.1a.1	M04D5.1.1	R11A8.7a.1	AT3G19920	AT1G19480	AT3G56860
ENSG00000180901	ENSG00000066135	ENSG00000072133	ENSMUSG00000072923	ENSMUSG00000022956	ENSMUSG00000031271	ENSGALG00010026484	ENSGALG00010025145	ENSGALG00010025204	ENSDARG00000016263	ENSDARG00000112362	ENSDARG00000068122	ENSPCIG00000020002	ENSPCIG00000007761	ENSPCIG00000016096	ENSTRUG00000008378	ENSTRUG00000022968	ENSTRUG00000026830	F18A11.5a.2	K02H11.7.1	H03E18.2b.1	AT5G59890	AT5G13500	AT1G10690
ENSG00000182378	ENSG00000152700	ENSG00000049246	ENSMUSG00000019054	ENSMUSG00000031166	ENSMUSG00000020307	ENSGALG00010022029	ENSGALG00010011326	ENSGALG00010017106	ENSDARG00000111030	ENSDARG00000103521	ENSDARG00000095538	ENSPCIG00000012572	ENSPCIG00000005669	ENSPCIG00000035783	ENSTRUG00000024774	ENSTRUG00000012774	ENSTRUG00000016204	F02A9.6.1	Y58A7A.4.1	T27E9.4a.2	AT5G36250	AT5G57780	AT3G10940
ENSG00000177663	ENSG00000162923	ENSG00000115461	ENSMUSG00000046317	ENSMUSG00000024082	ENSMUSG00000079357	ENSGALG00010010706	ENSGALG00010017212	ENSGALG00010025097	ENSDARG00000100795	ENSDARG00000006225	ENSDARG00000092659	ENSPCIG00000031554	ENSPCIG00000008833	ENSPCIG00000029954	ENSTRUG00000032679	ENSTRUG00000029389	ENSTRUG00000014590	T04F8.7b.1	ZC334.12.1	C13E3.1b.1	AT4G38170	AT5G59540	AT5G35770
ENSG00000175215	ENSG00000278289	ENSG00000174032	ENSMUSG00000034551	ENSMUSG00000110139	ENSMUSG00000023707	ENSGALG00010021698	ENSGALG00010029175	ENSGALG00010009327	ENSDARG00000114848	ENSDARG00000015889	ENSDARG00000060246	ENSPCIG00000036267	ENSPCIG00000033176	ENSPCIG00000036699	ENSTRUG00000017828	ENSTRUG00000008506	ENSTRUG00000003373	Y71A12B.5.1	T04A8.11.1	T05E11.4a.1	AT1G49110	AT3G61910	AT5G57035
ENSG00000153786	ENSG00000129988	ENSG00000146856	ENSMUSG00000039115	ENSMUSG00000089736	ENSMUSG00000042501	ENSGALG00010018834	ENSGALG00010013504	ENSGALG00010006228	ENSDARG00000102423	ENSDARG00000034624	ENSDARG00000112215	ENSPCIG00000007674	ENSPCIG00000006700	ENSPCIG00000023669	ENSTRUG00000005834	ENSTRUG00000008525	ENSTRUG00000005560	K11D2.2.1	W03F11.4.1	ZK455.6.1	AT4G19030	AT1G78820	AT5G55830
ENSG00000164031	ENSG00000227500	ENSG00000173905	ENSMUSG00000079657	ENSMUSG00000043441	ENSMUSG00000040127	ENSGALG00010022425	ENSGALG00010018261	ENSGALG00010028454	ENSDARG00000040265	ENSDARG00000029305	ENSDARG00000110253	ENSPCIG00000005070	ENSPCIG00000010495	ENSPCIG00000017410	ENSTRUG00000012306	ENSTRUG00000008476	ENSTRUG00000027769	Y38H8A.2a.1	F07H5.8.1	T20B5.2.1	AT5G60790	AT2G29090	AT5G14220
ENSG00000155511	ENSG00000073756	ENSG00000104312	ENSMUSG00000013338	ENSMUSG00000041540	ENSMUSG00000029392	ENSGALG00010023604	ENSGALG00010024755	ENSGALG00010002589	ENSDARG00000053624	ENSDARG00000110525	ENSDARG00000036793	ENSPCIG00000010567	ENSPCIG00000033689	ENSPCIG00000017261	ENSTRUG00000025776	ENSTRUG00000008280	ENSTRUG00000026177	C08A9.3b.1	C44H4.6.1	T25D10.1.1	AT4G32535	AT1G35620	AT5G37890
ENSG00000130518	ENSG00000188729	ENSG00000116044	ENSMUSG00000030302	ENSMUSG00000038374	ENSMUSG00000023032	ENSGALG00010005283	ENSGALG00010012320	ENSGALG00010006186	ENSDARG00000079560	ENSDARG00000042277	ENSDARG00000034541	ENSPCIG00000001849	ENSPCIG00000009067	ENSPCIG00000002968	ENSTRUG00000030877	ENSTRUG00000003429	ENSTRUG00000016150	F54G2.1g.1	T11F1.7a.1	ZC434.5.2	AT2G46670	AT4G14280	AT4G04030
ENSG00000008300	ENSG00000174080	ENSG00000273540	ENSMUSG00000026548	ENSMUSG00000073409	ENSMUSG00000033268	ENSGALG00010016936	ENSGALG00010025449	ENSGALG00010002518	ENSDARG00000037570	ENSDARG00000113196	ENSDARG00000053179	ENSPCIG00000013228	ENSPCIG00000002132	ENSPCIG00000024383	ENSTRUG00000010334	ENSTRUG00000011871	ENSTRUG00000026323	Y7A5A.10.2	F42G4.3b.1	C09B9.8a.1	AT3G19330	AT3G25265	AT1G59675
ENSG00000107859	ENSG00000131126	ENSG00000140545	ENSMUSG00000031545	ENSMUSG00000021148	ENSMUSG00000006574	ENSGALG00010010573	ENSGALG00010000435	ENSGALG00010024843	ENSDARG00000032630	ENSDARG00000091043	ENSDARG00000094243	ENSPCIG00000036999	ENSPCIG00000024329	ENSPCIG00000000198	ENSTRUG00000015352	ENSTRUG00000016394	ENSTRUG00000008219	F14H3.2.2	F49H12.6b.2	Y74E4A.1a.1	AT3G04380	AT2G24040	AT4G22750
ENSG00000069122	ENSG00000112592	ENSG00000139697	ENSMUSG00000070866	ENSMUSG00000030872	ENSMUSG00000033577	ENSGALG00010029285	ENSGALG00010021501	ENSGALG00010013792	ENSDARG00000033616	ENSDARG00000034344	ENSDARG00000035137	ENSPCIG00000012673	ENSPCIG00000034123	ENSPCIG00000018697	ENSTRUG00000021776	ENSTRUG00000008465	ENSTRUG00000002189	B0513.2a.2	W01F3.3f.1	C15B12.5e.1	AT2G19000	AT5G59860	AT5G34869
ENSG00000101126	ENSG00000165716	ENSG00000177932	ENSMUSG00000055531	ENSMUSG00000037608	ENSMUSG00000050079	ENSGALG00010003160	ENSGALG00010020924	ENSGALG00010024712	ENSDARG00000014292	ENSDARG00000007769	ENSDARG00000109855	ENSPCIG00000012882	ENSPCIG00000002839	ENSPCIG00000016794	ENSTRUG00000031546	ENSTRUG00000007859	ENSTRUG00000020887	C54F6.7.1	F54F2.2a.5	Y75B8A.14.1	AT3G59435	AT5G15010	AT2G22370
ENSG00000242247	ENSG00000258315	ENSG00000269964	ENSMUSG00000063998	ENSMUSG00000050199	ENSMUSG00000025743	ENSGALG00010027418	ENSGALG00010028137	ENSGALG00010005634	ENSDARG00000078392	ENSDARG00000007531	ENSDARG00000017844	ENSPCIG00000019809	ENSPCIG00000029238	ENSPCIG00000023208	ENSTRUG00000008677	ENSTRUG00000000468	ENSTRUG00000005473	R02D3.5.1	T07C12.14.1	C35E7.2b.1	AT4G04730	AT5G05980	AT5G28919
ENSG00000077782	ENSG00000126261	ENSG00000005020	ENSMUSG00000030946	ENSMUSG00000027523	ENSMUSG00000022849	ENSGALG00010029481	ENSGALG00010020327	ENSGALG00010014624	ENSDARG00000073933	ENSDARG00000036222	ENSDARG00000055760	ENSPCIG00000028414	ENSPCIG00000035039	ENSPCIG00000005367	ENSTRUG00000022059	ENSTRUG00000006234	ENSTRUG00000007542	T10B5.8.1	F32E10.3a.1	C06E7.6.1	AT5G19150	ATMG00280	AT3G14610
ENSG00000197128	ENSG00000163655	ENSG00000160972	ENSMUSG00000011008	ENSMUSG00000035298	ENSMUSG00000034621	ENSGALG00010008267	ENSGALG00010021003	ENSGALG00010019811	ENSDARG00000004874	ENSDARG00000101423	ENSDARG00000071403	ENSPCIG00000006358	ENSPCIG00000011128	ENSPCIG00000026443	ENSTRUG00000014973	ENSTRUG00000006352	ENSTRUG00000026839	F57B10.8.1	Y50E8A.4c.1	F41B5.2.1	AT4G36795	AT2G19940	AT1G65030
ENSG00000158691	ENSG00000143643	ENSG00000198624	ENSMUSG00000024436	ENSMUSG00000024999	ENSMUSG00000065987	ENSGALG00010024655	ENSGALG00010018523	ENSGALG00010010779	ENSDARG00000111791	ENSDARG00000078995	ENSDARG00000100910	ENSPCIG00000028165	ENSPCIG00000023292	ENSPCIG00000000016	ENSTRUG00000026732	ENSTRUG00000009443	ENSTRUG00000029666	W01C8.3.1	R57.2.1	T18H9.6.1	AT3G07690	AT3G03290	AT2G20790
ENSG00000198010	ENSG00000168884	ENSG00000171747	ENSMUSG00000075520	ENSMUSG00000026134	ENSMUSG00000031984	ENSGALG00010009147	ENSGALG00010024195	ENSGALG00010029239	ENSDARG00000116072	ENSDARG00000011240	ENSDARG00000043342	ENSPCIG00000020274	ENSPCIG00000036809	ENSPCIG00000003012	ENSTRUG00000028980	ENSTRUG00000005163	ENSTRUG00000010547	C30G7.3.1	K05B2.4.1	F47B3.7.1	AT5G20820	AT3G09510	AT4G07965
ENSG00000198758	ENSG00000188517	ENSG00000183560	ENSMUSG00000037720	ENSMUSG00000040812	ENSMUSG00000025580	ENSGALG00010023989	ENSGALG00010016299	ENSGALG00010029564	ENSDARG00000012929	ENSDARG00000018814	ENSDARG00000110316	ENSPCIG00000015482	ENSPCIG00000020796	ENSPCIG00000000430	ENSTRUG00000027161	ENSTRUG00000015479	ENSTRUG00000029529	Y6E2A.8.1	F58A3.4.1	C29E4.13b.1	AT1G20050	AT3G49890	AT5G18970
ENSG00000136450	ENSG00000144061	ENSG00000157152	ENSMUSG00000096696	ENSMUSG00000026457	ENSMUSG00000091617	ENSGALG00010011321	ENSGALG00010014522	ENSGALG00010002270	ENSDARG00000040131	ENSDARG00000003462	ENSDARG00000077745	ENSPCIG00000017902	ENSPCIG00000014031	ENSPCIG00000028044	ENSTRUG00000012235	ENSTRUG00000029353	ENSTRUG00000006481	B0495.8a.1	C37A2.4a.1	T19E10.1a.1	AT1G61270	AT5G65290	AT2G22155
ENSG00000148291	ENSG00000132207	ENSG00000136273	ENSMUSG00000006423	ENSMUSG00000040640	ENSMUSG00000021287	ENSGALG00010021019	ENSGALG00010022842	ENSGALG00010013063	ENSDARG00000034897	ENSDARG00000111428	ENSDARG00000111391	ENSPCIG00000009156	ENSPCIG00000018216	ENSPCIG00000018539	ENSTRUG00000010247	ENSTRUG00000018668	ENSTRUG00000014478	F38A1.7.1	F59D8.1.1	Y50D4B.1b.1	AT2G31880	AT3G02480	AT5G42690
ENSG00000278803	ENSG00000131236	ENSG00000186407	ENSMUSG00000040209	ENSMUSG00000048473	ENSMUSG00000038425	ENSGALG00010020437	ENSGALG00010017711	ENSGALG00010022588	ENSDARG00000007971	ENSDARG00000058605	ENSDARG00000105630	ENSPCIG00000002487	ENSPCIG00000015866	ENSPCIG00000000860	ENSTRUG00000030196	ENSTRUG00000017699	ENSTRUG00000028904	Y54E10BR.4.1	Y37A1B.17c.1	C30G12.4.1	AT3G29030	AT1G33240	AT5G08600
ENSG00000151743	ENSG00000180884	ENSG00000047579	ENSMUSG00000033434	ENSMUSG00000003184	ENSMUSG00000066839	ENSGALG00010022821	ENSGALG00010029407	ENSGALG00010027567	ENSDARG00000101077	ENSDARG00000063387	ENSDARG00000087225	ENSPCIG00000010902	ENSPCIG00000004836	ENSPCIG00000018213	ENSTRUG00000016640	ENSTRUG00000017184	ENSTRUG00000019847	Y57E12AL.1a.1	F09A5.3a.1	JC8.12a.1	AT5G33210	AT3G13674	AT5G26010
ENSG00000113302	ENSG00000106344	ENSG00000120519	ENSMUSG00000056758	ENSMUSG00000007034	ENSMUSG00000034926	ENSGALG00010027734	ENSGALG00010015151	ENSGALG00010017601	ENSDARG00000043684	ENSDARG00000019236	ENSDARG00000058771	ENSPCIG00000009737	ENSPCIG00000011375	ENSPCIG00000020432	ENSTRUG00000010228	ENSTRUG00000007277	ENSTRUG00000005659	K01G5.2a.1	B0507.11.1	W03A5.7.2	AT5G67480	AT5G66690	AT4G18980
ENSG00000144381	ENSG00000159387	ENSG00000090376	ENSMUSG00000020435	ENSMUSG00000028841	ENSMUSG00000030657	ENSGALG00010006520	ENSGALG00010002569	ENSGALG00010018370	ENSDARG00000093100	ENSDARG00000056479	ENSDARG00000012627	ENSPCIG00000024392	ENSPCIG00000018775	ENSPCIG00000011445	ENSTRUG00000018553	ENSTRUG00000008962	ENSTRUG00000015199	C13D9.1.1	C10G8.6.1	K09C8.2.1	AT3G26690	AT1G11785	AT5G10310
ENSG00000187595	ENSG00000123612	ENSG00000145864	ENSMUSG00000029401	ENSMUSG00000041710	ENSMUSG00000066030	ENSGALG00010009738	ENSGALG00010007271	ENSGALG00010012997	ENSDARG00000002071	ENSDARG00000105209	ENSDARG00000113126	ENSPCIG00000011718	ENSPCIG00000003053	ENSPCIG00000004606	ENSTRUG00000001122	ENSTRUG00000005155	ENSTRUG00000008489	F58E6.11.1	T02B5.3.1	R160.1b.1	AT5G63300	AT3G18524	AT3G12030
ENSG00000127946	ENSG00000017797	ENSG00000145284	ENSMUSG00000000085	ENSMUSG00000053559	ENSMUSG00000033981	ENSGALG00010028484	ENSGALG00010016956	ENSGALG00010021144	ENSDARG00000115835	ENSDARG00000116555	ENSDARG00000058244	ENSPCIG00000029901	ENSPCIG00000023187	ENSPCIG00000037383	ENSTRUG00000014730	ENSTRUG00000006375	ENSTRUG00000006126	R02E12.5.1	W01A8.3.1	F56B3.7.1	AT1G55870	AT1G26170	AT4G22030
ENSG00000166510	ENSG00000105856	ENSG00000138075	ENSMUSG00000060519	ENSMUSG00000070330	ENSMUSG00000019437	ENSGALG00010021648	ENSGALG00010021716	ENSGALG00010014942	ENSDARG00000055377	ENSDARG00000055746	ENSDARG00000013031	ENSPCIG00000020352	ENSPCIG00000015203	ENSPCIG00000020160	ENSTRUG00000002519	ENSTRUG00000008849	ENSTRUG00000031822	F25G6.3.1	ZK418.2a.1	C50E10.4a.1	AT4G12830	AT4G11820	AT1G47330
ENSG00000165309	ENSG00000154727	ENSG00000029534	ENSMUSG00000024730	ENSMUSG00000057021	ENSMUSG00000022095	ENSGALG00010004504	ENSGALG00010002006	ENSGALG00010022792	ENSDARG00000099864	ENSDARG00000005246	ENSDARG00000010591	ENSPCIG00000008446	ENSPCIG00000032483	ENSPCIG00000034836	ENSTRUG00000029745	ENSTRUG00000028653	ENSTRUG00000026154	C14A11.5.1	F48E8.7b.1	T19C4.9.1	AT3G62640	AT1G17580	AT3G61610
ENSG00000169006	ENSG00000106052	ENSG00000102755	ENSMUSG00000056938	ENSMUSG00000031681	ENSMUSG00000022003	ENSGALG00010023819	ENSGALG00010027258	ENSGALG00010013206	ENSDARG00000070668	ENSDARG00000013775	ENSDARG00000113590	ENSPCIG00000024022	ENSPCIG00000025000	ENSPCIG00000019590	ENSTRUG00000014627	ENSTRUG00000002232	ENSTRUG00000015562	F58A4.7b.2	F36H2.1b.1	F55F8.8.1	AT1G34910	AT1G19720	AT1G02470
ENSG00000174080	ENSG00000268089	ENSG00000222046	ENSMUSG00000033063	ENSMUSG00000073208	ENSMUSG00000092060	ENSGALG00010008336	ENSGALG00010014193	ENSGALG00010022182	ENSDARG00000097889	ENSDARG00000032876	ENSDARG00000045482	ENSPCIG00000023116	ENSPCIG00000035322	ENSPCIG00000034751	ENSTRUG00000032205	ENSTRUG00000008188	ENSTRUG00000010106	B0523.3.1	K07A12.4a.1	K09F6.3.1	AT1G35670	AT2G39130	AT3G55005
ENSG00000133731	ENSG00000152936	ENSG00000107815	ENSMUSG00000095325	ENSMUSG00000051361	ENSMUSG00000078865	ENSGALG00010020903	ENSGALG00010018973	ENSGALG00010024652	ENSDARG00000035914	ENSDARG00000074604	ENSDARG00000112827	ENSPCIG00000037454	ENSPCIG00000021917	ENSPCIG00000007482	ENSTRUG00000022882	ENSTRUG00000006190	ENSTRUG00000027497	F08F3.8.1	ZK643.8a.1	D1053.3.1	AT3G09450	AT1G71780	AT5G46200
ENSG00000075426	ENSG00000136488	ENSG00000167182	ENSMUSG00000034918	ENSMUSG00000007653	ENSMUSG00000025223	ENSGALG00010007891	ENSGALG00010005720	ENSGALG00010008148	ENSDARG00000060813	ENSDARG00000058492	ENSDARG00000092882	ENSPCIG00000003380	ENSPCIG00000011788	ENSPCIG00000002425	ENSTRUG00000018245	ENSTRUG00000027614	ENSTRUG00000020017	C17G10.6a.1	Y71G12A.3a.1	K09E9.7.3	AT5G08310	AT5G65990	AT3G57010
ENSG00000168487	ENSG00000228486	ENSG00000048471	ENSMUSG00000029658	ENSMUSG00000059852	ENSMUSG00000019831	ENSGALG00010001468	ENSGALG00010002907	ENSGALG00010011090	ENSDARG00000112909	ENSDARG00000105279	ENSDARG00000059231	ENSPCIG00000023274	ENSPCIG00000037053	ENSPCIG00000011355	ENSTRUG00000023938	ENSTRUG00000032839	ENSTRUG00000007281	W07G4.6a.1	F47B7.2c.1	D1054.9i.1	AT3G59680	AT2G40630	AT5G15050
ENSG00000075624	ENSG00000177694	ENSG00000120915	ENSMUSG00000047613	ENSMUSG00000002319	ENSMUSG00000021972	ENSGALG00010009876	ENSGALG00010003275	ENSGALG00010025263	ENSDARG00000036876	ENSDARG00000040111	ENSDARG00000109490	ENSPCIG00000010411	ENSPCIG00000021554	ENSPCIG00000025719	ENSTRUG00000008134	ENSTRUG00000011933	ENSTRUG00000016394	K04C2.4.1	W03G9.4.1	F08G5.5a.2	AT1G76270	AT4G14790	AT3G02140
ENSG00000050030	ENSG00000132718	ENSG00000148450	ENSMUSG00000031506	ENSMUSG00000029135	ENSMUSG00000014873	ENSGALG00010028607	ENSGALG00010012232	ENSGALG00010010713	ENSDARG00000098141	ENSDARG00000016704	ENSDARG00000037556	ENSPCIG00000030307	ENSPCIG00000030572	ENSPCIG00000034826	ENSTRUG00000004035	ENSTRUG00000016792	ENSTRUG00000031643	F54F2.9.1	R05D7.3b.1	B0238.7.1	AT4G13980	AT3G21890	AT3G16010
ENSG00000103494	ENSG00000126583	ENSG00000129484	ENSMUSG00000085576	ENSMUSG00000024976	ENSMUSG00000069769	ENSGALG00010006200	ENSGALG00010023580	ENSGALG00010021506	ENSDARG00000113986	ENSDARG00000017853	ENSDARG00000038006	ENSPCIG00000006676	ENSPCIG00000018480	ENSPCIG00000024955	ENSTRUG00000008385	ENSTRUG00000032929	ENSTRUG00000023639	C06B3.11.1	K10H10.3d.1	F49H12.2.1	AT5G52760	ATCG00180	AT1G61093
ENSG00000188921	ENSG00000213218	ENSG00000183520	ENSMUSG00000014776	ENSMUSG00000027356	ENSMUSG00000005628	ENSGALG00010024751	ENSGALG00010020820	ENSGALG00010003024	ENSDARG00000052336	ENSDARG00000030867	ENSDARG00000076687	ENSPCIG00000020041	ENSPCIG00000016063	ENSPCIG00000026300	ENSTRUG00000023086	ENSTRUG00000011309	ENSTRUG00000007105	C34E7.1a.1	Y48C3A.11.1	F33E2.4.3	AT2G05070	AT2G28210	AT1G02590
ENSG00000168259	ENSG00000242612	ENSG00000100490	ENSMUSG00000071379	ENSMUSG00000041193	ENSMUSG00000009376	ENSGALG00010029416	ENSGALG00010024757	ENSGALG00010007903	ENSDARG00000078741	ENSDARG00000112489	ENSDARG00000076339	ENSPCIG00000029390	ENSPCIG00000022252	ENSPCIG00000008706	ENSTRUG00000016733	ENSTRUG00000010410	ENSTRUG00000025979	C49A1.2a.1	F11D11.8.1	F15D4.1.1	AT3G47850	AT1G73850	AT5G49980
ENSG00000169436	ENSG00000110172	ENSG00000164418	ENSMUSG00000028800	ENSMUSG00000024142	ENSMUSG00000009114	ENSGALG00010015196	ENSGALG00010026796	ENSGALG00010025661	ENSDARG00000058068	ENSDARG00000113883	ENSDARG00000069029	ENSPCIG00000015335	ENSPCIG00000006712	ENSPCIG00000007176	ENSTRUG00000003218	ENSTRUG00000017964	ENSTRUG00000017400	Y65B4A.4.3	H35N03.1.1	C32C4.3c.1	AT2G23990	AT5G45650	AT1G30000
ENSG00000138078	ENSG00000146926	ENSG00000185608	ENSMUSG00000004591	ENSMUSG00000049133	ENSMUSG00000017760	ENSGALG00010026102	ENSGALG00010011837	ENSGALG00010010733	ENSDARG00000092635	ENSDARG00000074341	ENSDARG00000101251	ENSPCIG00000016720	ENSPCIG00000021236	ENSPCIG00000027737	ENSTRUG00000016120	ENSTRUG00000012126	ENSTRUG00000012744	C34C6.7a.1	Y54G2A.35b.1	K01C8.8.1	AT3G44730	AT3G16260	AT1G21060
ENSG00000141639	ENSG00000128253	ENSG00000100442	ENSMUSG00000060407	ENSMUSG00000058318	ENSMUSG00000033392	ENSGALG00010004846	ENSGALG00010022435	ENSGALG00010015621	ENSDARG00000010155	ENSDARG00000027424	ENSDARG00000114909	ENSPCIG00000005847	ENSPCIG00000004071	ENSPCIG00000024644	ENSTRUG00000028972	ENSTRUG00000014777	ENSTRUG00000011699	F01G4.4a.1	T24E12.10.1	F37C4.2.1	AT1G69490	ATMG00665	AT3G15518
ENSG00000100450	ENSG00000161328	ENSG00000113593	ENSMUSG00000032513	ENSMUSG00000056962	ENSMUSG00000028800	ENSGALG00010018219	ENSGALG00010019371	ENSGALG00010022800	ENSDARG00000045150	ENSDARG00000075903	ENSDARG00000003899	ENSPCIG00000022869	ENSPCIG00000000113	ENSPCIG00000016666	ENSTRUG00000006918	ENSTRUG00000013892	ENSTRUG00000007673	T09A5.10.1	F44F4.1.1	C34D1.4b.1	AT4G01100	AT4G26290	AT4G13190
ENSG00000070814	ENSG00000175416	ENSG00000109775	ENSMUSG00000074268	ENSMUSG00000002307	ENSMUSG00000022685	ENSGALG00010004968	ENSGALG00010002928	ENSGALG00010024705	ENSDARG00000069832	ENSDARG00000101469	ENSDARG00000105123	ENSPCIG00000001185	ENSPCIG00000000197	ENSPCIG00000027899	ENSTRUG00000000586	ENSTRUG00000031147	ENSTRUG00000004820	C53D5.4d.1	F59B1.1b.1	T01D1.2e.1	AT2G39190	AT2G17600	AT4G34790
ENSG00000110042	ENSG00000154767	ENSG00000272325	ENSMUSG00000022040	ENSMUSG00000025495	ENSMUSG00000024132	ENSGALG00010026011	ENSGALG00010022786	ENSGALG00010011318	ENSDARG00000076250	ENSDARG00000011897	ENSDARG00000098445	ENSPCIG00000028637	ENSPCIG00000037174	ENSPCIG00000015501	ENSTRUG00000013190	ENSTRUG00000007435	ENSTRUG00000014987	C33H5.10.1	Y48B6A.13.1	C09D4.4a.1	AT5G66600	AT1G46984	AT1G03930
ENSG00000105063	ENSG00000197177	ENSG00000106603	ENSMUSG00000052013	ENSMUSG00000043065	ENSMUSG00000024256	ENSGALG00010016856	ENSGALG00010018882	ENSGALG00010017428	ENSDARG00000098644	ENSDARG00000002670	ENSDARG00000078069	ENSPCIG00000025731	ENSPCIG00000018092	ENSPCIG00000025530	ENSTRUG00000012882	ENSTRUG00000028542	ENSTRUG00000026232	C18A11.3.1	Y47G6A.2.2	Y104H12A.1c.1	AT1G32050	AT3G46690	AT2G05380
ENSG00000100365	ENSG00000204410	ENSG00000145431	ENSMUSG00000060673	ENSMUSG00000009927	ENSMUSG00000020100	ENSGALG00010024818	ENSGALG00010017054	ENSGALG00010016862	ENSDARG00000003974	ENSDARG00000037008	ENSDARG00000111712	ENSPCIG00000004115	ENSPCIG00000020534	ENSPCIG00000026251	ENSTRUG00000019661	ENSTRUG00000003013	ENSTRUG00000007433	B0001.2.1	C27D6.15.1	M04G12.4c.1	AT4G26320	AT2G42065	AT1G48180
ENSG00000196526	ENSG00000124006	ENSG00000141404	ENSMUSG00000030539	ENSMUSG00000066043	ENSMUSG00000040345	ENSGALG00010004385	ENSGALG00010019680	ENSGALG00010004347	ENSDARG00000098226	ENSDARG00000113642	ENSDARG00000032431	ENSPCIG00000023660	ENSPCIG00000010929	ENSPCIG00000027649	ENSTRUG00000017653	ENSTRUG00000028199	ENSTRUG00000025840	Y73E7A.3c.1	Y48G1A.6a.1	C26E6.9a.1	AT4G30180	AT5G37473	AT5G37630
ENSG00000133105	ENSG00000071859	ENSG00000144026	ENSMUSG00000004096	ENSMUSG00000035629	ENSMUSG00000057003	ENSGALG00010019041	ENSGALG00010021658	ENSGALG00010021602	ENSDARG00000112024	ENSDARG00000042873	ENSDARG00000116124	ENSPCIG00000026283	ENSPCIG00000031118	ENSPCIG00000030573	ENSTRUG00000032633	ENSTRUG00000028436	ENSTRUG00000001828	F57G8.1.1	ZK899.3.2	B0286.4c.3	AT4G22495	AT5G19550	AT5G63040
ENSG00000099256	ENSG00000176095	ENSG00000160877	ENSMUSG00000024976	ENSMUSG00000019944	ENSMUSG00000046185	ENSGALG00010014249	ENSGALG00010021603	ENSGALG00010018881	ENSDARG00000062221	ENSDARG00000116410	ENSDARG00000077072	ENSPCIG00000030620	ENSPCIG00000000853	ENSPCIG00000015995	ENSTRUG00000024682	ENSTRUG00000015944	ENSTRUG00000027807	H17B01.2.1	Y38A10A.4.1	Y55F3C.3c.1	AT1G28290	AT5G64110	AT1G16160
ENSG00000130560	ENSG00000155463	ENSG00000121933	ENSMUSG00000056673	ENSMUSG00000020680	ENSMUSG00000022634	ENSGALG00010001182	ENSGALG00010009199	ENSGALG00010018602	ENSDARG00000111782	ENSDARG00000079291	ENSDARG00000075253	ENSPCIG00000025595	ENSPCIG00000036730	ENSPCIG00000004925	ENSTRUG00000024338	ENSTRUG00000006238	ENSTRUG00000008842	D2085.5f.1	C29F7.1.1	C44B7.9.1	AT3G10890	AT1G10970	AT5G04660
ENSG00000125912	ENSG00000164611	ENSG00000140600	ENSMUSG00000024948	ENSMUSG00000096839	ENSMUSG00000033644	ENSGALG00010008077	ENSGALG00010027335	ENSGALG00010026315	ENSDARG00000102774	ENSDARG00000107441	ENSDARG00000114578	ENSPCIG00000010987	ENSPCIG00000022987	ENSPCIG00000004415	ENSTRUG00000001000	ENSTRUG00000018343	ENSTRUG00000020913	T03F7.2.1	C56G2.6a.2	C18H7.2b.1	AT1G14630	AT5G52975	AT3G21000
ENSG00000156509	ENSG00000101282	ENSG00000109618	ENSMUSG00000035370	ENSMUSG00000033102	ENSMUSG00000023026	ENSGALG00010023533	ENSGALG00010015583	ENSGALG00010020467	ENSDARG00000060518	ENSDARG00000075850	ENSDARG00000091514	ENSPCIG00000024663	ENSPCIG00000011432	ENSPCIG00000015487	ENSTRUG00000007886	ENSTRUG00000017389	ENSTRUG00000025131	F40F8.3.1	C02H6.2.1	Y67H2A.1.1	AT2G34460	AT5G46950	AT3G55750
ENSG00000162378	ENSG00000006715	ENSG00000233802	ENSMUSG00000004127	ENSMUSG00000000126	ENSMUSG00000020427	ENSGALG00010012593	ENSGALG00010015624	ENSGALG00010013305	ENSDARG00000114022	ENSDARG00000006283	ENSDARG00000079796	ENSPCIG00000033362	ENSPCIG00000027786	ENSPCIG00000027552	ENSTRUG00000027711	ENSTRUG00000002492	ENSTRUG00000013811	F49B2.6.1	F32D8.15.1	R11D1.1b.1	AT5G25240	AT5G21990	AT3G46860
ENSG00000204310	ENSG00000054118	ENSG00000196415	ENSMUSG00000026222	ENSMUSG00000029629	ENSMUSG00000034115	ENSGALG00010005355	ENSGALG00010029689	ENSGALG00010011312	ENSDARG00000079327	ENSDARG00000033655	ENSDARG00000101891	ENSPCIG00000023039	ENSPCIG00000030458	ENSPCIG00000017567	ENSTRUG00000009482	ENSTRUG00000026167	ENSTRUG00000000039	Y39A1A.15b.1	T18H9.4.1	K01D12.6.1	AT5G58750	AT2G30766	AT5G24380
ENSG00000123739	ENSG00000056097	ENSG00000074370	ENSMUSG00000040164	ENSMUSG00000031997	ENSMUSG00000063428	ENSGALG00010008133	ENSGALG00010015131	ENSGALG00010018334	ENSDARG00000111451	ENSDARG00000111021	ENSDARG00000113287	ENSPCIG00000011398	ENSPCIG00000020512	ENSPCIG00000021477	ENSTRUG00000012797	ENSTRUG00000000716	ENSTRUG00000009628	T19B4.2.1	F39B2.1.1	C34D10.1.1	AT5G64270	AT1G59520	AT5G38460
ENSG00000188293	ENSG00000111640	ENSG00000111011	ENSMUSG00000029034	ENSMUSG00000034858	ENSMUSG00000050157	ENSGALG00010022753	ENSGALG00010009408	ENSGALG00010029359	ENSDARG00000062323	ENSDARG00000115948	ENSDARG00000075904	ENSPCIG00000020494	ENSPCIG00000016042	ENSPCIG00000024608	ENSTRUG00000028929	ENSTRUG00000003091	ENSTRUG00000017432	ZK682.2.1	Y6G8.8.1	C49H3.3.1	AT3G49055	AT2G41473	AT4G19670
ENSG00000134198	ENSG00000020633	ENSG00000170558	ENSMUSG00000051950	ENSMUSG00000029279	ENSMUSG00000068009	ENSGALG00010027109	ENSGALG00010007730	ENSGALG00010027353	ENSDARG00000104567	ENSDARG00000078327	ENSDARG00000036546	ENSPCIG00000029940	ENSPCIG00000029666	ENSPCIG00000015544	ENSTRUG00000013472	ENSTRUG00000007247	ENSTRUG00000030025	C31E10.6.1	F38A1.6.1	Y54G2A.35b.1	AT2G32840	AT5G17530	AT5G58170
ENSG00000139436	ENSG00000185736	ENSG00000093144	ENSMUSG00000029608	ENSMUSG00000034762	ENSMUSG00000021364	ENSGALG00010017372	ENSGALG00010011971	ENSGALG00010029646	ENSDARG00000094801	ENSDARG00000031796	ENSDARG00000093345	ENSPCIG00000014452	ENSPCIG00000016201	ENSPCIG00000024962	ENSTRUG00000029230	ENSTRUG00000027400	ENSTRUG00000015376	T21G5.3.1	T26A5.5a.1	C47E12.4a.1	AT4G33550	AT2G39310	AT1G30060
ENSG00000257057	ENSG00000162373	ENSG00000177200	ENSMUSG00000002413	ENSMUSG00000058258	ENSMUSG00000025427	ENSGALG00010027371	ENSGALG00010013393	ENSGALG00010029389	ENSDARG00000062040	ENSDARG00000098405	ENSDARG00000093448	ENSPCIG00000014145	ENSPCIG00000007135	ENSPCIG00000011571	ENSTRUG00000005278	ENSTRUG00000006331	ENSTRUG00000011528	F38A5.3a.1	K04B12.3b.1	C32F10.4.1	AT4G31070	AT3G24620	AT4G15510
ENSG00000085377	ENSG00000113396	ENSG00000154252	ENSMUSG00000003068	ENSMUSG00000019892	ENSMUSG00000026958	ENSGALG00010016789	ENSGALG00010021255	ENSGALG00010008882	ENSDARG00000024818	ENSDARG00000099437	ENSDARG00000061100	ENSPCIG00000009053	ENSPCIG00000013619	ENSPCIG00000019651	ENSTRUG00000006626	ENSTRUG00000007602	ENSTRUG00000016113	Y24D9B.1.1	R13H7.2g.1	H28G03.6.1	AT1G32920	AT1G62130	AT1G53400
ENSG00000162704	ENSG00000172179	ENSG00000160882	ENSMUSG00000019539	ENSMUSG00000024818	ENSMUSG00000050270	ENSGALG00010003485	ENSGALG00010006506	ENSGALG00010027751	ENSDARG00000092713	ENSDARG00000075400	ENSDARG00000036956	ENSPCIG00000015607	ENSPCIG00000019920	ENSPCIG00000027937	ENSTRUG00000012017	ENSTRUG00000028160	ENSTRUG00000011575	Y57G11C.23.1	C18C4.1b.1	W01A11.7.2	AT5G40840	AT3G13610	AT2G02840
ENSG00000161526	ENSG00000119812	ENSG00000172478	ENSMUSG00000031333	ENSMUSG00000059668	ENSMUSG00000078576	ENSGALG00010005045	ENSGALG00010002174	ENSGALG00010020616	ENSDARG00000075151	ENSDARG00000092999	ENSDARG00000089852	ENSPCIG00000000339	ENSPCIG00000034796	ENSPCIG00000019326	ENSTRUG00000011898	ENSTRUG00000004191	ENSTRUG00000008254	R06C7.4.1	C04E12.2.1	F59A2.3.1	AT4G38213	AT4G25570	AT1G09870
ENSG00000242875	ENSG00000117281	ENSG00000047249	ENSMUSG00000075602	ENSMUSG00000053774	ENSMUSG00000032717	ENSGALG00010021309	ENSGALG00010003169	ENSGALG00010005498	ENSDARG00000087893	ENSDARG00000033899	ENSDARG00000052765	ENSPCIG00000006158	ENSPCIG00000004086	ENSPCIG00000022097	ENSTRUG00000009974	ENSTRUG00000018550	ENSTRUG00000030835	Y82E9BL.10.1	R10E11.5a.1	F08G2.7.1	AT5G01700	AT3G13120	AT5G40070
ENSG00000110536	ENSG00000073060	ENSG00000171681	ENSMUSG00000019837	ENSMUSG00000063179	ENSMUSG00000024949	ENSGALG00010029464	ENSGALG00010008129	ENSGALG00010028525	ENSDARG00000110934	ENSDARG00000111373	ENSDARG00000039828	ENSPCIG00000019112	ENSPCIG00000015489	ENSPCIG00000036547	ENSTRUG00000009725	ENSTRUG00000021076	ENSTRUG00000031741	Y62E10A.5a.1	Y48B6A.8.1	F01E11.1.1	AT1G75820	AT2G36590	AT4G19770
ENSG00000154975	ENSG00000170296	ENSG00000235568	ENSMUSG00000006464	ENSMUSG00000035521	ENSMUSG00000030854	ENSGALG00010025472	ENSGALG00010003806	ENSGALG00010015874	ENSDARG00000116270	ENSDARG00000052697	ENSDARG00000099476	ENSPCIG00000010529	ENSPCIG00000015433	ENSPCIG00000028409	ENSTRUG00000016654	ENSTRUG00000033045	ENSTRUG00000006459	T08B1.6.1	F53A2.8b.1	B0304.5.2	AT5G16110	AT1G62670	AT4G31680
ENSG00000183495	ENSG00000080200	ENSG00000198815	ENSMUSG00000024245	ENSMUSG00000041255	ENSMUSG00000030491	ENSGALG00010024145	ENSGALG00010029347	ENSGALG00010025897	ENSDARG00000069823	ENSDARG00000058200	ENSDARG00000087285	ENSPCIG00000023578	ENSPCIG00000019979	ENSPCIG00000027386	ENSTRUG00000005173	ENSTRUG00000031844	ENSTRUG00000021133	Y4C6B.2a.2	C47G2.5b.1	T10H10.1.1	AT1G21313	AT3G57380	AT2G39355
ENSG00000162493	ENSG00000143970	ENSG00000133961	ENSMUSG00000038375	ENSMUSG00000094488	ENSMUSG00000073834	ENSGALG00010012293	ENSGALG00010012506	ENSGALG00010023441	ENSDARG00000060638	ENSDARG00000053404	ENSDARG00000029146	ENSPCIG00000013096	ENSPCIG00000025460	ENSPCIG00000023106	ENSTRUG00000016354	ENSTRUG00000010439	ENSTRUG00000023224	ZC410.7.1	ZK783.1b.1	R06B9.3.2	AT3G03773	AT2G15535	AT5G41480
ENSG00000135436	ENSG00000085760	ENSG00000103226	ENSMUSG00000068129	ENSMUSG00000039480	ENSMUSG00000025404	ENSGALG00010006172	ENSGALG00010021032	ENSGALG00010013995	ENSDARG00000040564	ENSDARG00000114326	ENSDARG00000075383	ENSPCIG00000024883	ENSPCIG00000031336	ENSPCIG00000029079	ENSTRUG00000012080	ENSTRUG00000031037	ENSTRUG00000002162	F32B5.6a.1	Y17G9B.1.1	ZK1290.14.2	AT5G51870	AT2G27130	AT3G28200
ENSG00000149735	ENSG00000185973	ENSG00000243978	ENSMUSG00000002885	ENSMUSG00000037263	ENSMUSG00000002603	ENSGALG00010013390	ENSGALG00010017746	ENSGALG00010003874	ENSDARG00000039347	ENSDARG00000014806	ENSDARG00000075525	ENSPCIG00000022400	ENSPCIG00000020608	ENSPCIG00000009068	ENSTRUG00000018560	ENSTRUG00000021106	ENSTRUG00000012574	T16G12.3.5	C46G7.4j.1	C46G7.4e.1	AT2G14720	AT4G18375	AT3G14670
ENSG00000172482	ENSG00000137869	ENSG00000196169	ENSMUSG00000019261	ENSMUSG00000027518	ENSMUSG00000056476	ENSGALG00010009190	ENSGALG00010008694	ENSGALG00010005817	ENSDARG00000044596	ENSDARG00000113301	ENSDARG00000111795	ENSPCIG00000007010	ENSPCIG00000006210	ENSPCIG00000011522	ENSTRUG00000014256	ENSTRUG00000000208	ENSTRUG00000000893	F35G12.12.1	C34B4.1a.1	C55A6.2b.1	AT3G11745	AT2G46440	AT1G75110
ENSG00000180881	ENSG00000124380	ENSG00000261587	ENSMUSG00000092008	ENSMUSG00000020573	ENSMUSG00000038696	ENSGALG00010009098	ENSGALG00010019173	ENSGALG00010017781	ENSDARG00000102983	ENSDARG00000019223	ENSDARG00000017579	ENSPCIG00000021537	ENSPCIG00000006035	ENSPCIG00000023807	ENSTRUG00000006333	ENSTRUG00000032404	ENSTRUG00000025568	F15B10.2a.1	C13D9.9.1	E01G6.1.1	AT1G56410	AT1G79485	AT1G59640
ENSG00000164972	ENSG00000104756	ENSG00000165443	ENSMUSG00000091528	ENSMUSG00000040154	ENSMUSG00000055170	ENSGALG00010002341	ENSGALG00010029921	ENSGALG00010009239	ENSDARG00000078901	ENSDARG00000096545	ENSDARG00000020176	ENSPCIG00000006074	ENSPCIG00000029041	ENSPCIG00000020629	ENSTRUG00000031073	ENSTRUG00000000841	ENSTRUG00000016761	F35H10.6.1	C39B5.6.1	F44F4.15a.1	AT3G22430	AT2G07738	AT1G09250
ENSG00000104324	ENSG00000141905	ENSG00000091181	ENSMUSG00000014177	ENSMUSG00000094112	ENSMUSG00000058070	ENSGALG00010022228	ENSGALG00010008286	ENSGALG00010020066	ENSDARG00000101997	ENSDARG00000109856	ENSDARG00000095825	ENSPCIG00000030223	ENSPCIG00000011602	ENSPCIG00000026845	ENSTRUG00000033127	ENSTRUG00000020874	ENSTRUG00000013978	F22G12.1.1	Y47D3A.10.1	Y51B9A.9.1	AT3G03130	AT2G21610	AT5G51150
ENSG00000155621	ENSG00000243708	ENSG00000165181	ENSMUSG00000074491	ENSMUSG00000040811	ENSMUSG00000037493	ENSGALG00010010894	ENSGALG00010017283	ENSGALG00010012758	ENSDARG00000069208	ENSDARG00000116394	ENSDARG00000069122	ENSPCIG00000020251	ENSPCIG00000008128	ENSPCIG00000014066	ENSTRUG00000008016	ENSTRUG00000024798	ENSTRUG00000011803	Y39A1A.5b.1	C35C5.8a.1	C40C9.4b.1	AT2G47110	AT4G27610	AT5G14440
ENSG00000104885	ENSG00000151025	ENSG00000198183	ENSMUSG00000037161	ENSMUSG00000039648	ENSMUSG00000027363	ENSGALG00010022627	ENSGALG00010013186	ENSGALG00010002113	ENSDARG00000077862	ENSDARG00000030472	ENSDARG00000019156	ENSPCIG00000034363	ENSPCIG00000003341	ENSPCIG00000026928	ENSTRUG00000016123	ENSTRUG00000005992	ENSTRUG00000020165	F54B11.4.1	Y105C5B.17.1	K02B9.2.1	AT2G22121	AT2G44830	AT5G64950
ENSG00000174839	ENSG00000110090	ENSG00000177508	ENSMUSG00000025359	ENSMUSG00000001131	ENSMUSG00000036813	ENSGALG00010027501	ENSGALG00010017804	ENSGALG00010010851	ENSDARG00000042859	ENSDARG00000077068	ENSDARG00000071463	ENSPCIG00000003553	ENSPCIG00000000433	ENSPCIG00000013808	ENSTRUG00000016234	ENSTRUG00000033264	ENSTRUG00000013159	F36H9.1.1	T09F3.1.1	T28F3.6.1	AT1G76770	AT5G08390	AT2G01570
ENSG00000100196	ENSG00000084774	ENSG00000005469	ENSMUSG00000022822	ENSMUSG00000015755	ENSMUSG00000029772	ENSGALG00010013958	ENSGALG00010024125	ENSGALG00010010336	ENSDARG00000104719	ENSDARG00000104316	ENSDARG00000071059	ENSPCIG00000017914	ENSPCIG00000022314	ENSPCIG00000009318	ENSTRUG00000030235	ENSTRUG00000000803	ENSTRUG00000017922	ZK682.4.1	T28F4.4a.2	F09F7.4b.1	AT1G21651	AT1G80170	AT3G26370
ENSG00000183722	ENSG00000048140	ENSG00000256574	ENSMUSG00000038527	ENSMUSG00000063260	ENSMUSG00000020520	ENSGALG00010001764	ENSGALG00010000717	ENSGALG00010022637	ENSDARG00000041586	ENSDARG00000110657	ENSDARG00000113019	ENSPCIG00000008641	ENSPCIG00000029939	ENSPCIG00000020983	ENSTRUG00000002997	ENSTRUG00000015035	ENSTRUG00000008205	R10E8.1a.3	Y110A2AR.2e.1	C46C11.1a.1	AT4G22440	AT2G12880	AT1G24388
ENSG00000147592	ENSG00000006555	ENSG00000123575	ENSMUSG00000022701	ENSMUSG00000015316	ENSMUSG00000074179	ENSGALG00010017256	ENSGALG00010007000	ENSGALG00010022820	ENSDARG00000113147	ENSDARG00000116122	ENSDARG00000061691	ENSPCIG00000021550	ENSPCIG00000009573	ENSPCIG00000019006	ENSTRUG00000010170	ENSTRUG00000014218	ENSTRUG00000013275	F13B9.8.1	ZK1037.6.1	F49E2.2a.4	AT3G43440	AT2G15325	AT1G04510
ENSG00000177628	ENSG00000013588	ENSG00000151498	ENSMUSG00000028238	ENSMUSG00000027708	ENSMUSG00000030615	ENSGALG00010011930	ENSGALG00010022310	ENSGALG00010028601	ENSDARG00000109694	ENSDARG00000061638	ENSDARG00000116535	ENSPCIG00000009150	ENSPCIG00000006858	ENSPCIG00000000208	ENSTRUG00000014412	ENSTRUG00000016244	ENSTRUG00000004601	K07E8.3.2	B0391.5.1	C37C3.7.1	AT3G09040	AT2G02870	AT1G29179
ENSG00000137673	ENSG00000120694	ENSG00000189186	ENSMUSG00000040660	ENSMUSG00000039092	ENSMUSG00000016200	ENSGALG00010027231	ENSGALG00010010973	ENSGALG00010021477	ENSDARG00000009001	ENSDARG00000079333	ENSDARG00000101441	ENSPCIG00000003908	ENSPCIG00000006672	ENSPCIG00000018405	ENSTRUG00000000027	ENSTRUG00000014327	ENSTRUG00000027500	F17E9.1.1	F21A3.5.2	R06F6.12.1	AT5G02000	AT2G16920	AT2G26135
ENSG00000117399	ENSG00000137070	ENSG00000196376	ENSMUSG00000067928	ENSMUSG00000062518	ENSMUSG00000040867	ENSGALG00010007943	ENSGALG00010012631	ENSGALG00010028771	ENSDARG00000106158	ENSDARG00000052856	ENSDARG00000058868	ENSPCIG00000002496	ENSPCIG00000002289	ENSPCIG00000023992	ENSTRUG00000002369	ENSTRUG00000000566	ENSTRUG00000006215	F44E7.6.1	F42C5.9.1	F53H4.4.1	AT3G26850	AT5G23880	AT3G23340
ENSG00000135720	ENSG00000165792	ENSG00000135916	ENSMUSG00000002007	ENSMUSG00000101645	ENSMUSG00000055692	ENSGALG00010012330	ENSGALG00010011712	ENSGALG00010002605	ENSDARG00000053803	ENSDARG00000075698	ENSDARG00000116075	ENSPCIG00000015524	ENSPCIG00000027581	ENSPCIG00000006541	ENSTRUG00000016854	ENSTRUG00000009788	ENSTRUG00000026128	F14E5.5.1	F52H2.5.2	F46F5.10.1	AT5G56940	AT5G44585	AT1G68520
ENSG00000147041	ENSG00000198771	ENSG00000160606	ENSMUSG00000023333	ENSMUSG00000025701	ENSMUSG00000030911	ENSGALG00010026780	ENSGALG00010009393	ENSGALG00010026016	ENSDARG00000111546	ENSDARG00000103969	ENSDARG00000113684	ENSPCIG00000009106	ENSPCIG00000024519	ENSPCIG00000008779	ENSTRUG00000019845	ENSTRUG00000016789	ENSTRUG00000012318	F15A2.3.1	F52C9.8b.1	C53B4.4i.1	AT1G62900	AT4G03190	AT2G38470
ENSG00000112305	ENSG00000139725	ENSG00000157873	ENSMUSG00000090247	ENSMUSG00000063932	ENSMUSG00000042433	ENSGALG00010003650	ENSGALG00010023478	ENSGALG00010027194	ENSDARG00000110236	ENSDARG00000114579	ENSDARG00000077009	ENSPCIG00000023049	ENSPCIG00000029421	ENSPCIG00000013120	ENSTRUG00000029419	ENSTRUG00000001843	ENSTRUG00000020012	F01G10.7.1	C17E7.10.1	F54F7.7.1	AT5G23360	AT5G02380	AT1G20700
ENSG00000158859	ENSG00000135902	ENSG00000032389	ENSMUSG00000064330	ENSMUSG00000071771	ENSMUSG00000079440	ENSGALG00010017665	ENSGALG00010024710	ENSGALG00010027869	ENSDARG00000087779	ENSDARG00000103333	ENSDARG00000015385	ENSPCIG00000033482	ENSPCIG00000013282	ENSPCIG00000014211	ENSTRUG00000013572	ENSTRUG00000012656	ENSTRUG00000015744	T12C9.5c.1	R04D3.3.1	F53H8.2.1	AT1G79950	AT5G04170	AT1G13170
ENSG00000163694	ENSG00000185000	ENSG00000179950	ENSMUSG00000037902	ENSMUSG00000024784	ENSMUSG00000019122	ENSGALG00010029623	ENSGALG00010012425	ENSGALG00010005446	ENSDARG00000009123	ENSDARG00000095969	ENSDARG00000103485	ENSPCIG00000003668	ENSPCIG00000035128	ENSPCIG00000027112	ENSTRUG00000011416	ENSTRUG00000021607	ENSTRUG00000009967	ZK742.1a.2	H27M09.3.1	C23H5.11a.1	AT4G31780	AT3G20500	AT1G30280
ENSG00000175287	ENSG00000137166	ENSG00000163463	ENSMUSG00000019947	ENSMUSG00000079109	ENSMUSG00000026456	ENSGALG00010007595	ENSGALG00010008136	ENSGALG00010027251	ENSDARG00000076020	ENSDARG00000114353	ENSDARG00000052158	ENSPCIG00000032804	ENSPCIG00000003117	ENSPCIG00000020291	ENSTRUG00000003888	ENSTRUG00000010604	ENSTRUG00000031661	C28D4.9.1	Y54F10BL.1.1	E03A3.6a.1	AT2G24625	AT2G02100	AT2G22941
ENSG00000129315	ENSG00000205838	ENSG00000241149	ENSMUSG00000024847	ENSMUSG00000072849	ENSMUSG00000000579	ENSGALG00010027889	ENSGALG00010003775	ENSGALG00010019670	ENSDARG00000115928	ENSDARG00000113775	ENSDARG00000099635	ENSPCIG00000023205	ENSPCIG00000018768	ENSPCIG00000009440	ENSTRUG00000012972	ENSTRUG00000005443	ENSTRUG00000016826	Y39A1A.16.1	T04A11.7a.1	R148.5b.1	AT1G14310	AT1G05291	AT5G53480
ENSG00000056277	ENSG00000164402	ENSG00000176769	ENSMUSG00000005907	ENSMUSG00000022041	ENSMUSG00000070498	ENSGALG00010019763	ENSGALG00010011125	ENSGALG00010005814	ENSDARG00000113276	ENSDARG00000001558	ENSDARG00000077523	ENSPCIG00000010629	ENSPCIG00000023811	ENSPCIG00000010545	ENSTRUG00000005601	ENSTRUG00000024708	ENSTRUG00000027677	C46C2.1o.1	Y73C8C.8.1	C06B3.16.2	AT4G08230	AT2G22720	ATMG01020
ENSG00000106009	ENSG00000111674	ENSG00000172831	ENSMUSG00000025355	ENSMUSG00000053219	ENSMUSG00000045636	ENSGALG00010022388	ENSGALG00010009718	ENSGALG00010016350	ENSDARG00000055648	ENSDARG00000061746	ENSDARG00000079271	ENSPCIG00000002329	ENSPCIG00000035386	ENSPCIG00000009870	ENSTRUG00000012533	ENSTRUG00000009553	ENSTRUG00000003932	R03H4.5.1	F49E2.2c.1	ZK370.7.1	AT1G05070	AT3G03690	AT4G00232
ENSG00000013441	ENSG00000115602	ENSG00000133083	ENSMUSG00000026417	ENSMUSG00000033825	ENSMUSG00000017300	ENSGALG00010007382	ENSGALG00010025459	ENSGALG00010007905	ENSDARG00000061114	ENSDARG00000074581	ENSDARG00000095448	ENSPCIG00000015885	ENSPCIG00000034086	ENSPCIG00000013536	ENSTRUG00000007846	ENSTRUG00000005113	ENSTRUG00000021512	T22C8.4.1	F22E12.3.1	T02C5.3b.1	AT4G23100	AT5G15620	AT1G76610
ENSG00000197771	ENSG00000146909	ENSG00000196704	ENSMUSG00000024190	ENSMUSG00000064307	ENSMUSG00000103567	ENSGALG00010025329	ENSGALG00010010206	ENSGALG00010029548	ENSDARG00000061665	ENSDARG00000103134	ENSDARG00000015551	ENSPCIG00000022410	ENSPCIG00000013342	ENSPCIG00000020035	ENSTRUG00000020547	ENSTRUG00000001322	ENSTRUG00000017565	R05H11.1.1	F28A12.1.1	F22B7.10.1	AT1G48880	AT4G37220	AT3G20420
ENSG00000185920	ENSG00000233917	ENSG00000179776	ENSMUSG00000063760	ENSMUSG00000044811	ENSMUSG00000016552	ENSGALG00010019009	ENSGALG00010025956	ENSGALG00010014540	ENSDARG00000111364	ENSDARG00000101719	ENSDARG00000112100	ENSPCIG00000034635	ENSPCIG00000010029	ENSPCIG00000002539	ENSTRUG00000007594	ENSTRUG00000017619	ENSTRUG00000013931	C34B4.2a.3	T28D6.5b.1	Y38A10A.2.1	AT1G23550	AT1G26760	AT1G23020
ENSG00000106397	ENSG00000213920	ENSG00000215883	ENSMUSG00000073877	ENSMUSG00000034075	ENSMUSG00000036427	ENSGALG00010001817	ENSGALG00010029194	ENSGALG00010000716	ENSDARG00000102206	ENSDARG00000038000	ENSDARG00000087457	ENSPCIG00000002610	ENSPCIG00000025756	ENSPCIG00000019554	ENSTRUG00000002415	ENSTRUG00000016309	ENSTRUG00000006641	B0024.4.1	R07D5.1j.1	C27D6.4b.1	AT5G05550	AT3G30770	AT2G18360
ENSG00000152484	ENSG00000167642	ENSG00000049759	ENSMUSG00000021772	ENSMUSG00000054519	ENSMUSG00000079055	ENSGALG00010027607	ENSGALG00010001242	ENSGALG00010016218	ENSDARG00000093779	ENSDARG00000021151	ENSDARG00000070015	ENSPCIG00000013239	ENSPCIG00000005362	ENSPCIG00000026981	ENSTRUG00000015974	ENSTRUG00000009037	ENSTRUG00000003192	T22B2.4a.1	Y92H12BR.7.2	F48G7.12a.1	AT1G34500	AT3G54300	AT1G26770
ENSG00000122376	ENSG00000189337	ENSG00000135903	ENSMUSG00000031480	ENSMUSG00000032172	ENSMUSG00000029541	ENSGALG00010009155	ENSGALG00010027334	ENSGALG00010025355	ENSDARG00000094107	ENSDARG00000024167	ENSDARG00000033126	ENSPCIG00000021553	ENSPCIG00000014441	ENSPCIG00000035647	ENSTRUG00000031985	ENSTRUG00000030650	ENSTRUG00000033137	ZC84.7.1	B0024.6a.1	F20H11.1.1	AT1G75110	AT5G02100	AT1G51160
ENSG00000112137	ENSG00000102921	ENSG00000126351	ENSMUSG00000027377	ENSMUSG00000002455	ENSMUSG00000032434	ENSGALG00010009617	ENSGALG00010022753	ENSGALG00010011425	ENSDARG00000027353	ENSDARG00000078399	ENSDARG00000102097	ENSPCIG00000018795	ENSPCIG00000020845	ENSPCIG00000024659	ENSTRUG00000007681	ENSTRUG00000012566	ENSTRUG00000030584	B0496.3h.1	T10H10.1.1	F26D2.3a.1	AT4G00889	AT1G23020	AT2G40220
ENSG00000171490	ENSG00000115457	ENSG00000180777	ENSMUSG00000025431	ENSMUSG00000058600	ENSMUSG00000040035	ENSGALG00010009079	ENSGALG00010019707	ENSGALG00010024615	ENSDARG00000112589	ENSDARG00000105479	ENSDARG00000109289	ENSPCIG00000036456	ENSPCIG00000025438	ENSPCIG00000025915	ENSTRUG00000020282	ENSTRUG00000005809	ENSTRUG00000029735	C30B5.3.2	T20B12.1.1	Y116A8C.33a.1	AT1G17970	AT5G58380	AT5G20270
ENSG00000080603	ENSG00000163359	ENSG00000168477	ENSMUSG00000020124	ENSMUSG00000021051	ENSMUSG00000029204	ENSGALG00010014362	ENSGALG00010009257	ENSGALG00010010859	ENSDARG00000075444	ENSDARG00000059246	ENSDARG00000111310	ENSPCIG00000008372	ENSPCIG00000030892	ENSPCIG00000014986	ENSTRUG00000003569	ENSTRUG00000019910	ENSTRUG00000014076	C32H11.4.1	Y23H5B.12b.1	C50E10.4c.1	AT3G45670	AT5G51130	AT1G69160
ENSG00000143155	ENSG00000105695	ENSG00000168143	ENSMUSG00000091122	ENSMUSG00000040183	ENSMUSG00000017929	ENSGALG00010012140	ENSGALG00010000569	ENSGALG00010022253	ENSDARG00000075725	ENSDARG00000020544	ENSDARG00000114083	ENSPCIG00000020543	ENSPCIG00000006667	ENSPCIG00000019241	ENSTRUG00000003785	ENSTRUG00000022472	ENSTRUG00000022355	ZK228.1.1	F35H10.3.1	F56A11.5b.1	AT1G54400	AT4G20555	AT4G02410
ENSG00000220948	ENSG00000166562	ENSG00000102743	ENSMUSG00000078872	ENSMUSG00000038732	ENSMUSG00000027752	ENSGALG00010016868	ENSGALG00010014346	ENSGALG00010018035	ENSDARG00000104924	ENSDARG00000053684	ENSDARG00000093374	ENSPCIG00000026850	ENSPCIG00000033722	ENSPCIG00000026201	ENSTRUG00000016687	ENSTRUG00000017044	ENSTRUG00000005883	F43G6.6.1	C51E3.1.2	Y119C1B.3.1	AT4G15733	AT5G53980	AT3G23165
ENSG00000110660	ENSG00000168890	ENSG00000148180	ENSMUSG00000026615	ENSMUSG00000022540	ENSMUSG00000037254	ENSGALG00010007795	ENSGALG00010024736	ENSGALG00010029483	ENSDARG00000076376	ENSDARG00000112151	ENSDARG00000045486	ENSPCIG00000014304	ENSPCIG00000015897	ENSPCIG00000006610	ENSTRUG00000004405	ENSTRUG00000023567	ENSTRUG00000009580	Y53F4B.1.1	T25E12.4d.1	F54E12.2.2	AT3G45990	AT1G78840	AT5G62910
ENSG00000100347	ENSG00000173898	ENSG00000189182	ENSMUSG00000039089	ENSMUSG00000041528	ENSMUSG00000028786	ENSGALG00010009437	ENSGALG00010019282	ENSGALG00010024898	ENSDARG00000115907	ENSDARG00000063713	ENSDARG00000077356	ENSPCIG00000018782	ENSPCIG00000004705	ENSPCIG00000011360	ENSTRUG00000028289	ENSTRUG00000021404	ENSTRUG00000010159	B0286.4c.4	ZK54.2a.1	F58B4.5.1	AT5G11010	AT2G21340	AT5G14490
ENSG00000109944	ENSG00000087237	ENSG00000165929	ENSMUSG00000019773	ENSMUSG00000048120	ENSMUSG00000034544	ENSGALG00010014722	ENSGALG00010018069	ENSGALG00010017077	ENSDARG00000089844	ENSDARG00000052775	ENSDARG00000026198	ENSPCIG00000024655	ENSPCIG00000029875	ENSPCIG00000006357	ENSTRUG00000023575	ENSTRUG00000015268	ENSTRUG00000012534	E03H4.3.1	C32H11.4.1	C43G2.4.3	AT5G54780	AT1G26770	AT5G53020
ENSG00000113492	ENSG00000100354	ENSG00000172046	ENSMUSG00000038127	ENSMUSG00000049676	ENSMUSG00000066153	ENSGALG00010024871	ENSGALG00010007651	ENSGALG00010016548	ENSDARG00000098599	ENSDARG00000035835	ENSDARG00000043769	ENSPCIG00000022571	ENSPCIG00000004408	ENSPCIG00000026921	ENSTRUG00000001245	ENSTRUG00000015079	ENSTRUG00000026979	T25G3.2.2	H22K11.2.1	F01G4.6a.1	AT1G68870	AT4G26050	AT2G22520
ENSG00000166710	ENSG00000133265	ENSG00000174672	ENSMUSG00000078520	ENSMUSG00000038102	ENSMUSG00000027525	ENSGALG00010004717	ENSGALG00010021193	ENSGALG00010008219	ENSDARG00000039579	ENSDARG00000069540	ENSDARG00000078582	ENSPCIG00000018270	ENSPCIG00000010815	ENSPCIG00000002235	ENSTRUG00000009141	ENSTRUG00000027395	ENSTRUG00000011187	Y59A8B.23a.1	Y113G7A.9a.1	C18E3.2.1	AT4G26700	AT3G04800	AT4G00500
ENSG00000120215	ENSG00000089685	ENSG00000152254	ENSMUSG00000091563	ENSMUSG00000024968	ENSMUSG00000032295	ENSGALG00010005493	ENSGALG00010003406	ENSGALG00010022173	ENSDARG00000029305	ENSDARG00000031534	ENSDARG00000110996	ENSPCIG00000009986	ENSPCIG00000037453	ENSPCIG00000032621	ENSTRUG00000004058	ENSTRUG00000012111	ENSTRUG00000002490	C01F6.2.1	K08F11.3.1	F14H3.3.1	AT1G42980	AT1G32690	AT2G13965
ENSG00000134201	ENSG00000123815	ENSG00000138617	ENSMUSG00000033114	ENSMUSG00000030781	ENSMUSG00000029121	ENSGALG00010011564	ENSGALG00010021419	ENSGALG00010019823	ENSDARG00000099197	ENSDARG00000101369	ENSDARG00000098599	ENSPCIG00000018952	ENSPCIG00000029448	ENSPCIG00000024389	ENSTRUG00000000935	ENSTRUG00000007218	ENSTRUG00000030757	Y44A6D.6.1	B0361.7.2	ZK622.3d.2	AT2G41920	AT5G53080	AT4G33440
ENSG00000140391	ENSG00000178409	ENSG00000101871	ENSMUSG00000058124	ENSMUSG00000094950	ENSMUSG00000056124	ENSGALG00010021618	ENSGALG00010011866	ENSGALG00010005272	ENSDARG00000076830	ENSDARG00000103093	ENSDARG00000019778	ENSPCIG00000013097	ENSPCIG00000013311	ENSPCIG00000007865	ENSTRUG00000022042	ENSTRUG00000013324	ENSTRUG00000021238	F58E6.1.1	Y48E1C.4b.1	K11D12.4.1	AT4G25420	AT1G68030	AT1G66420
ENSG00000126218	ENSG00000187957	ENSG00000141664	ENSMUSG00000017740	ENSMUSG00000018076	ENSMUSG00000029722	ENSGALG00010017439	ENSGALG00010017068	ENSGALG00010012650	ENSDARG00000062855	ENSDARG00000079564	ENSDARG00000059858	ENSPCIG00000006713	ENSPCIG00000000192	ENSPCIG00000019537	ENSTRUG00000016646	ENSTRUG00000008446	ENSTRUG00000006931	B0432.10.1	C39B10.2c.1	F08D12.4a.1	AT3G61860	AT4G25580	AT2G16270
ENSG00000144619	ENSG00000031081	ENSG00000164548	ENSMUSG00000056605	ENSMUSG00000053856	ENSMUSG00000000804	ENSGALG00010007780	ENSGALG00010022837	ENSGALG00010011708	ENSDARG00000093877	ENSDARG00000090822	ENSDARG00000039757	ENSPCIG00000033355	ENSPCIG00000014718	ENSPCIG00000025762	ENSTRUG00000027958	ENSTRUG00000032733	ENSTRUG00000003805	T06F4.1c.1	C04E6.9.1	F22B8.7.1	AT5G52030	AT5G42060	AT1G06770
ENSG00000164485	ENSG00000177030	ENSG00000112081	ENSMUSG00000035694	ENSMUSG00000028159	ENSMUSG00000000552	ENSGALG00010014976	ENSGALG00010013459	ENSGALG00010013528	ENSDARG00000097718	ENSDARG00000079105	ENSDARG00000110564	ENSPCIG00000024839	ENSPCIG00000003254	ENSPCIG00000014090	ENSTRUG00000020034	ENSTRUG00000012403	ENSTRUG00000014969	K01G5.6.1	W09B6.1a.2	D1079.1c.1	AT5G49060	AT3G11450	AT4G04360
ENSG00000189067	ENSG00000012963	ENSG00000140259	ENSMUSG00000031535	ENSMUSG00000026718	ENSMUSG00000022949	ENSGALG00010003275	ENSGALG00010027123	ENSGALG00010028171	ENSDARG00000031848	ENSDARG00000042477	ENSDARG00000015824	ENSPCIG00000012646	ENSPCIG00000013463	ENSPCIG00000021261	ENSTRUG00000012292	ENSTRUG00000014975	ENSTRUG00000008352	F15E11.4.1	C28G1.10.1	F17B5.1a.1	AT1G57670	AT3G52060	AT2G26490
ENSG00000196914	ENSG00000128335	ENSG00000125971	ENSMUSG00000042265	ENSMUSG00000021418	ENSMUSG00000028927	ENSGALG00010005466	ENSGALG00010018443	ENSGALG00010008153	ENSDARG00000021336	ENSDARG00000004692	ENSDARG00000086184	ENSPCIG00000012178	ENSPCIG00000015343	ENSPCIG00000030300	ENSTRUG00000009603	ENSTRUG00000023034	ENSTRUG00000029771	T01G6.7.1	C11E4.3a.1	F38B2.3b.1	AT3G14300	AT5G51650	AT5G06680
ENSG00000105270	ENSG00000163512	ENSG00000111481	ENSMUSG00000022241	ENSMUSG00000096750	ENSMUSG00000102252	ENSGALG00010001753	ENSGALG00010006106	ENSGALG00010002300	ENSDARG00000053979	ENSDARG00000090741	ENSDARG00000002401	ENSPCIG00000024657	ENSPCIG00000000985	ENSPCIG00000025469	ENSTRUG00000028363	ENSTRUG00000025255	ENSTRUG00000004960	T23G7.1.1	T01B7.5b.6	D2030.9b.1	AT5G01070	ATMG00220	AT5G47470
ENSG00000159842	ENSG00000106123	ENSG00000050730	ENSMUSG00000070594	ENSMUSG00000029456	ENSMUSG00000031575	ENSGALG00010004976	ENSGALG00010029374	ENSGALG00010010659	ENSDARG00000087597	ENSDARG00000044011	ENSDARG00000035018	ENSPCIG00000018043	ENSPCIG00000025747	ENSPCIG00000029080	ENSTRUG00000005753	ENSTRUG00000000238	ENSTRUG00000021000	Y47H10A.4.1	F35H8.3.1	C24B5.4.1	AT5G39690	AT4G26350	AT5G02940
ENSG00000106336	ENSG00000172469	ENSG00000205758	ENSMUSG00000040651	ENSMUSG00000026311	ENSMUSG00000035151	ENSGALG00010029701	ENSGALG00010003661	ENSGALG00010013746	ENSDARG00000060306	ENSDARG00000102307	ENSDARG00000045228	ENSPCIG00000028970	ENSPCIG00000020107	ENSPCIG00000036695	ENSTRUG00000011600	ENSTRUG00000027995	ENSTRUG00000030850	Y53G8B.2.1	Y79H2A.11a.1	T28C12.4a.1	AT2G14710	AT4G01703	AT2G24625
ENSG00000153767	ENSG00000008853	ENSG00000183741	ENSMUSG00000017999	ENSMUSG00000069094	ENSMUSG00000035640	ENSGALG00010012962	ENSGALG00010009743	ENSGALG00010011941	ENSDARG00000103118	ENSDARG00000058699	ENSDARG00000101176	ENSPCIG00000009363	ENSPCIG00000002169	ENSPCIG00000026595	ENSTRUG00000005081	ENSTRUG00000019712	ENSTRUG00000002396	Y65B4A.9a.1	C45B11.1a.1	H38K22.2a.2	AT2G39110	AT4G29610	AT2G40450
ENSG00000112246	ENSG00000152433	ENSG00000278803	ENSMUSG00000024561	ENSMUSG00000031605	ENSMUSG00000073406	ENSGALG00010009031	ENSGALG00010024288	ENSGALG00010003914	ENSDARG00000074075	ENSDARG00000070390	ENSDARG00000079253	ENSPCIG00000004811	ENSPCIG00000015180	ENSPCIG00000003302	ENSTRUG00000008845	ENSTRUG00000022941	ENSTRUG00000020847	D2096.10.2	K07F5.17.1	R09H10.5.1	AT1G66510	AT1G78110	AT1G23550
ENSG00000109046	ENSG00000170190	ENSG00000183206	ENSMUSG00000031148	ENSMUSG00000026648	ENSMUSG00000010277	ENSGALG00010018670	ENSGALG00010029926	ENSGALG00010003470	ENSDARG00000012860	ENSDARG00000093008	ENSDARG00000024032	ENSPCIG00000024763	ENSPCIG00000002535	ENSPCIG00000029404	ENSTRUG00000003431	ENSTRUG00000003486	ENSTRUG00000016031	C56E6.1.1	F21D5.2c.1	F54D12.1.1	AT5G61800	AT3G11810	AT3G24260
ENSG00000113303	ENSG00000198276	ENSG00000170477	ENSMUSG00000001281	ENSMUSG00000031387	ENSMUSG00000038146	ENSGALG00010013561	ENSGALG00010022396	ENSGALG00010012767	ENSDARG00000022532	ENSDARG00000116613	ENSDARG00000112518	ENSPCIG00000016610	ENSPCIG00000011452	ENSPCIG00000002201	ENSTRUG00000023830	ENSTRUG00000013875	ENSTRUG00000027620	F10B5.5.1	K08C7.2.2	C04E7.3.1	AT3G04943	AT5G53120	AT4G20850
ENSG00000128731	ENSG00000160349	ENSG00000175497	ENSMUSG00000074796	ENSMUSG00000043089	ENSMUSG00000024593	ENSGALG00010016344	ENSGALG00010024872	ENSGALG00010012429	ENSDARG00000110276	ENSDARG00000110319	ENSDARG00000076933	ENSPCIG00000029529	ENSPCIG00000008059	ENSPCIG00000016938	ENSTRUG00000006562	ENSTRUG00000006518	ENSTRUG00000004836	C23G10.7b.1	W05F2.4b.1	F27E5.2.1	AT5G17290	AT5G49810	AT4G09465
ENSG00000102001	ENSG00000136546	ENSG00000170484	ENSMUSG00000037266	ENSMUSG00000021287	ENSMUSG00000031150	ENSGALG00010005881	ENSGALG00010022839	ENSGALG00010009780	ENSDARG00000044628	ENSDARG00000015290	ENSDARG00000045758	ENSPCIG00000006396	ENSPCIG00000005770	ENSPCIG00000032309	ENSTRUG00000000335	ENSTRUG00000002594	ENSTRUG00000001656	C28D4.4.1	F08A10.1e.1	B0273.2.1	AT5G60660	AT2G01810	AT5G61412
ENSG00000273706	ENSG00000110958	ENSG00000114302	ENSMUSG00000028136	ENSMUSG00000003380	ENSMUSG00000038388	ENSGALG00010015896	ENSGALG00010012875	ENSGALG00010003479	ENSDARG00000013379	ENSDARG00000061909	ENSDARG00000111404	ENSPCIG00000028100	ENSPCIG00000034467	ENSPCIG00000020509	ENSTRUG00000012254	ENSTRUG00000004769	ENSTRUG00000030191	F55H12.5.2	T06D8.8.1	Y39A3CL.4c.1	AT5G61180	AT1G28480	AT1G60970
ENSG00000008277	ENSG00000126603	ENSG00000174695	ENSMUSG00000031320	ENSMUSG00000024319	ENSMUSG00000036596	ENSGALG00010015200	ENSGALG00010021029	ENSGALG00010011480	ENSDARG00000111675	ENSDARG00000042881	ENSDARG00000012388	ENSPCIG00000004067	ENSPCIG00000034336	ENSPCIG00000009499	ENSTRUG00000016223	ENSTRUG00000009251	ENSTRUG00000010560	F31D4.8.1	R07G3.3b.1	E02A10.2a.1	AT5G15581	AT5G44120	AT1G34520
ENSG00000112282	ENSG00000243244	ENSG00000187243	ENSMUSG00000003865	ENSMUSG00000029624	ENSMUSG00000041609	ENSGALG00010014120	ENSGALG00010001556	ENSGALG00010006277	ENSDARG00000111853	ENSDARG00000057974	ENSDARG00000028625	ENSPCIG00000003337	ENSPCIG00000020459	ENSPCIG00000015600	ENSTRUG00000017419	ENSTRUG00000012921	ENSTRUG00000023382	T28F4.1.2	Y6E2A.10.1	F56A11.1.1	AT1G21880	AT2G33880	AT3G21160
ENSG00000112245	ENSG00000086696	ENSG00000186329	ENSMUSG00000020863	ENSMUSG00000000901	ENSMUSG00000026005	ENSGALG00010020745	ENSGALG00010000215	ENSGALG00010017582	ENSDARG00000024651	ENSDARG00000078417	ENSDARG00000112977	ENSPCIG00000020377	ENSPCIG00000012559	ENSPCIG00000019987	ENSTRUG00000000529	ENSTRUG00000020947	ENSTRUG00000005482	T04D1.2.1	C18F10.7a.1	F20B6.9.1	AT3G13340	AT1G53350	AT1G71880
ENSG00000135835	ENSG00000167531	ENSG00000198879	ENSMUSG00000026576	ENSMUSG00000010277	ENSMUSG00000020081	ENSGALG00010009663	ENSGALG00010012742	ENSGALG00010021239	ENSDARG00000115464	ENSDARG00000062148	ENSDARG00000097897	ENSPCIG00000002542	ENSPCIG00000018224	ENSPCIG00000035995	ENSTRUG00000017407	ENSTRUG00000020935	ENSTRUG00000013293	T24H10.5.1	C26B2.3a.2	W04G3.8.1	AT3G56860	AT5G11760	AT1G10210
ENSG00000162384	ENSG00000130787	ENSG00000141424	ENSMUSG00000043897	ENSMUSG00000075270	ENSMUSG00000039959	ENSGALG00010012339	ENSGALG00010007815	ENSGALG00010020069	ENSDARG00000090751	ENSDARG00000098414	ENSDARG00000094330	ENSPCIG00000022532	ENSPCIG00000019351	ENSPCIG00000032353	ENSTRUG00000001885	ENSTRUG00000001532	ENSTRUG00000011551	F30B5.4a.1	C30H6.5a.1	Y39D8B.2.1	AT4G33050	AT2G23530	AT2G22500
ENSG00000006607	ENSG00000106638	ENSG00000083520	ENSMUSG00000003680	ENSMUSG00000045667	ENSMUSG00000078495	ENSGALG00010029735	ENSGALG00010007658	ENSGALG00010013298	ENSDARG00000096514	ENSDARG00000041911	ENSDARG00000110856	ENSPCIG00000009966	ENSPCIG00000000999	ENSPCIG00000006773	ENSTRUG00000027132	ENSTRUG00000016933	ENSTRUG00000003719	F36G3.3.1	Y67A10A.3b.1	D2045.2.1	AT2G41080	AT3G02570	AT4G29090
ENSG00000069535	ENSG00000124875	ENSG00000160588	ENSMUSG00000039308	ENSMUSG00000028264	ENSMUSG00000014763	ENSGALG00010017188	ENSGALG00010001816	ENSGALG00010022956	ENSDARG00000111621	ENSDARG00000045930	ENSDARG00000098645	ENSPCIG00000020307	ENSPCIG00000007497	ENSPCIG00000006076	ENSTRUG00000012615	ENSTRUG00000005215	ENSTRUG00000028809	Y41D4B.4a.1	W02D9.3.1	F32D8.13b.1	AT1G09812	AT5G20890	AT5G42965
ENSG00000106868	ENSG00000169813	ENSG00000148399	ENSMUSG00000066258	ENSMUSG00000063727	ENSMUSG00000036899	ENSGALG00010027394	ENSGALG00010000203	ENSGALG00010026205	ENSDARG00000015524	ENSDARG00000035605	ENSDARG00000034189	ENSPCIG00000015115	ENSPCIG00000003168	ENSPCIG00000023135	ENSTRUG00000006630	ENSTRUG00000006749	ENSTRUG00000007293	H14E04.3.1	B0222.11.1	F12F3.1d.1	AT3G53480	AT5G22510	AT3G10330
ENSG00000156218	ENSG00000150316	ENSG00000130300	ENSMUSG00000013089	ENSMUSG00000028743	ENSMUSG00000031381	ENSGALG00010001704	ENSGALG00010015165	ENSGALG00010020816	ENSDARG00000102893	ENSDARG00000102023	ENSDARG00000087245	ENSPCIG00000028356	ENSPCIG00000030546	ENSPCIG00000011294	ENSTRUG00000006139	ENSTRUG00000016201	ENSTRUG00000018306	C30H6.5a.1	Y45F10A.6b.1	R11E3.5a.1	AT4G02220	AT5G51000	AT4G27100
ENSG00000149806	ENSG00000205186	ENSG00000105677	ENSMUSG00000028990	ENSMUSG00000026172	ENSMUSG00000038429	ENSGALG00010016675	ENSGALG00010028107	ENSGALG00010025003	ENSDARG00000032578	ENSDARG00000115862	ENSDARG00000115996	ENSPCIG00000028576	ENSPCIG00000022568	ENSPCIG00000015719	ENSTRUG00000020369	ENSTRUG00000008402	ENSTRUG00000024089	Y37A1A.2.2	D2096.2a.1	Y64G10A.6.1	AT3G29050	AT3G18580	AT5G09650
ENSG00000255154	ENSG00000242485	ENSG00000205238	ENSMUSG00000074272	ENSMUSG00000053964	ENSMUSG00000020705	ENSGALG00010018837	ENSGALG00010001254	ENSGALG00010011960	ENSDARG00000021200	ENSDARG00000115111	ENSDARG00000077516	ENSPCIG00000029590	ENSPCIG00000015099	ENSPCIG00000027556	ENSTRUG00000016201	ENSTRUG00000009101	ENSTRUG00000015423	R04A9.2.1	R10E8.1a.1	B0228.1.1	AT2G39470	AT2G03450	AT1G34015
ENSG00000143314	ENSG00000167644	ENSG00000071859	ENSMUSG00000022558	ENSMUSG00000020919	ENSMUSG00000092544	ENSGALG00010010635	ENSGALG00010011963	ENSGALG00010005470	ENSDARG00000004167	ENSDARG00000098780	ENSDARG00000102414	ENSPCIG00000004151	ENSPCIG00000030768	ENSPCIG00000023984	ENSTRUG00000001498	ENSTRUG00000031774	ENSTRUG00000024423	C18H7.8.1	Y37H2C.4.1	K04G2.5a.3	AT5G08050	AT3G08680	AT5G26220
ENSG00000167186	ENSG00000163626	ENSG00000117601	ENSMUSG00000028488	ENSMUSG00000082361	ENSMUSG00000019539	ENSGALG00010004142	ENSGALG00010018244	ENSGALG00010002380	ENSDARG00000013317	ENSDARG00000034633	ENSDARG00000063352	ENSPCIG00000029156	ENSPCIG00000024953	ENSPCIG00000026904	ENSTRUG00000026903	ENSTRUG00000008541	ENSTRUG00000012696	C55C3.6b.1	F10D2.6.1	E04F6.11d.1	AT4G39050	AT1G67635	AT1G72310
ENSG00000122970	ENSG00000105550	ENSG00000187726	ENSMUSG00000039509	ENSMUSG00000021209	ENSMUSG00000024734	ENSGALG00010028123	ENSGALG00010027321	ENSGALG00010029376	ENSDARG00000056678	ENSDARG00000005774	ENSDARG00000025301	ENSPCIG00000025572	ENSPCIG00000003425	ENSPCIG00000030182	ENSTRUG00000012550	ENSTRUG00000014043	ENSTRUG00000009530	F40A3.7.1	F52F12.4.1	C29F7.1.3	AT1G22730	AT4G34680	AT2G16810
ENSG00000161217	ENSG00000127329	ENSG00000180329	ENSMUSG00000071540	ENSMUSG00000090336	ENSMUSG00000031697	ENSGALG00010007895	ENSGALG00010028022	ENSGALG00010012968	ENSDARG00000114864	ENSDARG00000096949	ENSDARG00000100264	ENSPCIG00000007261	ENSPCIG00000027661	ENSPCIG00000029535	ENSTRUG00000010087	ENSTRUG00000020944	ENSTRUG00000007536	T26H5.5.1	F22D3.1k.2	M151.1b.1	AT1G10745	AT5G24790	AT4G38370
ENSG00000125991	ENSG00000183283	ENSG00000041353	ENSMUSG00000021948	ENSMUSG00000034220	ENSMUSG00000024213	ENSGALG00010000546	ENSGALG00010027664	ENSGALG00010016619	ENSDARG00000062707	ENSDARG00000099902	ENSDARG00000044144	ENSPCIG00000006049	ENSPCIG00000001626	ENSPCIG00000007304	ENSTRUG00000026515	ENSTRUG00000033219	ENSTRUG00000031818	C18E9.2a.1	T20D4.1.1	Y57G11C.24k.1	AT5G40030	AT3G27473	AT2G42770
ENSG00000184634	ENSG00000131981	ENSG00000130881	ENSMUSG00000029685	ENSMUSG00000042348	ENSMUSG00000024901	ENSGALG00010017615	ENSGALG00010028434	ENSGALG00010003214	ENSDARG00000039346	ENSDARG00000025033	ENSDARG00000025754	ENSPCIG00000028606	ENSPCIG00000032699	ENSPCIG00000027999	ENSTRUG00000013207	ENSTRUG00000011217	ENSTRUG00000019808	Y53C10A.10.1	F56B3.10.1	F54D11.1.1	AT1G21738	AT2G07706	AT2G20880
ENSG00000170482	ENSG00000053524	ENSG00000144815	ENSMUSG00000024734	ENSMUSG00000015120	ENSMUSG00000063904	ENSGALG00010004235	ENSGALG00010028392	ENSGALG00010029700	ENSDARG00000114629	ENSDARG00000071774	ENSDARG00000110595	ENSPCIG00000008679	ENSPCIG00000025990	ENSPCIG00000036826	ENSTRUG00000030784	ENSTRUG00000012031	ENSTRUG00000015469	T05D4.5.1	R11G11.2.1	F56F3.2a.1	AT1G35260	AT3G56250	AT3G62160
ENSG00000105176	ENSG00000274512	ENSG00000274736	ENSMUSG00000079299	ENSMUSG00000022629	ENSMUSG00000041505	ENSGALG00010002788	ENSGALG00010024904	ENSGALG00010024334	ENSDARG00000003903	ENSDARG00000091637	ENSDARG00000100322	ENSPCIG00000014620	ENSPCIG00000017788	ENSPCIG00000028709	ENSTRUG00000013994	ENSTRUG00000022947	ENSTRUG00000011057	Y38F2AR.10.1	W02B12.13b.1	F43G9.2b.2	AT2G13430	AT4G13840	AT4G32535
ENSG00000249853	ENSG00000204897	ENSG00000100884	ENSMUSG00000002812	ENSMUSG00000056069	ENSMUSG00000039396	ENSGALG00010004624	ENSGALG00010009002	ENSGALG00010021162	ENSDARG00000044093	ENSDARG00000111644	ENSDARG00000045680	ENSPCIG00000006473	ENSPCIG00000020246	ENSPCIG00000025531	ENSTRUG00000024255	ENSTRUG00000030173	ENSTRUG00000019501	R02E12.2a.1	C03A3.2.1	M01H9.3b.2	AT3G62750	AT5G54910	AT4G29330
ENSG00000123933	ENSG00000142798	ENSG00000060688	ENSMUSG00000027744	ENSMUSG00000025075	ENSMUSG00000040264	ENSGALG00010005338	ENSGALG00010015033	ENSGALG00010006988	ENSDARG00000068993	ENSDARG00000042151	ENSDARG00000008575	ENSPCIG00000022944	ENSPCIG00000003411	ENSPCIG00000007175	ENSTRUG00000015493	ENSTRUG00000012438	ENSTRUG00000013805	F13H8.12b.1	Y92H12A.1a.1	C48B4.8b.1	AT1G02816	AT4G15215	AT2G40990
ENSG00000103266	ENSG00000170323	ENSG00000257093	ENSMUSG00000038115	ENSMUSG00000060787	ENSMUSG00000006342	ENSGALG00010015449	ENSGALG00010018628	ENSGALG00010009299	ENSDARG00000004502	ENSDARG00000036549	ENSDARG00000089641	ENSPCIG00000030300	ENSPCIG00000033314	ENSPCIG00000027769	ENSTRUG00000030801	ENSTRUG00000015305	ENSTRUG00000006508	B0334.4.1	Y71G12B.5a.1	T01B7.5b.6	AT5G64905	AT3G10420	AT4G21510
ENSG00000050130	ENSG00000197446	ENSG00000186501	ENSMUSG00000026839	ENSMUSG00000070332	ENSMUSG00000024851	ENSGALG00010028561	ENSGALG00010028009	ENSGALG00010011802	ENSDARG00000057107	ENSDARG00000053389	ENSDARG00000070683	ENSPCIG00000025228	ENSPCIG00000017761	ENSPCIG00000030298	ENSTRUG00000026216	ENSTRUG00000032804	ENSTRUG00000031200	C37C3.6b.1	Y87G2A.14.1	AH6.4.1	AT3G62950	AT1G01680	AT3G29040
ENSG00000165548	ENSG00000129226	ENSG00000049130	ENSMUSG00000060510	ENSMUSG00000114515	ENSMUSG00000055471	ENSGALG00010008050	ENSGALG00010026111	ENSGALG00010001453	ENSDARG00000071173	ENSDARG00000015006	ENSDARG00000007045	ENSPCIG00000030799	ENSPCIG00000018522	ENSPCIG00000019836	ENSTRUG00000020088	ENSTRUG00000005540	ENSTRUG00000007344	C34D4.14d.1	M01A10.2h.1	B0244.10a.1	AT2G34620	AT2G28050	AT5G52570
ENSG00000165494	ENSG00000137965	ENSG00000165914	ENSMUSG00000043036	ENSMUSG00000019873	ENSMUSG00000027199	ENSGALG00010011487	ENSGALG00010021743	ENSGALG00010003275	ENSDARG00000017988	ENSDARG00000113691	ENSDARG00000043220	ENSPCIG00000000066	ENSPCIG00000015474	ENSPCIG00000019730	ENSTRUG00000017380	ENSTRUG00000016939	ENSTRUG00000023152	ZK121.2.1	R153.1c.1	K03D3.1.1	AT1G32030	AT4G17780	AT3G04020
ENSG00000167080	ENSG00000081189	ENSG00000152939	ENSMUSG00000047888	ENSMUSG00000020570	ENSMUSG00000035354	ENSGALG00010010710	ENSGALG00010012084	ENSGALG00010029165	ENSDARG00000004771	ENSDARG00000054473	ENSDARG00000087421	ENSPCIG00000015126	ENSPCIG00000010914	ENSPCIG00000010307	ENSTRUG00000010826	ENSTRUG00000019727	ENSTRUG00000010604	C49A9.7.1	T01G6.10.1	R07B5.5.1	AT3G04680	AT1G69210	AT2G03440
ENSG00000141384	ENSG00000204540	ENSG00000242875	ENSMUSG00000025375	ENSMUSG00000062646	ENSMUSG00000026834	ENSGALG00010003531	ENSGALG00010028511	ENSGALG00010017556	ENSDARG00000070522	ENSDARG00000042189	ENSDARG00000014008	ENSPCIG00000019003	ENSPCIG00000013990	ENSPCIG00000023908	ENSTRUG00000005185	ENSTRUG00000033484	ENSTRUG00000008939	Y51A2D.19d.1	F49E8.3a.2	F33H12.1.1	AT3G02010	AT2G25270	AT3G24760
ENSG00000160299	ENSG00000125998	ENSG00000163565	ENSMUSG00000027552	ENSMUSG00000018848	ENSMUSG00000029126	ENSGALG00010022409	ENSGALG00010022819	ENSGALG00010029197	ENSDARG00000113143	ENSDARG00000110018	ENSDARG00000079055	ENSPCIG00000009560	ENSPCIG00000027984	ENSPCIG00000001743	ENSTRUG00000011753	ENSTRUG00000014825	ENSTRUG00000014288	F09G2.7.1	Y26D4A.2.1	Y108G3AL.2.2	AT3G30385	AT3G44140	AT1G65060
ENSG00000122787	ENSG00000108684	ENSG00000187522	ENSMUSG00000036061	ENSMUSG00000040134	ENSMUSG00000015484	ENSGALG00010008488	ENSGALG00010028549	ENSGALG00010018367	ENSDARG00000054319	ENSDARG00000093043	ENSDARG00000043055	ENSPCIG00000019805	ENSPCIG00000030048	ENSPCIG00000028994	ENSTRUG00000031411	ENSTRUG00000010274	ENSTRUG00000016449	F22D6.12.2	C04F5.9.1	F46C5.7.1	AT1G66240	AT3G45810	AT1G29680
ENSG00000188785	ENSG00000196387	ENSG00000180900	ENSMUSG00000033102	ENSMUSG00000007610	ENSMUSG00000020389	ENSGALG00010020019	ENSGALG00010012458	ENSGALG00010016700	ENSDARG00000015902	ENSDARG00000117119	ENSDARG00000101478	ENSPCIG00000022609	ENSPCIG00000019509	ENSPCIG00000033291	ENSTRUG00000003564	ENSTRUG00000014974	ENSTRUG00000019981	F49E2.4a.1	F39D8.1h.1	ZK39.4.1	AT4G09440	AT1G35910	AT3G18890
ENSG00000058673	ENSG00000138814	ENSG00000062822	ENSMUSG00000031371	ENSMUSG00000038010	ENSMUSG00000063873	ENSGALG00010004370	ENSGALG00010001461	ENSGALG00010027968	ENSDARG00000115100	ENSDARG00000113444	ENSDARG00000098679	ENSPCIG00000021906	ENSPCIG00000005937	ENSPCIG00000015761	ENSTRUG00000007479	ENSTRUG00000003925	ENSTRUG00000020635	Y113G7A.4a.1	F54D12.7.1	F11A5.5a.1	AT1G65680	AT3G11310	AT3G42153
ENSG00000169299	ENSG00000133835	ENSG00000168702	ENSMUSG00000027540	ENSMUSG00000026806	ENSMUSG00000026667	ENSGALG00010003303	ENSGALG00010004451	ENSGALG00010014877	ENSDARG00000053448	ENSDARG00000051912	ENSDARG00000109583	ENSPCIG00000025167	ENSPCIG00000007855	ENSPCIG00000029799	ENSTRUG00000004478	ENSTRUG00000001252	ENSTRUG00000005648	F07B10.3.1	T05C1.4a.1	AH6.3.1	AT1G68330	AT1G48175	AT4G15210
ENSG00000168995	ENSG00000092345	ENSG00000130449	ENSMUSG00000031367	ENSMUSG00000022386	ENSMUSG00000068856	ENSGALG00010013544	ENSGALG00010021195	ENSGALG00010009629	ENSDARG00000045638	ENSDARG00000111773	ENSDARG00000109850	ENSPCIG00000019560	ENSPCIG00000011539	ENSPCIG00000016760	ENSTRUG00000010993	ENSTRUG00000013250	ENSTRUG00000000430	W07A8.3a.1	F29C12.5.1	W04G3.2.1	AT2G01430	AT3G10595	AT5G38840
ENSG00000183397	ENSG00000167595	ENSG00000138660	ENSMUSG00000023289	ENSMUSG00000036712	ENSMUSG00000020167	ENSGALG00010028002	ENSGALG00010028048	ENSGALG00010004235	ENSDARG00000028676	ENSDARG00000101236	ENSDARG00000087205	ENSPCIG00000027974	ENSPCIG00000035409	ENSPCIG00000019228	ENSTRUG00000032236	ENSTRUG00000028432	ENSTRUG00000010945	C01G8.9d.1	T01B4.1.1	Y48E1B.3a.1	AT4G13400	AT1G67035	AT5G37900
ENSG00000149452	ENSG00000177853	ENSG00000151883	ENSMUSG00000078675	ENSMUSG00000029122	ENSMUSG00000031270	ENSGALG00010021710	ENSGALG00010012798	ENSGALG00010020261	ENSDARG00000098810	ENSDARG00000102430	ENSDARG00000079553	ENSPCIG00000008052	ENSPCIG00000015703	ENSPCIG00000002151	ENSTRUG00000028100	ENSTRUG00000005093	ENSTRUG00000026954	T09E8.2.1	Y22D7AL.8a.2	C04F6.7.1	AT3G07310	AT1G76728	AT1G75640
ENSG00000158050	ENSG00000049323	ENSG00000067606	ENSMUSG00000100486	ENSMUSG00000091144	ENSMUSG00000018995	ENSGALG00010011365	ENSGALG00010008179	ENSGALG00010018576	ENSDARG00000037487	ENSDARG00000012840	ENSDARG00000109315	ENSPCIG00000037468	ENSPCIG00000016115	ENSPCIG00000005279	ENSTRUG00000000705	ENSTRUG00000031074	ENSTRUG00000017803	Y41E3.11b.1	ZK666.15.1	F58A4.8.1	AT5G02990	AT4G13160	AT5G62660
ENSG00000198089	ENSG00000113068	ENSG00000183044	ENSMUSG00000032590	ENSMUSG00000020859	ENSMUSG00000031214	ENSGALG00010019072	ENSGALG00010014946	ENSGALG00010013814	ENSDARG00000113238	ENSDARG00000079385	ENSDARG00000024109	ENSPCIG00000010896	ENSPCIG00000018807	ENSPCIG00000000733	ENSTRUG00000007174	ENSTRUG00000026801	ENSTRUG00000014546	F55A12.3.3	C53D6.2.1	Y95D11A.1.1	AT1G24220	AT5G56110	AT1G21110
ENSG00000104419	ENSG00000166226	ENSG00000167434	ENSMUSG00000075486	ENSMUSG00000039804	ENSMUSG00000011034	ENSGALG00010018613	ENSGALG00010014408	ENSGALG00010012404	ENSDARG00000024717	ENSDARG00000099133	ENSDARG00000111733	ENSPCIG00000019318	ENSPCIG00000017730	ENSPCIG00000006139	ENSTRUG00000010752	ENSTRUG00000010546	ENSTRUG00000008167	B0491.6b.1	C09G12.11.1	F37C12.1.1	AT5G02160	AT4G19740	AT5G40990
ENSG00000111424	ENSG00000080573	ENSG00000144649	ENSMUSG00000056770	ENSMUSG00000057454	ENSMUSG00000078496	ENSGALG00010004883	ENSGALG00010022817	ENSGALG00010021459	ENSDARG00000100851	ENSDARG00000030479	ENSDARG00000100137	ENSPCIG00000030262	ENSPCIG00000025978	ENSPCIG00000026810	ENSTRUG00000000387	ENSTRUG00000015510	ENSTRUG00000022583	C13B7.4a.1	C04A2.3e.1	C43G2.1a.1	AT3G48440	AT1G77390	AT5G18065
ENSG00000157870	ENSG00000196268	ENSG00000198707	ENSMUSG00000000804	ENSMUSG00000061119	ENSMUSG00000019214	ENSGALG00010005357	ENSGALG00010011816	ENSGALG00010010253	ENSDARG00000041449	ENSDARG00000115315	ENSDARG00000116084	ENSPCIG00000030481	ENSPCIG00000026013	ENSPCIG00000007959	ENSTRUG00000013718	ENSTRUG00000031156	ENSTRUG00000017275	F59D6.1c.1	F33D4.4.2	T10H9.2.1	AT3G53330	AT1G19680	AT5G01020
ENSG00000135824	ENSG00000103569	ENSG00000162374	ENSMUSG00000031458	ENSMUSG00000028677	ENSMUSG00000059734	ENSGALG00010002576	ENSGALG00010011949	ENSGALG00010007717	ENSDARG00000116730	ENSDARG00000076118	ENSDARG00000113544	ENSPCIG00000008273	ENSPCIG00000026595	ENSPCIG00000030392	ENSTRUG00000002893	ENSTRUG00000009769	ENSTRUG00000016678	F29G6.2.1	F22B7.1.1	ZK370.4a.1	AT1G75720	AT4G14840	AT1G66830
ENSG00000169085	ENSG00000154127	ENSG00000090238	ENSMUSG00000045983	ENSMUSG00000005667	ENSMUSG00000025162	ENSGALG00010007886	ENSGALG00010010978	ENSGALG00010022308	ENSDARG00000075551	ENSDARG00000110836	ENSDARG00000079329	ENSPCIG00000029585	ENSPCIG00000013052	ENSPCIG00000022322	ENSTRUG00000016448	ENSTRUG00000009032	ENSTRUG00000003494	F53G2.6b.1	K09D9.9.1	B0273.1a.2	AT5G18720	AT1G20680	AT3G55010
ENSG00000118965	ENSG00000137944	ENSG00000101413	ENSMUSG00000078866	ENSMUSG00000061479	ENSMUSG00000020150	ENSGALG00010005167	ENSGALG00010004974	ENSGALG00010000777	ENSDARG00000060008	ENSDARG00000113936	ENSDARG00000035544	ENSPCIG00000016896	ENSPCIG00000021507	ENSPCIG00000005925	ENSTRUG00000009344	ENSTRUG00000020510	ENSTRUG00000013113	T19D12.1b.1	F27C1.7a.3	T06E4.7.1	AT1G73160	AT1G10550	AT1G26290
ENSG00000205238	ENSG00000170265	ENSG00000131096	ENSMUSG00000032570	ENSMUSG00000051788	ENSMUSG00000019826	ENSGALG00010024327	ENSGALG00010020945	ENSGALG00010017810	ENSDARG00000040184	ENSDARG00000115182	ENSDARG00000078802	ENSPCIG00000015600	ENSPCIG00000028027	ENSPCIG00000035084	ENSTRUG00000010264	ENSTRUG00000006560	ENSTRUG00000026394	ZK813.4b.1	Y62E10A.2.1	C10C5.6e.1	AT3G25460	AT1G48860	AT3G54240
ENSG00000240771	ENSG00000138741	ENSG00000108960	ENSMUSG00000039191	ENSMUSG00000027663	ENSMUSG00000030851	ENSGALG00010007357	ENSGALG00010020175	ENSGALG00010005455	ENSDARG00000091138	ENSDARG00000061797	ENSDARG00000075560	ENSPCIG00000024191	ENSPCIG00000009185	ENSPCIG00000018122	ENSTRUG00000025390	ENSTRUG00000017951	ENSTRUG00000025093	F20D12.1b.1	F32A5.5a.1	C32H11.13.1	AT4G34670	AT4G10770	AT1G21860
ENSG00000100271	ENSG00000007933	ENSG00000131095	ENSMUSG00000006389	ENSMUSG00000022085	ENSMUSG00000072825	ENSGALG00010006602	ENSGALG00010021999	ENSGALG00010021088	ENSDARG00000060549	ENSDARG00000102941	ENSDARG00000019530	ENSPCIG00000023009	ENSPCIG00000005144	ENSPCIG00000010747	ENSTRUG00000007837	ENSTRUG00000027401	ENSTRUG00000016015	C46H11.7.1	B0331.2.1	T22B7.1b.2	AT1G22230	AT1G07870	AT1G23350
ENSG00000152672	ENSG00000101003	ENSG00000154217	ENSMUSG00000030352	ENSMUSG00000027165	ENSMUSG00000024451	ENSGALG00010013199	ENSGALG00010004154	ENSGALG00010006267	ENSDARG00000115606	ENSDARG00000117165	ENSDARG00000020956	ENSPCIG00000018285	ENSPCIG00000029171	ENSPCIG00000002709	ENSTRUG00000002407	ENSTRUG00000000284	ENSTRUG00000018034	W05F2.6a.1	T11A5.3.1	C40C9.5a.1	AT3G11910	AT2G13126	AT1G53780
ENSG00000157827	ENSG00000186439	ENSG00000070729	ENSMUSG00000095550	ENSMUSG00000040265	ENSMUSG00000078716	ENSGALG00010029190	ENSGALG00010029414	ENSGALG00010021655	ENSDARG00000011445	ENSDARG00000061544	ENSDARG00000114748	ENSPCIG00000019536	ENSPCIG00000017363	ENSPCIG00000030127	ENSTRUG00000023986	ENSTRUG00000027428	ENSTRUG00000010210	Y34B4A.8b.2	R155.1a.1	W03D8.1.1	AT5G37450	AT2G46850	AT5G27890
ENSG00000168509	ENSG00000185010	ENSG00000179632	ENSMUSG00000028392	ENSMUSG00000031986	ENSMUSG00000031220	ENSGALG00010019934	ENSGALG00010024001	ENSGALG00010022957	ENSDARG00000100954	ENSDARG00000097415	ENSDARG00000076317	ENSPCIG00000014822	ENSPCIG00000030957	ENSPCIG00000033871	ENSTRUG00000024089	ENSTRUG00000013509	ENSTRUG00000001335	ZK662.4.2	T04G9.1b.1	T27D12.2e.1	AT3G46960	AT3G45040	AT5G25590
ENSG00000173599	ENSG00000138303	ENSG00000163599	ENSMUSG00000042073	ENSMUSG00000073117	ENSMUSG00000044313	ENSGALG00010009788	ENSGALG00010010341	ENSGALG00010013786	ENSDARG00000102274	ENSDARG00000110095	ENSDARG00000052114	ENSPCIG00000032085	ENSPCIG00000017960	ENSPCIG00000017215	ENSTRUG00000006711	ENSTRUG00000028925	ENSTRUG00000004066	F57C12.2.1	C39F7.4.1	Y38H8A.7.1	AT4G24030	AT5G10250	AT4G27150
ENSG00000169762	ENSG00000162949	ENSG00000181195	ENSMUSG00000031652	ENSMUSG00000006288	ENSMUSG00000020671	ENSGALG00010009778	ENSGALG00010025513	ENSGALG00010002339	ENSDARG00000015851	ENSDARG00000111290	ENSDARG00000112891	ENSPCIG00000020968	ENSPCIG00000012409	ENSPCIG00000011306	ENSTRUG00000006885	ENSTRUG00000023972	ENSTRUG00000009090	F43C1.5.1	Y119D3B.17.1	C35B1.8.1	AT3G51250	AT3G21810	AT3G25100
ENSG00000130176	ENSG00000177238	ENSG00000196240	ENSMUSG00000023433	ENSMUSG00000091243	ENSMUSG00000094584	ENSGALG00010008527	ENSGALG00010027955	ENSGALG00010025837	ENSDARG00000017624	ENSDARG00000019810	ENSDARG00000040566	ENSPCIG00000012635	ENSPCIG00000009276	ENSPCIG00000026862	ENSTRUG00000010272	ENSTRUG00000026863	ENSTRUG00000013369	R08E5.3.1	ZK666.11a.1	F59A3.6a.4	AT3G10990	AT2G15327	AT2G03020
ENSG00000005175	ENSG00000165841	ENSG00000080644	ENSMUSG00000078940	ENSMUSG00000064254	ENSMUSG00000028351	ENSGALG00010008824	ENSGALG00010010845	ENSGALG00010027185	ENSDARG00000098361	ENSDARG00000078938	ENSDARG00000113152	ENSPCIG00000008211	ENSPCIG00000018914	ENSPCIG00000028947	ENSTRUG00000009516	ENSTRUG00000015124	ENSTRUG00000015645	T22G5.5a.1	B0286.4c.7	F59A7.9.1	AT4G12900	AT2G07560	AT2G46735
ENSG00000112697	ENSG00000184635	ENSG00000104369	ENSMUSG00000020721	ENSMUSG00000005580	ENSMUSG00000030353	ENSGALG00010020346	ENSGALG00010024682	ENSGALG00010024186	ENSDARG00000016085	ENSDARG00000046092	ENSDARG00000089312	ENSPCIG00000011971	ENSPCIG00000002586	ENSPCIG00000032892	ENSTRUG00000025293	ENSTRUG00000028465	ENSTRUG00000023236	T04D3.4a.1	C44C8.6.1	C48G7.3a.1	AT3G26930	AT5G07350	AT1G51370
ENSG00000164112	ENSG00000167553	ENSG00000162669	ENSMUSG00000003814	ENSMUSG00000038611	ENSMUSG00000019907	ENSGALG00010000633	ENSGALG00010022117	ENSGALG00010004751	ENSDARG00000058032	ENSDARG00000070486	ENSDARG00000090935	ENSPCIG00000026437	ENSPCIG00000015690	ENSPCIG00000017192	ENSTRUG00000004679	ENSTRUG00000026687	ENSTRUG00000014177	ZK20.6.1	T25D3.4b.1	F28A10.1.1	AT2G27100	AT4G09900	AT3G55490
ENSG00000155463	ENSG00000091181	ENSG00000111344	ENSMUSG00000036053	ENSMUSG00000037852	ENSMUSG00000047789	ENSGALG00010004240	ENSGALG00010002360	ENSGALG00010025917	ENSDARG00000014571	ENSDARG00000102433	ENSDARG00000001873	ENSPCIG00000013210	ENSPCIG00000013184	ENSPCIG00000003525	ENSTRUG00000028123	ENSTRUG00000014939	ENSTRUG00000015400	C40A11.2.1	C51E3.5.1	Y38C1AA.1a.1	AT3G01325	AT3G17860	AT5G53592
ENSG00000150628	ENSG00000132749	ENSG00000046651	ENSMUSG00000062515	ENSMUSG00000030016	ENSMUSG00000016541	ENSGALG00010016766	ENSGALG00010020896	ENSGALG00010021017	ENSDARG00000115273	ENSDARG00000092580	ENSDARG00000089355	ENSPCIG00000036342	ENSPCIG00000029994	ENSPCIG00000032873	ENSTRUG00000022774	ENSTRUG00000018578	ENSTRUG00000029041	Y72A10A.1a.1	F07H5.9a.1	C05C12.4.1	AT1G60410	AT5G04340	AT1G12110
ENSG00000162623	ENSG00000077092	ENSG00000174669	ENSMUSG00000025580	ENSMUSG00000024513	ENSMUSG00000027650	ENSGALG00010012879	ENSGALG00010022436	ENSGALG00010017441	ENSDARG00000099084	ENSDARG00000103119	ENSDARG00000105362	ENSPCIG00000020299	ENSPCIG00000014839	ENSPCIG00000015900	ENSTRUG00000014128	ENSTRUG00000008865	ENSTRUG00000032228	C26B2.3c.1	W01D2.2a.1	T06F4.1d.1	AT2G37170	AT1G55600	AT1G20750
ENSG00000167491	ENSG00000111554	ENSG00000107611	ENSMUSG00000044328	ENSMUSG00000037031	ENSMUSG00000040113	ENSGALG00010007328	ENSGALG00010022183	ENSGALG00010020618	ENSDARG00000091321	ENSDARG00000114701	ENSDARG00000005754	ENSPCIG00000004427	ENSPCIG00000010877	ENSPCIG00000029310	ENSTRUG00000004543	ENSTRUG00000020415	ENSTRUG00000012223	T06D8.1e.1	C02F12.3.2	W01A8.2a.1	AT5G62165	AT5G66985	AT5G44020
ENSG00000051596	ENSG00000170917	ENSG00000169896	ENSMUSG00000078813	ENSMUSG00000022837	ENSMUSG00000034071	ENSGALG00010000823	ENSGALG00010029429	ENSGALG00010018618	ENSDARG00000093135	ENSDARG00000109544	ENSDARG00000058603	ENSPCIG00000025518	ENSPCIG00000027993	ENSPCIG00000013777	ENSTRUG00000006660	ENSTRUG00000032424	ENSTRUG00000004790	B0303.11a.2	C02B10.1.1	ZK858.4a.1	AT3G18290	AT3G16160	AT5G12300
ENSG00000131480	ENSG00000115042	ENSG00000153162	ENSMUSG00000074377	ENSMUSG00000017264	ENSMUSG00000059639	ENSGALG00010010156	ENSGALG00010023514	ENSGALG00010015025	ENSDARG00000062054	ENSDARG00000091187	ENSDARG00000113395	ENSPCIG00000025418	ENSPCIG00000007618	ENSPCIG00000021835	ENSTRUG00000012823	ENSTRUG00000018312	ENSTRUG00000032595	Y37A1B.2c.1	C45B2.6.2	C44H9.6.2	AT5G44750	AT1G49580	AT2G20585
ENSG00000124134	ENSG00000112249	ENSG00000170485	ENSMUSG00000000159	ENSMUSG00000027942	ENSMUSG00000090626	ENSGALG00010012933	ENSGALG00010027129	ENSGALG00010024538	ENSDARG00000011459	ENSDARG00000071500	ENSDARG00000115583	ENSPCIG00000004913	ENSPCIG00000021820	ENSPCIG00000025402	ENSTRUG00000028875	ENSTRUG00000003452	ENSTRUG00000015220	Y16B4A.1.1	F58B3.8.1	F09C3.2.2	AT4G00300	AT2G46950	AT1G30910
ENSG00000160957	ENSG00000169436	ENSG00000103222	ENSMUSG00000059475	ENSMUSG00000030086	ENSMUSG00000031257	ENSGALG00010027870	ENSGALG00010011758	ENSGALG00010020939	ENSDARG00000007603	ENSDARG00000058606	ENSDARG00000007886	ENSPCIG00000034819	ENSPCIG00000011406	ENSPCIG00000020256	ENSTRUG00000030006	ENSTRUG00000007113	ENSTRUG00000024344	F57A8.5.1	F11A1.3a.1	Y47G6A.23b.1	AT1G08220	AT4G23630	AT1G19160
ENSG00000170456	ENSG00000125872	ENSG00000135919	ENSMUSG00000058818	ENSMUSG00000021115	ENSMUSG00000090326	ENSGALG00010022128	ENSGALG00010024321	ENSGALG00010018384	ENSDARG00000095854	ENSDARG00000062770	ENSDARG00000070470	ENSPCIG00000026495	ENSPCIG00000031267	ENSPCIG00000017853	ENSTRUG00000017929	ENSTRUG00000012245	ENSTRUG00000020011	T27C4.2b.1	Y53F4B.23.1	F53B1.7.1	AT3G26610	AT1G61566	AT1G26850
ENSG00000254521	ENSG00000108256	ENSG00000203747	ENSMUSG00000070639	ENSMUSG00000110353	ENSMUSG00000064127	ENSGALG00010000050	ENSGALG00010017537	ENSGALG00010012801	ENSDARG00000086056	ENSDARG00000115334	ENSDARG00000113431	ENSPCIG00000018234	ENSPCIG00000008228	ENSPCIG00000024949	ENSTRUG00000032771	ENSTRUG00000003469	ENSTRUG00000013876	ZK1067.1d.1	W05H5.3.1	F25F2.1b.1	AT4G01090	AT4G15417	AT1G09176
ENSG00000178385	ENSG00000197024	ENSG00000239264	ENSMUSG00000109824	ENSMUSG00000004994	ENSMUSG00000029513	ENSGALG00010009822	ENSGALG00010018309	ENSGALG00010024761	ENSDARG00000045518	ENSDARG00000067520	ENSDARG00000060756	ENSPCIG00000012822	ENSPCIG00000006792	ENSPCIG00000034966	ENSTRUG00000003047	ENSTRUG00000010231	ENSTRUG00000030903	E04F6.11i.1	F40G12.10.1	F22D3.1m.1	AT2G44820	ATMG01370	AT5G22940
ENSG00000163082	ENSG00000186638	ENSG00000261115	ENSMUSG00000038704	ENSMUSG00000096902	ENSMUSG00000026245	ENSGALG00010006101	ENSGALG00010009365	ENSGALG00010020958	ENSDARG00000035273	ENSDARG00000042232	ENSDARG00000112041	ENSPCIG00000003277	ENSPCIG00000017862	ENSPCIG00000017279	ENSTRUG00000011517	ENSTRUG00000005884	ENSTRUG00000027789	C17G10.4d.1	R11D1.7.1	T04A11.7a.1	AT2G22340	AT1G74990	AT1G34350
ENSG00000116809	ENSG00000144028	ENSG00000134986	ENSMUSG00000000753	ENSMUSG00000057176	ENSMUSG00000019738	ENSGALG00010013828	ENSGALG00010010740	ENSGALG00010022296	ENSDARG00000070368	ENSDARG00000107226	ENSDARG00000115409	ENSPCIG00000015880	ENSPCIG00000030579	ENSPCIG00000022775	ENSTRUG00000016704	ENSTRUG00000031835	ENSTRUG00000003040	ZK484.1a.1	Y5H2B.7.1	F57B10.4a.1	AT1G13170	AT1G18200	AT1G07690
ENSG00000156500	ENSG00000170054	ENSG00000030419	ENSMUSG00000061322	ENSMUSG00000031312	ENSMUSG00000027999	ENSGALG00010019024	ENSGALG00010027381	ENSGALG00010013767	ENSDARG00000112947	ENSDARG00000043081	ENSDARG00000074660	ENSPCIG00000019488	ENSPCIG00000009198	ENSPCIG00000005949	ENSTRUG00000005400	ENSTRUG00000004854	ENSTRUG00000032088	F35E12.6.1	W10D9.3a.2	C46E10.4.1	AT5G49000	AT3G18560	AT5G19970
ENSG00000108826	ENSG00000128011	ENSG00000101346	ENSMUSG00000024604	ENSMUSG00000034243	ENSMUSG00000000881	ENSGALG00010028474	ENSGALG00010001476	ENSGALG00010005165	ENSDARG00000025335	ENSDARG00000062114	ENSDARG00000069185	ENSPCIG00000022008	ENSPCIG00000029137	ENSPCIG00000026567	ENSTRUG00000018658	ENSTRUG00000011501	ENSTRUG00000015762	ZK1055.1.1	Y62E10A.19.1	T08G5.3a.1	ATMG00090	AT3G20910	AT1G19800
ENSG00000285765	ENSG00000006016	ENSG00000256660	ENSMUSG00000031485	ENSMUSG00000030051	ENSMUSG00000030341	ENSGALG00010006279	ENSGALG00010016904	ENSGALG00010020613	ENSDARG00000095050	ENSDARG00000059770	ENSDARG00000116801	ENSPCIG00000015427	ENSPCIG00000018367	ENSPCIG00000007312	ENSTRUG00000018460	ENSTRUG00000029888	ENSTRUG00000013554	Y17G9B.5.1	K01B6.1.2	C52A11.4g.1	AT2G37500	AT3G44620	AT2G13295
ENSG00000100106	ENSG00000172717	ENSG00000116299	ENSMUSG00000025958	ENSMUSG00000027016	ENSMUSG00000034377	ENSGALG00010009387	ENSGALG00010027590	ENSGALG00010017642	ENSDARG00000033327	ENSDARG00000090804	ENSDARG00000103480	ENSPCIG00000015232	ENSPCIG00000025392	ENSPCIG00000026120	ENSTRUG00000004266	ENSTRUG00000006344	ENSTRUG00000001989	H19M22.3c.1	T27B7.7a.1	F43C9.2b.1	AT3G10270	AT5G50130	AT1G68585
ENSG00000135363	ENSG00000108262	ENSG00000091972	ENSMUSG00000039206	ENSMUSG00000035614	ENSMUSG00000046836	ENSGALG00010014887	ENSGALG00010027667	ENSGALG00010016615	ENSDARG00000112845	ENSDARG00000095855	ENSDARG00000116080	ENSPCIG00000003709	ENSPCIG00000027925	ENSPCIG00000020053	ENSTRUG00000005940	ENSTRUG00000004741	ENSTRUG00000025534	T13H5.1h.1	R12A1.3a.1	T01G6.7.1	AT2G42725	AT3G20700	AT5G48140
ENSG00000175931	ENSG00000165487	ENSG00000134318	ENSMUSG00000007122	ENSMUSG00000040649	ENSMUSG00000031877	ENSGALG00010000803	ENSGALG00010018770	ENSGALG00010024145	ENSDARG00000059574	ENSDARG00000102417	ENSDARG00000116785	ENSPCIG00000015949	ENSPCIG00000028460	ENSPCIG00000012585	ENSTRUG00000025260	ENSTRUG00000005513	ENSTRUG00000008155	R09A1.1b.1	T08B2.9b.1	Y38F1A.6.3	AT3G17420	AT5G47780	AT2G17760
ENSG00000196116	ENSG00000145996	ENSG00000156709	ENSMUSG00000032178	ENSMUSG00000030058	ENSMUSG00000090461	ENSGALG00010028194	ENSGALG00010027264	ENSGALG00010007372	ENSDARG00000111474	ENSDARG00000069752	ENSDARG00000070847	ENSPCIG00000032204	ENSPCIG00000011402	ENSPCIG00000011954	ENSTRUG00000019537	ENSTRUG00000001001	ENSTRUG00000032194	T24C4.5.1	T24B1.1.1	F14E5.4.1	AT4G01680	AT1G51020	AT1G11320
ENSG00000187514	ENSG00000099860	ENSG00000243789	ENSMUSG00000023467	ENSMUSG00000070972	ENSMUSG00000053719	ENSGALG00010022553	ENSGALG00010017237	ENSGALG00010006366	ENSDARG00000111715	ENSDARG00000044053	ENSDARG00000089887	ENSPCIG00000030760	ENSPCIG00000035188	ENSPCIG00000020184	ENSTRUG00000007056	ENSTRUG00000017322	ENSTRUG00000011744	T05H10.6a.3	W06A7.3c.1	T21G5.3.1	AT3G47990	AT3G50110	AT5G17900
ENSG00000135540	ENSG00000115468	ENSG00000160223	ENSMUSG00000029802	ENSMUSG00000117873	ENSMUSG00000075395	ENSGALG00010015756	ENSGALG00010013391	ENSGALG00010014362	ENSDARG00000038424	ENSDARG00000109550	ENSDARG00000078425	ENSPCIG00000024605	ENSPCIG00000032958	ENSPCIG00000030450	ENSTRUG00000013640	ENSTRUG00000001116	ENSTRUG00000011907	ZK265.4b.1	K05C4.11.1	C06H2.5a.2	AT4G00720	AT1G68670	AT4G39070
ENSG00000197355	ENSG00000188064	ENSG00000130751	ENSMUSG00000037617	ENSMUSG00000042508	ENSMUSG00000028758	ENSGALG00010027624	ENSGALG00010016027	ENSGALG00010001683	ENSDARG00000062053	ENSDARG00000091381	ENSDARG00000061684	ENSPCIG00000011761	ENSPCIG00000009307	ENSPCIG00000020474	ENSTRUG00000000793	ENSTRUG00000010087	ENSTRUG00000014413	F40E3.6a.1	M106.3b.1	R166.5b.3	AT1G66880	AT3G19000	AT1G80040
ENSG00000124181	ENSG00000143632	ENSG00000168538	ENSMUSG00000071073	ENSMUSG00000029406	ENSMUSG00000032463	ENSGALG00010029140	ENSGALG00010013921	ENSGALG00010020712	ENSDARG00000012367	ENSDARG00000055054	ENSDARG00000057286	ENSPCIG00000019850	ENSPCIG00000014000	ENSPCIG00000035466	ENSTRUG00000011944	ENSTRUG00000010281	ENSTRUG00000025544	T28H10.1a.1	M03A1.3.1	W07A8.2b.2	AT5G55135	AT5G17130	AT3G48205
ENSG00000130520	ENSG00000170606	ENSG00000114933	ENSMUSG00000041528	ENSMUSG00000001415	ENSMUSG00000035189	ENSGALG00010007137	ENSGALG00010010313	ENSGALG00010002149	ENSDARG00000069608	ENSDARG00000056087	ENSDARG00000042270	ENSPCIG00000002095	ENSPCIG00000008571	ENSPCIG00000025195	ENSTRUG00000006058	ENSTRUG00000026910	ENSTRUG00000012291	C56A3.7a.1	F54C1.3b.1	T05C12.6c.1	AT2G41950	AT5G56330	AT5G45860
ENSG00000004534	ENSG00000090932	ENSG00000047634	ENSMUSG00000030672	ENSMUSG00000033088	ENSMUSG00000058717	ENSGALG00010013181	ENSGALG00010026239	ENSGALG00010027963	ENSDARG00000018593	ENSDARG00000099690	ENSDARG00000016065	ENSPCIG00000027174	ENSPCIG00000033124	ENSPCIG00000019911	ENSTRUG00000011267	ENSTRUG00000004586	ENSTRUG00000005644	C02F12.3.1	M18.6a.1	C06G3.5a.1	AT5G18440	AT1G18270	AT2G45210
ENSG00000114867	ENSG00000258992	ENSG00000130544	ENSMUSG00000060938	ENSMUSG00000058740	ENSMUSG00000062604	ENSGALG00010009157	ENSGALG00010022073	ENSGALG00010029317	ENSDARG00000097487	ENSDARG00000037281	ENSDARG00000007654	ENSPCIG00000021495	ENSPCIG00000015924	ENSPCIG00000002458	ENSTRUG00000012094	ENSTRUG00000022775	ENSTRUG00000029235	ZK822.3a.1	C15A11.4.1	H04J21.3b.1	AT5G38330	AT5G48400	AT1G18340
ENSG00000205517	ENSG00000137500	ENSG00000169621	ENSMUSG00000022865	ENSMUSG00000094511	ENSMUSG00000006457	ENSGALG00010007961	ENSGALG00010017867	ENSGALG00010029423	ENSDARG00000027236	ENSDARG00000039066	ENSDARG00000013813	ENSPCIG00000017689	ENSPCIG00000019245	ENSPCIG00000008887	ENSTRUG00000010389	ENSTRUG00000006993	ENSTRUG00000004703	F36F2.3a.1	C34D4.14f.1	H20J04.3.1	AT4G03210	AT2G36854	AT5G20890
ENSG00000088298	ENSG00000153157	ENSG00000213551	ENSMUSG00000044322	ENSMUSG00000027357	ENSMUSG00000032024	ENSGALG00010012226	ENSGALG00010029238	ENSGALG00010010206	ENSDARG00000003035	ENSDARG00000018619	ENSDARG00000006434	ENSPCIG00000008221	ENSPCIG00000022327	ENSPCIG00000015558	ENSTRUG00000005473	ENSTRUG00000028762	ENSTRUG00000007106	F53H1.1b.1	C30H6.1g.1	Y57G11C.33a.1	AT1G66360	AT3G02975	AT2G31090
ENSG00000197016	ENSG00000158683	ENSG00000125912	ENSMUSG00000057715	ENSMUSG00000039623	ENSMUSG00000034918	ENSGALG00010017428	ENSGALG00010027878	ENSGALG00010029698	ENSDARG00000100031	ENSDARG00000021172	ENSDARG00000006818	ENSPCIG00000025904	ENSPCIG00000024969	ENSPCIG00000026127	ENSTRUG00000014661	ENSTRUG00000010022	ENSTRUG00000021910	C14A6.7.1	ZK1225.4.1	F56F11.2.1	AT4G26100	AT4G08540	AT1G20870
ENSG00000228727	ENSG00000158793	ENSG00000188037	ENSMUSG00000021807	ENSMUSG00000033576	ENSMUSG00000052997	ENSGALG00010002337	ENSGALG00010025600	ENSGALG00010010843	ENSDARG00000115807	ENSDARG00000011301	ENSDARG00000006074	ENSPCIG00000021713	ENSPCIG00000013031	ENSPCIG00000033077	ENSTRUG00000009468	ENSTRUG00000024201	ENSTRUG00000001193	ZK353.9.1	C01H6.5f.1	K05B2.2a.2	AT4G18480	AT3G54120	AT4G24220
ENSG00000126838	ENSG00000108506	ENSG00000007129	ENSMUSG00000030643	ENSMUSG00000027593	ENSMUSG00000035696	ENSGALG00010012004	ENSGALG00010009498	ENSGALG00010014093	ENSDARG00000107952	ENSDARG00000038139	ENSDARG00000111651	ENSPCIG00000012107	ENSPCIG00000022842	ENSPCIG00000017867	ENSTRUG00000015783	ENSTRUG00000016589	ENSTRUG00000012659	F44D12.6.1	M79.1a.1	C42D4.4.1	AT1G36005	AT2G44020	AT5G03850
ENSG00000196358	ENSG00000113013	ENSG00000111669	ENSMUSG00000020697	ENSMUSG00000021362	ENSMUSG00000091756	ENSGALG00010027192	ENSGALG00010003222	ENSGALG00010014805	ENSDARG00000004451	ENSDARG00000094473	ENSDARG00000029671	ENSPCIG00000032740	ENSPCIG00000011740	ENSPCIG00000015597	ENSTRUG00000017135	ENSTRUG00000017115	ENSTRUG00000030605	F58E1.6a.1	T24C4.8.1	Y57E12AL.1a.1	AT5G13850	AT2G25060	AT5G09560
ENSG00000043514	ENSG00000165102	ENSG00000137941	ENSMUSG00000027652	ENSMUSG00000047728	ENSMUSG00000061525	ENSGALG00010016030	ENSGALG00010013263	ENSGALG00010022967	ENSDARG00000107066	ENSDARG00000094894	ENSDARG00000068246	ENSPCIG00000014377	ENSPCIG00000008024	ENSPCIG00000024086	ENSTRUG00000013490	ENSTRUG00000022132	ENSTRUG00000001339	T23B5.1a.1	Y116A8C.25a.1	K02A11.1b.1	AT5G13990	AT2G40100	AT1G66852
ENSG00000167733	ENSG00000120162	ENSG00000169031	ENSMUSG00000037627	ENSMUSG00000027628	ENSMUSG00000041506	ENSGALG00010024813	ENSGALG00010023598	ENSGALG00010008122	ENSDARG00000116869	ENSDARG00000041248	ENSDARG00000018285	ENSPCIG00000030298	ENSPCIG00000008876	ENSPCIG00000015646	ENSTRUG00000009541	ENSTRUG00000017509	ENSTRUG00000009163	D2085.5e.1	R107.2.1	T05H10.8.1	AT5G06660	AT2G45410	AT3G26782
ENSG00000120709	ENSG00000120314	ENSG00000080503	ENSMUSG00000090165	ENSMUSG00000018583	ENSMUSG00000013338	ENSGALG00010023807	ENSGALG00010022689	ENSGALG00010022557	ENSDARG00000111867	ENSDARG00000054250	ENSDARG00000062330	ENSPCIG00000034227	ENSPCIG00000027466	ENSPCIG00000030154	ENSTRUG00000007635	ENSTRUG00000017665	ENSTRUG00000018413	ZK228.7.1	Y57G11C.23.1	B0244.4a.1	AT1G62210	AT5G02830	AT2G07599
ENSG00000174332	ENSG00000109881	ENSG00000073464	ENSMUSG00000039814	ENSMUSG00000029718	ENSMUSG00000031750	ENSGALG00010004903	ENSGALG00010011937	ENSGALG00010008215	ENSDARG00000041515	ENSDARG00000052332	ENSDARG00000109455	ENSPCIG00000000287	ENSPCIG00000034652	ENSPCIG00000021642	ENSTRUG00000006209	ENSTRUG00000017570	ENSTRUG00000031673	F36H2.1c.1	F52H3.2.1	T12B3.4b.3	AT1G16180	AT5G16720	AT1G02340
ENSG00000110395	ENSG00000162267	ENSG00000197451	ENSMUSG00000007783	ENSMUSG00000042501	ENSMUSG00000031641	ENSGALG00010029762	ENSGALG00010016410	ENSGALG00010019221	ENSDARG00000102025	ENSDARG00000103054	ENSDARG00000069978	ENSPCIG00000028700	ENSPCIG00000022156	ENSPCIG00000010323	ENSTRUG00000016128	ENSTRUG00000003973	ENSTRUG00000012350	F59E11.6.1	F58G1.3.1	Y67D8B.1a.1	AT3G12240	AT5G46380	AT2G24570
ENSG00000176208	ENSG00000188916	ENSG00000167460	ENSMUSG00000039158	ENSMUSG00000000276	ENSMUSG00000003184	ENSGALG00010009385	ENSGALG00010005003	ENSGALG00010019273	ENSDARG00000008127	ENSDARG00000114212	ENSDARG00000068404	ENSPCIG00000011924	ENSPCIG00000022748	ENSPCIG00000025207	ENSTRUG00000012947	ENSTRUG00000031212	ENSTRUG00000004829	W02D3.10.1	K03D3.12.1	C05C8.5.1	AT1G66630	AT1G16540	AT3G29305
ENSG00000110492	ENSG00000115318	ENSG00000156273	ENSMUSG00000010914	ENSMUSG00000048410	ENSMUSG00000021716	ENSGALG00010017491	ENSGALG00010002122	ENSGALG00010011133	ENSDARG00000094845	ENSDARG00000023988	ENSDARG00000095142	ENSPCIG00000017744	ENSPCIG00000003638	ENSPCIG00000011205	ENSTRUG00000020325	ENSTRUG00000012091	ENSTRUG00000003938	E02H9.9.1	C44E12.3d.1	D1009.1c.1	AT5G16210	AT4G28400	AT2G17130
ENSG00000153896	ENSG00000147124	ENSG00000166831	ENSMUSG00000001663	ENSMUSG00000024334	ENSMUSG00000051839	ENSGALG00010002359	ENSGALG00010022806	ENSGALG00010028422	ENSDARG00000006896	ENSDARG00000111636	ENSDARG00000113976	ENSPCIG00000013362	ENSPCIG00000017146	ENSPCIG00000006362	ENSTRUG00000012026	ENSTRUG00000017903	ENSTRUG00000007092	Y71D11A.3a.1	F37B4.1.1	Y71G12B.10.1	AT3G03320	AT1G35330	AT4G33720
ENSG00000137804	ENSG00000118729	ENSG00000114770	ENSMUSG00000026743	ENSMUSG00000020538	ENSMUSG00000058147	ENSGALG00010029546	ENSGALG00010020345	ENSGALG00010023710	ENSDARG00000052423	ENSDARG00000109993	ENSDARG00000102808	ENSPCIG00000015873	ENSPCIG00000019181	ENSPCIG00000007582	ENSTRUG00000001414	ENSTRUG00000001509	ENSTRUG00000017569	Y14H12B.1a.1	B0496.3e.1	F58G6.1.1	AT2G47320	AT3G49500	AT5G42840
ENSG00000163637	ENSG00000102854	ENSG00000113441	ENSMUSG00000024871	ENSMUSG00000079110	ENSMUSG00000029401	ENSGALG00010011759	ENSGALG00010010620	ENSGALG00010001495	ENSDARG00000110578	ENSDARG00000068227	ENSDARG00000114987	ENSPCIG00000018143	ENSPCIG00000027837	ENSPCIG00000026934	ENSTRUG00000011677	ENSTRUG00000011688	ENSTRUG00000011197	ZK54.3.2	T16H12.3a.1	T27D12.2g.1	AT3G52860	AT4G32780	AT3G03690
ENSG00000240038	ENSG00000126746	ENSG00000159692	ENSMUSG00000028114	ENSMUSG00000059554	ENSMUSG00000035158	ENSGALG00010029376	ENSGALG00010004072	ENSGALG00010027360	ENSDARG00000114959	ENSDARG00000103827	ENSDARG00000079456	ENSPCIG00000007284	ENSPCIG00000029263	ENSPCIG00000033599	ENSTRUG00000018536	ENSTRUG00000015783	ENSTRUG00000031842	C46A5.5a.1	ZC434.7b.4	H23L24.3a.1	AT5G09410	AT2G17970	AT1G80670
ENSG00000113657	ENSG00000131089	ENSG00000176476	ENSMUSG00000004040	ENSMUSG00000117679	ENSMUSG00000030084	ENSGALG00010020497	ENSGALG00010022462	ENSGALG00010015798	ENSDARG00000013022	ENSDARG00000096566	ENSDARG00000098465	ENSPCIG00000021130	ENSPCIG00000019651	ENSPCIG00000021590	ENSTRUG00000010285	ENSTRUG00000016232	ENSTRUG00000011677	C26F1.6.1	B0399.1b.1	T09E11.10.1	AT1G02205	AT1G19650	AT1G09400
ENSG00000173706	ENSG00000100216	ENSG00000148965	ENSMUSG00000003863	ENSMUSG00000084346	ENSMUSG00000061028	ENSGALG00010013283	ENSGALG00010010986	ENSGALG00010029473	ENSDARG00000096304	ENSDARG00000062699	ENSDARG00000007996	ENSPCIG00000028178	ENSPCIG00000006152	ENSPCIG00000021481	ENSTRUG00000015414	ENSTRUG00000014349	ENSTRUG00000012741	C37C3.8a.1	C37C3.2.1	C17G1.5.1	AT1G20920	AT3G62430	AT5G48160
ENSG00000164169	ENSG00000170456	ENSG00000168589	ENSMUSG00000026123	ENSMUSG00000063952	ENSMUSG00000040896	ENSGALG00010027252	ENSGALG00010028030	ENSGALG00010024841	ENSDARG00000024229	ENSDARG00000038067	ENSDARG00000069675	ENSPCIG00000006363	ENSPCIG00000010742	ENSPCIG00000012105	ENSTRUG00000014301	ENSTRUG00000030361	ENSTRUG00000029671	Y51H7C.9.1	Y39B6A.3b.1	F35G12.1a.1	AT1G06150	AT1G21830	AT1G65630
ENSG00000147443	ENSG00000140093	ENSG00000167549	ENSMUSG00000032323	ENSMUSG00000057286	ENSMUSG00000024306	ENSGALG00010015801	ENSGALG00010011061	ENSGALG00010009208	ENSDARG00000094316	ENSDARG00000074014	ENSDARG00000030108	ENSPCIG00000030564	ENSPCIG00000008026	ENSPCIG00000013191	ENSTRUG00000028954	ENSTRUG00000000411	ENSTRUG00000012016	F53F1.2.1	H21P03.2.1	ZK909.2m.1	AT4G02700	AT5G16760	AT2G41890
ENSG00000132855	ENSG00000184154	ENSG00000116690	ENSMUSG00000047798	ENSMUSG00000060904	ENSMUSG00000028972	ENSGALG00010021198	ENSGALG00010022357	ENSGALG00010001231	ENSDARG00000007566	ENSDARG00000023900	ENSDARG00000068397	ENSPCIG00000024977	ENSPCIG00000030062	ENSPCIG00000025676	ENSTRUG00000015485	ENSTRUG00000011547	ENSTRUG00000025706	C12D5.9.1	T05B4.7.1	T10B5.3a.1	AT5G07620	AT3G12200	AT1G22930
ENSG00000107815	ENSG00000169062	ENSG00000162415	ENSMUSG00000040364	ENSMUSG00000087194	ENSMUSG00000071669	ENSGALG00010004177	ENSGALG00010001506	ENSGALG00010020776	ENSDARG00000007092	ENSDARG00000091926	ENSDARG00000116880	ENSPCIG00000018217	ENSPCIG00000034645	ENSPCIG00000011120	ENSTRUG00000019805	ENSTRUG00000009923	ENSTRUG00000015718	K11G9.5.1	F08H9.5.1	F27E5.3.1	AT5G24890	AT1G06310	AT2G46670
ENSG00000197062	ENSG00000250312	ENSG00000204501	ENSMUSG00000054863	ENSMUSG00000095730	ENSMUSG00000041268	ENSGALG00010017138	ENSGALG00010021074	ENSGALG00010019875	ENSDARG00000063186	ENSDARG00000080010	ENSDARG00000103811	ENSPCIG00000024947	ENSPCIG00000004251	ENSPCIG00000006904	ENSTRUG00000010978	ENSTRUG00000008001	ENSTRUG00000026482	ZK418.5.1	ZC376.7b.2	Y34D9A.8b.1	AT1G06640	AT3G11010	AT3G46550
ENSG00000150457	ENSG00000136240	ENSG00000160783	ENSMUSG00000026095	ENSMUSG00000000486	ENSMUSG00000030742	ENSGALG00010003811	ENSGALG00010005880	ENSGALG00010017558	ENSDARG00000103255	ENSDARG00000025348	ENSDARG00000005842	ENSPCIG00000006057	ENSPCIG00000016772	ENSPCIG00000018457	ENSTRUG00000009330	ENSTRUG00000033163	ENSTRUG00000013954	C46H11.10b.3	R05G9R.1.1	C27C12.2.1	AT1G70310	AT2G40800	AT5G45190
ENSG00000183579	ENSG00000159871	ENSG00000140391	ENSMUSG00000032562	ENSMUSG00000021913	ENSMUSG00000040938	ENSGALG00010005435	ENSGALG00010017805	ENSGALG00010006536	ENSDARG00000111437	ENSDARG00000089914	ENSDARG00000063573	ENSPCIG00000025384	ENSPCIG00000037265	ENSPCIG00000015994	ENSTRUG00000008302	ENSTRUG00000015213	ENSTRUG00000010481	T19A6.1b.1	F30F8.3.1	C11E4.7b.1	AT2G17530	AT1G19000	AT1G78590
ENSG00000198130	ENSG00000145107	ENSG00000010361	ENSMUSG00000039539	ENSMUSG00000034247	ENSMUSG00000005716	ENSGALG00010005267	ENSGALG00010013657	ENSGALG00010022727	ENSDARG00000094518	ENSDARG00000071409	ENSDARG00000109509	ENSPCIG00000018697	ENSPCIG00000013802	ENSPCIG00000006595	ENSTRUG00000003275	ENSTRUG00000006607	ENSTRUG00000016118	B0240.1.1	F52D2.9.1	T07F12.2.1	AT2G25000	AT5G52250	AT2G25360
ENSG00000154529	ENSG00000149300	ENSG00000155530	ENSMUSG00000029707	ENSMUSG00000031657	ENSMUSG00000116079	ENSGALG00010004049	ENSGALG00010022675	ENSGALG00010021673	ENSDARG00000109824	ENSDARG00000104434	ENSDARG00000099943	ENSPCIG00000028570	ENSPCIG00000019624	ENSPCIG00000018652	ENSTRUG00000008739	ENSTRUG00000008307	ENSTRUG00000026345	F27C1.13.1	ZK154.7.1	K12H4.8.1	AT2G18750	AT4G36480	AT5G08360
ENSG00000203791	ENSG00000101997	ENSG00000057593	ENSMUSG00000039771	ENSMUSG00000027132	ENSMUSG00000030741	ENSGALG00010016299	ENSGALG00010016952	ENSGALG00010002649	ENSDARG00000099751	ENSDARG00000087756	ENSDARG00000102924	ENSPCIG00000025249	ENSPCIG00000002092	ENSPCIG00000008962	ENSTRUG00000002635	ENSTRUG00000011030	ENSTRUG00000015866	Y57G11C.45b.2	B0464.5a.2	B0554.6.1	AT3G19615	AT5G39450	AT5G59050
ENSG00000163701	ENSG00000089327	ENSG00000160294	ENSMUSG00000040701	ENSMUSG00000018537	ENSMUSG00000034427	ENSGALG00010016113	ENSGALG00010027490	ENSGALG00010008147	ENSDARG00000098802	ENSDARG00000099522	ENSDARG00000013389	ENSPCIG00000014162	ENSPCIG00000033414	ENSPCIG00000036756	ENSTRUG00000003227	ENSTRUG00000014315	ENSTRUG00000015093	T19H12.1a.1	Y52B11A.3a.1	F30F8.10a.1	AT4G11080	AT2G14120	AT4G37460
ENSG00000152402	ENSG00000124541	ENSG00000137571	ENSMUSG00000024054	ENSMUSG00000031537	ENSMUSG00000022110	ENSGALG00010016950	ENSGALG00010010451	ENSGALG00010024771	ENSDARG00000103415	ENSDARG00000109215	ENSDARG00000024211	ENSPCIG00000026508	ENSPCIG00000029777	ENSPCIG00000022621	ENSTRUG00000013628	ENSTRUG00000006086	ENSTRUG00000026623	T06D8.1i.1	F45G2.10.1	T10E9.5.1	AT1G73850	AT5G60750	AT5G39280
ENSG00000100557	ENSG00000147684	ENSG00000138670	ENSMUSG00000024454	ENSMUSG00000037683	ENSMUSG00000028086	ENSGALG00010000303	ENSGALG00010019097	ENSGALG00010022776	ENSDARG00000105206	ENSDARG00000116535	ENSDARG00000008105	ENSPCIG00000012780	ENSPCIG00000015214	ENSPCIG00000032914	ENSTRUG00000030849	ENSTRUG00000022771	ENSTRUG00000010004	E02H4.7.1	Y54E5B.2.1	Y49F6B.4.1	AT2G27430	AT5G42050	AT4G25880
ENSG00000171574	ENSG00000214491	ENSG00000136694	ENSMUSG00000035242	ENSMUSG00000036298	ENSMUSG00000019178	ENSGALG00010007765	ENSGALG00010012439	ENSGALG00010024740	ENSDARG00000101890	ENSDARG00000070873	ENSDARG00000004875	ENSPCIG00000028795	ENSPCIG00000019866	ENSPCIG00000010724	ENSTRUG00000025277	ENSTRUG00000009630	ENSTRUG00000027302	F59E11.14.1	C06A8.6.1	Y47G6A.4.1	AT1G14755	AT4G33355	AT3G54070
ENSG00000164989	ENSG00000159256	ENSG00000205659	ENSMUSG00000038855	ENSMUSG00000034201	ENSMUSG00000000093	ENSGALG00010020493	ENSGALG00010019166	ENSGALG00010013595	ENSDARG00000045316	ENSDARG00000055610	ENSDARG00000104710	ENSPCIG00000010518	ENSPCIG00000017678	ENSPCIG00000021054	ENSTRUG00000024131	ENSTRUG00000011883	ENSTRUG00000004179	C31B8.3.1	F41G3.3a.1	F35F10.9a.1	AT1G76890	AT3G04440	AT3G46890
ENSG00000149346	ENSG00000108381	ENSG00000100221	ENSMUSG00000033781	ENSMUSG00000022604	ENSMUSG00000033615	ENSGALG00010011967	ENSGALG00010007997	ENSGALG00010021194	ENSDARG00000114978	ENSDARG00000092931	ENSDARG00000037865	ENSPCIG00000017532	ENSPCIG00000016566	ENSPCIG00000016493	ENSTRUG00000010128	ENSTRUG00000005286	ENSTRUG00000023550	C11E4.6.1	Y71H10A.1a.1	C09G12.3.1	AT3G01950	AT1G14710	AT5G28060
ENSG00000136319	ENSG00000185974	ENSG00000163645	ENSMUSG00000037379	ENSMUSG00000068264	ENSMUSG00000026495	ENSGALG00010006528	ENSGALG00010005567	ENSGALG00010001773	ENSDARG00000033596	ENSDARG00000104861	ENSDARG00000010248	ENSPCIG00000003274	ENSPCIG00000003993	ENSPCIG00000029944	ENSTRUG00000012648	ENSTRUG00000018442	ENSTRUG00000001252	F49C12.10.1	F01D4.8.1	F56C9.11.1	AT5G35960	AT4G26130	AT4G26810
ENSG00000197050	ENSG00000127325	ENSG00000021574	ENSMUSG00000072244	ENSMUSG00000032380	ENSMUSG00000041297	ENSGALG00010017371	ENSGALG00010013791	ENSGALG00010004495	ENSDARG00000034457	ENSDARG00000116191	ENSDARG00000044327	ENSPCIG00000006194	ENSPCIG00000003731	ENSPCIG00000033735	ENSTRUG00000014648	ENSTRUG00000011018	ENSTRUG00000017639	ZK370.2a.1	C25B8.7.1	W06D4.3.1	AT4G22950	AT5G62060	AT1G16905
ENSG00000114446	ENSG00000171551	ENSG00000118402	ENSMUSG00000027794	ENSMUSG00000059645	ENSMUSG00000033088	ENSGALG00010022644	ENSGALG00010014910	ENSGALG00010003383	ENSDARG00000086670	ENSDARG00000098670	ENSDARG00000029353	ENSPCIG00000008973	ENSPCIG00000005928	ENSPCIG00000026285	ENSTRUG00000006840	ENSTRUG00000011609	ENSTRUG00000001818	B0024.8a.1	Y37E11AL.6c.1	F45C12.1.1	AT3G10360	AT5G23240	AT2G36610
ENSG00000170776	ENSG00000232258	ENSG00000076067	ENSMUSG00000029547	ENSMUSG00000074771	ENSMUSG00000066027	ENSGALG00010002309	ENSGALG00010024652	ENSGALG00010013757	ENSDARG00000098466	ENSDARG00000113124	ENSDARG00000007024	ENSPCIG00000017506	ENSPCIG00000013323	ENSPCIG00000031469	ENSTRUG00000006702	ENSTRUG00000015827	ENSTRUG00000000179	C49H3.3.1	T21H8.1b.1	R07D5.1j.1	AT1G27530	AT4G34000	AT4G18140
ENSG00000167419	ENSG00000113368	ENSG00000174501	ENSMUSG00000036197	ENSMUSG00000035093	ENSMUSG00000021288	ENSGALG00010024760	ENSGALG00010005456	ENSGALG00010016605	ENSDARG00000077360	ENSDARG00000026348	ENSDARG00000095170	ENSPCIG00000013358	ENSPCIG00000001097	ENSPCIG00000015309	ENSTRUG00000001367	ENSTRUG00000012417	ENSTRUG00000003022	Y105C5B.3.1	Y63D3A.8.1	Y56A3A.7a.1	AT1G23820	AT5G60050	AT5G06030
ENSG00000106537	ENSG00000173273	ENSG00000111237	ENSMUSG00000056666	ENSMUSG00000034871	ENSMUSG00000020439	ENSGALG00010014310	ENSGALG00010024060	ENSGALG00010014944	ENSDARG00000041110	ENSDARG00000060089	ENSDARG00000007582	ENSPCIG00000007073	ENSPCIG00000005693	ENSPCIG00000001025	ENSTRUG00000031756	ENSTRUG00000000320	ENSTRUG00000008307	F35D2.6.1	R01H10.4.1	F45F2.1.1	AT2G41650	AT3G01570	AT5G64540
ENSG00000113594	ENSG00000136643	ENSG00000081181	ENSMUSG00000024735	ENSMUSG00000048148	ENSMUSG00000055538	ENSGALG00010005547	ENSGALG00010003074	ENSGALG00010028543	ENSDARG00000087933	ENSDARG00000079170	ENSDARG00000012177	ENSPCIG00000023368	ENSPCIG00000028646	ENSPCIG00000000847	ENSTRUG00000025053	ENSTRUG00000031011	ENSTRUG00000017853	C54G6.2a.1	F36F12.2.1	B0432.8.1	AT5G50200	AT5G22875	AT4G14890
ENSG00000134256	ENSG00000156256	ENSG00000008256	ENSMUSG00000038155	ENSMUSG00000015947	ENSMUSG00000017950	ENSGALG00010021927	ENSGALG00010028183	ENSGALG00010010732	ENSDARG00000114392	ENSDARG00000110734	ENSDARG00000044573	ENSPCIG00000023456	ENSPCIG00000030218	ENSPCIG00000025732	ENSTRUG00000031016	ENSTRUG00000026805	ENSTRUG00000010543	C24G6.4.1	C07A9.7a.1	F58H12.1.1	AT5G62720	AT1G35880	AT1G54570
ENSG00000008838	ENSG00000115053	ENSG00000157680	ENSMUSG00000106864	ENSMUSG00000070808	ENSMUSG00000072822	ENSGALG00010028591	ENSGALG00010005621	ENSGALG00010008807	ENSDARG00000022813	ENSDARG00000116346	ENSDARG00000023104	ENSPCIG00000019648	ENSPCIG00000004696	ENSPCIG00000006393	ENSTRUG00000002584	ENSTRUG00000010614	ENSTRUG00000031773	F41F3.6a.1	T01D1.2f.3	Y77E11A.1a.1	AT2G21860	AT1G52130	AT5G19570
ENSG00000165029	ENSG00000155366	ENSG00000100997	ENSMUSG00000004071	ENSMUSG00000047875	ENSMUSG00000039783	ENSGALG00010004358	ENSGALG00010005538	ENSGALG00010029760	ENSDARG00000027584	ENSDARG00000058047	ENSDARG00000058336	ENSPCIG00000031853	ENSPCIG00000035803	ENSPCIG00000021227	ENSTRUG00000012609	ENSTRUG00000023892	ENSTRUG00000017071	C35A5.5.1	Y32G9A.6a.1	C30B5.17.1	AT3G12560	AT2G03430	AT5G20240
ENSG00000063127	ENSG00000175567	ENSG00000171209	ENSMUSG00000028792	ENSMUSG00000028970	ENSMUSG00000023289	ENSGALG00010028881	ENSGALG00010027740	ENSGALG00010017049	ENSDARG00000017266	ENSDARG00000110058	ENSDARG00000030494	ENSPCIG00000023983	ENSPCIG00000020455	ENSPCIG00000009391	ENSTRUG00000021690	ENSTRUG00000032341	ENSTRUG00000003884	F28F8.8a.1	Y65B4BR.2a.1	T24E12.6a.1	ATCG00840	AT2G38720	AT5G38800
ENSG00000157191	ENSG00000163159	ENSG00000243156	ENSMUSG00000038883	ENSMUSG00000020917	ENSMUSG00000010066	ENSGALG00010025913	ENSGALG00010024821	ENSGALG00010010125	ENSDARG00000030830	ENSDARG00000104431	ENSDARG00000063466	ENSPCIG00000000750	ENSPCIG00000005660	ENSPCIG00000023631	ENSTRUG00000002832	ENSTRUG00000009794	ENSTRUG00000006413	ZK1240.5.1	ZC513.12.1	Y45F10A.6g.1	AT4G36880	AT4G35490	AT4G04970
ENSG00000100351	ENSG00000116299	ENSG00000183423	ENSMUSG00000069867	ENSMUSG00000078683	ENSMUSG00000020604	ENSGALG00010020164	ENSGALG00010024010	ENSGALG00010001704	ENSDARG00000022410	ENSDARG00000111604	ENSDARG00000101054	ENSPCIG00000021404	ENSPCIG00000030203	ENSPCIG00000007852	ENSTRUG00000026093	ENSTRUG00000027317	ENSTRUG00000012892	R05D8.11.1	F25B3.6.1	C15H9.8a.1	AT3G57780	AT5G26850	AT3G44006
ENSG00000168394	ENSG00000114770	ENSG00000198612	ENSMUSG00000039262	ENSMUSG00000002017	ENSMUSG00000037552	ENSGALG00010025145	ENSGALG00010024449	ENSGALG00010010949	ENSDARG00000111398	ENSDARG00000055185	ENSDARG00000112833	ENSPCIG00000016412	ENSPCIG00000013018	ENSPCIG00000022379	ENSTRUG00000001534	ENSTRUG00000001476	ENSTRUG00000008860	Y77E11A.2.1	F09B9.1a.1	F37A8.2.1	AT1G06840	AT5G38396	AT1G53120
ENSG00000152219	ENSG00000002330	ENSG00000184178	ENSMUSG00000063804	ENSMUSG00000086147	ENSMUSG00000032089	ENSGALG00010028829	ENSGALG00010023574	ENSGALG00010012750	ENSDARG00000062633	ENSDARG00000068830	ENSDARG00000103294	ENSPCIG00000024778	ENSPCIG00000011080	ENSPCIG00000016577	ENSTRUG00000015382	ENSTRUG00000012039	ENSTRUG00000018063	T25G12.6.1	R02F11.4.1	T08E11.7.1	AT5G13080	AT3G61200	AT5G26190
ENSG00000273045	ENSG00000188739	ENSG00000120910	ENSMUSG00000025991	ENSMUSG00000049152	ENSMUSG00000002477	ENSGALG00010018378	ENSGALG00010003558	ENSGALG00010023219	ENSDARG00000104375	ENSDARG00000089310	ENSDARG00000076379	ENSPCIG00000027048	ENSPCIG00000023878	ENSPCIG00000007718	ENSTRUG00000021323	ENSTRUG00000006775	ENSTRUG00000001515	T05B9.2a.1	ZK131.11b.1	R02D5.6b.1	AT3G08020	AT1G58390	AT5G57090
ENSG00000177943	ENSG00000064393	ENSG00000189376	ENSMUSG00000062646	ENSMUSG00000024228	ENSMUSG00000073435	ENSGALG00010028777	ENSGALG00010022077	ENSGALG00010021092	ENSDARG00000086853	ENSDARG00000076014	ENSDARG00000095592	ENSPCIG00000025721	ENSPCIG00000016101	ENSPCIG00000021136	ENSTRUG00000009068	ENSTRUG00000014856	ENSTRUG00000023073	F32B5.6h.1	C56G2.7b.1	C37E2.5a.1	AT2G43440	AT5G36780	AT1G66620
ENSG00000116785	ENSG00000099250	ENSG00000169800	ENSMUSG00000066804	ENSMUSG00000024454	ENSMUSG00000061979	ENSGALG00010013201	ENSGALG00010002357	ENSGALG00010018397	ENSDARG00000075621	ENSDARG00000033727	ENSDARG00000110463	ENSPCIG00000030152	ENSPCIG00000033387	ENSPCIG00000010580	ENSTRUG00000000684	ENSTRUG00000020838	ENSTRUG00000003945	T01H8.1a.1	T22H2.6a.1	Y97E10AR.2b.1	AT1G09260	AT4G36090	AT5G08780
ENSG00000147905	ENSG00000053900	ENSG00000102935	ENSMUSG00000001829	ENSMUSG00000038545	ENSMUSG00000005621	ENSGALG00010009463	ENSGALG00010008296	ENSGALG00010024688	ENSDARG00000012030	ENSDARG00000113742	ENSDARG00000105348	ENSPCIG00000034860	ENSPCIG00000025808	ENSPCIG00000028646	ENSTRUG00000032441	ENSTRUG00000022316	ENSTRUG00000007597	T05E12.2.1	T05H4.6a.1	C50B8.6.1	AT3G03640	AT4G39020	AT3G04140
ENSG00000260001	ENSG00000170703	ENSG00000124602	ENSMUSG00000022383	ENSMUSG00000041653	ENSMUSG00000034278	ENSGALG00010010099	ENSGALG00010015946	ENSGALG00010021175	ENSDARG00000045360	ENSDARG00000019706	ENSDARG00000009194	ENSPCIG00000035696	ENSPCIG00000026560	ENSPCIG00000018702	ENSTRUG00000030552	ENSTRUG00000014826	ENSTRUG00000016330	C18E3.9a.1	F56C9.10b.1	K05C4.6a.1	AT5G50340	AT2G20980	AT4G15310
ENSG00000167608	ENSG00000154229	ENSG00000142549	ENSMUSG00000052430	ENSMUSG00000063296	ENSMUSG00000022336	ENSGALG00010013380	ENSGALG00010011485	ENSGALG00010005361	ENSDARG00000116588	ENSDARG00000113422	ENSDARG00000079076	ENSPCIG00000012310	ENSPCIG00000006124	ENSPCIG00000024841	ENSTRUG00000001522	ENSTRUG00000011541	ENSTRUG00000004669	C13B9.4d.1	F52E10.4b.1	R06C7.2.1	AT4G03430	AT3G12140	AT4G30990
ENSG00000155975	ENSG00000125780	ENSG00000143850	ENSMUSG00000029055	ENSMUSG00000074647	ENSMUSG00000094918	ENSGALG00010000777	ENSGALG00010008120	ENSGALG00010022691	ENSDARG00000070798	ENSDARG00000078916	ENSDARG00000090764	ENSPCIG00000003658	ENSPCIG00000026763	ENSPCIG00000014983	ENSTRUG00000022692	ENSTRUG00000008374	ENSTRUG00000023795	F29F11.5c.1	Y76A2B.6.1	C05D9.7.1	AT2G16780	ATMG01260	AT4G04265
ENSG00000163788	ENSG00000127530	ENSG00000169855	ENSMUSG00000062014	ENSMUSG00000025905	ENSMUSG00000020836	ENSGALG00010028870	ENSGALG00010013258	ENSGALG00010007102	ENSDARG00000115119	ENSDARG00000043976	ENSDARG00000014676	ENSPCIG00000020427	ENSPCIG00000026928	ENSPCIG00000020473	ENSTRUG00000015066	ENSTRUG00000014104	ENSTRUG00000000719	ZC64.4b.1	C33D9.1d.1	Y65B4BR.2d.1	AT3G23920	AT1G27070	AT5G05300
ENSG00000147144	ENSG00000125977	ENSG00000174125	ENSMUSG00000091148	ENSMUSG00000050079	ENSMUSG00000079550	ENSGALG00010016251	ENSGALG00010005296	ENSGALG00010027882	ENSDARG00000104938	ENSDARG00000105452	ENSDARG00000045932	ENSPCIG00000016454	ENSPCIG00000026315	ENSPCIG00000014105	ENSTRUG00000009414	ENSTRUG00000017728	ENSTRUG00000004431	F25B5.3d.1	T05F1.8.1	F39B3.2.1	AT2G17050	AT1G63280	AT2G24180
ENSG00000179915	ENSG00000140650	ENSG00000104899	ENSMUSG00000026646	ENSMUSG00000027378	ENSMUSG00000079625	ENSGALG00010022008	ENSGALG00010008439	ENSGALG00010016718	ENSDARG00000017500	ENSDARG00000113898	ENSDARG00000033757	ENSPCIG00000024769	ENSPCIG00000010313	ENSPCIG00000021864	ENSTRUG00000012338	ENSTRUG00000009619	ENSTRUG00000007464	F40F4.4a.1	F57B1.9a.1	T12A2.15.1	AT1G78320	AT1G62960	AT2G01120
ENSG00000189056	ENSG00000101280	ENSG00000160570	ENSMUSG00000040354	ENSMUSG00000075520	ENSMUSG00000054885	ENSGALG00010003528	ENSGALG00010017583	ENSGALG00010001857	ENSDARG00000115545	ENSDARG00000110457	ENSDARG00000067613	ENSPCIG00000009276	ENSPCIG00000018085	ENSPCIG00000016481	ENSTRUG00000017401	ENSTRUG00000006814	ENSTRUG00000017286	W06A7.3f.1	C30A5.10a.1	C55A6.2a.1	AT4G28630	AT3G28640	AT4G36860
ENSG00000109805	ENSG00000026950	ENSG00000023572	ENSMUSG00000031166	ENSMUSG00000020744	ENSMUSG00000031924	ENSGALG00010010821	ENSGALG00010008497	ENSGALG00010025753	ENSDARG00000115397	ENSDARG00000099693	ENSDARG00000096927	ENSPCIG00000036927	ENSPCIG00000018617	ENSPCIG00000030279	ENSTRUG00000005068	ENSTRUG00000025180	ENSTRUG00000009800	D2013.8a.1	F07B10.5.1	K12D9.7.1	AT2G02510	AT5G14345	AT5G58280
ENSG00000184056	ENSG00000144048	ENSG00000184347	ENSMUSG00000090379	ENSMUSG00000025907	ENSMUSG00000031791	ENSGALG00010024882	ENSGALG00010025822	ENSGALG00010028012	ENSDARG00000070206	ENSDARG00000112620	ENSDARG00000112823	ENSPCIG00000028833	ENSPCIG00000022122	ENSPCIG00000016269	ENSTRUG00000010624	ENSTRUG00000027524	ENSTRUG00000013134	W01A8.5.1	T05C12.11b.1	F01D5.10.2	AT5G20370	AT4G38780	AT1G11190
ENSG00000172236	ENSG00000004487	ENSG00000164171	ENSMUSG00000028357	ENSMUSG00000046671	ENSMUSG00000041235	ENSGALG00010002647	ENSGALG00010026064	ENSGALG00010014570	ENSDARG00000096578	ENSDARG00000075964	ENSDARG00000009106	ENSPCIG00000028600	ENSPCIG00000005895	ENSPCIG00000026231	ENSTRUG00000027715	ENSTRUG00000029015	ENSTRUG00000003969	F38E9.1.1	T09E11.3.1	R07E5.6.1	AT5G08380	AT2G40780	AT1G19830
ENSG00000091181	ENSG00000224659	ENSG00000177614	ENSMUSG00000061232	ENSMUSG00000049164	ENSMUSG00000050931	ENSGALG00010014890	ENSGALG00010028777	ENSGALG00010010680	ENSDARG00000111282	ENSDARG00000068366	ENSDARG00000077399	ENSPCIG00000019300	ENSPCIG00000029037	ENSPCIG00000018690	ENSTRUG00000013822	ENSTRUG00000011176	ENSTRUG00000013912	Y68A4B.2.1	R11G1.2.1	Y54G2A.77.1	AT2G39375	AT5G09995	AT2G34920
ENSG00000152455	ENSG00000182521	ENSG00000113597	ENSMUSG00000034127	ENSMUSG00000040040	ENSMUSG00000014603	ENSGALG00010005891	ENSGALG00010016209	ENSGALG00010019166	ENSDARG00000113316	ENSDARG00000088246	ENSDARG00000095843	ENSPCIG00000020924	ENSPCIG00000012450	ENSPCIG00000024647	ENSTRUG00000031151	ENSTRUG00000017859	ENSTRUG00000008891	F11D11.3.1	Y47G6A.23c.1	Y46H3A.5b.1	AT5G08030	AT5G03620	AT3G28120
ENSG00000141293	ENSG00000008294	ENSG00000176871	ENSMUSG00000060679	ENSMUSG00000009569	ENSMUSG00000028414	ENSGALG00010011471	ENSGALG00010003428	ENSGALG00010011966	ENSDARG00000079440	ENSDARG00000101925	ENSDARG00000068883	ENSPCIG00000026417	ENSPCIG00000012770	ENSPCIG00000023287	ENSTRUG00000022912	ENSTRUG00000027840	ENSTRUG00000016855	F59A7.5c.1	T16H12.3c.1	Y6G8.4.1	AT1G07890	AT3G21215	AT2G20050
ENSG00000115233	ENSG00000007866	ENSG00000077514	ENSMUSG00000045394	ENSMUSG00000034377	ENSMUSG00000050504	ENSGALG00010025855	ENSGALG00010004416	ENSGALG00010017765	ENSDARG00000095051	ENSDARG00000059846	ENSDARG00000115796	ENSPCIG00000021705	ENSPCIG00000012832	ENSPCIG00000021372	ENSTRUG00000026881	ENSTRUG00000028739	ENSTRUG00000029031	R07A4.3.2	Y40B1B.8.1	W04E12.6.1	AT1G40090	AT1G52730	AT1G19397
ENSG00000169689	ENSG00000121579	ENSG00000100979	ENSMUSG00000031639	ENSMUSG00000028785	ENSMUSG00000031153	ENSGALG00010017472	ENSGALG00010027217	ENSGALG00010005358	ENSDARG00000100520	ENSDARG00000105208	ENSDARG00000069589	ENSPCIG00000030021	ENSPCIG00000024644	ENSPCIG00000017911	ENSTRUG00000032824	ENSTRUG00000014436	ENSTRUG00000014467	C16A11.8.1	F27D9.13.1	C46H11.10b.2	AT5G42650	AT1G74400	AT5G42150
ENSG00000164494	ENSG00000137494	ENSG00000111206	ENSMUSG00000079015	ENSMUSG00000078616	ENSMUSG00000026708	ENSGALG00010018926	ENSGALG00010012016	ENSGALG00010024362	ENSDARG00000024112	ENSDARG00000071518	ENSDARG00000106560	ENSPCIG00000025739	ENSPCIG00000013537	ENSPCIG00000030116	ENSTRUG00000017925	ENSTRUG00000015021	ENSTRUG00000017062	B0464.2a.2	M88.5b.1	W02D3.2.3	AT1G50610	AT3G28310	AT3G48690
ENSG00000125505	ENSG00000145936	ENSG00000145781	ENSMUSG00000052613	ENSMUSG00000021520	ENSMUSG00000036775	ENSGALG00010021120	ENSGALG00010015486	ENSGALG00010028577	ENSDARG00000071409	ENSDARG00000043257	ENSDARG00000089833	ENSPCIG00000027151	ENSPCIG00000021104	ENSPCIG00000016107	ENSTRUG00000016067	ENSTRUG00000033252	ENSTRUG00000023390	F31F4.8.1	T12G3.2g.1	F54D10.9.1	AT2G38905	AT1G72090	AT3G04620
ENSG00000140382	ENSG00000103723	ENSG00000151247	ENSMUSG00000040029	ENSMUSG00000024242	ENSMUSG00000039252	ENSGALG00010006730	ENSGALG00010023405	ENSGALG00010014783	ENSDARG00000053708	ENSDARG00000035660	ENSDARG00000041729	ENSPCIG00000001537	ENSPCIG00000033433	ENSPCIG00000008110	ENSTRUG00000015695	ENSTRUG00000004720	ENSTRUG00000015402	F57C2.1.1	Y39B6A.12b.1	C07E3.4.1	AT3G59910	AT3G51610	AT5G52580
ENSG00000112992	ENSG00000172478	ENSG00000136842	ENSMUSG00000030380	ENSMUSG00000029174	ENSMUSG00000024248	ENSGALG00010019294	ENSGALG00010021091	ENSGALG00010025653	ENSDARG00000070015	ENSDARG00000056108	ENSDARG00000112944	ENSPCIG00000015239	ENSPCIG00000000972	ENSPCIG00000006764	ENSTRUG00000016766	ENSTRUG00000027725	ENSTRUG00000031680	F41D3.10.1	Y24F12A.2a.1	T05E12.7a.1	AT3G01280	AT1G78190	AT1G10960
ENSG00000106351	ENSG00000115884	ENSG00000177058	ENSMUSG00000045374	ENSMUSG00000054362	ENSMUSG00000029415	ENSGALG00010015614	ENSGALG00010021072	ENSGALG00010028125	ENSDARG00000036999	ENSDARG00000063416	ENSDARG00000077847	ENSPCIG00000023702	ENSPCIG00000009347	ENSPCIG00000030060	ENSTRUG00000030420	ENSTRUG00000007374	ENSTRUG00000030178	Y74C9A.3.1	F31B12.1g.1	K02F2.6.1	AT1G01140	AT5G07790	AT2G31730
ENSG00000017260	ENSG00000173258	ENSG00000146376	ENSMUSG00000010554	ENSMUSG00000042581	ENSMUSG00000039706	ENSGALG00010017676	ENSGALG00010022448	ENSGALG00010024363	ENSDARG00000090486	ENSDARG00000024631	ENSDARG00000074435	ENSPCIG00000009912	ENSPCIG00000024198	ENSPCIG00000015279	ENSTRUG00000013336	ENSTRUG00000004523	ENSTRUG00000029887	F08F8.3a.2	C32A3.2.1	Y41D4B.4b.1	AT1G25280	AT5G05113	AT1G14315
ENSG00000166922	ENSG00000105327	ENSG00000162714	ENSMUSG00000021660	ENSMUSG00000025091	ENSMUSG00000001225	ENSGALG00010013823	ENSGALG00010009102	ENSGALG00010028047	ENSDARG00000042934	ENSDARG00000113311	ENSDARG00000013056	ENSPCIG00000017857	ENSPCIG00000007184	ENSPCIG00000026265	ENSTRUG00000022459	ENSTRUG00000025216	ENSTRUG00000007548	T06D10.1.3	Y54F10AM.1.1	C06G4.6.1	AT5G45850	AT3G03040	AT1G16770
ENSG00000149292	ENSG00000166558	ENSG00000084110	ENSMUSG00000031443	ENSMUSG00000035139	ENSMUSG00000069114	ENSGALG00010013084	ENSGALG00010029674	ENSGALG00010025935	ENSDARG00000060941	ENSDARG00000098946	ENSDARG00000062173	ENSPCIG00000010877	ENSPCIG00000017291	ENSPCIG00000007327	ENSTRUG00000017830	ENSTRUG00000018257	ENSTRUG00000027597	C13B9.4d.2	F53C11.7.1	Y54F10BM.2.1	AT5G38320	AT4G31610	AT4G20140
ENSG00000185052	ENSG00000123739	ENSG00000168175	ENSMUSG00000023964	ENSMUSG00000022831	ENSMUSG00000021809	ENSGALG00010019411	ENSGALG00010021621	ENSGALG00010001755	ENSDARG00000112611	ENSDARG00000114389	ENSDARG00000110568	ENSPCIG00000036299	ENSPCIG00000012541	ENSPCIG00000032499	ENSTRUG00000013525	ENSTRUG00000030499	ENSTRUG00000000155	F28B4.2a.1	K09H11.3.1	Y95B8A.6c.1	AT2G17787	AT1G77220	AT2G30160
ENSG00000053900	ENSG00000133250	ENSG00000099889	ENSMUSG00000022211	ENSMUSG00000058728	ENSMUSG00000109926	ENSGALG00010001778	ENSGALG00010028588	ENSGALG00010021055	ENSDARG00000076437	ENSDARG00000029866	ENSDARG00000112126	ENSPCIG00000004289	ENSPCIG00000009454	ENSPCIG00000020290	ENSTRUG00000032866	ENSTRUG00000029231	ENSTRUG00000004563	Y106G6E.6.1	C50B6.8a.2	F52H2.2b.1	AT1G12260	AT5G39200	AT1G78895
ENSG00000139998	ENSG00000240021	ENSG00000163235	ENSMUSG00000004880	ENSMUSG00000044442	ENSMUSG00000090097	ENSGALG00010012195	ENSGALG00010011626	ENSGALG00010019649	ENSDARG00000055540	ENSDARG00000092856	ENSDARG00000068256	ENSPCIG00000030410	ENSPCIG00000023983	ENSPCIG00000006684	ENSTRUG00000026598	ENSTRUG00000031494	ENSTRUG00000011639	C05D2.1a.1	R74.4b.1	ZK1025.8.1	AT5G18404	AT5G62970	AT5G11480
ENSG00000163075	ENSG00000145700	ENSG00000133026	ENSMUSG00000036570	ENSMUSG00000031165	ENSMUSG00000073117	ENSGALG00010024727	ENSGALG00010003813	ENSGALG00010001353	ENSDARG00000075016	ENSDARG00000101557	ENSDARG00000095533	ENSPCIG00000024775	ENSPCIG00000024638	ENSPCIG00000034001	ENSTRUG00000015375	ENSTRUG00000016174	ENSTRUG00000028536	T14G10.2b.4	F11C1.5e.1	F25H2.13.1	AT3G57570	AT1G75620	AT3G09690
ENSG00000169718	ENSG00000163499	ENSG00000205777	ENSMUSG00000009941	ENSMUSG00000070313	ENSMUSG00000090643	ENSGALG00010011377	ENSGALG00010003027	ENSGALG00010014096	ENSDARG00000095614	ENSDARG00000079603	ENSDARG00000102146	ENSPCIG00000027646	ENSPCIG00000001087	ENSPCIG00000020398	ENSTRUG00000028366	ENSTRUG00000024760	ENSTRUG00000030026	C36B1.10.1	Y104H12A.1d.1	K04F10.3b.1	AT1G56510	AT1G27008	AT3G61898
ENSG00000113161	ENSG00000081665	ENSG00000164120	ENSMUSG00000051359	ENSMUSG00000031613	ENSMUSG00000096861	ENSGALG00010027984	ENSGALG00010005275	ENSGALG00010024901	ENSDARG00000052061	ENSDARG00000007219	ENSDARG00000015989	ENSPCIG00000032815	ENSPCIG00000014165	ENSPCIG00000021871	ENSTRUG00000004389	ENSTRUG00000027067	ENSTRUG00000002751	F53A3.4d.3	ZC373.3a.1	Y57A10A.4.1	AT4G17850	AT1G27630	AT4G05553
ENSG00000251369	ENSG00000011347	ENSG00000139155	ENSMUSG00000031314	ENSMUSG00000024740	ENSMUSG00000041261	ENSGALG00010024488	ENSGALG00010010022	ENSGALG00010023162	ENSDARG00000014951	ENSDARG00000115095	ENSDARG00000029170	ENSPCIG00000037129	ENSPCIG00000012585	ENSPCIG00000030928	ENSTRUG00000027838	ENSTRUG00000008785	ENSTRUG00000015208	R193.1.1	Y71G12B.2.1	K07C11.7a.1	AT1G53282	ATMG00090	AT5G10060
ENSG00000165259	ENSG00000100721	ENSG00000173253	ENSMUSG00000021494	ENSMUSG00000020198	ENSMUSG00000020547	ENSGALG00010016336	ENSGALG00010027578	ENSGALG00010025652	ENSDARG00000002249	ENSDARG00000116337	ENSDARG00000087863	ENSPCIG00000004722	ENSPCIG00000011318	ENSPCIG00000001241	ENSTRUG00000003459	ENSTRUG00000006587	ENSTRUG00000005717	F14F11.1a.5	C16C4.12.1	W01B11.3.1	AT3G09840	AT3G51642	AT1G73250
ENSG00000184719	ENSG00000090581	ENSG00000170836	ENSMUSG00000034235	ENSMUSG00000042699	ENSMUSG00000100667	ENSGALG00010022085	ENSGALG00010011686	ENSGALG00010017762	ENSDARG00000019995	ENSDARG00000100965	ENSDARG00000116299	ENSPCIG00000028977	ENSPCIG00000027336	ENSPCIG00000024098	ENSTRUG00000008328	ENSTRUG00000019978	ENSTRUG00000014172	Y51A2D.15b.1	F42G4.3a.1	T13B5.7.1	AT5G22545	AT2G46390	AT1G07370
ENSG00000100034	ENSG00000114405	ENSG00000166670	ENSMUSG00000024431	ENSMUSG00000022833	ENSMUSG00000022262	ENSGALG00010013149	ENSGALG00010024778	ENSGALG00010027842	ENSDARG00000010953	ENSDARG00000109660	ENSDARG00000010400	ENSPCIG00000024190	ENSPCIG00000010201	ENSPCIG00000023116	ENSTRUG00000010233	ENSTRUG00000016431	ENSTRUG00000013133	F32B5.3.1	R06B10.4b.1	Y69F12A.2a.1	AT5G62020	AT3G53450	AT5G56430
ENSG00000104899	ENSG00000138780	ENSG00000186532	ENSMUSG00000029177	ENSMUSG00000029723	ENSMUSG00000028522	ENSGALG00010027305	ENSGALG00010024667	ENSGALG00010022406	ENSDARG00000001829	ENSDARG00000057114	ENSDARG00000111156	ENSPCIG00000010653	ENSPCIG00000017750	ENSPCIG00000005268	ENSTRUG00000026128	ENSTRUG00000013593	ENSTRUG00000030765	F37C12.2.1	F08F3.1.1	C06A5.1.1	AT5G07480	AT5G42950	AT2G23600
ENSG00000197971	ENSG00000023697	ENSG00000123064	ENSMUSG00000058981	ENSMUSG00000060407	ENSMUSG00000056758	ENSGALG00010012323	ENSGALG00010017873	ENSGALG00010004361	ENSDARG00000092896	ENSDARG00000062361	ENSDARG00000037924	ENSPCIG00000008414	ENSPCIG00000030223	ENSPCIG00000032295	ENSTRUG00000023265	ENSTRUG00000017734	ENSTRUG00000007874	C34F11.5.1	F32H2.8.1	C03B1.9.1	AT1G10320	AT5G65220	AT3G11950
ENSG00000111052	ENSG00000179889	ENSG00000111348	ENSMUSG00000039382	ENSMUSG00000002043	ENSMUSG00000044968	ENSGALG00010009348	ENSGALG00010022569	ENSGALG00010007811	ENSDARG00000030804	ENSDARG00000116168	ENSDARG00000013245	ENSPCIG00000035459	ENSPCIG00000018605	ENSPCIG00000018130	ENSTRUG00000030093	ENSTRUG00000018221	ENSTRUG00000016471	Y41E3.17.1	F39H11.2b.1	C45B2.4e.1	AT3G23870	AT5G11720	AT3G12840
ENSG00000145736	ENSG00000104660	ENSG00000197457	ENSMUSG00000058799	ENSMUSG00000066137	ENSMUSG00000020454	ENSGALG00010027987	ENSGALG00010006155	ENSGALG00010005014	ENSDARG00000010031	ENSDARG00000020197	ENSDARG00000034146	ENSPCIG00000013730	ENSPCIG00000029311	ENSPCIG00000003460	ENSTRUG00000016265	ENSTRUG00000028032	ENSTRUG00000000907	C14A4.2.1	F35C8.3.1	ZK616.1.2	AT5G43200	AT4G16420	AT3G19508
ENSG00000166159	ENSG00000182224	ENSG00000133739	ENSMUSG00000029005	ENSMUSG00000025949	ENSMUSG00000002768	ENSGALG00010028458	ENSGALG00010018560	ENSGALG00010026335	ENSDARG00000079945	ENSDARG00000052025	ENSDARG00000103467	ENSPCIG00000002812	ENSPCIG00000034992	ENSPCIG00000012163	ENSTRUG00000029904	ENSTRUG00000018226	ENSTRUG00000031667	K09E10.1a.1	Y62E10A.11.2	C32E8.2a.1	AT1G78940	AT2G19080	AT5G56520
ENSG00000124198	ENSG00000172497	ENSG00000079950	ENSMUSG00000030263	ENSMUSG00000090298	ENSMUSG00000039179	ENSGALG00010009091	ENSGALG00010027499	ENSGALG00010024421	ENSDARG00000021140	ENSDARG00000099555	ENSDARG00000079997	ENSPCIG00000006408	ENSPCIG00000020173	ENSPCIG00000015659	ENSTRUG00000016227	ENSTRUG00000021426	ENSTRUG00000022882	C08G9.1.1	K02C4.3c.1	T14G11.3.1	AT1G45207	AT4G36490	AT3G23123
ENSG00000101197	ENSG00000164823	ENSG00000125207	ENSMUSG00000034501	ENSMUSG00000043541	ENSMUSG00000021147	ENSGALG00010005191	ENSGALG00010011940	ENSGALG00010026355	ENSDARG00000114707	ENSDARG00000035169	ENSDARG00000093349	ENSPCIG00000014993	ENSPCIG00000018311	ENSPCIG00000025801	ENSTRUG00000017398	ENSTRUG00000023689	ENSTRUG00000013621	T05E11.1.1	F45D3.5.1	K04F1.10.1	AT1G31335	AT5G62320	AT5G12180
ENSG00000165966	ENSG00000165795	ENSG00000173914	ENSMUSG00000002342	ENSMUSG00000026987	ENSMUSG00000000441	ENSGALG00010012819	ENSGALG00010022771	ENSGALG00010019252	ENSDARG00000069739	ENSDARG00000077622	ENSDARG00000116096	ENSPCIG00000023295	ENSPCIG00000021569	ENSPCIG00000029051	ENSTRUG00000006453	ENSTRUG00000000294	ENSTRUG00000017551	C04H5.2.1	W01A11.3c.1	Y43F8B.1d.1	AT1G24510	AT5G27670	AT1G06390
ENSG00000071626	ENSG00000205835	ENSG00000101938	ENSMUSG00000053293	ENSMUSG00000092322	ENSMUSG00000063415	ENSGALG00010017505	ENSGALG00010005239	ENSGALG00010012288	ENSDARG00000017386	ENSDARG00000054950	ENSDARG00000112130	ENSPCIG00000021211	ENSPCIG00000023143	ENSPCIG00000012409	ENSTRUG00000002957	ENSTRUG00000002016	ENSTRUG00000028294	F07C6.4e.1	Y41D4A.8b.1	ZK829.4.1	AT4G12617	AT2G17770	AT3G04530
ENSG00000104043	ENSG00000136856	ENSG00000115486	ENSMUSG00000000884	ENSMUSG00000028176	ENSMUSG00000073991	ENSGALG00010023359	ENSGALG00010005216	ENSGALG00010010980	ENSDARG00000093304	ENSDARG00000011023	ENSDARG00000075618	ENSPCIG00000021161	ENSPCIG00000001994	ENSPCIG00000012575	ENSTRUG00000023130	ENSTRUG00000000268	ENSTRUG00000007245	H16O14.1a.1	ZK1321.4a.1	T10F2.1a.1	AT3G23640	AT5G40600	AT2G05830
ENSG00000112419	ENSG00000189046	ENSG00000030582	ENSMUSG00000091275	ENSMUSG00000098505	ENSMUSG00000078590	ENSGALG00010002587	ENSGALG00010003933	ENSGALG00010000768	ENSDARG00000105179	ENSDARG00000079897	ENSDARG00000041413	ENSPCIG00000025808	ENSPCIG00000026110	ENSPCIG00000011837	ENSTRUG00000022217	ENSTRUG00000015754	ENSTRUG00000010478	Y105E8A.9.1	Y41D4A.5.3	W08G11.3a.1	AT5G18410	AT5G11340	AT4G23530
ENSG00000102221	ENSG00000112305	ENSG00000103494	ENSMUSG00000029598	ENSMUSG00000020581	ENSMUSG00000079343	ENSGALG00010013033	ENSGALG00010003841	ENSGALG00010018899	ENSDARG00000053939	ENSDARG00000097566	ENSDARG00000026926	ENSPCIG00000022220	ENSPCIG00000011739	ENSPCIG00000031218	ENSTRUG00000011461	ENSTRUG00000013061	ENSTRUG00000004241	Y71H2AM.13.1	C56E6.1.1	T23B5.3a.1	AT2G45280	AT2G29200	AT1G77550
ENSG00000204361	ENSG00000176890	ENSG00000158488	ENSMUSG00000056608	ENSMUSG00000052331	ENSMUSG00000040728	ENSGALG00010016832	ENSGALG00010008381	ENSGALG00010017542	ENSDARG00000101049	ENSDARG00000056665	ENSDARG00000015918	ENSPCIG00000029074	ENSPCIG00000033321	ENSPCIG00000004840	ENSTRUG00000010318	ENSTRUG00000003209	ENSTRUG00000020335	R05D3.11.1	B0491.6b.1	Y24F12A.2a.1	AT4G39040	AT5G59330	AT1G51970
ENSG00000172260	ENSG00000112425	ENSG00000184216	ENSMUSG00000027403	ENSMUSG00000026878	ENSMUSG00000052656	ENSGALG00010009482	ENSGALG00010016724	ENSGALG00010022599	ENSDARG00000077533	ENSDARG00000101859	ENSDARG00000111344	ENSPCIG00000003779	ENSPCIG00000021875	ENSPCIG00000028525	ENSTRUG00000018221	ENSTRUG00000010578	ENSTRUG00000028073	C30B5.2a.1	F36D4.5b.3	C02F12.8.1	AT4G23810	AT5G39230	AT1G80610
ENSG00000174990	ENSG00000144395	ENSG00000164011	ENSMUSG00000021694	ENSMUSG00000034557	ENSMUSG00000033965	ENSGALG00010007935	ENSGALG00010029228	ENSGALG00010023282	ENSDARG00000110018	ENSDARG00000095294	ENSDARG00000009074	ENSPCIG00000001625	ENSPCIG00000012099	ENSPCIG00000006685	ENSTRUG00000001897	ENSTRUG00000010499	ENSTRUG00000028092	F59D6.4.1	F36H1.4b.1	C13A2.3.1	AT1G31660	AT4G11745	AT4G39410
ENSG00000046889	ENSG00000182271	ENSG00000156858	ENSMUSG00000042675	ENSMUSG00000052469	ENSMUSG00000025266	ENSGALG00010007355	ENSGALG00010020535	ENSGALG00010024347	ENSDARG00000102333	ENSDARG00000069804	ENSDARG00000010602	ENSPCIG00000003769	ENSPCIG00000011964	ENSPCIG00000012285	ENSTRUG00000028159	ENSTRUG00000013179	ENSTRUG00000024339	T02B11.9.1	W03D8.6e.1	Y55B1BR.4.1	AT2G42880	AT3G57260	AT3G05020
ENSG00000165509	ENSG00000164543	ENSG00000145390	ENSMUSG00000026829	ENSMUSG00000015305	ENSMUSG00000037139	ENSGALG00010011655	ENSGALG00010003243	ENSGALG00010027535	ENSDARG00000117026	ENSDARG00000070393	ENSDARG00000110712	ENSPCIG00000012871	ENSPCIG00000027589	ENSPCIG00000023017	ENSTRUG00000007693	ENSTRUG00000015197	ENSTRUG00000012409	F22E10.5.1	C47E12.8.1	C13G3.3b.1	AT1G03880	AT5G58580	AT1G36340
ENSG00000121957	ENSG00000154473	ENSG00000114209	ENSMUSG00000023034	ENSMUSG00000018427	ENSMUSG00000062202	ENSGALG00010012934	ENSGALG00010007954	ENSGALG00010007017	ENSDARG00000071833	ENSDARG00000031248	ENSDARG00000026839	ENSPCIG00000018220	ENSPCIG00000006051	ENSPCIG00000022177	ENSTRUG00000015869	ENSTRUG00000024540	ENSTRUG00000012392	Y57G11C.5b.1	ZK632.7.1	W01A11.2.1	AT2G28880	AT3G58170	AT5G39160
ENSG00000183283	ENSG00000187783	ENSG00000153989	ENSMUSG00000103770	ENSMUSG00000032584	ENSMUSG00000039771	ENSGALG00010003596	ENSGALG00010026006	ENSGALG00010022950	ENSDARG00000074059	ENSDARG00000062049	ENSDARG00000104221	ENSPCIG00000024729	ENSPCIG00000019655	ENSPCIG00000024402	ENSTRUG00000014211	ENSTRUG00000008860	ENSTRUG00000020845	K07C11.7b.3	K08F4.6.1	T27A1.2b.1	AT5G22830	AT3G53340	AT3G28540
ENSG00000186340	ENSG00000080819	ENSG00000189064	ENSMUSG00000039765	ENSMUSG00000038774	ENSMUSG00000003731	ENSGALG00010003374	ENSGALG00010028180	ENSGALG00010027826	ENSDARG00000032318	ENSDARG00000114931	ENSDARG00000111006	ENSPCIG00000029892	ENSPCIG00000005812	ENSPCIG00000024631	ENSTRUG00000017574	ENSTRUG00000008760	ENSTRUG00000011460	F19H6.4.1	Y119C1B.4.1	T01G6.6a.1	AT1G04040	AT4G13235	AT2G24610
ENSG00000165125	ENSG00000164087	ENSG00000186777	ENSMUSG00000024896	ENSMUSG00000054976	ENSMUSG00000047181	ENSGALG00010013758	ENSGALG00010027137	ENSGALG00010022554	ENSDARG00000042293	ENSDARG00000079656	ENSDARG00000109503	ENSPCIG00000030426	ENSPCIG00000002324	ENSPCIG00000033985	ENSTRUG00000013847	ENSTRUG00000005413	ENSTRUG00000013896	ZK470.5a.1	R08C7.10b.1	T07E3.3.1	AT4G29700	AT5G46580	AT1G23147
ENSG00000116514	ENSG00000110074	ENSG00000129159	ENSMUSG00000024036	ENSMUSG00000090864	ENSMUSG00000022332	ENSGALG00010000800	ENSGALG00010012399	ENSGALG00010021142	ENSDARG00000025269	ENSDARG00000016903	ENSDARG00000088315	ENSPCIG00000026864	ENSPCIG00000031875	ENSPCIG00000010224	ENSTRUG00000017766	ENSTRUG00000010137	ENSTRUG00000012509	C54D1.3b.1	Y45F10A.6c.1	F52B5.3.1	AT1G22120	AT3G17680	AT5G57920
ENSG00000027075	ENSG00000100603	ENSG00000138050	ENSMUSG00000062931	ENSMUSG00000019699	ENSMUSG00000024193	ENSGALG00010004000	ENSGALG00010003915	ENSGALG00010017764	ENSDARG00000097493	ENSDARG00000076280	ENSDARG00000004436	ENSPCIG00000032841	ENSPCIG00000023283	ENSPCIG00000020762	ENSTRUG00000012205	ENSTRUG00000000521	ENSTRUG00000006022	T12A2.10.1	F38C2.1b.1	AH6.2.1	AT4G15020	AT1G21695	AT5G11140
ENSG00000146733	ENSG00000105784	ENSG00000165646	ENSMUSG00000031613	ENSMUSG00000043843	ENSMUSG00000015357	ENSGALG00010008127	ENSGALG00010022929	ENSGALG00010010399	ENSDARG00000013000	ENSDARG00000030326	ENSDARG00000006279	ENSPCIG00000013804	ENSPCIG00000003626	ENSPCIG00000016173	ENSTRUG00000024367	ENSTRUG00000004633	ENSTRUG00000031344	ZK1307.7a.1	T27C4.2a.1	T05B4.7.1	AT1G03220	AT3G62240	AT3G27590
ENSG00000163121	ENSG00000163719	ENSG00000160062	ENSMUSG00000018012	ENSMUSG00000039174	ENSMUSG00000015568	ENSGALG00010012449	ENSGALG00010016336	ENSGALG00010028041	ENSDARG00000076464	ENSDARG00000098295	ENSDARG00000007715	ENSPCIG00000019548	ENSPCIG00000035571	ENSPCIG00000003505	ENSTRUG00000010033	ENSTRUG00000009169	ENSTRUG00000018018	Y40C5A.3k.1	C35B8.2c.1	F25A2.1.1	AT1G03590	AT2G04650	AT4G20650
ENSG00000120992	ENSG00000103647	ENSG00000175894	ENSMUSG00000052852	ENSMUSG00000070002	ENSMUSG00000034773	ENSGALG00010000223	ENSGALG00010026673	ENSGALG00010017621	ENSDARG00000036386	ENSDARG00000099692	ENSDARG00000009748	ENSPCIG00000000840	ENSPCIG00000023404	ENSPCIG00000005513	ENSTRUG00000032566	ENSTRUG00000016566	ENSTRUG00000028270	F56F10.1.1	T21D12.15.1	W02A11.3.1	AT5G42430	AT5G13190	AT4G15740
ENSG00000087157	ENSG00000176988	ENSG00000138614	ENSMUSG00000057858	ENSMUSG00000026781	ENSMUSG00000049303	ENSGALG00010029773	ENSGALG00010005915	ENSGALG00010019262	ENSDARG00000006202	ENSDARG00000062226	ENSDARG00000031426	ENSPCIG00000017678	ENSPCIG00000033801	ENSPCIG00000013092	ENSTRUG00000006286	ENSTRUG00000010387	ENSTRUG00000032408	F16D3.4.1	F49E11.6.1	C03A3.2.1	AT5G18000	AT1G30020	AT3G54980
ENSG00000119906	ENSG00000111602	ENSG00000144566	ENSMUSG00000091537	ENSMUSG00000035356	ENSMUSG00000046618	ENSGALG00010027583	ENSGALG00010000057	ENSGALG00010012063	ENSDARG00000044902	ENSDARG00000045638	ENSDARG00000071143	ENSPCIG00000025298	ENSPCIG00000034237	ENSPCIG00000028963	ENSTRUG00000005743	ENSTRUG00000010106	ENSTRUG00000008784	C25E10.10.1	Y57G11C.5a.1	W01C9.2.1	AT4G37490	AT1G75420	AT5G66220
ENSG00000166348	ENSG00000260456	ENSG00000175463	ENSMUSG00000031399	ENSMUSG00000023235	ENSMUSG00000034413	ENSGALG00010008563	ENSGALG00010008099	ENSGALG00010010323	ENSDARG00000006691	ENSDARG00000036754	ENSDARG00000079488	ENSPCIG00000001160	ENSPCIG00000033850	ENSPCIG00000016781	ENSTRUG00000006639	ENSTRUG00000013198	ENSTRUG00000013985	W09D6.2.1	M88.3.1	F36D4.5b.4	AT2G27730	AT1G70190	AT4G31140
ENSG00000173588	ENSG00000184465	ENSG00000136250	ENSMUSG00000039715	ENSMUSG00000057236	ENSMUSG00000078949	ENSGALG00010022782	ENSGALG00010013171	ENSGALG00010004283	ENSDARG00000105088	ENSDARG00000088040	ENSDARG00000092609	ENSPCIG00000000757	ENSPCIG00000025129	ENSPCIG00000028296	ENSTRUG00000016848	ENSTRUG00000015431	ENSTRUG00000016783	F26D2.9.1	K07E8.3.2	C07G2.3.1	AT2G18000	AT4G28470	AT1G03390
ENSG00000143748	ENSG00000047188	ENSG00000137818	ENSMUSG00000064177	ENSMUSG00000037197	ENSMUSG00000074156	ENSGALG00010027040	ENSGALG00010001258	ENSGALG00010012091	ENSDARG00000020028	ENSDARG00000089502	ENSDARG00000098359	ENSPCIG00000028004	ENSPCIG00000007020	ENSPCIG00000026292	ENSTRUG00000018434	ENSTRUG00000021231	ENSTRUG00000004921	F45E6.2.1	F37C12.14.1	H31G24.4.1	AT3G51980	AT2G07725	AT5G40950
ENSG00000135677	ENSG00000229453	ENSG00000135972	ENSMUSG00000022679	ENSMUSG00000116930	ENSMUSG00000020528	ENSGALG00010016745	ENSGALG00010029788	ENSGALG00010012447	ENSDARG00000037429	ENSDARG00000105093	ENSDARG00000003399	ENSPCIG00000011050	ENSPCIG00000005919	ENSPCIG00000026424	ENSTRUG00000023287	ENSTRUG00000027465	ENSTRUG00000027027	F26D11.10c.1	C50F2.4.1	Y48A6C.4.1	AT3G26235	AT4G28060	AT1G72280
ENSG00000102100	ENSG00000174744	ENSG00000147533	ENSMUSG00000055095	ENSMUSG00000047617	ENSMUSG00000074595	ENSGALG00010023431	ENSGALG00010008955	ENSGALG00010024678	ENSDARG00000057620	ENSDARG00000099999	ENSDARG00000026865	ENSPCIG00000003613	ENSPCIG00000015553	ENSPCIG00000028137	ENSTRUG00000010856	ENSTRUG00000006526	ENSTRUG00000019710	Y48A6B.13h.2	F46A8.11.1	B0025.2.1	AT5G65158	AT4G38400	AT1G05360
ENSG00000119457	ENSG00000101361	ENSG00000154511	ENSMUSG00000025159	ENSMUSG00000034295	ENSMUSG00000038357	ENSGALG00010006069	ENSGALG00010010546	ENSGALG00010028362	ENSDARG00000042933	ENSDARG00000070627	ENSDARG00000024744	ENSPCIG00000015902	ENSPCIG00000015716	ENSPCIG00000018731	ENSTRUG00000010351	ENSTRUG00000015833	ENSTRUG00000029709	F38E1.8.1	B0212.1a.1	C08B6.14.1	AT5G24990	AT4G36150	AT4G09620
ENSG00000184117	ENSG00000118113	ENSG00000106852	ENSMUSG00000022354	ENSMUSG00000078799	ENSMUSG00000089704	ENSGALG00010022953	ENSGALG00010020097	ENSGALG00010009665	ENSDARG00000114753	ENSDARG00000109338	ENSDARG00000053136	ENSPCIG00000014807	ENSPCIG00000035122	ENSPCIG00000016133	ENSTRUG00000012432	ENSTRUG00000011088	ENSTRUG00000023392	M70.3c.1	T19B10.5.1	ZK617.1g.1	AT5G38560	AT5G64060	AT5G04710
ENSG00000136146	ENSG00000003249	ENSG00000144199	ENSMUSG00000094439	ENSMUSG00000000743	ENSMUSG00000052819	ENSGALG00010020546	ENSGALG00010000039	ENSGALG00010027272	ENSDARG00000076552	ENSDARG00000112365	ENSDARG00000104868	ENSPCIG00000024644	ENSPCIG00000024754	ENSPCIG00000000361	ENSTRUG00000028277	ENSTRUG00000024696	ENSTRUG00000014778	C05D11.5.1	C55C3.5.1	W01D2.3a.1	AT1G05385	AT1G71370	AT2G19540
ENSG00000184787	ENSG00000118246	ENSG00000109536	ENSMUSG00000053289	ENSMUSG00000020647	ENSMUSG00000115987	ENSGALG00010010453	ENSGALG00010012758	ENSGALG00010012732	ENSDARG00000116014	ENSDARG00000112190	ENSDARG00000102531	ENSPCIG00000006746	ENSPCIG00000008592	ENSPCIG00000012205	ENSTRUG00000012072	ENSTRUG00000014635	ENSTRUG00000011703	Y17D7A.4.1	T06D4.4.1	Y38F2AR.7.1	AT5G62080	AT5G35170	AT2G01760
ENSG00000254852	ENSG00000124201	ENSG00000035681	ENSMUSG00000020832	ENSMUSG00000032745	ENSMUSG00000031897	ENSGALG00010001721	ENSGALG00010022741	ENSGALG00010008085	ENSDARG00000111196	ENSDARG00000071325	ENSDARG00000113911	ENSPCIG00000028831	ENSPCIG00000011882	ENSPCIG00000019842	ENSTRUG00000008545	ENSTRUG00000028064	ENSTRUG00000017481	Y37B11A.1a.1	W08F4.6.1	ZK622.2.1	AT3G10185	AT1G78680	AT3G44704
ENSG00000109189	ENSG00000116285	ENSG00000114654	ENSMUSG00000047671	ENSMUSG00000022536	ENSMUSG00000029863	ENSGALG00010018542	ENSGALG00010005525	ENSGALG00010013413	ENSDARG00000068193	ENSDARG00000094730	ENSDARG00000042759	ENSPCIG00000006772	ENSPCIG00000034370	ENSPCIG00000016123	ENSTRUG00000007133	ENSTRUG00000006445	ENSTRUG00000003527	T23F6.4a.1	Y45G5AM.9c.1	F18F11.3h.1	AT1G33120	AT1G49000	AT3G56780
ENSG00000162032	ENSG00000099901	ENSG00000105556	ENSMUSG00000103793	ENSMUSG00000039419	ENSMUSG00000035580	ENSGALG00010008236	ENSGALG00010029945	ENSGALG00010004974	ENSDARG00000056638	ENSDARG00000087596	ENSDARG00000103038	ENSPCIG00000034364	ENSPCIG00000002655	ENSPCIG00000012121	ENSTRUG00000013259	ENSTRUG00000015999	ENSTRUG00000020068	W09D6.1b.1	C50B6.5.1	C05E11.5.1	AT3G27200	AT3G14660	AT5G60730
ENSG00000187720	ENSG00000115661	ENSG00000148300	ENSMUSG00000028426	ENSMUSG00000049336	ENSMUSG00000039328	ENSGALG00010022983	ENSGALG00010029152	ENSGALG00010026433	ENSDARG00000007601	ENSDARG00000109326	ENSDARG00000060941	ENSPCIG00000025789	ENSPCIG00000006629	ENSPCIG00000003902	ENSTRUG00000013308	ENSTRUG00000018421	ENSTRUG00000024094	Y73B3A.20.1	F47F6.1c.1	R04D3.7.1	AT2G47490	AT1G60730	AT3G21570
ENSG00000131591	ENSG00000248383	ENSG00000163694	ENSMUSG00000038208	ENSMUSG00000025104	ENSMUSG00000032776	ENSGALG00010024966	ENSGALG00010009524	ENSGALG00010001627	ENSDARG00000026325	ENSDARG00000038612	ENSDARG00000053792	ENSPCIG00000030905	ENSPCIG00000012064	ENSPCIG00000028447	ENSTRUG00000022468	ENSTRUG00000014656	ENSTRUG00000027117	Y47D3B.7.1	Y65B4BL.2b.1	T06H11.1e.1	ATMG00610	AT3G20475	AT3G43110
ENSG00000085733	ENSG00000168906	ENSG00000129116	ENSMUSG00000030847	ENSMUSG00000026520	ENSMUSG00000041515	ENSGALG00010019291	ENSGALG00010006177	ENSGALG00010027286	ENSDARG00000086523	ENSDARG00000045753	ENSDARG00000114047	ENSPCIG00000025711	ENSPCIG00000037284	ENSPCIG00000017881	ENSTRUG00000021889	ENSTRUG00000009316	ENSTRUG00000002626	Y41D4B.15.1	C34D4.8.1	F14F4.1.1	AT1G22490	AT4G36290	AT4G14380
ENSG00000213853	ENSG00000143303	ENSG00000128655	ENSMUSG00000079022	ENSMUSG00000025204	ENSMUSG00000029571	ENSGALG00010024845	ENSGALG00010000734	ENSGALG00010016867	ENSDARG00000113001	ENSDARG00000024564	ENSDARG00000115061	ENSPCIG00000011719	ENSPCIG00000025653	ENSPCIG00000016231	ENSTRUG00000004599	ENSTRUG00000016888	ENSTRUG00000026775	F09E8.3a.1	F46F5.1b.1	T23B12.4.1	AT2G01920	AT5G63610	AT1G70490
ENSG00000103740	ENSG00000135951	ENSG00000136463	ENSMUSG00000003872	ENSMUSG00000031354	ENSMUSG00000067235	ENSGALG00010028126	ENSGALG00010023448	ENSGALG00010000794	ENSDARG00000078582	ENSDARG00000104875	ENSDARG00000079326	ENSPCIG00000009748	ENSPCIG00000014898	ENSPCIG00000005163	ENSTRUG00000012102	ENSTRUG00000013930	ENSTRUG00000024576	W08F4.6.1	T08G5.3a.1	F53F10.2a.4	AT1G47980	AT3G04945	AT4G19220
ENSG00000221823	ENSG00000131467	ENSG00000054967	ENSMUSG00000027752	ENSMUSG00000026058	ENSMUSG00000024105	ENSGALG00010020960	ENSGALG00010006516	ENSGALG00010002419	ENSDARG00000055843	ENSDARG00000015059	ENSDARG00000020224	ENSPCIG00000009926	ENSPCIG00000009135	ENSPCIG00000000041	ENSTRUG00000021378	ENSTRUG00000007390	ENSTRUG00000015638	C25A8.4.1	T22C1.2.1	R12E2.4a.1	AT5G23110	AT2G19120	AT5G36290
ENSG00000115827	ENSG00000255561	ENSG00000101146	ENSMUSG00000070313	ENSMUSG00000034807	ENSMUSG00000096840	ENSGALG00010004136	ENSGALG00010005247	ENSGALG00010012110	ENSDARG00000111746	ENSDARG00000025555	ENSDARG00000038242	ENSPCIG00000017969	ENSPCIG00000031677	ENSPCIG00000031070	ENSTRUG00000028441	ENSTRUG00000004969	ENSTRUG00000013590	R11G1.4b.1	ZC239.4.1	F20B6.8a.1	AT1G48350	AT1G62880	AT1G19565
ENSG00000203989	ENSG00000111832	ENSG00000116981	ENSMUSG00000035109	ENSMUSG00000078626	ENSMUSG00000069421	ENSGALG00010016831	ENSGALG00010017670	ENSGALG00010014949	ENSDARG00000038866	ENSDARG00000027957	ENSDARG00000043046	ENSPCIG00000002929	ENSPCIG00000036027	ENSPCIG00000015811	ENSTRUG00000029437	ENSTRUG00000015324	ENSTRUG00000001600	F13G3.7b.1	F44D12.9a.3	F26E4.2.1	AT1G04510	AT1G23150	AT2G15680
ENSG00000105726	ENSG00000137054	ENSG00000149054	ENSMUSG00000024481	ENSMUSG00000070345	ENSMUSG00000094282	ENSGALG00010028379	ENSGALG00010015138	ENSGALG00010023173	ENSDARG00000059459	ENSDARG00000101863	ENSDARG00000053774	ENSPCIG00000005524	ENSPCIG00000005306	ENSPCIG00000017191	ENSTRUG00000022519	ENSTRUG00000013036	ENSTRUG00000020598	C48E7.9.1	W06H8.8d.1	F57F5.3.1	AT3G49060	AT1G57906	AT1G59680
ENSG00000143486	ENSG00000261052	ENSG00000150977	ENSMUSG00000040548	ENSMUSG00000024855	ENSMUSG00000056537	ENSGALG00010028036	ENSGALG00010024880	ENSGALG00010016209	ENSDARG00000016088	ENSDARG00000104068	ENSDARG00000058498	ENSPCIG00000016745	ENSPCIG00000027890	ENSPCIG00000029449	ENSTRUG00000012077	ENSTRUG00000016656	ENSTRUG00000000839	C25A11.4a.2	T12A2.16b.2	T06H11.1f.1	AT1G11572	AT2G34186	AT3G08930
ENSG00000099817	ENSG00000274736	ENSG00000104714	ENSMUSG00000021614	ENSMUSG00000027007	ENSMUSG00000021250	ENSGALG00010024538	ENSGALG00010026329	ENSGALG00010028175	ENSDARG00000116786	ENSDARG00000014973	ENSDARG00000116774	ENSPCIG00000014500	ENSPCIG00000017097	ENSPCIG00000001492	ENSTRUG00000008071	ENSTRUG00000008502	ENSTRUG00000007826	F08A10.1f.1	C33A11.4a.1	C11H1.3.1	AT1G09070	AT1G16060	AT2G40100
ENSG00000187079	ENSG00000157184	ENSG00000162600	ENSMUSG00000036046	ENSMUSG00000030095	ENSMUSG00000078896	ENSGALG00010020392	ENSGALG00010011649	ENSGALG00010027182	ENSDARG00000086941	ENSDARG00000046021	ENSDARG00000016496	ENSPCIG00000036328	ENSPCIG00000029585	ENSPCIG00000001596	ENSTRUG00000030084	ENSTRUG00000009463	ENSTRUG00000005658	Y18H1A.3a.1	C24H12.6.1	Y71H2B.7.1	AT1G20750	AT2G46700	AT4G32260
ENSG00000079150	ENSG00000152223	ENSG00000149932	ENSMUSG00000022551	ENSMUSG00000019143	ENSMUSG00000023960	ENSGALG00010012925	ENSGALG00010001752	ENSGALG00010002336	ENSDARG00000103826	ENSDARG00000109875	ENSDARG00000004105	ENSPCIG00000025852	ENSPCIG00000006845	ENSPCIG00000018279	ENSTRUG00000006671	ENSTRUG00000026922	ENSTRUG00000017655	F36H1.10a.1	Y62E10A.15c.1	C06E1.8.1	AT1G75960	AT5G38040	AT2G22290
ENSG00000188992	ENSG00000144229	ENSG00000122257	ENSMUSG00000030781	ENSMUSG00000029752	ENSMUSG00000040964	ENSGALG00010013171	ENSGALG00010020103	ENSGALG00010028207	ENSDARG00000054804	ENSDARG00000023627	ENSDARG00000114188	ENSPCIG00000009029	ENSPCIG00000028386	ENSPCIG00000000173	ENSTRUG00000031123	ENSTRUG00000000214	ENSTRUG00000007261	F46F6.2c.1	F42G2.2c.1	C15B12.7b.1	AT3G04760	AT5G52300	AT1G45229
ENSG00000148950	ENSG00000145833	ENSG00000124818	ENSMUSG00000001924	ENSMUSG00000073490	ENSMUSG00000021510	ENSGALG00010023501	ENSGALG00010022022	ENSGALG00010002712	ENSDARG00000113777	ENSDARG00000094862	ENSDARG00000114050	ENSPCIG00000029391	ENSPCIG00000005134	ENSPCIG00000028095	ENSTRUG00000002592	ENSTRUG00000012879	ENSTRUG00000008423	B0286.3.1	Y60A3A.3.1	H19J13.1.1	AT2G35820	AT5G47175	AT5G01895
ENSG00000188716	ENSG00000130810	ENSG00000023318	ENSMUSG00000030111	ENSMUSG00000021248	ENSMUSG00000027286	ENSGALG00010003986	ENSGALG00010024907	ENSGALG00010013959	ENSDARG00000101631	ENSDARG00000058644	ENSDARG00000014053	ENSPCIG00000027439	ENSPCIG00000030450	ENSPCIG00000023087	ENSTRUG00000001718	ENSTRUG00000009097	ENSTRUG00000007706	T10G3.4a.1	K06A5.6.2	Y32F6B.3.1	AT5G47730	AT5G47960	AT1G72590
ENSG00000057019	ENSG00000186532	ENSG00000141522	ENSMUSG00000009470	ENSMUSG00000033368	ENSMUSG00000032175	ENSGALG00010018027	ENSGALG00010016207	ENSGALG00010025592	ENSDARG00000015460	ENSDARG00000115486	ENSDARG00000068261	ENSPCIG00000020400	ENSPCIG00000020843	ENSPCIG00000019812	ENSTRUG00000009591	ENSTRUG00000014886	ENSTRUG00000007009	C06B3.5.1	C35C5.5.1	T05B11.2.1	AT3G43720	AT1G18650	AT1G08070
ENSG00000083544	ENSG00000135406	ENSG00000168813	ENSMUSG00000028672	ENSMUSG00000042677	ENSMUSG00000028431	ENSGALG00010024153	ENSGALG00010029636	ENSGALG00010021545	ENSDARG00000055463	ENSDARG00000112241	ENSDARG00000111892	ENSPCIG00000028133	ENSPCIG00000025194	ENSPCIG00000025848	ENSTRUG00000015530	ENSTRUG00000013539	ENSTRUG00000010719	VC5.2.1	C17G10.4e.1	M6.1b.1	AT2G05160	AT5G40490	AT2G29560
ENSG00000123094	ENSG00000038945	ENSG00000127946	ENSMUSG00000057093	ENSMUSG00000032125	ENSMUSG00000012889	ENSGALG00010007362	ENSGALG00010010936	ENSGALG00010029501	ENSDARG00000068602	ENSDARG00000006719	ENSDARG00000017953	ENSPCIG00000006557	ENSPCIG00000019781	ENSPCIG00000029641	ENSTRUG00000006943	ENSTRUG00000012318	ENSTRUG00000027872	C49H3.5a.1	C53C9.3b.1	K07A12.4a.1	AT3G16770	AT3G23610	AT5G66490
ENSG00000146232	ENSG00000132591	ENSG00000178522	ENSMUSG00000030351	ENSMUSG00000026601	ENSMUSG00000030494	ENSGALG00010008528	ENSGALG00010028433	ENSGALG00010018185	ENSDARG00000114479	ENSDARG00000077656	ENSDARG00000103846	ENSPCIG00000021928	ENSPCIG00000006759	ENSPCIG00000035444	ENSTRUG00000009447	ENSTRUG00000020592	ENSTRUG00000013651	Y19D10A.4a.1	C30G4.4r.1	T09A12.4i.1	AT1G15190	AT5G50361	AT3G58810
ENSG00000132321	ENSG00000204449	ENSG00000107331	ENSMUSG00000047284	ENSMUSG00000074220	ENSMUSG00000054469	ENSGALG00010014142	ENSGALG00010003176	ENSGALG00010027927	ENSDARG00000062195	ENSDARG00000041137	ENSDARG00000067646	ENSPCIG00000013909	ENSPCIG00000000264	ENSPCIG00000011301	ENSTRUG00000033442	ENSTRUG00000004787	ENSTRUG00000006606	Y37F4.5.1	R11G11.14.1	Y45F10B.13a.1	AT2G39510	AT1G10700	AT3G10730
ENSG00000130545	ENSG00000130520	ENSG00000141279	ENSMUSG00000040327	ENSMUSG00000020029	ENSMUSG00000069911	ENSGALG00010021040	ENSGALG00010023233	ENSGALG00010019274	ENSDARG00000038505	ENSDARG00000097789	ENSDARG00000069324	ENSPCIG00000008070	ENSPCIG00000013400	ENSPCIG00000026105	ENSTRUG00000011078	ENSTRUG00000007490	ENSTRUG00000014189	ZC376.5.1	ZK177.6.2	T02C5.5b.1	AT5G21010	AT2G34500	AT1G03325
ENSG00000145241	ENSG00000167380	ENSG00000156467	ENSMUSG00000003505	ENSMUSG00000024566	ENSMUSG00000029001	ENSGALG00010010188	ENSGALG00010002848	ENSGALG00010026334	ENSDARG00000007639	ENSDARG00000063544	ENSDARG00000113574	ENSPCIG00000021432	ENSPCIG00000010471	ENSPCIG00000008365	ENSTRUG00000027378	ENSTRUG00000013562	ENSTRUG00000001905	F56D1.1.1	F08G5.5a.2	F52C12.4d.1	AT3G28170	AT4G04260	AT1G73300
ENSG00000157680	ENSG00000138641	ENSG00000172349	ENSMUSG00000098715	ENSMUSG00000030854	ENSMUSG00000027893	ENSGALG00010009400	ENSGALG00010008027	ENSGALG00010021680	ENSDARG00000030547	ENSDARG00000112544	ENSDARG00000057586	ENSPCIG00000004192	ENSPCIG00000023460	ENSPCIG00000028703	ENSTRUG00000015761	ENSTRUG00000001652	ENSTRUG00000010730	K03E5.2a.1	F46B3.1.1	F49C5.2.1	AT4G21330	AT1G19400	AT1G18800
ENSG00000111266	ENSG00000203896	ENSG00000169592	ENSMUSG00000022431	ENSMUSG00000047036	ENSMUSG00000054672	ENSGALG00010021193	ENSGALG00010002656	ENSGALG00010011107	ENSDARG00000092878	ENSDARG00000063219	ENSDARG00000111838	ENSPCIG00000019173	ENSPCIG00000018172	ENSPCIG00000023007	ENSTRUG00000005944	ENSTRUG00000032757	ENSTRUG00000028416	Y75B8A.13.1	T02C5.5i.1	T25E12.4a.1	AT2G21105	AT3G46290	AT3G26020
ENSG00000139780	ENSG00000183527	ENSG00000174844	ENSMUSG00000020900	ENSMUSG00000038020	ENSMUSG00000036751	ENSGALG00010014197	ENSGALG00010015404	ENSGALG00010012044	ENSDARG00000076126	ENSDARG00000115824	ENSDARG00000088439	ENSPCIG00000026821	ENSPCIG00000033859	ENSPCIG00000025990	ENSTRUG00000004082	ENSTRUG00000018311	ENSTRUG00000018620	B0416.1d.1	C01F1.4.1	F56D5.6b.1	AT1G80470	AT3G20780	AT4G22840
ENSG00000167800	ENSG00000196867	ENSG00000150455	ENSMUSG00000038312	ENSMUSG00000028972	ENSMUSG00002076083	ENSGALG00010002487	ENSGALG00010020557	ENSGALG00010027063	ENSDARG00000077582	ENSDARG00000061844	ENSDARG00000003087	ENSPCIG00000000650	ENSPCIG00000011530	ENSPCIG00000027585	ENSTRUG00000021673	ENSTRUG00000006101	ENSTRUG00000014327	T14B4.9.1	T24B8.2.1	K02F3.6.2	AT2G14160	AT2G40960	AT3G22040
ENSG00000176732	ENSG00000214787	ENSG00000105219	ENSMUSG00000020077	ENSMUSG00000061666	ENSMUSG00000075201	ENSGALG00010011682	ENSGALG00010011904	ENSGALG00010021831	ENSDARG00000116461	ENSDARG00000062429	ENSDARG00000090778	ENSPCIG00000003510	ENSPCIG00000028005	ENSPCIG00000010697	ENSTRUG00000011893	ENSTRUG00000012007	ENSTRUG00000000022	W03C9.2.1	Y104H12D.2.1	H21P03.3b.1	AT1G60230	AT1G80865	AT3G59850
ENSG00000166908	ENSG00000102048	ENSG00000268104	ENSMUSG00000015090	ENSMUSG00000040314	ENSMUSG00000028218	ENSGALG00010006231	ENSGALG00010021112	ENSGALG00010018413	ENSDARG00000105334	ENSDARG00000104437	ENSDARG00000002192	ENSPCIG00000034750	ENSPCIG00000031534	ENSPCIG00000020829	ENSTRUG00000006740	ENSTRUG00000011232	ENSTRUG00000002687	C32C4.1f.1	T10D4.14.1	F48E8.1b.1	AT2G21090	AT3G01930	AT3G45130
ENSG00000169914	ENSG00000183668	ENSG00000159618	ENSMUSG00000090121	ENSMUSG00000047794	ENSMUSG00000074652	ENSGALG00010023879	ENSGALG00010017828	ENSGALG00010014371	ENSDARG00000015025	ENSDARG00000031427	ENSDARG00000071558	ENSPCIG00000036235	ENSPCIG00000017224	ENSPCIG00000009057	ENSTRUG00000008962	ENSTRUG00000004270	ENSTRUG00000029660	ZK6.7a.1	T28D6.2.1	E04F6.6.1	AT1G30810	AT4G20390	AT4G39840
ENSG00000133997	ENSG00000005302	ENSG00000133020	ENSMUSG00000015711	ENSMUSG00000032999	ENSMUSG00000035649	ENSGALG00010029649	ENSGALG00010003305	ENSGALG00010023063	ENSDARG00000077850	ENSDARG00000078901	ENSDARG00000086159	ENSPCIG00000027621	ENSPCIG00000020132	ENSPCIG00000014716	ENSTRUG00000019860	ENSTRUG00000010076	ENSTRUG00000023948	C31B8.6a.1	ZC376.7c.2	C03G6.12a.1	AT1G56360	AT1G54100	AT1G04710
ENSG00000151779	ENSG00000156232	ENSG00000090861	ENSMUSG00000099894	ENSMUSG00000021966	ENSMUSG00000054079	ENSGALG00010014151	ENSGALG00010007863	ENSGALG00010013319	ENSDARG00000099280	ENSDARG00000032079	ENSDARG00000111078	ENSPCIG00000009383	ENSPCIG00000000575	ENSPCIG00000000954	ENSTRUG00000005657	ENSTRUG00000014756	ENSTRUG00000018267	F57F5.2a.1	ZC373.1a.1	T12A7.2c.2	AT3G43750	AT5G05710	AT5G54530
ENSG00000132952	ENSG00000010165	ENSG00000136738	ENSMUSG00000026965	ENSMUSG00000056310	ENSMUSG00000023262	ENSGALG00010021195	ENSGALG00010006121	ENSGALG00010012897	ENSDARG00000073917	ENSDARG00000062262	ENSDARG00000059150	ENSPCIG00000025036	ENSPCIG00000026050	ENSPCIG00000017705	ENSTRUG00000006732	ENSTRUG00000011877	ENSTRUG00000015821	C01G5.6.1	K09G1.4d.1	T12F5.5b.4	AT4G31160	AT2G18040	AT2G13690
ENSG00000185674	ENSG00000131115	ENSG00000096433	ENSMUSG00000031938	ENSMUSG00000028563	ENSMUSG00000030127	ENSGALG00010009084	ENSGALG00010029340	ENSGALG00010011325	ENSDARG00000109696	ENSDARG00000040890	ENSDARG00000074213	ENSPCIG00000021615	ENSPCIG00000034110	ENSPCIG00000024403	ENSTRUG00000003390	ENSTRUG00000028156	ENSTRUG00000006536	M03B6.4.1	ZK994.6a.1	ZK1236.3b.1	AT4G01760	AT3G26040	AT3G10760
ENSG00000047648	ENSG00000163607	ENSG00000006062	ENSMUSG00000015947	ENSMUSG00000062510	ENSMUSG00000021540	ENSGALG00010017803	ENSGALG00010022345	ENSGALG00010016699	ENSDARG00000116104	ENSDARG00000061735	ENSDARG00000060362	ENSPCIG00000018256	ENSPCIG00000024399	ENSPCIG00000014758	ENSTRUG00000028388	ENSTRUG00000021985	ENSTRUG00000025393	C01G5.5.1	C50D2.6a.1	Y119C1B.4.1	AT4G16955	AT1G19260	AT1G68930
ENSG00000129596	ENSG00000167548	ENSG00000198286	ENSMUSG00000029445	ENSMUSG00000058400	ENSMUSG00000029882	ENSGALG00010024759	ENSGALG00010010434	ENSGALG00010014305	ENSDARG00000109454	ENSDARG00000103443	ENSDARG00000045331	ENSPCIG00000000695	ENSPCIG00000024064	ENSPCIG00000013881	ENSTRUG00000030551	ENSTRUG00000004684	ENSTRUG00000009314	C04F5.4.1	C14B1.6a.1	F38A6.3a.1	AT1G52300	AT4G28070	AT4G10250
ENSG00000177694	ENSG00000130724	ENSG00000166323	ENSMUSG00000020646	ENSMUSG00000006057	ENSMUSG00000020196	ENSGALG00010028505	ENSGALG00010009469	ENSGALG00010008221	ENSDARG00000115132	ENSDARG00000101291	ENSDARG00000110448	ENSPCIG00000028527	ENSPCIG00000009002	ENSPCIG00000014149	ENSTRUG00000011994	ENSTRUG00000014682	ENSTRUG00000003761	F20D6.4b.1	T15B12.2.1	F25F2.2.1	AT4G24644	AT3G10760	AT3G26147
ENSG00000103326	ENSG00000139144	ENSG00000169682	ENSMUSG00000008393	ENSMUSG00000041782	ENSMUSG00000025584	ENSGALG00010012001	ENSGALG00010008529	ENSGALG00010022506	ENSDARG00000073998	ENSDARG00000042126	ENSDARG00000019417	ENSPCIG00000002993	ENSPCIG00000014546	ENSPCIG00000008747	ENSTRUG00000004084	ENSTRUG00000005679	ENSTRUG00000008469	Y102A5C.25.1	T05B11.1.1	Y95B8A.6a.3	AT5G18860	AT2G26830	AT3G16160
ENSG00000024422	ENSG00000196689	ENSG00000091039	ENSMUSG00000099041	ENSMUSG00000030615	ENSMUSG00000028850	ENSGALG00010012818	ENSGALG00010012283	ENSGALG00010027421	ENSDARG00000074212	ENSDARG00000110002	ENSDARG00000099966	ENSPCIG00000020465	ENSPCIG00000003944	ENSPCIG00000012701	ENSTRUG00000010248	ENSTRUG00000000046	ENSTRUG00000022957	F33H1.1b.1	C56G3.1b.1	C50E3.7a.1	AT3G24080	AT5G19675	AT1G07930
ENSG00000126785	ENSG00000066855	ENSG00000198610	ENSMUSG00000022003	ENSMUSG00000096576	ENSMUSG00000021067	ENSGALG00010008251	ENSGALG00010029549	ENSGALG00010023212	ENSDARG00000075459	ENSDARG00000110108	ENSDARG00000114105	ENSPCIG00000012446	ENSPCIG00000000908	ENSPCIG00000019601	ENSTRUG00000032223	ENSTRUG00000000410	ENSTRUG00000008145	Y41E3.10a.1	F19C6.5.1	C16A3.10.2	AT1G35780	AT1G77610	AT4G22070
ENSG00000162063	ENSG00000152284	ENSG00000102144	ENSMUSG00000045349	ENSMUSG00000020169	ENSMUSG00000099009	ENSGALG00010013766	ENSGALG00010016340	ENSGALG00010023475	ENSDARG00000093185	ENSDARG00000021252	ENSDARG00000109291	ENSPCIG00000016292	ENSPCIG00000015206	ENSPCIG00000029340	ENSTRUG00000021835	ENSTRUG00000012406	ENSTRUG00000013708	F32H2.11.1	F33H12.1.1	F52D2.2.1	AT3G51450	AT1G19410	AT5G51720
ENSG00000163161	ENSG00000154734	ENSG00000175262	ENSMUSG00000028583	ENSMUSG00000050908	ENSMUSG00000001827	ENSGALG00010024854	ENSGALG00010026825	ENSGALG00010018806	ENSDARG00000007245	ENSDARG00000076312	ENSDARG00000098451	ENSPCIG00000033314	ENSPCIG00000015864	ENSPCIG00000030052	ENSTRUG00000016158	ENSTRUG00000000251	ENSTRUG00000011100	C18C4.10c.1	M88.7.1	C53B4.7d.1	AT2G45940	AT3G63350	AT3G24650
ENSG00000086065	ENSG00000105186	ENSG00000215018	ENSMUSG00000015001	ENSMUSG00000027530	ENSMUSG00000040693	ENSGALG00010023078	ENSGALG00010021086	ENSGALG00010020064	ENSDARG00000037046	ENSDARG00000100185	ENSDARG00000056112	ENSPCIG00000005701	ENSPCIG00000031587	ENSPCIG00000017964	ENSTRUG00000014385	ENSTRUG00000002380	ENSTRUG00000007845	EEED8.1.1	R10D12.1.1	C01G10.1.1	AT4G12580	AT1G68400	AT2G07772
ENSG00000147655	ENSG00000129493	ENSG00000128383	ENSMUSG00000030867	ENSMUSG00000032451	ENSMUSG00000051278	ENSGALG00010024701	ENSGALG00010001465	ENSGALG00010010142	ENSDARG00000056717	ENSDARG00000114964	ENSDARG00000052271	ENSPCIG00000030400	ENSPCIG00000013191	ENSPCIG00000006365	ENSTRUG00000025849	ENSTRUG00000013268	ENSTRUG00000005778	K07E3.7a.4	K02F3.12b.1	W02D7.5.1	AT3G62110	AT2G13430	AT1G48970
ENSG00000198846	ENSG00000100228	ENSG00000188624	ENSMUSG00000046314	ENSMUSG00000047562	ENSMUSG00000071172	ENSGALG00010017806	ENSGALG00010003107	ENSGALG00010019215	ENSDARG00000003244	ENSDARG00000045733	ENSDARG00000114960	ENSPCIG00000007816	ENSPCIG00000023856	ENSPCIG00000010639	ENSTRUG00000026077	ENSTRUG00000003492	ENSTRUG00000023778	Y55F3AM.8a.1	Y49E10.10.1	T03F1.9.1	AT5G13480	AT1G63100	AT4G28850
ENSG00000165672	ENSG00000159259	ENSG00000188716	ENSMUSG00000046707	ENSMUSG00000032913	ENSMUSG00000070780	ENSGALG00010022116	ENSGALG00010019967	ENSGALG00010017714	ENSDARG00000041085	ENSDARG00000067801	ENSDARG00000089976	ENSPCIG00000028631	ENSPCIG00000028430	ENSPCIG00000021554	ENSTRUG00000015562	ENSTRUG00000009235	ENSTRUG00000009106	C31C9.1c.1	T12G3.2a.2	F28A12.4.1	AT3G22900	AT1G48320	AT2G13720
ENSG00000116218	ENSG00000163812	ENSG00000159337	ENSMUSG00000078439	ENSMUSG00000021662	ENSMUSG00000029306	ENSGALG00010001832	ENSGALG00010022275	ENSGALG00010027706	ENSDARG00000103935	ENSDARG00000079967	ENSDARG00000019791	ENSPCIG00000016170	ENSPCIG00000019698	ENSPCIG00000026020	ENSTRUG00000023795	ENSTRUG00000001090	ENSTRUG00000021708	Y17G7B.20a.2	Y105C5B.1.1	F54D12.3.1	AT5G59680	AT1G32350	AT1G56345
ENSG00000197774	ENSG00000119283	ENSG00000143164	ENSMUSG00000025735	ENSMUSG00000019803	ENSMUSG00000073494	ENSGALG00010016931	ENSGALG00010017733	ENSGALG00010008017	ENSDARG00000071031	ENSDARG00000109607	ENSDARG00000101405	ENSPCIG00000011228	ENSPCIG00000024899	ENSPCIG00000004431	ENSTRUG00000014636	ENSTRUG00000023337	ENSTRUG00000004793	C03B1.13.1	F38A5.1a.1	Y39E4B.12a.1	AT2G18400	AT3G29110	AT5G62700
ENSG00000179151	ENSG00000183844	ENSG00000198270	ENSMUSG00000005225	ENSMUSG00000061769	ENSMUSG00000101243	ENSGALG00010005119	ENSGALG00010022698	ENSGALG00010008205	ENSDARG00000117020	ENSDARG00000074466	ENSDARG00000026941	ENSPCIG00000014550	ENSPCIG00000016973	ENSPCIG00000020541	ENSTRUG00000012455	ENSTRUG00000015147	ENSTRUG00000009203	F43C1.2a.1	Y57G11C.28.1	Y54G2A.35a.1	AT1G10670	AT4G01710	AT5G46780
ENSG00000148343	ENSG00000269405	ENSG00000188175	ENSMUSG00000022952	ENSMUSG00000040412	ENSMUSG00000024330	ENSGALG00010000593	ENSGALG00010022863	ENSGALG00010013823	ENSDARG00000032197	ENSDARG00000103003	ENSDARG00000114208	ENSPCIG00000017181	ENSPCIG00000022730	ENSPCIG00000029403	ENSTRUG00000003150	ENSTRUG00000014770	ENSTRUG00000003211	C15B12.5a.1	K03A1.2c.1	F25H8.5h.1	AT2G16460	AT1G03870	AT3G16555
ENSG00000115008	ENSG00000177963	ENSG00000177453	ENSMUSG00000044340	ENSMUSG00000074607	ENSMUSG00000055725	ENSGALG00010027444	ENSGALG00010007309	ENSGALG00010006318	ENSDARG00000098294	ENSDARG00000101912	ENSDARG00000078105	ENSPCIG00000024070	ENSPCIG00000006938	ENSPCIG00000037074	ENSTRUG00000025836	ENSTRUG00000027020	ENSTRUG00000011990	ZK1290.8.1	T28F12.2b.1	Y53G8AR.3a.1	AT1G10310	AT5G07175	AT1G21590
ENSG00000126733	ENSG00000126581	ENSG00000160410	ENSMUSG00000026828	ENSMUSG00000046876	ENSMUSG00000020864	ENSGALG00010010985	ENSGALG00010009732	ENSGALG00010002513	ENSDARG00000056491	ENSDARG00000040334	ENSDARG00000110719	ENSPCIG00000019233	ENSPCIG00000024618	ENSPCIG00000036436	ENSTRUG00000029432	ENSTRUG00000008403	ENSTRUG00000002257	K05F1.5.1	T21B4.15.1	T09A12.4b.1	AT1G74720	AT2G25625	AT2G18830
ENSG00000144306	ENSG00000022976	ENSG00000100678	ENSMUSG00000063821	ENSMUSG00000022818	ENSMUSG00000036557	ENSGALG00010028075	ENSGALG00010011617	ENSGALG00010016651	ENSDARG00000030053	ENSDARG00000001803	ENSDARG00000115979	ENSPCIG00000007830	ENSPCIG00000000256	ENSPCIG00000002716	ENSTRUG00000009190	ENSTRUG00000031705	ENSTRUG00000014312	B0207.9.2	C06B8.2b.2	Y77E11A.7g.1	AT2G43150	AT3G25260	AT2G26850
ENSG00000105699	ENSG00000198393	ENSG00000146147	ENSMUSG00000032419	ENSMUSG00000051177	ENSMUSG00000021003	ENSGALG00010018365	ENSGALG00010008664	ENSGALG00010029769	ENSDARG00000061774	ENSDARG00000044811	ENSDARG00000112243	ENSPCIG00000017170	ENSPCIG00000002610	ENSPCIG00000004360	ENSTRUG00000012525	ENSTRUG00000011022	ENSTRUG00000014842	C04A11.5.2	F59B8.1a.1	T08H4.1a.4	AT5G39870	AT4G04985	AT5G67240
ENSG00000132141	ENSG00000106263	ENSG00000089101	ENSMUSG00000022913	ENSMUSG00000001229	ENSMUSG00000094112	ENSGALG00010005359	ENSGALG00010021970	ENSGALG00010027270	ENSDARG00000073824	ENSDARG00000110976	ENSDARG00000061173	ENSPCIG00000001840	ENSPCIG00000029014	ENSPCIG00000001428	ENSTRUG00000011335	ENSTRUG00000032271	ENSTRUG00000004665	W03D8.9.1	F35D11.11c.1	K06A5.8b.1	AT2G31110	AT5G59510	AT1G07520
ENSG00000133706	ENSG00000143416	ENSG00000043039	ENSMUSG00000029390	ENSMUSG00000024856	ENSMUSG00000003469	ENSGALG00010021159	ENSGALG00010012599	ENSGALG00010024853	ENSDARG00000028159	ENSDARG00000116521	ENSDARG00000090607	ENSPCIG00000029363	ENSPCIG00000020018	ENSPCIG00000003299	ENSTRUG00000000959	ENSTRUG00000007350	ENSTRUG00000010217	Y6B3B.4.1	F13H8.7.1	F17A2.10.1	AT4G05100	AT4G01420	AT2G04940
ENSG00000130517	ENSG00000067829	ENSG00000154783	ENSMUSG00000045193	ENSMUSG00000050855	ENSMUSG00000026276	ENSGALG00010010742	ENSGALG00010022228	ENSGALG00010023043	ENSDARG00000092204	ENSDARG00000057166	ENSDARG00000028213	ENSPCIG00000023061	ENSPCIG00000033349	ENSPCIG00000020546	ENSTRUG00000008735	ENSTRUG00000011219	ENSTRUG00000010264	C31B8.12.1	F53G2.12a.1	Y23H5B.4.1	AT4G32650	AT5G22420	AT5G42050
ENSG00000106331	ENSG00000196743	ENSG00000186496	ENSMUSG00000032392	ENSMUSG00000044626	ENSMUSG00000030111	ENSGALG00010007337	ENSGALG00010028355	ENSGALG00010021683	ENSDARG00000088937	ENSDARG00000031346	ENSDARG00000115783	ENSPCIG00000006751	ENSPCIG00000026421	ENSPCIG00000033624	ENSTRUG00000009773	ENSTRUG00000000485	ENSTRUG00000020251	F54C8.7c.1	C03B8.3.1	C53B7.3a.1	AT3G52540	AT1G69350	AT3G50160
ENSG00000133678	ENSG00000090863	ENSG00000123358	ENSMUSG00000026295	ENSMUSG00000030327	ENSMUSG00000063535	ENSGALG00010009374	ENSGALG00010026898	ENSGALG00010029377	ENSDARG00000034195	ENSDARG00000104028	ENSDARG00000010516	ENSPCIG00000029332	ENSPCIG00000004431	ENSPCIG00000031459	ENSTRUG00000021951	ENSTRUG00000003344	ENSTRUG00000020696	T08B1.1b.1	T20G5.9.1	Y92H12A.2a.1	AT1G68130	AT5G53350	AT1G11970
ENSG00000091622	ENSG00000257743	ENSG00000104804	ENSMUSG00000031827	ENSMUSG00000028553	ENSMUSG00000015027	ENSGALG00010016086	ENSGALG00010028735	ENSGALG00010012899	ENSDARG00000100209	ENSDARG00000103926	ENSDARG00000037154	ENSPCIG00000000306	ENSPCIG00000011965	ENSPCIG00000007284	ENSTRUG00000010919	ENSTRUG00000032691	ENSTRUG00000032635	C27A12.4.1	Y53F4B.13d.1	C02F4.2c.2	AT5G62200	AT4G35520	AT3G43880
ENSG00000148926	ENSG00000048740	ENSG00000278570	ENSMUSG00000001482	ENSMUSG00000035849	ENSMUSG00000004018	ENSGALG00010011357	ENSGALG00010005335	ENSGALG00010013523	ENSDARG00000105114	ENSDARG00000109900	ENSDARG00000095867	ENSPCIG00000025096	ENSPCIG00000029790	ENSPCIG00000021975	ENSTRUG00000017198	ENSTRUG00000013774	ENSTRUG00000012189	F55G11.6.1	C04G6.3.1	T23D5.10.1	AT5G43790	AT1G01970	AT4G18190
ENSG00000173557	ENSG00000001497	ENSG00000124215	ENSMUSG00000055862	ENSMUSG00000022702	ENSMUSG00000005674	ENSGALG00010029710	ENSGALG00010020797	ENSGALG00010014984	ENSDARG00000111676	ENSDARG00000101522	ENSDARG00000115603	ENSPCIG00000001367	ENSPCIG00000021015	ENSPCIG00000000653	ENSTRUG00000006866	ENSTRUG00000004644	ENSTRUG00000012419	M60.5.1	F48G7.12a.1	ZC374.2.1	AT2G34170	AT3G21865	AT1G25025
ENSG00000105401	ENSG00000178462	ENSG00000196417	ENSMUSG00000022229	ENSMUSG00000078887	ENSMUSG00000025364	ENSGALG00010023244	ENSGALG00010003330	ENSGALG00010021086	ENSDARG00000036427	ENSDARG00000045542	ENSDARG00000063292	ENSPCIG00000010702	ENSPCIG00000009784	ENSPCIG00000028822	ENSTRUG00000009717	ENSTRUG00000021397	ENSTRUG00000033384	H34C03.1.1	C02E7.5.1	C44C1.3.1	AT3G09120	AT3G09490	AT4G24800
ENSG00000103194	ENSG00000142973	ENSG00000166960	ENSMUSG00000021180	ENSMUSG00000074519	ENSMUSG00000026095	ENSGALG00010013205	ENSGALG00010022956	ENSGALG00010012428	ENSDARG00000045685	ENSDARG00000014506	ENSDARG00000011696	ENSPCIG00000017410	ENSPCIG00000009830	ENSPCIG00000009371	ENSTRUG00000021255	ENSTRUG00000018131	ENSTRUG00000003030	F09F3.10.1	W02H5.6a.1	T27A10.6a.1	AT3G01015	AT4G24920	AT5G39970
ENSG00000112761	ENSG00000164574	ENSG00000261739	ENSMUSG00000037174	ENSMUSG00000098950	ENSMUSG00000030067	ENSGALG00010018071	ENSGALG00010026633	ENSGALG00010003531	ENSDARG00000058560	ENSDARG00000091702	ENSDARG00000104722	ENSPCIG00000010806	ENSPCIG00000005859	ENSPCIG00000020170	ENSTRUG00000031993	ENSTRUG00000003058	ENSTRUG00000008993	F28C12.5.1	F14B6.2.1	Y39B6A.33.1	AT3G46100	AT2G40810	AT4G38880
ENSG00000168907	ENSG00000168658	ENSG00000105227	ENSMUSG00000049350	ENSMUSG00000020926	ENSMUSG00000085933	ENSGALG00010022105	ENSGALG00010020246	ENSGALG00010007908	ENSDARG00000105644	ENSDARG00000104752	ENSDARG00000003607	ENSPCIG00000017494	ENSPCIG00000030803	ENSPCIG00000029350	ENSTRUG00000013927	ENSTRUG00000002626	ENSTRUG00000015209	F46F11.6.1	W02A2.6a.1	Y38C1AB.3.1	AT2G07662	AT2G37990	AT4G31380
ENSG00000184206	ENSG00000122786	ENSG00000111652	ENSMUSG00000066129	ENSMUSG00000073678	ENSMUSG00000012443	ENSGALG00010015827	ENSGALG00010017876	ENSGALG00010009348	ENSDARG00000075805	ENSDARG00000040302	ENSDARG00000009735	ENSPCIG00000003430	ENSPCIG00000022716	ENSPCIG00000017628	ENSTRUG00000005596	ENSTRUG00000000219	ENSTRUG00000021663	F22B5.2b.1	E01F3.1d.1	F48E3.7.1	AT5G60553	AT2G28410	AT3G47450
ENSG00000091073	ENSG00000038427	ENSG00000169814	ENSMUSG00000027430	ENSMUSG00000028248	ENSMUSG00000064145	ENSGALG00010028139	ENSGALG00010006288	ENSGALG00010001132	ENSDARG00000098641	ENSDARG00000013845	ENSDARG00000076988	ENSPCIG00000013083	ENSPCIG00000021770	ENSPCIG00000030045	ENSTRUG00000010073	ENSTRUG00000012871	ENSTRUG00000013780	Y38A10A.11.1	F59H6.10.1	ZK994.6b.1	AT4G35320	AT5G02370	AT1G78995
ENSG00000180357	ENSG00000131378	ENSG00000135723	ENSMUSG00000095528	ENSMUSG00000019909	ENSMUSG00000047216	ENSGALG00010001743	ENSGALG00010005964	ENSGALG00010029181	ENSDARG00000052099	ENSDARG00000054128	ENSDARG00000110357	ENSPCIG00000027055	ENSPCIG00000029239	ENSPCIG00000009038	ENSTRUG00000012949	ENSTRUG00000015211	ENSTRUG00000013875	Y67D8C.5g.1	F57A8.1.1	F59E11.13.1	AT3G48430	AT1G30470	AT3G61870
ENSG00000110328	ENSG00000105968	ENSG00000084731	ENSMUSG00000079469	ENSMUSG00000016524	ENSMUSG00000030801	ENSGALG00010022466	ENSGALG00010013669	ENSGALG00010013116	ENSDARG00000038826	ENSDARG00000042723	ENSDARG00000092624	ENSPCIG00000031798	ENSPCIG00000037358	ENSPCIG00000027170	ENSTRUG00000015745	ENSTRUG00000017462	ENSTRUG00000015387	F35E12.7c.1	ZC395.3b.1	C04G2.5.1	AT1G28005	AT2G23590	AT1G11620
ENSG00000169967	ENSG00000178187	ENSG00000168522	ENSMUSG00000015787	ENSMUSG00000063975	ENSMUSG00000025262	ENSGALG00010001845	ENSGALG00010006903	ENSGALG00010022979	ENSDARG00000045416	ENSDARG00000093494	ENSDARG00000110720	ENSPCIG00000036989	ENSPCIG00000020456	ENSPCIG00000021189	ENSTRUG00000004355	ENSTRUG00000008892	ENSTRUG00000025742	F18G5.4.1	Y67D8C.5g.1	F57B9.2b.1	AT1G64910	AT5G05987	AT1G44030
ENSG00000163399	ENSG00000105486	ENSG00000015568	ENSMUSG00000025257	ENSMUSG00000033486	ENSMUSG00000020953	ENSGALG00010027289	ENSGALG00010027989	ENSGALG00010021556	ENSDARG00000012177	ENSDARG00000060106	ENSDARG00000045305	ENSPCIG00000003034	ENSPCIG00000032042	ENSPCIG00000009307	ENSTRUG00000008660	ENSTRUG00000025427	ENSTRUG00000006394	Y15E3A.1a.2	Y71H2B.5.1	R13H8.1f.1	AT5G48385	AT3G14890	AT2G06675
ENSG00000143774	ENSG00000237441	ENSG00000186106	ENSMUSG00000018341	ENSMUSG00000063239	ENSMUSG00000029202	ENSGALG00010011658	ENSGALG00010007984	ENSGALG00010018061	ENSDARG00000006120	ENSDARG00000016038	ENSDARG00000092908	ENSPCIG00000024198	ENSPCIG00000016375	ENSPCIG00000004528	ENSTRUG00000001911	ENSTRUG00000008378	ENSTRUG00000009686	T06E6.2b.1	R02F2.8.1	F58E6.13d.1	AT3G20540	AT5G57670	AT3G56680
ENSG00000149480	ENSG00000078070	ENSG00000137473	ENSMUSG00000035551	ENSMUSG00000032316	ENSMUSG00000036528	ENSGALG00010023624	ENSGALG00010017797	ENSGALG00010001836	ENSDARG00000113607	ENSDARG00000052176	ENSDARG00000104834	ENSPCIG00000028839	ENSPCIG00000002812	ENSPCIG00000015186	ENSTRUG00000004485	ENSTRUG00000030958	ENSTRUG00000018247	F20H11.1.1	F15G9.1b.2	Y22D7AL.16.1	AT3G03760	AT3G12130	AT4G13150
ENSG00000155962	ENSG00000029364	ENSG00000173762	ENSMUSG00000020828	ENSMUSG00000000817	ENSMUSG00000057551	ENSGALG00010015009	ENSGALG00010029365	ENSGALG00010028162	ENSDARG00000112083	ENSDARG00000094466	ENSDARG00000102846	ENSPCIG00000017833	ENSPCIG00000018222	ENSPCIG00000035920	ENSTRUG00000030935	ENSTRUG00000006484	ENSTRUG00000017902	Y55B1BL.1a.1	Y39A1A.8b.1	Y57G11A.1f.1	AT4G37360	AT5G14285	AT1G48900
ENSG00000197653	ENSG00000029993	ENSG00000203972	ENSMUSG00000045215	ENSMUSG00000021891	ENSMUSG00000025978	ENSGALG00010028187	ENSGALG00010003322	ENSGALG00010010620	ENSDARG00000040277	ENSDARG00000087532	ENSDARG00000078520	ENSPCIG00000026746	ENSPCIG00000015355	ENSPCIG00000004985	ENSTRUG00000010110	ENSTRUG00000013236	ENSTRUG00000012604	C12D8.10a.1	F52H3.6.1	B0035.13.1	AT3G07500	AT5G47730	AT5G43950
ENSG00000107371	ENSG00000100353	ENSG00000159208	ENSMUSG00000020473	ENSMUSG00000038670	ENSMUSG00000030272	ENSGALG00010024988	ENSGALG00010011518	ENSGALG00010005410	ENSDARG00000022772	ENSDARG00000043795	ENSDARG00000057025	ENSPCIG00000026378	ENSPCIG00000005216	ENSPCIG00000027521	ENSTRUG00000009115	ENSTRUG00000027600	ENSTRUG00000007111	C12D5.2a.1	F25G6.1.1	C25H3.11d.1	AT4G37840	AT1G14160	AT3G46240
ENSG00000166046	ENSG00000163263	ENSG00000108773	ENSMUSG00000022890	ENSMUSG00000090949	ENSMUSG00000021214	ENSGALG00010015523	ENSGALG00010013414	ENSGALG00010021414	ENSDARG00000023445	ENSDARG00000099871	ENSDARG00000014914	ENSPCIG00000022644	ENSPCIG00000012041	ENSPCIG00000006137	ENSTRUG00000028088	ENSTRUG00000030684	ENSTRUG00000006078	F49E2.1b.1	F56C9.7.1	T28A11.15.1	AT4G12240	AT5G48515	AT2G28755
ENSG00000180198	ENSG00000179846	ENSG00000183281	ENSMUSG00000042066	ENSMUSG00000005813	ENSMUSG00000010554	ENSGALG00010019246	ENSGALG00010008221	ENSGALG00010005651	ENSDARG00000009040	ENSDARG00000098666	ENSDARG00000100550	ENSPCIG00000000635	ENSPCIG00000034062	ENSPCIG00000008289	ENSTRUG00000006277	ENSTRUG00000008327	ENSTRUG00000013257	ZC8.6.1	C15C6.2a.1	C15B12.7b.2	AT3G25530	AT3G24010	AT1G77405
ENSG00000185567	ENSG00000143369	ENSG00000148248	ENSMUSG00000029268	ENSMUSG00000090061	ENSMUSG00000033420	ENSGALG00010023434	ENSGALG00010022931	ENSGALG00010014886	ENSDARG00000110699	ENSDARG00000115840	ENSDARG00000116908	ENSPCIG00000022956	ENSPCIG00000023152	ENSPCIG00000009070	ENSTRUG00000011700	ENSTRUG00000018006	ENSTRUG00000003366	T22B7.5.1	T04B2.4.1	ZC116.3.1	AT5G61020	AT1G09290	AT5G58710
ENSG00000124942	ENSG00000215915	ENSG00000198898	ENSMUSG00000022837	ENSMUSG00000032570	ENSMUSG00000040537	ENSGALG00010005573	ENSGALG00010022154	ENSGALG00010008082	ENSDARG00000059116	ENSDARG00000096445	ENSDARG00000099185	ENSPCIG00000014266	ENSPCIG00000002966	ENSPCIG00000033319	ENSTRUG00000030992	ENSTRUG00000012475	ENSTRUG00000021961	F46G10.7a.1	F44B9.4a.1	C16A11.5b.7	AT2G48160	AT2G32250	AT1G44941
ENSG00000181722	ENSG00000221914	ENSG00000215784	ENSMUSG00000029656	ENSMUSG00000023336	ENSMUSG00000058291	ENSGALG00010028760	ENSGALG00010016373	ENSGALG00010025599	ENSDARG00000114418	ENSDARG00000099181	ENSDARG00000018643	ENSPCIG00000027450	ENSPCIG00000017080	ENSPCIG00000014231	ENSTRUG00000021699	ENSTRUG00000010364	ENSTRUG00000005534	C43E11.1.1	C05G5.5a.1	Y73F8A.11.1	AT2G47935	AT1G51560	AT5G14670
ENSG00000198894	ENSG00000149554	ENSG00000134398	ENSMUSG00000026670	ENSMUSG00000078942	ENSMUSG00000069727	ENSGALG00010027232	ENSGALG00010002679	ENSGALG00010029590	ENSDARG00000025206	ENSDARG00000116158	ENSDARG00000098224	ENSPCIG00000018106	ENSPCIG00000005230	ENSPCIG00000024274	ENSTRUG00000028617	ENSTRUG00000012610	ENSTRUG00000021181	F27D4.6a.1	ZC155.3.1	Y116A8C.23.1	AT4G21063	AT4G09830	AT5G66370
ENSG00000197037	ENSG00000063601	ENSG00000152439	ENSMUSG00000024926	ENSMUSG00000031189	ENSMUSG00000044156	ENSGALG00010007975	ENSGALG00010027877	ENSGALG00010017391	ENSDARG00000077728	ENSDARG00000055070	ENSDARG00000062893	ENSPCIG00000008958	ENSPCIG00000034112	ENSPCIG00000009842	ENSTRUG00000014013	ENSTRUG00000003086	ENSTRUG00000011868	Y57G11C.42b.2	T20D4.6.1	H28G03.2b.1	AT2G01554	AT1G58300	AT2G22121
ENSG00000132963	ENSG00000072422	ENSG00000168066	ENSMUSG00000046456	ENSMUSG00000102692	ENSMUSG00000001999	ENSGALG00010008441	ENSGALG00010003764	ENSGALG00010005457	ENSDARG00000109333	ENSDARG00000116430	ENSDARG00000042527	ENSPCIG00000026632	ENSPCIG00000006869	ENSPCIG00000020252	ENSTRUG00000007941	ENSTRUG00000018324	ENSTRUG00000009591	ZK1025.7.1	F26F12.3b.2	F53G2.13.1	AT5G25910	AT5G25440	AT3G27610
ENSG00000147912	ENSG00000138382	ENSG00000128923	ENSMUSG00000039540	ENSMUSG00000000568	ENSMUSG00000046434	ENSGALG00010006198	ENSGALG00010020550	ENSGALG00010004758	ENSDARG00000014239	ENSDARG00000037628	ENSDARG00000034173	ENSPCIG00000025125	ENSPCIG00000010694	ENSPCIG00000007775	ENSTRUG00000006326	ENSTRUG00000014479	ENSTRUG00000010136	F35C5.9.1	ZK154.4.1	W06B3.2c.1	AT4G32210	AT5G07960	AT3G16410
ENSG00000126787	ENSG00000140694	ENSG00000153574	ENSMUSG00000116378	ENSMUSG00000018199	ENSMUSG00000025838	ENSGALG00010023058	ENSGALG00010017633	ENSGALG00010018460	ENSDARG00000101490	ENSDARG00000062506	ENSDARG00000011026	ENSPCIG00000007680	ENSPCIG00000011543	ENSPCIG00000033655	ENSTRUG00000004812	ENSTRUG00000014398	ENSTRUG00000009025	F36D4.4c.1	R07B5.9c.1	R151.2a.1	AT5G44250	AT5G51150	AT4G16146
ENSG00000152527	ENSG00000213316	ENSG00000124789	ENSMUSG00000058355	ENSMUSG00000019899	ENSMUSG00000044562	ENSGALG00010016674	ENSGALG00010014547	ENSGALG00010024909	ENSDARG00000089974	ENSDARG00000077301	ENSDARG00000060127	ENSPCIG00000024854	ENSPCIG00000016508	ENSPCIG00000011425	ENSTRUG00000016005	ENSTRUG00000005250	ENSTRUG00000010677	ZK742.1a.1	F36H1.4e.1	F25B3.1.1	AT1G67320	AT2G34700	AT2G22360
ENSG00000100916	ENSG00000139372	ENSG00000189167	ENSMUSG00000024875	ENSMUSG00000061144	ENSMUSG00000090258	ENSGALG00010022293	ENSGALG00010028859	ENSGALG00010025925	ENSDARG00000112646	ENSDARG00000112454	ENSDARG00000032129	ENSPCIG00000021187	ENSPCIG00000027007	ENSPCIG00000006746	ENSTRUG00000031161	ENSTRUG00000008492	ENSTRUG00000024240	C44E4.1a.1	T11G6.4.1	F56D5.3.2	AT2G17043	AT4G04930	AT2G27300
ENSG00000227057	ENSG00000140548	ENSG00000109943	ENSMUSG00000029151	ENSMUSG00000030816	ENSMUSG00000018474	ENSGALG00010027927	ENSGALG00010019024	ENSGALG00010003836	ENSDARG00000021735	ENSDARG00000090876	ENSDARG00000038225	ENSPCIG00000018536	ENSPCIG00000012109	ENSPCIG00000019613	ENSTRUG00000018521	ENSTRUG00000026449	ENSTRUG00000006211	T05C12.6a.1	R07G3.3e.1	T23G4.127.1	AT2G07646	AT1G03106	AT3G18100
ENSG00000105429	ENSG00000198001	ENSG00000179314	ENSMUSG00000079457	ENSMUSG00000041781	ENSMUSG00000069808	ENSGALG00010024479	ENSGALG00010024646	ENSGALG00010015917	ENSDARG00000113556	ENSDARG00000058237	ENSDARG00000113744	ENSPCIG00000013468	ENSPCIG00000026192	ENSPCIG00000027105	ENSTRUG00000026110	ENSTRUG00000010601	ENSTRUG00000028118	M02H5.4a.1	F28B12.3.1	F54H5.5.1	AT2G23210	AT3G16080	AT3G16180
ENSG00000155393	ENSG00000188283	ENSG00000130592	ENSMUSG00000077450	ENSMUSG00000020214	ENSMUSG00000030265	ENSGALG00010012949	ENSGALG00010007277	ENSGALG00010027202	ENSDARG00000025914	ENSDARG00000024642	ENSDARG00000094336	ENSPCIG00000036263	ENSPCIG00000015049	ENSPCIG00000025044	ENSTRUG00000004818	ENSTRUG00000009298	ENSTRUG00000014480	C50H11.4.1	M01H9.3c.1	ZK381.5a.1	AT3G02800	AT3G20180	AT4G28870
ENSG00000140396	ENSG00000005020	ENSG00000130158	ENSMUSG00000021953	ENSMUSG00000052928	ENSMUSG00000095074	ENSGALG00010008352	ENSGALG00010013076	ENSGALG00010027571	ENSDARG00000070705	ENSDARG00000095817	ENSDARG00000069329	ENSPCIG00000029691	ENSPCIG00000029561	ENSPCIG00000009033	ENSTRUG00000017726	ENSTRUG00000003484	ENSTRUG00000003997	K07C11.8.1	Y75B7AL.4a.1	Y116A8C.9a.1	AT2G36310	AT5G65520	AT3G23100
ENSG00000159374	ENSG00000154040	ENSG00000105438	ENSMUSG00000020719	ENSMUSG00000110439	ENSMUSG00000006998	ENSGALG00010017661	ENSGALG00010025398	ENSGALG00010022877	ENSDARG00000101961	ENSDARG00000101037	ENSDARG00000073962	ENSPCIG00000025058	ENSPCIG00000010529	ENSPCIG00000033559	ENSTRUG00000027286	ENSTRUG00000030711	ENSTRUG00000004506	Y41D4A.6a.1	T10H4.2.1	F35G12.2.2	AT1G44750	AT1G78020	AT5G65205
ENSG00000160194	ENSG00000134897	ENSG00000078401	ENSMUSG00000036282	ENSMUSG00000020715	ENSMUSG00000051557	ENSGALG00010023432	ENSGALG00010024473	ENSGALG00010016808	ENSDARG00000091909	ENSDARG00000113350	ENSDARG00000007709	ENSPCIG00000028864	ENSPCIG00000020777	ENSPCIG00000011679	ENSTRUG00000013742	ENSTRUG00000021571	ENSTRUG00000002640	Y113G7B.7.1	K09D9.2.1	C36B1.8c.1	AT5G37150	AT5G57180	AT5G56350
ENSG00000105963	ENSG00000143196	ENSG00000147437	ENSMUSG00000109564	ENSMUSG00000020651	ENSMUSG00000110234	ENSGALG00010027107	ENSGALG00010028464	ENSGALG00010004234	ENSDARG00000023532	ENSDARG00000111360	ENSDARG00000071095	ENSPCIG00000014642	ENSPCIG00000034310	ENSPCIG00000010520	ENSTRUG00000004566	ENSTRUG00000021786	ENSTRUG00000005111	T19A5.5.1	C43E11.3a.1	W03D8.2b.1	AT1G52790	AT2G41210	AT5G51750
ENSG00000162729	ENSG00000161011	ENSG00000156256	ENSMUSG00000022092	ENSMUSG00000032513	ENSMUSG00000025318	ENSGALG00010029297	ENSGALG00010026094	ENSGALG00010001910	ENSDARG00000114642	ENSDARG00000021200	ENSDARG00000059794	ENSPCIG00000026063	ENSPCIG00000005847	ENSPCIG00000021730	ENSTRUG00000010323	ENSTRUG00000015973	ENSTRUG00000006863	T19A6.3b.1	ZC21.2a.1	C12D8.10a.1	AT3G13225	AT3G23800	AT3G16670
ENSG00000169758	ENSG00000116898	ENSG00000177082	ENSMUSG00000020895	ENSMUSG00000046139	ENSMUSG00000022142	ENSGALG00010002469	ENSGALG00010003771	ENSGALG00010028440	ENSDARG00000116212	ENSDARG00000012504	ENSDARG00000061242	ENSPCIG00000011237	ENSPCIG00000016084	ENSPCIG00000000115	ENSTRUG00000030676	ENSTRUG00000000638	ENSTRUG00000027322	F40F9.6b.1	Y18D10A.24.1	C30F12.1.1	AT1G54730	AT1G73320	AT4G33560
ENSG00000119636	ENSG00000198860	ENSG00000204839	ENSMUSG00000058908	ENSMUSG00000001741	ENSMUSG00000004846	ENSGALG00010016863	ENSGALG00010021644	ENSGALG00010029151	ENSDARG00000110307	ENSDARG00000043848	ENSDARG00000036144	ENSPCIG00000035442	ENSPCIG00000015593	ENSPCIG00000009026	ENSTRUG00000026716	ENSTRUG00000023627	ENSTRUG00000001372	T03D8.5c.1	F58G4.1.1	F45E1.7a.2	AT3G51030	AT5G52680	AT1G61565
ENSG00000100387	ENSG00000187098	ENSG00000137411	ENSMUSG00000056018	ENSMUSG00000094811	ENSMUSG00000030382	ENSGALG00010007789	ENSGALG00010015782	ENSGALG00010025154	ENSDARG00000075393	ENSDARG00000094045	ENSDARG00000043388	ENSPCIG00000010276	ENSPCIG00000012910	ENSPCIG00000030144	ENSTRUG00000027182	ENSTRUG00000024529	ENSTRUG00000030645	AH9.3.2	B0454.5.1	C36C5.12.2	AT5G61360	AT3G10850	AT4G28030
ENSG00000164087	ENSG00000249931	ENSG00000075856	ENSMUSG00000025270	ENSMUSG00000040592	ENSMUSG00000063804	ENSGALG00010007028	ENSGALG00010011422	ENSGALG00010027709	ENSDARG00000055719	ENSDARG00000056619	ENSDARG00000039052	ENSPCIG00000028330	ENSPCIG00000006747	ENSPCIG00000021637	ENSTRUG00000008006	ENSTRUG00000029674	ENSTRUG00000000797	F21A10.2a.7	T12C9.7a.1	F22H10.1.1	ATCG00780	AT1G26390	AT4G14305
ENSG00000198722	ENSG00000049192	ENSG00000214300	ENSMUSG00000028089	ENSMUSG00000018921	ENSMUSG00000026782	ENSGALG00010028501	ENSGALG00010017429	ENSGALG00010006673	ENSDARG00000115980	ENSDARG00000058522	ENSDARG00000063050	ENSPCIG00000022555	ENSPCIG00000010338	ENSPCIG00000031092	ENSTRUG00000015854	ENSTRUG00000019795	ENSTRUG00000013583	R31.1d.1	K06A5.7.1	F19B10.3.1	AT3G17900	AT1G22510	AT1G10490
ENSG00000091490	ENSG00000166526	ENSG00000111581	ENSMUSG00000043301	ENSMUSG00000027761	ENSMUSG00000032199	ENSGALG00010020268	ENSGALG00010023242	ENSGALG00010023666	ENSDARG00000063330	ENSDARG00000115900	ENSDARG00000086103	ENSPCIG00000037036	ENSPCIG00000014744	ENSPCIG00000010636	ENSTRUG00000025119	ENSTRUG00000006270	ENSTRUG00000004423	F16G10.13.1	E02H9.3a.2	C02B10.3.1	AT4G29210	AT1G49840	AT1G10230
ENSG00000198440	ENSG00000124839	ENSG00000049883	ENSMUSG00000030353	ENSMUSG00000024613	ENSMUSG00000035236	ENSGALG00010016423	ENSGALG00010023127	ENSGALG00010005539	ENSDARG00000003592	ENSDARG00000101102	ENSDARG00000008182	ENSPCIG00000035187	ENSPCIG00000020119	ENSPCIG00000033636	ENSTRUG00000031157	ENSTRUG00000009174	ENSTRUG00000023645	K05C4.11.1	T07H6.5b.1	T09B9.3.1	AT2G07773	AT4G25810	AT5G42670
ENSG00000143970	ENSG00000135090	ENSG00000134852	ENSMUSG00000021198	ENSMUSG00000027509	ENSMUSG00000061666	ENSGALG00010023555	ENSGALG00010001156	ENSGALG00010029537	ENSDARG00000109907	ENSDARG00000075058	ENSDARG00000042833	ENSPCIG00000015190	ENSPCIG00000008533	ENSPCIG00000002525	ENSTRUG00000005520	ENSTRUG00000004203	ENSTRUG00000027726	Y38H8A.7.1	C26E6.7a.3	F56H1.4.1	AT1G22710	AT1G23640	AT2G27775
ENSG00000117020	ENSG00000114541	ENSG00000107874	ENSMUSG00000022378	ENSMUSG00000023912	ENSMUSG00000056367	ENSGALG00010024922	ENSGALG00010028873	ENSGALG00010016976	ENSDARG00000035131	ENSDARG00000100694	ENSDARG00000061292	ENSPCIG00000016169	ENSPCIG00000026861	ENSPCIG00000024588	ENSTRUG00000012596	ENSTRUG00000010809	ENSTRUG00000011417	C36B7.1.1	F09C6.16.1	ZC434.7b.1	AT5G66240	AT3G05980	AT3G54620
ENSG00000083307	ENSG00000106392	ENSG00000066379	ENSMUSG00000024817	ENSMUSG00000032478	ENSMUSG00000009549	ENSGALG00010012906	ENSGALG00010024196	ENSGALG00010022125	ENSDARG00000114493	ENSDARG00000079187	ENSDARG00000076406	ENSPCIG00000000176	ENSPCIG00000030868	ENSPCIG00000028077	ENSTRUG00000024154	ENSTRUG00000012611	ENSTRUG00000011251	R07E3.6.1	C25A11.4k.1	Y54F10BM.6b.1	AT2G34050	AT3G46710	AT1G21790
ENSG00000116871	ENSG00000196569	ENSG00000248746	ENSMUSG00000021973	ENSMUSG00000021756	ENSMUSG00000005465	ENSGALG00010029568	ENSGALG00010016374	ENSGALG00010007978	ENSDARG00000059354	ENSDARG00000039356	ENSDARG00000078494	ENSPCIG00000027678	ENSPCIG00000016740	ENSPCIG00000005819	ENSTRUG00000013365	ENSTRUG00000003984	ENSTRUG00000017653	M01E5.5b.1	F25D1.1c.1	C29F7.4b.1	AT3G14225	AT3G26270	AT1G17800
ENSG00000165185	ENSG00000178802	ENSG00000108774	ENSMUSG00000020876	ENSMUSG00000060491	ENSMUSG00000025103	ENSGALG00010001402	ENSGALG00010009717	ENSGALG00010029297	ENSDARG00000114874	ENSDARG00000109255	ENSDARG00000062049	ENSPCIG00000019754	ENSPCIG00000025626	ENSPCIG00000019615	ENSTRUG00000012271	ENSTRUG00000013001	ENSTRUG00000001631	C24A11.8a.2	F22E5.1.2	B0563.6b.1	AT3G48720	AT5G42740	AT2G18980
ENSG00000115596	ENSG00000168615	ENSG00000129988	ENSMUSG00000068290	ENSMUSG00000115232	ENSMUSG00000046130	ENSGALG00010024472	ENSGALG00010027715	ENSGALG00010022317	ENSDARG00000089383	ENSDARG00000103612	ENSDARG00000004343	ENSPCIG00000035167	ENSPCIG00000027047	ENSPCIG00000015344	ENSTRUG00000004256	ENSTRUG00000027830	ENSTRUG00000018535	T20B12.2.1	T20D3.14.1	Y42H9AR.4.1	AT3G52980	AT3G28660	AT3G18570
ENSG00000167968	ENSG00000184661	ENSG00000163875	ENSMUSG00000027433	ENSMUSG00000037706	ENSMUSG00000021901	ENSGALG00010020246	ENSGALG00010000714	ENSGALG00010025674	ENSDARG00000087956	ENSDARG00000013351	ENSDARG00000078604	ENSPCIG00000003051	ENSPCIG00000009926	ENSPCIG00000032672	ENSTRUG00000011810	ENSTRUG00000016227	ENSTRUG00000020692	F38E1.5.1	F17C8.6.1	T24D1.4.1	AT3G23690	AT4G29035	AT1G63750
ENSG00000100906	ENSG00000227471	ENSG00000184939	ENSMUSG00000034151	ENSMUSG00000024986	ENSMUSG00000025199	ENSGALG00010015208	ENSGALG00010005336	ENSGALG00010020809	ENSDARG00000040727	ENSDARG00000045442	ENSDARG00000033140	ENSPCIG00000028081	ENSPCIG00000026865	ENSPCIG00000008602	ENSTRUG00000022875	ENSTRUG00000009348	ENSTRUG00000008802	EEED8.7a.1	T13G4.7.1	C06C3.8c.1	AT1G26796	AT2G38530	AT3G53900
ENSG00000134363	ENSG00000107951	ENSG00000118777	ENSMUSG00000041237	ENSMUSG00000068874	ENSMUSG00000003032	ENSGALG00010011418	ENSGALG00010016848	ENSGALG00010008166	ENSDARG00000040884	ENSDARG00000019585	ENSDARG00000103789	ENSPCIG00000018457	ENSPCIG00000033171	ENSPCIG00000010419	ENSTRUG00000033018	ENSTRUG00000032143	ENSTRUG00000021262	Y48G8AL.5a.1	Y6B3B.7b.1	Y105E8A.7d.1	AT4G19470	AT4G13580	AT2G16510
ENSG00000170236	ENSG00000106290	ENSG00000134186	ENSMUSG00000059187	ENSMUSG00000066027	ENSMUSG00000042371	ENSGALG00010005277	ENSGALG00010012723	ENSGALG00010004255	ENSDARG00000060753	ENSDARG00000020328	ENSDARG00000075382	ENSPCIG00000008386	ENSPCIG00000029986	ENSPCIG00000010341	ENSTRUG00000018367	ENSTRUG00000016753	ENSTRUG00000028863	C03F11.4.3	K02A11.1a.3	F59E10.3.1	AT2G15900	AT1G64350	AT5G42450
ENSG00000183654	ENSG00000085644	ENSG00000135924	ENSMUSG00000041859	ENSMUSG00000031740	ENSMUSG00000019909	ENSGALG00010009259	ENSGALG00010018638	ENSGALG00010022388	ENSDARG00000103658	ENSDARG00000028213	ENSDARG00000000747	ENSPCIG00000030251	ENSPCIG00000035246	ENSPCIG00000018314	ENSTRUG00000008925	ENSTRUG00000025057	ENSTRUG00000001146	ZK524.2e.1	Y95B8A.4.1	F41D9.3b.1	AT4G05632	AT4G01435	AT4G27280
ENSG00000166262	ENSG00000108786	ENSG00000162105	ENSMUSG00000015652	ENSMUSG00000056305	ENSMUSG00000037773	ENSGALG00010017285	ENSGALG00010017823	ENSGALG00010027280	ENSDARG00000071586	ENSDARG00000088619	ENSDARG00000101256	ENSPCIG00000016606	ENSPCIG00000025191	ENSPCIG00000012473	ENSTRUG00000006176	ENSTRUG00000029415	ENSTRUG00000006581	Y73B6A.5a.1	T07F12.4a.2	F53B7.5b.1	AT5G46030	AT1G10522	AT5G05250
ENSG00000071205	ENSG00000152382	ENSG00000146416	ENSMUSG00000029269	ENSMUSG00000033880	ENSMUSG00000072919	ENSGALG00010024925	ENSGALG00010017774	ENSGALG00010012366	ENSDARG00000045019	ENSDARG00000045150	ENSDARG00000098186	ENSPCIG00000001807	ENSPCIG00000021651	ENSPCIG00000017395	ENSTRUG00000017966	ENSTRUG00000004350	ENSTRUG00000017790	F13B9.1e.1	C48D1.3.1	F18A11.2.3	AT1G49330	AT4G33740	AT1G61080
ENSG00000120341	ENSG00000115687	ENSG00000165868	ENSMUSG00000044024	ENSMUSG00000026404	ENSMUSG00000051736	ENSGALG00010007295	ENSGALG00010018426	ENSGALG00010029726	ENSDARG00000111984	ENSDARG00000034453	ENSDARG00000115075	ENSPCIG00000016351	ENSPCIG00000024182	ENSPCIG00000000922	ENSTRUG00000013137	ENSTRUG00000024019	ENSTRUG00000018551	Y34B4A.8a.1	F19B10.8.1	Y37E11AM.1a.1	AT5G07545	AT4G20520	AT1G31850
ENSG00000176956	ENSG00000126453	ENSG00000113851	ENSMUSG00000049214	ENSMUSG00000031819	ENSMUSG00000057969	ENSGALG00010009493	ENSGALG00010015384	ENSGALG00010019706	ENSDARG00000113933	ENSDARG00000052396	ENSDARG00000094952	ENSPCIG00000019618	ENSPCIG00000018126	ENSPCIG00000025210	ENSTRUG00000016998	ENSTRUG00000031837	ENSTRUG00000031205	F40G9.17.2	R10E12.1a.1	W04B5.5.1	AT3G47110	AT1G65080	AT5G54960
ENSG00000109180	ENSG00000273611	ENSG00000105248	ENSMUSG00000037426	ENSMUSG00000020628	ENSMUSG00000040957	ENSGALG00010024807	ENSGALG00010029700	ENSGALG00010027365	ENSDARG00000115982	ENSDARG00000031044	ENSDARG00000078285	ENSPCIG00000017443	ENSPCIG00000023881	ENSPCIG00000026991	ENSTRUG00000007909	ENSTRUG00000017091	ENSTRUG00000017178	T01H10.3.1	F25G6.3.1	F56C11.5b.1	AT2G24530	AT5G50970	AT1G10790
ENSG00000183208	ENSG00000131050	ENSG00000184313	ENSMUSG00000091756	ENSMUSG00000028078	ENSMUSG00000071660	ENSGALG00010026964	ENSGALG00010025998	ENSGALG00010029673	ENSDARG00000109543	ENSDARG00000089954	ENSDARG00000076566	ENSPCIG00000018935	ENSPCIG00000025037	ENSPCIG00000000134	ENSTRUG00000002989	ENSTRUG00000020815	ENSTRUG00000013636	C24A1.2b.1	Y73C8B.1.1	Y48A6B.13h.1	AT5G42050	AT1G80165	AT5G24165
ENSG00000260916	ENSG00000155629	ENSG00000146021	ENSMUSG00000112148	ENSMUSG00000001281	ENSMUSG00000095384	ENSGALG00010021023	ENSGALG00010024918	ENSGALG00010026218	ENSDARG00000021257	ENSDARG00000104393	ENSDARG00000076306	ENSPCIG00000016598	ENSPCIG00000007043	ENSPCIG00000009164	ENSTRUG00000028092	ENSTRUG00000011264	ENSTRUG00000019708	C43H6.7b.1	C07E3.5.2	ZK1067.2b.1	AT2G19440	AT3G28430	ATCG01040
ENSG00000088876	ENSG00000243649	ENSG00000164610	ENSMUSG00000039555	ENSMUSG00000032187	ENSMUSG00000019767	ENSGALG00010024788	ENSGALG00010023064	ENSGALG00010012970	ENSDARG00000076998	ENSDARG00000071596	ENSDARG00000015531	ENSPCIG00000024881	ENSPCIG00000004756	ENSPCIG00000003224	ENSTRUG00000010184	ENSTRUG00000032736	ENSTRUG00000017768	K09G1.4f.1	R07B1.2.1	F25B5.4.1	AT4G15120	AT2G28540	AT1G70110
ENSG00000130175	ENSG00000151948	ENSG00000135108	ENSMUSG00000039194	ENSMUSG00000028910	ENSMUSG00000034109	ENSGALG00010019193	ENSGALG00010005285	ENSGALG00010021681	ENSDARG00000116740	ENSDARG00000109887	ENSDARG00000114085	ENSPCIG00000026574	ENSPCIG00000005100	ENSPCIG00000015695	ENSTRUG00000008090	ENSTRUG00000009168	ENSTRUG00000011507	R107.4d.1	F26A3.8a.1	B0454.3.1	AT3G30210	AT4G03180	AT5G53370
ENSG00000054277	ENSG00000056291	ENSG00000151715	ENSMUSG00000057778	ENSMUSG00000020321	ENSMUSG00000059842	ENSGALG00010023295	ENSGALG00010013963	ENSGALG00010019040	ENSDARG00000000002	ENSDARG00000089202	ENSDARG00000112026	ENSPCIG00000022882	ENSPCIG00000015909	ENSPCIG00000014263	ENSTRUG00000025178	ENSTRUG00000029719	ENSTRUG00000026622	F38A5.2b.1	Y59A8A.1.1	Y79H2A.3a.1	AT5G04010	AT4G25780	AT4G27530
ENSG00000204311	ENSG00000120332	ENSG00000161328	ENSMUSG00000018569	ENSMUSG00000068617	ENSMUSG00000034064	ENSGALG00010011653	ENSGALG00010024772	ENSGALG00010027889	ENSDARG00000103837	ENSDARG00000098221	ENSDARG00000105177	ENSPCIG00000029139	ENSPCIG00000006299	ENSPCIG00000036784	ENSTRUG00000008333	ENSTRUG00000010703	ENSTRUG00000000492	W06B4.2.1	C17F4.8.1	C44E12.3b.1	AT2G21330	AT5G50610	AT5G15010
ENSG00000169738	ENSG00000176049	ENSG00000165272	ENSMUSG00000023827	ENSMUSG00000051978	ENSMUSG00000028989	ENSGALG00010015653	ENSGALG00010008008	ENSGALG00010029727	ENSDARG00000057519	ENSDARG00000099294	ENSDARG00000087584	ENSPCIG00000009819	ENSPCIG00000028944	ENSPCIG00000025717	ENSTRUG00000005532	ENSTRUG00000025059	ENSTRUG00000004607	F07H5.10.1	C06A5.1.1	R07B1.5.1	AT5G20400	AT2G38195	AT1G73350
ENSG00000186468	ENSG00000006327	ENSG00000068971	ENSMUSG00000018593	ENSMUSG00000042244	ENSMUSG00000004317	ENSGALG00010028362	ENSGALG00010013544	ENSGALG00010011311	ENSDARG00000115909	ENSDARG00000097063	ENSDARG00000060537	ENSPCIG00000029741	ENSPCIG00000029450	ENSPCIG00000027933	ENSTRUG00000014148	ENSTRUG00000028452	ENSTRUG00000030997	C49G7.10a.1	H28G03.1b.1	C16C4.3.1	AT3G44763	AT2G20725	AT2G11015
ENSG00000184945	ENSG00000103269	ENSG00000173239	ENSMUSG00000056215	ENSMUSG00000024958	ENSMUSG00000102053	ENSGALG00010010972	ENSGALG00010023056	ENSGALG00010016969	ENSDARG00000104437	ENSDARG00000035018	ENSDARG00000115883	ENSPCIG00000023917	ENSPCIG00000008673	ENSPCIG00000015935	ENSTRUG00000013217	ENSTRUG00000013474	ENSTRUG00000029746	T28D9.7.1	R05G6.1.3	D1065.1a.1	AT5G48700	AT1G12211	AT3G01820
ENSG00000102302	ENSG00000151208	ENSG00000133703	ENSMUSG00000024525	ENSMUSG00000040731	ENSMUSG00000021286	ENSGALG00010029383	ENSGALG00010028247	ENSGALG00010005376	ENSDARG00000112643	ENSDARG00000076950	ENSDARG00000059817	ENSPCIG00000026784	ENSPCIG00000007931	ENSPCIG00000032232	ENSTRUG00000031737	ENSTRUG00000017299	ENSTRUG00000005313	R13H8.1h.1	F25H8.5a.1	R07E3.1b.1	AT5G25757	AT3G23790	AT3G22230
ENSG00000277758	ENSG00000151239	ENSG00000186160	ENSMUSG00000074781	ENSMUSG00000075000	ENSMUSG00000006488	ENSGALG00010029345	ENSGALG00010011076	ENSGALG00010024895	ENSDARG00000032627	ENSDARG00000037537	ENSDARG00000073978	ENSPCIG00000010356	ENSPCIG00000032888	ENSPCIG00000013406	ENSTRUG00000007094	ENSTRUG00000029550	ENSTRUG00000004579	K03A11.5.1	F18F11.4.1	R02D3.8.1	AT3G47130	AT4G03240	AT5G67470
ENSG00000278057	ENSG00000065600	ENSG00000183549	ENSMUSG00000056055	ENSMUSG00000020235	ENSMUSG00000015023	ENSGALG00010025585	ENSGALG00010011239	ENSGALG00010022309	ENSDARG00000078101	ENSDARG00000075422	ENSDARG00000107053	ENSPCIG00000001135	ENSPCIG00000024680	ENSPCIG00000024763	ENSTRUG00000008955	ENSTRUG00000006563	ENSTRUG00000005532	ZC123.4a.1	W05H7.4a.1	K08E7.5d.1	AT3G04790	AT5G27720	AT5G62950
ENSG00000153064	ENSG00000105325	ENSG00000165188	ENSMUSG00000025758	ENSMUSG00000078786	ENSMUSG00000028874	ENSGALG00010019916	ENSGALG00010021011	ENSGALG00010010254	ENSDARG00000023498	ENSDARG00000116857	ENSDARG00000008209	ENSPCIG00000035481	ENSPCIG00000027188	ENSPCIG00000011599	ENSTRUG00000005388	ENSTRUG00000001796	ENSTRUG00000004223	M05D6.8b.1	Y61B8B.1.1	F17C8.4.2	AT5G39750	AT3G61350	AT5G17310
ENSG00000155903	ENSG00000172987	ENSG00000133789	ENSMUSG00000079852	ENSMUSG00000095048	ENSMUSG00000022243	ENSGALG00010001210	ENSGALG00010009335	ENSGALG00010001502	ENSDARG00000092376	ENSDARG00000089904	ENSDARG00000060580	ENSPCIG00000020557	ENSPCIG00000031988	ENSPCIG00000008247	ENSTRUG00000003146	ENSTRUG00000026503	ENSTRUG00000004084	F57A8.2a.1	T13H5.1c.1	R144.2a.1	AT1G10225	AT3G16525	AT4G20707
ENSG00000089169	ENSG00000197408	ENSG00000143632	ENSMUSG00000016493	ENSMUSG00000038286	ENSMUSG00000025279	ENSGALG00010016566	ENSGALG00010001892	ENSGALG00010025103	ENSDARG00000062902	ENSDARG00000111490	ENSDARG00000074895	ENSPCIG00000004849	ENSPCIG00000010045	ENSPCIG00000018294	ENSTRUG00000028004	ENSTRUG00000006271	ENSTRUG00000031162	F02D10.6.1	C33D9.3a.1	C05E11.1b.1	AT5G47120	AT3G07660	AT4G39270
ENSG00000129473	ENSG00000054965	ENSG00000143119	ENSMUSG00000013736	ENSMUSG00000024782	ENSMUSG00000032172	ENSGALG00010017399	ENSGALG00010018947	ENSGALG00010016240	ENSDARG00000092898	ENSDARG00000105413	ENSDARG00000110460	ENSPCIG00000002157	ENSPCIG00000013543	ENSPCIG00000008366	ENSTRUG00000003154	ENSTRUG00000009734	ENSTRUG00000005902	C25A11.4a.3	W02F12.4b.1	Y55B1BR.6b.1	AT2G18960	AT1G34807	AT5G36661
ENSG00000177409	ENSG00000262209	ENSG00000185559	ENSMUSG00000109336	ENSMUSG00000059363	ENSMUSG00000030677	ENSGALG00010010499	ENSGALG00010003478	ENSGALG00010019474	ENSDARG00000052910	ENSDARG00000113894	ENSDARG00000009557	ENSPCIG00000009760	ENSPCIG00000023888	ENSPCIG00000029526	ENSTRUG00000011291	ENSTRUG00000017864	ENSTRUG00000028252	T06D10.1.2	K10D6.2c.1	Y38A8.3a.1	AT3G01620	AT3G48131	AT1G09310
ENSG00000111850	ENSG00000103154	ENSG00000106789	ENSMUSG00000054717	ENSMUSG00000020561	ENSMUSG00000025527	ENSGALG00010023024	ENSGALG00010013614	ENSGALG00010024212	ENSDARG00000028348	ENSDARG00000075621	ENSDARG00000112976	ENSPCIG00000000613	ENSPCIG00000021428	ENSPCIG00000007849	ENSTRUG00000027067	ENSTRUG00000025909	ENSTRUG00000014844	F21H12.6.1	Y53C12A.3.1	B0238.6.1	AT1G53140	AT3G23530	AT5G54215
ENSG00000205978	ENSG00000276581	ENSG00000232112	ENSMUSG00000032849	ENSMUSG00000024897	ENSMUSG00000013593	ENSGALG00010005420	ENSGALG00010007436	ENSGALG00010020298	ENSDARG00000100341	ENSDARG00000076001	ENSDARG00000022334	ENSPCIG00000025252	ENSPCIG00000028274	ENSPCIG00000016403	ENSTRUG00000030260	ENSTRUG00000014154	ENSTRUG00000018202	F58E10.2.1	K01A2.8c.2	D1054.15a.1	AT3G51070	AT3G01435	AT5G37940
ENSG00000115137	ENSG00000205937	ENSG00000164081	ENSMUSG00000024501	ENSMUSG00000099041	ENSMUSG00000106677	ENSGALG00010029292	ENSGALG00010016236	ENSGALG00010020283	ENSDARG00000114509	ENSDARG00000010878	ENSDARG00000038207	ENSPCIG00000006106	ENSPCIG00000016943	ENSPCIG00000002115	ENSTRUG00000017204	ENSTRUG00000029572	ENSTRUG00000015705	K02E2.7c.1	C32C4.3c.1	T19B10.7.1	AT5G09740	AT5G37200	AT3G19380
ENSG00000167280	ENSG00000140526	ENSG00000165794	ENSMUSG00000026470	ENSMUSG00000070448	ENSMUSG00000056536	ENSGALG00010019285	ENSGALG00010002358	ENSGALG00010010252	ENSDARG00000094546	ENSDARG00000005128	ENSDARG00000045947	ENSPCIG00000002694	ENSPCIG00000023754	ENSPCIG00000027837	ENSTRUG00000032038	ENSTRUG00000001880	ENSTRUG00000005576	Y32G9A.4.1	R07H5.3c.1	W03C9.4b.1	AT1G14920	AT5G23250	AT1G05330
ENSG00000164342	ENSG00000074356	ENSG00000134765	ENSMUSG00000025722	ENSMUSG00000022186	ENSMUSG00000032540	ENSGALG00010002873	ENSGALG00010027230	ENSGALG00010021686	ENSDARG00000074669	ENSDARG00000098652	ENSDARG00000058736	ENSPCIG00000030260	ENSPCIG00000014553	ENSPCIG00000027137	ENSTRUG00000009714	ENSTRUG00000001000	ENSTRUG00000025987	C09D8.1j.1	F13D11.2b.1	T19A6.1a.1	AT3G53370	AT4G14103	AT3G11325
ENSG00000142530	ENSG00000108953	ENSG00000185811	ENSMUSG00000047642	ENSMUSG00000028976	ENSMUSG00000004892	ENSGALG00010007809	ENSGALG00010024664	ENSGALG00010013051	ENSDARG00000114206	ENSDARG00000114175	ENSDARG00000102904	ENSPCIG00000024373	ENSPCIG00000019460	ENSPCIG00000003991	ENSTRUG00000005849	ENSTRUG00000010165	ENSTRUG00000033018	F46H5.2a.1	H12D21.7c.1	F11D5.3a.1	AT1G47786	AT4G20540	AT3G03847
ENSG00000114982	ENSG00000204913	ENSG00000068400	ENSMUSG00000025425	ENSMUSG00000052812	ENSMUSG00000024430	ENSGALG00010001508	ENSGALG00010012865	ENSGALG00010008437	ENSDARG00000096109	ENSDARG00000116434	ENSDARG00000056267	ENSPCIG00000013098	ENSPCIG00000025676	ENSPCIG00000015578	ENSTRUG00000027134	ENSTRUG00000009180	ENSTRUG00000006572	C45G9.15.1	C56C10.7b.1	C08A9.10.1	AT2G03170	AT3G26240	AT3G54630
ENSG00000108349	ENSG00000057657	ENSG00000166228	ENSMUSG00000009580	ENSMUSG00000020444	ENSMUSG00000026526	ENSGALG00010001971	ENSGALG00010002215	ENSGALG00010011371	ENSDARG00000092317	ENSDARG00000087440	ENSDARG00000110191	ENSPCIG00000026834	ENSPCIG00000010279	ENSPCIG00000019156	ENSTRUG00000028478	ENSTRUG00000026371	ENSTRUG00000013855	R10E4.5a.1	R10D12.11.1	F26B1.3.1	AT5G55450	AT1G23550	AT5G06060
ENSG00000125107	ENSG00000109606	ENSG00000176732	ENSMUSG00000020941	ENSMUSG00000006418	ENSMUSG00000034023	ENSGALG00010018395	ENSGALG00010018693	ENSGALG00010023852	ENSDARG00000102571	ENSDARG00000020548	ENSDARG00000068374	ENSPCIG00000030064	ENSPCIG00000029086	ENSPCIG00000010808	ENSTRUG00000029610	ENSTRUG00000012783	ENSTRUG00000029264	T27B7.6a.1	B0432.5a.1	H19N07.4a.1	AT3G01990	AT1G72710	AT2G41020
ENSG00000007171	ENSG00000133961	ENSG00000197223	ENSMUSG00000045827	ENSMUSG00000026938	ENSMUSG00000044576	ENSGALG00010003412	ENSGALG00010024174	ENSGALG00010020620	ENSDARG00000051896	ENSDARG00000116404	ENSDARG00000104005	ENSPCIG00000028484	ENSPCIG00000000136	ENSPCIG00000035829	ENSTRUG00000003242	ENSTRUG00000005296	ENSTRUG00000013221	C44H4.7b.1	W09C2.3c.1	C01G6.1b.2	AT4G32640	AT3G58320	AT2G46340
ENSG00000085831	ENSG00000138101	ENSG00000112818	ENSMUSG00000024456	ENSMUSG00000005640	ENSMUSG00000027079	ENSGALG00010012680	ENSGALG00010023926	ENSGALG00010005516	ENSDARG00000101479	ENSDARG00000091790	ENSDARG00000102486	ENSPCIG00000027305	ENSPCIG00000025221	ENSPCIG00000004437	ENSTRUG00000021749	ENSTRUG00000020555	ENSTRUG00000021965	T13H5.6.1	C05E4.3.1	B0238.8.1	AT4G35630	AT1G66350	AT3G57587
ENSG00000145908	ENSG00000105711	ENSG00000164815	ENSMUSG00000105340	ENSMUSG00000024191	ENSMUSG00000037887	ENSGALG00010027081	ENSGALG00010011222	ENSGALG00010012948	ENSDARG00000089092	ENSDARG00000110713	ENSDARG00000024654	ENSPCIG00000016256	ENSPCIG00000021613	ENSPCIG00000031431	ENSTRUG00000017064	ENSTRUG00000016800	ENSTRUG00000030352	M02B7.5b.1	T01H8.5d.1	EGAP1.3.1	AT2G31305	AT1G24450	AT3G13772
ENSG00000131061	ENSG00000145675	ENSG00000244045	ENSMUSG00000078881	ENSMUSG00000035765	ENSMUSG00000000346	ENSGALG00010007610	ENSGALG00010015129	ENSGALG00010018401	ENSDARG00000016538	ENSDARG00000000472	ENSDARG00000007825	ENSPCIG00000012483	ENSPCIG00000017987	ENSPCIG00000009705	ENSTRUG00000005672	ENSTRUG00000009279	ENSTRUG00000009527	C35B8.3a.2	R90.5b.1	F58A4.7a.2	AT1G68430	AT2G17905	AT2G17890
ENSG00000103274	ENSG00000188306	ENSG00000103047	ENSMUSG00000056293	ENSMUSG00000022124	ENSMUSG00000095241	ENSGALG00010008042	ENSGALG00010014205	ENSGALG00010021025	ENSDARG00000096867	ENSDARG00000029501	ENSDARG00000061714	ENSPCIG00000019661	ENSPCIG00000020290	ENSPCIG00000019726	ENSTRUG00000014989	ENSTRUG00000008966	ENSTRUG00000011683	C27A7.3d.1	K03A11.5.1	R04E5.10.1	AT5G55970	AT2G32900	AT5G11720
ENSG00000118894	ENSG00000136108	ENSG00000173264	ENSMUSG00000022945	ENSMUSG00000078923	ENSMUSG00000038327	ENSGALG00010019643	ENSGALG00010008401	ENSGALG00010024019	ENSDARG00000116105	ENSDARG00000014849	ENSDARG00000110387	ENSPCIG00000025195	ENSPCIG00000014338	ENSPCIG00000014791	ENSTRUG00000007200	ENSTRUG00000027286	ENSTRUG00000018508	C18B2.4.1	F09E5.12.1	D2085.5h.1	AT5G25890	AT3G36659	AT1G67570
ENSG00000186352	ENSG00000019186	ENSG00000161940	ENSMUSG00000047419	ENSMUSG00000060807	ENSMUSG00000020286	ENSGALG00010029596	ENSGALG00010006156	ENSGALG00010015929	ENSDARG00000102430	ENSDARG00000077284	ENSDARG00000110802	ENSPCIG00000031897	ENSPCIG00000032916	ENSPCIG00000003755	ENSTRUG00000015853	ENSTRUG00000003901	ENSTRUG00000031838	F52E4.7.1	M04B2.7j.1	K01C8.7a.1	AT1G31040	AT5G50423	AT3G58070
ENSG00000196372	ENSG00000171060	ENSG00000230561	ENSMUSG00000063600	ENSMUSG00000032555	ENSMUSG00000033623	ENSGALG00010021043	ENSGALG00010021213	ENSGALG00010007680	ENSDARG00000090833	ENSDARG00000111794	ENSDARG00000058148	ENSPCIG00000001443	ENSPCIG00000006684	ENSPCIG00000013915	ENSTRUG00000010774	ENSTRUG00000015232	ENSTRUG00000009316	C31H2.3.2	W09D6.1a.2	Y45F10B.10c.1	AT5G39760	AT2G44840	AT5G26262
ENSG00000106526	ENSG00000085265	ENSG00000189091	ENSMUSG00000062773	ENSMUSG00000079271	ENSMUSG00000024485	ENSGALG00010012536	ENSGALG00010009078	ENSGALG00010005082	ENSDARG00000113213	ENSDARG00000044615	ENSDARG00000074771	ENSPCIG00000026432	ENSPCIG00000004444	ENSPCIG00000025387	ENSTRUG00000004660	ENSTRUG00000029483	ENSTRUG00000004100	R07H5.8.1	T12G3.7.1	B0511.9c.1	AT1G29230	AT3G23450	AT3G12210
ENSG00000075223	ENSG00000129673	ENSG00000143570	ENSMUSG00000032252	ENSMUSG00000025086	ENSMUSG00000027840	ENSGALG00010028137	ENSGALG00010025353	ENSGALG00010006446	ENSDARG00000078313	ENSDARG00000071060	ENSDARG00000013371	ENSPCIG00000021079	ENSPCIG00000023863	ENSPCIG00000009513	ENSTRUG00000016232	ENSTRUG00000007478	ENSTRUG00000011352	F58D5.1a.1	C38C3.3b.1	C33D9.2.1	AT2G01270	AT1G54290	AT4G09520
ENSG00000177239	ENSG00000164588	ENSG00000068305	ENSMUSG00000064224	ENSMUSG00000030170	ENSMUSG00000079168	ENSGALG00010013071	ENSGALG00010025486	ENSGALG00010003737	ENSDARG00000060058	ENSDARG00000092174	ENSDARG00000021115	ENSPCIG00000018998	ENSPCIG00000024621	ENSPCIG00000034234	ENSTRUG00000012642	ENSTRUG00000000856	ENSTRUG00000006803	C15H11.5.2	F46F11.6.1	W06H8.1e.1	AT5G26030	AT1G07000	AT5G66160
ENSG00000062725	ENSG00000164707	ENSG00000126787	ENSMUSG00000010021	ENSMUSG00000035606	ENSMUSG00000097565	ENSGALG00010018358	ENSGALG00010029153	ENSGALG00010025904	ENSDARG00000045091	ENSDARG00000020133	ENSDARG00000079029	ENSPCIG00000014648	ENSPCIG00000022927	ENSPCIG00000015615	ENSTRUG00000011296	ENSTRUG00000031528	ENSTRUG00000026241	C04E6.6.1	F55F10.1b.1	K04H8.1.1	AT2G46250	AT5G11640	AT4G13260
ENSG00000100320	ENSG00000079335	ENSG00000140044	ENSMUSG00000035236	ENSMUSG00000040006	ENSMUSG00000025920	ENSGALG00010004337	ENSGALG00010025144	ENSGALG00010015825	ENSDARG00000071425	ENSDARG00000116682	ENSDARG00000116156	ENSPCIG00000025011	ENSPCIG00000019541	ENSPCIG00000015328	ENSTRUG00000000875	ENSTRUG00000031832	ENSTRUG00000020241	B0213.14.1	T01H3.2.1	Y52E8A.6.1	AT2G27000	AT5G41620	AT1G23935
ENSG00000165449	ENSG00000140740	ENSG00000177398	ENSMUSG00000004360	ENSMUSG00000034110	ENSMUSG00000040818	ENSGALG00010014912	ENSGALG00010007392	ENSGALG00010023054	ENSDARG00000103650	ENSDARG00000071347	ENSDARG00000023537	ENSPCIG00000018049	ENSPCIG00000013310	ENSPCIG00000018474	ENSTRUG00000016599	ENSTRUG00000010382	ENSTRUG00000012186	W06H3.3.2	W02D3.4.2	F48E8.5.1	AT1G31380	AT5G10120	AT5G43270
ENSG00000134709	ENSG00000162946	ENSG00000038382	ENSMUSG00000048834	ENSMUSG00000062098	ENSMUSG00000058254	ENSGALG00010002478	ENSGALG00010011622	ENSGALG00010007624	ENSDARG00000030095	ENSDARG00000105121	ENSDARG00000100225	ENSPCIG00000035928	ENSPCIG00000010256	ENSPCIG00000014243	ENSTRUG00000018667	ENSTRUG00000023549	ENSTRUG00000006668	F20B6.2.1	H41C03.3.2	F47B8.5b.1	AT2G07701	AT4G38190	AT3G25882
ENSG00000135821	ENSG00000006059	ENSG00000177034	ENSMUSG00000018470	ENSMUSG00000028996	ENSMUSG00000056399	ENSGALG00010023519	ENSGALG00010024011	ENSGALG00010024741	ENSDARG00000005828	ENSDARG00000033742	ENSDARG00000017489	ENSPCIG00000030030	ENSPCIG00000027802	ENSPCIG00000004738	ENSTRUG00000022241	ENSTRUG00000015180	ENSTRUG00000004480	K04H4.2a.1	K08B12.5b.1	C09G4.1c.1	AT1G69640	AT5G47900	AT3G63440
ENSG00000126790	ENSG00000065371	ENSG00000269586	ENSMUSG00000030591	ENSMUSG00000101286	ENSMUSG00000064125	ENSGALG00010020720	ENSGALG00010024828	ENSGALG00010024926	ENSDARG00000028539	ENSDARG00000111811	ENSDARG00000025375	ENSPCIG00000023797	ENSPCIG00000004336	ENSPCIG00000007356	ENSTRUG00000025999	ENSTRUG00000026729	ENSTRUG00000017009	F37D6.2c.1	F32H2.7.1	F32B6.2.1	AT1G77080	AT2G39670	AT4G19645
ENSG00000196208	ENSG00000167992	ENSG00000138709	ENSMUSG00000006345	ENSMUSG00000033295	ENSMUSG00000022996	ENSGALG00010022178	ENSGALG00010017697	ENSGALG00010021525	ENSDARG00000053340	ENSDARG00000075016	ENSDARG00000115112	ENSPCIG00000023931	ENSPCIG00000002325	ENSPCIG00000025823	ENSTRUG00000014003	ENSTRUG00000017062	ENSTRUG00000011530	F10E7.2.1	C05E11.1b.1	F18C5.5.1	AT5G39810	AT1G14330	AT3G02340
ENSG00000167552	ENSG00000101850	ENSG00000125977	ENSMUSG00000047090	ENSMUSG00000033955	ENSMUSG00000058093	ENSGALG00010024453	ENSGALG00010025031	ENSGALG00010023379	ENSDARG00000100624	ENSDARG00000087599	ENSDARG00000001129	ENSPCIG00000012620	ENSPCIG00000030354	ENSPCIG00000013115	ENSTRUG00000012853	ENSTRUG00000015045	ENSTRUG00000006526	F43G9.3.1	C18H9.5.1	T23G4.4.1	AT2G33260	AT3G27200	AT2G40910
ENSG00000010610	ENSG00000140950	ENSG00000129083	ENSMUSG00000000561	ENSMUSG00000073573	ENSMUSG00000020388	ENSGALG00010004332	ENSGALG00010024610	ENSGALG00010022333	ENSDARG00000059340	ENSDARG00000051915	ENSDARG00000088727	ENSPCIG00000007615	ENSPCIG00000004947	ENSPCIG00000000674	ENSTRUG00000004276	ENSTRUG00000020804	ENSTRUG00000032344	Y38F2AR.5a.1	ZC308.1b.1	F32H2.11.1	AT1G12930	AT5G42700	AT5G55500
ENSG00000133703	ENSG00000160255	ENSG00000156959	ENSMUSG00000043207	ENSMUSG00000013973	ENSMUSG00000039987	ENSGALG00010008449	ENSGALG00010008134	ENSGALG00010029383	ENSDARG00000069855	ENSDARG00000071670	ENSDARG00000088207	ENSPCIG00000020043	ENSPCIG00000021057	ENSPCIG00000013929	ENSTRUG00000031686	ENSTRUG00000013742	ENSTRUG00000031810	Y82E9BR.16a.1	T06D8.6.1	E02H4.1c.1	AT1G19850	AT2G35030	AT4G12110
ENSG00000138744	ENSG00000264343	ENSG00000130717	ENSMUSG00000020428	ENSMUSG00000002881	ENSMUSG00000021375	ENSGALG00010022660	ENSGALG00010017714	ENSGALG00010016562	ENSDARG00000017391	ENSDARG00000086775	ENSDARG00000117158	ENSPCIG00000027772	ENSPCIG00000028838	ENSPCIG00000024687	ENSTRUG00000005584	ENSTRUG00000018119	ENSTRUG00000030508	C27D6.4d.1	D2085.5b.9	F43G9.10.1	AT5G11320	AT1G07940	AT1G56270
ENSG00000079432	ENSG00000214706	ENSG00000163659	ENSMUSG00000035121	ENSMUSG00000051940	ENSMUSG00000070305	ENSGALG00010028041	ENSGALG00010028156	ENSGALG00010005154	ENSDARG00000115522	ENSDARG00000105348	ENSDARG00000041581	ENSPCIG00000002968	ENSPCIG00000021143	ENSPCIG00000037225	ENSTRUG00000017516	ENSTRUG00000031303	ENSTRUG00000026003	F54B11.7.1	Y73B6BL.30a.1	Y55B1AR.4.1	AT4G11911	AT5G50900	AT1G31320
ENSG00000160352	ENSG00000140829	ENSG00000078804	ENSMUSG00000005716	ENSMUSG00000017221	ENSMUSG00000062116	ENSGALG00010015145	ENSGALG00010000597	ENSGALG00010025541	ENSDARG00000059836	ENSDARG00000063631	ENSDARG00000074873	ENSPCIG00000003781	ENSPCIG00000030346	ENSPCIG00000030644	ENSTRUG00000010387	ENSTRUG00000029201	ENSTRUG00000015869	C44B7.6a.1	ZK337.1c.1	Y53C12A.8a.1	AT1G67470	AT2G18196	AT1G65260
ENSG00000012211	ENSG00000103018	ENSG00000145736	ENSMUSG00000091239	ENSMUSG00000100467	ENSMUSG00000043727	ENSGALG00010001941	ENSGALG00010029775	ENSGALG00010005402	ENSDARG00000115358	ENSDARG00000078603	ENSDARG00000010487	ENSPCIG00000019846	ENSPCIG00000030237	ENSPCIG00000010373	ENSTRUG00000020858	ENSTRUG00000008430	ENSTRUG00000030650	ZK867.2.1	F43B10.1d.1	E02H4.3d.1	AT5G04590	AT5G10730	AT4G33530
ENSG00000012963	ENSG00000179902	ENSG00000163531	ENSMUSG00000026127	ENSMUSG00000096883	ENSMUSG00000022523	ENSGALG00010000599	ENSGALG00010018901	ENSGALG00010005480	ENSDARG00000019304	ENSDARG00000077227	ENSDARG00000061191	ENSPCIG00000024130	ENSPCIG00000001348	ENSPCIG00000013184	ENSTRUG00000012556	ENSTRUG00000004951	ENSTRUG00000003906	C54C8.7.1	F21A10.2a.4	M04G12.1c.1	AT5G02500	AT5G61620	AT3G51540
ENSG00000177192	ENSG00000157557	ENSG00000134056	ENSMUSG00000029174	ENSMUSG00000074240	ENSMUSG00000001785	ENSGALG00010012044	ENSGALG00010001201	ENSGALG00010023192	ENSDARG00000000423	ENSDARG00000095904	ENSDARG00000004898	ENSPCIG00000023433	ENSPCIG00000029694	ENSPCIG00000008440	ENSTRUG00000012442	ENSTRUG00000003377	ENSTRUG00000020652	T26A5.2f.1	F48E8.7a.1	F31E9.3.1	AT5G58160	AT5G16220	AT1G73720
ENSG00000215910	ENSG00000163590	ENSG00000185813	ENSMUSG00000020744	ENSMUSG00000091511	ENSMUSG00000052955	ENSGALG00010027124	ENSGALG00010016769	ENSGALG00010020149	ENSDARG00000101348	ENSDARG00000114408	ENSDARG00000026499	ENSPCIG00000018272	ENSPCIG00000035950	ENSPCIG00000022220	ENSTRUG00000006018	ENSTRUG00000013444	ENSTRUG00000004534	Y92H12BR.3a.1	ZK6.8.1	Y116F11B.9a.1	AT3G06810	AT1G09710	AT3G02060
ENSG00000119979	ENSG00000167778	ENSG00000129625	ENSMUSG00000101645	ENSMUSG00000092511	ENSMUSG00000079654	ENSGALG00010006603	ENSGALG00010008237	ENSGALG00010017208	ENSDARG00000002194	ENSDARG00000113831	ENSDARG00000116857	ENSPCIG00000028782	ENSPCIG00000002558	ENSPCIG00000035749	ENSTRUG00000023404	ENSTRUG00000011843	ENSTRUG00000020083	T03D3.5.1	K04G2.1.1	F36D4.5a.1	AT2G30680	AT1G73885	AT1G52440
ENSG00000143196	ENSG00000089818	ENSG00000197157	ENSMUSG00000039903	ENSMUSG00000034471	ENSMUSG00000024829	ENSGALG00010008141	ENSGALG00010005306	ENSGALG00010003229	ENSDARG00000030368	ENSDARG00000010018	ENSDARG00000059294	ENSPCIG00000019462	ENSPCIG00000021916	ENSPCIG00000033043	ENSTRUG00000008188	ENSTRUG00000006213	ENSTRUG00000011848	Y43F8A.3a.1	C41G7.9a.1	K02H8.1c.3	AT1G11230	AT2G04030	AT2G19730
ENSG00000117069	ENSG00000105879	ENSG00000153214	ENSMUSG00000015966	ENSMUSG00000031574	ENSMUSG00000096629	ENSGALG00010007751	ENSGALG00010019182	ENSGALG00010021698	ENSDARG00000112401	ENSDARG00000096311	ENSDARG00000100460	ENSPCIG00000019994	ENSPCIG00000033985	ENSPCIG00000006124	ENSTRUG00000015342	ENSTRUG00000015217	ENSTRUG00000006575	T07C4.6.1	Y37E3.1.1	R13A1.10.1	AT3G47740	AT3G54363	AT5G45500
ENSG00000169330	ENSG00000125447	ENSG00000117620	ENSMUSG00000042473	ENSMUSG00000054005	ENSMUSG00000028952	ENSGALG00010028459	ENSGALG00010012149	ENSGALG00010003634	ENSDARG00000028087	ENSDARG00000090381	ENSDARG00000093003	ENSPCIG00000000048	ENSPCIG00000009116	ENSPCIG00000029789	ENSTRUG00000009276	ENSTRUG00000003083	ENSTRUG00000020212	F32A7.6.1	T19C9.5.1	R11A8.1b.1	AT3G62820	AT2G35035	AT1G21500
ENSG00000101782	ENSG00000138623	ENSG00000146216	ENSMUSG00000109572	ENSMUSG00000032841	ENSMUSG00000056073	ENSGALG00010027865	ENSGALG00010001468	ENSGALG00010009199	ENSDARG00000038785	ENSDARG00000061635	ENSDARG00000113057	ENSPCIG00000010888	ENSPCIG00000026629	ENSPCIG00000007247	ENSTRUG00000009470	ENSTRUG00000015691	ENSTRUG00000008209	Y34B4A.8b.3	F09G2.2.1	F21D5.3a.1	AT1G62305	AT2G22450	AT2G04137
ENSG00000107929	ENSG00000108932	ENSG00000117569	ENSMUSG00000056124	ENSMUSG00000030805	ENSMUSG00000009621	ENSGALG00010013504	ENSGALG00010017020	ENSGALG00010025067	ENSDARG00000111965	ENSDARG00000028321	ENSDARG00000059340	ENSPCIG00000029336	ENSPCIG00000006480	ENSPCIG00000026570	ENSTRUG00000014862	ENSTRUG00000018521	ENSTRUG00000004058	T23D8.1a.1	H30A04.1a.2	C32D5.12.1	AT2G36724	AT5G66430	AT5G13640
ENSG00000205858	ENSG00000010327	ENSG00000039987	ENSMUSG00000026276	ENSMUSG00000041328	ENSMUSG00000078439	ENSGALG00010022454	ENSGALG00010009793	ENSGALG00010002716	ENSDARG00000058532	ENSDARG00000101571	ENSDARG00000018010	ENSPCIG00000006731	ENSPCIG00000021668	ENSPCIG00000022559	ENSTRUG00000016383	ENSTRUG00000025197	ENSTRUG00000026162	T08B1.4b.1	C18F3.2c.1	F25H5.1h.1	AT5G43010	AT4G16008	AT5G25150
ENSG00000184611	ENSG00000105519	ENSG00000188986	ENSMUSG00000050989	ENSMUSG00000006191	ENSMUSG00000027230	ENSGALG00010001681	ENSGALG00010009798	ENSGALG00010025157	ENSDARG00000092718	ENSDARG00000014680	ENSDARG00000112358	ENSPCIG00000027941	ENSPCIG00000005240	ENSPCIG00000035246	ENSTRUG00000023350	ENSTRUG00000006750	ENSTRUG00000021444	F13D12.9.1	ZK1010.12.1	C02F12.4.1	AT1G49830	AT2G39690	AT4G16350
ENSG00000143919	ENSG00000079999	ENSG00000003400	ENSMUSG00000030402	ENSMUSG00000036867	ENSMUSG00000034371	ENSGALG00010010418	ENSGALG00010012925	ENSGALG00010028195	ENSDARG00000111547	ENSDARG00000009524	ENSDARG00000056609	ENSPCIG00000027304	ENSPCIG00000030550	ENSPCIG00000033335	ENSTRUG00000006084	ENSTRUG00000030205	ENSTRUG00000006345	B0395.3.3	T05A6.2a.1	W06F12.2e.1	AT2G24800	AT5G59600	AT1G73325
ENSG00000140948	ENSG00000165671	ENSG00000127129	ENSMUSG00000039637	ENSMUSG00000045031	ENSMUSG00000032437	ENSGALG00010016150	ENSGALG00010008832	ENSGALG00010027698	ENSDARG00000013221	ENSDARG00000039578	ENSDARG00000110473	ENSPCIG00000035737	ENSPCIG00000019618	ENSPCIG00000024478	ENSTRUG00000002949	ENSTRUG00000023225	ENSTRUG00000012610	DC2.5a.1	C47C12.6g.1	F54A3.3.1	AT2G24270	AT2G23320	AT3G24255
ENSG00000197102	ENSG00000160999	ENSG00000108106	ENSMUSG00000031289	ENSMUSG00000038204	ENSMUSG00000022223	ENSGALG00010021919	ENSGALG00010027741	ENSGALG00010017224	ENSDARG00000032389	ENSDARG00000061798	ENSDARG00000109543	ENSPCIG00000012796	ENSPCIG00000029010	ENSPCIG00000008259	ENSTRUG00000002884	ENSTRUG00000009677	ENSTRUG00000031068	T27E9.1.1	T01H8.5d.2	ZK897.1r.1	AT4G34030	AT4G18980	AT2G22440
ENSG00000165118	ENSG00000171798	ENSG00000119681	ENSMUSG00000004317	ENSMUSG00000079577	ENSMUSG00000021671	ENSGALG00010008415	ENSGALG00010017770	ENSGALG00010021010	ENSDARG00000088663	ENSDARG00000103754	ENSDARG00000091495	ENSPCIG00000012899	ENSPCIG00000036235	ENSPCIG00000007914	ENSTRUG00000018593	ENSTRUG00000011902	ENSTRUG00000001948	Y53F4B.4b.1	F28D1.8.1	F56D12.4a.1	AT5G58770	AT1G28690	AT5G43020
ENSG00000085999	ENSG00000183808	ENSG00000100258	ENSMUSG00000033697	ENSMUSG00000002996	ENSMUSG00000025609	ENSGALG00010010027	ENSGALG00010025044	ENSGALG00010016847	ENSDARG00000003977	ENSDARG00000099003	ENSDARG00000032103	ENSPCIG00000018123	ENSPCIG00000025613	ENSPCIG00000007942	ENSTRUG00000009929	ENSTRUG00000006014	ENSTRUG00000012692	T03D8.6a.1	F20D12.6a.1	F37H8.6.1	AT4G10730	AT2G26540	AT3G15120
ENSG00000121904	ENSG00000184828	ENSG00000167768	ENSMUSG00000002017	ENSMUSG00000069520	ENSMUSG00000091114	ENSGALG00010023379	ENSGALG00010024420	ENSGALG00010004281	ENSDARG00000092961	ENSDARG00000041550	ENSDARG00000035993	ENSPCIG00000026135	ENSPCIG00000028851	ENSPCIG00000009277	ENSTRUG00000004352	ENSTRUG00000014769	ENSTRUG00000004961	K07C5.8b.1	T03F1.3.1	Y106G6A.1.1	AT1G63380	AT5G21100	AT3G18460
ENSG00000084693	ENSG00000175893	ENSG00000166407	ENSMUSG00000042320	ENSMUSG00000096399	ENSMUSG00000031221	ENSGALG00010013563	ENSGALG00010025836	ENSGALG00010023729	ENSDARG00000070828	ENSDARG00000026634	ENSDARG00000054199	ENSPCIG00000017498	ENSPCIG00000033114	ENSPCIG00000033482	ENSTRUG00000013996	ENSTRUG00000021878	ENSTRUG00000011527	F19F10.4.2	K08E7.5a.1	C50F4.11.1	AT1G59124	AT2G20740	AT1G07900
ENSG00000171819	ENSG00000101188	ENSG00000081248	ENSMUSG00000068748	ENSMUSG00000020340	ENSMUSG00000034826	ENSGALG00010001177	ENSGALG00010012017	ENSGALG00010027471	ENSDARG00000116350	ENSDARG00000030478	ENSDARG00000016056	ENSPCIG00000021500	ENSPCIG00000003937	ENSPCIG00000010617	ENSTRUG00000008330	ENSTRUG00000023287	ENSTRUG00000010172	F19B6.3.1	C43E11.3b.2	K07E3.7a.4	AT4G12780	AT3G22710	AT4G14820
ENSG00000114805	ENSG00000116237	ENSG00000176619	ENSMUSG00000029682	ENSMUSG00000062963	ENSMUSG00000020473	ENSGALG00010005549	ENSGALG00010021111	ENSGALG00010023185	ENSDARG00000021402	ENSDARG00000012914	ENSDARG00000101216	ENSPCIG00000019726	ENSPCIG00000028852	ENSPCIG00000016961	ENSTRUG00000011645	ENSTRUG00000018590	ENSTRUG00000000345	F13G3.12.1	T10E9.4.1	C44B12.6d.1	AT5G16180	AT5G20720	AT1G35720
ENSG00000175497	ENSG00000136574	ENSG00000137106	ENSMUSG00000043962	ENSMUSG00000020692	ENSMUSG00000031627	ENSGALG00010009311	ENSGALG00010017660	ENSGALG00010023235	ENSDARG00000069422	ENSDARG00000100409	ENSDARG00000103143	ENSPCIG00000026823	ENSPCIG00000013593	ENSPCIG00000000595	ENSTRUG00000008869	ENSTRUG00000028942	ENSTRUG00000022117	F33C8.3.1	Y34B4A.10.1	C03C10.3.1	AT3G12420	AT3G02830	AT4G32272
ENSG00000197223	ENSG00000152422	ENSG00000112238	ENSMUSG00000069049	ENSMUSG00000040373	ENSMUSG00000026409	ENSGALG00010014346	ENSGALG00010027712	ENSGALG00010010826	ENSDARG00000097205	ENSDARG00000112497	ENSDARG00000036876	ENSPCIG00000013264	ENSPCIG00000010970	ENSPCIG00000031539	ENSTRUG00000004414	ENSTRUG00000032088	ENSTRUG00000015620	R03H4.6.1	K06C4.17.1	T04A11.3.1	AT4G09435	AT5G49820	AT3G44200
ENSG00000144535	ENSG00000109971	ENSG00000165322	ENSMUSG00000041650	ENSMUSG00000054277	ENSMUSG00000059460	ENSGALG00010014676	ENSGALG00010021798	ENSGALG00010008354	ENSDARG00000063150	ENSDARG00000013252	ENSDARG00000114876	ENSPCIG00000007356	ENSPCIG00000002151	ENSPCIG00000009702	ENSTRUG00000011799	ENSTRUG00000009795	ENSTRUG00000005556	W03F11.4.2	C24A11.8a.1	H23N18.3.1	AT3G09110	AT1G25370	AT4G33150
ENSG00000125815	ENSG00000113658	ENSG00000161395	ENSMUSG00000063133	ENSMUSG00000041361	ENSMUSG00000074218	ENSGALG00010029651	ENSGALG00010014956	ENSGALG00010004244	ENSDARG00000006877	ENSDARG00000038112	ENSDARG00000116254	ENSPCIG00000016624	ENSPCIG00000009749	ENSPCIG00000013361	ENSTRUG00000014844	ENSTRUG00000011370	ENSTRUG00000032839	M02A10.2f.1	Y76A2B.3.1	T07G12.10.3	AT5G57750	AT3G53000	AT1G03560
ENSG00000071189	ENSG00000143603	ENSG00000178752	ENSMUSG00000006392	ENSMUSG00000020664	ENSMUSG00000041187	ENSGALG00010025937	ENSGALG00010009090	ENSGALG00010028262	ENSDARG00000114106	ENSDARG00000098871	ENSDARG00000096306	ENSPCIG00000035829	ENSPCIG00000032098	ENSPCIG00000026142	ENSTRUG00000007706	ENSTRUG00000000907	ENSTRUG00000005540	W08E3.4b.1	C45H4.16.1	C29H12.3c.2	AT1G24350	AT1G44895	AT5G66970
ENSG00000090432	ENSG00000124702	ENSG00000156239	ENSMUSG00000110344	ENSMUSG00000028949	ENSMUSG00000050994	ENSGALG00010008274	ENSGALG00010029665	ENSGALG00010007581	ENSDARG00000020594	ENSDARG00000041155	ENSDARG00000035120	ENSPCIG00000010969	ENSPCIG00000002656	ENSPCIG00000024488	ENSTRUG00000006555	ENSTRUG00000016136	ENSTRUG00000008160	E_BE45912.2.1	Y119C1B.3.1	K10D11.6.1	AT5G15830	AT5G42270	AT1G09130
ENSG00000141582	ENSG00000167346	ENSG00000162607	ENSMUSG00000040213	ENSMUSG00000051518	ENSMUSG00000057914	ENSGALG00010027225	ENSGALG00010015605	ENSGALG00010003189	ENSDARG00000109665	ENSDARG00000035329	ENSDARG00000103123	ENSPCIG00000014092	ENSPCIG00000019691	ENSPCIG00000024262	ENSTRUG00000009428	ENSTRUG00000019759	ENSTRUG00000025835	H01G02.1b.2	B0379.4b.1	C14C10.5a.1	AT5G38540	AT5G56570	AT5G12350
ENSG00000158417	ENSG00000132313	ENSG00000157881	ENSMUSG00000020705	ENSMUSG00000030929	ENSMUSG00000063193	ENSGALG00010025098	ENSGALG00010014653	ENSGALG00010008211	ENSDARG00000079912	ENSDARG00000030758	ENSDARG00000036446	ENSPCIG00000029891	ENSPCIG00000006062	ENSPCIG00000019875	ENSTRUG00000013635	ENSTRUG00000006281	ENSTRUG00000007230	Y18D10A.6b.1	C23F12.3.1	ZK455.1.1	AT3G10870	AT1G28160	AT5G49570
ENSG00000124191	ENSG00000080815	ENSG00000132522	ENSMUSG00000014959	ENSMUSG00000072214	ENSMUSG00000099481	ENSGALG00010015840	ENSGALG00010010314	ENSGALG00010010321	ENSDARG00000042854	ENSDARG00000074828	ENSDARG00000046012	ENSPCIG00000028642	ENSPCIG00000007175	ENSPCIG00000003710	ENSTRUG00000028879	ENSTRUG00000015632	ENSTRUG00000020299	K07D8.1.1	F20D12.2.1	F39B1.1.1	AT3G61110	AT4G35970	AT3G05400
ENSG00000214929	ENSG00000137142	ENSG00000182271	ENSMUSG00000103749	ENSMUSG00000031591	ENSMUSG00000070369	ENSGALG00010022779	ENSGALG00010016987	ENSGALG00010024578	ENSDARG00000078135	ENSDARG00000099516	ENSDARG00000103910	ENSPCIG00000006872	ENSPCIG00000011625	ENSPCIG00000026531	ENSTRUG00000007173	ENSTRUG00000019544	ENSTRUG00000026503	C08B6.11.1	C30F8.3.1	F44G4.6a.1	AT3G28345	AT1G01300	AT5G19450
ENSG00000138829	ENSG00000125879	ENSG00000064115	ENSMUSG00000021996	ENSMUSG00000022957	ENSMUSG00000029111	ENSGALG00010029702	ENSGALG00010019495	ENSGALG00010001536	ENSDARG00000112499	ENSDARG00000021885	ENSDARG00000034677	ENSPCIG00000028847	ENSPCIG00000006373	ENSPCIG00000023274	ENSTRUG00000027397	ENSTRUG00000001595	ENSTRUG00000009190	T12E12.4b.2	M03F8.3b.1	F54A3.2.1	AT2G21370	AT3G11090	AT1G29660
ENSG00000182185	ENSG00000185591	ENSG00000133619	ENSMUSG00000032359	ENSMUSG00000009214	ENSMUSG00000004356	ENSGALG00010010648	ENSGALG00010007758	ENSGALG00010004468	ENSDARG00000003206	ENSDARG00000023287	ENSDARG00000095360	ENSPCIG00000020461	ENSPCIG00000011357	ENSPCIG00000003643	ENSTRUG00000022548	ENSTRUG00000008835	ENSTRUG00000002169	T28H11.8.1	F44B9.6.1	F52C6.8.1	AT2G21130	AT5G55840	AT1G30925
ENSG00000138028	ENSG00000118733	ENSG00000099822	ENSMUSG00000035161	ENSMUSG00000037610	ENSMUSG00000019761	ENSGALG00010023593	ENSGALG00010012726	ENSGALG00010027991	ENSDARG00000033597	ENSDARG00000114753	ENSDARG00000058445	ENSPCIG00000012414	ENSPCIG00000015126	ENSPCIG00000007319	ENSTRUG00000011347	ENSTRUG00000003104	ENSTRUG00000003143	C30H6.1k.1	F35D11.2a.3	T04A11.10.1	AT1G78750	AT3G02910	AT3G47580
ENSG00000182541	ENSG00000160293	ENSG00000105894	ENSMUSG00000003032	ENSMUSG00000027652	ENSMUSG00000009585	ENSGALG00010014263	ENSGALG00010008095	ENSGALG00010018707	ENSDARG00000098206	ENSDARG00000055883	ENSDARG00000003462	ENSPCIG00000019019	ENSPCIG00000011362	ENSPCIG00000032032	ENSTRUG00000000725	ENSTRUG00000011033	ENSTRUG00000021291	R05D3.3.3	T11F9.12.1	Y47G6A.24a.1	AT1G31240	AT2G12935	AT5G65260
ENSG00000182472	ENSG00000196083	ENSG00000198920	ENSMUSG00000079409	ENSMUSG00000025912	ENSMUSG00000008129	ENSGALG00010027533	ENSGALG00010007334	ENSGALG00010022538	ENSDARG00000004594	ENSDARG00000116925	ENSDARG00000062349	ENSPCIG00000034966	ENSPCIG00000022790	ENSPCIG00000028650	ENSTRUG00000008670	ENSTRUG00000002146	ENSTRUG00000023655	F59G1.1d.1	Y57G11C.45a.1	Y17G7B.22.1	AT1G55440	AT1G52380	AT1G13590
ENSG00000283703	ENSG00000197121	ENSG00000188687	ENSMUSG00000038102	ENSMUSG00000070544	ENSMUSG00000028821	ENSGALG00010003204	ENSGALG00010023144	ENSGALG00010029191	ENSDARG00000090912	ENSDARG00000062355	ENSDARG00000058414	ENSPCIG00000024469	ENSPCIG00000030286	ENSPCIG00000007697	ENSTRUG00000002720	ENSTRUG00000026883	ENSTRUG00000017699	T06D10.2.1	F56C9.10a.1	E01A2.10.1	AT3G51260	AT5G03345	AT4G19110
ENSG00000168096	ENSG00000225921	ENSG00000118600	ENSMUSG00000047459	ENSMUSG00000063652	ENSMUSG00000031776	ENSGALG00010016043	ENSGALG00010004330	ENSGALG00010001879	ENSDARG00000086352	ENSDARG00000087697	ENSDARG00000062973	ENSPCIG00000005046	ENSPCIG00000026788	ENSPCIG00000003062	ENSTRUG00000013200	ENSTRUG00000000885	ENSTRUG00000007051	Y49F6C.3.1	R11H6.2.1	H28O16.2.1	AT1G53887	AT4G13020	AT1G72290
ENSG00000161011	ENSG00000109436	ENSG00000104635	ENSMUSG00000027950	ENSMUSG00000020888	ENSMUSG00000045273	ENSGALG00010018883	ENSGALG00010004507	ENSGALG00010005630	ENSDARG00000078600	ENSDARG00000036245	ENSDARG00000054239	ENSPCIG00000023856	ENSPCIG00000007556	ENSPCIG00000017936	ENSTRUG00000008713	ENSTRUG00000000724	ENSTRUG00000011950	F59B2.6.1	M02B7.5b.1	C34H3.1.1	AT4G30940	AT4G10260	AT4G05130
ENSG00000158022	ENSG00000138434	ENSG00000069345	ENSMUSG00000040629	ENSMUSG00000038168	ENSMUSG00000047557	ENSGALG00010022328	ENSGALG00010012640	ENSGALG00010028131	ENSDARG00000004291	ENSDARG00000038917	ENSDARG00000095969	ENSPCIG00000020327	ENSPCIG00000020168	ENSPCIG00000034473	ENSTRUG00000011115	ENSTRUG00000024459	ENSTRUG00000030566	Y40H7A.4a.1	F30F8.1.1	C26B9.6.1	AT5G60430	AT4G30160	AT5G26310
ENSG00000203985	ENSG00000115275	ENSG00000058673	ENSMUSG00000071342	ENSMUSG00000036781	ENSMUSG00000029998	ENSGALG00010008407	ENSGALG00010013327	ENSGALG00010001967	ENSDARG00000102146	ENSDARG00000069280	ENSDARG00000104276	ENSPCIG00000009782	ENSPCIG00000004199	ENSPCIG00000029896	ENSTRUG00000003415	ENSTRUG00000002100	ENSTRUG00000017269	C30D11.1n.1	C53C7.1a.2	T26A5.4.1	AT5G18360	AT1G14920	AT5G19680
ENSG00000196072	ENSG00000149499	ENSG00000177731	ENSMUSG00000075101	ENSMUSG00000057457	ENSMUSG00000054509	ENSGALG00010012905	ENSGALG00010019515	ENSGALG00010023831	ENSDARG00000113159	ENSDARG00000044094	ENSDARG00000059743	ENSPCIG00000014961	ENSPCIG00000012506	ENSPCIG00000018615	ENSTRUG00000014739	ENSTRUG00000013398	ENSTRUG00000026882	F48A11.5b.1	H25K10.6.1	C05D9.9b.1	AT3G54970	AT5G43360	AT5G01510
ENSG00000057149	ENSG00000129007	ENSG00000285010	ENSMUSG00000024981	ENSMUSG00000091131	ENSMUSG00000094845	ENSGALG00010029147	ENSGALG00010015716	ENSGALG00010003896	ENSDARG00000099631	ENSDARG00000114487	ENSDARG00000110266	ENSPCIG00000025978	ENSPCIG00000022522	ENSPCIG00000000080	ENSTRUG00000010022	ENSTRUG00000013494	ENSTRUG00000005557	E03G2.4.2	H11E01.3a.1	C30H7.2a.1	AT1G16445	AT3G12740	AT2G38560
ENSG00000100228	ENSG00000145192	ENSG00000163719	ENSMUSG00000022177	ENSMUSG00000024413	ENSMUSG00000071103	ENSGALG00010002883	ENSGALG00010012960	ENSGALG00010004958	ENSDARG00000030598	ENSDARG00000006413	ENSDARG00000043816	ENSPCIG00000025312	ENSPCIG00000018570	ENSPCIG00000012373	ENSTRUG00000015349	ENSTRUG00000008869	ENSTRUG00000033283	F58E1.8.1	Y39E4A.3a.2	C26C6.6.1	AT3G60860	AT2G12461	AT2G14620
ENSG00000124813	ENSG00000184216	ENSG00000167608	ENSMUSG00000000563	ENSMUSG00000035392	ENSMUSG00000037166	ENSGALG00010008388	ENSGALG00010010084	ENSGALG00010010769	ENSDARG00000114417	ENSDARG00000027724	ENSDARG00000030376	ENSPCIG00000029470	ENSPCIG00000000649	ENSPCIG00000013331	ENSTRUG00000011888	ENSTRUG00000002890	ENSTRUG00000011665	H25P19.1.1	T24C2.5.1	F35E12.5.1	AT5G23660	AT5G38930	AT5G42340
ENSG00000286106	ENSG00000162129	ENSG00000117625	ENSMUSG00000002329	ENSMUSG00000040367	ENSMUSG00000054196	ENSGALG00010005157	ENSGALG00010017062	ENSGALG00010020760	ENSDARG00000012275	ENSDARG00000001835	ENSDARG00000077469	ENSPCIG00000030384	ENSPCIG00000021044	ENSPCIG00000034109	ENSTRUG00000027442	ENSTRUG00000011848	ENSTRUG00000015160	K09C4.5.1	R05G9.5.1	F15H10.3d.1	AT2G22780	ATMG00160	AT5G62610
ENSG00000106617	ENSG00000122971	ENSG00000156671	ENSMUSG00000090996	ENSMUSG00000092618	ENSMUSG00000020420	ENSGALG00010023781	ENSGALG00010018470	ENSGALG00010007767	ENSDARG00000010524	ENSDARG00000076358	ENSDARG00000027992	ENSPCIG00000008059	ENSPCIG00000015540	ENSPCIG00000029637	ENSTRUG00000018631	ENSTRUG00000008302	ENSTRUG00000005566	T08D2.8.1	K10B4.3.1	ZK1073.1.1	AT5G09480	AT5G23610	AT1G31140
ENSG00000160410	ENSG00000139624	ENSG00000025800	ENSMUSG00000093985	ENSMUSG00000002768	ENSMUSG00000038387	ENSGALG00010028420	ENSGALG00010012786	ENSGALG00010019660	ENSDARG00000101024	ENSDARG00000006848	ENSDARG00000100715	ENSPCIG00000006277	ENSPCIG00000008614	ENSPCIG00000013849	ENSTRUG00000007547	ENSTRUG00000028473	ENSTRUG00000016950	T25D10.3b.1	C12D8.13b.1	W06H8.1h.1	AT4G26200	AT1G04340	AT4G23120
ENSG00000213398	ENSG00000113578	ENSG00000198373	ENSMUSG00000038555	ENSMUSG00000118560	ENSMUSG00000026837	ENSGALG00010015033	ENSGALG00010016377	ENSGALG00010020716	ENSDARG00000040674	ENSDARG00000092106	ENSDARG00000094485	ENSPCIG00000009484	ENSPCIG00000016615	ENSPCIG00000033507	ENSTRUG00000001933	ENSTRUG00000011105	ENSTRUG00000016744	W08G11.1.1	F23G4.1.1	W03G9.3.1	AT5G67090	AT4G15350	AT5G42655
ENSG00000154222	ENSG00000125510	ENSG00000104897	ENSMUSG00000031196	ENSMUSG00000022559	ENSMUSG00000028259	ENSGALG00010023829	ENSGALG00010006835	ENSGALG00010028509	ENSDARG00000057321	ENSDARG00000116330	ENSDARG00000062376	ENSPCIG00000025618	ENSPCIG00000006575	ENSPCIG00000017559	ENSTRUG00000031652	ENSTRUG00000002261	ENSTRUG00000023773	F52G3.5.1	Y65B4BL.4.1	R07E5.10.2	AT5G60770	AT2G30280	AT4G24660
ENSG00000096063	ENSG00000108984	ENSG00000186510	ENSMUSG00000023990	ENSMUSG00000079020	ENSMUSG00000028847	ENSGALG00010018864	ENSGALG00010002422	ENSGALG00010005220	ENSDARG00000110173	ENSDARG00000020645	ENSDARG00000019208	ENSPCIG00000026593	ENSPCIG00000026360	ENSPCIG00000018761	ENSTRUG00000011985	ENSTRUG00000006341	ENSTRUG00000011125	F55A11.4a.1	C15C8.2.1	T23F1.5.1	AT2G22850	AT3G55590	AT5G42990
ENSG00000049239	ENSG00000144233	ENSG00000151746	ENSMUSG00000052395	ENSMUSG00000046822	ENSMUSG00000079451	ENSGALG00010013965	ENSGALG00010028600	ENSGALG00010021215	ENSDARG00000074782	ENSDARG00000115266	ENSDARG00000099115	ENSPCIG00000009904	ENSPCIG00000006980	ENSPCIG00000026163	ENSTRUG00000021010	ENSTRUG00000031530	ENSTRUG00000013673	ZK1005.1a.1	C46H11.9.1	F02C12.1.1	AT4G12740	AT2G03110	AT1G71692
ENSG00000042753	ENSG00000184937	ENSG00000171530	ENSMUSG00000021756	ENSMUSG00000039826	ENSMUSG00000044433	ENSGALG00010001200	ENSGALG00010017369	ENSGALG00010022627	ENSDARG00000040657	ENSDARG00000111907	ENSDARG00000075730	ENSPCIG00000008447	ENSPCIG00000004437	ENSPCIG00000017863	ENSTRUG00000016725	ENSTRUG00000018489	ENSTRUG00000002211	T20B3.1a.1	F31A3.3.1	M01E11.3.1	AT5G05000	AT5G08320	AT2G42070
ENSG00000086232	ENSG00000197043	ENSG00000204909	ENSMUSG00000093593	ENSMUSG00000039100	ENSMUSG00000023008	ENSGALG00010012367	ENSGALG00010029782	ENSGALG00010007284	ENSDARG00000043624	ENSDARG00000003217	ENSDARG00000061168	ENSPCIG00000013007	ENSPCIG00000007697	ENSPCIG00000010221	ENSTRUG00000007360	ENSTRUG00000026946	ENSTRUG00000008782	T19F4.1a.1	F27D4.5.2	C10C6.1a.1	AT3G29635	AT1G24267	AT1G22510
ENSG00000145632	ENSG00000180488	ENSG00000198876	ENSMUSG00000028964	ENSMUSG00000037167	ENSMUSG00000010044	ENSGALG00010003903	ENSGALG00010020699	ENSGALG00010025790	ENSDARG00000078222	ENSDARG00000089837	ENSDARG00000075307	ENSPCIG00000026230	ENSPCIG00000016370	ENSPCIG00000006837	ENSTRUG00000011786	ENSTRUG00000013832	ENSTRUG00000016843	Y11D7A.12b.1	T26E4.7.1	T13C2.4.1	AT3G06560	AT1G52820	AT1G53705
ENSG00000136206	ENSG00000138738	ENSG00000068650	ENSMUSG00000020921	ENSMUSG00000074155	ENSMUSG00000020832	ENSGALG00010006331	ENSGALG00010014468	ENSGALG00010007601	ENSDARG00000032175	ENSDARG00000061737	ENSDARG00000101127	ENSPCIG00000005814	ENSPCIG00000001762	ENSPCIG00000004579	ENSTRUG00000012903	ENSTRUG00000001929	ENSTRUG00000009011	F26A3.6.1	C35D10.10.1	ZK1067.2a.2	AT2G28480	AT1G66210	AT2G02050
ENSG00000121864	ENSG00000170160	ENSG00000111275	ENSMUSG00000028796	ENSMUSG00000040752	ENSMUSG00000026941	ENSGALG00010016464	ENSGALG00010007895	ENSGALG00010004296	ENSDARG00000109902	ENSDARG00000070620	ENSDARG00000032234	ENSPCIG00000000274	ENSPCIG00000025879	ENSPCIG00000005969	ENSTRUG00000013025	ENSTRUG00000010567	ENSTRUG00000023311	C50C3.9a.1	F56C4.3b.1	C49A9.8.1	AT1G09920	AT3G49040	AT1G33730
ENSG00000128805	ENSG00000166801	ENSG00000196358	ENSMUSG00000096629	ENSMUSG00000051790	ENSMUSG00000029788	ENSGALG00010007033	ENSGALG00010009658	ENSGALG00010025042	ENSDARG00000112722	ENSDARG00000077694	ENSDARG00000055313	ENSPCIG00000026674	ENSPCIG00000028230	ENSPCIG00000025987	ENSTRUG00000025914	ENSTRUG00000008451	ENSTRUG00000015916	C33A12.7.1	M79.1d.1	Y105C5B.21h.1	AT2G17510	AT5G62430	AT5G16630
ENSG00000101311	ENSG00000122490	ENSG00000181016	ENSMUSG00000035704	ENSMUSG00000039099	ENSMUSG00000042451	ENSGALG00010029542	ENSGALG00010003858	ENSGALG00010011379	ENSDARG00000014946	ENSDARG00000029510	ENSDARG00000113316	ENSPCIG00000033624	ENSPCIG00000015890	ENSPCIG00000014592	ENSTRUG00000025048	ENSTRUG00000010002	ENSTRUG00000002932	F32E10.1.1	F17E9.1.1	Y47D3A.27.2	AT1G11700	AT5G28620	AT1G76660
ENSG00000101280	ENSG00000107872	ENSG00000165046	ENSMUSG00000018169	ENSMUSG00000041180	ENSMUSG00000037992	ENSGALG00010011617	ENSGALG00010020303	ENSGALG00010023918	ENSDARG00000099021	ENSDARG00000000068	ENSDARG00000009031	ENSPCIG00000000117	ENSPCIG00000029202	ENSPCIG00000031880	ENSTRUG00000009196	ENSTRUG00000010831	ENSTRUG00000017245	R151.2d.1	C09D4.1b.1	F11C1.7c.1	AT1G21730	AT1G52150	AT3G14595
ENSG00000147044	ENSG00000130751	ENSG00000181513	ENSMUSG00000025937	ENSMUSG00000027984	ENSMUSG00000020432	ENSGALG00010017597	ENSGALG00010009146	ENSGALG00010018786	ENSDARG00000102977	ENSDARG00000087178	ENSDARG00000026453	ENSPCIG00000020789	ENSPCIG00000029763	ENSPCIG00000017714	ENSTRUG00000026469	ENSTRUG00000030471	ENSTRUG00000024666	T09A5.11.1	T22H2.5a.2	Y52E8A.4a.1	AT1G70209	AT5G64150	AT5G10240
ENSG00000131871	ENSG00000136319	ENSG00000256671	ENSMUSG00000019969	ENSMUSG00000058119	ENSMUSG00000094921	ENSGALG00010013146	ENSGALG00010008429	ENSGALG00010006877	ENSDARG00000025972	ENSDARG00000068640	ENSDARG00000104993	ENSPCIG00000035582	ENSPCIG00000019601	ENSPCIG00000015712	ENSTRUG00000024353	ENSTRUG00000032599	ENSTRUG00000013224	T09F3.1.1	T03D3.3.1	F10C2.3.1	AT4G33280	AT1G45130	AT3G14467
ENSG00000163093	ENSG00000203872	ENSG00000197444	ENSMUSG00000027217	ENSMUSG00000029587	ENSMUSG00000026019	ENSGALG00010022239	ENSGALG00010024342	ENSGALG00010001649	ENSDARG00000061829	ENSDARG00000045681	ENSDARG00000100159	ENSPCIG00000026382	ENSPCIG00000015622	ENSPCIG00000004329	ENSTRUG00000016784	ENSTRUG00000026719	ENSTRUG00000010128	C03H5.2.1	ZK337.2.1	R10F2.4.1	AT5G56210	AT3G52560	AT1G11000
ENSG00000113441	ENSG00000106328	ENSG00000149182	ENSMUSG00000028901	ENSMUSG00000097148	ENSMUSG00000021257	ENSGALG00010027026	ENSGALG00010003824	ENSGALG00010001121	ENSDARG00000099690	ENSDARG00000101317	ENSDARG00000069376	ENSPCIG00000030028	ENSPCIG00000008291	ENSPCIG00000025715	ENSTRUG00000024576	ENSTRUG00000020207	ENSTRUG00000013474	T04A11.1.1	T13B5.7.1	T19C9.10a.2	AT3G46810	AT1G09680	AT1G17840
ENSG00000148795	ENSG00000151062	ENSG00000121236	ENSMUSG00000027424	ENSMUSG00000036330	ENSMUSG00000066551	ENSGALG00010020204	ENSGALG00010017826	ENSGALG00010015908	ENSDARG00000032188	ENSDARG00000018562	ENSDARG00000010301	ENSPCIG00000036547	ENSPCIG00000001956	ENSPCIG00000006969	ENSTRUG00000021495	ENSTRUG00000011918	ENSTRUG00000006625	K08F11.3.2	C32B5.6b.1	C56E6.4a.1	AT4G39795	AT5G20200	AT2G34160
ENSG00000134440	ENSG00000169071	ENSG00000266412	ENSMUSG00000013155	ENSMUSG00000005103	ENSMUSG00000025234	ENSGALG00010003733	ENSGALG00010017764	ENSGALG00010010381	ENSDARG00000045408	ENSDARG00000005586	ENSDARG00000076050	ENSPCIG00000017032	ENSPCIG00000029513	ENSPCIG00000025257	ENSTRUG00000012283	ENSTRUG00000022307	ENSTRUG00000027014	F55A12.2b.3	F57C9.6.1	T03F1.6b.1	AT3G22670	AT5G23090	AT4G14040
ENSG00000158158	ENSG00000039068	ENSG00000185507	ENSMUSG00000066877	ENSMUSG00000029885	ENSMUSG00000055775	ENSGALG00010028355	ENSGALG00010003487	ENSGALG00010018394	ENSDARG00000068855	ENSDARG00000086425	ENSDARG00000024416	ENSPCIG00000004203	ENSPCIG00000029595	ENSPCIG00000030352	ENSTRUG00000024473	ENSTRUG00000009320	ENSTRUG00000011958	B0303.4.1	C34B2.9.1	ZC64.3b.1	AT2G41610	AT1G23330	AT5G52970
ENSG00000177150	ENSG00000136144	ENSG00000161509	ENSMUSG00000029581	ENSMUSG00000038569	ENSMUSG00000091381	ENSGALG00010015865	ENSGALG00010028474	ENSGALG00010020557	ENSDARG00000059651	ENSDARG00000056029	ENSDARG00000070228	ENSPCIG00000016980	ENSPCIG00000021759	ENSPCIG00000032957	ENSTRUG00000033287	ENSTRUG00000012772	ENSTRUG00000032902	F27C8.2.1	Y66A7A.8.1	B0019.1.1	AT3G10500	AT2G33770	AT3G24542
ENSG00000123643	ENSG00000123496	ENSG00000165185	ENSMUSG00000063935	ENSMUSG00000099418	ENSMUSG00000039198	ENSGALG00010021766	ENSGALG00010025414	ENSGALG00010023482	ENSDARG00000112847	ENSDARG00000113110	ENSDARG00000094417	ENSPCIG00000022878	ENSPCIG00000027379	ENSPCIG00000030600	ENSTRUG00000004658	ENSTRUG00000019674	ENSTRUG00000010258	C17C3.3.1	F27B10.1b.1	T13H5.1e.1	AT4G21020	AT3G19330	AT4G27670
ENSG00000138190	ENSG00000110931	ENSG00000124074	ENSMUSG00000031990	ENSMUSG00000025873	ENSMUSG00000036990	ENSGALG00010027974	ENSGALG00010017585	ENSGALG00010024945	ENSDARG00000043260	ENSDARG00000078492	ENSDARG00000113424	ENSPCIG00000026463	ENSPCIG00000015280	ENSPCIG00000010532	ENSTRUG00000018377	ENSTRUG00000006030	ENSTRUG00000009666	Y23H5A.4a.1	T25D10.5.1	R144.7a.1	AT1G03110	AT3G21175	AT2G32550
ENSG00000198223	ENSG00000099834	ENSG00000101182	ENSMUSG00000078887	ENSMUSG00000059013	ENSMUSG00000033799	ENSGALG00010027960	ENSGALG00010021673	ENSGALG00010002383	ENSDARG00000061185	ENSDARG00000061021	ENSDARG00000002020	ENSPCIG00000028435	ENSPCIG00000026177	ENSPCIG00000026135	ENSTRUG00000023905	ENSTRUG00000010201	ENSTRUG00000011088	F12F6.7.1	T10D4.15.1	C05D11.12.1	AT2G01490	AT1G54860	AT5G47230
ENSG00000171954	ENSG00000092531	ENSG00000197977	ENSMUSG00000038393	ENSMUSG00000039070	ENSMUSG00000027932	ENSGALG00010024020	ENSGALG00010029315	ENSGALG00010028198	ENSDARG00000058730	ENSDARG00000110370	ENSDARG00000094002	ENSPCIG00000029427	ENSPCIG00000028229	ENSPCIG00000015674	ENSTRUG00000013636	ENSTRUG00000012189	ENSTRUG00000013240	C34B4.1b.1	Y71F9AL.12e.1	C28D4.2c.1	AT3G60900	AT1G02640	AT5G17540
ENSG00000174915	ENSG00000168589	ENSG00000187537	ENSMUSG00000067879	ENSMUSG00000024910	ENSMUSG00000063145	ENSGALG00010010836	ENSGALG00010014492	ENSGALG00010004542	ENSDARG00000114245	ENSDARG00000026329	ENSDARG00000027828	ENSPCIG00000011948	ENSPCIG00000024881	ENSPCIG00000000903	ENSTRUG00000021770	ENSTRUG00000017868	ENSTRUG00000030064	Y71G12A.2c.1	F26H11.4.1	Y69H2.17.1	AT5G27470	AT3G50140	AT2G28030
ENSG00000101109	ENSG00000135052	ENSG00000112514	ENSMUSG00000017400	ENSMUSG00000027965	ENSMUSG00000079177	ENSGALG00010001180	ENSGALG00010028002	ENSGALG00010013145	ENSDARG00000115946	ENSDARG00000020488	ENSDARG00000005271	ENSPCIG00000018292	ENSPCIG00000024794	ENSPCIG00000031798	ENSTRUG00000022497	ENSTRUG00000031322	ENSTRUG00000013744	B0286.2a.1	F35E12.7c.1	M88.4.1	AT1G45010	AT2G24625	AT4G08980
ENSG00000105819	ENSG00000151553	ENSG00000064042	ENSMUSG00000051000	ENSMUSG00000029920	ENSMUSG00000079642	ENSGALG00010004328	ENSGALG00010016766	ENSGALG00010021892	ENSDARG00000060933	ENSDARG00000060394	ENSDARG00000104230	ENSPCIG00000035193	ENSPCIG00000029741	ENSPCIG00000006643	ENSTRUG00000024388	ENSTRUG00000024251	ENSTRUG00000014761	C18H7.12.1	Y38C1AB.7.1	R10D12.14a.1	AT5G35475	AT5G48200	AT5G67620
ENSG00000119537	ENSG00000068878	ENSG00000065328	ENSMUSG00000026147	ENSMUSG00000032563	ENSMUSG00000054134	ENSGALG00010008092	ENSGALG00010005358	ENSGALG00010017626	ENSDARG00000012051	ENSDARG00000078585	ENSDARG00000113091	ENSPCIG00000015953	ENSPCIG00000034168	ENSPCIG00000030234	ENSTRUG00000019782	ENSTRUG00000006761	ENSTRUG00000023774	B0496.8.1	F16D3.2.2	T20B12.9.1	AT5G56580	AT4G33010	AT5G44110
ENSG00000142178	ENSG00000173320	ENSG00000134255	ENSMUSG00000022710	ENSMUSG00000076432	ENSMUSG00000056921	ENSGALG00010003017	ENSGALG00010002418	ENSGALG00010022547	ENSDARG00000044143	ENSDARG00000077639	ENSDARG00000062750	ENSPCIG00000023750	ENSPCIG00000035680	ENSPCIG00000013537	ENSTRUG00000025745	ENSTRUG00000007393	ENSTRUG00000012451	K07A1.13.1	T17H7.4a.1	T16G12.9c.1	AT4G29060	AT1G68930	AT5G45630
ENSG00000130595	ENSG00000132746	ENSG00000124237	ENSMUSG00000053388	ENSMUSG00000075065	ENSMUSG00000015749	ENSGALG00010009457	ENSGALG00010010444	ENSGALG00010013129	ENSDARG00000015707	ENSDARG00000095293	ENSDARG00000000229	ENSPCIG00000022127	ENSPCIG00000007614	ENSPCIG00000027209	ENSTRUG00000004667	ENSTRUG00000017634	ENSTRUG00000004104	C33H5.17.1	C29E4.7.1	W01C8.1.1	AT4G16980	AT5G24530	AT5G55770
ENSG00000158786	ENSG00000163510	ENSG00000146054	ENSMUSG00000030655	ENSMUSG00000029632	ENSMUSG00000031132	ENSGALG00010008376	ENSGALG00010020700	ENSGALG00010028744	ENSDARG00000005834	ENSDARG00000079317	ENSDARG00000026028	ENSPCIG00000004915	ENSPCIG00000011513	ENSPCIG00000016913	ENSTRUG00000019856	ENSTRUG00000012482	ENSTRUG00000007504	F16B4.5b.1	T26E4.1.1	Y53H1A.1a.1	AT1G07550	AT5G22940	AT1G02920
ENSG00000125888	ENSG00000176463	ENSG00000105254	ENSMUSG00000053877	ENSMUSG00000037306	ENSMUSG00000054266	ENSGALG00010020388	ENSGALG00010015653	ENSGALG00010010964	ENSDARG00000110448	ENSDARG00000025391	ENSDARG00000109566	ENSPCIG00000012004	ENSPCIG00000030201	ENSPCIG00000022343	ENSTRUG00000016432	ENSTRUG00000015329	ENSTRUG00000014675	F59A2.1a.2	T04A8.5.1	F01D5.6.1	AT4G16215	AT1G33290	AT4G14385
ENSG00000085978	ENSG00000087460	ENSG00000130755	ENSMUSG00000021824	ENSMUSG00000063804	ENSMUSG00000029413	ENSGALG00010009129	ENSGALG00010022028	ENSGALG00010009699	ENSDARG00000063555	ENSDARG00000035663	ENSDARG00000032435	ENSPCIG00000012261	ENSPCIG00000000390	ENSPCIG00000027189	ENSTRUG00000013538	ENSTRUG00000021965	ENSTRUG00000014253	Y116A8A.9b.1	M02F4.8b.1	K04G2.5a.2	AT2G30820	AT4G04078	AT3G50710
ENSG00000157593	ENSG00000153989	ENSG00000133895	ENSMUSG00000041415	ENSMUSG00000096736	ENSMUSG00000042660	ENSGALG00010017542	ENSGALG00010027557	ENSGALG00010004097	ENSDARG00000038801	ENSDARG00000093977	ENSDARG00000095150	ENSPCIG00000012193	ENSPCIG00000001224	ENSPCIG00000011926	ENSTRUG00000009160	ENSTRUG00000006881	ENSTRUG00000019654	M02G9.1a.1	M04C3.1b.2	Y45G12C.6.1	AT2G39435	AT2G42580	AT1G67140
ENSG00000174851	ENSG00000054267	ENSG00000198081	ENSMUSG00000066975	ENSMUSG00000017057	ENSMUSG00000024678	ENSGALG00010027280	ENSGALG00010003988	ENSGALG00010002913	ENSDARG00000007264	ENSDARG00000071543	ENSDARG00000004260	ENSPCIG00000017789	ENSPCIG00000028238	ENSPCIG00000019112	ENSTRUG00000025975	ENSTRUG00000000915	ENSTRUG00000032002	B0238.10.2	Y73C8B.3.1	D2085.5e.1	AT2G12280	AT5G64020	AT2G26510
ENSG00000196337	ENSG00000119950	ENSG00000133247	ENSMUSG00000058454	ENSMUSG00000061100	ENSMUSG00000094759	ENSGALG00010027954	ENSGALG00010015932	ENSGALG00010003052	ENSDARG00000042031	ENSDARG00000099624	ENSDARG00000012399	ENSPCIG00000016083	ENSPCIG00000000725	ENSPCIG00000031483	ENSTRUG00000020068	ENSTRUG00000000681	ENSTRUG00000007114	K07D4.3.1	T01G9.6b.2	ZK54.1a.1	AT2G39670	AT1G68720	AT5G44600
ENSG00000133048	ENSG00000187616	ENSG00000134339	ENSMUSG00000057897	ENSMUSG00000059439	ENSMUSG00000040268	ENSGALG00010027975	ENSGALG00010001760	ENSGALG00010023931	ENSDARG00000036571	ENSDARG00000008384	ENSDARG00000060683	ENSPCIG00000003201	ENSPCIG00000025136	ENSPCIG00000024570	ENSTRUG00000012193	ENSTRUG00000017249	ENSTRUG00000022386	ZK1248.7.1	Y42G9A.4c.1	F40E10.1.1	AT2G05620	AT1G74460	AT2G16710
ENSG00000101144	ENSG00000077549	ENSG00000148482	ENSMUSG00000033006	ENSMUSG00000021007	ENSMUSG00000027646	ENSGALG00010024531	ENSGALG00010008149	ENSGALG00010025351	ENSDARG00000091890	ENSDARG00000044264	ENSDARG00000102178	ENSPCIG00000018350	ENSPCIG00000023883	ENSPCIG00000014731	ENSTRUG00000013843	ENSTRUG00000002836	ENSTRUG00000013949	F35B12.5a.1	C14A11.3a.1	F14D2.4a.1	AT5G53840	AT2G31400	AT4G28380
ENSG00000204287	ENSG00000167306	ENSG00000185133	ENSMUSG00000066149	ENSMUSG00000025077	ENSMUSG00000024912	ENSGALG00010000610	ENSGALG00010027074	ENSGALG00010006833	ENSDARG00000117114	ENSDARG00000044925	ENSDARG00000060926	ENSPCIG00000018667	ENSPCIG00000003198	ENSPCIG00000002691	ENSTRUG00000017009	ENSTRUG00000001497	ENSTRUG00000015098	C04C3.1.1	ZK688.11.1	T22B7.1a.3	AT1G22000	AT4G23940	AT5G09250
ENSG00000132305	ENSG00000183629	ENSG00000154642	ENSMUSG00000031809	ENSMUSG00000025381	ENSMUSG00000109493	ENSGALG00010016402	ENSGALG00010021918	ENSGALG00010014391	ENSDARG00000115906	ENSDARG00000067741	ENSDARG00000078894	ENSPCIG00000017370	ENSPCIG00000031374	ENSPCIG00000024999	ENSTRUG00000001126	ENSTRUG00000015313	ENSTRUG00000001487	T26E3.3a.1	B0218.5.1	C11H1.7a.1	AT2G44530	AT4G03580	AT2G21560
ENSG00000240682	ENSG00000170776	ENSG00000120262	ENSMUSG00000031264	ENSMUSG00000020014	ENSMUSG00000018427	ENSGALG00010016022	ENSGALG00010009094	ENSGALG00010027361	ENSDARG00000113465	ENSDARG00000104108	ENSDARG00000075013	ENSPCIG00000031745	ENSPCIG00000026143	ENSPCIG00000014453	ENSTRUG00000007712	ENSTRUG00000031162	ENSTRUG00000006750	C25H3.1.2	C18E9.3e.1	ZK616.1.3	AT1G29962	AT4G20600	AT1G03540
ENSG00000102349	ENSG00000091651	ENSG00000198836	ENSMUSG00000046873	ENSMUSG00000030963	ENSMUSG00000030795	ENSGALG00010005555	ENSGALG00010013401	ENSGALG00010013395	ENSDARG00000114919	ENSDARG00000023815	ENSDARG00000011042	ENSPCIG00000019188	ENSPCIG00000027716	ENSPCIG00000029196	ENSTRUG00000003969	ENSTRUG00000008937	ENSTRUG00000008001	C34D1.4a.1	C01G10.8.1	C02C2.5.1	AT3G49990	AT5G01740	AT4G26290
ENSG00000163933	ENSG00000105618	ENSG00000087086	ENSMUSG00000050447	ENSMUSG00000041957	ENSMUSG00000030870	ENSGALG00010029476	ENSGALG00010023847	ENSGALG00010008335	ENSDARG00000070162	ENSDARG00000068283	ENSDARG00000012588	ENSPCIG00000012424	ENSPCIG00000021078	ENSPCIG00000024542	ENSTRUG00000026367	ENSTRUG00000006024	ENSTRUG00000013093	T19H5.1b.1	T24D5.2.1	C53D5.6.1	AT1G30630	AT4G30070	AT5G06100
ENSG00000163053	ENSG00000130283	ENSG00000068976	ENSMUSG00000028012	ENSMUSG00000020849	ENSMUSG00000103371	ENSGALG00010014681	ENSGALG00010001879	ENSGALG00010011085	ENSDARG00000071015	ENSDARG00000110660	ENSDARG00000012818	ENSPCIG00000026137	ENSPCIG00000012247	ENSPCIG00000021110	ENSTRUG00000016351	ENSTRUG00000031847	ENSTRUG00000006129	ZK617.1i.1	Y51H7C.13a.1	Y32G9B.1a.2	AT3G50820	AT4G01671	AT1G22430
ENSG00000104723	ENSG00000147400	ENSG00000180773	ENSMUSG00000035506	ENSMUSG00000000948	ENSMUSG00000024863	ENSGALG00010005756	ENSGALG00010001633	ENSGALG00010005557	ENSDARG00000114683	ENSDARG00000074033	ENSDARG00000087180	ENSPCIG00000020366	ENSPCIG00000014953	ENSPCIG00000009467	ENSTRUG00000020228	ENSTRUG00000026622	ENSTRUG00000006353	T14F9.3.1	H02I12.4.1	Y70G10A.3.1	AT4G31360	AT1G76890	AT1G05280
ENSG00000109881	ENSG00000185988	ENSG00000169550	ENSMUSG00000024246	ENSMUSG00000026304	ENSMUSG00000021824	ENSGALG00010029369	ENSGALG00010027185	ENSGALG00010011630	ENSDARG00000057239	ENSDARG00000116775	ENSDARG00000019398	ENSPCIG00000023260	ENSPCIG00000019690	ENSPCIG00000030177	ENSTRUG00000026659	ENSTRUG00000029454	ENSTRUG00000013002	Y47H9C.4a.1	Y44A6E.1a.1	T12E12.1.1	AT1G29930	AT3G29970	AT4G18040
ENSG00000105829	ENSG00000100079	ENSG00000157119	ENSMUSG00000091617	ENSMUSG00000028959	ENSMUSG00000055717	ENSGALG00010017139	ENSGALG00010024791	ENSGALG00010002194	ENSDARG00000075284	ENSDARG00000034105	ENSDARG00000030408	ENSPCIG00000023686	ENSPCIG00000037351	ENSPCIG00000001050	ENSTRUG00000002846	ENSTRUG00000014545	ENSTRUG00000009907	T03F1.5.1	Y69E1A.8.1	C09F12.1.2	AT2G21820	AT3G22053	AT3G56120
ENSG00000138660	ENSG00000214050	ENSG00000214114	ENSMUSG00000068798	ENSMUSG00000024258	ENSMUSG00000007476	ENSGALG00010029850	ENSGALG00010021687	ENSGALG00010017804	ENSDARG00000032261	ENSDARG00000109582	ENSDARG00000102540	ENSPCIG00000026207	ENSPCIG00000021774	ENSPCIG00000021274	ENSTRUG00000023497	ENSTRUG00000015655	ENSTRUG00000010886	T02G5.9b.1	R166.3.1	C53B4.7e.1	AT1G14990	AT3G56450	AT4G30800
ENSG00000145604	ENSG00000135541	ENSG00000116198	ENSMUSG00000028332	ENSMUSG00000038528	ENSMUSG00000027115	ENSGALG00010008361	ENSGALG00010011913	ENSGALG00010006113	ENSDARG00000038025	ENSDARG00000007169	ENSDARG00000079542	ENSPCIG00000025915	ENSPCIG00000029681	ENSPCIG00000021060	ENSTRUG00000012996	ENSTRUG00000020765	ENSTRUG00000003208	ZK1037.5.1	C09H6.2c.1	B0464.5b.1	AT4G08260	AT1G65870	AT4G31800
ENSG00000103152	ENSG00000187266	ENSG00000010610	ENSMUSG00000060183	ENSMUSG00000001168	ENSMUSG00000024680	ENSGALG00010013428	ENSGALG00010021467	ENSGALG00010016411	ENSDARG00000098706	ENSDARG00000112609	ENSDARG00000076251	ENSPCIG00000025367	ENSPCIG00000003316	ENSPCIG00000012951	ENSTRUG00000013266	ENSTRUG00000013409	ENSTRUG00000015764	T06E6.1.1	R04F11.4d.1	F11A1.3e.1	AT5G54200	AT3G09070	AT2G04845
ENSG00000158077	ENSG00000119705	ENSG00000182612	ENSMUSG00000039860	ENSMUSG00000079507	ENSMUSG00000032834	ENSGALG00010026128	ENSGALG00010028020	ENSGALG00010015157	ENSDARG00000045561	ENSDARG00000112046	ENSDARG00000112466	ENSPCIG00000011715	ENSPCIG00000030251	ENSPCIG00000011850	ENSTRUG00000009606	ENSTRUG00000032717	ENSTRUG00000014625	W02H5.6a.1	ZK897.1r.1	T05B11.4.1	AT2G42450	AT1G32400	AT1G16570
ENSG00000112038	ENSG00000101109	ENSG00000185666	ENSMUSG00000039244	ENSMUSG00000034359	ENSMUSG00000029166	ENSGALG00010029780	ENSGALG00010012311	ENSGALG00010029498	ENSDARG00000073999	ENSDARG00000030215	ENSDARG00000100732	ENSPCIG00000027581	ENSPCIG00000005983	ENSPCIG00000025012	ENSTRUG00000006638	ENSTRUG00000014865	ENSTRUG00000018397	K07A12.2.1	F25H8.5i.1	Y54E10A.9a.1	AT3G51610	AT2G05270	AT5G24310
ENSG00000105865	ENSG00000260916	ENSG00000105072	ENSMUSG00000025877	ENSMUSG00000035378	ENSMUSG00000038773	ENSGALG00010004946	ENSGALG00010023015	ENSGALG00010022786	ENSDARG00000012248	ENSDARG00000013006	ENSDARG00000009342	ENSPCIG00000022923	ENSPCIG00000006939	ENSPCIG00000007809	ENSTRUG00000004420	ENSTRUG00000017210	ENSTRUG00000005699	C46F4.2a.2	ZC21.6b.1	R13H9.1.1	AT5G25880	AT4G26570	AT2G40260
ENSG00000154655	ENSG00000136827	ENSG00000102312	ENSMUSG00000029247	ENSMUSG00000015890	ENSMUSG00000057967	ENSGALG00010001578	ENSGALG00010019673	ENSGALG00010008235	ENSDARG00000035952	ENSDARG00000060609	ENSDARG00000020656	ENSPCIG00000011405	ENSPCIG00000012216	ENSPCIG00000018098	ENSTRUG00000009318	ENSTRUG00000027668	ENSTRUG00000031100	K07H8.5.2	C27H6.2.1	B0244.9.1	AT2G21830	AT3G50190	AT2G25600
ENSG00000158234	ENSG00000123095	ENSG00000122126	ENSMUSG00000014504	ENSMUSG00000050812	ENSMUSG00000019173	ENSGALG00010016266	ENSGALG00010020132	ENSGALG00010021739	ENSDARG00000042477	ENSDARG00000091092	ENSDARG00000010553	ENSPCIG00000017817	ENSPCIG00000015658	ENSPCIG00000006937	ENSTRUG00000013647	ENSTRUG00000029588	ENSTRUG00000013364	C25B8.3.1	T12F5.5b.4	F07F6.9.1	AT5G05210	AT1G21510	AT2G24620
ENSG00000004809	ENSG00000108424	ENSG00000101412	ENSMUSG00000002602	ENSMUSG00000026273	ENSMUSG00000025002	ENSGALG00010025595	ENSGALG00010015021	ENSGALG00010022230	ENSDARG00000074245	ENSDARG00000075614	ENSDARG00000026988	ENSPCIG00000024830	ENSPCIG00000013104	ENSPCIG00000035724	ENSTRUG00000008780	ENSTRUG00000023097	ENSTRUG00000011789	T14F9.4a.1	F15E11.4.1	F57B9.8.1	AT5G44310	AT3G47860	AT5G17140
ENSG00000173597	ENSG00000100191	ENSG00000117543	ENSMUSG00000028784	ENSMUSG00000070702	ENSMUSG00000040048	ENSGALG00010020712	ENSGALG00010011427	ENSGALG00010023199	ENSDARG00000070141	ENSDARG00000113886	ENSDARG00000052680	ENSPCIG00000013845	ENSPCIG00000016733	ENSPCIG00000025249	ENSTRUG00000025514	ENSTRUG00000000611	ENSTRUG00000016296	T06E4.3a.2	C48E7.8.1	C07A12.7a.2	AT1G15270	AT5G11610	AT3G53065
ENSG00000177324	ENSG00000141497	ENSG00000154997	ENSMUSG00000026928	ENSMUSG00000015247	ENSMUSG00000056899	ENSGALG00010029767	ENSGALG00010022090	ENSGALG00010012111	ENSDARG00000043148	ENSDARG00000113476	ENSDARG00000012591	ENSPCIG00000002656	ENSPCIG00000030864	ENSPCIG00000004707	ENSTRUG00000005764	ENSTRUG00000008624	ENSTRUG00000010440	C53C7.3.1	F14F7.5b.1	T09F3.4.1	AT3G01490	AT5G62800	AT5G63920
ENSG00000106028	ENSG00000089159	ENSG00000107738	ENSMUSG00000043843	ENSMUSG00000019787	ENSMUSG00000024402	ENSGALG00010008947	ENSGALG00010016692	ENSGALG00010018606	ENSDARG00000036293	ENSDARG00000102853	ENSDARG00000112436	ENSPCIG00000007306	ENSPCIG00000010659	ENSPCIG00000012714	ENSTRUG00000002324	ENSTRUG00000013942	ENSTRUG00000009364	F08B1.1e.1	ZK973.3.1	T28D9.16.1	AT1G22480	AT2G02525	AT5G15760
ENSG00000102241	ENSG00000109061	ENSG00000114054	ENSMUSG00000025200	ENSMUSG00000005357	ENSMUSG00000029534	ENSGALG00010019649	ENSGALG00010017646	ENSGALG00010023080	ENSDARG00000076163	ENSDARG00000077075	ENSDARG00000060646	ENSPCIG00000029744	ENSPCIG00000020158	ENSPCIG00000028342	ENSTRUG00000001048	ENSTRUG00000027004	ENSTRUG00000022027	T21B10.4.1	T22B7.1c.1	T01G9.6a.1	AT5G25780	AT4G04190	AT2G35765
ENSG00000158526	ENSG00000187741	ENSG00000153898	ENSMUSG00000058728	ENSMUSG00000031749	ENSMUSG00000030102	ENSGALG00010029567	ENSGALG00010000145	ENSGALG00010024896	ENSDARG00000063299	ENSDARG00000057417	ENSDARG00000023062	ENSPCIG00000024863	ENSPCIG00000021041	ENSPCIG00000030034	ENSTRUG00000002860	ENSTRUG00000018261	ENSTRUG00000018115	T03D8.5a.1	F10D11.5.1	T07G12.6b.1	AT5G38290	AT5G55430	AT4G39235
ENSG00000124140	ENSG00000138161	ENSG00000151304	ENSMUSG00000040219	ENSMUSG00000019738	ENSMUSG00000024212	ENSGALG00010028140	ENSGALG00010002227	ENSGALG00010003489	ENSDARG00000038151	ENSDARG00000018744	ENSDARG00000097622	ENSPCIG00000012413	ENSPCIG00000015954	ENSPCIG00000000411	ENSTRUG00000032390	ENSTRUG00000026651	ENSTRUG00000013460	C05D9.1.1	Y57G11A.1e.1	F56C9.3.1	AT4G25430	AT1G55675	AT5G01770
ENSG00000133030	ENSG00000104447	ENSG00000008517	ENSMUSG00000027550	ENSMUSG00000029547	ENSMUSG00000031879	ENSGALG00010010122	ENSGALG00010021916	ENSGALG00010008936	ENSDARG00000019741	ENSDARG00000057121	ENSDARG00000040100	ENSPCIG00000014462	ENSPCIG00000010681	ENSPCIG00000027169	ENSTRUG00000017942	ENSTRUG00000013148	ENSTRUG00000013346	F57B1.6b.1	F28C6.4a.2	C10G11.5c.1	AT5G06370	AT1G19025	AT3G60500
ENSG00000198691	ENSG00000137193	ENSG00000007216	ENSMUSG00000000605	ENSMUSG00000020910	ENSMUSG00000010721	ENSGALG00010023992	ENSGALG00010027332	ENSGALG00010017570	ENSDARG00000018301	ENSDARG00000089549	ENSDARG00000001889	ENSPCIG00000026904	ENSPCIG00000035336	ENSPCIG00000017523	ENSTRUG00000029966	ENSTRUG00000019657	ENSTRUG00000020228	T12A7.1.1	F56D5.1.1	C29E4.9.1	AT1G48790	AT4G14165	AT5G41180
ENSG00000115286	ENSG00000232125	ENSG00000197062	ENSMUSG00000089773	ENSMUSG00000010461	ENSMUSG00000034329	ENSGALG00010021577	ENSGALG00010001542	ENSGALG00010016384	ENSDARG00000105378	ENSDARG00000071745	ENSDARG00000028559	ENSPCIG00000004348	ENSPCIG00000008278	ENSPCIG00000009172	ENSTRUG00000008904	ENSTRUG00000014970	ENSTRUG00000013801	C27D8.1.1	F25B3.1.1	F46B6.7.1	AT3G01920	AT5G23670	AT2G01690
ENSG00000136436	ENSG00000138663	ENSG00000239672	ENSMUSG00000031799	ENSMUSG00000071317	ENSMUSG00000021211	ENSGALG00010029264	ENSGALG00010014626	ENSGALG00010009374	ENSDARG00000006474	ENSDARG00000010831	ENSDARG00000006292	ENSPCIG00000028299	ENSPCIG00000012098	ENSPCIG00000008113	ENSTRUG00000032013	ENSTRUG00000021100	ENSTRUG00000014450	Y37E11AR.3a.3	F10D11.2.1	F53H8.1.1	AT4G37420	AT5G66610	AT5G02230
ENSG00000275111	ENSG00000091409	ENSG00000185627	ENSMUSG00000079450	ENSMUSG00000029575	ENSMUSG00000050730	ENSGALG00010009571	ENSGALG00010020943	ENSGALG00010008368	ENSDARG00000053644	ENSDARG00000053875	ENSDARG00000055672	ENSPCIG00000015493	ENSPCIG00000009581	ENSPCIG00000020925	ENSTRUG00000004877	ENSTRUG00000018417	ENSTRUG00000019526	F48E3.1.2	H12D21.2a.1	W02D7.10.1	AT5G61240	AT5G43110	AT2G15050
ENSG00000100243	ENSG00000204227	ENSG00000006468	ENSMUSG00000025464	ENSMUSG00000031382	ENSMUSG00000030978	ENSGALG00010017501	ENSGALG00010011696	ENSGALG00010013698	ENSDARG00000115160	ENSDARG00000109311	ENSDARG00000014013	ENSPCIG00000021255	ENSPCIG00000010986	ENSPCIG00000009662	ENSTRUG00000025668	ENSTRUG00000015775	ENSTRUG00000012940	C52E2.4.2	F15E6.9b.1	T10E9.2.1	AT1G72960	AT4G13860	AT3G01540
ENSG00000171885	ENSG00000115415	ENSG00000113810	ENSMUSG00000057606	ENSMUSG00000029767	ENSMUSG00000029227	ENSGALG00010027074	ENSGALG00010022987	ENSGALG00010017805	ENSDARG00000041665	ENSDARG00000095885	ENSDARG00000040298	ENSPCIG00000007771	ENSPCIG00000025731	ENSPCIG00000003275	ENSTRUG00000017986	ENSTRUG00000001446	ENSTRUG00000023033	F57C12.5e.1	Y106G6H.12a.1	C44B7.11.1	AT2G29390	AT1G33220	AT3G58220
ENSG00000169684	ENSG00000180879	ENSG00000161671	ENSMUSG00000104614	ENSMUSG00000022375	ENSMUSG00000091656	ENSGALG00010023208	ENSGALG00010024565	ENSGALG00010012949	ENSDARG00000026072	ENSDARG00000030975	ENSDARG00000099771	ENSPCIG00000003671	ENSPCIG00000025367	ENSPCIG00000027547	ENSTRUG00000025067	ENSTRUG00000012332	ENSTRUG00000030067	F32H2.4.1	C30H6.1p.1	C34B7.1.1	AT5G18735	AT3G43583	AT5G64140
ENSG00000167740	ENSG00000085365	ENSG00000175309	ENSMUSG00000005836	ENSMUSG00000045761	ENSMUSG00000093996	ENSGALG00010020732	ENSGALG00010016881	ENSGALG00010005399	ENSDARG00000042533	ENSDARG00000043485	ENSDARG00000071745	ENSPCIG00000014413	ENSPCIG00000022336	ENSPCIG00000024621	ENSTRUG00000001561	ENSTRUG00000003784	ENSTRUG00000033009	F28F8.6.3	C46C11.1a.1	C06A5.2.1	AT3G61620	AT3G62528	AT5G27530
ENSG00000164078	ENSG00000099998	ENSG00000177463	ENSMUSG00000040359	ENSMUSG00000019971	ENSMUSG00000030283	ENSGALG00010027419	ENSGALG00010018872	ENSGALG00010022845	ENSDARG00000068181	ENSDARG00000112856	ENSDARG00000004291	ENSPCIG00000033646	ENSPCIG00000003373	ENSPCIG00000021062	ENSTRUG00000023070	ENSTRUG00000012636	ENSTRUG00000017140	B0285.1b.1	W01G7.4.1	Y39A1A.2a.1	AT1G10190	AT3G50100	AT3G26740
ENSG00000170298	ENSG00000181781	ENSG00000185863	ENSMUSG00000005506	ENSMUSG00000041536	ENSMUSG00000036676	ENSGALG00010013945	ENSGALG00010001197	ENSGALG00010015477	ENSDARG00000013598	ENSDARG00000070541	ENSDARG00000075505	ENSPCIG00000022211	ENSPCIG00000001016	ENSPCIG00000017683	ENSTRUG00000031480	ENSTRUG00000026450	ENSTRUG00000014558	C54D2.6.1	C37H5.9b.1	F55A12.2a.1	AT4G00320	AT2G26530	AT5G56700
ENSG00000116729	ENSG00000032444	ENSG00000116254	ENSMUSG00000022295	ENSMUSG00000024857	ENSMUSG00000022454	ENSGALG00010016575	ENSGALG00010021108	ENSGALG00010007863	ENSDARG00000028321	ENSDARG00000078241	ENSDARG00000077697	ENSPCIG00000035145	ENSPCIG00000021137	ENSPCIG00000018305	ENSTRUG00000008203	ENSTRUG00000006793	ENSTRUG00000031439	Y87G2A.8a.2	C54E10.2b.1	F34H10.4a.1	AT3G15810	AT4G35640	AT5G62850
ENSG00000136928	ENSG00000173401	ENSG00000244414	ENSMUSG00000032096	ENSMUSG00000018160	ENSMUSG00000030996	ENSGALG00010012888	ENSGALG00010022868	ENSGALG00010024340	ENSDARG00000112602	ENSDARG00000020764	ENSDARG00000104959	ENSPCIG00000008189	ENSPCIG00000024191	ENSPCIG00000035012	ENSTRUG00000032745	ENSTRUG00000011952	ENSTRUG00000003111	C35A11.2.2	F08G5.6.1	R07G3.3e.1	AT3G15360	AT5G49710	AT3G01710
ENSG00000143341	ENSG00000103227	ENSG00000172183	ENSMUSG00000057572	ENSMUSG00000020432	ENSMUSG00000033285	ENSGALG00010005122	ENSGALG00010019223	ENSGALG00010002582	ENSDARG00000061789	ENSDARG00000109610	ENSDARG00000039150	ENSPCIG00000008061	ENSPCIG00000023917	ENSPCIG00000016378	ENSTRUG00000032998	ENSTRUG00000007322	ENSTRUG00000033071	C04F6.1.1	Y69F12A.1.1	F01F1.1a.1	AT3G17810	AT2G40840	AT4G03205
ENSG00000119725	ENSG00000139977	ENSG00000185219	ENSMUSG00000090512	ENSMUSG00000024122	ENSMUSG00000022311	ENSGALG00010023808	ENSGALG00010024209	ENSGALG00010023805	ENSDARG00000063076	ENSDARG00000030463	ENSDARG00000026403	ENSPCIG00000000770	ENSPCIG00000024218	ENSPCIG00000036286	ENSTRUG00000010284	ENSTRUG00000006718	ENSTRUG00000030889	T06D8.1f.1	Y55F3AR.3a.1	DH11.3.1	AT1G69040	AT4G28250	AT1G53350
ENSG00000117016	ENSG00000213231	ENSG00000162631	ENSMUSG00000005667	ENSMUSG00000090141	ENSMUSG00000003992	ENSGALG00010019373	ENSGALG00010028916	ENSGALG00010007309	ENSDARG00000077162	ENSDARG00000062206	ENSDARG00000014159	ENSPCIG00000030643	ENSPCIG00000025310	ENSPCIG00000026116	ENSTRUG00000006951	ENSTRUG00000012946	ENSTRUG00000009881	K07C6.7.1	R09G11.2a.3	Y43D4A.5c.1	AT4G02330	AT3G16850	AT5G53500
ENSG00000101546	ENSG00000176915	ENSG00000164241	ENSMUSG00000095912	ENSMUSG00000095609	ENSMUSG00000116542	ENSGALG00010008991	ENSGALG00010008407	ENSGALG00010017769	ENSDARG00000111682	ENSDARG00000115260	ENSDARG00000045490	ENSPCIG00000016664	ENSPCIG00000017985	ENSPCIG00000024203	ENSTRUG00000012223	ENSTRUG00000010171	ENSTRUG00000001697	F58B3.4.2	C08A9.3b.1	F32A6.5a.1	AT1G29890	AT1G64540	AT1G54030
ENSG00000113068	ENSG00000147044	ENSG00000134072	ENSMUSG00000031373	ENSMUSG00000042487	ENSMUSG00000079005	ENSGALG00010004236	ENSGALG00010021241	ENSGALG00010027107	ENSDARG00000087844	ENSDARG00000045608	ENSDARG00000075561	ENSPCIG00000017585	ENSPCIG00000012529	ENSPCIG00000012458	ENSTRUG00000025922	ENSTRUG00000024501	ENSTRUG00000027000	K07G5.6.1	C45B2.4k.1	R06C7.9b.1	AT1G67180	AT4G08410	AT2G14945
ENSG00000169896	ENSG00000189079	ENSG00000079313	ENSMUSG00000069114	ENSMUSG00000073842	ENSMUSG00000033653	ENSGALG00010009700	ENSGALG00010003472	ENSGALG00010012786	ENSDARG00000111280	ENSDARG00000102824	ENSDARG00000036247	ENSPCIG00000030338	ENSPCIG00000027182	ENSPCIG00000022924	ENSTRUG00000007365	ENSTRUG00000017904	ENSTRUG00000005757	Y53G8AM.7.1	F32B5.2.1	T28F4.1.2	AT5G56530	AT1G24560	AT3G59750
ENSG00000133627	ENSG00000173698	ENSG00000152784	ENSMUSG00000002190	ENSMUSG00000030850	ENSMUSG00000071072	ENSGALG00010028568	ENSGALG00010013661	ENSGALG00010001632	ENSDARG00000069951	ENSDARG00000052690	ENSDARG00000063559	ENSPCIG00000029573	ENSPCIG00000006287	ENSPCIG00000009630	ENSTRUG00000017850	ENSTRUG00000017653	ENSTRUG00000014370	F09E8.2a.2	F31F4.16.1	ZK669.1c.1	AT3G45443	AT3G13860	AT4G02650
ENSG00000189420	ENSG00000150054	ENSG00000132321	ENSMUSG00000042558	ENSMUSG00000058997	ENSMUSG00000052310	ENSGALG00010024874	ENSGALG00010024558	ENSGALG00010025927	ENSDARG00000054448	ENSDARG00000045123	ENSDARG00000114468	ENSPCIG00000018898	ENSPCIG00000021906	ENSPCIG00000005352	ENSTRUG00000028594	ENSTRUG00000015525	ENSTRUG00000021575	T05C1.1.1	R07B7.8.2	F33C8.3.1	AT5G52390	AT1G70335	AT5G10020
ENSG00000144749	ENSG00000133398	ENSG00000119535	ENSMUSG00000027007	ENSMUSG00000033323	ENSMUSG00000010097	ENSGALG00010017042	ENSGALG00010007330	ENSGALG00010014244	ENSDARG00000096662	ENSDARG00000029463	ENSDARG00000087530	ENSPCIG00000021671	ENSPCIG00000028545	ENSPCIG00000031869	ENSTRUG00000002521	ENSTRUG00000010273	ENSTRUG00000016749	Y73F8A.21c.1	F01F1.9a.1	F37B4.5.1	AT5G13100	AT3G52880	AT1G76390
ENSG00000112078	ENSG00000171862	ENSG00000109991	ENSMUSG00000047394	ENSMUSG00000039860	ENSMUSG00000024583	ENSGALG00010025703	ENSGALG00010029201	ENSGALG00010006486	ENSDARG00000037810	ENSDARG00000040309	ENSDARG00000068621	ENSPCIG00000024202	ENSPCIG00000003078	ENSPCIG00000021005	ENSTRUG00000008498	ENSTRUG00000030633	ENSTRUG00000001161	K02H11.3.1	K04D7.1.2	B0001.8d.2	AT3G05180	AT3G02870	AT2G42210
ENSG00000211452	ENSG00000112394	ENSG00000130032	ENSMUSG00000060508	ENSMUSG00000036087	ENSMUSG00000033423	ENSGALG00010023170	ENSGALG00010022218	ENSGALG00010025562	ENSDARG00000098481	ENSDARG00000014273	ENSDARG00000102362	ENSPCIG00000017543	ENSPCIG00000013885	ENSPCIG00000008927	ENSTRUG00000010519	ENSTRUG00000007486	ENSTRUG00000008682	Y73B6BL.42.1	C03F11.2.1	C30F8.4a.1	AT1G53645	AT2G34970	AT4G20170
ENSG00000018280	ENSG00000137203	ENSG00000182621	ENSMUSG00000043312	ENSMUSG00000027544	ENSMUSG00000046834	ENSGALG00010024426	ENSGALG00010028503	ENSGALG00010009352	ENSDARG00000029818	ENSDARG00000007576	ENSDARG00000110804	ENSPCIG00000027460	ENSPCIG00000032309	ENSPCIG00000027591	ENSTRUG00000029289	ENSTRUG00000013062	ENSTRUG00000009655	Y59E1A.2.1	F07G11.9.1	C03E10.5.1	AT1G67035	AT2G23400	AT2G18750
ENSG00000100376	ENSG00000112877	ENSG00000204217	ENSMUSG00000026283	ENSMUSG00000010608	ENSMUSG00000069833	ENSGALG00010022702	ENSGALG00010029303	ENSGALG00010017823	ENSDARG00000027807	ENSDARG00000060192	ENSDARG00000109792	ENSPCIG00000001395	ENSPCIG00000016460	ENSPCIG00000032121	ENSTRUG00000024373	ENSTRUG00000029560	ENSTRUG00000000215	Y111B2A.18.2	F14F11.1e.1	C09D4.5.1	AT2G33020	AT1G03250	AT4G23850
ENSG00000129159	ENSG00000249481	ENSG00000068394	ENSMUSG00000028484	ENSMUSG00000054013	ENSMUSG00000027072	ENSGALG00010027286	ENSGALG00010005082	ENSGALG00010005114	ENSDARG00000115972	ENSDARG00000038040	ENSDARG00000062756	ENSPCIG00000016317	ENSPCIG00000008909	ENSPCIG00000033639	ENSTRUG00000019739	ENSTRUG00000011341	ENSTRUG00000022287	F40A3.5.2	T07E3.4b.1	F58G6.5c.2	AT2G18100	AT1G64633	AT5G10520
ENSG00000204991	ENSG00000005108	ENSG00000170037	ENSMUSG00000025066	ENSMUSG00000022701	ENSMUSG00000028476	ENSGALG00010022221	ENSGALG00010013765	ENSGALG00010029744	ENSDARG00000011262	ENSDARG00000102125	ENSDARG00000111382	ENSPCIG00000001063	ENSPCIG00000016148	ENSPCIG00000002858	ENSTRUG00000006125	ENSTRUG00000004675	ENSTRUG00000014749	Y23H5B.4.1	F38H12.3a.1	F25H5.3c.1	AT2G33040	AT5G23570	AT5G41030
ENSG00000099139	ENSG00000143801	ENSG00000145287	ENSMUSG00000021055	ENSMUSG00000066097	ENSMUSG00000019432	ENSGALG00010001170	ENSGALG00010018061	ENSGALG00010019471	ENSDARG00000002663	ENSDARG00000055574	ENSDARG00000088307	ENSPCIG00000033708	ENSPCIG00000011392	ENSPCIG00000029881	ENSTRUG00000014111	ENSTRUG00000000472	ENSTRUG00000030326	C06H2.6a.2	C43H6.9a.1	C39D10.8a.1	AT5G24660	AT3G06210	AT5G62630
ENSG00000133247	ENSG00000115758	ENSG00000112335	ENSMUSG00000030427	ENSMUSG00000035529	ENSMUSG00000042751	ENSGALG00010025910	ENSGALG00010005276	ENSGALG00010015165	ENSDARG00000115910	ENSDARG00000109474	ENSDARG00000044642	ENSPCIG00000025798	ENSPCIG00000004027	ENSPCIG00000023835	ENSTRUG00000002945	ENSTRUG00000026194	ENSTRUG00000025434	F14F11.1a.1	F46B6.12.1	C53B4.4j.1	AT5G17070	AT4G16650	AT2G26695
ENSG00000203685	ENSG00000135679	ENSG00000104205	ENSMUSG00000062300	ENSMUSG00000029711	ENSMUSG00000019528	ENSGALG00010023869	ENSGALG00010028124	ENSGALG00010027722	ENSDARG00000105142	ENSDARG00000070043	ENSDARG00000046092	ENSPCIG00000009418	ENSPCIG00000002019	ENSPCIG00000027862	ENSTRUG00000008711	ENSTRUG00000012207	ENSTRUG00000017414	Y53C12A.8a.1	ZK822.5a.1	F15H10.4.1	AT5G34850	AT2G26590	AT1G55390
ENSG00000109971	ENSG00000120265	ENSG00000170571	ENSMUSG00000054843	ENSMUSG00000004902	ENSMUSG00000079012	ENSGALG00010017554	ENSGALG00010020206	ENSGALG00010021604	ENSDARG00000051809	ENSDARG00000095673	ENSDARG00000012140	ENSPCIG00000011981	ENSPCIG00000032743	ENSPCIG00000008435	ENSTRUG00000021723	ENSTRUG00000008799	ENSTRUG00000019663	F57C9.3a.1	ZK1098.2.1	F10E9.6a.3	AT2G34825	AT5G12236	AT2G16225
ENSG00000032444	ENSG00000077097	ENSG00000137486	ENSMUSG00000021610	ENSMUSG00000025358	ENSMUSG00000033542	ENSGALG00010007318	ENSGALG00010029722	ENSGALG00010004158	ENSDARG00000062109	ENSDARG00000087191	ENSDARG00000011665	ENSPCIG00000011732	ENSPCIG00000016232	ENSPCIG00000016668	ENSTRUG00000023191	ENSTRUG00000015447	ENSTRUG00000005095	Y48G8AR.2.1	Y113G7B.2.1	W06F12.1d.3	AT1G54370	AT1G35614	AT5G59900
ENSG00000177414	ENSG00000186814	ENSG00000126746	ENSMUSG00000105518	ENSMUSG00000044465	ENSMUSG00000033788	ENSGALG00010002295	ENSGALG00010016534	ENSGALG00010012107	ENSDARG00000014624	ENSDARG00000092339	ENSDARG00000101225	ENSPCIG00000011257	ENSPCIG00000024864	ENSPCIG00000032898	ENSTRUG00000004243	ENSTRUG00000013088	ENSTRUG00000026435	ZC15.1.1	C02F12.7.1	D2089.5.1	AT1G48480	AT2G38330	AT1G59730
ENSG00000261236	ENSG00000165288	ENSG00000169255	ENSMUSG00000015839	ENSMUSG00000030316	ENSMUSG00000028712	ENSGALG00010019948	ENSGALG00010022971	ENSGALG00010021627	ENSDARG00000029248	ENSDARG00000070110	ENSDARG00000011473	ENSPCIG00000004756	ENSPCIG00000012149	ENSPCIG00000026874	ENSTRUG00000011235	ENSTRUG00000014272	ENSTRUG00000004266	F53E2.2.1	T20B3.7.2	Y67A10A.10.1	AT3G03650	AT3G48460	AT5G26690
ENSG00000167799	ENSG00000047932	ENSG00000134996	ENSMUSG00000071655	ENSMUSG00000096188	ENSMUSG00000032306	ENSGALG00010021035	ENSGALG00010025946	ENSGALG00010003166	ENSDARG00000036371	ENSDARG00000036295	ENSDARG00000086112	ENSPCIG00000024205	ENSPCIG00000008413	ENSPCIG00000004379	ENSTRUG00000026680	ENSTRUG00000032998	ENSTRUG00000011284	R08D7.1.1	F18A1.4b.1	T27B2.1.1	AT3G60850	AT5G35610	AT1G60783
ENSG00000277893	ENSG00000167699	ENSG00000121957	ENSMUSG00000095551	ENSMUSG00000037815	ENSMUSG00000031509	ENSGALG00010002231	ENSGALG00010028489	ENSGALG00010013135	ENSDARG00000060068	ENSDARG00000089572	ENSDARG00000042677	ENSPCIG00000021748	ENSPCIG00000023277	ENSPCIG00000031565	ENSTRUG00000000305	ENSTRUG00000004431	ENSTRUG00000031899	Y40H4A.1a.3	T10D4.11.1	M05D6.3.1	AT1G60810	AT1G51550	AT1G11362
ENSG00000136689	ENSG00000124232	ENSG00000178568	ENSMUSG00000037386	ENSMUSG00000032290	ENSMUSG00000095551	ENSGALG00010023885	ENSGALG00010020084	ENSGALG00010002781	ENSDARG00000001754	ENSDARG00000034773	ENSDARG00000099774	ENSPCIG00000017124	ENSPCIG00000012567	ENSPCIG00000017903	ENSTRUG00000001750	ENSTRUG00000031645	ENSTRUG00000028147	F01D5.6.1	T04C10.2a.1	F22E5.3.1	AT3G08530	AT5G40870	AT5G57770
ENSG00000081985	ENSG00000170571	ENSG00000011243	ENSMUSG00000018800	ENSMUSG00000002012	ENSMUSG00000010825	ENSGALG00010002573	ENSGALG00010021504	ENSGALG00010021703	ENSDARG00000026925	ENSDARG00000031709	ENSDARG00000040822	ENSPCIG00000031811	ENSPCIG00000024079	ENSPCIG00000010585	ENSTRUG00000006141	ENSTRUG00000003427	ENSTRUG00000007120	F49E11.6.1	Y66D12A.21.1	K09E2.4a.1	AT3G03850	AT1G07200	AT3G15830
ENSG00000143158	ENSG00000169554	ENSG00000100448	ENSMUSG00000045294	ENSMUSG00000021259	ENSMUSG00000006360	ENSGALG00010024575	ENSGALG00010003695	ENSGALG00010020417	ENSDARG00000112342	ENSDARG00000076251	ENSDARG00000016656	ENSPCIG00000000741	ENSPCIG00000027692	ENSPCIG00000035118	ENSTRUG00000011910	ENSTRUG00000019548	ENSTRUG00000011255	K10G6.4.1	C09G4.1a.1	Y65B4BL.2a.1	AT5G18690	AT2G03720	AT1G76380
ENSG00000108395	ENSG00000183605	ENSG00000080345	ENSMUSG00000013787	ENSMUSG00000020633	ENSMUSG00000016409	ENSGALG00010008181	ENSGALG00010028888	ENSGALG00010013619	ENSDARG00000115706	ENSDARG00000112627	ENSDARG00000035889	ENSPCIG00000036090	ENSPCIG00000022533	ENSPCIG00000031756	ENSTRUG00000026481	ENSTRUG00000013140	ENSTRUG00000029207	T06D4.1b.1	ZK973.6c.1	R01H10.3a.1	AT2G37550	AT5G50860	AT4G32440
ENSG00000182158	ENSG00000121577	ENSG00000168517	ENSMUSG00000002205	ENSMUSG00000023977	ENSMUSG00000030768	ENSGALG00010011342	ENSGALG00010026051	ENSGALG00010002566	ENSDARG00000041502	ENSDARG00000098726	ENSDARG00000008723	ENSPCIG00000021314	ENSPCIG00000000466	ENSPCIG00000003068	ENSTRUG00000026523	ENSTRUG00000027296	ENSTRUG00000015736	F46C8.1.1	H24K24.2b.1	C30H6.7a.1	AT5G41750	AT4G38130	AT4G39610
ENSG00000197324	ENSG00000183207	ENSG00000173626	ENSMUSG00000033533	ENSMUSG00000039187	ENSMUSG00000022742	ENSGALG00010010167	ENSGALG00010014602	ENSGALG00010006223	ENSDARG00000111805	ENSDARG00000053340	ENSDARG00000033742	ENSPCIG00000022905	ENSPCIG00000027541	ENSPCIG00000028152	ENSTRUG00000003074	ENSTRUG00000003930	ENSTRUG00000030044	T03F7.4.1	C47A10.6.1	K02E11.6.1	AT4G40030	AT2G03980	AT2G43320
ENSG00000078687	ENSG00000115816	ENSG00000119335	ENSMUSG00000027488	ENSMUSG00000016386	ENSMUSG00000031709	ENSGALG00010009858	ENSGALG00010008428	ENSGALG00010016898	ENSDARG00000075948	ENSDARG00000103810	ENSDARG00000105522	ENSPCIG00000011127	ENSPCIG00000023876	ENSPCIG00000027021	ENSTRUG00000028318	ENSTRUG00000016510	ENSTRUG00000027537	Y47D3A.25.1	C50D2.10a.1	M163.4.1	AT3G52680	AT2G25660	AT4G35120
ENSG00000101493	ENSG00000164896	ENSG00000142227	ENSMUSG00000034748	ENSMUSG00000039546	ENSMUSG00000041078	ENSGALG00010022933	ENSGALG00010020300	ENSGALG00010022809	ENSDARG00000110889	ENSDARG00000111482	ENSDARG00000039066	ENSPCIG00000034001	ENSPCIG00000016624	ENSPCIG00000033203	ENSTRUG00000010363	ENSTRUG00000025297	ENSTRUG00000003164	T07H6.1a.2	F58E10.4.1	F15B9.8.1	AT5G36220	AT1G36020	AT1G30825
ENSG00000143207	ENSG00000089060	ENSG00000015285	ENSMUSG00000042115	ENSMUSG00000003352	ENSMUSG00000026185	ENSGALG00010000452	ENSGALG00010025703	ENSGALG00010016971	ENSDARG00000078318	ENSDARG00000010144	ENSDARG00000109720	ENSPCIG00000021498	ENSPCIG00000028706	ENSPCIG00000028267	ENSTRUG00000010756	ENSTRUG00000016750	ENSTRUG00000004923	T07E3.4b.2	K10D11.3c.1	F57F5.5a.1	AT5G27070	AT1G29110	AT4G37640
ENSG00000005884	ENSG00000115998	ENSG00000123609	ENSMUSG00000036596	ENSMUSG00000058006	ENSMUSG00000029146	ENSGALG00010021935	ENSGALG00010016832	ENSGALG00010022251	ENSDARG00000061205	ENSDARG00000053272	ENSDARG00000113677	ENSPCIG00000025844	ENSPCIG00000031756	ENSPCIG00000013057	ENSTRUG00000010629	ENSTRUG00000005580	ENSTRUG00000004543	C17G1.4a.1	R11A8.6.2	K06A9.1f.1	AT5G45060	AT5G46060	AT5G22145
ENSG00000197363	ENSG00000196497	ENSG00000138621	ENSMUSG00000071470	ENSMUSG00000059772	ENSMUSG00000091712	ENSGALG00010005381	ENSGALG00010014805	ENSGALG00010000200	ENSDARG00000090623	ENSDARG00000102566	ENSDARG00000078355	ENSPCIG00000014270	ENSPCIG00000026282	ENSPCIG00000018267	ENSTRUG00000004319	ENSTRUG00000006951	ENSTRUG00000007574	T07C12.1.1	R08C7.10a.1	B0218.7.1	AT4G27900	AT3G16750	AT3G43160
ENSG00000088205	ENSG00000167657	ENSG00000120217	ENSMUSG00000004947	ENSMUSG00000018844	ENSMUSG00000032485	ENSGALG00010025060	ENSGALG00010020314	ENSGALG00010008879	ENSDARG00000090398	ENSDARG00000017294	ENSDARG00000096305	ENSPCIG00000007034	ENSPCIG00000014232	ENSPCIG00000029409	ENSTRUG00000015317	ENSTRUG00000004418	ENSTRUG00000028667	C15H11.5.1	Y17G9A.4.1	D1054.9h.1	AT1G45230	AT3G21410	AT2G43060
ENSG00000127337	ENSG00000122435	ENSG00000145808	ENSMUSG00000033960	ENSMUSG00000040234	ENSMUSG00000028644	ENSGALG00010005159	ENSGALG00010008176	ENSGALG00010020063	ENSDARG00000100113	ENSDARG00000110158	ENSDARG00000102320	ENSPCIG00000035674	ENSPCIG00000020037	ENSPCIG00000020805	ENSTRUG00000016239	ENSTRUG00000032282	ENSTRUG00000006805	T05B4.12.2	C06G4.2b.2	W03G9.2.1	AT1G14220	AT5G09400	AT2G32680
ENSG00000164332	ENSG00000104980	ENSG00000154127	ENSMUSG00000021086	ENSMUSG00000006423	ENSMUSG00000041827	ENSGALG00010027886	ENSGALG00010012072	ENSGALG00010016583	ENSDARG00000007141	ENSDARG00000019973	ENSDARG00000113592	ENSPCIG00000004907	ENSPCIG00000015613	ENSPCIG00000000550	ENSTRUG00000005841	ENSTRUG00000000572	ENSTRUG00000017091	F10D11.6a.1	C30H7.2a.3	F33H1.1b.1	AT5G14960	ATCG00660	AT4G33040
ENSG00000183379	ENSG00000122741	ENSG00000187980	ENSMUSG00000028064	ENSMUSG00000031434	ENSMUSG00000002831	ENSGALG00010003749	ENSGALG00010009379	ENSGALG00010005422	ENSDARG00000102713	ENSDARG00000076862	ENSDARG00000004574	ENSPCIG00000012313	ENSPCIG00000018201	ENSPCIG00000016313	ENSTRUG00000018135	ENSTRUG00000021151	ENSTRUG00000010600	F56H6.7.1	F58G11.1b.1	T22D1.9.1	AT5G54380	AT4G25700	AT1G48580
ENSG00000185379	ENSG00000153266	ENSG00000178980	ENSMUSG00000031137	ENSMUSG00000079497	ENSMUSG00000024076	ENSGALG00010000449	ENSGALG00010017372	ENSGALG00010022440	ENSDARG00000113163	ENSDARG00000067796	ENSDARG00000074591	ENSPCIG00000036371	ENSPCIG00000029945	ENSPCIG00000015926	ENSTRUG00000016453	ENSTRUG00000014408	ENSTRUG00000008617	Y37H2A.4.1	M163.5.1	M01G12.4.1	AT5G17650	AT1G01650	AT1G70940
ENSG00000184730	ENSG00000138316	ENSG00000148334	ENSMUSG00000057133	ENSMUSG00000021414	ENSMUSG00000052563	ENSGALG00010029895	ENSGALG00010013936	ENSGALG00010019643	ENSDARG00000105241	ENSDARG00000018726	ENSDARG00000056483	ENSPCIG00000005704	ENSPCIG00000029604	ENSPCIG00000020848	ENSTRUG00000008340	ENSTRUG00000016107	ENSTRUG00000029342	Y18D10A.17.1	R11G11.12a.1	ZK228.6.1	AT2G42410	AT5G04080	AT1G34042
ENSG00000151617	ENSG00000165055	ENSG00000165959	ENSMUSG00000021486	ENSMUSG00000005505	ENSMUSG00000054648	ENSGALG00010006359	ENSGALG00010027201	ENSGALG00010013042	ENSDARG00000100386	ENSDARG00000004875	ENSDARG00000087714	ENSPCIG00000000303	ENSPCIG00000017902	ENSPCIG00000018497	ENSTRUG00000020511	ENSTRUG00000004621	ENSTRUG00000008217	M01G12.13.1	C13B9.4a.1	R06A4.8.2	AT4G24370	AT2G25685	AT4G05620
ENSG00000133460	ENSG00000136100	ENSG00000089692	ENSMUSG00000001632	ENSMUSG00000009350	ENSMUSG00000039275	ENSGALG00010015404	ENSGALG00010005007	ENSGALG00010017346	ENSDARG00000052374	ENSDARG00000115963	ENSDARG00000043797	ENSPCIG00000003483	ENSPCIG00000013210	ENSPCIG00000026872	ENSTRUG00000007171	ENSTRUG00000025541	ENSTRUG00000012347	Y55B1BM.1a.1	C45E5.6b.1	R13A5.3.1	AT3G07850	AT2G40760	AT3G57160
ENSG00000150722	ENSG00000168779	ENSG00000145741	ENSMUSG00000029618	ENSMUSG00000033187	ENSMUSG00000037234	ENSGALG00010006207	ENSGALG00010013065	ENSGALG00010011211	ENSDARG00000042107	ENSDARG00000101434	ENSDARG00000039960	ENSPCIG00000013744	ENSPCIG00000008854	ENSPCIG00000006005	ENSTRUG00000017904	ENSTRUG00000014868	ENSTRUG00000016408	C03E10.5.1	W04C9.1b.1	C24H12.5a.1	AT4G40070	AT1G06130	AT5G19500
ENSG00000145700	ENSG00000058063	ENSG00000197822	ENSMUSG00000005981	ENSMUSG00000050705	ENSMUSG00000075044	ENSGALG00010028193	ENSGALG00010016964	ENSGALG00010022210	ENSDARG00000021681	ENSDARG00000070676	ENSDARG00000054063	ENSPCIG00000006528	ENSPCIG00000002429	ENSPCIG00000005968	ENSTRUG00000008701	ENSTRUG00000015287	ENSTRUG00000001258	C47B2.6b.1	T10G3.6a.1	C35D6.10.1	AT3G23590	AT3G48990	AT5G38850
ENSG00000146433	ENSG00000162298	ENSG00000020256	ENSMUSG00000022897	ENSMUSG00000048668	ENSMUSG00000095253	ENSGALG00010023479	ENSGALG00010024691	ENSGALG00010019925	ENSDARG00000021004	ENSDARG00000113045	ENSDARG00000017602	ENSPCIG00000002547	ENSPCIG00000026823	ENSPCIG00000019497	ENSTRUG00000023362	ENSTRUG00000030466	ENSTRUG00000018092	C42D8.2.1	M110.5d.1	C05D2.10a.1	AT5G02540	AT3G04470	AT1G12640
ENSG00000115318	ENSG00000188761	ENSG00000163472	ENSMUSG00000020530	ENSMUSG00000054052	ENSMUSG00000039473	ENSGALG00010011192	ENSGALG00010019212	ENSGALG00010001871	ENSDARG00000045858	ENSDARG00000037488	ENSDARG00000079306	ENSPCIG00000016621	ENSPCIG00000015701	ENSPCIG00000011093	ENSTRUG00000007969	ENSTRUG00000024861	ENSTRUG00000001995	F53C3.13d.2	Y105E8A.26b.1	H05L14.2c.1	AT1G32980	AT1G45163	AT5G27630
ENSG00000180921	ENSG00000096384	ENSG00000102024	ENSMUSG00000047940	ENSMUSG00000025060	ENSMUSG00000021069	ENSGALG00010003701	ENSGALG00010025557	ENSGALG00010016880	ENSDARG00000116222	ENSDARG00000109777	ENSDARG00000040556	ENSPCIG00000008327	ENSPCIG00000027526	ENSPCIG00000012931	ENSTRUG00000024239	ENSTRUG00000011912	ENSTRUG00000010348	T24B8.4a.1	C44B9.5.1	F37C4.4c.1	AT2G37070	AT1G31310	AT4G09020
ENSG00000132514	ENSG00000151413	ENSG00000141564	ENSMUSG00000020375	ENSMUSG00000040310	ENSMUSG00000039913	ENSGALG00010002457	ENSGALG00010016049	ENSGALG00010010288	ENSDARG00000114853	ENSDARG00000033144	ENSDARG00000109687	ENSPCIG00000032890	ENSPCIG00000027031	ENSPCIG00000018093	ENSTRUG00000021510	ENSTRUG00000004249	ENSTRUG00000029170	F33D4.4.1	C09E8.2a.2	C17C3.15.2	AT1G71770	AT1G27770	AT1G31020
ENSG00000122224	ENSG00000254206	ENSG00000096401	ENSMUSG00000003873	ENSMUSG00000020609	ENSMUSG00000043866	ENSGALG00010013836	ENSGALG00010006998	ENSGALG00010010976	ENSDARG00000030236	ENSDARG00000113767	ENSDARG00000105562	ENSPCIG00000016971	ENSPCIG00000028146	ENSPCIG00000010492	ENSTRUG00000016960	ENSTRUG00000009681	ENSTRUG00000012270	F56C9.10a.1	K09C8.1.1	C17G1.8.2	AT1G67090	AT3G24510	AT3G03460
ENSG00000243716	ENSG00000126216	ENSG00000046889	ENSMUSG00000021319	ENSMUSG00000026279	ENSMUSG00000031870	ENSGALG00010012171	ENSGALG00010019273	ENSGALG00010029631	ENSDARG00000100599	ENSDARG00000115320	ENSDARG00000075521	ENSPCIG00000026330	ENSPCIG00000024660	ENSPCIG00000003245	ENSTRUG00000026211	ENSTRUG00000004170	ENSTRUG00000012820	F49E11.2.1	R10E12.2.2	F13H10.3d.1	AT3G15080	AT5G42223	AT2G18950
ENSG00000112200	ENSG00000168300	ENSG00000136960	ENSMUSG00000032320	ENSMUSG00000028737	ENSMUSG00000029802	ENSGALG00010027727	ENSGALG00010025659	ENSGALG00010029674	ENSDARG00000003382	ENSDARG00000087277	ENSDARG00000033551	ENSPCIG00000003112	ENSPCIG00000012414	ENSPCIG00000011004	ENSTRUG00000023320	ENSTRUG00000002183	ENSTRUG00000013094	T10G3.6a.1	C29F9.6.2	T02E9.3b.1	AT2G37300	AT2G04700	AT2G21830
ENSG00000115593	ENSG00000170537	ENSG00000166676	ENSMUSG00000030091	ENSMUSG00000045671	ENSMUSG00000021495	ENSGALG00010007925	ENSGALG00010026242	ENSGALG00010022456	ENSDARG00000008450	ENSDARG00000105003	ENSDARG00000115496	ENSPCIG00000020435	ENSPCIG00000032856	ENSPCIG00000017065	ENSTRUG00000011391	ENSTRUG00000013294	ENSTRUG00000007376	C06E8.3c.1	C54A12.2b.1	H17B01.2.1	AT1G45015	AT5G22380	AT4G10180
ENSG00000260314	ENSG00000005882	ENSG00000164151	ENSMUSG00000052525	ENSMUSG00000034254	ENSMUSG00000017588	ENSGALG00010026287	ENSGALG00010023890	ENSGALG00010020611	ENSDARG00000100732	ENSDARG00000051874	ENSDARG00000114720	ENSPCIG00000011388	ENSPCIG00000017383	ENSPCIG00000017917	ENSTRUG00000017637	ENSTRUG00000021748	ENSTRUG00000009491	ZK1098.4.1	C34D10.2a.2	Y81B9A.1.1	AT2G26515	AT1G50490	AT4G30996
ENSG00000158552	ENSG00000174839	ENSG00000105699	ENSMUSG00000059547	ENSMUSG00000051343	ENSMUSG00000057604	ENSGALG00010024358	ENSGALG00010010347	ENSGALG00010014994	ENSDARG00000060830	ENSDARG00000059711	ENSDARG00000116944	ENSPCIG00000007020	ENSPCIG00000021926	ENSPCIG00000029060	ENSTRUG00000025797	ENSTRUG00000011875	ENSTRUG00000019879	D1054.5.1	ZK813.5.1	K03H1.5.1	AT3G17140	AT5G65200	AT1G09820
ENSG00000100154	ENSG00000187288	ENSG00000187187	ENSMUSG00000074794	ENSMUSG00000026251	ENSMUSG00000043065	ENSGALG00010002733	ENSGALG00010007924	ENSGALG00010005277	ENSDARG00000038891	ENSDARG00000109565	ENSDARG00000010515	ENSPCIG00000014933	ENSPCIG00000001399	ENSPCIG00000028985	ENSTRUG00000013748	ENSTRUG00000016909	ENSTRUG00000030608	Y39F10B.1b.1	F57B9.2a.1	F01G10.3a.1	AT4G16500	AT1G04980	AT1G42710
ENSG00000169598	ENSG00000175356	ENSG00000111405	ENSMUSG00000058470	ENSMUSG00000041735	ENSMUSG00000050671	ENSGALG00010013378	ENSGALG00010016109	ENSGALG00010028586	ENSDARG00000110370	ENSDARG00000001929	ENSDARG00000074030	ENSPCIG00000010897	ENSPCIG00000014520	ENSPCIG00000012099	ENSTRUG00000008818	ENSTRUG00000007071	ENSTRUG00000013378	F34D6.3.1	R04A9.9a.1	F20D12.6b.1	AT4G08670	AT5G39160	AT5G61730
ENSG00000174225	ENSG00000181026	ENSG00000041515	ENSMUSG00000022652	ENSMUSG00000023143	ENSMUSG00000021514	ENSGALG00010001179	ENSGALG00010009098	ENSGALG00010024208	ENSDARG00000114287	ENSDARG00000046010	ENSDARG00000055874	ENSPCIG00000009843	ENSPCIG00000014557	ENSPCIG00000004967	ENSTRUG00000018037	ENSTRUG00000000338	ENSTRUG00000005544	C02D4.2a.1	F39D8.1f.1	T13F2.5.1	AT1G31835	AT2G31265	AT4G03160
ENSG00000073146	ENSG00000065615	ENSG00000165617	ENSMUSG00000041431	ENSMUSG00000032393	ENSMUSG00000027300	ENSGALG00010027648	ENSGALG00010024866	ENSGALG00010000153	ENSDARG00000104836	ENSDARG00000044203	ENSDARG00000040884	ENSPCIG00000017903	ENSPCIG00000013483	ENSPCIG00000027192	ENSTRUG00000011227	ENSTRUG00000017786	ENSTRUG00000019647	F13H8.5b.1	F59F5.6.1	F36H1.2h.1	AT2G45120	AT1G54400	AT5G14020
ENSG00000213949	ENSG00000111218	ENSG00000162927	ENSMUSG00000037822	ENSMUSG00000018449	ENSMUSG00000017561	ENSGALG00010008073	ENSGALG00010015778	ENSGALG00010006847	ENSDARG00000060393	ENSDARG00000112772	ENSDARG00000073944	ENSPCIG00000030209	ENSPCIG00000010952	ENSPCIG00000011237	ENSTRUG00000007954	ENSTRUG00000015923	ENSTRUG00000003629	F57C2.6b.1	K11D12.4.1	Y50E8A.12a.1	AT2G04750	AT3G61182	AT1G21390
ENSG00000153044	ENSG00000125971	ENSG00000158014	ENSMUSG00000001089	ENSMUSG00000022855	ENSMUSG00000010080	ENSGALG00010021154	ENSGALG00010020433	ENSGALG00010008351	ENSDARG00000103000	ENSDARG00000097622	ENSDARG00000116433	ENSPCIG00000016519	ENSPCIG00000009410	ENSPCIG00000009294	ENSTRUG00000009755	ENSTRUG00000004596	ENSTRUG00000003859	F44G4.3.1	F56H11.1b.1	C47G2.5a.1	AT2G26540	AT1G30880	AT5G17165
ENSG00000137871	ENSG00000179335	ENSG00000129437	ENSMUSG00000038074	ENSMUSG00000020548	ENSMUSG00000045896	ENSGALG00010023664	ENSGALG00010003183	ENSGALG00010022452	ENSDARG00000089310	ENSDARG00000100738	ENSDARG00000090833	ENSPCIG00000008184	ENSPCIG00000013240	ENSPCIG00000011476	ENSTRUG00000019485	ENSTRUG00000007207	ENSTRUG00000015248	Y38E10A.22a.1	C52E12.2a.1	F32A5.3.1	AT3G14180	AT1G52300	AT1G20580
ENSG00000153933	ENSG00000215912	ENSG00000196460	ENSMUSG00000041841	ENSMUSG00000032530	ENSMUSG00000027261	ENSGALG00010015753	ENSGALG00010008408	ENSGALG00010021795	ENSDARG00000059817	ENSDARG00000058740	ENSDARG00000061370	ENSPCIG00000031220	ENSPCIG00000014116	ENSPCIG00000024238	ENSTRUG00000019990	ENSTRUG00000017666	ENSTRUG00000025954	R11G1.4a.1	Y69A2AR.12.1	C46G7.4k.1	AT3G36659	AT5G01840	AT1G14150
ENSG00000160216	ENSG00000006451	ENSG00000128578	ENSMUSG00000028673	ENSMUSG00000053898	ENSMUSG00000027361	ENSGALG00010014148	ENSGALG00010010214	ENSGALG00010023314	ENSDARG00000112411	ENSDARG00000112255	ENSDARG00000038405	ENSPCIG00000002387	ENSPCIG00000017088	ENSPCIG00000010212	ENSTRUG00000012704	ENSTRUG00000017746	ENSTRUG00000007935	F55B12.5.1	C35D10.9b.1	H12D21.9b.1	AT4G24290	AT1G05170	AT2G38430
ENSG00000135916	ENSG00000153558	ENSG00000185246	ENSMUSG00000037846	ENSMUSG00000027412	ENSMUSG00000030056	ENSGALG00010015397	ENSGALG00010016707	ENSGALG00010009847	ENSDARG00000062568	ENSDARG00000112077	ENSDARG00000112655	ENSPCIG00000010520	ENSPCIG00000029710	ENSPCIG00000024742	ENSTRUG00000000432	ENSTRUG00000015983	ENSTRUG00000027211	F22B5.7.1	C36E8.2.1	C01G8.4.1	AT5G54280	AT1G62262	AT2G15340
ENSG00000143376	ENSG00000155827	ENSG00000078674	ENSMUSG00000028544	ENSMUSG00000033257	ENSMUSG00000026786	ENSGALG00010009081	ENSGALG00010027608	ENSGALG00010021165	ENSDARG00000029234	ENSDARG00000004939	ENSDARG00000040614	ENSPCIG00000000367	ENSPCIG00000001023	ENSPCIG00000026301	ENSTRUG00000009386	ENSTRUG00000000166	ENSTRUG00000015081	R04E5.9.1	Y39A3CR.3a.1	K01A2.12.1	AT5G16840	AT2G25510	AT3G12930
ENSG00000163995	ENSG00000130545	ENSG00000100124	ENSMUSG00000037808	ENSMUSG00000008429	ENSMUSG00000014791	ENSGALG00010021235	ENSGALG00010028566	ENSGALG00010001407	ENSDARG00000110404	ENSDARG00000100232	ENSDARG00000111572	ENSPCIG00000015158	ENSPCIG00000023470	ENSPCIG00000036957	ENSTRUG00000017302	ENSTRUG00000018400	ENSTRUG00000018177	C49H3.3.2	K11C4.5h.1	C54G7.1.1	AT2G05100	AT2G26900	AT1G56720
ENSG00000076864	ENSG00000143772	ENSG00000010292	ENSMUSG00000019732	ENSMUSG00000026321	ENSMUSG00000028580	ENSGALG00010003022	ENSGALG00010003556	ENSGALG00010016681	ENSDARG00000071596	ENSDARG00000068176	ENSDARG00000036722	ENSPCIG00000002690	ENSPCIG00000021432	ENSPCIG00000026739	ENSTRUG00000033130	ENSTRUG00000001521	ENSTRUG00000030054	K08F8.1a.1	C27D11.1.1	F38H4.6.1	AT3G26900	AT2G45280	AT3G02980
ENSG00000167393	ENSG00000112210	ENSG00000155287	ENSMUSG00000028100	ENSMUSG00000046733	ENSMUSG00000035277	ENSGALG00010009277	ENSGALG00010023678	ENSGALG00010012410	ENSDARG00000068365	ENSDARG00000112709	ENSDARG00000015312	ENSPCIG00000018400	ENSPCIG00000033889	ENSPCIG00000023995	ENSTRUG00000008856	ENSTRUG00000016403	ENSTRUG00000007523	ZK938.1.1	C56A3.7b.1	F38B6.5a.1	AT5G48330	AT5G07240	AT5G65700
ENSG00000124507	ENSG00000137473	ENSG00000176102	ENSMUSG00000022821	ENSMUSG00000059316	ENSMUSG00000022102	ENSGALG00010028823	ENSGALG00010018014	ENSGALG00010009461	ENSDARG00000039512	ENSDARG00000045275	ENSDARG00000024844	ENSPCIG00000025913	ENSPCIG00000009695	ENSPCIG00000017895	ENSTRUG00000011046	ENSTRUG00000028870	ENSTRUG00000027850	Y69E1A.8.1	F10D7.4b.1	F48C5.2.2	AT1G42080	AT5G55890	AT2G26640
ENSG00000154263	ENSG00000189077	ENSG00000139971	ENSMUSG00000036940	ENSMUSG00000020319	ENSMUSG00000038569	ENSGALG00010010868	ENSGALG00010018968	ENSGALG00010025144	ENSDARG00000073720	ENSDARG00000092512	ENSDARG00000016594	ENSPCIG00000025424	ENSPCIG00000001118	ENSPCIG00000012677	ENSTRUG00000005543	ENSTRUG00000031741	ENSTRUG00000008200	B0511.4.1	Y37A1B.15.1	F15B9.10b.1	AT5G47650	AT4G21213	AT1G35230
ENSG00000139746	ENSG00000118058	ENSG00000174498	ENSMUSG00000035429	ENSMUSG00000016554	ENSMUSG00000026765	ENSGALG00010005441	ENSGALG00010002497	ENSGALG00010009097	ENSDARG00000077468	ENSDARG00000038979	ENSDARG00000060393	ENSPCIG00000015444	ENSPCIG00000005433	ENSPCIG00000013800	ENSTRUG00000004157	ENSTRUG00000011716	ENSTRUG00000013723	F26H9.5.1	T05C12.6a.1	F20D12.1b.1	AT5G47350	AT4G32240	AT1G18440
ENSG00000274512	ENSG00000156500	ENSG00000215912	ENSMUSG00000062794	ENSMUSG00000022681	ENSMUSG00000019797	ENSGALG00010019926	ENSGALG00010017294	ENSGALG00010002603	ENSDARG00000104225	ENSDARG00000094181	ENSDARG00000069649	ENSPCIG00000023851	ENSPCIG00000022852	ENSPCIG00000021596	ENSTRUG00000009076	ENSTRUG00000017420	ENSTRUG00000011040	T03D3.1.1	F25E2.5c.1	Y39B6A.12b.1	AT3G15095	AT5G10100	AT1G26750
ENSG00000159398	ENSG00000049245	ENSG00000173933	ENSMUSG00000045545	ENSMUSG00000026207	ENSMUSG00000039130	ENSGALG00010001617	ENSGALG00010014234	ENSGALG00010015939	ENSDARG00000055518	ENSDARG00000104314	ENSDARG00000076862	ENSPCIG00000022887	ENSPCIG00000032225	ENSPCIG00000020247	ENSTRUG00000013037	ENSTRUG00000018109	ENSTRUG00000021525	Y43F8C.7.1	F01G10.10.1	C54G4.1c.1	AT5G59520	AT5G50940	AT5G20690
[truncated: 9,386 more rows]
