# Supplementary material for: Genes divided according to the relative position of the longest intron show increased representation in different KEGG pathways
Source: BMC Genomics. 2024 Jun 28;25:649. doi: 10.1186/s12864-024-10558-x (PMC11214234; doi:10.1186/s12864-024-10558-x)
Supplement: Supplementary file 1 — Supplementary Material 1. Figure S1: Comparison of the absolute and relative positions of the longest introns among orthologous genes of 6 vertebrates. Twenty randomly selected human genes and their corresponding orthologs were monitored in each of the groups with the longest human intron in the 1st tertile (A), 2nd tertile (B) and 3rd tertile (C). [file 12864_2024_10558_MOESM1_ESM.zip › Supplementary Information Dvorak/Table S13 v3 Longest intron lengths in 1st versus 2nd or 3rd tertiles.xlsx]

## Sheet: List1
Table S13: Comparison of longest intron lengths for genes with the longest intron in the 1st versus 2nd or 3rd tertiles
	Human		Mouse		Koala		Chicken		Zebrafish		Fugu		Worm		Arabidopsis
Tertiles	1st	2nd or 3rd	1st	2nd or 3rd	1st	2nd or 3rd	1st	2nd or 3rd	1st	2nd or 3rd	1st	2nd or 3rd	1st	2nd or 3rd	1st	2nd or 3rd
Genes (N)	8873	6403	9368	7092	7965	6435	7284	6017	10384	13048	8929	7623	8217	13112	6860	7210
Min (bp)	102	93	94	65	77	76	82	74	31	38	78	69	44	44	57	47
Max (bp)	1065861	778855	1244595	735947	1035190	394717	405763	490005	677618	631431	199562	195677	100912	20993	11602	6246
Mean (bp)	31759.3	17573.3	25691.2	13990.7	29893.3	18463.7	15372.5	9685.82	16177.2	7735.49	5343.36	4517.76	1753.73	1033.56	395.678	351.968
Stand. Dev. (bp)	55469.8	39712.7	52305.7	33807.9	45227.7	30641.3	27782.1	23131.4	25849.8	15238.3	13619.1	15226	3085.39	1602.94	362.38	325.126
Median (bp)	13405	6523	10175.5	5028	14107	7567	5587.5	2732	6827.5	3707.5	1402	1018	757	539	324	283
Mann-Whitney test	p<0.0001		p<0.0001		p<0.0001		p<0.0001		p<0.0001		p<0.0001		p<0.0001		p<0.0001
