# Supplementary material for: Genes divided according to the relative position of the longest intron show increased representation in different KEGG pathways
Source: BMC Genomics. 2024 Jun 28;25:649. doi: 10.1186/s12864-024-10558-x (PMC11214234; doi:10.1186/s12864-024-10558-x)
Supplement: Supplementary file 1 — Supplementary Material 1. Figure S1: Comparison of the absolute and relative positions of the longest introns among orthologous genes of 6 vertebrates. Twenty randomly selected human genes and their corresponding orthologs were monitored in each of the groups with the longest human intron in the 1st tertile (A), 2nd tertile (B) and 3rd tertile (C). [file 12864_2024_10558_MOESM1_ESM.zip › Supplementary Information Dvorak/Table S14 v1 Representation of absolute positions in 1st versus 2nd or 3rd tertiles.xlsx]

## Sheet: List1
Table S14: Representation of the absolute positions of the longest introns among genes divided according to their relative position (1st versus 2nd or 3rd tertile)
Intron Absolute Position	Human				Mouse				Koala				Chicken				Zebrafish				Fugu				Worm				Arabidopsis
	1st (N)	1st (%)	2nd or 3rd (N)	2nd or 3rd (%)	1st (N)	1st (%)	2nd or 3rd (N)	2nd or 3rd (%)	1st (N)	1st (%)	2nd or 3rd (N)	2nd or 3rd (%)	1st (N)	1st (%)	2nd or 3rd (N)	2nd or 3rd (%)	1st (N)	1st (%)	2nd or 3rd (N)	2nd or 3rd (%)	1st (N)	1st (%)	2nd or 3rd (N)	2nd or 3rd (%)	1st (N)	1st (%)	2nd or 3rd (N)	2nd or 3rd (%)	1st (N)	1st (%)	2nd or 3rd (N)	2nd or 3rd (%)
1	6064	68.3422	0	0	6504	69.4278	0	0	5251	65.9259	0	0	4432	60.8457	0	0	6609	63.646	0	0	6015	67.3648	0	0	5870	71.4373	0	0	5252	76.5598	0	0
2	1679	18.9226	992	15.4927	1713	18.2857	1268	17.8793	1582	19.8619	1015	15.7731	1734	23.8056	875	14.5421	2148	20.6857	1730	13.2587	1708	19.1287	998	13.092	1534	18.6686	2469	18.8301	1036	15.102	1545	21.4286
3	645	7.26924	1217	19.0067	626	6.68232	1338	18.8663	589	7.39485	1173	18.2284	638	8.75892	1049	17.4339	861	8.2916	2327	17.8342	631	7.06686	1370	17.9719	493	5.99976	2969	22.6434	278	4.05248	1751	24.2857
4	223	2.51324	879	13.7279	252	2.69001	1051	14.8195	239	3.00063	835	12.9759	246	3.37727	796	13.2292	352	3.38983	1819	13.9408	282	3.15825	1002	13.1444	170	2.06888	2213	16.8777	138	2.01166	1069	14.8266
5	89	1.00304	636	9.93284	94	1.00342	698	9.84208	128	1.60703	672	10.4429	108	1.4827	593	9.85541	163	1.56972	1331	10.2008	121	1.35513	741	9.72058	85	1.03444	1623	12.378	73	1.06414	719	9.97226
6	75	0.845261	506	7.90255	71	0.757899	594	8.37563	69	0.86629	489	7.59907	50	0.686436	484	8.04388	94	0.905239	1098	8.41508	69	0.772763	672	8.81543	31	0.377267	1056	8.05369	35	0.510204	522	7.23994
7	25	0.281754	389	6.07528	33	0.352263	391	5.51325	39	0.489642	381	5.92075	29	0.398133	390	6.48164	51	0.49114	849	6.50674	45	0.503976	491	6.44103	17	0.206888	782	5.964	16	0.233236	412	5.71429
8	22	0.247943	301	4.70092	23	0.245517	291	4.10321	21	0.263653	302	4.69308	14	0.192202	292	4.85292	33	0.317797	663	5.08124	16	0.179191	379	4.9718	6	0.0730194	517	3.94295	10	0.145773	303	4.2025
9	17	0.191592	250	3.90442	13	0.13877	267	3.76481	19	0.238544	245	3.8073	13	0.178473	254	4.22137	21	0.202234	573	4.39148	13	0.145593	333	4.36836	1	0.0121699	376	2.8676	6	0.0874636	223	3.09293
10	7	0.078891	217	3.38904	3	0.0320239	207	2.91878	7	0.0878845	227	3.52758	5	0.0686436	184	3.058	10	0.096302	431	3.30319	8	0.0895957	283	3.71245	7	0.0851892	226	1.72361	1	0.0145773	133	1.84466
11	3	0.0338104	154	2.40512	9	0.0960717	144	2.03046	3	0.0376648	181	2.81274	2	0.0274574	168	2.79209	15	0.144453	340	2.60576	6	0.0671968	225	2.95159	1	0.0121699	217	1.65497	6	0.0874636	142	1.96949
12	8	0.0901612	138	2.15524	5	0.0533732	148	2.08686	4	0.0502197	131	2.03574	2	0.0274574	142	2.35998	4	0.0385208	294	2.25322	5	0.0559973	187	2.4531	0	0	156	1.18975	4	0.058309	102	1.4147
13	2	0.0225403	113	1.7648	2	0.0213493	101	1.42414	6	0.0753296	114	1.77156	3	0.0411862	112	1.86139	8	0.0770416	253	1.93899	2	0.0223989	143	1.8759	2	0.0243398	87	0.663514	1	0.0145773	58	0.804438
14	5	0.0563507	72	1.12447	7	0.0747225	92	1.29724	3	0.0376648	92	1.42968	1	0.0137287	82	1.36281	3	0.0288906	197	1.50981	4	0.0447978	115	1.50859	0	0	123	0.938072	0	0	62	0.859917
15	2	0.0225403	68	1.062	1	0.0106746	66	0.930626	0	0	73	1.13442	3	0.0411862	68	1.13013	5	0.048151	177	1.35653	2	0.0223989	96	1.25935	0	0	60	0.457596	1	0.0145773	40	0.554785
16	2	0.0225403	66	1.03077	1	0.0106746	57	0.803723	2	0.0251099	81	1.25874	1	0.0137287	57	0.947316	0	0	147	1.12661	0	0	84	1.10193	0	0	48	0.366077	1	0.0145773	30	0.416089
17	0	0	54	0.843355	2	0.0213493	34	0.479413	0	0	62	0.963481	0	0	55	0.914077	1	0.0096302	123	0.942673	0	0	66	0.865801	0	0	36	0.274558	0	0	19	0.263523
18	0	0	44	0.687178	0	0	35	0.493514	1	0.0125549	55	0.854701	0	0	51	0.847598	1	0.0096302	88	0.674433	0	0	57	0.747737	0	0	17	0.129652	1	0.0145773	18	0.249653
19	2	0.0225403	43	0.67156	2	0.0213493	35	0.493514	1	0.0125549	32	0.49728	2	0.0274574	51	0.847598	0	0	68	0.521153	2	0.0223989	53	0.695264	0	0	17	0.129652	0	0	9	0.124827
20	0	0	33	0.515383	4	0.0426985	29	0.408911	1	0.0125549	25	0.3885	0	0	35	0.581685	0	0	61	0.467505	0	0	46	0.603437	0	0	20	0.152532	0	0	7	0.0970874
21	1	0.0112701	24	0.374824	1	0.0106746	31	0.437112	0	0	29	0.45066	0	0	28	0.465348	0	0	57	0.436849	0	0	32	0.419782	0	0	25	0.190665	0	0	9	0.124827
22	0	0	21	0.327971	0	0	22	0.310209	0	0	27	0.41958	0	0	30	0.498587	0	0	57	0.436849	0	0	34	0.446019	0	0	17	0.129652	0	0	7	0.0970874
23	0	0	22	0.343589	0	0	19	0.267908	0	0	25	0.3885	0	0	29	0.481968	1	0.0096302	59	0.452177	0	0	25	0.327955	0	0	9	0.0686394	0	0	7	0.0970874
24	0	0	15	0.234265	0	0	17	0.239707	0	0	21	0.32634	0	0	19	0.315772	0	0	36	0.275904	0	0	31	0.406664	0	0	4	0.0305064	1	0.0145773	7	0.0970874
25	1	0.0112701	13	0.20303	0	0	21	0.296108	0	0	22	0.34188	0	0	14	0.232674	1	0.0096302	29	0.222256	0	0	22	0.2886	0	0	4	0.0305064	0	0	4	0.0554785
26	0	0	16	0.249883	0	0	19	0.267908	0	0	13	0.20202	0	0	19	0.315772	0	0	24	0.183936	0	0	20	0.262364	0	0	3	0.0228798	0	0	2	0.0277393
27	0	0	16	0.249883	0	0	19	0.267908	0	0	14	0.21756	0	0	22	0.365631	1	0.0096302	26	0.199264	0	0	19	0.249246	0	0	4	0.0305064	0	0	3	0.0416089
28	0	0	10	0.156177	0	0	8	0.112803	0	0	12	0.18648	0	0	12	0.199435	1	0.0096302	18	0.137952	0	0	12	0.157418	0	0	2	0.0152532	0	0	1	0.0138696
29	0	0	11	0.171794	0	0	7	0.0987028	0	0	10	0.1554	0	0	6	0.0997175	0	0	9	0.0689761	0	0	13	0.170537	0	0	4	0.0305064	0	0	0	0
30	0	0	11	0.171794	0	0	4	0.0564016	0	0	6	0.0932401	0	0	6	0.0997175	0	0	19	0.145616	0	0	9	0.118064	0	0	7	0.0533862	0	0	0	0
