# Supplementary material for: Genes divided according to the relative position of the longest intron show increased representation in different KEGG pathways
Source: BMC Genomics. 2024 Jun 28;25:649. doi: 10.1186/s12864-024-10558-x (PMC11214234; doi:10.1186/s12864-024-10558-x)
Supplement: Supplementary file 1 — Supplementary Material 1. Figure S1: Comparison of the absolute and relative positions of the longest introns among orthologous genes of 6 vertebrates. Twenty randomly selected human genes and their corresponding orthologs were monitored in each of the groups with the longest human intron in the 1st tertile (A), 2nd tertile (B) and 3rd tertile (C). [file 12864_2024_10558_MOESM1_ESM.zip › Supplementary Information Dvorak/Table S15_Overrepresented KEGG pathways.xlsx]

## Sheet: List1
Table S15: List of KEGG pathways significantly overrepresented in genes divided according to relative position of the longest intron
KEGG pathway	Occurences	Significantly overrepresented in species
Longest intron in 1st tertile
Purine metabolism	7	Human, Mouse, Chicken, Zebrafish, Fugu, Worm, Arabidopsis
ABC transporters	6	Human, Mouse, Chicken, Zebrafish, Worm, Arabidopsis
Arginine and proline metabolism	6	Human, Mouse, Chicken, Zebrafish, Fugu, Arabidopsis
Calcium signaling pathway	6	Human, Mouse, Chicken, Zebrafish, Fugu, Worm
Endocytosis	6	Human, Mouse, Chicken, Zebrafish, Fugu, Arabidopsis
Glycerolipid metabolism	6	Human, Mouse, Chicken, Zebrafish, Fugu, Arabidopsis
Glycerophospholipid metabolism	6	Human, Mouse, Chicken, Zebrafish, Fugu, Arabidopsis
Inositol phosphate metabolism	6	Human, Mouse, Chicken, Zebrafish, Fugu, Arabidopsis
Sphingolipid metabolism	6	Human, Chicken, Zebrafish, Fugu, Worm, Arabidopsis
Adherens junction	5	Human, Mouse, Chicken, Zebrafish, Fugu
Adrenergic signaling in cardiomyocytes	5	Human, Mouse, Chicken, Zebrafish, Fugu
Apelin signaling pathway	5	Human, Mouse, Chicken, Zebrafish, Fugu
Cardiac muscle contraction	5	Human, Mouse, Chicken, Zebrafish, Fugu
ECM-receptor interaction	5	Human, Mouse, Chicken, Zebrafish, Fugu
ErbB signaling pathway	5	Human, Mouse, Chicken, Zebrafish, Fugu
Ether lipid metabolism	5	Human, Mouse, Zebrafish, Fugu, Arabidopsis
Focal adhesion	5	Human, Mouse, Chicken, Zebrafish, Fugu
FoxO signaling pathway	5	Human, Mouse, Chicken, Zebrafish, Worm
Gap junction	5	Human, Mouse, Chicken, Zebrafish, Fugu
GnRH signaling pathway	5	Human, Mouse, Chicken, Zebrafish, Fugu
Insulin signaling pathway	5	Human, Mouse, Chicken, Zebrafish, Fugu
MAPK signaling pathway	5	Human, Mouse, Chicken, Zebrafish, Fugu
Melanogenesis	5	Human, Mouse, Chicken, Zebrafish, Fugu
MTOR signaling pathway	5	Human, Mouse, Chicken, Zebrafish, Fugu
Oocyte meiosis	5	Human, Mouse, Chicken, Zebrafish, Fugu
Phosphatidylinositol signaling system	5	Human, Mouse, Chicken, Zebrafish, Fugu
Progesterone-mediated oocyte maturation	5	Human, Mouse, Chicken, Zebrafish, Fugu
Regulation of actin cytoskeleton	5	Human, Mouse, Chicken, Zebrafish, Fugu
Salmonella infection	5	Human, Mouse, Chicken, Zebrafish, Fugu
Tight junction	5	Human, Mouse, Chicken, Zebrafish, Fugu
Ubiquitin mediated proteolysis	5	Human, Mouse, Chicken, Zebrafish, Arabidopsis
Vascular smooth muscle contraction	5	Human, Mouse, Chicken, Zebrafish, Fugu
VEGF signaling pathway	5	Human, Mouse, Chicken, Zebrafish, Fugu
Wnt signaling pathway	5	Human, Mouse, Chicken, Zebrafish, Fugu
Adipocytokine signaling pathway	4	Human, Mouse, Chicken, Zebrafish
Apoptosis	4	Human, Mouse, Chicken, Zebrafish
Autophagy	4	Human, Mouse, Chicken, Zebrafish
C-type lectin receptor signaling pathway	4	Human, Mouse, Chicken, Zebrafish
Cysteine and methionine metabolism	4	Human, Mouse, Zebrafish, Arabidopsis
Fatty acid metabolism	4	Human, Mouse, Zebrafish, Arabidopsis
Hedgehog signaling pathway	4	Human, Mouse, Chicken, Zebrafish
Lysine degradation	4	Human, Mouse, Chicken, Zebrafish
Notch signaling pathway	4	Human, Mouse, Chicken, Zebrafish
Other types of O-glycan biosynthesis	4	Human, Mouse, Chicken, Zebrafish
Phenylalanine metabolism	4	Human, Mouse, Zebrafish, Arabidopsis
Cell adhesion molecules	3	Human, Chicken, Zebrafish
Cellular senescence	3	Human, Zebrafish, Fugu
Fructose and mannose metabolism	3	Human, Mouse, Arabidopsis
Galactose metabolism	3	Human, Mouse, Arabidopsis
Glycine	3	Human, Mouse, Zebrafish
Glycolysis / Gluconeogenesis	3	Human, Chicken, Zebrafish
Mitophagy	3	Human, Mouse, Zebrafish
MRNA surveillance pathway	3	Mouse, Chicken, Zebrafish
Necroptosis	3	Human, Zebrafish, Fugu
serine and threonine metabolism	3	Human, Mouse, Zebrafish
Starch and sucrose metabolism	3	Chicken, Zebrafish, Arabidopsis
Toll-like receptor signaling pathway	3	Human, Mouse, Zebrafish
Longest intron in 2nd or 3rd tertile
Spliceosome	7	Human, Mouse, Chicken, Zebrafish, Fugu, Worm, Arabidopsis
Ribosome	6	Human, Mouse, Chicken, Zebrafish, Fugu, Arabidopsis
Proteasome	5	Human, Mouse, Chicken, Zebrafish, Arabidopsis
Ribosome biogenesis in eukaryotes	5	Human, Chicken, Zebrafish, Worm, Arabidopsis
Aminoacyl-tRNA biosynthesis	4	Chicken, Zebrafish, Worm, Arabidopsis
Cell cycle	4	Human, Mouse, Chicken, Zebrafish
Basal transcription factors	3	Chicken, Zebrafish, Arabidopsis
DNA replication	3	Human, Zebrafish, Arabidopsis
Fanconi anemia pathway	3	Human, Chicken, Zebrafish
Herpes simplex virus 1 infection	3	Human, Mouse, Zebrafish
Nucleotide excision repair	3	Chicken, Zebrafish, Arabidopsis
P53 signaling pathway	3	Human, Chicken, Zebrafish
Pyrimidine metabolism	3	Human, Chicken, Zebrafish
RNA degradation	3	Chicken, Zebrafish, Arabidopsis
Terpenoid backbone biosynthesis	3	Chicken, Zebrafish, Worm
