# Supplementary material for: Genes divided according to the relative position of the longest intron show increased representation in different KEGG pathways
Source: BMC Genomics. 2024 Jun 28;25:649. doi: 10.1186/s12864-024-10558-x (PMC11214234; doi:10.1186/s12864-024-10558-x)
Supplement: Supplementary file 1 — Supplementary Material 1. Figure S1: Comparison of the absolute and relative positions of the longest introns among orthologous genes of 6 vertebrates. Twenty randomly selected human genes and their corresponding orthologs were monitored in each of the groups with the longest human intron in the 1st tertile (A), 2nd tertile (B) and 3rd tertile (C). [file 12864_2024_10558_MOESM1_ESM.zip › Supplementary Information Dvorak/Table S16_Dataset for ortholog gene analysis.xlsx]

## Sheet: Table S16
Table S16: Dataset for analyzing the position of the longest intron among orthologous genes in 6 vertebrate species
Species	Gene Stable ID	Gene Stable ID Version	Gene Name	Longest Intron Absolute Position	Total Intron Number	Longest Intron Relative Position	Intron Length (bp)
							1	2	3	4	5	6	7	8	9	10	11	12	13	14	15	16	17	18	19	20	21	22	23	24	25	26	27	28	29	30	31	32	33	34	35	36	37	38	39	40	41	42	43
1st tertile group - Genes with the longest intron in 1st tertile
Human	ENSG00000010327	ENSG00000010327.10	STAB1	1	68	0.0147059	5674	335	252	67	403	271	234	231	125	305	189	126	175	286	101	233	441	762	255	246	850	548	85	113	1142	595	159	184	171	475	88	133	151	204	159	377	536	117	90	104	215	210	156
Mouse	ENSMUSG00000042286	ENSMUSG00000042286.14	Stab1	1	68	0.0147059	4477	330	224	65	362	227	209	235	132	187	166	142	151	253	84	177	238	1094	218	304	1139	713	110	125	1681	610	126	103	169	292	78	119	124	228	345	365	521	109	86	81	115	209	103
Koala	ENSPCIG00000018323	ENSPCIT00000029966	STAB1	8	56	0.142857	3700	428	357	158	784	359	672	5783	2100	512	2230	620	665	133	1315	3511	554	1571	123	341	747	1144	527	530	344	1573	315	4698	425	553	358	692	721	533	169	550	598	637	212	632	1116	1998	537
Chicken	ENSGALG00010028039	ENSGALT00010067949	STAB1	2	69	0.0289855	1096	5034	1871	540	1030	714	305	491	208	1431	964	1205	1953	1806	576	387	1059	271	796	1473	1048	419	378	251	896	795	380	608	592	342	225	357	473	525	150	463	811	1113	403	828	1206	332	677
Zebrafish	ENSDARG00000076484	ENSDARG00000076484.5	stab1	57	68	0.838235	3740	1798	103	632	82	642	2549	89	3806	108	120	1213	117	92	2093	983	187	146	101	1114	664	86	402	3200	2632	94	333	1458	78	97	1062	560	77	67	76	631	571	110	94	69	102	1596	90
Fugu
Human	ENSG00000159593	ENSG00000159593.15	NAE1	1	19	0.0526316	4066	93	1637	1254	222	1667	2812	1040	396	292	2734	89	2791	283	1298	375	2494	85	2658
Mouse	ENSMUSG00000031878	ENSMUSG00000031878.19	Nae1	1	19	0.0526316	4015	276	1838	737	215	693	1835	696	350	423	2823	85	1281	241	1172	426	2673	91	1932
Koala	ENSPCIG00000027148	ENSPCIT00000045311	NAE1	9	17	0.529412	8196	1031	397	1002	668	3070	395	949	10482	87	1290	170	6220	1643	3114	96	2369
Chicken	ENSGALG00010007041	ENSGALT00010016787	NAE1	16	17	0.941176	942	203	476	465	76	114	508	1086	628	959	728	688	759	1028	487	1431	1121
Zebrafish	ENSDARG00000011301	ENSDARG00000011301.12	nae1	19	19	1	1859	100	96	92	869	170	2288	106	83	69	85	520	2532	91	2791	160	1381	165	5125
Fugu	ENSTRUG00000017245	ENSTRUT00000075157	nae1	1	19	0.0526316	357	70	86	134	127	208	117	97	106	76	108	90	148	137	128	142	178	86	100
Human	ENSG00000159495	ENSG00000159495.8	TGM7	1	12	0.0833333	8609	494	611	4309	83	2327	2193	430	1892	347	2121	247
Mouse	ENSMUSG00000079103	ENSMUSG00000079103.4	Tgm7	1	12	0.0833333	6595	869	1509	2646	86	2729	1889	378	1747	255	1717	255
Koala	ENSPCIG00000018345	ENSPCIT00000029982	TGM7	1	12	0.0833333	19136	5443	1125	5214	108	4047	2699	807	6058	1399	1159	999
Chicken
Zebrafish
Fugu
Human	ENSG00000155957	ENSG00000155957.19	TMBIM4	1	6	0.166667	16406	963	4329	1949	7071	557
Mouse	ENSMUSG00000020225	ENSMUSG00000020225.11	Tmbim4	1	6	0.166667	6598	1854	3141	1221	1713	737
Koala	ENSPCIG00000030568	ENSPCIT00000051584	TMBIM4	6	6	1	6787	3461	2113	1053	948	8380
Chicken	ENSGALG00010012078	ENSGALT00010028942	TMBIM4	3	7	0.428571	1512	1208	1549	770	633	463	46
Zebrafish	ENSDARG00000014361	ENSDARG00000014361.8	tmbim4	6	6	1	1668	113	1312	93	428	2240
Fugu
Human	ENSG00000112514	ENSG00000112514.18	CUTA	1	5	0.2	263	170	108	127	143
Mouse	ENSMUSG00000026870	ENSMUSG00000026870.20	Cutal	1	5	0.2	7700	3433	1821	324	2108
Koala	ENSPCIG00000030134	ENSPCIT00000050774	CUTA	1	6	0.166667	11414	286	166	88	91	112
Chicken	ENSGALG00010027525	ENSGALT00010066669	CUTA	2	5	0.4	1125	2240	594	182	445
Zebrafish
Fugu	ENSTRUG00000031441	ENSTRUT00000063251	CUTA	1	6	0.166667	476	111	92	87	393	148
Human	ENSG00000234414	ENSG00000234414.8	RBMY1A1	3	11	0.272727	1861	474	3019	1915	2010	955	441	434	921	86	411
Mouse
Koala
Chicken
Zebrafish
Fugu
Human	ENSG00000083814	ENSG00000083814.13	ZNF671	1	3	0.333333	4050	775	618
Mouse
Koala
Chicken
Zebrafish
Fugu
Human	ENSG00000197386	ENSG00000197386.14	HTT	2	66	0.030303	11850	12251	4429	1473	1848	7880	639	4964	1456	2612	1634	2319	257	862	240	786	93	1489	1363	258	4183	2109	2265	1568	1056	6085	2652	3082	11927	510	1589	146	2224	910	2068	1702	4126	931	1064	10638	4067	2347	131
Mouse	ENSMUSG00000029104	ENSMUSG00000029104.16	Htt	1	66	0.0151515	20632	7441	3717	1727	3405	4202	642	1892	1091	3518	1336	3950	428	782	186	916	92	1411	2010	433	356	985	1187	1141	1052	2687	1567	8402	3088	1386	1053	127	2120	808	528	1778	9454	277	1696	3992	4988	682	115
Koala	ENSPCIG00000028525	ENSPCIT00000047768	HTT	1	65	0.0153846	15580	6919	1070	626	6608	8617	1707	4813	6936	4682	3574	1206	1067	3699	622	114	962	3875	901	6367	3508	1101	1611	1718	3404	1442	1246	1750	3777	3567	989	7776	992	1181	3271	1459	396	1133	2683	10277	2010	713	271
Chicken	ENSGALG00010016385	ENSGALT00010039477	HTT	1	66	0.0151515	5293	98	2919	1465	385	232	561	492	847	3111	393	1657	270	869	1320	1004	86	1505	543	378	755	959	190	2671	1758	700	449	786	508	621	553	149	956	664	556	1894	1797	581	1253	2476	1255	1443	1180
Zebrafish	ENSDARG00000052866	ENSDARG00000052866.7	htt	1	66	0.0151515	4570	2330	114	328	1408	1694	160	943	1360	176	4444	2286	1222	94	134	749	84	3239	105	466	80	711	1644	149	1842	116	137	1849	96	83	93	1834	99	316	1061	95	119	1192	831	76	2764	2884	80
Fugu	ENSTRUG00000005174	ENSTRUT00000081762	htt	11	65	0.169231	537	137	125	203	103	230	81	115	791	77	1271	72	93	399	157	82	73	203	84	110	128	132	92	77	530	83	89	92	256	101	81	91	95	97	68	126	205	80	131	91	124	193	181
Human	ENSG00000114331	ENSG00000114331.16	ACAP2	1	22	0.0454545	50647	10067	840	35691	2604	5494	3808	6068	6071	11863	1462	606	4336	321	4293	1297	896	2266	449	2474	3263	6367
Mouse	ENSMUSG00000049076	ENSMUSG00000049076.13	Acap2	1	23	0.0434783	40550	5638	813	11908	2084	2889	2912	2194	3826	7873	2037	1150	4900	322	768	1453	394	385	1377	530	1235	1612	5378
Koala	ENSPCIG00000021428	ENSPCIT00000035323	ACAP2	1	25	0.04	35214	3518	972	8411	1776	3103	2520	2118	1663	8451	14405	3267	2696	5124	1704	333	654	14421	403	415	722	733	1293	1930	4898
Chicken	ENSGALG00010017500	ENSGALT00010042320	ACAP2	1	24	0.0416667	14850	1401	1319	2953	483	1460	1006	3473	1184	5327	6012	1345	825	415	203	1195	1428	339	384	1273	364	1030	214	4841
Zebrafish	ENSDARG00000060783	ENSDARG00000060783.7	acap2	1	23	0.0434783	16230	2665	1737	2602	2942	3743	84	7841	6426	332	83	1644	253	1156	255	211	1934	4201	2364	224	225	456	3632
Fugu	ENSTRUG00000017405	ENSTRUT00000087432	acap2	1	24	0.0416667	5957	971	513	826	418	1820	87	2524	998	2335	195	137	101	96	157	137	102	489	473	89	118	101	175	2232
Human	ENSG00000131269	ENSG00000131269.19	ABCB7	1	15	0.0666667	41273	1781	13824	22287	891	1405	91	2005	986	910	154	3765	2638	1997	6637
Mouse	ENSMUSG00000031333	ENSMUSG00000031333.8	Abcb7	1	15	0.0666667	68654	2344	19040	17931	869	914	89	983	865	557	151	3766	1259	3237	6864
Koala	ENSPCIG00000017133	ENSPCIT00000027864	ABCB7	1	15	0.0666667	58866	3014	6333	19184	486	5385	92	565	1232	490	151	2526	5148	2402	8475
Chicken	ENSGALG00010013464	ENSGALT00010032415	ABCB7	4	15	0.266667	5850	1547	5622	6932	432	777	83	706	693	548	166	632	2807	1557	2521
Zebrafish	ENSDARG00000062795	ENSDARG00000062795.7	abcb7	15	15	1	5819	8398	6198	8370	11591	6272	97	13378	1389	1682	1769	217	1929	3160	15441
Fugu	ENSTRUG00000008824	ENSTRUT00000080677	abcb7	7	14	0.5	1284	1644	1464	1792	1052	192	2622	946	1030	130	419	957	961	1668
Human	ENSG00000123977	ENSG00000123977.10	DAW1	1	12	0.0833333	13621	4432	1254	2481	4264	4720	1819	1200	799	11527	2542	2372
Mouse	ENSMUSG00000053161	ENSMUSG00000053161.17	Daw1	1	12	0.0833333	19454	979	1760	947	4527	3338	1165	4497	762	7688	3240	786
Koala	ENSPCIG00000020163	ENSPCIT00000033143	DAW1	6	12	0.5	4521	8221	4105	1433	2220	13642	2926	2009	774	1114	3099	2818
Chicken	ENSGALG00010023159	ENSGALT00010056447	DAW1	13	13	1	401	2076	3347	653	1598	298	1089	2136	636	768	1221	625	8878
Zebrafish	ENSDARG00000021462	ENSDARG00000021462.11	daw1	3	11	0.272727	119	1462	2223	77	240	247	566	1895	1649	214	1157
Fugu
Human	ENSG00000165661	ENSG00000165661.17	QSOX2	1	11	0.0909091	18601	1864	748	153	1821	2631	221	1956	1295	3701	1988
Mouse	ENSMUSG00000036327	ENSMUSG00000036327.19	Qsox2	1	12	0.0833333	8595	2060	983	217	2474	1177	149	1898	825	3463	2521	1480
Koala	ENSPCIG00000004967	ENSPCIT00000007461	QSOX2	1	11	0.0909091	36209	1681	467	292	3989	2611	263	4203	1850	5863	3598
Chicken	ENSGALG00010028202	ENSGALT00010068350	QSOX2	1	11	0.0909091	3646	221	892	190	1470	351	1974	2267	997	2859	2052
Zebrafish	ENSDARG00000077174	ENSDARG00000077174.5	qsox2	1	11	0.0909091	11231	2267	120	2741	4430	94	2264	92	3176	2773	3107
Fugu	ENSTRUG00000013781	ENSTRUT00000083103	qsox2	3	13	0.230769	36	162	3243	116	489	2705	134	927	79	338	116	84	1059
Human	ENSG00000132514	ENSG00000132514.14	CLEC10A	1	8	0.125	1166	632	1009	87	661	99	264	137
Mouse	ENSMUSG00000000318	ENSMUSG00000000318.17	Clec10a	1	9	0.111111	578	432	83	79	205	103	82	151	134
Koala
Chicken
Zebrafish
Fugu
Human	ENSG00000174576	ENSG00000174576.10	NPAS4	1	7	0.142857	765	179	120	181	345	121	690
Mouse	ENSMUSG00000045903	ENSMUSG00000045903.10	Npas4	1	7	0.142857	754	174	110	187	327	130	658
Koala	ENSPCIG00000008434	ENSPCIT00000012988	NPAS4	1	7	0.142857	652	575	129	212	474	108	465
Chicken
Zebrafish	ENSDARG00000055752	ENSDARG00000055752.6	npas4a	1	7	0.142857	421	91	91	90	229	88	119
Fugu	ENSTRUG00000030630	ENSTRUT00000078290	npas4a	1	7	0.142857	459	89	87	126	155	99	90
Human	ENSG00000071282	ENSG00000071282.12	LMCD1	1	5	0.2	30756	4359	11127	16528	1792
Mouse	ENSMUSG00000057604	ENSMUSG00000057604.10	Lmcd1	1	5	0.2	31076	5348	4834	12751	929
Koala	ENSPCIG00000017159	ENSPCIT00000027898	LMCD1	1	5	0.2	33822	11389	14100	19804	1824
Chicken	ENSGALG00010019441	ENSGALT00010046968	LMCD1	1	5	0.2	9746	607	3560	4775	178
Zebrafish	ENSDARG00000002002	ENSDARG00000002002.11	lmcd1	1	5	0.2	2983	649	2603	676	2752
Fugu	ENSTRUG00000005704	ENSTRUT00000013902	lmcd1	1	6	0.166667	10152	118	92	102	128	82
Human	ENSG00000111196	ENSG00000111196.10	MAGOHB	1	4	0.25	2758	680	1894	1479
Mouse	ENSMUSG00000030188	ENSMUSG00000030188.13	Magohb	1	4	0.25	3624	1242	2310	914
Koala
Chicken
Zebrafish
Fugu
Human	ENSG00000139117	ENSG00000139117.14	CPNE8	6	19	0.315789	30925	1420	24341	8603	10460	53077	8499	5418	1223	30488	5383	1012	20850	9036	8039	7935	1677	4914	16658
Mouse	ENSMUSG00000052560	ENSMUSG00000052560.16	Cpne8	1	19	0.0526316	29884	618	28842	4481	13221	16871	12829	2380	1169	16199	10663	963	18277	5818	6285	7981	1468	2746	7889
Koala
Chicken	ENSGALG00010008087	ENSGALT00010019295	CPNE8	1	19	0.0526316	15285	6989	10277	2874	767	11551	3817	1130	2985	5784	5120	2155	10100	751	861	1021	3434	3204	4378
Zebrafish	ENSDARG00000025189	ENSDARG00000025189.8	cpne8	1	19	0.0526316	26461	12581	80	7484	2067	6949	2831	539	3516	86	2598	372	2434	1607	14368	1821	2074	2282	6822
Fugu	ENSTRUG00000010791	ENSTRUT00000074757	cpne8	1	19	0.0526316	7829	3877	316	5015	2300	1930	603	844	382	348	670	75	152	974	1098	1205	761	595	333
Human	ENSG00000145506	ENSG00000145506.14	NKD2	3	9	0.333333	96	266	22591	1159	735	425	485	783	1420
Mouse	ENSMUSG00000021567	ENSMUSG00000021567.16	Nkd2	3	9	0.333333	97	253	19975	1065	522	672	892	454	1152
Koala	ENSPCIG00000000449	ENSPCIT00000000682	NKD2	3	9	0.333333	249	795	83171	1547	1841	1302	86	2726	4299
Chicken
Zebrafish	ENSDARG00000055271	ENSDARG00000055271.5	nkd2a	3	10	0.3	4692	112	41418	522	800	124	935	1285	508	3233
Fugu	ENSTRUG00000024160	ENSTRUT00000063943	nkd2a	2	7	0.285714	148	14489	127	1126	85	92	67
Human	ENSG00000082014	ENSG00000082014.17	SMARCD3	1	12	0.0833333	2813	1758	815	117	248	158	223	969	177	365	126	239
Mouse	ENSMUSG00000028949	ENSMUSG00000028949.14	Smarcd3	1	12	0.0833333	2977	1742	732	106	237	145	149	812	149	289	106	212
Koala	ENSPCIG00000006102	ENSPCIT00000009115	SMARCD3	1	14	0.0714286	5394	1910	1004	527	345	293	275	18	46	791	174	316	139	299
Chicken	ENSGALG00010025426	ENSGALT00010062086	SMARCD3	10	13	0.769231	10558	3063	9671	5405	1788	533	1530	849	7705	12378	1025	98	130
Zebrafish	ENSDARG00000038786	ENSDARG00000038786.7	smarcd3a	2	12	0.166667	4363	14123	5292	67	2030	3382	5833	83	1059	609	302	526
Fugu
Human	ENSG00000164855	ENSG00000164855.16	TMEM184A	2	8	0.25	629	4283	421	106	177	1165	579	560
Mouse	ENSMUSG00000036687	ENSMUSG00000036687.14	Tmem184a	2	8	0.25	860	4442	309	87	82	545	528	440
Koala	ENSPCIG00000007432	ENSPCIT00000011419	TMEM184A	2	8	0.25	2918	8526	4824	898	99	2284	3648	2250
Chicken	ENSGALG00010019683	ENSGALT00010047506	TMEM184A	1	8	0.125	2166	397	722	90	517	351	79	419
Zebrafish	ENSDARG00000104538	ENSDARG00000104538.2	tmem184a	2	8	0.25	1455	10589	2561	333	4114	110	1946	10262
Fugu	ENSTRUG00000019485	ENSTRUT00000056813	tmem184a	2	8	0.25	669	2136	713	1155	1397	666	78	523
2nd tertile group - Genes with the longest intron in 2nd tertile
Human	ENSG00000136169	ENSG00000136169.17	SETDB2	5	13	0.384615	6695	8197	864	6701	8515	3179	611	1620	501	2066	2566	2191	821
Mouse	ENSMUSG00000071350	ENSMUSG00000071350.13	Setdb2	2	14	0.142857	2821	6168	4588	1756	1200	3826	1475	1540	2019	669	527	2572	2443	4229
Koala	ENSPCIG00000002912	ENSPCIT00000004413	SETDB2	1	13	0.0769231	11333	541	4304	121	2381	3358	2213	2048	572	3537	2080	2015	775
Chicken	ENSGALG00010004049	ENSGALT00010009380	SETDB2	2	14	0.142857	733	2617	1052	788	643	1512	1339	1030	1317	1172	785	1118	345	1294
Zebrafish	ENSDARG00000101462	ENSDARG00000101462.2	setdb2	12	12	1	170	172	85	276	67	103	31	11	112	47	135	802
Fugu
Human	ENSG00000213145	ENSG00000213145.10	CRIP1	2	5	0.4	226	866	70	82	146
Mouse	ENSMUSG00000006360	ENSMUSG00000006360.12	Crip1	2	6	0.333333	686	2526	1127	79	105	110
Koala	ENSPCIG00000016446	ENSPCIT00000026771	CRIP1	1	4	0.25	2679	654	153	290
Chicken	ENSGALG00010013158	ENSGALT00010031549	CRIP1	1	3	0.333333	2054	88	544
Zebrafish	ENSDARG00000053858	ENSDARG00000053858.5	crip1	1	3	0.333333	6454	249	2290
Fugu
Human	ENSG00000160201	ENSG00000160201.12	U2AF1	3	7	0.428571	3048	3795	4709	157	649	91	1221
Mouse	ENSMUSG00000061613	ENSMUSG00000061613.14	U2af1	1	7	0.142857	3586	3266	2751	79	350	87	647
Koala	ENSPCIG00000028098	ENSPCIT00000046988	U2AF1	7	8	0.875	4658	3817	3508	228	387	158	5838	1786
Chicken	ENSGALG00010011880	ENSGALT00010028404	U2AF1	2	8	0.25	1492	3519	3301	610	1200	329	1935	52
Zebrafish	ENSDARG00000015325	ENSDARG00000015325.6	u2af1	7	7	1	935	89	1712	1074	2599	211	4708
Fugu	ENSTRUG00000010538	ENSTRUT00000026707	u2af1	2	7	0.285714	618	733	103	183	126	255	81
Human	ENSG00000137807	ENSG00000137807.16	KIF23	11	23	0.478261	1517	1319	4135	239	197	723	1952	746	153	2653	6269	89	366	302	1525	1498	230	280	3710	967	191	506	850
Mouse	ENSMUSG00000032254	ENSMUSG00000032254.11	Kif23	3	22	0.136364	1192	1018	6667	211	309	1112	3192	152	2034	2030	86	184	518	672	386	158	415	2658	1061	181	641	1220
Koala	ENSPCIG00000013844	ENSPCIT00000022361	KIF23	1	23	0.0434783	5806	2312	2394	472	250	249	2078	599	146	562	727	103	163	279	4096	1266	313	508	3096	1018	173	759	4721
Chicken	ENSGALG00010016498	ENSGALT00010039776	KIF23	3	23	0.130435	100	91	1895	642	617	856	884	418	148	560	315	85	525	552	218	489	672	381	1894	615	283	102	1619
Zebrafish	ENSDARG00000014943	ENSDARG00000014943.13	kif23	9	21	0.428571	494	75	2540	76	76	79	3424	94	4794	104	80	91	310	85	911	810	1030	89	80	3579	109
Fugu	ENSTRUG00000016789	ENSTRUT00000063120	KIF23	19	23	0.826087	269	474	280	167	80	107	228	370	104	156	93	99	86	114	132	88	107	230	1271	168	341	117	78
Human	ENSG00000144026	ENSG00000144026.14	ZNF514	2	4	0.5	1800	4091	363	2406
Mouse
Koala
Chicken
Zebrafish
Fugu
Human	ENSG00000049541	ENSG00000049541.11	RFC2	5	10	0.5	1772	2648	620	2248	3415	3050	949	1480	1716	3315
Mouse	ENSMUSG00000023104	ENSMUSG00000023104.10	Rfc2	1	10	0.1	4011	1964	381	1414	141	1969	862	1008	1518	853
Koala	ENSPCIG00000017254	ENSPCIT00000028058	RFC2	6	10	0.6	1106	1396	604	1792	1037	2694	177	1861	318	706
Chicken	ENSGALG00010029419	ENSGALT00010071166	RFC2	4	11	0.363636	513	438	347	824	486	688	358	486	147	156	465
Zebrafish	ENSDARG00000014274	ENSDARG00000014274.9	rfc2	4	10	0.4	130	84	87	1884	104	1330	166	806	86	1122
Fugu	ENSTRUG00000009924	ENSTRUT00000025035	rfc2	5	5	1	92	70	74	75	93
Human	ENSG00000104325	ENSG00000104325.7	DECR1	5	9	0.555556	15562	1582	119	1736	15784	5787	2048	6681	98
Mouse	ENSMUSG00000028223	ENSMUSG00000028223.9	Decr1	1	9	0.111111	12187	1710	124	1039	5373	1696	2506	575	99
Koala	ENSPCIG00000036777	ENSPCIT00000064676	DECR1	9	9	1	10150	1205	363	7283	32565	8017	7252	659	39371
Chicken	ENSGALG00010012812	ENSGALT00010030732	DECR1	2	10	0.2	175	7386	876	139	147	1934	651	2024	321	92
Zebrafish	ENSDARG00000003869	ENSDARG00000003869.8	decr1	5	9	0.555556	434	1864	79	751	3624	1492	1432	319	84
Fugu	ENSTRUG00000004302	ENSTRUT00000053717	decr1	1	8	0.125	567	127	86	71	74	77	73	84
Human	ENSG00000146352	ENSG00000146352.13	CLVS2	3	5	0.6	472	12818	37462	7073	7647
Mouse	ENSMUSG00000019785	ENSMUSG00000019785.15	Clvs2	3	5	0.6	1077	26625	52251	14838	14976
Koala	ENSPCIG00000023944	ENSPCIT00000039661	CLVS2	2	4	0.5	32399	52276	3916	4585
Chicken	ENSGALG00010012755	ENSGALT00010030544	CLVS2	2	4	0.5	9881	30535	3775	4235
Zebrafish	ENSDARG00000053122	ENSDARG00000053122.6	clvs2	2	4	0.5	6739	28835	2740	10172
Fugu	ENSTRUG00000011519	ENSTRUT00000029200	clvs2	2	4	0.5	991	4190	83	159
Human	ENSG00000139631	ENSG00000139631.20	CSAD	10	16	0.625	1589	5331	251	696	85	357	440	823	296	8682	81	282	443	181	174	938
Mouse	ENSMUSG00000023044	ENSMUSG00000023044.3	Csad	8	14	0.571429	207	234	84	334	396	580	341	5910	77	226	360	128	164	740
Koala	ENSPCIG00000005239	ENSPCIT00000007852	CSAD	1	14	0.0714286	15700	520	93	564	308	239	708	565	106	691	606	927	112	2430
Chicken	ENSGALG00010024576	ENSGALT00010059950	CSAD	11	14	0.785714	78	76	423	73	80	76	91	103	75	88	646	75	153	79
Zebrafish	ENSDARG00000026348	ENSDARG00000026348.8	csad	5	13	0.384615	1561	107	1311	1170	3458	82	2907	164	90	2715	1193	88	96
Fugu	ENSTRUG00000001632	ENSTRUT00000058340	csad	1	14	0.0714286	1035	75	73	164	150	107	101	130	385	90	98	207	79	102
Human	ENSG00000143006	ENSG00000143006.7	DMRTB1	2	3	0.666667	1442	2991	1747
Mouse	ENSMUSG00000028610	ENSMUSG00000028610.17	Dmrtb1	1	3	0.333333	2725	1170	2183
Koala
Chicken	ENSGALG00010025225	ENSGALT00010061551	DMRTB1	3	3	1	1104	286	2641
Zebrafish
Fugu
Human	ENSG00000100934	ENSG00000100934.15	SEC23A	7	19	0.368421	6892	2653	559	827	4468	1022	9668	1404	7118	2179	1499	1452	6468	6413	3327	2290	1898	1635	5702
Mouse	ENSMUSG00000020986	ENSMUSG00000020986.14	Sec23a	19	19	1	4610	1673	682	2434	3480	978	4852	1036	1499	3178	869	2457	3952	3802	1539	1554	2271	1767	6893
Koala	ENSPCIG00000025756	ENSPCIT00000042853	SEC23A	2	20	0.1	10243	13932	4576	1683	751	1352	1060	1263	8126	6443	3432	1645	2781	2667	4201	946	1043	2254	4066	4741
Chicken	ENSGALG00010006343	ENSGALT00010015134	SEC23A	20	20	1	871	3271	732	298	1081	90	886	341	816	925	1128	2636	1266	1043	664	562	1422	915	609	3644
Zebrafish	ENSDARG00000104230	ENSDARG00000104230.2	sec23a	12	19	0.631579	3306	186	1000	296	435	2046	3391	770	1732	91	86	20814	2123	1277	86	3592	430	7405	165
Fugu	ENSTRUG00000006196	ENSTRUT00000015149	sec23a	12	19	0.631579	802	84	437	73	72	139	69	91	71	257	176	3048	106	85	172	78	87	346	67
Human	ENSG00000135363	ENSG00000135363.12	LMO2	2	5	0.4	9907	11836	123	4528	5026
Mouse
Koala
Chicken
Zebrafish
Fugu
Human	ENSG00000101890	ENSG00000101890.5	GUCY2F	8	19	0.421053	5844	9763	11282	1397	3857	6586	10954	21138	4507	5629	3059	2285	788	3247	3206	2971	5950	92	2898
Mouse	ENSMUSG00000042282	ENSMUSG00000042282.5	Gucy2f	3	19	0.157895	6841	8839	18048	1328	3679	13901	13305	10316	2072	5122	2895	2513	757	3752	2974	3015	5056	97	3140
Koala
Chicken
Zebrafish	ENSDARG00000025504	ENSDARG00000025504.11	gucy2f	1	17	0.0588235	2225	1348	852	97	77	84	1507	82	1233	130	785	281	76	1065	94	1785	554
Fugu	ENSTRUG00000001740	ENSTRUT00000091798	gucy2f	2	16	0.125	82	1008	97	383	96	970	169	98	115	83	156	79	541	686	75	84
Human	ENSG00000256061	ENSG00000256061.7	DNAAF4	4	9	0.444444	9537	347	6455	23961	16562	10640	4413	2302	1717
Mouse	ENSMUSG00000092192	ENSMUSG00000092192.8	Dnaaf4	6	8	0.75	1584	528	523	1950	932	3753	2787	248
Koala	ENSPCIG00000031568	ENSPCIT00000064659	DNAAF4	3	8	0.375	894	7925	34555	16362	731	14887	3649	13483
Chicken	ENSGALG00010021678	ENSGALT00010052666	DNAAF4	8	8	1	466	703	903	735	541	687	622	1458
Zebrafish	ENSDARG00000099161	ENSDARG00000099161.2	dnaaf4	7	8	0.875	93	2063	1510	1222	942	1893	2294	252
Fugu
Human	ENSG00000129007	ENSG00000129007.16	CALML4	2	4	0.5	93	5439	1912	3327
Mouse	ENSMUSG00000032246	ENSMUSG00000032246.15	Calml4	2	4	0.5	80	10404	2448	4022
Koala	ENSPCIG00000023241	ENSPCIT00000038459	CALML4	4	4	1	148	2682	4394	7361
Chicken	ENSGALG00010017314	ENSGALT00010041744	CALML4	2	4	0.5	94	919	403	542
Zebrafish	ENSDARG00000075800	ENSDARG00000075800.3	calml4a	3	4	0.75	95	126	2451	118
Fugu	ENSTRUG00000016707	ENSTRUT00000042902	calml4a	1	3	0.333333	160	90	158
Human	ENSG00000099341	ENSG00000099341.13	PSMD8	3	6	0.5	1198	119	2785	1493	1117	1024
Mouse	ENSMUSG00000030591	ENSMUSG00000030591.18	Psmd8	3	6	0.5	1061	121	1687	892	550	663
Koala	ENSPCIG00000019569	ENSPCIT00000032112	PSMD8	5	8	0.625	1	2	664	328	2347	237	1786	89
Chicken	ENSGALG00010008401	ENSGALT00010020100	PSMD8	5	7	0.714286	926	531	916	2362	2445	744	61
Zebrafish	ENSDARG00000020454	ENSDARG00000020454.10	psmd8	6	6	1	2186	86	1951	80	107	2194
Fugu	ENSTRUG00000010277	ENSTRUT00000025970	psmd8	5	6	0.833333	488	105	92	222	582	348
Human	ENSG00000100281	ENSG00000100281.14	HMGXB4	5	10	0.5	4765	656	569	773	18358	1953	1285	785	4584	492
Mouse	ENSMUSG00000034518	ENSMUSG00000034518.15	Hmgxb4	5	10	0.5	5085	621	104	758	18659	1477	1331	693	5320	378
Koala	ENSPCIG00000021536	ENSPCIT00000035516	HMGXB4	5	9	0.555556	8189	624	218	758	9790	1042	3965	178	3244
Chicken	ENSGALG00010015203	ENSGALT00010036639	HMGXB4	9	9	1	592	1254	981	1066	473	285	467	935	1956
Zebrafish	ENSDARG00000075783	ENSDARG00000075783.5	hmgxb4a	1	12	0.0833333	3537	83	1041	2254	2003	1761	87	71	171	107	1867	134
Fugu	ENSTRUG00000007724	ENSTRUT00000019269	hmgxb4a	6	13	0.461538	418	852	659	222	1186	1245	192	375	72	37	90	685	137
Human	ENSG00000177084	ENSG00000177084.19	POLE	29	48	0.604167	5974	450	384	131	302	1777	134	709	341	273	217	1690	297	324	304	3275	73	132	707	2052	839	221	2319	362	1459	1324	438	90	7246	161	233	4951	276	76	227	90	108	325	2348	985	1989	1513	1390
Mouse	ENSMUSG00000007080	ENSMUSG00000007080.15	Pole	32	48	0.666667	2783	407	363	134	461	2146	313	713	275	225	204	1368	209	271	295	543	79	86	337	2089	1418	187	2327	282	1973	2856	624	91	4761	226	180	4778	251	76	154	82	180	207	1985	1670	1257	1311	1601
Koala	ENSPCIG00000027011	ENSPCIT00000057331	POLE	23	49	0.469388	3112	1490	1618	184	288	999	151	489	297	883	946	456	327	1513	810	2853	86	94	417	1481	1664	2305	7530	617	1512	277	537	90	776	321	492	1021	2780	78	1184	105	1417	350	2990	725	439	1985	4074
Chicken	ENSGALG00010022162	ENSGALT00010053931	POLE	33	48	0.6875	113	82	93	74	580	875	238	277	108	411	350	433	178	248	393	194	152	132	150	290	356	292	140	1034	135	230	496	75	86	220	137	86	1213	82	125	256	173	289	148	237	170	120	98
Zebrafish	ENSDARG00000058533	ENSDARG00000058533.6	pole	24	48	0.5	2810	169	368	91	2391	2637	75	576	1299	74	82	101	318	1933	656	123	552	943	169	2575	106	450	2178	4251	128	2127	82	1509	74	740	509	275	2890	360	1866	263	2395	2729	80	2525	100	161	2050
Fugu	ENSTRUG00000022287	ENSTRUT00000058443	pole	25	47	0.531915	86	76	85	80	132	74	95	112	79	87	81	184	76	74	64	74	73	93	80	105	148	137	82	116	315	91	74	85	108	89	92	74	110	82	70	90	85	98	76	265	80	80	96
Human	ENSG00000204525	ENSG00000204525.18	HLA-C	3	7	0.428571	130	250	587	124	440	107	164
Mouse
Koala
Chicken
Zebrafish
Fugu
Human	ENSG00000170743	ENSG00000170743.17	SYT9	3	6	0.5	50707	10004	102100	1794	2377	46156
Mouse	ENSMUSG00000062542	ENSMUSG00000062542.12	Syt9	3	6	0.5	53899	10876	65271	1948	2155	39901
Koala	ENSPCIG00000014310	ENSPCIT00000023105	SYT9	3	6	0.5	51965	8618	82445	2013	2517	61267
Chicken	ENSGALG00010021432	ENSGALT00010051963	SYT9	2	6	0.333333	93	27702	2744	23895	1036	627
Zebrafish	ENSDARG00000003994	ENSDARG00000003994.9	syt9a	3	6	0.5	16482	2507	31300	5152	3277	9663
Fugu	ENSTRUG00000008469	ENSTRUT00000021290	syt9a	1	6	0.166667	3597	93	2699	83	517	760
3rd tertile group - Genes with the longest intron in 3rd tertile
Human	ENSG00000184949	ENSG00000184949.18	FAM227A	11	16	0.6875	5857	4381	5838	832	2148	7515	491	1934	2900	2880	12735	2040	5332	2407	5663	5235
Mouse	ENSMUSG00000042564	ENSMUSG00000042564.14	Fam227a	1	18	0.0555556	8820	805	4719	576	1031	1368	535	2866	227	2532	3944	3694	2624	2594	5	2869	2207	2778
Koala
Chicken
Zebrafish
Fugu
Human	ENSG00000148450	ENSG00000148450.13	MSRB2	3	4	0.75	8417	5997	8985	1306
Mouse	ENSMUSG00000023094	ENSMUSG00000023094.15	Msrb2	3	4	0.75	6382	4978	9890	895
Koala	ENSPCIG00000013472	ENSPCIT00000021725	MSRB2	3	4	0.75	5771	5505	9698	3186
Chicken
Zebrafish	ENSDARG00000018459	ENSDARG00000018459.10	msrb2	3	4	0.75	907	76	3295	98
Fugu	ENSTRUG00000001796	ENSTRUT00000004169	msrb2	1	4	0.25	341	228	77	102
Human	ENSG00000132915	ENSG00000132915.12	PDE6A	17	21	0.809524	9481	546	2761	9318	6627	7564	3616	4123	868	1586	208	1065	8808	1397	200	942	15270	295	1471	2903	2147
Mouse	ENSMUSG00000024575	ENSMUSG00000024575.17	Pde6a	17	21	0.809524	10269	1331	1717	3629	7056	4340	3117	489	486	2537	131	878	4102	1397	162	684	16455	243	2103	1823	2072
Koala	ENSPCIG00000019146	ENSPCIT00000033021	PDE6A	16	21	0.761905	8133	2840	351	5043	6299	5607	251	4575	13692	2990	1092	1084	3030	396	4194	16299	6049	274	1659	2475	30
Chicken
Zebrafish	ENSDARG00000000380	ENSDARG00000000380.11	pde6a	12	21	0.571429	3771	233	95	423	142	1149	223	142	1967	234	88	4126	578	2105	172	3244	156	2741	370	1312	2436
Fugu
Human	ENSG00000214226	ENSG00000214226.9	C17orf67	6	7	0.857143	275	7576	227	8728	786	19688	2691
Mouse
Koala
Chicken	ENSGALG00010029578	ENSGALT00010071494	C17orf67	4	6	0.666667	410	89	643	2789	344	867
Zebrafish
Fugu
Human	ENSG00000188641	ENSG00000188641.14	DPYD	20	22	0.909091	37509	55067	87634	18720	21962	7552	12534	83928	1671	19247	24015	33618	65502	67597	8748	67263	798	70264	41603	94436	16018	3183
Mouse	ENSMUSG00000033308	ENSMUSG00000033308.17	Dpyd	20	22	0.909091	48130	63933	85084	22092	15350	6506	7047	85826	1965	17736	26867	54834	65493	70678	6111	52256	706	70766	48654	97202	14870	4198
Koala	ENSPCIG00000022142	ENSPCIT00000036627	DPYD	3	22	0.136364	81666	56508	118689	28638	26634	12477	12893	104304	6500	14140	41386	33806	50797	54609	24516	75066	1627	81757	44832	114130	18712	3336
Chicken	ENSGALG00010024191	ENSGALT00010059048	DPYD	8	22	0.363636	20941	19441	34804	11241	7251	2143	3100	37757	3271	3213	7618	7150	26861	22712	3744	14744	895	24165	18082	33546	7562	2220
Zebrafish	ENSDARG00000010267	ENSDARG00000010267.13	dpydb	16	22	0.727273	28301	10683	28362	213	2560	6269	5549	17657	387	12760	14003	2565	29622	7830	18599	32352	8407	22962	12593	24667	2763	2230
Fugu	ENSTRUG00000003040	ENSTRUT00000068751	dpydb	10	24	0.416667	727	299	987	92	217	337	2690	126	788	2879	1381	935	312	322	88	203	123	614	1812	112	209	97	1040	78
Human	ENSG00000133328	ENSG00000133328.4	PLAAT2	3	3	1	3122	1424	5326
Mouse
Koala
Chicken
Zebrafish
Fugu
Human	ENSG00000171148	ENSG00000171148.14	TADA3	8	8	1	722	1296	98	2168	89	1580	1102	3478
Mouse	ENSMUSG00000048930	ENSMUSG00000048930.13	Tada3	8	8	1	1251	580	124	2172	83	1229	531	3041
Koala	ENSPCIG00000001725	ENSPCIT00000002671	TADA3	7	7	1	439	201	191	119	691	288	1806
Chicken	ENSGALG00010021568	ENSGALT00010052346	TADA3	3	6	0.5	80	128	198	124	68	166
Zebrafish	ENSDARG00000058220	ENSDARG00000058220.3	tada3l	2	8	0.25	472	4935	381	116	499	100	797	3867
Fugu	ENSTRUG00000010855	ENSTRUT00000027536	tada3l	1	8	0.125	317	83	74	148	209	86	81	98
Human	ENSG00000185304	ENSG00000185304.16	RGPD2	22	22	1	7034	1581	444	4062	345	4593	6003	2430	2116	83	167	923	266	262	880	88	3150	3552	727	7040	2579	14742
Mouse
Koala
Chicken
Zebrafish
Fugu
Human	ENSG00000163006	ENSG00000163006.12	CCDC138	10	14	0.714286	1116	762	2708	2737	3706	6302	7622	111	3013	23079	7436	9863	16480	2498
Mouse	ENSMUSG00000038010	ENSMUSG00000038010.10	Ccdc138	13	15	0.866667	1106	148	8101	1863	3446	10880	3045	861	504	9236	2387	4002	16791	11511	1961
Koala	ENSPCIG00000013929	ENSPCIT00000022495	CCDC138	13	14	0.928571	2603	1303	3695	13120	1416	2025	3178	102	1634	944	3569	5298	23801	2216
Chicken
Zebrafish
Fugu
Human	ENSG00000170917	ENSG00000170917.14	NUDT6	3	4	0.75	4630	4877	14889	4398
Mouse	ENSMUSG00000050174	ENSMUSG00000050174.16	Nudt6	2	4	0.5	2437	4285	2797	4013
Koala	ENSPCIG00000027939	ENSPCIT00000046715	NUDT6	3	4	0.75	3905	14254	19000	5963
Chicken	ENSGALG00010004131	ENSGALT00010009629	NUDT6	1	3	0.333333	4366	3232	2567
Zebrafish	ENSDARG00000103523	ENSDARG00000103523.3	nudt6	2	4	0.5	815	2476	2205	2216
Fugu
Human	ENSG00000070476	ENSG00000070476.15	ZXDC	7	9	0.777778	2653	101	947	4569	3934	1797	17706	2037	1170
Mouse	ENSMUSG00000034430	ENSMUSG00000034430.17	Zxdc	7	9	0.777778	1973	92	845	4942	2877	1647	14509	1850	1136
Koala
Chicken
Zebrafish
Fugu
Human	ENSG00000172673	ENSG00000172673.12	THEMIS	4	5	0.8	45653	25095	15544	93059	9671
Mouse	ENSMUSG00000049109	ENSMUSG00000049109.16	Themis	4	5	0.8	53724	38518	20077	80557	17498
Koala	ENSPCIG00000024955	ENSPCIT00000041414	THEMIS	4	6	0.666667	58906	16229	14110	79281	12794	17073
Chicken	ENSGALG00010004808	ENSGALT00010011195	THEMIS	4	5	0.8	14899	9187	2881	38639	9189
Zebrafish	ENSDARG00000010619	ENSDARG00000010619.10	themis	1	5	0.2	4428	2824	1930	3878	550
Fugu
Human	ENSG00000167196	ENSG00000167196.14	FBXO22	5	6	0.833333	387	8573	819	3024	12489	2635
Mouse	ENSMUSG00000032309	ENSMUSG00000032309.16	Fbxo22	2	6	0.333333	164	4417	906	3316	2542	2052
Koala	ENSPCIG00000002318	ENSPCIT00000003514	FBXO22	2	6	0.333333	1449	8108	775	1976	6259	4946
Chicken	ENSGALG00010024135	ENSGALT00010058852	FBXO22	4	5	0.8	272	608	880	1172	73
Zebrafish	ENSDARG00000053505	ENSDARG00000053505.6	fbxo22	5	6	0.833333	1568	103	76	98	1790	981
Fugu
Human	ENSG00000215529	ENSG00000215529.13	EFCAB8	23	26	0.884615	4776	3747	8178	2659	6697	3660	2806	876	3155	1965	7938	213	1280	1408	1548	1086	4436	856	1503	10182	561	12299	14616	1227	80	974
Mouse	ENSMUSG00000044083	ENSMUSG00000044083.13	Efcab8	21	27	0.777778	918	684	1825	3827	1403	3448	1523	3170	828	3687	2445	4810	310	514	1617	1644	1761	3856	2034	1025	7494	517	6591	2083	1640	69	837
Koala
Chicken
Zebrafish
Fugu
Human	ENSG00000099203	ENSG00000099203.7	TMED1	3	3	1	655	138	1720
Mouse	ENSMUSG00000032180	ENSMUSG00000032180.12	Tmed1	1	3	0.333333	642	139	539
Koala	ENSPCIG00000017117	ENSPCIT00000027842	TMED1	3	3	1	503	249	557
Chicken
Zebrafish	ENSDARG00000031325	ENSDARG00000031325.6	tmed1a	3	3	1	2784	1875	5305
Fugu	ENSTRUG00000030337	ENSTRUT00000083996	tmed1a	1	3	0.333333	508	75	103
Human	ENSG00000135547	ENSG00000135547.9	HEY2	4	4	1	1941	127	2374	4570
Mouse	ENSMUSG00000019789	ENSMUSG00000019789.10	Hey2	4	4	1	1883	129	2834	3047
Koala	ENSPCIG00000024557	ENSPCIT00000040733	HEY2	5	5	1	2192	2240	144	3006	6550
Chicken	ENSGALG00010004892	ENSGALT00010011436	HEY2	3	3	1	104	2588	4461
Zebrafish	ENSDARG00000013441	ENSDARG00000013441.7	hey2	4	4	1	2021	76	568	2961
Fugu	ENSTRUG00000026892	ENSTRUT00000064152	hey2	1	4	0.25	241	71	104	136
Human	ENSG00000168995	ENSG00000168995.13	SIGLEC7	6	6	1	1603	227	895	632	370	5745
Mouse
Koala
Chicken
Zebrafish
Fugu
Human	ENSG00000134014	ENSG00000134014.18	ELP3	14	14	1	3985	2509	6746	1129	2393	2580	16328	2614	5293	18050	2535	1595	1540	27570
Mouse	ENSMUSG00000022031	ENSMUSG00000022031.7	Elp3	14	14	1	2319	4109	3297	711	1298	2668	12451	1933	2937	8645	1899	1326	650	15533
Koala	ENSPCIG00000023076	ENSPCIT00000038176	ELP3	14	14	1	3120	4054	1391	844	2810	2834	11539	6902	9633	6185	2862	11433	743	30500
Chicken	ENSGALG00010010880	ENSGALT00010026037	ELP3	7	14	0.5	509	1247	1356	1581	1503	1699	17787	3654	15683	5187	3587	5716	3363	12163
Zebrafish	ENSDARG00000042005	ENSDARG00000042005.8	elp3	9	14	0.642857	1027	247	99	1748	104	182	7082	438	10747	964	961	90	1750	1465
Fugu	ENSTRUG00000003113	ENSTRUT00000007333	elp3	9	14	0.642857	347	158	234	95	188	3215	186	33	3888	328	767	66	135	613
Human	ENSG00000175782	ENSG00000175782.11	SLC35E3	3	4	0.75	1150	3991	6966	5464
Mouse	ENSMUSG00000060181	ENSMUSG00000060181.7	Slc35e3	4	4	1	789	3973	158	4278
Koala	ENSPCIG00000005345	ENSPCIT00000007996	SLC35E3	4	4	1	661	3132	3198	4297
Chicken	ENSGALG00010012662	ENSGALT00010030290	SLC35E3	2	5	0.4	82	1721	168	431	381
Zebrafish	ENSDARG00000045493	ENSDARG00000045493.6	slc35e3	4	4	1	280	736	1088	1381
Fugu	ENSTRUG00000007693	ENSTRUT00000019174	slc35e3	4	6	0.666667	243	74	307	420	197	80
Human	ENSG00000100578	ENSG00000100578.18	KIAA0586	29	30	0.966667	899	1214	1670	10248	1073	4164	2085	2603	3228	948	493	1297	915	4674	1705	2690	1475	2327	2325	5271	4294	720	511	1289	1903	6507	9594	3812	27443	7644
Mouse
Koala	ENSPCIG00000017477	ENSPCIT00000028416	KIAA0586	26	26	1	1148	7571	1925	4157	2026	3992	3534	7295	6432	425	2931	3540	2006	6592	2474	4798	969	1527	3278	417	1138	3243	8365	3857	1514	27868
Chicken
Zebrafish
Fugu
[truncated: 26 more columns]
