# Supplementary material for: Genes divided according to the relative position of the longest intron show increased representation in different KEGG pathways
Source: BMC Genomics. 2024 Jun 28;25:649. doi: 10.1186/s12864-024-10558-x (PMC11214234; doi:10.1186/s12864-024-10558-x)
Supplement: Supplementary file 1 — Supplementary Material 1. Figure S1: Comparison of the absolute and relative positions of the longest introns among orthologous genes of 6 vertebrates. Twenty randomly selected human genes and their corresponding orthologs were monitored in each of the groups with the longest human intron in the 1st tertile (A), 2nd tertile (B) and 3rd tertile (C). [file 12864_2024_10558_MOESM1_ESM.zip › Supplementary Information Dvorak/Table S2_H sapiens primary data.txt]

Table S2: Intron lengths of Ensembl Canonical transcripts of all protein-coding genes in Homo sapiens genome
Gene_stable_ID	Gene_stable_ID_version	Gene_name	Longest_Intron	Total_Introns	RatioL/T	1	2	3	4	5	6	7	8	9	10	11	12	13	14	15	16	17	18	19	20	21	22	23	24	25	26	27	28	29	30	31	32	33	34	35	36	37	38	39	40	41	42	43	44	45	46	47	48	49	50	51	52	53	54	55	56	57	58	59	60	61	62	63	64	65	66	67	68	69	70	71	72	73	74	75	76	77	78	79	80	81	82	83	84	85	86	87	88	89	90	91	92	93	94	95	96	97	98	99	100	101	102	103	104	105	106	107	108	109	110	111	112	113	114	115	116	117	118	119	120	121	122	123	124	125	126	127	128	129	130	131	132	133	134	135	136	137	138	139	140	141	142	143	144	145	146	147	148	149	150	151	152	153	154	155	156	157	158	159	160	161	162	163	164	165	166	167	168	169	170	171	172	173	174	175	176	177	178	179	180	181	182	183	184	185	186	187	188	189	190	191	192	193	194	195	196	197	198	199	200	201	202	203	204	205	206	207	208	209	210	211	212	213	214	215	216	217	218	219	220	221	222	223	224	225	226	227	228	229	230	231	232	233	234	235	236	237	238	239	240	241	242	243	244	245	246	247	248	249	250	251	252	253	254	255	256	257	258	259	260	261	262	263	264	265	266	267	268	269	270	271	272	273	274	275	276	277	278	279	280	281	282	283	284	285	286	287	288	289	290	291	292	293	294	295	296	297	298	299	300	301	302	303	304	305	306	307	308	309	310	311	312	313	314	315	316	317	318	319	320	321	322	323	324	325	326	327	328	329	330	331	332	333	334	335	336	337	338	339	340	341	342	343	344	345	346	347	348	349	350	351	352	353	354	355	356	357	358	359	360	361	362
ENSG00000000003	ENSG00000000003.15	TSPAN6	6	7	0.857143	861	305	1148	391	836	1618	772
ENSG00000000005	ENSG00000000005.6	TNMD	2	6	0.333333	164	8532	225	3141	1358	325
ENSG00000000419	ENSG00000000419.14	DPM1	2	8	0.25	3077	6523	2705	84	3610	1097	4602	911
ENSG00000000457	ENSG00000000457.14	SCYL3	2	12	0.166667	4897	9856	2542	2225	3338	1215	1954	2387	1571	3400	4076	497
ENSG00000000460	ENSG00000000460.17	C1orf112	9	24	0.375	713	2873	1924	1649	443	765	1763	1702	13749	1648	3578	511	1422	809	354	1669	4420	5304	1134	3920	1696	660	1471	853
ENSG00000000938	ENSG00000000938.13	FGR	1	12	0.0833333	9913	1159	546	1384	4262	186	1012	75	507	266	1079	96
ENSG00000000971	ENSG00000000971.17	CFH	9	21	0.428571	20802	693	2026	1410	1955	5270	4182	448	23495	1675	9351	1172	108	1405	8301	468	2958	1082	1400	2188	1111
ENSG00000001036	ENSG00000001036.14	FUCA2	5	6	0.833333	3986	2984	1347	232	4434	1541
ENSG00000001084	ENSG00000001084.13	GCLC	1	15	0.0666667	21968	1454	4555	1611	101	4953	464	976	454	1017	306	4878	81	81	1077
ENSG00000001167	ENSG00000001167.15	NFYA	1	9	0.111111	5944	1646	3148	5386	493	1218	1217	1310	2859
ENSG00000001460	ENSG00000001460.18	STPG1	1	8	0.125	12217	9639	7557	4078	5842	3862	8632	2231
ENSG00000001461	ENSG00000001461.17	NIPAL3	2	11	0.181818	3386	20531	1814	2958	4236	3781	2633	2614	1504	3481	4865
ENSG00000001497	ENSG00000001497.18	LAS1L	11	13	0.846154	744	979	1122	1478	335	842	3209	350	301	348	5094	3013	1921
ENSG00000001561	ENSG00000001561.7	ENPP4	1	3	0.333333	9361	642	2053
ENSG00000001617	ENSG00000001617.12	SEMA3F	2	18	0.111111	4010	14058	98	116	745	1579	5422	240	120	167	164	1027	628	134	181	234	264	958
ENSG00000001626	ENSG00000001626.18	CFTR	11	26	0.423077	24105	4670	21756	3161	882	1136	3426	1669	6532	10640	28083	2519	1494	2272	7767	668	2891	3765	911	2804	12808	14667	10248	11756	598	1343
ENSG00000001629	ENSG00000001629.10	ANKIB1	1	19	0.0526316	48369	12192	11673	8270	15123	1745	5883	1381	9542	9203	14901	1154	90	1929	1049	896	4072	1246	352
ENSG00000001630	ENSG00000001630.18	CYP51A1	7	9	0.777778	2300	2717	1248	1077	2399	418	4504	1307	3200
ENSG00000001631	ENSG00000001631.17	KRIT1	17	18	0.944444	618	752	1864	881	3233	1124	766	479	215	7766	698	2741	768	7124	631	490	11771	502
ENSG00000002016	ENSG00000002016.18	RAD52	1	11	0.0909091	16525	1653	1075	164	2555	1619	8629	155	1811	309	441
ENSG00000002330	ENSG00000002330.14	BAD	2	3	0.666667	254	12378	1275
ENSG00000002549	ENSG00000002549.13	LAP3	7	12	0.583333	2256	1820	473	1089	1329	3682	6432	1511	1321	6029	2161	461
ENSG00000002586	ENSG00000002586.20	CD99	1	9	0.111111	22994	3150	2008	650	2202	639	2895	11826	2522
ENSG00000002587	ENSG00000002587.10	HS3ST1	1	1	1	28585
ENSG00000002726	ENSG00000002726.21	AOC1	1	4	0.25	3896	722	1452	309
ENSG00000002745	ENSG00000002745.13	WNT16	3	3	1	179	1860	6916
ENSG00000002746	ENSG00000002746.15	HECW1	2	29	0.0689655	1219	129483	67830	8547	40143	35833	10672	30271	4383	1588	5257	5367	7212	2647	2351	10504	12330	903	7518	430	5814	760	837	32041	607	8446	1630	2255	7024
ENSG00000002822	ENSG00000002822.16	MAD1L1	18	18	1	2144	405	4433	2655	3118	1288	1674	157	2611	63973	79813	54551	12380	21523	22733	20731	38296	81971
ENSG00000002834	ENSG00000002834.18	LASP1	4	6	0.666667	7827	12239	7907	15805	567	3458
ENSG00000002919	ENSG00000002919.15	SNX11	4	6	0.666667	4192	488	640	5302	174	2048
ENSG00000002933	ENSG00000002933.9	TMEM176A	3	6	0.5	707	490	1074	163	529	354
ENSG00000003056	ENSG00000003056.8	M6PR	1	6	0.166667	3082	644	1507	265	862	475
ENSG00000003096	ENSG00000003096.15	KLHL13	1	7	0.142857	88010	82848	25063	520	9424	7354	2437
ENSG00000003137	ENSG00000003137.9	CYP26B1	2	5	0.4	3417	8569	227	1453	403
ENSG00000003147	ENSG00000003147.19	ICA1	6	13	0.461538	26088	3154	3916	7202	2771	59652	1312	13143	2057	2717	103	10697	13828
ENSG00000003249	ENSG00000003249.15	DBNDD1	1	3	0.333333	9880	359	2291
ENSG00000003393	ENSG00000003393.16	ALS2	1	33	0.030303	11931	1482	5410	3121	2730	1260	3356	2963	2136	2403	2938	5231	4092	411	736	426	345	114	1029	896	853	209	4832	2237	4563	952	1889	846	1384	215	535	235	2232
ENSG00000003400	ENSG00000003400.16	CASP10	9	9	1	2462	1581	5184	2722	7781	2115	2101	886	8025
ENSG00000003402	ENSG00000003402.21	CFLAR	1	9	0.111111	13247	2882	2837	4249	4938	3570	701	10596	2892
ENSG00000003436	ENSG00000003436.16	TFPI	1	7	0.142857	50429	6569	8505	3349	594	16191	710
ENSG00000003509	ENSG00000003509.16	NDUFAF7	2	9	0.222222	345	3829	1580	3710	843	1169	2078	1260	505
ENSG00000003756	ENSG00000003756.17	RBM5	4	24	0.166667	1352	1591	1511	6106	480	2477	1081	768	406	1057	617	500	84	1298	690	215	2612	405	80	1176	298	1093	78	951
ENSG00000003987	ENSG00000003987.14	MTMR7	1	13	0.0769231	40028	1918	9762	12035	7455	10080	17748	1655	2184	3319	1237	2098	1929
ENSG00000003989	ENSG00000003989.18	SLC7A2	2	12	0.166667	5019	41015	735	4071	1457	1329	2573	3595	1930	1410	1492	1238
ENSG00000004059	ENSG00000004059.11	ARF5	4	5	0.8	517	321	471	825	124
ENSG00000004139	ENSG00000004139.14	SARM1	1	8	0.125	8700	2535	269	109	2898	73	7365	130
ENSG00000004142	ENSG00000004142.12	POLDIP2	1	10	0.1	1411	1209	696	378	221	1111	871	202	1275	851
ENSG00000004399	ENSG00000004399.13	PLXND1	1	35	0.0285714	15801	2631	315	90	1389	151	455	5133	2473	203	978	590	652	93	764	77	205	104	828	2037	93	860	509	348	2099	150	883	90	922	254	546	1044	1204	391	188
ENSG00000004455	ENSG00000004455.18	AK2	1	5	0.2	12168	2738	131	6772	1119
ENSG00000004468	ENSG00000004468.13	CD38	1	7	0.142857	37863	8240	9200	3789	1860	333	8000
ENSG00000004478	ENSG00000004478.8	FKBP4	1	9	0.111111	1893	446	834	261	605	98	269	539	1794
ENSG00000004487	ENSG00000004487.18	KDM1A	2	20	0.1	10521	13792	5900	3240	1229	770	1445	1507	6892	2467	379	2073	764	1094	3824	1629	375	1778	646	812
ENSG00000004534	ENSG00000004534.15	RBM6	6	20	0.3	22350	4784	3310	3174	24047	48731	6015	3332	398	1086	1209	141	240	414	2922	1115	2187	1690	4648	1677
ENSG00000004660	ENSG00000004660.15	CAMKK1	1	15	0.0666667	7208	900	442	403	253	477	879	1192	3923	2760	781	2665	185	3475	3624
ENSG00000004700	ENSG00000004700.16	RECQL	2	14	0.142857	1554	7838	1140	3613	2904	5406	810	1086	90	488	1198	1903	329	622
ENSG00000004766	ENSG00000004766.17	VPS50	12	27	0.444444	7365	12718	1084	2577	831	694	80	1157	11587	1372	3431	15397	2709	2105	308	6216	2277	2819	2223	12338	10384	7229	7135	1067	3606	2129	2236
ENSG00000004776	ENSG00000004776.13	HSPB6	1	2	0.5	916	88
ENSG00000004777	ENSG00000004777.19	ARHGAP33	1	20	0.05	1980	81	371	103	430	1086	87	83	108	103	77	1120	79	82	1302	635	82	74	929	95
ENSG00000004779	ENSG00000004779.10	NDUFAB1	1	4	0.25	8803	1773	2960	1102
ENSG00000004799	ENSG00000004799.8	PDK4	6	10	0.6	999	1252	754	162	445	2271	1814	198	294	1228
ENSG00000004809	ENSG00000004809.14	SLC22A16	1	7	0.142857	19504	9547	4097	3396	2758	4581	6085
ENSG00000004838	ENSG00000004838.14	ZMYND10	2	11	0.181818	255	1273	117	118	100	99	348	256	83	110	88
ENSG00000004846	ENSG00000004846.17	ABCB5	14	27	0.518519	7427	3218	2076	3220	11070	85	2123	80	1396	319	1943	1272	6882	22828	4029	12570	1274	128	4588	18208	3820	1174	10527	3737	2157	7921	1920
ENSG00000004848	ENSG00000004848.8	ARX	3	4	0.75	1743	2616	2820	2200
ENSG00000004864	ENSG00000004864.14	SLC25A13	3	17	0.176471	24990	19559	42278	25824	15654	1789	1434	202	4282	491	12752	1346	23348	14674	9745	93	277
ENSG00000004866	ENSG00000004866.22	ST7	1	15	0.0666667	146070	19716	10072	643	1278	2163	1888	2199	32329	18344	1440	18850	9146	2746	7699
ENSG00000004897	ENSG00000004897.12	CDC27	4	18	0.222222	7508	9497	1874	11613	821	105	2126	2753	7823	1446	203	2961	1378	4777	2735	5432	1285	1426
ENSG00000004939	ENSG00000004939.16	SLC4A1	1	19	0.0526316	5119	125	999	759	95	471	227	152	539	232	178	114	1503	376	544	1124	1529	86	620
ENSG00000004948	ENSG00000004948.16	CALCR	2	13	0.153846	185	87281	7423	1685	5070	3568	7767	17063	5333	83	1889	1657	7663
ENSG00000004961	ENSG00000004961.15	HCCS	2	6	0.333333	500	2674	2280	1085	2286	618
ENSG00000004975	ENSG00000004975.12	DVL2	1	14	0.0714286	3271	297	129	102	129	140	103	89	924	193	119	134	450	107
ENSG00000005001	ENSG00000005001.10	PRSS22	4	5	0.8	1174	568	230	1551	535
ENSG00000005007	ENSG00000005007.14	UPF1	1	23	0.0434783	13539	1624	2241	445	1266	690	180	1250	169	85	682	96	576	299	2787	387	1027	1285	557	1037	110	265	354
ENSG00000005020	ENSG00000005020.13	SKAP2	4	12	0.333333	9472	622	9999	104065	1008	11788	895	357	35065	5436	14543	434
ENSG00000005022	ENSG00000005022.6	SLC25A5	1	3	0.333333	1034	225	387
ENSG00000005059	ENSG00000005059.16	MCUB	1	7	0.142857	98574	1108	3924	18187	1700	604	2147
ENSG00000005073	ENSG00000005073.6	HOXA11	1	1	1	1407
ENSG00000005075	ENSG00000005075.16	POLR2J	1	3	0.333333	2537	1645	676
ENSG00000005100	ENSG00000005100.13	DHX33	1	11	0.0909091	4881	982	1209	4756	725	1179	152	2645	400	1307	4295
ENSG00000005102	ENSG00000005102.14	MEOX1	1	2	0.5	17405	1455
ENSG00000005108	ENSG00000005108.17	THSD7A	1	27	0.037037	194795	42627	2612	47342	1330	59436	7219	4339	7735	1245	13237	905	16935	2275	1836	7092	4649	1333	3783	250	435	4331	19178	2808	349	2412	691
ENSG00000005156	ENSG00000005156.12	LIG3	3	19	0.157895	2379	2435	3334	1299	556	120	488	1583	1632	378	1084	393	307	579	332	1400	505	563	1483
ENSG00000005175	ENSG00000005175.10	RPAP3	12	16	0.75	3105	1083	3744	1193	5636	1322	1123	968	4962	1921	109	9147	1004	1064	673	3389
ENSG00000005187	ENSG00000005187.12	ACSM3	1	13	0.0769231	5858	5585	1323	3133	116	577	3196	970	4428	1313	106	4034	396
ENSG00000005189	ENSG00000005189.20	REXO5	13	19	0.684211	246	6098	1624	1062	5549	2536	1305	1109	156	987	3618	743	6631	471	3465	602	208	979	3059
ENSG00000005194	ENSG00000005194.15	CIAPIN1	1	8	0.125	6358	1437	2449	2443	1483	1220	811	977
ENSG00000005206	ENSG00000005206.17	SPPL2B	13	14	0.928571	5826	2721	1126	227	615	109	725	2196	672	322	128	600	6103	1351
ENSG00000005238	ENSG00000005238.20	FAM214B	1	8	0.125	7067	244	489	189	127	242	83	307
ENSG00000005243	ENSG00000005243.10	COPZ2	6	8	0.75	741	2906	560	469	452	2979	614	1996
ENSG00000005249	ENSG00000005249.13	PRKAR2B	2	10	0.2	25066	51635	6207	12551	5354	4460	2153	3732	136	2124
ENSG00000005302	ENSG00000005302.19	MSL3	10	12	0.833333	1427	527	338	562	547	584	782	1528	2843	3473	365	2274
ENSG00000005339	ENSG00000005339.15	CREBBP	2	30	0.0666667	28822	39517	16976	1291	9054	1377	325	1914	517	353	2919	638	2764	1216	1264	8747	805	432	5481	2042	4272	315	4344	674	905	1743	446	4098	302	1317
ENSG00000005379	ENSG00000005379.17	TSPOAP1	16	31	0.516129	797	261	579	531	1265	86	258	173	241	1726	401	814	637	1739	292	3300	169	357	84	353	586	599	79	642	386	476	189	81	215	661	1890
ENSG00000005381	ENSG00000005381.9	MPO	7	11	0.636364	145	351	192	96	82	862	2124	1872	495	855	791
ENSG00000005421	ENSG00000005421.9	PON1	1	8	0.125	6008	1533	1243	3744	3239	1644	3951	3102
ENSG00000005436	ENSG00000005436.14	GCFC2	11	16	0.6875	3939	4099	911	4874	1772	2140	1257	556	743	1048	7512	6672	1427	1665	4084	1145
ENSG00000005448	ENSG00000005448.17	WDR54	6	9	0.666667	336	494	386	92	323	892	99	179	78
ENSG00000005469	ENSG00000005469.12	CROT	3	17	0.176471	572	2617	10022	2059	156	7523	6147	102	1395	4459	80	231	9045	853	85	124	5456
ENSG00000005471	ENSG00000005471.19	ABCB4	3	27	0.111111	162	2710	9712	8165	1399	1149	1530	2762	2058	1088	218	2916	361	8101	4483	2697	1680	2045	1377	1021	3594	1583	2500	1001	1542	3006	832
ENSG00000005483	ENSG00000005483.23	KMT2E	1	26	0.0384615	23590	2639	21140	1072	3146	6811	965	1227	881	109	1412	2724	8211	942	10110	296	3244	165	518	393	139	1016	1051	108	168	956
ENSG00000005486	ENSG00000005486.17	RHBDD2	3	3	1	2568	1461	4143
ENSG00000005513	ENSG00000005513.10	SOX8	1	2	0.5	1383	740
ENSG00000005700	ENSG00000005700.15	IBTK	25	28	0.892857	6718	5910	2316	4415	1544	1291	447	2726	2452	1709	1246	1433	1134	85	456	5855	2211	1045	713	333	3694	1655	2599	570	9044	8440	854	823
ENSG00000005801	ENSG00000005801.18	ZNF195	3	5	0.6	7334	506	9085	954	154
ENSG00000005810	ENSG00000005810.20	MYCBP2	1	82	0.0121951	29799	8222	9249	5089	2933	232	2054	3838	139	1521	677	578	2598	6315	7199	645	9795	7601	902	6493	5679	635	4341	1054	89	11011	2339	1343	1204	2887	493	3180	1382	2172	1119	2007	2676	1777	967	1873	937	731	2498	3796	1734	5108	4516	1601	3501	682	710	12653	849	3840	22359	888	709	2025	2901	1074	1198	4291	1038	185	2537	1436	298	6039	1799	700	1492	1257	1917	805	360	1542	1116	1124	1218	3639	648	5503
ENSG00000005812	ENSG00000005812.11	FBXL3	4	4	1	4965	2790	3019	7620
ENSG00000005844	ENSG00000005844.19	ITGAL	11	30	0.366667	1297	1007	112	3510	122	1977	2242	153	4818	98	4825	349	1246	141	2507	103	4685	979	88	1252	3504	409	89	2634	3126	562	91	728	1137	1524
ENSG00000005882	ENSG00000005882.12	PDK2	2	10	0.2	1869	7806	442	724	192	1002	86	194	567	556
ENSG00000005884	ENSG00000005884.18	ITGA3	1	25	0.04	7431	323	3448	2538	380	467	1733	139	167	924	72	590	108	292	257	598	81	539	149	176	704	934	6335	355	743
ENSG00000005889	ENSG00000005889.16	ZFX	5	9	0.555556	1896	919	19884	6382	27555	236	362	529	1152
ENSG00000005893	ENSG00000005893.16	LAMP2	1	8	0.125	12336	1080	6228	944	1413	3642	704	10267
ENSG00000005961	ENSG00000005961.19	ITGA2B	1	29	0.0344828	3154	88	107	215	76	87	362	183	172	138	189	2431	233	109	84	92	187	978	133	571	609	620	123	99	116	479	237	188	1930
ENSG00000005981	ENSG00000005981.13	ASB4	2	4	0.5	9599	31755	8133	1020
ENSG00000006007	ENSG00000006007.12	GDE1	2	5	0.4	4514	6069	3059	2594	1263
ENSG00000006015	ENSG00000006015.18	REX1BD	4	4	1	94	335	1170	1174
ENSG00000006016	ENSG00000006016.12	CRLF1	1	8	0.125	6695	663	170	1382	101	2187	139	485
ENSG00000006025	ENSG00000006025.12	OSBPL7	16	22	0.727273	1300	107	188	629	369	119	909	383	84	80	185	754	600	686	183	2430	99	1115	113	85	203	138
ENSG00000006042	ENSG00000006042.12	TMEM98	1	7	0.142857	3089	72	1514	985	2007	3029	1249
ENSG00000006047	ENSG00000006047.13	YBX2	2	8	0.25	691	1415	843	557	179	242	691	105
ENSG00000006059	ENSG00000006059.4	KRT33A	3	6	0.5	991	706	1260	91	175	211
ENSG00000006062	ENSG00000006062.18	MAP3K14	1	15	0.0666667	26194	1184	1871	108	1481	10218	209	515	2281	494	2653	207	410	1273	362
ENSG00000006071	ENSG00000006071.16	ABCC8	10	38	0.263158	1601	4663	6496	1612	906	7204	4447	5203	295	10475	1244	2143	159	346	712	10086	1590	693	1033	647	2012	1998	938	224	99	1058	824	1758	4219	541	370	146	985	133	334	772	506	568
ENSG00000006116	ENSG00000006116.4	CACNG3	1	3	0.333333	89768	8015	6378
ENSG00000006118	ENSG00000006118.15	TMEM132A	1	10	0.1	2470	222	769	1549	1029	99	1414	743	487	420
ENSG00000006125	ENSG00000006125.18	AP2B1	18	21	0.857143	6579	4162	7369	2301	16009	2033	542	125	8614	3138	2116	8554	6809	13065	855	2275	8373	26399	925	6874	6275
ENSG00000006128	ENSG00000006128.12	TAC1	6	6	1	408	987	428	533	1449	3521
ENSG00000006194	ENSG00000006194.11	ZNF263	4	5	0.8	853	441	268	2304	822
ENSG00000006210	ENSG00000006210.7	CX3CL1	1	2	0.5	6995	2275
ENSG00000006282	ENSG00000006282.21	SPATA20	14	16	0.875	434	515	100	191	78	99	497	92	223	97	80	320	289	2070	781	179
ENSG00000006283	ENSG00000006283.18	CACNA1G	9	37	0.243243	7168	183	407	2074	516	166	2429	1861	11906	812	118	83	2900	1500	83	2504	866	224	1645	126	955	1616	876	837	1862	5425	762	1053	287	118	95	311	674	1833	2112	284	1487
ENSG00000006327	ENSG00000006327.14	TNFRSF12A	1	3	0.333333	723	235	81
ENSG00000006377	ENSG00000006377.11	DLX6	2	2	1	1224	1964
ENSG00000006432	ENSG00000006432.16	MAP3K9	2	11	0.181818	7685	39484	10920	928	6237	2186	1643	2215	1462	1043	1674
ENSG00000006451	ENSG00000006451.8	RALA	1	4	0.25	62805	3600	6094	9263
ENSG00000006453	ENSG00000006453.14	BAIAP2L1	1	13	0.0769231	38369	7228	34743	107	2701	1606	3195	1504	2548	1172	2062	10084	477
ENSG00000006459	ENSG00000006459.11	KDM7A	1	19	0.0526316	37553	5448	3885	1909	618	1853	4091	1222	5530	2306	8934	1927	865	1236	497	135	2416	1978	615
ENSG00000006468	ENSG00000006468.15	ETV1	6	13	0.461538	98	128	834	1400	9157	38180	3220	3958	20194	1538	3032	5590	4650
ENSG00000006530	ENSG00000006530.18	AGK	2	15	0.133333	4018	37578	3376	4563	9914	2858	1292	6166	12099	2979	4230	412	7354	2191	1177
ENSG00000006534	ENSG00000006534.17	ALDH3B1	1	9	0.111111	4904	3067	135	276	459	1688	723	3247	1640
ENSG00000006555	ENSG00000006555.11	TTC22	1	6	0.166667	12499	215	635	812	3505	545
ENSG00000006606	ENSG00000006606.9	CCL26	2	2	1	100	2099
ENSG00000006607	ENSG00000006607.14	FARP2	2	26	0.0769231	16695	30537	866	2695	3417	2176	4540	13569	2383	640	1450	4765	15190	5600	722	430	4159	7479	7477	708	5630	1016	336	1249	256	563
ENSG00000006611	ENSG00000006611.17	USH1C	1	26	0.0384615	10949	1712	106	3822	182	205	311	1811	972	151	284	1372	351	4579	4186	1380	566	3406	1132	2666	403	331	2779	1348	1080	1192
ENSG00000006625	ENSG00000006625.18	GGCT	1	3	0.333333	3887	1597	1567
ENSG00000006634	ENSG00000006634.8	DBF4	6	11	0.545455	1274	6753	1685	434	584	8414	783	2881	414	3413	2771
ENSG00000006638	ENSG00000006638.13	TBXA2R	1	2	0.5	5812	3915
ENSG00000006652	ENSG00000006652.15	IFRD1	8	11	0.727273	4980	134	827	1822	2847	84	90	5602	4103	418	2568
ENSG00000006659	ENSG00000006659.13	LGALS14	1	3	0.333333	2053	504	1808
ENSG00000006695	ENSG00000006695.12	COX10	4	6	0.666667	4674	2278	25061	57634	32041	14588
ENSG00000006704	ENSG00000006704.11	GTF2IRD1	1	26	0.0384615	53898	4626	2469	2542	1086	1488	2773	5579	5195	1028	1860	506	1118	4786	941	1293	7887	214	2144	1138	582	30195	896	3996	5992	1184
ENSG00000006712	ENSG00000006712.15	PAF1	11	13	0.846154	528	98	307	93	96	83	77	81	85	92	1539	121	78
ENSG00000006715	ENSG00000006715.16	VPS41	4	28	0.142857	11024	28837	6523	32216	8988	3320	20952	1133	5597	13024	2434	1477	1267	3599	1875	2032	4973	1371	1901	142	2388	6562	2016	1280	13193	105	1553	582
ENSG00000006740	ENSG00000006740.18	ARHGAP44	1	20	0.05	105048	1427	12385	6926	3743	9097	12009	2463	399	4943	397	2770	3285	674	1970	14404	769	5747	4297	5123
ENSG00000006744	ENSG00000006744.19	ELAC2	8	23	0.347826	581	138	1029	1271	1163	1424	991	4633	95	651	1414	899	81	1999	1647	1726	568	127	640	78	260	593	641
ENSG00000006747	ENSG00000006747.15	SCIN	3	15	0.2	7078	2841	23292	18137	2116	619	733	2301	6822	4211	3620	268	4761	2296	686
ENSG00000006756	ENSG00000006756.16	ARSD	6	9	0.666667	3466	3591	1179	2373	2111	4762	679	974	1088
ENSG00000006757	ENSG00000006757.12	PNPLA4	5	6	0.833333	1153	3841	155	9619	9886	1171
ENSG00000006788	ENSG00000006788.14	MYH13	18	40	0.45	1719	6666	1823	85	1929	89	2132	2587	90	111	3985	3757	1063	94	1092	3398	90	6958	851	1575	2265	3601	2313	1035	107	973	2764	87	2338	400	497	683	1272	84	2169	309	2960	102	1492	603
ENSG00000006831	ENSG00000006831.10	ADIPOR2	1	7	0.142857	63066	18327	4892	2425	251	2803	1870
ENSG00000006837	ENSG00000006837.12	CDKL3	4	12	0.333333	432	6267	9469	28345	2293	6977	3564	107	1435	2041	1717	3879
ENSG00000007001	ENSG00000007001.13	UPP2	6	6	1	3973	8884	2564	3470	2130	10852
ENSG00000007038	ENSG00000007038.11	PRSS21	4	5	0.8	97	344	710	1985	256
ENSG00000007047	ENSG00000007047.16	MARK4	1	16	0.0625	7349	3923	152	1316	90	1314	5190	6214	473	1758	91	6712	6684	3223	1856	2518
ENSG00000007062	ENSG00000007062.12	PROM1	2	27	0.0740741	7859	36685	3184	2225	7991	833	879	4785	2082	2827	4166	2258	5918	2007	4313	1595	954	1397	2015	1625	128	1404	3725	517	417	8312	1674
ENSG00000007080	ENSG00000007080.11	CCDC124	2	4	0.5	3361	6076	415	132
ENSG00000007129	ENSG00000007129.18	CEACAM21	3	6	0.5	861	1793	4718	999	344	592
ENSG00000007168	ENSG00000007168.14	PAFAH1B1	1	10	0.1	44092	27051	559	901	2964	2323	1302	2216	3557	1408
ENSG00000007171	ENSG00000007171.19	NOS2	2	26	0.0769231	1456	9011	672	982	4571	837	837	129	1710	90	4238	1013	708	1290	1328	383	1139	1116	793	1390	975	1566	399	444	954	1527
ENSG00000007174	ENSG00000007174.18	DNAH9	67	68	0.985294	9213	2070	1095	5630	1925	9635	3002	3930	3485	4246	2372	3870	1436	11830	4095	109	9962	743	8676	3431	322	5283	1238	2955	582	14148	8327	10957	3137	2483	2471	5066	3607	868	5747	4838	495	11679	2471	551	8963	3932	9938	2351	11550	375	201	11603	19104	14705	2344	3162	4893	1008	2172	3074	4811	2426	8222	2748	18004	5924	1920	1674	3280	4780	19381	7043
ENSG00000007202	ENSG00000007202.15	KIAA0100	24	38	0.631579	801	398	298	176	533	196	1205	534	258	114	672	108	157	665	1355	430	143	147	120	702	129	138	2919	3874	266	2261	228	357	493	84	682	1472	232	135	108	181	297	417
ENSG00000007216	ENSG00000007216.16	SLC13A2	1	11	0.0909091	15399	1111	110	530	112	1718	227	285	1142	633	511
ENSG00000007237	ENSG00000007237.19	GAS7	1	13	0.0769231	178310	37892	12041	10421	12218	3657	2920	5881	7396	1041	5770	1526	659
ENSG00000007255	ENSG00000007255.10	TRAPPC6A	1	5	0.2	12940	156	605	154	692
ENSG00000007264	ENSG00000007264.15	MATK	8	13	0.615385	882	179	373	98	90	594	1453	1809	80	81	190	396	86
ENSG00000007306	ENSG00000007306.15	CEACAM7	3	4	0.75	880	2795	6281	2636
ENSG00000007312	ENSG00000007312.14	CD79B	2	5	0.4	809	949	185	294	109
ENSG00000007314	ENSG00000007314.12	SCN4A	13	23	0.565217	98	126	285	468	2806	1478	237	1424	642	2240	1754	1746	5261	1895	627	547	722	1406	299	196	822	649	832
ENSG00000007341	ENSG00000007341.19	ST7L	11	14	0.785714	2013	5809	9992	2707	6367	7398	1499	268	3574	1256	20967	5174	8510	15839
ENSG00000007350	ENSG00000007350.17	TKTL1	1	12	0.0833333	9310	3923	1393	83	1341	2399	5419	2293	2001	2168	151	1557
ENSG00000007372	ENSG00000007372.25	PAX6	8	13	0.615385	99	3902	386	3567	791	94	704	5902	515	229	98	2577	690
ENSG00000007376	ENSG00000007376.8	RPUSD1	1	5	0.2	511	78	174	148	449
ENSG00000007384	ENSG00000007384.15	RHBDF1	1	17	0.0588235	7473	69	898	404	75	79	485	101	125	103	580	159	389	237	69	121	214
ENSG00000007392	ENSG00000007392.17	LUC7L	3	9	0.333333	1942	6494	12460	1930	6765	6046	2356	405	628
ENSG00000007402	ENSG00000007402.12	CACNA2D2	2	37	0.0540541	27018	41688	40144	6496	3230	3069	189	729	143	134	232	98	581	186	204	190	1278	79	82	103	830	4356	2084	235	107	144	284	91	205	239	103	148	121	150	171	104	81
ENSG00000007516	ENSG00000007516.14	BAIAP3	1	33	0.030303	4790	221	174	251	1318	147	98	332	119	117	243	84	98	376	508	80	151	75	99	119	149	374	95	91	80	94	162	342	175	75	72	78	77
ENSG00000007520	ENSG00000007520.4	TSR3	3	5	0.6	94	378	572	105	280
ENSG00000007541	ENSG00000007541.17	PIGQ	1	10	0.1	3969	1075	163	2124	279	130	1002	594	1275	573
ENSG00000007545	ENSG00000007545.16	CRAMP1	6	20	0.3	1981	10987	6045	5458	3231	11308	451	2062	576	2893	2426	89	2221	934	244	734	561	807	1498	3071
ENSG00000007866	ENSG00000007866.22	TEAD3	1	12	0.0833333	10186	1836	4185	995	733	109	902	875	209	212	77	178
ENSG00000007908	ENSG00000007908.16	SELE	13	13	1	310	577	672	1217	758	113	939	130	213	542	770	105	1219
ENSG00000007923	ENSG00000007923.17	DNAJC11	1	15	0.0666667	20691	2440	10583	13669	959	1226	5550	662	366	4500	1537	790	106	951	416
ENSG00000007933	ENSG00000007933.13	FMO3	2	8	0.25	1671	10994	3701	241	2576	3009	1845	819
ENSG00000007944	ENSG00000007944.15	MYLIP	2	6	0.333333	1147	10877	1209	481	1033	1344
ENSG00000007952	ENSG00000007952.18	NOX1	7	12	0.583333	3280	7123	241	338	95	88	10845	846	216	345	525	4551
ENSG00000007968	ENSG00000007968.7	E2F2	6	6	1	6053	2326	765	1782	2488	6186
ENSG00000008018	ENSG00000008018.9	PSMB1	4	5	0.8	4016	2821	2372	6260	1828
ENSG00000008056	ENSG00000008056.14	SYN1	5	12	0.416667	12153	104	1565	155	27476	798	91	98	856	352	97	1002
ENSG00000008083	ENSG00000008083.14	JARID2	1	17	0.0588235	127532	35971	41640	16366	18588	8589	3736	3090	2543	91	923	2841	806	524	193	3738	2800
ENSG00000008086	ENSG00000008086.13	CDKL5	1	17	0.0588235	81239	3659	53622	10831	4357	1922	2312	3600	7204	3033	5288	3942	552	3581	6591	5161	3123
ENSG00000008118	ENSG00000008118.10	CAMK1G	1	12	0.0833333	11182	4907	3102	2247	645	1414	1046	758	1535	239	568	127
ENSG00000008128	ENSG00000008128.23	CDK11A	5	19	0.263158	1426	996	2140	2849	3945	2623	384	85	548	595	1676	616	248	205	76	98	199	206	80
ENSG00000008130	ENSG00000008130.15	NADK	1	11	0.0909091	12842	3192	4641	572	159	781	675	160	75	401	506
ENSG00000008196	ENSG00000008196.13	TFAP2B	3	6	0.5	4434	4753	7381	1694	2062	2794
ENSG00000008197	ENSG00000008197.5	TFAP2D	7	7	1	1021	3476	9705	172	15794	5962	21320
ENSG00000008226	ENSG00000008226.20	DLEC1	6	36	0.166667	5906	14048	2316	212	1039	20238	1028	793	1918	4401	724	1111	816	622	444	231	106	2383	7158	667	916	536	1395	462	1980	522	1399	114	85	107	224	194	2423	1018	289	94
ENSG00000008256	ENSG00000008256.16	CYTH3	1	12	0.0833333	81942	2727	540	9108	4089	2338	223	183	4724	117	117	256
ENSG00000008277	ENSG00000008277.15	ADAM22	3	31	0.0967742	475	43149	97213	32483	6325	2097	8774	2942	1711	809	1431	1377	1560	6994	1999	218	3469	1923	225	1900	2560	7005	2651	2190	3316	7373	2375	352	4590	6414	3231
ENSG00000008282	ENSG00000008282.10	SYPL1	1	4	0.25	12857	1260	4552	1009
ENSG00000008283	ENSG00000008283.16	CYB561	1	5	0.2	8684	1193	262	444	491
ENSG00000008294	ENSG00000008294.22	SPAG9	1	29	0.0344828	40649	23101	8942	5723	9778	10315	899	5805	6905	1031	821	3366	1997	1043	1749	1031	219	1121	3095	577	2439	1333	707	2250	2606	2524	2160	3914	4319
ENSG00000008300	ENSG00000008300.17	CELSR3	1	34	0.0294118	1538	332	288	341	104	591	285	89	431	448	388	158	97	283	310	1264	192	257	269	912	505	221	92	233	206	420	538	470	82	268	348	326	764	1441
ENSG00000008311	ENSG00000008311.16	AASS	11	23	0.478261	10419	3979	2901	7744	109	1349	118	1410	1353	368	11437	182	2504	168	5291	96	999	5523	4416	1787	646	847	1230
ENSG00000008323	ENSG00000008323.16	PLEKHG6	13	15	0.866667	1310	1264	1220	384	219	335	898	133	160	306	324	115	7319	680	189
ENSG00000008324	ENSG00000008324.12	SS18L2	2	2	1	558	2820
ENSG00000008382	ENSG00000008382.16	MPND	3	12	0.25	107	1750	6915	1015	194	528	75	2079	93	497	990	660
ENSG00000008394	ENSG00000008394.13	MGST1	1	3	0.333333	6520	3226	6095
ENSG00000008405	ENSG00000008405.12	CRY1	1	12	0.0833333	70611	16835	3157	395	1197	79	1484	224	101	4257	74	785
ENSG00000008438	ENSG00000008438.5	PGLYRP1	1	2	0.5	3087	106
ENSG00000008441	ENSG00000008441.19	NFIX	2	10	0.2	29156	47494	312	409	1508	2941	2944	6133	2162	4244
ENSG00000008513	ENSG00000008513.16	ST3GAL1	2	9	0.222222	25766	46584	22534	203	9628	936	1318	1419	1937
ENSG00000008516	ENSG00000008516.18	MMP25	4	9	0.444444	398	2461	109	6486	100	136	567	78	157
ENSG00000008517	ENSG00000008517.19	IL32	2	6	0.333333	96	1550	138	370	169	750
ENSG00000008710	ENSG00000008710.20	PKD1	1	45	0.0222222	16096	121	268	213	118	435	188	410	366	452	877	197	314	468	219	934	127	93	66	390	679	602	295	180	124	1494	86	94	90	1659	87	224	77	2937	78	72	450	361	291	140	183	248	75	83	90
ENSG00000008735	ENSG00000008735.14	MAPK8IP2	10	11	0.909091	905	1328	127	121	303	118	90	723	155	3220	396
ENSG00000008838	ENSG00000008838.21	MED24	3	25	0.12	725	88	17143	320	372	1660	138	293	558	422	292	1299	779	879	443	348	109	315	2760	304	160	339	1601	339	139
ENSG00000008853	ENSG00000008853.18	RHOBTB2	1	9	0.111111	4319	745	484	582	246	2426	4001	859	1508
ENSG00000008869	ENSG00000008869.12	HEATR5B	33	35	0.942857	832	3957	2100	1276	3203	1722	1299	2770	764	2689	1205	1593	327	970	701	2832	3658	8360	614	2304	5081	3708	506	7086	777	5788	4992	1306	1290	1945	969	1492	9786	1788	6851
ENSG00000008952	ENSG00000008952.17	SEC62	1	7	0.142857	8749	1229	5655	249	2551	2374	4234
ENSG00000008988	ENSG00000008988.11	RPS20	3	3	1	221	291	422
ENSG00000009307	ENSG00000009307.17	CSDE1	2	19	0.105263	7717	9930	1619	399	615	2234	324	131	915	1955	85	3167	596	877	1218	3165	796	833	396
ENSG00000009335	ENSG00000009335.18	UBE3C	1	22	0.0454545	24471	5184	1181	4468	3655	2670	436	1549	2804	14699	5590	147	8931	3717	2477	2055	5540	17040	5373	101	2603	10540
ENSG00000009413	ENSG00000009413.16	REV3L	1	31	0.0322581	66277	4728	5849	12497	2695	875	1020	87	6320	1105	2138	943	4567	1770	1286	4838	1696	5222	2339	5174	8314	2101	1338	1937	6853	7187	1777	2092	969	2282	7204
ENSG00000009709	ENSG00000009709.12	PAX7	4	8	0.5	2614	572	996	55382	8699	2275	32335	8935
ENSG00000009724	ENSG00000009724.18	MASP2	6	10	0.6	83	157	1016	1872	316	5063	2786	3945	497	2527
ENSG00000009765	ENSG00000009765.15	IYD	1	4	0.25	20142	2801	1594	3799
ENSG00000009780	ENSG00000009780.16	FAM76A	4	8	0.5	1310	5066	1373	10470	4256	6040	4195	867
ENSG00000009790	ENSG00000009790.15	TRAF3IP3	8	16	0.5	2724	847	2130	150	197	270	99	9360	2329	109	1615	623	1141	1095	738	597
ENSG00000009830	ENSG00000009830.13	POMT2	1	20	0.05	8400	5507	1536	1748	1585	1528	683	2415	4783	2482	1939	1111	439	1076	3333	311	92	953	220	912
ENSG00000009844	ENSG00000009844.16	VTA1	4	7	0.571429	18828	3227	668	19004	8904	5369	14432
ENSG00000009950	ENSG00000009950.16	MLXIPL	2	16	0.125	8022	8398	169	312	862	141	5992	1812	249	75	159	91	183	81	1233	290
ENSG00000009954	ENSG00000009954.11	BAZ1B	1	19	0.0526316	10974	2264	9628	5575	3408	10624	6384	694	3115	758	2339	3203	8541	1157	2162	3134	1155	171	487
ENSG00000010017	ENSG00000010017.13	RANBP9	2	13	0.153846	14038	37952	1503	4427	7929	1953	1171	1445	1607	3255	1909	6605	3160
ENSG00000010030	ENSG00000010030.14	ETV7	2	7	0.285714	1866	9498	2292	1892	2258	1953	112
ENSG00000010072	ENSG00000010072.16	SPRTN	2	4	0.5	1164	7928	3378	1038
ENSG00000010165	ENSG00000010165.20	METTL13	4	7	0.571429	1619	1379	1656	2521	1400	2160	1954
ENSG00000010219	ENSG00000010219.14	DYRK4	2	14	0.142857	5671	20888	1312	719	1703	2983	303	2298	540	5125	2240	2767	2258	796
ENSG00000010244	ENSG00000010244.19	ZNF207	2	11	0.181818	1459	6590	1956	126	500	1398	2345	1177	1014	1280	144
ENSG00000010256	ENSG00000010256.11	UQCRC1	2	12	0.166667	249	3305	989	219	589	2096	233	134	112	330	352	442
ENSG00000010270	ENSG00000010270.14	STARD3NL	1	8	0.125	29026	6627	593	1919	109	2259	9138	1051
ENSG00000010278	ENSG00000010278.15	CD9	1	7	0.142857	24860	7097	682	1742	148	626	1487
ENSG00000010282	ENSG00000010282.15	HHATL	9	11	0.818182	1739	895	612	129	356	462	362	123	3023	398	201
ENSG00000010292	ENSG00000010292.13	NCAPD2	2	31	0.0645161	921	14491	282	495	299	3012	71	185	1907	339	96	95	3026	687	790	259	2236	351	86	76	275	713	79	81	350	88	473	181	732	103	250
ENSG00000010295	ENSG00000010295.20	IFFO1	8	9	0.888889	4255	150	798	271	626	122	264	6422	923
ENSG00000010310	ENSG00000010310.9	GIPR	12	13	0.923077	1178	1042	550	1458	1119	504	2122	214	326	126	93	3377	83
ENSG00000010318	ENSG00000010318.22	PHF7	4	10	0.4	1563	1075	447	5245	376	467	585	467	421	209
ENSG00000010319	ENSG00000010319.7	SEMA3G	1	15	0.0666667	2005	125	254	275	128	164	215	110	232	278	95	718	720	304	1453
ENSG00000010322	ENSG00000010322.16	NISCH	3	20	0.15	2108	735	12014	906	325	1335	2617	974	454	166	1171	321	4217	1140	1368	730	396	473	518	358
ENSG00000010327	ENSG00000010327.10	STAB1	1	68	0.0147059	5674	335	252	67	403	271	234	231	125	305	189	126	175	286	101	233	441	762	255	246	850	548	85	113	1142	595	159	184	171	475	88	133	151	204	159	377	536	117	90	104	215	210	156	256	308	176	109	394	100	379	83	109	92	105	355	85	143	85	99	80	86	84	87	85	75	114	82	86
ENSG00000010361	ENSG00000010361.14	FUZ	5	10	0.5	259	279	551	163	1787	119	339	78	85	1039
ENSG00000010379	ENSG00000010379.16	SLC6A13	2	14	0.142857	2731	16037	924	4603	635	1933	7421	1050	1876	271	757	499	985	305
ENSG00000010404	ENSG00000010404.18	IDS	6	8	0.75	741	667	2274	2641	1590	5905	3215	3706
ENSG00000010438	ENSG00000010438.17	PRSS3	1	4	0.25	1029	1026	403	405
ENSG00000010539	ENSG00000010539.12	ZNF200	4	4	1	1150	584	285	7807
ENSG00000010610	ENSG00000010610.10	CD4	3	9	0.333333	10409	119	13670	458	1063	726	1090	304	384
ENSG00000010626	ENSG00000010626.15	LRRC23	6	7	0.857143	509	85	454	652	2444	2703	863
ENSG00000010671	ENSG00000010671.18	BTK	1	18	0.0555556	10747	509	2834	1553	7308	320	1417	417	740	596	179	726	553	515	1357	641	518	3237
ENSG00000010704	ENSG00000010704.19	HFE	1	5	0.2	3324	209	1095	158	953
ENSG00000010803	ENSG00000010803.17	SCMH1	1	15	0.0666667	55808	24688	465	9190	8501	25867	3395	37831	4497	21704	2091	8865	3313	5256	264
ENSG00000010810	ENSG00000010810.17	FYN	2	13	0.153846	26338	65953	60503	5361	6326	3819	964	2616	3647	1572	99	19744	12551
ENSG00000010818	ENSG00000010818.11	HIVEP2	1	9	0.111111	108051	53319	7329	1021	1015	3407	3233	796	5840
ENSG00000010932	ENSG00000010932.17	FMO1	1	8	0.125	9458	9323	7614	3220	1914	992	810	1985
ENSG00000011007	ENSG00000011007.13	ELOA	1	10	0.1	5442	764	896	376	1581	107	1382	250	567	2386
ENSG00000011009	ENSG00000011009.11	LYPLA2	1	9	0.111111	1406	247	111	488	107	132	87	101	81
ENSG00000011021	ENSG00000011021.23	CLCN6	2	22	0.0909091	781	8655	703	2807	3140	905	652	1602	874	884	238	571	4192	238	205	88	1376	845	186	835	92	1482
ENSG00000011028	ENSG00000011028.14	MRC2	1	29	0.0344828	36627	1144	187	137	519	4115	160	1910	1619	477	737	1017	1153	267	109	346	101	707	297	5911	97	187	561	133	93	336	187	983	92
ENSG00000011083	ENSG00000011083.9	SLC6A7	1	13	0.0769231	4367	1804	194	1951	1722	1123	128	963	127	493	195	528	3782
ENSG00000011105	ENSG00000011105.14	TSPAN9	2	8	0.25	6199	117457	77164	379	1315	714	404	1227
ENSG00000011114	ENSG00000011114.15	BTBD7	1	10	0.1	36662	1032	29864	2107	4246	3404	1994	2808	2189	2736
ENSG00000011132	ENSG00000011132.12	APBA3	3	10	0.3	1234	88	5220	89	92	774	99	954	104	91
ENSG00000011143	ENSG00000011143.19	MKS1	11	17	0.647059	421	1883	422	1249	353	389	674	547	1355	255	2075	338	103	675	537	84	112
ENSG00000011198	ENSG00000011198.10	ABHD5	3	6	0.5	8236	2853	9121	3083	2612	585
ENSG00000011201	ENSG00000011201.12	ANOS1	2	13	0.153846	32084	76027	26351	9055	2397	14562	2122	14133	14193	2721	959	1130	1265
ENSG00000011243	ENSG00000011243.19	AKAP8L	12	13	0.923077	8316	6477	294	1871	106	82	435	884	1446	88	239	16537	86
ENSG00000011258	ENSG00000011258.16	MBTD1	2	16	0.125	628	33933	4544	1285	1513	10328	2962	562	204	623	325	6230	1703	411	501	11508
ENSG00000011260	ENSG00000011260.14	UTP18	11	13	0.846154	2347	2795	2556	4457	2415	1138	2700	283	4765	2660	5699	2919	778
ENSG00000011275	ENSG00000011275.19	RNF216	13	16	0.8125	20402	8023	11030	1620	8458	1118	3993	4151	4266	1525	2189	875	59250	11036	17028	876
ENSG00000011295	ENSG00000011295.16	TTC19	7	9	0.777778	85	1669	767	999	313	2211	18448	1368	671
ENSG00000011304	ENSG00000011304.22	PTBP1	2	14	0.142857	1907	4117	399	83	93	126	73	304	838	1312	457	93	1780	73
ENSG00000011332	ENSG00000011332.22	DPF1	3	11	0.272727	1405	83	3298	268	696	206	1056	93	2383	1282	146
ENSG00000011347	ENSG00000011347.10	SYT7	1	12	0.0833333	24582	4640	4075	921	3451	3944	5019	4803	3382	421	552	4343
ENSG00000011376	ENSG00000011376.12	LARS2	6	21	0.285714	2902	2784	5557	17108	2095	27161	11762	15356	2117	9064	2900	2704	4474	4068	12555	2858	1626	2146	3700	17720	5394
ENSG00000011405	ENSG00000011405.14	PIK3C2A	1	32	0.03125	38041	13047	4870	1710	1038	1574	131	9042	1322	81	2780	2448	6486	368	2213	472	480	973	3025	1694	2012	5126	2337	1227	1308	2595	2671	1984	90	339	87	1413
ENSG00000011422	ENSG00000011422.12	PLAUR	3	6	0.5	2374	2121	8675	905	3067	3081
ENSG00000011426	ENSG00000011426.11	ANLN	20	23	0.869565	6221	2659	6787	1167	2557	354	4591	1195	2053	689	282	1112	640	1007	601	92	959	274	879	12175	4464	5802	2639
ENSG00000011451	ENSG00000011451.21	WIZ	5	12	0.416667	1430	5354	1960	1448	5623	922	1077	576	1213	208	234	947
ENSG00000011454	ENSG00000011454.18	RABGAP1	13	25	0.52	15917	27275	1495	2877	584	5827	387	653	1235	11587	5014	4672	44888	4888	3127	607	1816	347	12995	424	7355	869	679	2016	1327
ENSG00000011465	ENSG00000011465.18	DCN	2	7	0.285714	4069	13624	6095	1107	3885	1303	5401
ENSG00000011478	ENSG00000011478.13	QPCTL	5	6	0.833333	502	1880	2828	101	2897	989
ENSG00000011485	ENSG00000011485.15	PPP5C	2	12	0.166667	6530	21614	701	6836	303	925	2183	130	954	104	1319	151
ENSG00000011523	ENSG00000011523.15	CEP68	1	6	0.166667	12870	1652	1301	3463	4571	929
ENSG00000011566	ENSG00000011566.15	MAP4K3	1	33	0.030303	58768	21726	12796	5806	558	3345	1542	5639	184	87	101	10129	5790	1455	8141	6474	403	2438	2011	1156	4297	2156	1785	5864	81	5035	1882	4425	2018	78	3827	2564	1124
ENSG00000011590	ENSG00000011590.14	ZBTB32	1	6	0.166667	8293	1489	249	108	125	180
ENSG00000011600	ENSG00000011600.12	TYROBP	4	4	1	405	149	181	2583
ENSG00000011638	ENSG00000011638.11	LDAF1	2	4	0.5	2338	9158	3404	5326
ENSG00000011677	ENSG00000011677.13	GABRA3	1	9	0.111111	86549	18728	60845	28669	30932	16618	10215	7691	21166
ENSG00000012048	ENSG00000012048.24	BRCA1	3	22	0.136364	1155	8237	9192	1499	606	4241	2485	1321	985	402	8368	5789	1966	3092	3232	3656	500	6197	5934	1868	1417	1840
ENSG00000012061	ENSG00000012061.16	ERCC1	9	9	1	399	1876	750	1126	2200	1860	826	217	3951
ENSG00000012124	ENSG00000012124.17	CD22	3	13	0.230769	2788	472	3111	1413	146	2449	204	95	2863	125	475	430	330
ENSG00000012171	ENSG00000012171.20	SEMA3B	6	16	0.375	777	148	394	78	179	1817	91	112	84	305	260	77	248	100	89	457
ENSG00000012174	ENSG00000012174.12	MBTPS2	5	10	0.5	3360	1852	6124	1763	14963	912	8363	360	2204	1460
ENSG00000012211	ENSG00000012211.13	PRICKLE3	3	8	0.375	1545	707	3927	304	775	92	790	637
ENSG00000012223	ENSG00000012223.13	LTF	1	16	0.0625	5005	3257	311	353	934	3631	466	836	1464	814	1003	1698	1957	1935	1166	1710
ENSG00000012232	ENSG00000012232.10	EXTL3	3	6	0.5	11797	2034	13015	6168	5422	7442
ENSG00000012504	ENSG00000012504.15	NR1H4	4	10	0.4	18443	632	17375	21314	2279	1488	337	3624	21066	1252
ENSG00000012660	ENSG00000012660.14	ELOVL5	1	7	0.142857	53109	3678	15519	917	1745	2492	1322
ENSG00000012779	ENSG00000012779.12	ALOX5	3	13	0.230769	8053	13173	16254	11727	812	3485	11665	710	1607	199	190	287	1221
ENSG00000012817	ENSG00000012817.16	KDM5D	11	26	0.423077	117	1145	1304	246	1655	3777	123	2609	418	115	10460	95	4156	122	274	83	115	4879	566	437	451	172	187	283	153	95
ENSG00000012822	ENSG00000012822.16	CALCOCO1	7	14	0.5	2137	339	861	1409	409	1637	3323	212	467	506	356	232	494	978
ENSG00000012963	ENSG00000012963.15	UBR7	10	10	1	2382	690	1323	2801	193	3245	476	887	1901	4568
ENSG00000012983	ENSG00000012983.12	MAP4K5	2	32	0.0625	289	27084	18605	461	3161	6054	88	978	6294	2005	2449	1270	6070	7683	1292	1292	884	1004	168	912	2290	288	1918	83	359	2410	390	5133	437	2684	2730	3014
ENSG00000013016	ENSG00000013016.16	EHD3	3	5	0.6	9425	4920	11041	626	4463
ENSG00000013275	ENSG00000013275.8	PSMC4	6	10	0.6	907	124	1738	83	101	4988	85	139	207	474
ENSG00000013288	ENSG00000013288.9	MAN2B2	3	18	0.166667	1229	1668	8497	1876	4012	1183	2380	894	2268	4298	3777	499	829	95	2939	3024	2434	1143
ENSG00000013293	ENSG00000013293.6	SLC7A14	1	7	0.142857	58822	25287	2224	12298	2699	2147	12911
ENSG00000013297	ENSG00000013297.12	CLDN11	2	2	1	3870	9196
ENSG00000013306	ENSG00000013306.16	SLC25A39	1	11	0.0909091	1133	134	431	255	651	141	202	326	185	78	79
ENSG00000013364	ENSG00000013364.19	MVP	1	14	0.0714286	10004	203	2659	78	1637	923	3219	1136	74	2380	983	178	912	376
ENSG00000013374	ENSG00000013374.17	NUB1	8	14	0.571429	3501	3606	2183	1329	2885	177	3918	6691	735	766	5209	1604	690	235
ENSG00000013375	ENSG00000013375.17	PGM3	4	12	0.333333	2164	2010	1538	4029	913	1768	1053	2612	1474	2314	1458	981
ENSG00000013392	ENSG00000013392.8	RWDD2A	2	2	1	868	942
ENSG00000013441	ENSG00000013441.17	CLK1	1	12	0.0833333	2701	235	1022	378	1590	88	732	79	1595	308	622	453
ENSG00000013503	ENSG00000013503.10	POLR3B	23	27	0.851852	5918	2613	85	2552	232	6675	1816	1646	12891	12703	4849	16236	2914	1844	1238	3184	549	6683	9911	2426	1954	4109	32434	593	4404	2644	5165
ENSG00000013523	ENSG00000013523.11	ANGEL1	7	9	0.777778	3120	910	419	583	2503	304	12004	522	1222
ENSG00000013561	ENSG00000013561.18	RNF14	4	8	0.5	1536	2705	1061	3347	1292	3028	1250	2799
ENSG00000013563	ENSG00000013563.14	DNASE1L1	1	7	0.142857	3456	350	80	1205	140	78	100
ENSG00000013573	ENSG00000013573.17	DDX11	2	26	0.0769231	4298	5275	521	299	2811	1060	251	395	1624	974	352	1265	120	1518	257	113	894	2637	319	702	260	115	408	296	181	75
ENSG00000013583	ENSG00000013583.10	HEBP1	3	3	1	10621	1944	11672
ENSG00000013588	ENSG00000013588.9	GPRC5A	1	3	0.333333	16578	2912	304
ENSG00000013619	ENSG00000013619.15	MAMLD1	1	7	0.142857	81923	17159	6898	2189	29471	6444	1957
ENSG00000013725	ENSG00000013725.14	CD6	1	12	0.0833333	34659	917	623	726	1195	2287	355	1698	1643	208	275	860
ENSG00000013810	ENSG00000013810.21	TACC3	6	15	0.4	1777	144	3837	2099	209	3971	405	1406	269	1999	180	823	3531	87	115
ENSG00000014123	ENSG00000014123.10	UFL1	6	18	0.333333	1195	1090	886	926	2066	5630	1922	983	1081	1724	2238	5147	1130	90	1633	324	558	622
ENSG00000014138	ENSG00000014138.9	POLA2	4	17	0.235294	4210	770	1103	7162	2731	614	1365	522	746	5194	1209	710	4280	284	887	264	1129
ENSG00000014164	ENSG00000014164.7	ZC3H3	4	11	0.363636	2055	1549	28357	32160	6738	76	103	2360	24596	572	1953
ENSG00000014216	ENSG00000014216.16	CAPN1	10	21	0.47619	687	159	276	2324	119	876	656	373	97	15936	851	741	105	1235	84	1060	461	100	239	361	387
ENSG00000014257	ENSG00000014257.17	ACP3	1	9	0.111111	10690	3284	458	5111	4997	2282	4860	2717	3862
ENSG00000014641	ENSG00000014641.21	MDH1	1	8	0.125	5441	836	1879	1595	5403	407	545	833
ENSG00000014824	ENSG00000014824.14	SLC30A9	2	17	0.117647	10855	16330	2245	2322	371	11890	3652	10323	10711	2739	2188	1200	463	3333	4965	2425	7756
ENSG00000014914	ENSG00000014914.21	MTMR11	10	16	0.625	352	448	224	170	459	121	248	156	79	1075	249	517	294	244	448	305
ENSG00000014919	ENSG00000014919.13	COX15	5	8	0.625	2225	1989	286	2844	2887	2486	1884	1629
ENSG00000015133	ENSG00000015133.20	CCDC88C	3	29	0.103448	792	7970	48947	15984	1135	2355	421	707	325	11948	986	3474	5332	1499	3093	1366	1124	1111	1786	3630	2435	2986	3088	1651	5587	1803	2150	1026	4268
ENSG00000015153	ENSG00000015153.15	YAF2	2	3	0.666667	430	75833	786
ENSG00000015171	ENSG00000015171.21	ZMYND11	1	14	0.0714286	44434	29760	11146	15481	669	1760	530	781	1050	4626	424	869	294	3259
ENSG00000015285	ENSG00000015285.12	WAS	11	11	1	297	1123	100	109	93	646	1098	203	206	253	1672
ENSG00000015413	ENSG00000015413.10	DPEP1	1	10	0.1	16585	5393	223	136	182	268	87	79	128	80
ENSG00000015475	ENSG00000015475.19	BID	1	5	0.2	24206	6091	4314	1119	2425
ENSG00000015479	ENSG00000015479.20	MATR3	1	14	0.0714286	13433	6347	960	337	864	490	1186	300	2396	433	91	2472	500	3060
ENSG00000015520	ENSG00000015520.15	NPC1L1	10	18	0.555556	863	1874	413	287	1210	593	180	1213	235	9512	215	593	171	3407	272	505	118	2153
ENSG00000015532	ENSG00000015532.10	XYLT2	1	10	0.1	7354	285	270	444	199	87	249	283	954	1428
ENSG00000015568	ENSG00000015568.13	RGPD5	22	22	1	7245	1581	435	4042	345	4564	6040	2121	2107	83	167	922	266	262	944	93	3168	3544	727	7060	2567	7850
ENSG00000015592	ENSG00000015592.17	STMN4	1	6	0.166667	14549	1218	639	414	891	3065
ENSG00000015676	ENSG00000015676.18	NUDCD3	2	5	0.4	5124	57264	22987	11954	6175
ENSG00000016082	ENSG00000016082.15	ISL1	2	5	0.4	841	2759	1896	1341	2052
ENSG00000016391	ENSG00000016391.11	CHDH	2	8	0.25	5083	16861	663	714	1038	799	491	742
ENSG00000016402	ENSG00000016402.14	IL20RA	1	6	0.166667	27537	5515	1781	573	3838	2265
ENSG00000016490	ENSG00000016490.16	CLCA1	4	13	0.307692	4283	171	2571	5651	2960	964	2242	2094	2012	587	1056	2896	842
ENSG00000016602	ENSG00000016602.9	CLCA4	1	13	0.0769231	12653	138	3302	1504	350	1403	3425	1359	1819	576	2302	1281	354
ENSG00000016864	ENSG00000016864.19	GLT8D1	1	9	0.111111	4950	84	2327	1061	223	193	340	118	154
ENSG00000017260	ENSG00000017260.20	ATP2C1	2	27	0.0740741	252	35640	1495	2483	2716	3166	899	12121	1035	1023	3095	4629	852	2099	89	1872	5935	3760	1162	12271	930	1944	568	809	540	1128	1560
ENSG00000017427	ENSG00000017427.17	IGF1	2	3	0.666667	4519	55952	16942
ENSG00000017483	ENSG00000017483.16	SLC38A5	8	16	0.5	745	1409	86	632	89	476	136	3034	606	88	209	631	221	772	92	501
ENSG00000017797	ENSG00000017797.13	RALBP1	1	9	0.111111	37299	3555	4856	2084	964	4982	2393	246	1844
ENSG00000018189	ENSG00000018189.13	RUFY3	1	17	0.0588235	39767	859	805	3961	4849	1595	3135	4652	1612	3926	521	4192	890	5246	2750	1364	2099
ENSG00000018236	ENSG00000018236.15	CNTN1	1	23	0.0434783	215764	1579	8533	3484	2128	5143	3458	136	2902	664	1647	4111	270	14943	21674	12052	20958	2383	3420	4709	2520	1093	40739
ENSG00000018280	ENSG00000018280.17	SLC11A1	8	14	0.571429	584	1140	781	1368	418	334	167	1914	1169	88	1485	989	438	139
ENSG00000018408	ENSG00000018408.15	WWTR1	2	6	0.333333	455	83875	30326	14365	1710	5023
ENSG00000018510	ENSG00000018510.18	AGPS	1	19	0.0526316	27219	13968	2346	95	3910	1370	3059	16266	6397	13534	10961	4489	1852	5775	2394	5787	7360	2379	14268
ENSG00000018610	ENSG00000018610.15	STEEP1	2	6	0.333333	4846	14763	971	1758	1084	1538
ENSG00000018625	ENSG00000018625.15	ATP1A2	1	22	0.0454545	5032	181	1961	526	239	705	2298	831	129	176	701	130	3886	524	138	236	253	199	185	2608	151	1309
ENSG00000018699	ENSG00000018699.13	TTC27	10	19	0.526316	2142	3175	6264	9720	14069	2167	5503	6471	23884	30907	2770	21475	19362	4645	4305	23874	1282	4841	3258
ENSG00000018869	ENSG00000018869.18	ZNF582	4	4	1	1387	1242	278	4816
ENSG00000019102	ENSG00000019102.12	VSIG2	4	6	0.666667	496	501	847	944	109	722
ENSG00000019144	ENSG00000019144.20	PHLDB1	4	22	0.181818	6116	662	1358	8722	2245	2556	433	105	3096	3342	160	3002	1405	131	1181	84	2104	2000	251	5057	169	790
ENSG00000019169	ENSG00000019169.11	MARCO	1	16	0.0625	26762	852	1160	2798	80	2905	312	3473	113	499	93	8178	1143	556	647	1086
ENSG00000019186	ENSG00000019186.10	CYP24A1	4	11	0.363636	222	1238	1888	3758	1178	1589	3593	792	500	98	2407
ENSG00000019485	ENSG00000019485.14	PRDM11	1	7	0.142857	34883	360	511	21587	14791	4459	1151
ENSG00000019505	ENSG00000019505.8	SYT13	1	5	0.2	30133	1261	1547	5908	2026
ENSG00000019549	ENSG00000019549.13	SNAI2	2	2	1	745	907
ENSG00000019582	ENSG00000019582.17	CD74	1	8	0.125	5300	191	559	1078	317	1367	495	312
ENSG00000019991	ENSG00000019991.18	HGF	7	17	0.411765	7011	3902	1388	4926	6999	1528	13573	3587	5042	3379	5712	1237	2782	862	533	111	2632
ENSG00000019995	ENSG00000019995.6	ZRANB1	1	8	0.125	23286	5183	1526	483	7310	1345	154	1085
ENSG00000020129	ENSG00000020129.16	NCDN	6	6	1	883	1078	1097	568	340	1317
ENSG00000020181	ENSG00000020181.18	ADGRA2	1	18	0.0555556	17361	13920	301	155	291	695	499	1422	479	129	1045	155	1960	1016	415	498	493	236
ENSG00000020256	ENSG00000020256.20	ZFP64	2	5	0.4	4519	20806	1106	4320	6694
ENSG00000020426	ENSG00000020426.11	MNAT1	7	7	1	61265	1717	10164	3558	6594	60866	88393
ENSG00000020577	ENSG00000020577.14	SAMD4A	2	12	0.166667	157	133949	34443	11527	2526	8623	3960	5563	4711	1278	7996	4295
ENSG00000020633	ENSG00000020633.19	RUNX3	3	4	0.75	1856	8229	11822	4592
ENSG00000020922	ENSG00000020922.13	MRE11	19	19	1	884	1816	4748	6162	797	2331	4529	931	2577	3573	3076	1354	3069	8837	1325	8574	1277	5845	9729
ENSG00000021300	ENSG00000021300.14	PLEKHB1	6	7	0.857143	2385	1465	1082	1084	2788	4845	613
ENSG00000021355	ENSG00000021355.13	SERPINB1	6	6	1	1217	1732	549	1631	84	1843
ENSG00000021461	ENSG00000021461.18	CYP3A43	1	12	0.0833333	8266	2573	4970	3245	564	1291	5896	1114	2930	1622	1697	2206
ENSG00000021488	ENSG00000021488.13	SLC7A9	9	12	0.75	1040	3671	290	1509	243	1467	641	1297	14488	1537	8844	2464
ENSG00000021574	ENSG00000021574.14	SPAST	1	16	0.0625	23245	1943	9190	15746	876	283	10735	1385	8083	238	140	4715	1389	1521	2210	7115
ENSG00000021645	ENSG00000021645.20	NRXN3	15	20	0.75	71716	34842	19168	347259	5743	57890	5100	88480	6494	146897	8663	801	774	19675	479079	196375	28223	5367	107174	56151
ENSG00000021762	ENSG00000021762.20	OSBPL5	1	21	0.047619	36046	2457	4044	249	1372	789	11601	315	2885	872	957	483	1346	5823	401	82	474	308	1735	609	1502
ENSG00000021776	ENSG00000021776.11	AQR	3	34	0.0882353	5248	3419	7853	4500	3835	2207	1012	2085	4101	2136	1946	3119	6600	1953	3078	4724	3422	2039	3472	2916	592	3123	3338	3553	1791	1885	6495	1070	677	2905	3142	4482	2711	2935
ENSG00000021826	ENSG00000021826.18	CPS1	21	37	0.567568	16438	2938	930	2203	2846	5348	1958	565	924	909	1551	880	3789	993	1489	2771	1484	1419	3557	4129	21160	1306	780	2424	5197	415	1822	3586	2422	1966	1796	2467	4988	6617	766	1166	750
ENSG00000021852	ENSG00000021852.14	C8B	9	11	0.818182	5680	3109	1941	2505	2295	3493	1996	2683	7360	1456	2251
ENSG00000022267	ENSG00000022267.19	FHL1	1	5	0.2	9272	427	601	493	1229
ENSG00000022277	ENSG00000022277.13	RTF2	5	8	0.625	4534	1282	2213	6986	29125	3506	116	885
ENSG00000022355	ENSG00000022355.18	GABRA1	3	9	0.333333	2373	3273	11450	7328	2222	6915	8196	4615	1242
ENSG00000022556	ENSG00000022556.16	NLRP2	2	12	0.166667	3531	4204	3207	3793	479	1318	933	3706	309	3596	2877	3272
ENSG00000022567	ENSG00000022567.10	SLC45A4	1	8	0.125	53466	32223	1747	620	821	1119	3202	499
ENSG00000022840	ENSG00000022840.17	RNF10	1	16	0.0625	11436	5897	2019	2473	79	3043	2058	276	186	1128	238	1295	4210	4339	103	639
ENSG00000022976	ENSG00000022976.16	ZNF839	1	7	0.142857	5931	4734	2707	1042	2977	140	2099
ENSG00000023041	ENSG00000023041.12	ZDHHC6	6	10	0.6	1054	1563	1163	1496	2144	3871	1015	718	89	1332
ENSG00000023171	ENSG00000023171.20	GRAMD1B	2	19	0.105263	49649	96473	6734	9749	568	1103	4430	2877	1780	1130	1860	992	282	2422	590	1086	3857	306	3281
ENSG00000023191	ENSG00000023191.17	RNH1	9	10	0.9	2116	2574	1407	484	643	81	135	315	2917	104
ENSG00000023228	ENSG00000023228.14	NDUFS1	1	18	0.0555556	5658	1107	2493	721	1185	91	442	1876	759	1186	616	3326	5379	2702	2115	952	98	2262
ENSG00000023287	ENSG00000023287.13	RB1CC1	1	23	0.0434783	27107	1332	1385	167	6977	2094	5653	6301	253	87	268	1619	748	89	10140	2889	112	6281	1046	4392	2301	3244	857
ENSG00000023318	ENSG00000023318.9	ERP44	1	11	0.0909091	38611	2240	5287	30190	1310	2302	1817	8632	930	21436	2253
ENSG00000023330	ENSG00000023330.15	ALAS1	3	11	0.272727	416	361	3066	1128	680	923	548	1331	3035	706	1599
ENSG00000023445	ENSG00000023445.16	BIRC3	6	8	0.75	4265	103	2486	766	2053	4724	539	107
ENSG00000023516	ENSG00000023516.9	AKAP11	1	12	0.0833333	13757	264	5985	3193	1305	1350	565	4590	4437	763	3587	1399
ENSG00000023572	ENSG00000023572.10	GLRX2	1	3	0.333333	4059	3380	824
ENSG00000023608	ENSG00000023608.5	SNAPC1	8	9	0.888889	4287	176	1283	7354	1818	707	3336	10409	2046
ENSG00000023697	ENSG00000023697.13	DERA	6	8	0.75	45521	1154	1493	2888	19360	50105	3577	308
ENSG00000023734	ENSG00000023734.11	STRAP	2	9	0.222222	721	6251	587	3377	1215	2385	1885	893	1904
ENSG00000023839	ENSG00000023839.12	ABCC2	19	31	0.612903	1730	7452	1191	206	413	2628	1875	1015	3455	1108	1936	561	1904	1317	1415	4163	1305	131	11037	282	759	146	2248	1555	5676	1705	421	1158	1178	3474	705
ENSG00000023892	ENSG00000023892.12	DEF6	1	10	0.1	11717	648	1657	87	5118	173	1052	128	866	212
ENSG00000023902	ENSG00000023902.14	PLEKHO1	2	5	0.4	624	5007	704	369	1332
ENSG00000023909	ENSG00000023909.10	GCLM	6	6	1	4449	2853	3686	1018	1889	5454
ENSG00000024048	ENSG00000024048.11	UBR2	2	46	0.0434783	9336	18157	1961	9283	2002	729	5519	2779	823	1318	15044	89	2513	1464	3014	1311	723	1732	136	929	2527	2113	1636	419	2975	2300	106	325	831	2328	980	1989	654	3846	419	3075	238	1862	591	1665	1054	3222	1682	3344	1182	1361
ENSG00000024422	ENSG00000024422.12	EHD2	4	5	0.8	3019	1492	7205	10144	4347
ENSG00000024526	ENSG00000024526.17	DEPDC1	2	11	0.181818	2256	4821	417	411	1389	2846	1052	433	2119	1171	717
ENSG00000024862	ENSG00000024862.18	CCDC28A	3	5	0.6	2176	3543	5241	2984	4360
ENSG00000025039	ENSG00000025039.15	RRAGD	1	6	0.166667	24255	6927	829	1410	5085	4229
ENSG00000025156	ENSG00000025156.13	HSF2	1	12	0.0833333	12542	155	760	2571	2871	905	1927	419	623	4216	3473	410
ENSG00000025293	ENSG00000025293.17	PHF20	2	17	0.117647	29411	40967	4605	10867	4631	6037	1403	515	27540	13600	685	3286	10117	3369	7252	1755	6437
ENSG00000025423	ENSG00000025423.11	HSD17B6	1	4	0.25	10419	7808	2620	2108
ENSG00000025434	ENSG00000025434.19	NR1H3	7	9	0.777778	1050	531	429	565	97	192	5894	234	194
ENSG00000025708	ENSG00000025708.14	TYMP	4	9	0.444444	184	157	525	794	304	426	99	104	82
ENSG00000025770	ENSG00000025770.19	NCAPH2	1	19	0.0526316	8001	878	94	79	163	80	370	457	1644	506	131	137	141	91	85	101	100	94	68
ENSG00000025772	ENSG00000025772.8	TOMM34	5	6	0.833333	3721	1165	3065	2955	5150	239
ENSG00000025796	ENSG00000025796.14	SEC63	1	20	0.05	28371	4482	2908	8369	591	1319	2310	2149	102	1726	1630	1326	3638	3751	182	10335	1737	4486	3651	960
ENSG00000025800	ENSG00000025800.14	KPNA6	1	13	0.0769231	46453	2131	400	821	1038	1083	1243	314	710	2791	938	2585	646
ENSG00000026025	ENSG00000026025.16	VIM	3	9	0.333333	751	664	2876	87	761	350	456	404	850
ENSG00000026103	ENSG00000026103.25	FAS	1	8	0.125	12122	4505	1051	1541	152	1183	1261	751
ENSG00000026297	ENSG00000026297.17	RNASET2	6	8	0.75	3548	3862	1830	3592	4010	4758	2972	1252
ENSG00000026508	ENSG00000026508.21	CD44	1	17	0.0588235	37204	3533	6424	2934	6680	1246	2835	475	2724	1471	1861	1758	1191	3402	4401	2266	7396
ENSG00000026559	ENSG00000026559.14	KCNG1	1	2	0.5	12505	4758
ENSG00000026652	ENSG00000026652.15	AGPAT4	2	8	0.25	41635	65618	11937	649	4056	2587	6903	2787
ENSG00000026751	ENSG00000026751.17	SLAMF7	1	6	0.166667	8837	1306	210	921	737	857
ENSG00000026950	ENSG00000026950.17	BTN3A1	1	9	0.111111	2959	260	1414	1580	160	91	1076	419	1587
ENSG00000027001	ENSG00000027001.10	MIPEP	16	18	0.888889	2625	4545	2344	4358	4650	564	5102	1778	3389	17371	1608	1892	1202	26315	3780	45732	3477	26099
ENSG00000027075	ENSG00000027075.17	PRKCH	1	13	0.0769231	68760	51822	2430	3437	1589	2254	3822	186	27822	43418	1193	17147	1798
ENSG00000027644	ENSG00000027644.5	INSRR	1	21	0.047619	4233	1560	99	211	1829	198	2163	399	137	205	75	232	82	181	695	193	495	126	317	136	289
ENSG00000027697	ENSG00000027697.16	IFNGR1	1	6	0.166667	12165	654	1631	646	2490	2241
ENSG00000027847	ENSG00000027847.14	B4GALT7	1	5	0.2	3918	2760	1011	287	525
ENSG00000027869	ENSG00000027869.12	SH2D2A	5	8	0.625	580	784	742	188	4040	170	1857	601
ENSG00000028116	ENSG00000028116.18	VRK2	2	12	0.166667	1958	35121	742	1388	1914	1184	33377	8574	3212	4466	6483	12874
ENSG00000028137	ENSG00000028137.19	TNFRSF1B	1	9	0.111111	21626	2061	688	507	338	856	551	7348	4568
ENSG00000028203	ENSG00000028203.19	VEZT	1	11	0.0909091	34053	5078	5666	3275	3418	4553	7423	5019	6414	1678	3906
ENSG00000028277	ENSG00000028277.22	POU2F2	5	14	0.357143	9807	132	161	4693	17428	97	3283	152	94	82	1390	1558	128	275
ENSG00000028310	ENSG00000028310.18	BRD9	14	15	0.933333	751	352	1507	421	1549	653	2521	2755	1217	1306	2142	4536	950	4891	845
ENSG00000028528	ENSG00000028528.15	SNX1	1	14	0.0714286	16400	5432	543	4648	2532	953	478	2109	198	1365	2771	1522	450	635
ENSG00000028839	ENSG00000028839.10	TBPL1	1	6	0.166667	26656	2307	166	1495	97	2289
ENSG00000029153	ENSG00000029153.15	ARNTL2	1	16	0.0625	35158	1716	6115	3859	5076	1667	1858	799	10294	482	160	944	755	12327	2140	2199
ENSG00000029363	ENSG00000029363.17	BCLAF1	1	12	0.0833333	7025	2707	986	1356	141	2344	1002	2382	1097	986	5551	149
ENSG00000029364	ENSG00000029364.12	SLC39A9	1	6	0.166667	24628	17866	10974	1502	834	2496
ENSG00000029534	ENSG00000029534.22	ANK1	1	42	0.0238095	39374	23966	5964	559	1303	1206	822	311	3266	1456	403	552	1103	577	721	5180	2536	1670	234	1896	429	2001	1330	1269	88	1031	373	489	696	228	2048	127	1637	280	1872	1461	11631	3789	4524	1717	311	5676
ENSG00000029559	ENSG00000029559.7	IBSP	5	6	0.833333	2714	92	95	3390	4421	597
ENSG00000029639	ENSG00000029639.11	TFB1M	5	6	0.833333	2956	12602	1372	11675	24757	2190
ENSG00000029725	ENSG00000029725.17	RABEP1	1	17	0.0588235	26173	23126	3031	2674	8651	3525	3729	6717	1236	2105	3131	4845	3661	871	2131	926	1616
ENSG00000029993	ENSG00000029993.15	HMGB3	1	4	0.25	2218	301	937	474
ENSG00000030066	ENSG00000030066.14	NUP160	7	35	0.2	259	7259	312	2219	543	1077	13486	265	2265	1249	2026	296	2063	268	452	77	3534	1255	757	1534	1012	1507	3347	105	93	93	4832	795	3318	195	1627	1389	1723	2625	1148
ENSG00000030110	ENSG00000030110.14	BAK1	1	5	0.2	2389	1606	351	1083	126
ENSG00000030304	ENSG00000030304.15	MUSK	5	14	0.357143	13690	4316	8134	1794	36784	13265	14401	5611	7704	668	8159	510	1971	12467
ENSG00000030419	ENSG00000030419.17	IKZF2	4	8	0.5	1165	1499	783	90608	6952	27582	8058	5706
ENSG00000030582	ENSG00000030582.18	GRN	1	12	0.0833333	3823	123	115	476	101	113	236	199	89	219	92	89
ENSG00000031003	ENSG00000031003.11	FAM13B	10	23	0.434783	11584	1884	440	6356	618	3860	18674	657	2071	22787	2190	402	3073	2100	700	626	3443	2643	230	2685	94	829	1595
ENSG00000031081	ENSG00000031081.11	ARHGAP31	1	11	0.0909091	70311	2953	12387	1305	684	7558	2483	5607	2560	7098	4079
ENSG00000031691	ENSG00000031691.7	CENPQ	5	8	0.625	6705	695	1034	606	8092	7271	135	3459
ENSG00000031698	ENSG00000031698.13	SARS1	1	10	0.1	9849	4303	981	1305	609	3423	545	284	695	357
ENSG00000031823	ENSG00000031823.14	RANBP3	1	16	0.0625	20087	6321	9557	91	8141	869	920	3316	2230	728	912	508	1872	2562	515	140
ENSG00000032219	ENSG00000032219.19	ARID4A	11	23	0.478261	1097	1719	3253	1012	12429	89	4679	4619	1211	398	14525	1643	514	529	3194	2334	5276	1684	3127	217	401	652	4856
ENSG00000032389	ENSG00000032389.13	EIPR1	3	8	0.375	23014	16400	80561	43050	17131	2714	1417	2905
ENSG00000032444	ENSG00000032444.17	PNPLA6	13	31	0.419355	170	175	3371	90	321	212	302	87	299	493	90	78	6822	185	87	353	254	2437	193	282	169	173	239	689	85	443	1565	1496	249	97	170
ENSG00000032742	ENSG00000032742.18	IFT88	24	25	0.96	7123	8481	6791	1099	597	653	3745	774	1531	697	2139	3101	10687	9870	5166	7229	2771	2056	1237	8917	2436	7067	7368	19665	238
ENSG00000033011	ENSG00000033011.14	ALG1	3	12	0.25	893	124	2131	1908	372	739	185	645	1138	1502	1008	992
ENSG00000033030	ENSG00000033030.15	ZCCHC8	2	13	0.153846	1772	6037	2147	998	5822	115	583	547	280	1210	1897	247	3565
ENSG00000033050	ENSG00000033050.9	ABCF2	7	14	0.5	662	1316	661	82	1061	840	2418	190	103	369	2051	234	521	687
ENSG00000033100	ENSG00000033100.17	CHPF2	2	3	0.666667	773	795	783
ENSG00000033122	ENSG00000033122.21	LRRC7	1	26	0.0384615	109739	81712	31649	33587	8953	3357	93223	48808	5788	8174	17163	1047	3375	2184	2186	1996	4796	7749	211	1488	4160	8931	22931	13428	17932	13953
ENSG00000033170	ENSG00000033170.17	FUT8	2	10	0.2	42406	105618	54211	117	13118	39636	52294	2125	8907	8711
ENSG00000033178	ENSG00000033178.13	UBA6	2	32	0.0625	4341	14431	527	3029	716	3833	3104	1795	3258	1241	669	883	12977	2276	707	1159	3469	2026	3384	934	106	768	1436	85	1172	1323	2593	1172	740	903	209	3698
ENSG00000033327	ENSG00000033327.13	GAB2	1	9	0.111111	136744	30200	23105	1262	1431	1216	325	1232	903
ENSG00000033627	ENSG00000033627.18	ATP6V0A1	5	21	0.238095	1884	5417	1502	1982	7441	720	2077	2288	4023	3119	3696	560	437	3207	1664	273	6215	944	5271	310	6566
ENSG00000033800	ENSG00000033800.14	PIAS1	2	13	0.153846	31955	55195	259	3478	659	6889	11035	8927	1744	706	4557	2275	3874
ENSG00000033867	ENSG00000033867.17	SLC4A7	1	25	0.04	31568	3619	11124	839	2283	2246	7145	2257	834	2067	6737	2111	4392	1445	2269	2410	394	2568	184	2709	1635	3907	2641	3796	2403
ENSG00000034053	ENSG00000034053.15	APBA2	2	14	0.142857	35361	74003	58038	20085	1053	16983	1057	4176	3022	3594	1048	1450	5486	3045
ENSG00000034152	ENSG00000034152.19	MAP2K3	1	11	0.0909091	13443	398	1618	215	1149	923	1191	497	7013	1210	609
ENSG00000034239	ENSG00000034239.11	CLXN	5	5	1	3590	703	668	573	4240
ENSG00000034510	ENSG00000034510.6	TMSB10	1	2	0.5	284	271
ENSG00000034533	ENSG00000034533.12	ASTE1	3	5	0.6	912	142	5288	2166	1756
ENSG00000034677	ENSG00000034677.13	RNF19A	1	9	0.111111	21599	12339	4939	921	3999	475	2278	1544	607
ENSG00000034693	ENSG00000034693.15	PEX3	1	11	0.0909091	7969	3699	5124	2795	297	107	548	2457	4219	5953	3894
ENSG00000034713	ENSG00000034713.8	GABARAPL2	3	3	1	331	1129	9069
ENSG00000034971	ENSG00000034971.17	MYOC	1	2	0.5	13285	1887
ENSG00000035115	ENSG00000035115.22	SH3YL1	4	9	0.444444	10868	3160	2128	13265	930	1909	978	5045	5862
ENSG00000035141	ENSG00000035141.8	FAM136A	2	2	1	623	3362
ENSG00000035403	ENSG00000035403.18	VCL	1	21	0.047619	44707	27516	154	1646	1890	7550	821	5682	673	4072	1194	1348	3615	2722	1122	1876	1616	2752	2071	407	3123
ENSG00000035499	ENSG00000035499.13	DEPDC1B	2	10	0.2	12818	39428	1778	616	1885	3921	32893	2122	4130	1160
ENSG00000035664	ENSG00000035664.11	DAPK2	2	11	0.181818	6030	56415	11971	32061	8776	829	3457	1079	12618	116	3307
ENSG00000035681	ENSG00000035681.9	NSMAF	1	30	0.0333333	16499	7437	95	79	3642	7715	284	104	13486	1763	1733	2540	1072	522	96	1263	99	386	1329	309	1727	1269	3297	792	431	1750	1009	457	136	1451
ENSG00000035687	ENSG00000035687.10	ADSS2	1	12	0.0833333	13866	772	4229	8157	260	1036	2538	1255	1007	1549	4544	1648
ENSG00000035720	ENSG00000035720.8	STAP1	8	8	1	12154	4229	1704	4045	2102	7181	2306	12939
ENSG00000035862	ENSG00000035862.12	TIMP2	1	4	0.25	51039	2812	13251	1657
ENSG00000035928	ENSG00000035928.17	RFC1	1	24	0.0416667	14762	5871	2933	14588	883	3145	1965	617	3360	3983	1202	2412	1934	1663	1662	185	141	123	1863	121	4261	3761	1599	1003
ENSG00000036054	ENSG00000036054.13	TBC1D23	1	18	0.0555556	18577	1981	1759	6766	4385	90	823	1647	1193	2735	2608	1548	3859	1290	4221	2881	1572	2615
ENSG00000036257	ENSG00000036257.14	CUL3	1	15	0.0666667	27087	22017	20755	973	1941	4350	725	2133	579	2477	2513	1786	13753	3546	3823
ENSG00000036448	ENSG00000036448.10	MYOM2	32	36	0.888889	5586	1284	5034	136	1372	10032	80	2847	829	2640	2451	626	5649	4617	2154	1449	2155	2422	1892	1612	3460	92	2188	564	6428	111	1609	5299	189	536	4909	11490	254	1197	1003	1207
ENSG00000036473	ENSG00000036473.8	OTC	4	9	0.444444	14517	2366	11464	19845	2189	5001	80	2836	9023
ENSG00000036530	ENSG00000036530.9	CYP46A1	7	14	0.5	6544	618	7604	475	6545	782	8131	176	1854	3112	632	3324	710	300
ENSG00000036549	ENSG00000036549.13	ZZZ3	5	14	0.357143	40929	75	1781	6043	47194	2390	87	706	1369	657	2553	7601	2150	296
ENSG00000036565	ENSG00000036565.15	SLC18A1	10	15	0.666667	1975	1356	627	3990	1232	1541	258	5995	82	14124	938	1605	284	211	1381
ENSG00000036672	ENSG00000036672.16	USP2	2	12	0.166667	7951	12472	523	194	96	186	520	87	145	166	175	264
ENSG00000036828	ENSG00000036828.17	CASR	1	6	0.166667	70135	2706	4140	13399	6070	1450
ENSG00000037042	ENSG00000037042.9	TUBG2	4	10	0.4	281	202	322	2265	324	1972	115	259	83	118
ENSG00000037241	ENSG00000037241.7	RPL26L1	2	3	0.666667	396	8417	813
ENSG00000037280	ENSG00000037280.16	FLT4	1	29	0.0344828	17709	882	217	119	107	268	259	2616	79	1807	1095	826	289	98	160	300	403	298	143	100	1775	410	2187	957	399	1026	1305	851	5577
ENSG00000037474	ENSG00000037474.15	NSUN2	3	18	0.166667	127	621	6203	2278	1113	1717	2081	1092	4928	639	1032	2441	287	1411	587	328	1637	2228
ENSG00000037637	ENSG00000037637.11	FBXO42	4	9	0.444444	36819	9249	10885	38023	784	1979	482	691	502
ENSG00000037749	ENSG00000037749.13	MFAP3	1	2	0.5	10545	2902
ENSG00000037757	ENSG00000037757.14	MRI1	5	5	1	150	844	2431	86	3072
ENSG00000037897	ENSG00000037897.17	METTL1	2	5	0.4	716	1137	93	160	151
ENSG00000037965	ENSG00000037965.6	HOXC8	1	1	1	1368
ENSG00000038002	ENSG00000038002.9	AGA	1	8	0.125	1822	584	718	1225	1053	1786	1034	1405
ENSG00000038210	ENSG00000038210.14	PI4K2B	1	9	0.111111	17889	2589	1277	2362	1333	3158	4593	567	7810
ENSG00000038219	ENSG00000038219.13	BOD1L1	1	25	0.04	7277	4440	501	534	2411	1527	626	1340	2032	1777	1159	3893	1476	1593	950	1223	3659	341	1029	77	1046	2296	94	411	6709
ENSG00000038274	ENSG00000038274.18	MAT2B	1	6	0.166667	6252	1358	172	2523	849	518
ENSG00000038295	ENSG00000038295.8	TLL1	1	20	0.05	115307	3312	1496	527	8212	4373	6387	10755	13907	2585	1130	11656	1912	2718	5494	9014	2899	13097	7935	1214
ENSG00000038358	ENSG00000038358.15	EDC4	1	28	0.0357143	2601	386	273	244	102	84	320	84	92	105	117	99	102	83	75	91	340	85	84	79	134	108	102	101	84	92	390	224
ENSG00000038382	ENSG00000038382.23	TRIO	1	56	0.0178571	126942	9422	6434	3652	1783	3937	7197	11920	14034	5635	21450	1009	4200	722	2043	1728	474	4705	3668	3002	6185	99	765	609	832	600	3047	2912	1725	1892	4783	582	13105	40997	1443	2619	5677	1125	1335	2796	2297	568	1222	256	963	2295	2217	4306	4064	829	214	267	3938	1735	2528	619
ENSG00000038427	ENSG00000038427.16	VCAN	5	14	0.357143	11489	6509	3073	83	18171	6952	14697	3268	2320	5279	1433	17377	7419	144
ENSG00000038532	ENSG00000038532.17	CLEC16A	19	23	0.826087	12984	4544	6572	1815	1323	378	4163	1929	3495	20082	16887	4495	14832	2377	1664	3219	4170	9260	59592	2975	2032	40241	11782
ENSG00000038945	ENSG00000038945.15	MSR1	8	9	0.888889	14605	2585	6316	4206	8920	4752	6619	22951	10199
ENSG00000039068	ENSG00000039068.20	CDH1	2	15	0.133333	833	63258	6530	125	1348	1342	275	1049	2019	3520	2575	1173	4547	1349	3492
ENSG00000039123	ENSG00000039123.16	MTREX	1	26	0.0384615	14179	1667	3517	920	11198	1496	1559	1066	473	1816	2428	1266	2138	5303	8026	11438	640	8778	9313	2706	5003	4935	3552	1731	6745	1737
ENSG00000039139	ENSG00000039139.11	DNAH5	65	78	0.833333	13137	2931	4653	951	1489	1127	1919	687	1705	561	2249	9247	479	839	5384	3528	4846	735	1894	88	5910	4918	561	2774	1491	313	1030	1649	2942	8636	5658	2932	561	1377	8580	383	321	5176	828	2763	2651	2701	2781	1386	872	1318	13532	207	1297	3079	2364	5219	3473	495	5458	1133	364	2780	3074	3738	4507	653	943	873	13582	1319	496	5570	1782	6261	1898	1361	624	1866	6069	6686	412	8504
ENSG00000039319	ENSG00000039319.17	ZFYVE16	1	18	0.0555556	19338	6563	2538	928	3090	1978	2620	1186	717	898	3982	686	379	2321	13266	830	803	2388
ENSG00000039523	ENSG00000039523.20	RIPOR1	1	21	0.047619	9509	121	165	659	94	153	94	94	77	725	74	84	83	829	263	125	258	129	88	108	134
ENSG00000039537	ENSG00000039537.15	C6	9	17	0.529412	10125	1373	1645	3834	9583	4510	4643	4127	10365	1325	888	296	3569	973	3784	452	6234
ENSG00000039560	ENSG00000039560.14	RAI14	2	17	0.117647	30396	70512	38340	7684	4023	726	2357	648	234	1365	922	4127	2880	1105	1838	3252	890
ENSG00000039600	ENSG00000039600.11	SOX30	4	4	1	2215	1840	7914	11508
ENSG00000039650	ENSG00000039650.12	PNKP	3	16	0.1875	251	608	972	723	87	107	203	950	81	74	89	79	162	76	97	83
ENSG00000039987	ENSG00000039987.7	BEST2	9	9	1	702	515	1197	91	347	158	87	205	1355
ENSG00000040199	ENSG00000040199.18	PHLPP2	3	18	0.166667	9527	11780	11888	5917	2570	2215	403	2105	4124	2891	1941	3078	5083	289	1551	1136	2218	2745
ENSG00000040275	ENSG00000040275.17	SPDL1	1	11	0.0909091	4504	2472	2129	596	99	78	1879	1774	392	2120	2434
ENSG00000040341	ENSG00000040341.18	STAU2	13	14	0.928571	6914	1406	29121	20218	15411	55655	1509	1718	9880	8428	12335	30450	129309	1148
ENSG00000040487	ENSG00000040487.13	SLC66A1	2	7	0.285714	4710	6791	732	662	143	603	1159
ENSG00000040531	ENSG00000040531.16	CTNS	3	11	0.272727	275	2871	7176	1324	6066	119	1134	89	1209	1682	260
ENSG00000040608	ENSG00000040608.14	RTN4R	1	1	1	24960
ENSG00000040633	ENSG00000040633.13	PHF23	1	4	0.25	1585	151	617	89
ENSG00000040731	ENSG00000040731.10	CDH10	2	11	0.181818	50980	55585	1557	423	23597	1507	4317	6592	5472	989	3422
ENSG00000040933	ENSG00000040933.16	INPP4A	1	24	0.0416667	73878	920	532	12645	2233	283	1654	916	546	4201	1961	512	6091	1301	1063	3654	3969	1002	876	262	2401	4146	4061	10332
ENSG00000041353	ENSG00000041353.10	RAB27B	1	5	0.2	48866	1630	4878	3558	1105
ENSG00000041357	ENSG00000041357.16	PSMA4	8	8	1	1365	246	263	1544	601	676	810	2091
ENSG00000041515	ENSG00000041515.16	MYO16	4	34	0.117647	36013	46511	14708	58051	7772	13038	13532	2712	21064	10949	10623	16816	5185	9538	11869	47537	3739	767	2265	27473	16448	10661	27004	5308	2570	263	45189	19482	4645	1923	12713	23524	14482	26975
ENSG00000041802	ENSG00000041802.11	LSG1	7	13	0.538462	1928	3436	162	559	5423	939	5814	1512	90	2076	2437	1417	2325
ENSG00000041880	ENSG00000041880.15	PARP3	9	10	0.9	645	550	172	199	87	270	208	226	1396	415
ENSG00000041982	ENSG00000041982.17	TNC	1	27	0.037037	26827	3288	1391	1401	763	3559	1367	268	2165	8683	578	606	2914	2304	8620	1577	4068	1134	2560	2019	763	3518	1147	797	2664	2397	2705
ENSG00000041988	ENSG00000041988.16	THAP3	2	5	0.4	195	3206	1596	2037	300
ENSG00000042062	ENSG00000042062.13	RIPOR3	1	21	0.047619	60269	10605	3905	4797	274	1130	216	337	173	78	3614	2000	4361	1316	635	654	1356	488	2574	1793	469
ENSG00000042088	ENSG00000042088.14	TDP1	14	16	0.875	607	6307	2473	1176	3752	4509	4724	3883	448	3694	626	2151	1392	25832	13687	9855
ENSG00000042286	ENSG00000042286.15	AIFM2	1	8	0.125	8636	386	2193	492	2586	1037	1501	590
ENSG00000042317	ENSG00000042317.17	SPATA7	4	11	0.363636	5543	1937	2667	20507	9387	925	1651	1708	1909	4330	240
ENSG00000042429	ENSG00000042429.12	MED17	9	11	0.818182	3237	2406	2934	86	872	1349	994	4115	5545	2081	1976
ENSG00000042445	ENSG00000042445.14	RETSAT	5	10	0.5	2473	658	538	458	3289	1242	245	73	200	257
ENSG00000042493	ENSG00000042493.16	CAPG	1	9	0.111111	8158	165	101	199	1879	353	537	2393	579
ENSG00000042753	ENSG00000042753.12	AP2S1	2	4	0.5	4621	6414	665	191
ENSG00000042781	ENSG00000042781.14	USH2A	21	71	0.295775	673	3172	53428	37298	1991	952	472	1497	29512	2764	38181	3676	14448	14402	9955	7151	1042	1592	6185	14740	78038	7943	2192	1841	1111	5093	4788	127	2596	21453	1941	45868	1344	5719	22243	5145	30521	33710	537	11020	9327	883	10587	20973	1327	6190	20795	3092	14610	8624	3184	3734	541	2000	13054	6837	907	15259	1639	12990	47653	4532	2806	20170	1825	797	6787	1319	4451	5423	2943
ENSG00000042813	ENSG00000042813.8	ZPBP	7	7	1	3358	7729	23632	26678	12775	34720	45719
ENSG00000042832	ENSG00000042832.12	TG	41	47	0.87234	1047	1505	1521	1510	8641	499	201	3448	435	5121	3719	382	551	1326	1013	5134	1285	3036	1513	6110	3812	5567	4368	2079	5486	7233	12064	1920	3485	1096	1487	2224	724	10608	28488	1564	4013	1604	2295	7670	65020	997	17048	3005	15095	1523	1015
ENSG00000042980	ENSG00000042980.14	ADAM28	2	22	0.0909091	5778	9816	192	1119	1950	6655	910	2544	2550	3349	1034	1332	2696	3824	2029	1343	324	6279	1259	676	1717	551
ENSG00000043039	ENSG00000043039.7	BARX2	1	3	0.333333	60528	5783	8216
ENSG00000043093	ENSG00000043093.15	DCUN1D1	1	6	0.166667	14733	1487	2524	13593	215	2064
ENSG00000043143	ENSG00000043143.22	JADE2	3	11	0.272727	9846	2073	13968	7620	755	1242	2126	1505	7064	3005	1597
ENSG00000043355	ENSG00000043355.12	ZIC2	1	2	0.5	1806	213
ENSG00000043462	ENSG00000043462.13	LCP2	3	20	0.15	4161	5293	12109	443	981	3383	2236	1309	117	3815	105	99	1497	2228	699	1461	3312	607	1548	1910
ENSG00000043514	ENSG00000043514.17	TRIT1	1	10	0.1	25900	3208	1093	2469	2021	325	250	2579	312	2187
ENSG00000043591	ENSG00000043591.6	ADRB1	NA	0	NA
ENSG00000044012	ENSG00000044012.4	GUCA2B	1	2	0.5	1139	668
ENSG00000044090	ENSG00000044090.13	CUL7	19	25	0.76	825	445	143	569	100	300	837	78	1040	278	103	144	303	184	341	1121	267	89	1726	168	103	1168	149	93	255
ENSG00000044115	ENSG00000044115.21	CTNNA1	7	17	0.411765	28412	1147	26665	1978	12227	2715	58493	1197	16706	13300	6611	545	3838	1116	175	1642	1089
ENSG00000044446	ENSG00000044446.12	PHKA2	1	32	0.03125	29442	1712	1221	2277	3585	1269	2034	1480	1245	2476	4306	2334	2640	675	1142	246	3854	1177	7720	1937	744	802	203	111	635	4154	785	1443	1839	1971	733	548
ENSG00000044459	ENSG00000044459.15	CNTLN	2	25	0.08	7862	82826	9370	616	37144	24323	10705	21379	1796	8096	1376	24172	21444	6280	14223	6314	84	41334	5200	1483	1357	587	17403	2508	15484
ENSG00000044524	ENSG00000044524.11	EPHA3	3	16	0.1875	19372	82586	130395	683	53746	3356	7788	695	5009	5938	9715	1982	17865	802	22093	6777
ENSG00000044574	ENSG00000044574.9	HSPA5	7	7	1	97	366	638	89	113	281	986
ENSG00000046604	ENSG00000046604.14	DSG2	1	14	0.0714286	19942	1528	865	134	839	2198	117	6098	4017	789	2321	2214	1205	2868
ENSG00000046647	ENSG00000046647.14	GEMIN8	4	4	1	3555	4628	929	10908
ENSG00000046651	ENSG00000046651.16	OFD1	5	22	0.227273	164	1131	2167	87	5382	1799	324	2473	1715	1999	1709	1335	892	546	1666	364	1132	1300	3271	769	493	280
ENSG00000046653	ENSG00000046653.15	GPM6B	2	7	0.285714	9074	21841	2100	3375	2392	1048	3207
ENSG00000046774	ENSG00000046774.10	MAGEC2	1	2	0.5	647	308
ENSG00000046889	ENSG00000046889.19	PREX2	1	39	0.025641	65310	1631	2364	5081	3173	7500	6194	8506	2583	4704	8253	698	2610	4826	2973	160	2401	4335	2769	2889	3294	2480	8265	1084	6129	2617	787	681	634	6328	6639	4138	7691	10969	34285	546	25090	6840	6706
ENSG00000047056	ENSG00000047056.18	WDR37	11	13	0.846154	15147	5613	2007	305	3926	1747	7094	2673	7355	1289	18950	557	4188
ENSG00000047188	ENSG00000047188.16	YTHDC2	23	29	0.793103	1189	9618	1408	6093	1259	1234	3275	1786	1251	6037	287	4160	230	80	87	2029	4945	2187	366	1761	1072	356	11736	1721	2592	6561	751	1124	91
ENSG00000047230	ENSG00000047230.15	CTPS2	13	18	0.722222	9393	3643	586	4748	146	1520	1938	6223	4643	7687	2855	104	28270	18814	3030	7464	18678	976
ENSG00000047249	ENSG00000047249.18	ATP6V1H	13	13	1	1308	8491	3450	11913	2650	3444	9267	5959	23479	2245	12961	12864	27552
ENSG00000047315	ENSG00000047315.17	POLR2B	1	24	0.0416667	7349	4321	3505	130	384	4207	5464	157	1096	3358	243	101	4401	1386	318	3170	1156	1083	81	253	773	377	4666	499
ENSG00000047346	ENSG00000047346.13	FAM214A	2	12	0.166667	705	64148	1895	319	746	3321	3967	850	6390	6358	2206	2437
ENSG00000047365	ENSG00000047365.13	ARAP2	6	32	0.1875	14533	14101	1102	755	1652	16742	6006	9445	10779	1818	3363	823	953	466	7685	2392	658	188	13906	4480	3565	3535	1460	2514	2773	6476	15544	8430	1081	1971	6392	5410
ENSG00000047410	ENSG00000047410.14	TPR	4	50	0.08	1414	2315	2987	4440	340	456	418	79	716	400	276	1148	919	947	517	76	1559	1577	505	941	2764	1004	438	1001	284	432	1936	92	1255	1398	876	318	952	208	534	930	778	613	3837	1224	249	1893	1099	105	1899	1483	129	846	2757	602
ENSG00000047457	ENSG00000047457.14	CP	9	18	0.5	8948	2071	782	1593	1023	3926	2237	1133	10164	1319	1073	1633	1332	2342	924	435	1427	2519
ENSG00000047578	ENSG00000047578.14	KATNIP	2	27	0.0740741	23723	44468	10159	2234	17441	28993	3402	16797	1033	1989	2200	4706	12637	18345	8663	1412	2248	7161	4718	3386	1569	1446	1735	1843	580	110	604
ENSG00000047579	ENSG00000047579.20	DTNBP1	7	9	0.777778	10673	723	13508	10268	11943	22185	59663	8570	1306
ENSG00000047597	ENSG00000047597.7	XK	2	2	1	8079	33087
ENSG00000047617	ENSG00000047617.17	ANO2	14	24	0.583333	22391	1253	66898	21439	1962	2614	20400	1219	6480	48536	6518	4757	6686	84718	12379	19854	2227	144	13026	20965	358	1939	10170	1989
ENSG00000047621	ENSG00000047621.12	C12orf4	9	13	0.692308	2189	1714	4106	4285	108	6373	518	868	11680	4965	8903	587	622
ENSG00000047634	ENSG00000047634.15	SCML1	1	7	0.142857	6390	1236	478	3301	389	1521	1291
ENSG00000047648	ENSG00000047648.23	ARHGAP6	1	12	0.0833333	409533	57551	7940	2296	4117	2610	1053	8415	12878	12280	1666	2702
ENSG00000047662	ENSG00000047662.5	FAM184B	1	17	0.0588235	71514	1107	1757	545	11587	4770	23764	4474	1395	5366	5038	5408	2659	2604	1414	1120	1063
ENSG00000047849	ENSG00000047849.22	MAP4	3	20	0.15	17454	20704	49514	6349	2923	1544	1011	2395	6037	25426	1516	3584	630	121	1485	1875	9733	2070	1895	224
ENSG00000047932	ENSG00000047932.14	GOPC	1	8	0.125	22939	1428	2095	1544	2511	1123	2537	3469
ENSG00000047936	ENSG00000047936.11	ROS1	18	43	0.418605	7027	2144	1712	4876	5153	1002	6022	650	1449	269	840	3377	1357	780	1027	2174	4157	12768	334	376	2194	2197	330	1799	888	3462	8727	1515	767	88	3794	7725	2914	1808	2937	1228	1615	915	6025	738	1152	7656	12171
ENSG00000048028	ENSG00000048028.12	USP28	1	25	0.04	21109	1624	10732	905	6262	691	1426	976	1521	1836	3532	5767	2275	1218	1380	3021	625	161	1366	1442	116	795	516	1479	2067
ENSG00000048052	ENSG00000048052.24	HDAC9	2	25	0.08	238	88956	4813	1029	2265	35320	5145	9928	2991	467	17529	61103	21247	13018	4828	26189	35708	244	5918	313	38480	61212	18203	21575	20069
ENSG00000048140	ENSG00000048140.18	TSPAN17	1	8	0.125	3913	87	842	1981	1057	574	78	561
ENSG00000048162	ENSG00000048162.22	NOP16	3	4	0.75	89	1325	1512	846
ENSG00000048342	ENSG00000048342.18	CC2D2A	4	36	0.111111	5857	2751	1897	21601	304	7215	1006	3283	998	620	10690	963	4466	3586	822	2699	9809	2177	1766	2093	1657	1273	2732	3854	194	1506	1008	3653	5641	5985	1569	1615	6405	1199	2063	1530
ENSG00000048392	ENSG00000048392.13	RRM2B	1	8	0.125	6522	6114	899	744	5098	4655	1164	4490
ENSG00000048405	ENSG00000048405.11	ZNF800	3	5	0.6	444	5341	8730	2151	1527
ENSG00000048462	ENSG00000048462.11	TNFRSF17	2	2	1	740	1228
ENSG00000048471	ENSG00000048471.14	SNX29	14	20	0.7	22483	3632	24276	15452	3306	1917	3226	9305	7410	9700	47717	2933	69842	78249	78126	42166	4946	74189	46842	43664
ENSG00000048540	ENSG00000048540.16	LMO3	2	3	0.666667	5197	40116	9085
ENSG00000048544	ENSG00000048544.6	MRPS10	1	6	0.166667	3457	87	2202	1184	1540	485
ENSG00000048545	ENSG00000048545.18	GUCA1A	1	3	0.333333	4465	372	347
ENSG00000048649	ENSG00000048649.14	RSF1	1	15	0.0666667	55838	17469	6099	15031	23049	2027	4875	2268	5999	1285	5556	1086	1535	2805	4550
ENSG00000048707	ENSG00000048707.15	VPS13D	65	69	0.942029	4070	8149	1655	100	4605	4382	2506	483	847	2589	153	751	4800	833	785	2117	1878	2689	1460	3054	4486	2684	2399	5497	5121	3702	2812	187	2189	3744	1159	2178	571	959	3867	1974	3307	2338	2403	3474	1013	2322	1095	2170	190	4599	1677	307	1934	4118	221	5220	875	4047	4569	896	3379	2104	811	13846	1277	2120	11113	1438	39170	4070	37103	9221	1799
ENSG00000048740	ENSG00000048740.19	CELF2	1	12	0.0833333	147322	51742	31645	8536	8725	3988	4232	13297	25586	6930	4449	2946
ENSG00000048828	ENSG00000048828.18	FAM120A	3	17	0.176471	18751	4868	21132	1190	16780	215	10885	2110	2574	10892	7105	5690	1235	570	2390	957	1924
ENSG00000048991	ENSG00000048991.17	R3HDM1	1	26	0.0384615	70866	2097	11135	474	4736	1045	8985	83	3888	89	2434	83	106	2413	3588	4374	1726	9237	13938	4686	29108	522	5318	6229	462	1383
ENSG00000049089	ENSG00000049089.15	COL9A2	16	31	0.516129	1458	1202	84	1420	121	94	343	343	114	213	83	325	396	99	119	1692	435	203	1258	374	867	264	84	220	91	88	130	344	321	731	430
ENSG00000049130	ENSG00000049130.16	KITLG	1	9	0.111111	34398	13248	13573	2206	716	8396	649	1075	7977
ENSG00000049167	ENSG00000049167.16	ERCC8	1	11	0.0909091	15972	6708	3665	13391	1075	1139	2714	1226	7189	3368	12756
ENSG00000049192	ENSG00000049192.15	ADAMTS6	7	24	0.291667	7390	2434	10439	7251	490	512	117389	4558	29246	8514	17881	10377	2153	18393	15884	1038	523	8832	391	17642	8801	15007	2058	18671
ENSG00000049239	ENSG00000049239.13	H6PD	3	4	0.75	9858	1404	14975	1180
ENSG00000049245	ENSG00000049245.13	VAMP3	2	4	0.5	2056	3648	799	1456
ENSG00000049246	ENSG00000049246.15	PER3	13	21	0.619048	277	435	1134	1208	5710	4516	2439	1855	538	5044	894	416	8696	694	227	5839	407	2018	5600	1053	5522
ENSG00000049247	ENSG00000049247.14	UTS2	1	3	0.333333	1978	1128	1757
ENSG00000049249	ENSG00000049249.10	TNFRSF9	7	7	1	705	1066	390	436	2546	1716	12238
ENSG00000049283	ENSG00000049283.19	EPN3	1	9	0.111111	3435	960	686	222	931	458	166	130	149
ENSG00000049323	ENSG00000049323.16	LTBP1	3	33	0.0909091	1056	71963	89375	24041	51895	1496	28700	4425	21510	8892	4439	2076	3111	472	10263	1183	710	4115	13001	7168	948	7789	5587	27568	4403	13086	649	1874	697	976	23680	7826	1081
ENSG00000049449	ENSG00000049449.10	RCN1	1	5	0.2	5693	1012	2019	2672	884
ENSG00000049540	ENSG00000049540.19	ELN	1	32	0.03125	7094	1140	1122	3476	1362	277	83	710	1301	894	478	907	425	301	3193	84	1179	1406	1501	236	926	2189	92	191	599	2013	85	251	1998	211	734	1880
ENSG00000049541	ENSG00000049541.11	RFC2	5	10	0.5	1772	2648	620	2248	3415	3050	949	1480	1716	3315
ENSG00000049618	ENSG00000049618.25	ARID1B	4	19	0.210526	49755	71954	33940	149085	25566	22466	15416	18088	6822	729	5963	3052	5206	257	5954	2495	1797	2377	2170
ENSG00000049656	ENSG00000049656.14	CLPTM1L	9	16	0.5625	228	2490	2665	877	2729	673	2405	1415	4463	937	893	875	1057	84	903	2162
ENSG00000049759	ENSG00000049759.20	NEDD4L	1	30	0.0333333	121079	79565	3390	3063	63927	6392	745	1661	3832	1610	2903	1585	5500	508	1108	6433	1376	6148	7015	1665	1517	2529	2706	9976	2206	1852	1586	1453	744	4607
ENSG00000049768	ENSG00000049768.18	FOXP3	1	11	0.0909091	6133	527	98	414	69	948	205	1361	714	1360	180
ENSG00000049769	ENSG00000049769.14	PPP1R3F	1	3	0.333333	10532	519	3770
ENSG00000049860	ENSG00000049860.14	HEXB	6	13	0.461538	3768	4165	2988	256	8112	8185	1874	896	1617	433	1456	124	370
ENSG00000049883	ENSG00000049883.15	PTCD2	8	9	0.888889	1662	4347	4516	3642	697	2736	4226	9604	5448
ENSG00000050030	ENSG00000050030.16	NEXMIF	1	3	0.333333	179185	1094	601
ENSG00000050130	ENSG00000050130.18	JKAMP	3	6	0.5	2119	869	7189	3502	2282	2586
ENSG00000050165	ENSG00000050165.19	DKK3	3	6	0.5	5932	3520	30208	1296	988	1122
ENSG00000050327	ENSG00000050327.15	ARHGEF5	1	14	0.0714286	7156	531	433	191	3805	555	269	254	437	1447	624	1444	1571	1032
ENSG00000050344	ENSG00000050344.9	NFE2L3	1	3	0.333333	24874	5578	748
ENSG00000050393	ENSG00000050393.12	MCUR1	1	8	0.125	6970	4578	853	905	1436	4885	1901	1013
ENSG00000050405	ENSG00000050405.14	LIMA1	1	10	0.1	34645	16922	9179	15952	1283	3667	4889	3268	10414	3834
ENSG00000050426	ENSG00000050426.16	LETMD1	2	8	0.25	555	2906	1570	1974	122	104	1529	1232
ENSG00000050438	ENSG00000050438.17	SLC4A8	1	24	0.0416667	15672	10086	1101	1279	3651	1019	1300	1095	1018	1157	5899	603	761	2809	597	10580	2798	839	3752	1172	1868	6904	1714	1495
ENSG00000050555	ENSG00000050555.19	LAMC3	1	27	0.037037	16697	5455	3990	2531	78	2388	3788	3359	3360	166	3963	3887	5736	872	676	621	1633	1004	409	2509	1221	1814	2760	3362	1752	95	3719
ENSG00000050628	ENSG00000050628.21	PTGER3	2	3	0.666667	34196	37916	2563
ENSG00000050730	ENSG00000050730.16	TNIP3	10	10	1	2843	2383	1443	2414	4331	2928	4272	811	3131	5961
ENSG00000050748	ENSG00000050748.18	MAPK9	5	11	0.454545	11239	11030	4440	2958	12545	1462	4683	1417	1043	1520	1805
ENSG00000050767	ENSG00000050767.18	COL23A1	2	28	0.0714286	29155	253762	16505	2011	17960	1580	1396	3982	955	468	1974	2153	594	468	1326	2351	2438	854	862	360	222	1072	83	285	3547	212	2862	440
ENSG00000050820	ENSG00000050820.17	BCAR1	1	6	0.166667	8380	5125	184	895	953	3822
ENSG00000051009	ENSG00000051009.11	FHIP1B	1	11	0.0909091	9836	130	371	182	201	3391	207	449	2459	159	2543
ENSG00000051108	ENSG00000051108.15	HERPUD1	1	7	0.142857	2843	88	1211	2419	535	1886	888
ENSG00000051128	ENSG00000051128.19	HOMER3	4	9	0.444444	2001	84	243	3942	1257	791	350	97	1690
ENSG00000051180	ENSG00000051180.17	RAD51	6	9	0.666667	3331	2218	4975	2730	9688	9811	680	218	1080
ENSG00000051341	ENSG00000051341.15	POLQ	12	29	0.413793	808	3247	1759	2224	3890	3197	7495	1919	7841	1643	335	10890	1544	3086	3069	2117	1458	1573	4838	3052	1185	3558	664	7284	10623	9198	3716	3088	500
ENSG00000051382	ENSG00000051382.9	PIK3CB	1	23	0.0434783	38127	37103	3193	12972	4671	2902	1195	18641	2163	4918	2665	5347	3999	3642	2025	4071	837	1632	16763	1006	6070	1415	615
ENSG00000051523	ENSG00000051523.12	CYBA	1	5	0.2	2841	869	262	557	2544
ENSG00000051596	ENSG00000051596.10	THOC3	3	5	0.6	674	1955	3516	121	918
ENSG00000051620	ENSG00000051620.11	HEBP2	3	3	1	547	690	6728
ENSG00000051825	ENSG00000051825.15	MPHOSPH9	13	23	0.565217	2552	2644	4335	1142	2872	3541	4581	6680	165	304	3829	3645	13175	1172	3136	9898	1177	1211	815	795	731	286	3872
ENSG00000052126	ENSG00000052126.16	PLEKHA5	3	31	0.0967742	162	2262	121489	1021	2267	3411	4728	3919	302	4310	8296	3727	3120	847	23116	5126	505	1685	127	13847	6706	2407	1105	1216	5364	4225	974	2035	4257	3583	5732
ENSG00000052344	ENSG00000052344.16	PRSS8	2	5	0.4	242	1765	272	86	93
ENSG00000052723	ENSG00000052723.12	SIKE1	3	4	0.75	233	825	2682	1973
ENSG00000052749	ENSG00000052749.14	RRP12	15	33	0.454545	558	4003	2457	2839	199	1798	109	2258	637	3339	231	472	1028	213	5398	92	374	242	569	991	126	155	180	584	2292	131	120	212	2204	3235	1535	323	1340
ENSG00000052795	ENSG00000052795.13	FNIP2	1	16	0.0625	56596	3036	2635	105	1389	1776	15844	7606	319	1675	118	6325	884	20976	4103	8600
ENSG00000052802	ENSG00000052802.13	MSMO1	1	5	0.2	5575	4163	714	1442	1375
ENSG00000052841	ENSG00000052841.16	TTC17	21	23	0.913043	20119	10329	1643	244	4756	528	482	1774	1397	2439	1369	156	1186	137	7012	28548	471	3792	1959	940	38973	1661	1609
ENSG00000052850	ENSG00000052850.8	ALX4	1	3	0.333333	33938	7725	2310
ENSG00000053108	ENSG00000053108.17	FSTL4	3	15	0.2	8331	36638	166199	84085	3681	63077	15872	7597	373	933	3323	3369	6930	8148	2135
ENSG00000053254	ENSG00000053254.16	FOXN3	4	5	0.8	4380	61125	69657	100143	17731
ENSG00000053328	ENSG00000053328.9	METTL24	4	4	1	35082	7292	16191	52661
ENSG00000053371	ENSG00000053371.13	AKR7A2	1	6	0.166667	3184	192	747	212	854	1631
ENSG00000053372	ENSG00000053372.5	MRTO4	1	7	0.142857	2918	1107	1012	308	311	492	127
ENSG00000053438	ENSG00000053438.11	NNAT	1	2	0.5	954	228
ENSG00000053501	ENSG00000053501.14	USE1	4	7	0.571429	294	140	98	1131	901	821	243
ENSG00000053524	ENSG00000053524.13	MCF2L2	15	29	0.517241	38122	10284	37666	2620	15448	5017	6295	618	1079	9519	2837	1498	6079	12162	45854	1169	1299	4106	659	3421	3761	8145	1393	167	10620	2125	12839	378	73
ENSG00000053702	ENSG00000053702.15	NRIP2	1	5	0.2	3781	2293	284	248	325
ENSG00000053747	ENSG00000053747.17	LAMA3	2	74	0.027027	23942	33870	1367	1371	2632	4583	4893	9973	2204	1633	6403	26208	2553	1299	685	227	814	3353	2254	2047	2136	514	6360	2992	1691	906	2465	89	2258	1172	955	10175	700	2816	2977	2950	3513	4632	5528	2727	5157	4180	558	3679	105	222	1671	1685	807	465	827	1925	89	1217	3415	1528	136	428	1128	4239	397	6537	384	2296	958	1490	5287	4401	2172	3480	104	1524	1212	1393
ENSG00000053770	ENSG00000053770.12	AP5M1	2	7	0.285714	4855	5305	1666	705	92	2992	2482
ENSG00000053900	ENSG00000053900.11	ANAPC4	16	28	0.571429	73	2817	2781	5106	142	94	1253	690	1322	1383	418	296	115	1758	83	6071	2546	1209	311	2444	3853	581	80	94	765	884	1017	415
ENSG00000053918	ENSG00000053918.18	KCNQ1	11	15	0.733333	82443	42609	570	609	736	10448	1666	2262	1020	73106	106762	7040	931	943	69729
ENSG00000054116	ENSG00000054116.12	TRAPPC3	1	4	0.25	9170	249	1741	473
ENSG00000054118	ENSG00000054118.15	THRAP3	1	11	0.0909091	34876	23048	3667	1789	1609	1051	1141	2647	4115	468	2099
ENSG00000054148	ENSG00000054148.18	PHPT1	2	2	1	422	617
ENSG00000054179	ENSG00000054179.12	ENTPD2	1	8	0.125	1532	570	139	81	363	294	794	80
ENSG00000054219	ENSG00000054219.11	LY75	28	34	0.823529	5529	4603	3536	3682	1126	2837	883	1713	537	139	2680	2850	7530	3949	2344	3422	368	662	277	932	1733	221	7605	1289	5083	1268	2257	11749	2693	1232	4729	1954	1308	1750
ENSG00000054267	ENSG00000054267.22	ARID4B	2	23	0.0869565	800	66161	3416	1409	2850	6218	5968	5820	3223	1727	4455	1442	1503	1019	333	5766	17653	1819	11219	3671	2400	2419	3965
ENSG00000054277	ENSG00000054277.14	OPN3	1	3	0.333333	35302	6262	3054
ENSG00000054282	ENSG00000054282.16	SDCCAG8	16	17	0.941176	13864	720	3479	11615	6693	11493	3211	8577	13646	10346	3041	34389	36838	2138	8350	62455	10615
ENSG00000054356	ENSG00000054356.14	PTPRN	3	22	0.136364	1375	234	3612	897	84	417	610	683	198	315	193	943	451	100	162	232	93	1084	3451	579	214	240
ENSG00000054392	ENSG00000054392.13	HHAT	9	11	0.818182	19828	13785	24548	12886	3801	13474	46179	48497	74709	35426	50617
ENSG00000054523	ENSG00000054523.20	KIF1B	2	48	0.0416667	21371	23812	2169	3232	5409	593	3238	661	707	2396	817	1586	968	3183	8548	885	2963	494	815	231	96	22796	1572	2026	695	1215	8160	2018	331	167	2235	2190	1063	2557	1807	821	3897	8192	648	1457	1755	163	2818	2602	3053	388	208	1171
ENSG00000054598	ENSG00000054598.9	FOXC1	NA	0	NA
ENSG00000054611	ENSG00000054611.14	TBC1D22A	4	12	0.333333	29671	924	3602	81032	12542	3389	17227	62101	23234	39361	74309	61894
ENSG00000054654	ENSG00000054654.20	SYNE2	1	115	0.00869565	55954	31386	1019	94	88	7681	4712	6609	2273	3708	8716	1177	834	1639	253	1456	942	2569	3793	372	2719	1074	1744	142	827	585	1521	1214	638	3712	2743	6356	963	2235	1221	341	722	1393	452	98	1157	753	2101	956	16642	1455	1680	2286	6484	2536	4994	3057	1808	2365	1849	804	6090	1717	1169	2300	4468	600	3110	5448	5733	5855	1317	950	152	2651	1116	118	1644	1228	146	2016	1630	3586	1957	1267	418	1683	2119	6340	5908	516	2629	1125	1703	1822	107	1237	1256	4481	2219	8940	1970	1362	12563	5794	482	363	1836	712	1188	815	893	2010	695	1026	938	1484	1080	451	273
ENSG00000054690	ENSG00000054690.14	PLEKHH1	2	28	0.0714286	8435	13831	1381	2189	2262	101	6243	704	1739	232	998	414	354	988	350	389	798	608	334	502	409	1061	1030	1530	111	1443	296	976
ENSG00000054793	ENSG00000054793.14	ATP9A	1	27	0.037037	38323	3901	12744	15483	1279	1990	3188	1599	12855	1818	2895	1005	12846	17433	10270	1296	2237	3019	3030	147	1107	3657	3511	1474	933	2506	3469
ENSG00000054796	ENSG00000054796.13	SPO11	11	12	0.916667	1834	1241	410	233	654	582	342	2368	613	1075	2550	500
ENSG00000054803	ENSG00000054803.4	CBLN4	1	2	0.5	3033	1976
ENSG00000054938	ENSG00000054938.17	CHRDL2	1	10	0.1	11974	5240	2394	2453	1759	1832	986	337	5496	619
ENSG00000054965	ENSG00000054965.11	FAM168A	1	7	0.142857	129430	37634	10690	8337	1732	1843	768
ENSG00000054967	ENSG00000054967.13	RELT	1	10	0.1	12612	1369	129	222	987	1368	318	159	352	158
ENSG00000054983	ENSG00000054983.17	GALC	10	16	0.625	4446	247	1541	1955	2150	5716	7867	2705	1993	12635	727	1966	1994	3994	1413	5026
ENSG00000055044	ENSG00000055044.11	NOP58	1	14	0.0714286	9126	2760	4348	1872	3178	2598	667	1506	2770	1541	331	2327	2553	328
ENSG00000055070	ENSG00000055070.17	SZRD1	1	3	0.333333	24066	1803	1555
ENSG00000055118	ENSG00000055118.17	KCNH2	2	14	0.142857	2896	14974	1069	556	4437	589	327	500	1118	312	565	91	273	1362
ENSG00000055130	ENSG00000055130.18	CUL1	1	21	0.047619	30932	23713	2832	2153	193	694	6064	895	16033	80	2473	389	1436	1075	483	2284	4993	77	552	597	1113
ENSG00000055147	ENSG00000055147.19	FAM114A2	8	13	0.615385	3889	366	394	4210	1205	814	653	15078	8271	456	4375	2830	1808
ENSG00000055163	ENSG00000055163.21	CYFIP2	26	30	0.866667	19143	1540	7674	1812	3940	1897	1347	3394	1877	1829	2562	505	4667	726	3118	1407	532	1705	2692	2476	5610	1813	17847	1133	1095	20991	602	5829	1093	2164
ENSG00000055208	ENSG00000055208.20	TAB2	1	6	0.166667	51893	7918	18085	204	1041	10392
ENSG00000055211	ENSG00000055211.14	GINM1	7	7	1	5750	162	6218	860	602	1716	8123
ENSG00000055332	ENSG00000055332.19	EIF2AK2	10	16	0.625	7884	1034	714	5151	1795	1045	145	1252	1436	9072	3624	2366	5099	5435	1666	78
ENSG00000055483	ENSG00000055483.20	USP36	4	20	0.2	1985	2214	609	6272	1549	5240	875	978	1151	4114	538	771	5223	672	2177	849	2555	643	356	520
ENSG00000055609	ENSG00000055609.21	KMT2C	1	58	0.0172414	76950	27847	15262	3191	1722	36098	8495	1907	10300	455	972	899	1255	9075	2773	5495	192	5306	255	1332	506	1265	13094	2074	2041	3474	3267	1338	178	100	6161	238	1630	2401	379	584	1823	1948	2788	2014	1807	3319	3044	2516	147	1464	120	1055	1123	434	1747	1297	1303	271	4921	415	281	1871
ENSG00000055732	ENSG00000055732.13	MCOLN3	3	12	0.25	3033	3955	6758	1141	79	3490	2821	83	3538	106	793	1812
ENSG00000055813	ENSG00000055813.6	CCDC85A	2	5	0.4	7576	149438	29388	3337	8330
ENSG00000055917	ENSG00000055917.17	PUM2	1	20	0.05	23218	8664	6113	572	2909	242	10299	3034	3585	7165	111	4127	15122	2726	1965	2072	691	231	848	2105
ENSG00000055950	ENSG00000055950.17	MRPL43	1	2	0.5	116	114
ENSG00000055955	ENSG00000055955.17	ITIH4	21	23	0.913043	1273	1921	139	139	526	927	276	81	185	81	2425	205	313	300	147	235	856	178	88	993	2520	137	484
ENSG00000055957	ENSG00000055957.11	ITIH1	6	21	0.285714	264	322	435	385	674	1557	85	689	88	956	566	1065	510	88	389	373	165	1307	894	595	153
ENSG00000056050	ENSG00000056050.7	HPF1	4	7	0.571429	3994	2950	1693	6636	4209	5783	1994
ENSG00000056097	ENSG00000056097.16	ZFR	2	19	0.105263	293	24125	2028	2460	7947	2676	508	2902	2668	1914	4721	1600	769	1899	5335	864	14839	118	8008
ENSG00000056277	ENSG00000056277.16	ZNF280C	2	18	0.111111	8296	13413	2993	100	3869	2942	148	5486	1375	1194	776	6278	4247	457	5477	4237	143	124
ENSG00000056291	ENSG00000056291.19	NPFFR2	1	3	0.333333	96384	9120	8838
ENSG00000056487	ENSG00000056487.16	PHF21B	2	12	0.166667	885	88054	3767	2191	17738	2498	2096	1523	1638	2024	333	2121
ENSG00000056558	ENSG00000056558.11	TRAF1	3	7	0.428571	248	2143	9404	496	1814	1957	3991
ENSG00000056586	ENSG00000056586.16	RC3H2	9	20	0.45	7533	4252	2363	6932	2409	468	119	2171	11813	5217	814	575	2044	334	568	264	98	2515	93	1258
ENSG00000056736	ENSG00000056736.10	IL17RB	10	10	1	2015	966	2203	744	2296	1502	629	1028	1311	4517
ENSG00000056972	ENSG00000056972.21	TRAF3IP2	1	8	0.125	13681	10868	4375	2659	5202	1063	3404	3413
ENSG00000056998	ENSG00000056998.20	GYG2	8	10	0.8	1085	13017	10625	838	1342	3218	1456	14087	1285	3744
ENSG00000057019	ENSG00000057019.16	DCBLD2	2	15	0.133333	19354	31941	24094	2573	307	1939	830	1308	5286	777	148	3019	6431	883	737
ENSG00000057149	ENSG00000057149.16	SERPINB3	3	7	0.428571	603	195	1272	768	1100	283	769
ENSG00000057252	ENSG00000057252.13	SOAT1	2	15	0.133333	8740	20634	12010	2179	1541	1482	803	669	646	1311	2523	1146	1353	885	2122
ENSG00000057294	ENSG00000057294.17	PKP2	9	12	0.75	17476	376	8783	17953	9560	16865	1413	937	18799	6104	3377	151
ENSG00000057468	ENSG00000057468.7	MSH4	7	19	0.368421	6501	3067	3555	4213	1236	5862	25627	19237	9347	1148	673	921	1092	2250	5429	1326	7082	1536	12989
ENSG00000057593	ENSG00000057593.14	F7	1	7	0.142857	4784	2901	70	1699	965	597	816
ENSG00000057608	ENSG00000057608.17	GDI2	1	10	0.1	12508	3735	1743	8834	578	11200	5457	1574	198	88
ENSG00000057657	ENSG00000057657.17	PRDM1	2	6	0.333333	1605	7165	3565	5272	437	411
ENSG00000057663	ENSG00000057663.16	ATG5	6	7	0.857143	9259	7609	15257	13204	31416	46060	15295
ENSG00000057704	ENSG00000057704.13	TMCC3	1	3	0.333333	67814	3092	6656
ENSG00000057757	ENSG00000057757.10	PITHD1	3	5	0.6	724	382	5733	535	851
ENSG00000057935	ENSG00000057935.14	MTA3	4	16	0.25	1663	8602	30257	30588	3890	11955	3460	22538	13175	1936	6359	3584	819	9891	3814	30338
ENSG00000058056	ENSG00000058056.10	USP13	1	20	0.05	28484	8237	10706	5804	1696	10982	1367	8599	355	9537	1824	2692	7067	2358	2197	4033	2746	1526	15890	2224
ENSG00000058063	ENSG00000058063.16	ATP11B	1	29	0.0344828	26473	7743	1462	6282	199	600	4900	3335	2953	9320	1133	6096	569	932	1633	76	3024	1274	5480	1229	3771	1052	1575	1696	7151	537	1200	15088	4028
ENSG00000058085	ENSG00000058085.15	LAMC2	1	22	0.0454545	21449	7383	2801	2336	1127	923	2283	977	598	676	2341	1083	308	1509	1128	729	747	802	942	476	93	2755
ENSG00000058091	ENSG00000058091.17	CDK14	2	14	0.142857	7499	122317	20868	42797	72522	36021	18247	37972	28330	61655	33471	33061	5383	88956
ENSG00000058262	ENSG00000058262.11	SEC61A1	7	11	0.636364	275	2613	91	957	3261	296	4215	1916	269	370	1416
ENSG00000058272	ENSG00000058272.19	PPP1R12A	1	24	0.0416667	61756	27387	12810	3867	6129	949	146	3255	7383	1217	1152	892	397	7007	1098	244	1022	1709	3379	1683	2169	4511	3214	2534
ENSG00000058335	ENSG00000058335.16	RASGRF1	1	26	0.0384615	25696	5938	8745	2496	11535	2814	613	3540	2266	5209	2134	2360	8892	2010	2014	1748	917	510	2295	3945	1417	4984	4307	7199	1368	9629
ENSG00000058404	ENSG00000058404.21	CAMK2B	1	23	0.0434783	41131	21066	4078	4264	7349	3592	91	595	219	434	950	1043	4912	177	1523	1767	1504	463	2151	5614	115	321	537
ENSG00000058453	ENSG00000058453.17	CROCC	3	36	0.0833333	584	1526	5366	92	78	81	696	5239	767	662	425	751	4006	1179	652	355	1339	274	2026	2179	741	376	434	446	2426	2007	4592	106	288	1631	697	444	318	182	697	712
ENSG00000058600	ENSG00000058600.16	POLR3E	1	20	0.05	5393	2151	2941	699	387	4109	351	960	1392	308	75	1619	3903	1422	89	544	494	2231	3472	1458
ENSG00000058668	ENSG00000058668.16	ATP2B4	1	20	0.05	55522	14758	1105	488	466	1120	1572	3195	638	1196	1334	851	1025	918	6271	456	1067	1191	3406	11974
ENSG00000058673	ENSG00000058673.17	ZC3H11A	2	17	0.117647	5780	13909	1445	9609	1028	125	226	1457	2019	4112	2241	6809	643	1303	488	375	1016
ENSG00000058729	ENSG00000058729.11	RIOK2	1	9	0.111111	3932	1206	440	3852	1777	2353	768	2319	1825
ENSG00000058799	ENSG00000058799.15	YIPF1	10	10	1	249	257	5630	4390	239	6826	4447	375	6046	7785
ENSG00000058804	ENSG00000058804.12	NDC1	16	17	0.941176	2584	2908	4316	2062	6718	9224	1903	1138	2415	3079	3548	94	3409	4032	1874	14668	4295
ENSG00000058866	ENSG00000058866.15	DGKG	1	24	0.0416667	41238	13415	8671	580	8540	4000	3915	696	4186	3203	3337	1023	2378	3468	1185	2499	4671	1173	9190	30618	23415	23183	3234	11414
ENSG00000059122	ENSG00000059122.17	FLYWCH1	2	9	0.222222	2021	15323	399	2249	133	3141	799	1575	8595
ENSG00000059145	ENSG00000059145.19	UNKL	10	14	0.714286	559	10501	1466	2058	2078	2962	1154	2196	5246	13596	1161	2271	306	696
ENSG00000059377	ENSG00000059377.18	TBXAS1	9	12	0.75	42755	3256	35587	24869	17060	2002	2026	4154	44857	8540	1810	2191
ENSG00000059378	ENSG00000059378.13	PARP12	4	11	0.363636	4487	745	2092	7654	5044	3787	3383	5546	1206	927	1311
ENSG00000059573	ENSG00000059573.9	ALDH18A1	2	17	0.117647	3191	10083	5555	89	3443	441	4466	781	665	1247	4110	4416	2315	102	2299	963	3253
ENSG00000059588	ENSG00000059588.10	TARBP1	12	29	0.413793	5361	1456	3537	1793	1721	3440	934	1473	7100	1848	1504	9430	3703	3108	409	91	1369	187	1523	4860	2468	7552	4345	4640	2627	4544	159	809	670
ENSG00000059691	ENSG00000059691.12	GATB	2	12	0.166667	1884	39233	2350	744	7907	2718	1289	2332	12565	8738	6916	1459
ENSG00000059728	ENSG00000059728.11	MXD1	3	5	0.6	717	5515	13585	1769	702
ENSG00000059758	ENSG00000059758.8	CDK17	1	16	0.0625	65120	10606	10493	2143	10691	1320	1147	294	2147	5711	2405	515	2397	1003	1623	528
ENSG00000059769	ENSG00000059769.20	DNAJC25	1	3	0.333333	15363	2193	3176
ENSG00000059804	ENSG00000059804.16	SLC2A3	6	9	0.666667	2117	662	1501	602	608	3735	1332	1385	1189
ENSG00000059915	ENSG00000059915.17	PSD	10	16	0.625	1579	265	787	665	1193	153	327	590	110	3591	1686	92	127	170	597	411
ENSG00000060069	ENSG00000060069.18	CTDP1	12	12	1	14963	668	1789	6778	5428	2535	1352	2006	133	10890	7285	17130
ENSG00000060138	ENSG00000060138.13	YBX3	6	9	0.666667	3706	958	2304	2360	3096	5759	1916	606	1599
ENSG00000060140	ENSG00000060140.9	STYK1	1	10	0.1	36769	2384	442	2681	1370	1768	2781	1972	665	1527
ENSG00000060237	ENSG00000060237.19	WNK1	1	27	0.037037	59317	13227	2740	27000	1995	1548	739	8994	6863	1211	689	692	121	869	335	205	289	405	1136	1835	1229	4048	1435	746	2794	7176	440
ENSG00000060339	ENSG00000060339.14	CCAR1	2	24	0.0833333	1172	14298	796	2739	1714	4591	98	1569	258	4166	636	542	736	810	3629	4695	5126	1542	13036	327	1234	95	1381	1291
ENSG00000060491	ENSG00000060491.17	OGFR	1	6	0.166667	2506	641	1259	835	896	619
ENSG00000060558	ENSG00000060558.4	GNA15	1	6	0.166667	11995	1355	1421	3987	1775	4911
ENSG00000060566	ENSG00000060566.14	CREB3L3	4	9	0.444444	1124	1967	2368	4720	3710	1682	882	207	176
ENSG00000060642	ENSG00000060642.12	PIGV	2	3	0.666667	2490	3219	2328
ENSG00000060656	ENSG00000060656.20	PTPRU	1	29	0.0344828	18557	3098	484	106	305	565	14544	3255	334	381	2534	990	754	6999	11828	728	502	5315	675	89	792	2665	494	1596	2763	2545	134	1402	272
ENSG00000060688	ENSG00000060688.13	SNRNP40	5	9	0.555556	3262	1212	2493	7757	9874	2138	1225	6238	1407
ENSG00000060709	ENSG00000060709.16	RIMBP2	2	22	0.0909091	87765	110404	11057	27631	8168	13992	5155	918	4930	2499	3331	1073	1961	6396	3320	1580	8146	1337	4789	1482	6358	2129
ENSG00000060718	ENSG00000060718.22	COL11A1	4	66	0.0606061	25100	3933	3877	43373	4783	602	2524	972	2847	935	2077	1073	2041	3896	2147	140	176	1176	119	1175	423	265	458	3561	1185	1037	80	6292	1777	3441	4702	277	146	107	3824	4557	4678	2726	387	256	14909	6414	1238	3921	503	11059	1764	1153	4626	819	298	661	1424	13164	167	487	7620	888	535	107	92	1520	3495	1433	1780	1517
ENSG00000060749	ENSG00000060749.16	QSER1	1	12	0.0833333	33822	692	3619	18421	1116	575	1747	8213	2608	4253	1698	990
ENSG00000060762	ENSG00000060762.19	MPC1	1	4	0.25	12584	3326	688	520
ENSG00000060971	ENSG00000060971.19	ACAA1	2	11	0.181818	179	2582	1946	287	2207	1423	1085	168	280	115	2442
ENSG00000060982	ENSG00000060982.15	BCAT1	1	10	0.1	47041	7338	12863	2651	28580	7561	5485	3647	2825	11773
ENSG00000061273	ENSG00000061273.18	HDAC7	1	25	0.04	17492	3251	132	342	608	241	718	190	138	206	250	1171	1364	164	277	1338	234	174	1096	235	1008	699	280	1169	192
ENSG00000061337	ENSG00000061337.15	LZTS1	1	3	0.333333	48424	1251	2418
ENSG00000061455	ENSG00000061455.11	PRDM6	3	7	0.428571	480	9047	55922	3502	11127	9038	6763
ENSG00000061492	ENSG00000061492.12	WNT8A	2	4	0.5	214	3169	995	1458
ENSG00000061656	ENSG00000061656.11	SPAG4	10	11	0.909091	828	279	192	246	319	136	202	196	268	937	102
ENSG00000061676	ENSG00000061676.16	NCKAP1	2	30	0.0666667	14075	20480	202	704	83	6114	813	5652	2802	2788	358	1444	2328	1882	9531	2407	2397	4562	863	3130	189	290	10241	6694	460	3963	1795	556	1211	997
ENSG00000061794	ENSG00000061794.13	MRPS35	7	7	1	3824	1470	3349	4178	11260	1982	17572
ENSG00000061918	ENSG00000061918.14	GUCY1B1	2	13	0.153846	643	15107	2455	12071	3944	1254	919	3366	2267	1044	828	355	1156
ENSG00000061936	ENSG00000061936.10	SFSWAP	7	17	0.411765	2623	581	4500	5865	1309	1240	24694	1004	886	993	7811	1431	11756	8132	10589	1676	313
ENSG00000061938	ENSG00000061938.21	TNK2	1	15	0.0666667	19878	1378	1943	1502	828	2875	456	98	5782	2070	572	787	96	152	2701
ENSG00000061987	ENSG00000061987.16	MON2	1	34	0.0294118	16851	9681	973	3771	1734	692	6587	16034	444	728	6335	2174	598	1441	338	389	75	89	4591	1699	1888	2595	3050	2819	4298	4123	633	290	4941	6862	1791	4873	2572	4429
ENSG00000062038	ENSG00000062038.15	CDH3	2	15	0.133333	211	30634	1663	223	105	892	993	1205	2095	380	2161	3983	3328	391	2267
ENSG00000062096	ENSG00000062096.15	ARSF	1	10	0.1	26409	3914	4372	4221	3229	4829	11454	2540	6203	1921
ENSG00000062194	ENSG00000062194.16	GPBP1	2	11	0.181818	1236	37673	16652	128	4644	10267	590	2193	1377	10038	1311
ENSG00000062282	ENSG00000062282.15	DGAT2	1	7	0.142857	15505	5441	365	5596	625	894	1924
ENSG00000062370	ENSG00000062370.17	ZNF112	1	3	0.333333	16083	3697	6686
ENSG00000062485	ENSG00000062485.19	CS	1	10	0.1	13514	571	2058	800	251	6224	864	123	980	332
ENSG00000062524	ENSG00000062524.16	LTK	7	19	0.368421	546	98	441	151	238	75	2034	809	411	271	1089	137	182	95	143	97	132	73	97
ENSG00000062582	ENSG00000062582.14	MRPS24	3	3	1	80	233	1980
ENSG00000062598	ENSG00000062598.18	ELMO2	1	21	0.047619	7776	4164	315	447	385	3872	1601	1062	2629	3112	4462	297	595	95	796	1429	114	119	826	1474	1330
ENSG00000062650	ENSG00000062650.20	WAPL	4	18	0.222222	3273	16827	2398	23227	1113	267	1104	3485	5991	679	1333	5157	320	1088	5517	2878	5259	311
ENSG00000062716	ENSG00000062716.13	VMP1	7	11	0.636364	23672	3815	1979	1293	26023	8615	34910	2793	5925	20521	1370
ENSG00000062725	ENSG00000062725.10	APPBP2	1	12	0.0833333	25306	5781	15194	12688	2180	1959	78	1022	4281	1803	2256	4045
ENSG00000062822	ENSG00000062822.16	POLD1	1	26	0.0384615	14460	317	2293	74	80	80	76	311	273	2584	84	465	152	1369	220	283	3759	220	935	447	133	569	81	321	74	572
ENSG00000063015	ENSG00000063015.21	SEZ6	1	16	0.0625	23775	1557	9727	5609	2988	133	612	225	112	883	407	105	287	251	88	164
ENSG00000063046	ENSG00000063046.18	EIF4B	1	14	0.0714286	9976	2187	903	1779	632	5154	95	5617	577	2699	733	826	286	440
ENSG00000063127	ENSG00000063127.16	SLC6A16	7	11	0.636364	13636	422	186	213	239	183	14322	338	444	2455	212
ENSG00000063169	ENSG00000063169.12	BICRA	1	14	0.0714286	61274	3025	104	2088	3404	699	11962	173	284	976	2121	182	243	1922
ENSG00000063176	ENSG00000063176.16	SPHK2	2	6	0.333333	858	5337	1329	133	92	403
ENSG00000063177	ENSG00000063177.13	RPL18	1	6	0.166667	1263	367	491	523	132	429
ENSG00000063180	ENSG00000063180.9	CA11	3	8	0.375	88	833	4146	211	166	89	251	743
ENSG00000063241	ENSG00000063241.8	ISOC2	1	5	0.2	5022	503	305	153	1600
ENSG00000063244	ENSG00000063244.14	U2AF2	7	11	0.636364	4056	831	294	418	1312	987	4762	83	290	262	4241
ENSG00000063245	ENSG00000063245.15	EPN1	2	10	0.2	3091	6540	3224	302	495	1803	628	154	1688	164
ENSG00000063322	ENSG00000063322.15	MED29	3	3	1	825	1030	3819
ENSG00000063438	ENSG00000063438.20	AHRR	4	10	0.4	22073	9765	22698	36627	9295	982	3829	4456	281	905
ENSG00000063515	ENSG00000063515.3	GSC2	2	2	1	108	567
ENSG00000063587	ENSG00000063587.15	ZNF275	2	3	0.666667	2348	8809	1197
ENSG00000063601	ENSG00000063601.17	MTMR1	2	15	0.133333	5518	13041	6259	8514	374	2317	314	861	922	3864	461	6912	6276	4845	6699
ENSG00000063660	ENSG00000063660.9	GPC1	1	8	0.125	22945	3002	764	1103	109	101	262	409
ENSG00000063761	ENSG00000063761.16	ADCK1	3	10	0.3	18797	3321	36557	27811	11850	8544	16537	1157	5556	1508
ENSG00000063854	ENSG00000063854.13	HAGH	7	8	0.875	3674	500	2285	673	1843	173	7059	371
ENSG00000063978	ENSG00000063978.17	RNF4	1	7	0.142857	21078	6504	3537	11217	472	485	538
ENSG00000064012	ENSG00000064012.24	CASP8	7	8	0.875	5847	4724	1016	121	1946	1873	7847	1141
ENSG00000064042	ENSG00000064042.18	LIMCH1	1	31	0.0322581	60569	4848	1988	7461	5526	983	6017	2481	1413	1271	109	462	5123	5532	1496	204	3499	10811	1310	3576	4887	4787	3543	856	1273	1936	1191	2009	1609	2646	4775
ENSG00000064102	ENSG00000064102.15	INTS13	3	16	0.1875	981	1948	5650	417	2353	1277	1654	4882	202	1171	1423	279	286	2139	4740	765
ENSG00000064115	ENSG00000064115.11	TM7SF3	1	11	0.0909091	10687	3559	2663	1333	4609	7590	2126	629	3426	601	1268
ENSG00000064195	ENSG00000064195.7	DLX3	2	2	1	1083	1535
ENSG00000064199	ENSG00000064199.7	SPA17	3	4	0.75	1285	5970	10236	2520
ENSG00000064201	ENSG00000064201.16	TSPAN32	4	9	0.444444	628	1148	4531	4843	729	1657	263	676	337
ENSG00000064205	ENSG00000064205.11	CCN5	2	3	0.666667	4446	4624	2094
ENSG00000064218	ENSG00000064218.5	DMRT3	1	1	1	12585
ENSG00000064225	ENSG00000064225.13	ST3GAL6	5	9	0.555556	4990	2349	1856	1003	10961	2995	103	3377	1681
ENSG00000064270	ENSG00000064270.13	ATP2C2	1	26	0.0384615	29784	6518	3160	2073	100	4717	6798	89	490	2471	13364	136	1332	1551	3729	2102	3231	1046	85	1446	4135	81	1267	912	175	1484
ENSG00000064300	ENSG00000064300.9	NGFR	1	5	0.2	6579	4094	3753	1227	655
ENSG00000064309	ENSG00000064309.16	CDON	1	19	0.0526316	39041	1880	1482	1145	954	1577	4546	4283	1682	2051	4308	2154	481	4524	5543	2542	2665	16305	618
ENSG00000064313	ENSG00000064313.13	TAF2	18	25	0.72	750	12170	12944	2263	1852	3947	558	1358	2080	1906	1577	687	342	3071	1567	2187	2923	15410	1676	2456	1957	9071	2311	1631	10347
ENSG00000064393	ENSG00000064393.16	HIPK2	2	14	0.142857	60589	84206	317	2125	2167	6037	5907	962	8978	3484	3418	12652	8528	1730
ENSG00000064419	ENSG00000064419.14	TNPO3	1	22	0.0454545	36493	900	1847	9819	3781	491	2893	3474	1716	1898	3040	2469	1843	2216	847	3047	856	2285	2110	2755	9964	1838
ENSG00000064490	ENSG00000064490.14	RFXANK	3	9	0.333333	405	838	2829	139	269	485	424	430	2414
ENSG00000064545	ENSG00000064545.15	TMEM161A	6	11	0.545455	3538	1573	375	148	2044	8336	90	103	141	130	581
ENSG00000064547	ENSG00000064547.14	LPAR2	2	2	1	807	1973
ENSG00000064601	ENSG00000064601.21	CTSA	11	14	0.785714	189	153	245	74	240	339	676	577	81	92	1831	676	198	257
ENSG00000064607	ENSG00000064607.17	SUGP2	4	10	0.4	2354	4724	5389	8766	1426	3670	2493	6332	657	625
ENSG00000064651	ENSG00000064651.14	SLC12A2	1	26	0.0384615	28103	1278	298	16385	2958	1424	2788	99	2921	5640	1024	1119	1142	1309	5247	3495	5960	3799	2794	2438	1414	2193	1860	1424	287	1639
ENSG00000064652	ENSG00000064652.11	SNX24	1	6	0.166667	91040	9237	53752	1398	502	5677
ENSG00000064655	ENSG00000064655.19	EYA2	1	15	0.0666667	95013	11308	3468	11096	55887	1905	14903	7703	45890	25990	3509	6930	902	2354	4661
ENSG00000064666	ENSG00000064666.15	CNN2	1	6	0.166667	4346	1199	100	3433	169	1062
ENSG00000064687	ENSG00000064687.13	ABCA7	40	46	0.869565	1028	82	227	91	138	348	214	82	251	735	257	998	395	132	74	1240	260	1483	102	154	355	87	1042	256	169	82	228	85	218	555	126	86	407	229	485	86	348	72	82	2696	283	1230	81	297	677	98
ENSG00000064692	ENSG00000064692.20	SNCAIP	1	10	0.1	78804	12601	19002	1612	6437	8546	3808	5112	595	11889
ENSG00000064703	ENSG00000064703.13	DDX20	10	10	1	420	2659	905	117	138	100	970	339	123	2729
ENSG00000064726	ENSG00000064726.10	BTBD1	4	7	0.571429	10205	6210	8147	11399	9373	1821	481
ENSG00000064763	ENSG00000064763.12	FAR2	1	11	0.0909091	121004	22661	3545	10457	1350	1797	736	4890	4782	10675	904
ENSG00000064787	ENSG00000064787.14	BCAS1	4	12	0.333333	11709	492	29112	32341	835	2365	7012	9856	8315	9408	3736	8435
ENSG00000064835	ENSG00000064835.12	POU1F1	2	5	0.4	2902	8834	2052	737	1168
ENSG00000064886	ENSG00000064886.14	CHI3L2	4	10	0.4	2082	860	294	3612	581	260	2596	2394	783	850
ENSG00000064932	ENSG00000064932.16	SBNO2	1	31	0.0322581	19769	4741	1948	19543	3581	302	488	102	99	185	2115	284	351	1511	396	725	1598	526	585	280	100	121	381	412	130	967	84	82	80	165	74
ENSG00000064933	ENSG00000064933.19	PMS1	5	12	0.416667	7196	3827	9700	12262	25783	8574	1161	156	8614	3570	5566	3615
ENSG00000064961	ENSG00000064961.19	HMG20B	4	9	0.444444	297	344	582	953	600	245	266	873	395
ENSG00000064989	ENSG00000064989.13	CALCRL	1	14	0.0714286	60282	172	1697	2239	2385	97	1435	15437	2624	1325	82	6730	152	5520
ENSG00000064995	ENSG00000064995.19	TAF11	1	4	0.25	4706	2555	225	1246
ENSG00000064999	ENSG00000064999.16	ANKS1A	1	23	0.0434783	77639	2690	11523	765	285	109	1656	3945	4985	23050	36039	5981	18304	859	152	1065	1532	338	190	617	1507	1015	1556
ENSG00000065000	ENSG00000065000.20	AP3D1	1	31	0.0322581	12524	811	635	4432	1933	950	154	1888	3272	423	1478	422	70	2029	1233	475	326	593	119	397	445	711	368	1031	346	388	482	177	665	319	6418
ENSG00000065029	ENSG00000065029.15	ZNF76	1	13	0.0769231	21214	4903	113	1246	2420	258	561	154	816	93	706	540	574
ENSG00000065054	ENSG00000065054.14	SLC9A3R2	2	6	0.333333	2363	6541	224	73	539	225
ENSG00000065057	ENSG00000065057.9	NTHL1	4	5	0.8	1342	1327	903	3328	85
ENSG00000065060	ENSG00000065060.18	UHRF1BP1	1	20	0.05	29358	101	1301	10868	314	432	691	19268	535	380	399	253	206	4430	3026	86	3237	467	126	387
ENSG00000065135	ENSG00000065135.12	GNAI3	1	8	0.125	24898	116	5166	3075	3650	383	5160	89
ENSG00000065150	ENSG00000065150.21	IPO5	2	28	0.0714286	402	15524	6862	5716	2837	3448	961	210	2354	90	4305	2920	1821	92	90	3092	1710	1738	89	2021	1699	1315	84	947	1633	876	1182	602
ENSG00000065154	ENSG00000065154.12	OAT	1	9	0.111111	6672	3007	103	2978	1515	742	1087	741	2737
ENSG00000065183	ENSG00000065183.16	WDR3	1	26	0.0384615	3505	982	2086	1592	918	1254	183	524	589	851	2459	2225	1244	158	703	1085	220	119	283	479	465	480	687	1709	1713	288
ENSG00000065243	ENSG00000065243.20	PKN2	1	21	0.047619	56359	18933	9975	951	96	12759	1279	18177	311	575	219	1295	85	79	5781	8207	2306	4094	4120	225	87
ENSG00000065268	ENSG00000065268.11	WDR18	2	9	0.222222	1301	3786	327	487	85	81	603	1898	124
ENSG00000065308	ENSG00000065308.5	TRAM2	1	10	0.1	40949	19045	505	6419	1209	610	1416	289	844	1320
ENSG00000065320	ENSG00000065320.9	NTN1	2	6	0.333333	725	139421	16805	2959	38198	18397
ENSG00000065325	ENSG00000065325.13	GLP2R	4	12	0.333333	7554	2476	6019	11878	2821	2365	1037	821	8656	9542	7415	1396
ENSG00000065328	ENSG00000065328.17	MCM10	2	19	0.105263	2521	6712	1112	147	2744	4760	2325	3063	2600	2218	855	85	2472	2353	921	2613	2684	4726	93
ENSG00000065357	ENSG00000065357.20	DGKA	17	23	0.73913	5078	449	317	434	458	354	196	109	552	143	190	174	271	184	413	90	9359	251	241	302	107	189	274
ENSG00000065361	ENSG00000065361.17	ERBB3	9	27	0.333333	3368	1092	1349	920	152	107	380	91	3878	165	268	213	202	212	700	354	696	125	198	554	559	183	742	92	144	815	167
ENSG00000065371	ENSG00000065371.18	ROPN1	1	5	0.2	11428	3384	1323	5161	820
ENSG00000065413	ENSG00000065413.20	ANKRD44	1	27	0.037037	123471	39917	10364	10554	368	2588	1105	10487	10835	9783	1175	1962	3170	1643	2830	53435	11483	4479	1020	1895	3853	1250	1366	487	2875	1704	3933
ENSG00000065427	ENSG00000065427.15	KARS1	1	13	0.0769231	5854	1214	3636	355	106	1387	2317	103	162	659	881	702	575
ENSG00000065457	ENSG00000065457.11	ADAT1	8	9	0.888889	1582	296	1625	1313	4280	3254	519	5052	2736
ENSG00000065485	ENSG00000065485.20	PDIA5	1	16	0.0625	21961	3060	9968	256	3952	4102	5226	7767	114	6136	14905	506	3974	4606	6279	424
ENSG00000065491	ENSG00000065491.8	TBC1D22B	8	12	0.666667	11620	9653	2573	517	1383	2542	4170	21560	791	2811	280	13837
ENSG00000065518	ENSG00000065518.8	NDUFB4	1	2	0.5	4571	950
ENSG00000065526	ENSG00000065526.13	SPEN	3	14	0.214286	24665	3065	32642	1619	4826	2646	352	1352	1265	5741	896	166	711	419
ENSG00000065534	ENSG00000065534.20	MYLK	2	33	0.0606061	7588	44888	37703	41138	12329	890	1353	1961	1175	584	6817	3663	12234	860	694	6244	432	7168	10424	15036	790	1960	6676	7931	97	1543	6719	2092	8444	2532	6481	1436	4289
ENSG00000065548	ENSG00000065548.18	ZC3H15	1	9	0.111111	8775	4847	979	1070	1444	1236	142	871	1706
ENSG00000065559	ENSG00000065559.15	MAP2K4	1	10	0.1	33887	26364	14044	12095	2465	2806	11933	3767	10551	1262
ENSG00000065600	ENSG00000065600.13	PACC1	2	7	0.285714	4200	23324	1465	5236	2188	2261	9816
ENSG00000065609	ENSG00000065609.15	SNAP91	2	29	0.0689655	887	42216	3016	742	2409	2133	15551	17753	6261	2106	4179	2841	1895	4085	146	6789	632	218	164	407	1160	8854	1622	4396	901	14062	655	3858	1857
ENSG00000065613	ENSG00000065613.15	SLK	1	18	0.0555556	22779	1758	337	5765	147	553	1495	599	2033	220	2141	2459	7251	494	825	565	1006	3840
ENSG00000065615	ENSG00000065615.14	CYB5R4	2	15	0.133333	4317	29193	15386	5325	3556	1331	1627	1262	1999	10002	1488	3679	308	14696	4361
ENSG00000065618	ENSG00000065618.21	COL17A1	9	55	0.163636	5038	2035	1015	992	2069	938	1130	1462	5829	619	1417	784	1124	400	1447	973	971	380	364	862	109	784	813	638	579	191	496	617	1304	258	965	953	1897	243	1045	881	140	184	654	351	332	88	323	542	632	522	412	928	100	495	286	569	269	151	383
ENSG00000065621	ENSG00000065621.15	GSTO2	5	6	0.833333	5415	276	2559	1253	18106	1443
ENSG00000065665	ENSG00000065665.21	SEC61A2	3	11	0.272727	3446	2796	6946	6399	125	5816	975	840	2824	1091	1978
ENSG00000065675	ENSG00000065675.16	PRKCQ	1	17	0.0588235	65066	3823	3498	8877	1144	99	5222	5538	765	1551	4274	14587	1947	5490	14592	10954	2447
ENSG00000065717	ENSG00000065717.15	TLE2	5	19	0.263158	77	323	445	2746	5246	235	1423	2079	1038	751	2508	1319	596	2199	451	136	2933	1629	2691
ENSG00000065802	ENSG00000065802.12	ASB1	3	4	0.75	6434	2015	8328	1656
ENSG00000065809	ENSG00000065809.14	FAM107B	2	4	0.5	106561	137118	8312	562
ENSG00000065833	ENSG00000065833.9	ME1	6	13	0.461538	22975	9251	46227	5729	30759	61571	13992	1708	8785	1348	3401	7163	4403
ENSG00000065882	ENSG00000065882.18	TBC1D1	2	21	0.0952381	10654	111996	3380	2147	890	6069	7708	8663	1326	3714	2000	1045	973	35593	5811	6908	12552	2078	6769	7952	3877
ENSG00000065883	ENSG00000065883.18	CDK13	5	13	0.384615	35746	9235	1696	2360	43804	1795	14948	95	14904	598	9274	4453	892
ENSG00000065911	ENSG00000065911.13	MTHFD2	1	7	0.142857	6962	1814	742	1220	1149	449	2212
ENSG00000065923	ENSG00000065923.10	SLC9A7	1	16	0.0625	76169	2580	7050	2831	6963	380	8301	2204	92	2312	5296	7587	3939	10526	7582	6085
ENSG00000065970	ENSG00000065970.9	FOXJ2	1	10	0.1	5985	2492	968	181	668	2923	407	563	950	2141
ENSG00000065978	ENSG00000065978.19	YBX1	2	7	0.285714	671	10023	2675	353	235	3518	934
ENSG00000065989	ENSG00000065989.16	PDE4A	1	14	0.0714286	25133	2507	126	1452	176	3887	2956	1297	96	1244	422	196	1793	2911
ENSG00000066027	ENSG00000066027.12	PPP2R5A	1	12	0.0833333	42843	4165	8589	3522	1413	982	691	7383	273	87	1401	1850
ENSG00000066032	ENSG00000066032.19	CTNNA2	7	18	0.388889	138344	92728	113430	11636	4140	35251	483413	26157	125380	832	9629	18269	7391	7484	14588	4004	10766	28356
ENSG00000066044	ENSG00000066044.15	ELAVL1	1	5	0.2	13663	10457	7204	5934	3757
ENSG00000066056	ENSG00000066056.14	TIE1	1	22	0.0454545	3721	67	1496	146	158	223	1061	256	2138	164	173	533	352	3230	154	207	1162	110	1739	86	123	935
ENSG00000066084	ENSG00000066084.13	DIP2B	1	37	0.027027	120735	14676	19341	10866	3075	699	3230	1795	2374	2584	616	4366	1797	2253	487	1093	1152	598	4937	2317	1782	5832	4112	136	2237	1805	1451	2816	735	2690	828	1598	876	1905	2298	1829	3047
ENSG00000066117	ENSG00000066117.15	SMARCD1	9	12	0.75	614	272	92	484	1035	1246	255	90	3846	2277	1741	131
ENSG00000066135	ENSG00000066135.13	KDM4A	11	21	0.52381	2884	2277	4531	2481	2608	706	398	680	1080	2205	11808	5109	1749	446	683	1682	606	2948	5603	283	117
ENSG00000066136	ENSG00000066136.21	NFYC	1	9	0.111111	46968	8585	1967	3464	4874	4593	3549	2652	1293
ENSG00000066185	ENSG00000066185.13	ZMYND12	3	7	0.428571	5828	1279	8441	3312	1035	1985	2284
ENSG00000066230	ENSG00000066230.12	SLC9A3	1	16	0.0625	32040	3292	3084	455	1037	511	390	432	1599	2391	659	164	109	348	428	1500
ENSG00000066248	ENSG00000066248.15	NGEF	3	14	0.214286	38103	4294	43027	6458	25367	1705	1410	3250	2663	1135	514	1045	935	1466
ENSG00000066279	ENSG00000066279.19	ASPM	17	27	0.62963	2040	146	2459	4524	1500	997	2228	597	521	3298	90	538	1514	86	115	3931	12603	4266	1817	822	995	865	461	111	1497	1283	2376
ENSG00000066294	ENSG00000066294.15	CD84	1	6	0.166667	13646	11257	397	2342	958	1595
ENSG00000066322	ENSG00000066322.15	ELOVL1	1	7	0.142857	2291	187	177	133	90	81	186
ENSG00000066336	ENSG00000066336.12	SPI1	2	4	0.5	2579	15592	846	3297
ENSG00000066379	ENSG00000066379.15	POLR1H	3	3	1	247	206	2339
ENSG00000066382	ENSG00000066382.17	MPPED2	4	6	0.666667	5547	44070	40472	77662	3176	2641
ENSG00000066405	ENSG00000066405.13	CLDN18	1	4	0.25	13212	784	5072	1062
ENSG00000066422	ENSG00000066422.7	ZBTB11	3	10	0.3	4391	616	5321	249	4509	3534	1282	1765	108	812
ENSG00000066427	ENSG00000066427.25	ATXN3	9	10	0.9	9690	536	2261	427	4434	5471	659	1238	9911	6520
ENSG00000066455	ENSG00000066455.13	GOLGA5	2	12	0.166667	2951	8754	2336	734	1173	4496	3286	4709	8477	2211	1721	1916
ENSG00000066468	ENSG00000066468.24	FGFR2	2	17	0.117647	3994	28004	858	13042	12574	18422	2515	1999	11175	2842	2220	1772	8418	566	1821	1591	3676
ENSG00000066557	ENSG00000066557.6	LRRC40	1	14	0.0714286	16116	1753	2350	3575	2092	2868	2100	111	14026	3533	3145	1227	2455	2581
ENSG00000066583	ENSG00000066583.12	ISOC1	1	4	0.25	9880	109	1557	5792
ENSG00000066629	ENSG00000066629.19	EML1	1	21	0.047619	57309	14478	12838	12579	3401	2386	938	2626	6598	1611	762	1080	2602	261	3084	2939	15151	120	1482	1284	659
ENSG00000066651	ENSG00000066651.20	TRMT11	12	12	1	7134	2144	2012	88	234	772	8778	2780	1353	117	8058	17424
ENSG00000066654	ENSG00000066654.14	THUMPD1	1	3	0.333333	2437	940	421
ENSG00000066697	ENSG00000066697.15	MSANTD3	1	2	0.5	14512	8200
ENSG00000066735	ENSG00000066735.16	KIF26A	2	14	0.142857	278	12726	5293	8916	4674	639	308	90	192	279	671	651	480	222
ENSG00000066739	ENSG00000066739.12	ATG2B	1	41	0.0243902	15473	1793	476	1372	1417	7020	531	1032	90	667	1741	717	138	2424	1650	1160	285	4256	380	461	949	149	1718	171	905	470	254	1522	2536	898	985	1239	952	6446	314	2861	346	664	223	630	3670
ENSG00000066777	ENSG00000066777.9	ARFGEF1	1	38	0.0263158	40697	1055	1868	2598	4307	3781	10497	1172	4039	4259	112	106	668	6079	1524	268	4109	2000	11008	1268	241	5397	4590	91	364	137	953	989	5342	1292	82	1119	4974	6663	1428	1477	953	1297
ENSG00000066813	ENSG00000066813.14	ACSM2B	1	13	0.0769231	11353	5221	3760	1348	1479	3670	208	1587	1135	1894	121	2140	3291
ENSG00000066827	ENSG00000066827.16	ZFAT	1	15	0.0666667	55107	19848	26805	1590	5795	808	10080	1872	4240	18410	32360	11832	8281	2725	30897
ENSG00000066855	ENSG00000066855.16	MTFR1	1	7	0.142857	25088	12334	11192	10934	2080	586	964
ENSG00000066923	ENSG00000066923.18	STAG3	8	33	0.242424	2487	1417	530	3360	2156	282	428	5712	1773	498	210	308	260	304	173	591	124	226	120	103	434	82	130	113	1430	504	229	93	5626	249	255	1858	200
ENSG00000066926	ENSG00000066926.13	FECH	2	10	0.2	6354	6707	1705	4810	3466	3630	4192	420	2885	468
ENSG00000066933	ENSG00000066933.16	MYO9A	1	41	0.0243902	71045	13135	4700	6713	1822	8591	2397	7885	5265	3231	12810	10045	7887	8004	12849	3367	1631	17177	11363	886	865	1600	1184	654	3682	5562	4267	3035	497	1489	2201	13179	2703	5165	2116	773	1085	1067	18533	2082	840
ENSG00000067048	ENSG00000067048.17	DDX3Y	1	16	0.0625	2555	1765	2431	758	80	655	710	234	84	402	108	233	74	272	342	500
ENSG00000067057	ENSG00000067057.19	PFKP	2	21	0.0952381	14680	16813	2012	2224	1170	233	1712	1391	561	2741	832	183	3257	1935	1022	9774	2396	761	1168	1153	611
ENSG00000067064	ENSG00000067064.13	IDI1	1	4	0.25	4692	605	538	1127
ENSG00000067066	ENSG00000067066.17	SP100	24	28	0.857143	1262	25271	1078	2472	2185	410	461	11006	1020	1548	2150	765	1827	918	3225	953	19968	4000	4530	1075	2012	1547	3093	28100	1493	304	519	800
ENSG00000067082	ENSG00000067082.15	KLF6	1	3	0.333333	2698	1411	515
ENSG00000067113	ENSG00000067113.17	PLPP1	1	5	0.2	59121	7149	25960	15811	528
ENSG00000067141	ENSG00000067141.17	NEO1	1	28	0.0357143	63734	5667	3616	9320	40375	1749	57919	7837	4561	374	3678	1232	3936	1394	5850	3598	82	2000	1248	686	3406	4764	5201	594	4151	4799	2709	1155
ENSG00000067167	ENSG00000067167.8	TRAM1	10	10	1	7994	1763	122	1573	1672	7329	106	3101	325	8158
ENSG00000067177	ENSG00000067177.15	PHKA1	4	31	0.129032	865	7533	9321	11127	8347	8596	1077	8509	1345	2589	783	2075	5893	7975	977	8105	3695	2207	1419	364	7525	1324	4004	140	2050	845	128	8716	8801	1650	1222
ENSG00000067182	ENSG00000067182.9	TNFRSF1A	1	9	0.111111	7531	225	220	219	2142	141	302	200	155
ENSG00000067191	ENSG00000067191.17	CACNB1	11	13	0.846154	2441	3290	3872	549	220	1345	266	400	184	166	5633	448	1692
ENSG00000067208	ENSG00000067208.16	EVI5	19	19	1	48208	31653	935	1179	4155	2406	921	399	16583	11165	2486	554	26382	10267	1459	16448	2178	41569	49671
ENSG00000067221	ENSG00000067221.14	STOML1	4	6	0.666667	1633	1093	305	3085	446	528
ENSG00000067225	ENSG00000067225.21	PKM	1	10	0.1	12005	1443	6930	487	781	1343	246	4107	1798	717
ENSG00000067248	ENSG00000067248.11	DHX29	1	26	0.0384615	8722	1192	935	695	1233	3672	789	3408	279	1481	1687	4089	699	1255	134	1236	1117	1380	90	774	1590	454	4205	1130	1423	3307
ENSG00000067334	ENSG00000067334.14	DNTTIP2	3	6	0.5	1214	484	2430	882	1279	738
ENSG00000067365	ENSG00000067365.15	METTL22	3	10	0.3	3720	2931	5928	88	3778	1968	942	255	1991	1382
ENSG00000067369	ENSG00000067369.14	TP53BP1	11	27	0.407407	568	188	248	10646	877	332	1637	1898	797	4606	12639	8406	775	4803	3109	5646	4025	5889	680	289	3888	415	2259	3377	550	808	372
ENSG00000067445	ENSG00000067445.22	TRO	1	12	0.0833333	1324	286	682	114	255	523	726	93	417	561	821	172
ENSG00000067533	ENSG00000067533.6	RRP15	4	4	1	16838	2468	2305	23315
ENSG00000067560	ENSG00000067560.14	RHOA	1	4	0.25	36228	6885	5801	2113
ENSG00000067596	ENSG00000067596.12	DHX8	1	22	0.0454545	5263	856	701	932	388	404	93	2294	2593	996	4540	2177	305	120	319	4841	3664	2807	483	489	481	1401
ENSG00000067606	ENSG00000067606.17	PRKCZ	4	17	0.235294	4739	921	2967	75670	8862	1685	2763	1865	5016	13425	2450	110	1508	737	390	9269	223
ENSG00000067646	ENSG00000067646.12	ZFY	1	7	0.142857	18139	7076	13448	266	1015	1117	729
ENSG00000067704	ENSG00000067704.10	IARS2	12	22	0.545455	1620	4263	1479	85	82	82	669	2328	1000	3634	3376	10762	1410	7558	2298	1006	964	1043	1513	995	2374	1839
ENSG00000067715	ENSG00000067715.15	SYT1	3	10	0.3	112689	69365	170140	68101	6036	3938	3147	53950	90453	4711
ENSG00000067798	ENSG00000067798.16	NAV3	1	39	0.025641	108614	644	25095	2217	26100	3465	7942	14301	28130	662	7848	57656	1122	939	1994	4738	1497	8310	2916	6034	2449	10283	9468	6439	1011	681	306	1843	1188	4555	2549	265	1206	7027	1203	658	941	4343	5259
ENSG00000067829	ENSG00000067829.20	IDH3G	1	12	0.0833333	3394	234	271	370	1576	119	225	310	103	351	82	238
ENSG00000067836	ENSG00000067836.13	ROGDI	6	10	0.6	73	796	181	688	716	1018	384	83	97	212
ENSG00000067840	ENSG00000067840.13	PDZD4	1	7	0.142857	21643	972	438	608	464	297	196
ENSG00000067842	ENSG00000067842.19	ATP2B3	2	21	0.0952381	556	17570	4903	112	396	594	2919	1705	640	642	305	2748	2779	102	498	1088	1425	733	1247	2678	14874
ENSG00000067900	ENSG00000067900.8	ROCK1	1	32	0.03125	40204	20651	550	3624	1105	1392	329	2533	10536	5095	3380	4671	7236	1268	101	13413	1504	4065	2414	1518	2758	9396	1139	254	831	675	6710	207	4594	122	997	2190
ENSG00000067955	ENSG00000067955.15	CBFB	3	5	0.6	241	6825	29926	15414	16401
ENSG00000067992	ENSG00000067992.17	PDK3	1	10	0.1	29180	3945	4426	1697	13634	7187	1299	400	3470	2158
ENSG00000068001	ENSG00000068001.14	HYAL2	1	3	0.333333	2117	523	416
ENSG00000068024	ENSG00000068024.18	HDAC4	2	26	0.0769231	48059	116013	46515	13269	12489	7029	11937	4786	5040	83	7550	11145	3340	3342	5153	7719	4893	2394	3316	1933	909	12487	1633	11888	1147	323
ENSG00000068028	ENSG00000068028.18	RASSF1	2	5	0.4	2544	5750	193	109	606
ENSG00000068078	ENSG00000068078.20	FGFR3	2	17	0.117647	367	5210	223	1554	83	91	1666	493	303	385	82	80	110	83	218	145	181
ENSG00000068079	ENSG00000068079.8	IFI35	1	6	0.166667	5210	769	72	102	113	225
ENSG00000068097	ENSG00000068097.16	HEATR6	9	19	0.473684	2458	2243	466	834	1407	857	1978	1047	6112	368	2018	810	513	4537	1140	1191	858	1079	1890
ENSG00000068120	ENSG00000068120.15	COASY	1	8	0.125	638	270	131	84	179	159	90	100
ENSG00000068137	ENSG00000068137.15	PLEKHH3	1	12	0.0833333	1992	340	99	86	102	783	527	220	288	196	296	1126
ENSG00000068305	ENSG00000068305.19	MEF2A	2	11	0.181818	32325	34466	12387	25558	2938	786	14782	12933	3343	3778	1629
ENSG00000068308	ENSG00000068308.15	OTUD5	1	8	0.125	12693	9171	86	98	8413	1794	104	337
ENSG00000068323	ENSG00000068323.17	TFE3	5	9	0.555556	2542	1044	664	82	3758	351	185	1920	795
ENSG00000068354	ENSG00000068354.16	TBC1D25	3	5	0.6	1412	3426	13873	133	267
ENSG00000068366	ENSG00000068366.21	ACSL4	1	15	0.0666667	36942	12768	239	1343	129	2582	153	3514	5228	760	2606	2017	1565	2019	15167
ENSG00000068383	ENSG00000068383.19	INPP5A	1	15	0.0666667	69743	37911	4449	39886	7360	10393	1971	16364	22611	158	15927	11824	3066	943	88
ENSG00000068394	ENSG00000068394.11	GPKOW	3	10	0.3	770	99	2583	1894	434	706	206	95	1787	97
ENSG00000068400	ENSG00000068400.14	GRIPAP1	5	25	0.2	2683	138	1057	796	3671	2317	193	681	89	124	1412	243	2382	1397	334	135	1106	103	123	101	2779	1941	129	708	869
ENSG00000068438	ENSG00000068438.15	FTSJ1	12	12	1	1564	280	98	330	2034	85	83	103	687	90	191	2708
ENSG00000068489	ENSG00000068489.13	PRR11	2	9	0.222222	13942	15173	235	7929	1022	475	2100	89	3773
ENSG00000068615	ENSG00000068615.20	REEP1	1	8	0.125	55236	18128	9150	2623	19154	5226	7241	2859
ENSG00000068650	ENSG00000068650.19	ATP11A	1	29	0.0344828	94679	19699	1166	4325	5356	3092	492	3394	934	1004	1113	4483	1311	1565	1517	6024	8657	3060	1380	1732	224	1102	834	2025	9159	1772	2099	2275	3572
ENSG00000068654	ENSG00000068654.17	POLR1A	14	33	0.424242	5527	1207	8681	951	115	5397	1375	622	2531	132	2598	4757	4552	10984	1139	3574	117	1620	1395	256	973	943	870	1329	929	469	4912	1278	636	933	1484	544	361
ENSG00000068697	ENSG00000068697.7	LAPTM4A	1	6	0.166667	10398	3276	99	2253	551	1037
ENSG00000068724	ENSG00000068724.18	TTC7A	3	19	0.157895	8637	6312	17965	3688	14542	828	621	10722	581	4606	10426	1428	821	4864	16930	3517	1699	8888	12730
ENSG00000068745	ENSG00000068745.15	IP6K2	1	5	0.2	21735	1910	1471	1593	764
ENSG00000068784	ENSG00000068784.13	SRBD1	14	20	0.7	5777	3278	2067	13674	3797	1679	5151	1284	10450	8922	2340	3512	682	58400	11164	57098	1246	5071	19984	3345
ENSG00000068796	ENSG00000068796.19	KIF2A	1	20	0.05	40593	823	1898	2467	564	1783	2436	391	2942	133	920	636	374	1343	1060	5956	1135	3823	3355	4230
ENSG00000068831	ENSG00000068831.19	RASGRP2	12	16	0.75	1065	681	508	359	784	203	159	2325	772	238	314	4917	254	719	1502	164
ENSG00000068878	ENSG00000068878.15	PSME4	1	46	0.0217391	21259	605	8420	2415	563	602	1359	1844	567	3531	633	1370	269	2119	202	464	1412	538	946	9020	1234	218	91	1451	112	2441	2465	1332	1526	301	984	1067	506	1207	713	2599	1291	731	390	1483	9934	1132	4800	2495	523	511
ENSG00000068885	ENSG00000068885.15	IFT80	8	19	0.421053	14499	2839	3962	1549	9659	8464	1338	36073	11978	3673	2868	15014	3190	1663	1302	1522	102	8769	9777
ENSG00000068903	ENSG00000068903.21	SIRT2	8	15	0.533333	1080	4511	291	3269	141	109	533	5330	2135	276	202	84	982	131	123
ENSG00000068912	ENSG00000068912.15	ERLEC1	1	13	0.0769231	6972	1483	1501	139	1251	2315	92	6456	753	3675	1469	239	2962
ENSG00000068971	ENSG00000068971.14	PPP2R5B	6	13	0.461538	442	778	893	162	136	1896	99	846	69	139	896	252	450
ENSG00000068976	ENSG00000068976.14	PYGM	17	19	0.894737	951	87	87	335	2220	91	436	347	227	196	331	568	331	268	130	741	3017	236	112
ENSG00000068985	ENSG00000068985.5	PAGE1	3	5	0.6	1090	506	2724	1705	1854
ENSG00000069011	ENSG00000069011.16	PITX1	1	2	0.5	2204	1954
ENSG00000069018	ENSG00000069018.19	TRPC7	2	11	0.181818	7867	40828	40759	8236	14337	3913	15921	5098	679	8998	2595
ENSG00000069020	ENSG00000069020.19	MAST4	1	28	0.0357143	162690	28807	111156	154421	35669	5365	4759	1943	1754	5522	3887	4462	2267	9107	1394	1562	876	1874	5450	183	2135	347	4009	3047	591	6875	2014	358
ENSG00000069122	ENSG00000069122.19	ADGRF5	1	20	0.05	14926	6577	11523	4063	429	1451	451	1415	1412	6188	2750	1745	1727	1945	1993	1191	1220	89	659	1902
ENSG00000069188	ENSG00000069188.17	SDK2	1	44	0.0227273	136427	35219	16058	8157	6691	2657	141	2094	1601	2062	888	6418	393	951	2980	3173	1051	12502	193	442	1730	738	134	2642	830	459	2021	958	2249	1287	527	1835	2925	1344	155	10583	3011	3412	3479	5441	1682	274	1511	9658
ENSG00000069206	ENSG00000069206.15	ADAM7	3	21	0.142857	1312	4609	16619	1738	1023	1778	7612	5637	2965	1825	1841	1465	1014	396	445	6006	861	533	581	5903	1010
ENSG00000069248	ENSG00000069248.12	NUP133	12	25	0.48	1909	3937	1135	937	1377	2088	326	5392	2341	937	2225	6293	1864	4833	3823	1114	544	947	2773	2314	5517	1919	1334	4123	2873
ENSG00000069275	ENSG00000069275.13	NUCKS1	1	6	0.166667	20335	1766	3718	3272	824	1047
ENSG00000069329	ENSG00000069329.18	VPS35	13	16	0.8125	5524	1332	578	523	1514	1544	622	1922	101	1841	404	2652	5767	500	381	1066
ENSG00000069345	ENSG00000069345.12	DNAJA2	6	8	0.75	1539	323	3184	437	2705	5191	144	1782
ENSG00000069399	ENSG00000069399.15	BCL3	2	8	0.25	2180	4851	676	105	230	522	310	586
ENSG00000069424	ENSG00000069424.16	KCNAB2	2	15	0.133333	5327	21000	934	8424	2929	2218	1496	1337	787	3092	837	86	1011	512	1127
ENSG00000069431	ENSG00000069431.14	ABCC9	12	39	0.307692	374	4015	2609	7718	8838	1026	2601	1893	513	1945	1788	10810	1100	6097	4952	7039	2923	8147	1384	1897	1304	7080	145	3850	2317	687	214	2011	4143	9017	10706	842	1293	1040	2486	2093	2372	1285	4816
ENSG00000069482	ENSG00000069482.7	GAL	3	5	0.6	191	589	2365	748	1990
ENSG00000069493	ENSG00000069493.15	CLEC2D	1	4	0.25	11127	6868	4741	1828
ENSG00000069509	ENSG00000069509.6	FUNDC1	3	4	0.75	703	3402	11101	2961
ENSG00000069535	ENSG00000069535.14	MAOB	1	14	0.0714286	38489	4664	35463	1036	4905	1236	2160	11874	1052	1602	3409	5756	590	1035
ENSG00000069667	ENSG00000069667.16	RORA	1	10	0.1	550366	146805	17008	2994	5596	1840	667	1690	954	2272
ENSG00000069696	ENSG00000069696.7	DRD4	1	3	0.333333	1843	102	94
ENSG00000069702	ENSG00000069702.11	TGFBR3	2	16	0.125	24233	63999	38536	23653	4802	1998	5514	1724	428	2603	173	3693	3459	10532	2309	11814
ENSG00000069764	ENSG00000069764.10	PLA2G10	3	3	1	3487	2223	15415
ENSG00000069812	ENSG00000069812.11	HES2	2	3	0.666667	73	266	87
ENSG00000069849	ENSG00000069849.11	ATP1B3	1	6	0.166667	26709	3418	6377	2133	5956	3467
ENSG00000069869	ENSG00000069869.17	NEDD4	5	28	0.178571	26964	14883	96	26676	50637	1481	2733	6499	2134	86	4210	3587	1681	1655	230	90	1337	4805	1206	88	1842	328	257	3502	81	933	2421	514
ENSG00000069943	ENSG00000069943.10	PIGB	9	11	0.818182	861	862	6140	2088	4012	5259	1293	914	8896	3885	307
ENSG00000069956	ENSG00000069956.14	MAPK6	1	5	0.2	26453	2977	8495	2501	2401
ENSG00000069966	ENSG00000069966.19	GNB5	3	12	0.25	6627	4671	25691	4014	2348	6186	5383	2143	5133	2151	1308	1704
ENSG00000069974	ENSG00000069974.17	RAB27A	2	6	0.333333	19431	35208	4295	1688	4596	18183
ENSG00000069998	ENSG00000069998.12	HDHD5	1	7	0.142857	9380	981	3330	1892	1864	2320	192
ENSG00000070010	ENSG00000070010.19	UFD1	6	11	0.545455	3480	369	3259	3683	2598	7062	1152	218	818	849	4004
ENSG00000070018	ENSG00000070018.9	LRP6	2	22	0.0909091	22025	40861	16083	2811	2540	1061	14514	516	1853	2228	624	7790	1682	1385	8831	3024	3117	927	3861	1258	633	3144
ENSG00000070019	ENSG00000070019.5	GUCY2C	19	26	0.730769	8168	1725	2903	1564	1602	2685	2093	1666	3039	8659	4363	3497	921	447	6091	1522	2354	1131	11124	2730	3559	788	1732	2483	1689	1575
ENSG00000070031	ENSG00000070031.4	SCT	3	3	1	83	98	166
ENSG00000070047	ENSG00000070047.13	PHRF1	3	17	0.176471	4899	355	5177	3919	1091	4248	374	802	3071	3417	304	717	469	475	153	192	551
ENSG00000070061	ENSG00000070061.16	ELP1	29	36	0.805556	2662	1075	2315	768	3595	3492	351	1140	1249	3709	1083	2605	1819	2633	620	1157	97	1049	364	1072	89	1216	109	308	2429	859	1581	1809	7144	359	1539	494	695	473	3024	5712
ENSG00000070081	ENSG00000070081.18	NUCB2	11	13	0.846154	5960	12380	636	5532	7701	1149	182	588	97	3265	14651	604	428
ENSG00000070087	ENSG00000070087.15	PFN2	1	2	0.5	2174	1771
ENSG00000070159	ENSG00000070159.14	PTPN3	1	25	0.04	34767	5897	76	2598	5640	3518	7005	1143	3721	4388	1498	4097	2117	10008	152	1621	1702	1853	12886	271	1758	5681	975	514	2018
ENSG00000070182	ENSG00000070182.21	SPTB	1	35	0.0285714	56646	17856	1158	1289	391	353	416	821	1900	1013	917	719	599	1140	4558	452	121	1143	1693	2358	478	3753	597	972	265	1450	1156	471	1174	310	501	12932	3382	284	180
ENSG00000070190	ENSG00000070190.13	DAPP1	1	8	0.125	18608	4543	12795	8229	1384	697	2178	1995
ENSG00000070193	ENSG00000070193.5	FGF10	1	2	0.5	77827	5234
ENSG00000070214	ENSG00000070214.17	SLC44A1	1	15	0.0666667	54315	10414	25696	12658	7760	1962	2757	1490	1547	762	706	8168	8387	2062	3530
ENSG00000070269	ENSG00000070269.14	TMEM260	3	15	0.2	4926	728	17902	1577	3422	2959	3658	1155	1296	2767	3679	7464	1727	1555	10644
ENSG00000070366	ENSG00000070366.14	SMG6	13	18	0.722222	2968	850	509	4265	240	8816	765	37927	8020	47976	1567	13803	86756	3768	12878	3098	313	3450
ENSG00000070367	ENSG00000070367.16	EXOC5	1	17	0.0588235	20909	759	2351	4505	2228	1517	1678	104	993	951	1624	7317	2865	1253	7920	170	769
ENSG00000070371	ENSG00000070371.16	CLTCL1	2	32	0.0625	15769	21395	11022	3386	3405	989	886	103	567	2500	3454	585	1398	1081	590	339	1369	3628	5601	1211	610	6660	1487	3077	73	4830	3212	252	3946	2583	492	229
ENSG00000070388	ENSG00000070388.12	FGF22	1	2	0.5	3095	71
ENSG00000070404	ENSG00000070404.10	FSTL3	2	4	0.5	1265	2296	843	89
ENSG00000070413	ENSG00000070413.20	DGCR2	1	9	0.111111	32637	21142	3032	1569	6039	8342	6480	512	1936
ENSG00000070423	ENSG00000070423.18	RNF126	1	8	0.125	10162	529	377	1314	485	703	394	94
ENSG00000070444	ENSG00000070444.15	MNT	4	5	0.8	5185	528	150	5993	207
ENSG00000070476	ENSG00000070476.15	ZXDC	7	9	0.777778	2653	101	947	4569	3934	1797	17706	2037	1170
ENSG00000070495	ENSG00000070495.15	JMJD6	3	5	0.6	491	1408	1838	1299	1499
ENSG00000070501	ENSG00000070501.12	POLB	11	13	0.846154	326	5883	3996	916	2453	2947	1601	96	3902	1246	6572	513	1574
ENSG00000070526	ENSG00000070526.15	ST6GALNAC1	1	8	0.125	13796	1428	176	277	258	193	87	291
ENSG00000070540	ENSG00000070540.13	WIPI1	4	12	0.333333	4349	2012	6138	8013	669	993	980	3307	1059	1575	959	4254
ENSG00000070601	ENSG00000070601.10	FRMPD1	1	15	0.0666667	41543	14673	825	2848	7673	5048	5407	1130	1200	1032	130	1726	1361	2834	3504
ENSG00000070610	ENSG00000070610.14	GBA2	1	16	0.0625	3639	202	2406	607	196	163	85	197	208	205	98	119	151	79	97	300
ENSG00000070614	ENSG00000070614.15	NDST1	1	14	0.0714286	12641	6036	4646	1834	678	3342	725	1305	1181	2340	2731	1289	1965	1357
ENSG00000070669	ENSG00000070669.17	ASNS	4	12	0.333333	2537	598	4411	4860	257	448	1461	1230	672	1193	89	591
ENSG00000070718	ENSG00000070718.12	AP3M2	3	8	0.375	1510	2980	4168	2652	270	1603	294	1150
ENSG00000070729	ENSG00000070729.14	CNGB1	31	32	0.96875	3765	2583	284	1065	101	231	1649	309	416	1402	1032	6800	941	9031	641	7551	8335	2728	1132	1622	1088	793	2254	1054	6877	752	2196	92	3437	252	9322	3397
ENSG00000070731	ENSG00000070731.11	ST6GALNAC2	1	8	0.125	6867	4216	1001	419	1968	1768	1160	1181
ENSG00000070748	ENSG00000070748.19	CHAT	7	14	0.5	2026	3122	578	1483	3322	1954	18719	1832	900	2247	3088	149	7196	1994
ENSG00000070756	ENSG00000070756.17	PABPC1	1	14	0.0714286	3110	198	2171	2280	297	194	2630	235	2135	81	977	532	535	937
ENSG00000070759	ENSG00000070759.17	TESK2	3	10	0.3	32980	35717	35764	30462	7302	224	546	199	698	318
ENSG00000070761	ENSG00000070761.8	CFAP20	1	5	0.2	12080	719	583	348	779
ENSG00000070770	ENSG00000070770.10	CSNK2A2	2	11	0.181818	788	9876	2444	9749	5757	814	376	522	875	1412	5700
ENSG00000070778	ENSG00000070778.13	PTPN21	2	18	0.111111	4031	32976	9071	2551	808	3056	409	3492	710	10570	621	4723	5117	1199	2193	188	422	650
ENSG00000070785	ENSG00000070785.17	EIF2B3	3	11	0.272727	5315	2560	36649	14766	29183	15615	1603	4122	791	16870	6700
ENSG00000070808	ENSG00000070808.17	CAMK2A	1	18	0.0555556	16404	8049	7338	731	120	3026	1378	137	939	378	2411	2570	5424	955	7319	3018	4974	275
ENSG00000070814	ENSG00000070814.22	TCOF1	17	26	0.653846	3301	2901	3591	798	626	2403	1937	230	142	175	166	172	92	2284	186	123	8169	1798	1520	299	528	581	2729	1511	570	739
ENSG00000070831	ENSG00000070831.18	CDC42	1	5	0.2	25686	3138	4644	120	4561
ENSG00000070882	ENSG00000070882.13	OSBPL3	1	22	0.0454545	87264	20307	157	896	4494	604	1742	203	1430	8978	3327	6655	1495	5953	3580	10529	3486	1406	5107	2904	2338	4035
ENSG00000070886	ENSG00000070886.12	EPHA8	3	16	0.1875	5559	6863	9599	2235	4119	73	1543	782	1138	199	289	625	1613	87	211	153
ENSG00000070915	ENSG00000070915.10	SLC12A3	25	25	1	1552	1080	1356	271	390	1614	193	5290	911	314	480	2142	1551	1060	999	477	831	2242	1726	819	1476	4887	2756	1886	8801
ENSG00000070950	ENSG00000070950.10	RAD18	7	12	0.583333	4333	10349	1218	5415	1813	3498	22150	1271	9791	3332	8442	8929
ENSG00000070961	ENSG00000070961.17	ATP2B1	1	20	0.05	52488	13323	6906	93	4132	2788	1062	2056	2391	1308	2959	5429	684	377	5590	229	457	1609	2026	7821
ENSG00000070985	ENSG00000070985.14	TRPM5	1	28	0.0357143	9332	1632	4434	4019	292	598	942	626	1630	168	337	1702	434	73	68	508	472	249	121	500	367	108	3439	458	325	569	425	483
ENSG00000071051	ENSG00000071051.14	NCK2	1	4	0.25	71291	38434	26038	10932
ENSG00000071054	ENSG00000071054.17	MAP4K4	2	32	0.0625	335	92181	33151	1265	4074	2126	2557	1436	3840	2614	1419	11665	2857	560	960	2834	878	1391	632	719	1584	497	1078	1961	317	2750	5404	2501	1800	540	858	2230
ENSG00000071073	ENSG00000071073.13	MGAT4A	2	15	0.133333	4480	47767	3128	11855	4781	1752	831	9902	1374	3694	119	3212	1228	9386	130
ENSG00000071082	ENSG00000071082.11	RPL31	3	4	0.75	386	1349	1675	278
ENSG00000071127	ENSG00000071127.18	WDR1	2	14	0.142857	416	12126	4756	1100	8969	290	352	3176	1264	1577	2355	964	304	1819
ENSG00000071189	ENSG00000071189.21	SNX13	1	25	0.04	42837	3899	1696	1061	14572	87	1863	5037	17442	390	4652	5594	4941	576	4004	3918	4373	5219	1237	11253	1759	2433	250	1750	2534
ENSG00000071203	ENSG00000071203.9	MS4A12	1	6	0.166667	4484	3450	800	1661	2910	181
ENSG00000071205	ENSG00000071205.12	ARHGAP10	1	22	0.0454545	90271	73	24193	10330	7191	1755	8204	4081	2499	24705	3012	3296	26685	6717	8611	9649	1550	56423	23478	16096	1115	7485
ENSG00000071242	ENSG00000071242.12	RPS6KA2	1	20	0.05	88136	7354	20874	1994	3590	3581	2236	7766	1749	18927	10289	8215	2253	16233	1789	7035	3297	1539	4293	906
ENSG00000071243	ENSG00000071243.16	ING3	4	11	0.363636	239	2068	2154	9117	1787	831	285	919	1483	2324	1484
ENSG00000071246	ENSG00000071246.11	VASH1	1	6	0.166667	6832	1138	1890	2680	1685	874
ENSG00000071282	ENSG00000071282.12	LMCD1	1	5	0.2	30756	4359	11127	16528	1792
ENSG00000071462	ENSG00000071462.12	BUD23	5	11	0.454545	93	2831	86	98	3820	1583	682	209	322	3554	137
ENSG00000071537	ENSG00000071537.14	SEL1L	3	20	0.15	5936	736	20491	1767	1317	3058	90	964	366	2754	2532	2014	1073	1309	316	935	542	1274	4484	2430
ENSG00000071539	ENSG00000071539.14	TRIP13	3	12	0.25	1696	1712	3699	791	2716	2909	794	280	3381	2468	1326	1034
ENSG00000071553	ENSG00000071553.18	ATP6AP1	2	9	0.222222	194	2655	361	471	663	487	692	87	176
ENSG00000071564	ENSG00000071564.19	TCF3	3	18	0.166667	2012	3749	13949	215	4611	1650	1575	1535	89	83	646	86	1114	305	81	3289	165	3435
ENSG00000071575	ENSG00000071575.12	TRIB2	2	2	1	4682	16773
ENSG00000071626	ENSG00000071626.17	DAZAP1	1	11	0.0909091	9697	663	295	2416	1089	3481	2881	971	225	2151	2046
ENSG00000071655	ENSG00000071655.18	MBD3	1	6	0.166667	7307	377	1827	1352	2553	176
ENSG00000071677	ENSG00000071677.1	PRLH	1	1	1	338
ENSG00000071794	ENSG00000071794.16	HLTF	2	24	0.0833333	1427	8634	1532	892	1567	139	2916	3373	1266	2572	91	835	4317	4927	1230	699	1768	3789	497	1333	337	351	4050	2545
ENSG00000071859	ENSG00000071859.15	FAM50A	4	12	0.333333	1286	94	503	1923	129	136	266	383	147	97	109	104
ENSG00000071889	ENSG00000071889.17	FAM3A	3	8	0.375	2823	951	3250	126	427	320	76	296
ENSG00000071894	ENSG00000071894.17	CPSF1	2	37	0.0540541	116	7341	82	138	135	106	177	77	80	123	70	84	78	73	89	89	140	81	169	74	81	73	277	98	97	796	79	82	74	85	88	78	73	74	86	76	86
ENSG00000071909	ENSG00000071909.19	MYO3B	32	34	0.941176	20918	758	14094	245	2490	18595	99248	33771	12638	960	520	2374	833	4211	762	7692	1166	1156	1251	1144	2081	36122	19321	3060	31880	942	1976	13055	4415	23365	925	107639	373	828
ENSG00000071967	ENSG00000071967.12	CYBRD1	1	3	0.333333	18846	11552	1023
ENSG00000071991	ENSG00000071991.9	CDH19	1	11	0.0909091	31637	3299	13891	3146	6190	494	8863	5019	18159	2321	3692
ENSG00000071994	ENSG00000071994.11	PDCD2	3	5	0.6	551	316	2951	1031	1139
ENSG00000072041	ENSG00000072041.18	SLC6A15	1	11	0.0909091	20214	5763	349	1394	7251	3168	292	1931	3284	3432	1432
ENSG00000072042	ENSG00000072042.13	RDH11	6	6	1	2577	340	1193	718	5007	6591
ENSG00000072062	ENSG00000072062.16	PRKACA	1	9	0.111111	10092	459	3845	1907	2935	89	95	3568	390
ENSG00000072071	ENSG00000072071.17	ADGRL1	1	22	0.0454545	22287	5788	6739	7275	979	615	295	338	150	185	537	285	421	105	200	456	582	2446	170	79	158	517
ENSG00000072080	ENSG00000072080.11	SPP2	2	7	0.285714	99	7740	1410	6053	636	2653	6821
ENSG00000072110	ENSG00000072110.16	ACTN1	1	21	0.047619	53279	4432	8763	2113	558	4581	2092	8729	1371	1766	4563	541	466	1112	280	1468	701	892	465	1217	2064
ENSG00000072121	ENSG00000072121.17	ZFYVE26	35	41	0.853659	487	1705	4696	1279	722	926	148	952	1818	3456	258	3432	411	2834	973	3101	91	580	622	808	1250	987	1992	390	1452	745	2805	2316	1045	676	1256	3407	259	618	5220	697	838	304	1180	1247	2412
ENSG00000072133	ENSG00000072133.12	RPS6KA6	20	21	0.952381	23431	8136	7951	983	1420	10267	284	14754	2430	235	772	8503	582	422	488	1129	2300	4188	1460	31082	568
ENSG00000072134	ENSG00000072134.16	EPN2	1	10	0.1	44423	872	1905	24094	2054	960	15431	673	2205	1887
ENSG00000072135	ENSG00000072135.13	PTPN18	5	14	0.357143	2666	257	87	115	9486	563	220	366	81	92	234	969	389	209
ENSG00000072163	ENSG00000072163.20	LIMS2	1	9	0.111111	17451	2506	285	11351	723	1060	577	124	641
ENSG00000072182	ENSG00000072182.14	ASIC4	1	9	0.111111	16451	98	186	405	2231	1741	84	310	196
ENSG00000072195	ENSG00000072195.15	SPEG	6	40	0.15	9287	82	2812	1864	345	10074	240	2046	2565	1143	122	107	2488	239	558	407	100	2966	294	243	119	1038	581	101	530	606	181	1103	245	273	2716	187	112	153	114	469	84	837	241	333
ENSG00000072201	ENSG00000072201.14	LNX1	2	10	0.2	17299	65395	516	8473	2246	14168	2977	1583	15159	392
ENSG00000072210	ENSG00000072210.19	ALDH3A2	8	9	0.888889	2422	768	3733	1170	3264	2064	1448	6673	3601
ENSG00000072274	ENSG00000072274.14	TFRC	1	18	0.0555556	4920	1703	1033	1777	504	1827	1324	374	1917	1014	1369	208	2334	1547	208	2982	1521	1233
ENSG00000072310	ENSG00000072310.18	SREBF1	1	18	0.0555556	16205	364	83	85	638	343	238	119	239	83	178	530	276	87	204	475	89	516
ENSG00000072315	ENSG00000072315.4	TRPC5	1	10	0.1	129437	39230	58184	1332	4861	11997	52782	728	2090	1982
ENSG00000072364	ENSG00000072364.13	AFF4	1	20	0.05	26065	2125	1924	4970	22716	1880	2800	445	711	989	3204	625	2990	918	114	253	1117	1190	1515	2153
ENSG00000072401	ENSG00000072401.15	UBE2D1	1	6	0.166667	26112	93	2082	1084	3046	703
ENSG00000072415	ENSG00000072415.10	PALS1	1	14	0.0714286	28167	9234	12973	8669	505	291	950	8927	4121	504	2750	659	2442	8967
ENSG00000072422	ENSG00000072422.17	RHOBTB1	2	10	0.2	2116	30251	360	17891	3624	1981	8053	2865	2663	533
ENSG00000072501	ENSG00000072501.19	SMC1A	19	24	0.791667	7322	110	1322	93	646	93	2257	151	3105	98	101	95	1118	104	3835	2971	91	1338	11524	436	122	1144	287	433
ENSG00000072506	ENSG00000072506.14	HSD17B10	2	5	0.4	432	1310	130	81	203
ENSG00000072518	ENSG00000072518.22	MARK2	1	18	0.0555556	55598	241	2598	327	89	218	765	448	101	77	1128	270	278	827	638	1044	2145	572
ENSG00000072571	ENSG00000072571.20	HMMR	16	17	0.941176	3117	768	2898	1892	1355	91	1715	125	499	1252	3011	3841	231	95	701	6144	559
ENSG00000072609	ENSG00000072609.18	CHFR	2	17	0.117647	206	9541	5160	1501	925	7984	2239	1508	774	2894	1693	2893	485	954	2908	943	1414
ENSG00000072657	ENSG00000072657.10	TRHDE	3	18	0.166667	13123	91040	91636	3154	26317	42655	19808	622	5527	6598	98	43348	2069	438	30570	526	3770	6043
ENSG00000072682	ENSG00000072682.20	P4HA2	1	14	0.0714286	9145	696	403	3143	3392	952	1253	3555	234	4815	498	2840	389	1845
ENSG00000072694	ENSG00000072694.22	FCGR2B	1	7	0.142857	6898	1119	1325	730	1183	2014	110
ENSG00000072736	ENSG00000072736.19	NFATC3	1	9	0.111111	36202	3326	31258	8774	7358	6960	1709	7401	34574
ENSG00000072756	ENSG00000072756.18	TRNT1	2	7	0.285714	2023	8071	3056	3935	1719	826	202
ENSG00000072778	ENSG00000072778.20	ACADVL	6	19	0.315789	75	266	74	89	93	479	269	95	364	267	406	82	92	76	77	86	89	94	72
ENSG00000072786	ENSG00000072786.13	STK10	1	18	0.0555556	31098	29202	9742	9628	965	882	9095	2465	3049	7147	455	17513	3451	3665	1572	893	1526	7906
ENSG00000072803	ENSG00000072803.18	FBXW11	1	13	0.0769231	48759	43191	3545	10471	819	7399	13337	1476	3294	2013	940	932	4508
ENSG00000072818	ENSG00000072818.12	ACAP1	2	21	0.0952381	524	4578	207	87	904	143	110	92	415	1595	95	316	99	679	135	84	519	777	72	712	295
ENSG00000072832	ENSG00000072832.15	CRMP1	1	13	0.0769231	25832	5457	4718	4673	1935	6230	1664	1629	2615	679	7246	2829	3642
ENSG00000072840	ENSG00000072840.13	EVC	11	20	0.55	7693	9933	2034	1693	8280	3389	2806	4529	732	2330	27189	9843	3304	1353	3157	2635	3359	1190	727	502
ENSG00000072849	ENSG00000072849.11	DERL2	6	6	1	852	2268	1419	713	242	5264
ENSG00000072858	ENSG00000072858.11	SIDT1	1	24	0.0416667	33176	998	9211	3640	651	1964	1201	407	7734	8539	1345	809	876	2064	979	201	2471	941	3905	3503	3700	90	2368	1430
ENSG00000072864	ENSG00000072864.16	NDE1	8	8	1	14441	2424	10361	9425	3632	2841	2452	27330
ENSG00000072952	ENSG00000072952.20	IRAG1	1	20	0.05	41353	17953	1906	2279	709	725	212	1132	2109	13926	2955	2196	1153	2060	6722	546	1879	9561	1277	3879
ENSG00000072954	ENSG00000072954.7	TMEM38A	1	5	0.2	18642	256	1839	3779	1738
ENSG00000072958	ENSG00000072958.9	AP1M1	5	11	0.454545	5390	2725	1610	880	17243	1000	446	561	4564	580	138
ENSG00000073008	ENSG00000073008.15	PVR	3	7	0.428571	3047	2238	3794	3744	831	2391	416
ENSG00000073050	ENSG00000073050.12	XRCC1	2	16	0.125	405	13889	6105	962	96	309	73	521	329	4593	156	488	94	1583	456	106
ENSG00000073060	ENSG00000073060.17	SCARB1	1	12	0.0833333	45887	2435	567	2236	1580	2246	7518	4855	7737	902	3545	4096
ENSG00000073067	ENSG00000073067.14	CYP2W1	4	8	0.5	1026	375	66	1300	309	101	745	216
ENSG00000073111	ENSG00000073111.14	MCM2	8	15	0.533333	845	5060	112	961	272	1564	315	6838	912	160	563	945	1419	192	434
ENSG00000073146	ENSG00000073146.16	MOV10L1	3	26	0.115385	1815	7257	8533	408	4803	592	491	1910	3150	4775	632	2143	5499	464	7450	853	875	1445	3804	1020	2145	4838	1471	902	138	312
ENSG00000073150	ENSG00000073150.14	PANX2	1	2	0.5	5982	531
ENSG00000073169	ENSG00000073169.15	SELENOO	5	8	0.625	4726	2015	1464	319	4805	823	95	76
ENSG00000073282	ENSG00000073282.14	TP63	1	13	0.0769231	106162	773	69497	55705	2263	1035	637	607	3452	13398	2788	1304	3323
ENSG00000073331	ENSG00000073331.18	ALPK1	2	15	0.133333	18331	61825	4499	29274	11918	1661	715	1026	1483	1194	2566	3182	1039	1044	97
ENSG00000073350	ENSG00000073350.14	LLGL2	1	25	0.04	17571	12544	2011	275	624	3605	152	288	546	3968	78	138	89	637	92	451	566	114	949	202	320	232	192	114	202
ENSG00000073417	ENSG00000073417.15	PDE8A	1	21	0.047619	82021	2587	8657	814	6768	5693	1627	6766	1978	89	8854	4246	425	1401	496	1521	2957	2046	3013	10159	1133
ENSG00000073464	ENSG00000073464.13	CLCN4	2	12	0.166667	1188	26470	2338	7296	2840	8296	131	1268	3876	1027	6581	12616
ENSG00000073536	ENSG00000073536.18	NLE1	2	12	0.166667	135	1912	534	1344	173	349	503	146	717	1750	97	721
ENSG00000073578	ENSG00000073578.18	SDHA	11	14	0.785714	5063	791	897	320	2137	2542	2476	1498	1088	3758	10515	234	2924	1827
ENSG00000073584	ENSG00000073584.20	SMARCE1	4	10	0.4	1925	176	3016	4882	965	292	3563	501	667	1720
ENSG00000073598	ENSG00000073598.6	FNDC8	1	3	0.333333	5139	2004	623
ENSG00000073605	ENSG00000073605.19	GSDMB	2	10	0.2	1203	4584	2401	713	743	1188	689	125	350	461
ENSG00000073614	ENSG00000073614.13	KDM5A	3	27	0.111111	2952	1743	17926	2836	6425	1182	923	1751	1425	16198	591	1548	2789	5053	393	514	1307	2533	4911	1991	920	1797	364	9745	1247	2403	7096
ENSG00000073670	ENSG00000073670.14	ADAM11	2	26	0.0769231	461	9820	187	1535	86	435	65	390	82	175	867	112	115	462	82	118	450	537	103	203	216	93	88	85	979	499
ENSG00000073711	ENSG00000073711.11	PPP2R3A	13	13	1	35209	23338	13760	8296	21116	7814	3811	5461	2646	11339	1075	2839	38720
ENSG00000073712	ENSG00000073712.15	FERMT2	2	14	0.142857	343	31055	25695	11823	105	2346	3224	996	1253	7945	124	3935	626	1022
ENSG00000073734	ENSG00000073734.10	ABCB11	5	27	0.185185	13072	1250	2423	792	16549	1152	1466	2785	4516	6130	3178	2736	1664	1631	493	859	4118	6077	13002	90	8171	804	2650	1514	3302	2352	834
ENSG00000073737	ENSG00000073737.17	DHRS9	1	4	0.25	11805	1434	8202	3590
ENSG00000073754	ENSG00000073754.6	CD5L	2	5	0.4	2263	3228	1086	894	1223
ENSG00000073756	ENSG00000073756.13	PTGS2	1	9	0.111111	800	120	653	430	732	119	282	501	486
ENSG00000073792	ENSG00000073792.16	IGF2BP2	2	15	0.133333	1569	124805	1635	3849	3071	2163	11143	359	2626	14131	938	5117	2559	2264	1401
ENSG00000073803	ENSG00000073803.14	MAP3K13	1	13	0.0769231	65128	8390	5814	4152	1952	1228	12154	2087	962	6011	3564	2835	1825
ENSG00000073849	ENSG00000073849.16	ST6GAL1	2	7	0.285714	32950	74815	3780	7938	21502	1211	1228
ENSG00000073861	ENSG00000073861.3	TBX21	1	5	0.2	8664	306	1002	128	204
ENSG00000073910	ENSG00000073910.23	FRY	1	60	0.0166667	46968	22929	15317	6812	225	113	6796	3063	88	1687	10309	453	1800	5656	1610	3738	9760	2096	1996	2544	407	641	3177	1565	284	1111	1125	6486	7643	315	6325	475	1134	1257	6366	5403	547	752	2481	2524	3273	1316	1206	1265	361	4160	3140	2023	2190	2271	7221	497	2974	1553	7482	1472	1902	11084	4624	631
ENSG00000073921	ENSG00000073921.18	PICALM	1	19	0.0526316	37039	5101	3822	7403	2477	1144	3446	4090	2207	255	3713	6426	6276	1862	96	516	4446	1810	15647
ENSG00000073969	ENSG00000073969.19	NSF	1	20	0.05	33456	2283	3698	6925	2511	481	2385	31154	18289	778	553	10096	6108	2733	12562	2239	20838	1595	3697	432
ENSG00000074047	ENSG00000074047.22	GLI2	2	13	0.153846	61005	129892	23776	3799	13283	1477	1334	2911	3324	4132	1590	1534	1593
ENSG00000074054	ENSG00000074054.21	CLASP1	2	40	0.05	43191	75375	1466	786	1878	10082	12430	33206	7202	1338	975	1004	1082	5837	799	1792	627	768	17159	2642	2097	6409	4418	3171	3150	3036	2500	195	3108	1038	9233	534	4797	4558	9667	2303	1793	14453	1357	6090
ENSG00000074071	ENSG00000074071.15	MRPS34	1	2	0.5	152	90
ENSG00000074181	ENSG00000074181.9	NOTCH3	2	32	0.0625	3209	4980	78	92	87	1995	98	640	240	542	116	1198	78	237	455	2493	413	132	424	575	81	83	732	3124	3242	117	160	2674	1157	271	2805	750
ENSG00000074201	ENSG00000074201.9	CLNS1A	1	6	0.166667	7690	3944	646	2289	2804	2910
ENSG00000074211	ENSG00000074211.14	PPP2R2C	1	8	0.125	91065	2424	2475	3118	24512	14114	4208	5668
ENSG00000074219	ENSG00000074219.14	TEAD2	10	12	0.833333	2251	344	2120	1281	539	105	3782	2455	1339	3791	640	1000
ENSG00000074266	ENSG00000074266.22	EED	9	11	0.818182	4952	1699	2981	1099	1002	6575	1819	2239	8418	779	407
ENSG00000074276	ENSG00000074276.11	CDHR2	1	31	0.0322581	15923	267	2934	142	2202	2780	911	70	79	142	112	1213	82	235	269	2734	2607	150	938	767	2188	147	89	461	106	94	77	522	80	1238	2751
ENSG00000074317	ENSG00000074317.11	SNCB	4	5	0.8	616	2772	203	5094	370
ENSG00000074319	ENSG00000074319.13	TSG101	7	9	0.777778	7171	3354	1257	5012	2618	4279	18413	2000	994
ENSG00000074356	ENSG00000074356.17	NCBP3	3	12	0.25	2889	2880	10731	3027	243	716	2889	600	2676	1992	1632	1042
ENSG00000074370	ENSG00000074370.18	ATP2A3	1	20	0.05	10463	263	1661	191	477	96	2655	2242	253	1181	659	951	129	3334	946	989	4757	855	547	3221
ENSG00000074410	ENSG00000074410.14	CA12	2	10	0.2	5957	28948	910	3379	1218	274	1342	10688	864	791
ENSG00000074416	ENSG00000074416.16	MGLL	3	7	0.428571	470	39798	59222	1266	10387	15385	2651
ENSG00000074527	ENSG00000074527.13	NTN4	2	9	0.222222	2786	48794	24527	2582	26729	675	12560	4097	6587
ENSG00000074582	ENSG00000074582.15	BCS1L	1	7	0.142857	1195	98	213	243	249	203	133
ENSG00000074590	ENSG00000074590.14	NUAK1	1	6	0.166667	31888	19519	2804	11020	1817	2818
ENSG00000074603	ENSG00000074603.19	DPP8	5	19	0.263158	4921	4939	6463	2573	7564	2370	2529	3483	1115	1182	4591	6985	257	2771	7389	1809	2160	849	3992
ENSG00000074621	ENSG00000074621.14	SLC24A1	2	9	0.222222	1862	12157	1413	4723	1098	4678	727	882	1021
ENSG00000074657	ENSG00000074657.14	ZNF532	2	9	0.222222	84	52691	13799	4830	8445	5288	25255	2302	2354
ENSG00000074660	ENSG00000074660.17	SCARF1	4	10	0.4	357	242	866	2775	407	169	712	1743	85	1091
ENSG00000074695	ENSG00000074695.6	LMAN1	8	12	0.666667	3372	83	732	1217	3965	1541	1461	6965	132	5312	1551	288
ENSG00000074696	ENSG00000074696.13	HACD3	1	10	0.1	20957	3168	1778	1776	4042	1330	5748	1344	580	3936
ENSG00000074706	ENSG00000074706.14	IPCEF1	1	11	0.0909091	66915	23748	18423	688	23347	1841	6980	1362	12729	31554	7879
ENSG00000074755	ENSG00000074755.15	ZZEF1	1	54	0.0185185	18490	6740	2501	1490	2745	3843	881	2217	5616	629	5000	1825	1143	778	682	3165	946	3333	893	108	1207	84	745	1393	1683	3441	622	1617	1443	3462	1015	1648	2020	1920	927	921	5333	1655	8136	1012	569	7007	2090	1388	1359	1697	105	904	1807	158	475	3691	649	1912
ENSG00000074771	ENSG00000074771.4	NOX3	10	13	0.769231	623	112	1322	9985	3135	3408	5482	1795	5937	11333	3959	10167	1234
ENSG00000074800	ENSG00000074800.16	ENO1	1	11	0.0909091	3662	2837	1380	2394	737	615	796	1192	547	289	1457
ENSG00000074803	ENSG00000074803.21	SLC12A1	2	26	0.0769231	1203	12494	155	5479	2617	1064	2223	2038	6510	3153	2004	320	2114	1938	4040	3289	8249	1956	4806	10452	2793	230	3261	7275	2039	1367
ENSG00000074842	ENSG00000074842.8	MYDGF	3	5	0.6	1515	3657	4125	665	1846
ENSG00000074855	ENSG00000074855.11	ANO8	16	17	0.941176	764	135	182	74	1518	79	98	323	100	110	127	773	281	119	92	1848	832
ENSG00000074935	ENSG00000074935.14	TUBE1	6	11	0.545455	103	624	2309	2981	1337	3123	209	1086	1811	681	331
ENSG00000074964	ENSG00000074964.17	ARHGEF10L	1	28	0.0357143	40602	6827	800	13647	1289	4210	5080	2919	3136	2418	1054	1211	1452	1281	4817	2081	272	2871	558	1512	8251	5960	1156	451	7738	22977	7410	1567
ENSG00000074966	ENSG00000074966.11	TXK	1	14	0.0714286	19752	1038	694	1703	5582	9678	938	4252	3112	6337	3445	2348	2260	3811
ENSG00000075035	ENSG00000075035.10	WSCD2	1	8	0.125	65355	10074	3717	14433	2129	5566	7448	7446
ENSG00000075043	ENSG00000075043.20	KCNQ2	1	16	0.0625	25330	1382	403	2127	2697	877	4721	2439	2904	4160	4504	4492	709	506	4913	1037
ENSG00000075073	ENSG00000075073.16	TACR2	2	4	0.5	792	5869	1641	1999
ENSG00000075089	ENSG00000075089.10	ACTR6	8	10	0.8	4020	618	1918	2286	86	1904	95	5886	1421	3639
ENSG00000075131	ENSG00000075131.10	TIPIN	6	7	0.857143	3683	607	528	2087	191	7703	3968
ENSG00000075142	ENSG00000075142.14	SRI	3	7	0.428571	1033	1667	6196	751	530	773	2002
ENSG00000075151	ENSG00000075151.24	EIF4G3	2	36	0.0555556	363	86961	38143	48057	1400	3565	15192	1160	599	7234	3405	19362	7672	36519	4939	4195	1731	7145	6680	14060	403	2143	1710	2887	2331	1300	2081	1727	8386	11583	1448	2418	7561	4152	2273	3237
ENSG00000075188	ENSG00000075188.9	NUP37	5	9	0.555556	1466	6130	11003	1831	13249	8262	474	1702	533
ENSG00000075213	ENSG00000075213.11	SEMA3A	1	16	0.0625	59523	5608	18533	49911	14021	31972	2911	91	3524	1794	3292	16477	3957	4124	13784	1378
ENSG00000075218	ENSG00000075218.19	GTSE1	2	11	0.181818	448	10670	111	3197	1584	2018	6777	3173	2033	468	479
ENSG00000075223	ENSG00000075223.14	SEMA3C	2	17	0.117647	2008	87933	1097	9006	7597	4852	1390	1326	1838	2520	8563	24062	3497	3127	6994	2240	3590
ENSG00000075234	ENSG00000075234.17	TTC38	2	13	0.153846	441	3743	1481	1178	3164	2937	2254	1208	1793	1268	813	264	2891
ENSG00000075239	ENSG00000075239.14	ACAT1	1	11	0.0909091	10228	1865	283	825	3655	1023	1389	736	1432	2154	910
ENSG00000075240	ENSG00000075240.17	GRAMD4	3	18	0.166667	6185	10878	20226	3073	1597	665	162	1497	1118	1222	521	66	3934	672	842	717	1047	478
ENSG00000075275	ENSG00000075275.18	CELSR1	1	34	0.0294118	69281	24295	2899	2692	21633	1040	517	592	9093	1079	675	927	2342	2325	345	699	892	2704	1715	2492	890	2070	1329	4003	3078	433	1323	610	512	696	205	494	260	748
ENSG00000075290	ENSG00000075290.8	WNT8B	1	5	0.2	15815	788	985	788	216
ENSG00000075292	ENSG00000075292.19	ZNF638	1	27	0.037037	16877	5447	7372	762	1176	2675	1354	10216	232	15575	2509	786	466	297	1437	1782	1602	485	1859	10354	4174	611	1744	1132	2675	1736	1458
ENSG00000075303	ENSG00000075303.13	SLC25A40	1	11	0.0909091	15455	1820	2279	1981	4255	1903	730	3085	2039	4822	368
ENSG00000075336	ENSG00000075336.12	TIMM21	1	5	0.2	6035	98	2610	83	99
ENSG00000075340	ENSG00000075340.23	ADD2	1	15	0.0666667	54701	6623	1766	7924	443	3168	1473	2663	4256	4629	826	872	1970	1671	9142
ENSG00000075388	ENSG00000075388.4	FGF4	1	2	0.5	617	538
ENSG00000075391	ENSG00000075391.18	RASAL2	1	17	0.0588235	188869	16300	89981	30304	18801	1973	1027	2288	5908	700	1794	2072	783	5733	1507	1211	5653
ENSG00000075399	ENSG00000075399.14	VPS9D1	4	14	0.285714	1660	2204	105	3745	82	360	77	469	316	679	341	270	325	472
ENSG00000075407	ENSG00000075407.19	ZNF37A	5	7	0.714286	440	313	114	769	18122	313	2099
ENSG00000075413	ENSG00000075413.19	MARK3	2	17	0.117647	18995	23119	20478	2950	5158	5192	3095	178	251	636	841	6806	5176	11286	6467	1627	2681
ENSG00000075415	ENSG00000075415.15	SLC25A3	3	7	0.428571	234	1591	2007	486	1251	1043	86
ENSG00000075420	ENSG00000075420.13	FNDC3B	3	25	0.12	72680	20880	93324	20585	3483	34384	9378	3213	8575	3326	18070	1464	2373	1768	2247	3711	1779	969	2068	771	5441	9549	15424	2529	16070
ENSG00000075426	ENSG00000075426.12	FOSL2	1	3	0.333333	10284	4400	3063
ENSG00000075429	ENSG00000075429.9	CACNG5	1	5	0.2	41979	1443	1498	3818	321
ENSG00000075461	ENSG00000075461.6	CACNG4	1	3	0.333333	53057	6587	5465
ENSG00000075539	ENSG00000075539.15	FRYL	1	63	0.015873	69379	25723	50182	11111	2347	1268	9450	676	2380	604	2352	1168	6019	198	1573	3099	781	3016	3886	891	468	1623	2750	788	1873	2267	3406	1556	487	830	959	1252	3755	334	3594	1636	789	968	679	920	1312	1162	785	1685	1066	284	4143	971	3191	2819	129	317	4372	1685	5772	2339	1496	677	4443	2701	1094	1402	349
ENSG00000075568	ENSG00000075568.17	TMEM131	1	40	0.025	67988	18727	20537	28624	15042	2207	4657	2151	97	1194	14643	3305	810	93	1221	83	1188	1353	3984	99	170	2297	114	466	4378	378	439	1102	1376	410	16367	3418	5694	214	3913	1120	103	843	598	1509
ENSG00000075618	ENSG00000075618.18	FSCN1	1	4	0.25	9488	82	245	1241
ENSG00000075624	ENSG00000075624.17	ACTB	1	5	0.2	860	134	441	95	112
ENSG00000075643	ENSG00000075643.6	MOCOS	9	14	0.642857	7575	3343	926	2788	1887	8089	2033	4077	28704	2158	5684	2963	6573	1679
ENSG00000075651	ENSG00000075651.17	PLD1	1	26	0.0384615	72316	232	1894	521	1355	7367	1229	10650	4183	721	8928	7302	3455	1091	572	8990	732	2101	12329	2758	14189	2020	22319	7953	6862	1996
ENSG00000075673	ENSG00000075673.12	ATP12A	14	22	0.636364	809	3593	2945	739	962	131	260	1178	159	1547	4079	1896	1012	4241	559	87	1930	195	631	198	424	84
ENSG00000075702	ENSG00000075702.19	WDR62	9	31	0.290323	3631	1096	5927	241	878	384	3545	1625	7901	1492	1411	1942	2225	79	1138	679	90	1223	1219	2862	2319	1130	338	346	239	585	96	81	135	536	92
ENSG00000075711	ENSG00000075711.21	DLG1	4	24	0.166667	1300	708	13500	88089	44628	6974	2453	1748	1543	5870	10996	3326	10921	13876	5155	4462	4365	7325	2464	894	259	5277	8220	6847
ENSG00000075785	ENSG00000075785.14	RAB7A	1	5	0.2	69000	2522	8302	952	5655
ENSG00000075790	ENSG00000075790.12	BCAP29	6	7	0.857143	457	3017	9972	1761	4394	12826	4895
ENSG00000075826	ENSG00000075826.17	SEC31B	3	25	0.12	2784	654	6584	213	955	340	1004	119	544	2876	2655	265	355	497	235	386	703	711	4501	383	246	304	277	759	231
ENSG00000075856	ENSG00000075856.12	SART3	1	18	0.0555556	11628	1096	2563	660	1274	3938	730	469	702	135	1045	3024	941	893	3588	489	950	681
ENSG00000075884	ENSG00000075884.14	ARHGAP15	6	13	0.461538	26010	46478	14181	12135	21842	185000	1213	50330	31770	37043	67647	79151	64464
ENSG00000075886	ENSG00000075886.11	TUBA3D	1	4	0.25	1961	921	612	1802
ENSG00000075891	ENSG00000075891.23	PAX2	3	9	0.333333	3442	779	28606	1662	25064	2504	15411	2259	447
ENSG00000075914	ENSG00000075914.13	EXOSC7	1	7	0.142857	12805	308	7442	4285	3682	2005	3659
ENSG00000075945	ENSG00000075945.13	KIFAP3	19	19	1	18999	8438	7423	801	2736	957	2387	7289	7793	24206	7464	1199	402	604	3788	5486	11277	6935	32229
ENSG00000075975	ENSG00000075975.17	MKRN2	1	7	0.142857	11698	1067	1816	2418	1624	5066	163
ENSG00000076003	ENSG00000076003.5	MCM6	11	16	0.6875	3415	2335	1390	1882	285	968	2264	3164	1296	1013	3812	1223	3213	1660	1552	3593
ENSG00000076043	ENSG00000076043.11	REXO2	2	6	0.333333	980	3116	607	1326	1738	1966
ENSG00000076053	ENSG00000076053.12	RBM7	3	4	0.75	930	967	2790	1645
ENSG00000076067	ENSG00000076067.13	RBMS2	1	13	0.0769231	40327	6391	865	1707	9328	135	324	179	4696	627	629	557	121
ENSG00000076108	ENSG00000076108.12	BAZ2A	1	28	0.0357143	12592	1787	875	719	768	139	1055	193	167	3002	320	183	502	273	293	516	101	501	520	143	81	110	190	104	115	343	117	84
ENSG00000076201	ENSG00000076201.16	PTPN23	1	24	0.0416667	14962	8434	225	667	116	278	75	90	379	122	137	112	78	389	285	75	99	86	93	96	126	84	92	78
ENSG00000076242	ENSG00000076242.16	MLH1	13	18	0.722222	2955	4245	3347	2516	1750	2914	148	2332	2961	2710	5173	2776	11253	1973	5187	833	294	1468
ENSG00000076248	ENSG00000076248.12	UNG	6	6	1	620	550	2617	839	505	6217
ENSG00000076258	ENSG00000076258.10	FMO4	5	9	0.555556	1772	3490	3046	945	7339	926	1502	2592	3987
ENSG00000076321	ENSG00000076321.11	KLHL20	2	11	0.181818	924	17646	17477	1290	2615	937	8986	8015	1195	6281	2932
ENSG00000076344	ENSG00000076344.16	RGS11	9	16	0.5625	350	68	200	710	112	206	203	543	1293	79	83	102	152	82	937	119
ENSG00000076351	ENSG00000076351.13	SLC46A1	2	4	0.5	418	2294	1471	896
ENSG00000076356	ENSG00000076356.7	PLXNA2	3	31	0.0967742	25640	6272	67816	39081	4177	1962	604	3128	8205	1871	2961	18422	6147	1957	903	153	4891	667	324	1304	694	2039	224	636	350	3778	983	1559	2547	670	670
ENSG00000076382	ENSG00000076382.17	SPAG5	2	23	0.0869565	260	5443	109	5198	242	91	210	122	103	356	171	80	163	203	3390	171	265	112	388	143	80	127	239
ENSG00000076513	ENSG00000076513.17	ANKRD13A	1	14	0.0714286	12220	987	3138	1911	650	4717	1629	1881	745	835	1009	3038	2303	1030
ENSG00000076554	ENSG00000076554.16	TPD52	1	7	0.142857	106831	11047	1653	1055	6236	1498	4384
ENSG00000076555	ENSG00000076555.16	ACACB	2	52	0.0384615	22692	26802	902	3770	360	1775	1700	112	2824	619	5491	2258	3450	83	1697	3278	2248	2014	5008	2308	3482	3681	89	5586	178	902	3466	5179	941	90	1267	236	1517	2449	1092	1155	3033	430	1157	2280	1941	858	1055	1805	2031	608	1371	1699	1762	723	108	710
ENSG00000076604	ENSG00000076604.16	TRAF4	1	6	0.166667	2957	578	69	83	87	278
ENSG00000076641	ENSG00000076641.4	PAG1	1	8	0.125	41420	40022	36688	1572	4012	1992	4281	3528
ENSG00000076650	ENSG00000076650.7	GPATCH1	1	19	0.0526316	6867	2511	2493	652	1492	386	1308	3592	5120	2817	1707	583	1153	349	3405	968	5987	1385	3396
ENSG00000076662	ENSG00000076662.10	ICAM3	2	6	0.333333	590	2705	317	283	119	100
ENSG00000076685	ENSG00000076685.19	NT5C2	3	18	0.166667	11907	6202	35378	32699	787	4379	132	1025	941	1556	1310	1483	309	662	1523	567	148	702
ENSG00000076706	ENSG00000076706.17	MCAM	1	15	0.0666667	1771	98	83	102	1539	121	98	95	102	156	108	94	186	289	433
ENSG00000076716	ENSG00000076716.9	GPC4	1	8	0.125	75464	14646	12721	5103	105	910	1383	96
ENSG00000076770	ENSG00000076770.16	MBNL3	1	8	0.125	48536	33042	13893	1059	4035	1962	2390	2500
ENSG00000076826	ENSG00000076826.10	CAMSAP3	1	16	0.0625	9075	791	82	1554	2211	84	83	163	348	100	2019	95	803	703	104	90
ENSG00000076864	ENSG00000076864.21	RAP1GAP	2	24	0.0833333	19457	23363	6253	942	1052	442	3216	279	398	1066	209	134	1176	473	638	499	2015	3152	1006	2066	991	335	232	421
ENSG00000076924	ENSG00000076924.12	XAB2	6	18	0.333333	1178	298	287	972	91	1434	418	441	276	100	85	1033	98	176	100	199	89	99
ENSG00000076928	ENSG00000076928.19	ARHGEF1	1	28	0.0357143	4774	85	473	3159	207	229	424	903	144	78	687	890	1959	3299	240	176	125	408	299	250	105	565	138	498	111	431	82	301
ENSG00000076944	ENSG00000076944.18	STXBP2	1	18	0.0555556	1539	243	630	923	90	701	180	84	95	229	159	116	1368	444	942	817	106	213
ENSG00000076984	ENSG00000076984.18	MAP2K7	1	10	0.1	5686	166	130	79	123	176	90	105	570	102
ENSG00000077009	ENSG00000077009.14	NMRK2	2	7	0.285714	279	2877	574	1314	1140	1099	905
ENSG00000077044	ENSG00000077044.11	DGKD	3	29	0.103448	33582	2035	43896	284	916	391	935	737	3507	3627	949	1290	94	727	605	790	913	2702	2025	225	955	1359	302	2002	183	1428	2802	1219	817
ENSG00000077063	ENSG00000077063.11	CTTNBP2	2	22	0.0909091	12018	50219	17983	6673	1289	2270	2675	10334	6348	2464	1240	10455	82	10409	168	6645	2831	319	3416	1430	1384	6235
ENSG00000077080	ENSG00000077080.10	ACTL6B	4	13	0.307692	450	216	301	4883	1214	66	1022	159	137	139	104	215	2922
ENSG00000077092	ENSG00000077092.20	RARB	3	7	0.428571	32304	39840	68434	10627	12780	812	1741
ENSG00000077097	ENSG00000077097.17	TOP2B	1	35	0.0285714	18758	1515	1308	4011	852	1066	1921	1046	109	1506	331	157	883	82	1550	322	97	1756	236	550	2698	619	1012	144	2831	142	2495	2802	223	1807	1048	1172	3534	1570	957
ENSG00000077147	ENSG00000077147.16	TM9SF3	2	14	0.142857	9904	11207	3165	2241	6599	1516	3255	3688	10885	2442	2362	534	123	4882
ENSG00000077150	ENSG00000077150.21	NFKB2	12	22	0.545455	91	272	114	235	80	246	118	295	126	87	215	423	79	361	83	163	122	130	117	226	130	92
ENSG00000077152	ENSG00000077152.12	UBE2T	1	6	0.166667	6076	587	1433	114	143	1049
ENSG00000077157	ENSG00000077157.23	PPP1R12B	1	23	0.0434783	67644	5702	2827	1314	1670	1801	669	3036	3052	2681	1658	6416	39361	4490	1975	87	1098	62054	3884	1520	3230	1315	11276
ENSG00000077232	ENSG00000077232.19	DNAJC10	22	23	0.956522	532	868	1716	1855	6500	204	853	1088	1391	3706	3912	854	2241	7945	286	2814	1209	1222	1011	269	3374	12514	1700
ENSG00000077235	ENSG00000077235.18	GTF3C1	6	36	0.166667	4146	6957	252	4396	4569	16696	3093	1383	730	2903	1514	2457	808	2144	302	1466	485	101	2594	423	407	138	2072	1643	1085	1852	2547	1924	4530	1352	557	3750	423	727	1054	731
ENSG00000077238	ENSG00000077238.14	IL4R	1	10	0.1	16045	9987	1847	2609	1446	5921	3111	3008	1771	1436
ENSG00000077254	ENSG00000077254.14	USP33	1	23	0.0434783	17894	187	436	1459	3106	1639	3615	679	1147	2532	2178	1134	98	625	2530	548	1998	958	1332	1344	10275	3437	388
ENSG00000077264	ENSG00000077264.16	PAK3	16	17	0.941176	974	118	5474	19770	18817	5540	4519	10467	515	9290	19045	330	1682	1423	502	19780	3799
ENSG00000077274	ENSG00000077274.9	CAPN6	2	12	0.166667	6419	9368	1055	508	564	262	105	1859	163	576	366	608
ENSG00000077279	ENSG00000077279.20	DCX	3	6	0.5	1717	8704	67836	2009	18167	10895
ENSG00000077312	ENSG00000077312.9	SNRPA	1	5	0.2	5850	1926	3290	512	1332
ENSG00000077327	ENSG00000077327.16	SPAG6	2	10	0.2	86	19034	3475	18075	863	1163	2416	9240	9753	5442
ENSG00000077348	ENSG00000077348.10	EXOSC5	1	5	0.2	4200	904	1935	2161	788
ENSG00000077380	ENSG00000077380.16	DYNC1I2	15	17	0.882353	2519	2513	13652	722	5389	2501	10174	205	112	497	904	337	298	858	14195	1612	1848
ENSG00000077420	ENSG00000077420.16	APBB1IP	2	14	0.142857	196	53473	3905	4427	2085	8472	1632	19778	2548	5364	18412	526	1481	4531
ENSG00000077454	ENSG00000077454.17	LRCH4	1	17	0.0588235	3421	147	158	2990	138	140	246	81	105	107	118	80	124	370	229	88	400
ENSG00000077458	ENSG00000077458.13	FAM76B	9	9	1	828	820	1349	2854	3138	191	649	2798	4271
ENSG00000077463	ENSG00000077463.15	SIRT6	3	7	0.428571	1564	1495	1965	1141	81	528	81
ENSG00000077498	ENSG00000077498.9	TYR	3	4	0.75	12429	36404	56802	10188
ENSG00000077514	ENSG00000077514.9	POLD3	2	11	0.181818	1342	10575	6704	1339	5526	1212	5318	3643	5259	1501	4288
ENSG00000077522	ENSG00000077522.15	ACTN2	1	20	0.05	31058	921	1091	5741	1657	3476	4320	1401	2087	3363	1582	2890	1348	2205	2294	937	2287	2091	1225	1287
ENSG00000077549	ENSG00000077549.19	CAPZB	1	8	0.125	65685	34034	6851	20976	670	11382	752	4740
ENSG00000077585	ENSG00000077585.14	GPR137B	1	6	0.166667	25669	9658	1242	3749	21219	2799
ENSG00000077616	ENSG00000077616.11	NAALAD2	2	18	0.111111	718	11659	1489	1374	1690	5660	1000	3611	275	105	5311	1076	3687	2056	1790	3502	1214	8549
ENSG00000077684	ENSG00000077684.16	JADE1	1	10	0.1	21855	11142	3336	2447	2889	3361	1540	4249	5630	3381
ENSG00000077713	ENSG00000077713.19	SLC25A43	3	4	0.75	6781	3488	41646	721
ENSG00000077721	ENSG00000077721.17	UBE2A	3	5	0.6	145	393	6106	991	450
ENSG00000077782	ENSG00000077782.23	FGFR1	2	17	0.117647	10446	27407	1246	252	1675	1422	2567	2061	1159	236	453	1245	968	149	269	128	113
ENSG00000077800	ENSG00000077800.13	FKBP6	8	8	1	89	667	700	1304	8861	440	1424	15281
ENSG00000077935	ENSG00000077935.17	SMC1B	12	24	0.5	4560	1844	89	3888	2979	2608	1578	843	3736	2665	3253	11174	567	1410	6927	900	1880	1009	3581	826	1375	2653	4158	801
ENSG00000077942	ENSG00000077942.19	FBLN1	14	16	0.875	15617	6755	2168	3255	1738	596	1301	5891	782	1117	3558	1408	1747	23895	2323	23198
ENSG00000077943	ENSG00000077943.8	ITGA8	2	29	0.0689655	663	30727	3810	5220	1084	4842	976	10680	1823	3592	8302	2624	27470	2746	5369	403	1254	493	1368	6908	4902	5560	10989	3119	14008	9505	17303	11637	2045
ENSG00000077984	ENSG00000077984.6	CST7	1	3	0.333333	7711	1468	590
ENSG00000078018	ENSG00000078018.22	MAP2	1	15	0.0666667	83315	72394	44952	28012	25139	2064	11797	191	168	3225	5241	4186	15454	4059	219
ENSG00000078043	ENSG00000078043.16	PIAS2	2	13	0.153846	26267	26331	8548	129	8503	1867	606	7536	6489	1603	6886	5583	2699
ENSG00000078053	ENSG00000078053.17	AMPH	1	20	0.05	96271	31226	9122	3287	14080	1445	9082	623	2353	1563	24894	4059	2323	2855	4476	4470	23610	1987	1842	4878
ENSG00000078061	ENSG00000078061.14	ARAF	1	15	0.0666667	1657	162	1467	85	112	1288	103	74	98	1285	92	505	235	853	310
ENSG00000078070	ENSG00000078070.14	MCCC1	4	18	0.222222	4746	2013	5620	14205	1008	89	13576	5070	6618	3662	2431	1591	3140	8186	3200	2179	2792	1699
ENSG00000078081	ENSG00000078081.8	LAMP3	3	5	0.6	8215	1178	11779	4650	11502
ENSG00000078098	ENSG00000078098.15	FAP	2	25	0.08	329	16286	945	942	805	3682	669	922	1984	1824	3941	6806	98	2252	1684	4008	4946	483	739	4700	8447	1079	501	264	1730
ENSG00000078114	ENSG00000078114.19	NEBL	26	27	0.962963	95	7008	1637	7192	10952	974	8837	1368	5590	2042	5026	4408	5115	3929	166	2561	1990	3146	3691	1731	1882	1581	998	2870	1146	21201	1278
ENSG00000078124	ENSG00000078124.13	ACER3	1	10	0.1	65477	32311	17257	9301	4814	8188	16194	1557	2951	497
ENSG00000078140	ENSG00000078140.14	UBE2K	1	6	0.166667	39029	8238	9846	19094	2748	549
ENSG00000078142	ENSG00000078142.14	PIK3C3	4	24	0.166667	2210	4730	7694	17355	2560	2715	2548	643	7625	8900	1879	5071	6737	1776	4384	3734	960	1826	2991	5713	8277	6688	2557	13609
ENSG00000078177	ENSG00000078177.14	N4BP2	2	17	0.117647	16424	23675	4505	3681	5059	1259	4360	1907	817	947	1928	5470	5024	5590	1770	7979	1288
ENSG00000078237	ENSG00000078237.7	TIGAR	3	5	0.6	9976	5721	12658	1370	882
ENSG00000078246	ENSG00000078246.17	TULP3	1	10	0.1	18540	11182	1339	7845	691	2177	916	3069	384	1025
ENSG00000078269	ENSG00000078269.15	SYNJ2	1	26	0.0384615	35115	11465	4428	9635	11567	4228	2638	1626	728	75	1452	2011	804	1928	2785	1887	1381	2827	104	1918	403	2680	1670	1066	2978	2513
ENSG00000078295	ENSG00000078295.17	ADCY2	2	24	0.0833333	18066	105967	105267	64374	4912	2383	8369	803	1372	3468	4257	7307	2549	16406	13696	9100	6125	11263	5192	12417	2220	12173	3584	6029
ENSG00000078304	ENSG00000078304.20	PPP2R5C	3	15	0.2	984	23047	70502	25275	985	82	6674	2703	1398	7158	4512	3059	2710	5357	7193
ENSG00000078328	ENSG00000078328.23	RBFOX1	4	15	0.266667	297002	337545	397406	466048	61387	7326	8248	1729	9853	23264	23131	10981	11805	32217	1491
ENSG00000078369	ENSG00000078369.19	GNB1	1	11	0.0909091	51581	13690	7521	1974	9217	1893	11107	2648	1125	1615	268
ENSG00000078399	ENSG00000078399.19	HOXA9	1	1	1	1036
ENSG00000078401	ENSG00000078401.7	EDN1	1	4	0.25	1647	1431	164	1557
ENSG00000078403	ENSG00000078403.17	MLLT10	3	22	0.136364	124	4028	47381	8982	16907	2379	2187	34465	18680	2645	7412	848	31514	12293	1500	2971	1844	416	175	1009	4794	1702
ENSG00000078487	ENSG00000078487.18	ZCWPW1	8	17	0.470588	3431	4351	738	440	1927	609	207	6430	768	1235	429	1600	768	392	1117	474	552
ENSG00000078549	ENSG00000078549.16	ADCYAP1R1	3	15	0.2	10515	1515	13054	2514	1079	2386	486	475	941	405	623	4947	10501	1501	1586
ENSG00000078579	ENSG00000078579.9	FGF20	1	2	0.5	5988	2337
ENSG00000078589	ENSG00000078589.13	P2RY10	3	3	1	2319	4329	8172
ENSG00000078596	ENSG00000078596.11	ITM2A	1	5	0.2	3550	283	250	1101	151
ENSG00000078618	ENSG00000078618.23	NRDC	1	30	0.0333333	37760	4013	1960	6147	2413	1500	2108	1624	1664	1676	1498	83	461	1936	1589	879	2401	1232	1545	3130	2144	3394	212	2047	278	384	587	250	875	134
ENSG00000078668	ENSG00000078668.14	VDAC3	4	9	0.444444	1916	325	805	3578	786	2084	1295	1405	446
ENSG00000078674	ENSG00000078674.20	PCM1	29	38	0.763158	1524	10808	1427	1360	681	7324	3251	2245	2283	950	486	118	2238	149	1589	926	1276	1230	109	506	2406	2580	7903	4691	339	3771	1562	1782	12643	3149	864	568	300	2136	547	10520	90	1978
ENSG00000078687	ENSG00000078687.18	TNRC6C	1	22	0.0454545	44901	788	26436	17002	13273	2819	3161	1871	2041	1906	2060	3505	3336	266	4346	1325	495	3981	481	3936	869	931
ENSG00000078699	ENSG00000078699.22	CBFA2T2	1	10	0.1	116654	3994	8181	3508	1467	3332	1283	6725	3632	3815
ENSG00000078725	ENSG00000078725.13	BRINP1	2	7	0.285714	55650	63987	6743	3286	24499	4977	40494
ENSG00000078747	ENSG00000078747.17	ITCH	2	24	0.0833333	6044	24320	14769	3722	1102	10600	13948	1523	1863	2983	3949	7909	4618	7826	1323	6256	1769	809	333	8059	435	2574	11733	3291
ENSG00000078795	ENSG00000078795.17	PKD2L2	8	14	0.571429	958	1897	1739	4906	6468	1307	852	12689	1663	1518	770	9867	410	5956
ENSG00000078804	ENSG00000078804.13	TP53INP2	2	4	0.5	845	3216	372	533
ENSG00000078808	ENSG00000078808.20	SDF4	2	6	0.333333	2945	4499	474	4316	135	769
ENSG00000078814	ENSG00000078814.18	MYH7B	2	44	0.0454545	2090	17187	2132	253	1293	164	773	298	1398	2136	138	119	970	687	159	269	89	177	1477	94	87	427	178	1980	108	675	934	767	90	324	77	654	89	89	140	165	95	386	78	94	86	81	421	91
ENSG00000078898	ENSG00000078898.7	BPIFB2	2	15	0.133333	780	2340	1685	902	1479	1545	1156	286	239	464	577	146	693	378	1542
ENSG00000078900	ENSG00000078900.15	TP73	1	13	0.0769231	29691	629	24368	14229	1146	3645	403	358	1109	551	778	397	1190
ENSG00000078902	ENSG00000078902.16	TOLLIP	1	5	0.2	13671	5235	1450	2531	8748
ENSG00000078967	ENSG00000078967.13	UBE2D4	1	6	0.166667	11874	4331	96	5600	1861	1957
ENSG00000079101	ENSG00000079101.18	CLUL1	2	9	0.222222	9848	10888	1106	5503	2064	5768	7891	3368	4800
ENSG00000079112	ENSG00000079112.10	CDH17	15	17	0.882353	13777	5349	11465	907	2280	105	2811	306	4420	3598	1923	7858	2993	2576	14935	136	2285
ENSG00000079134	ENSG00000079134.13	THOC1	11	20	0.55	2435	93	1210	3721	455	406	4824	1660	4581	1393	19422	1397	197	94	744	578	4470	2252	981	507
ENSG00000079150	ENSG00000079150.19	FKBP7	2	3	0.666667	1065	7276	3720
ENSG00000079156	ENSG00000079156.17	OSBPL6	1	24	0.0416667	90252	20908	17890	3986	3173	1035	116	3259	2557	577	9459	12292	10310	1656	8392	516	761	1281	1539	1869	1919	1194	1774	1015
ENSG00000079215	ENSG00000079215.15	SLC1A3	3	9	0.333333	1593	20845	41441	2815	2800	2442	534	3274	2066
ENSG00000079246	ENSG00000079246.16	XRCC5	16	20	0.8	3558	3529	903	1248	2896	3663	1504	3200	1337	4700	863	3006	6763	11791	1817	28176	2304	2183	9335	791
ENSG00000079257	ENSG00000079257.8	LXN	4	5	0.8	1330	1346	300	1921	267
ENSG00000079263	ENSG00000079263.19	SP140	12	26	0.461538	11179	952	3022	2243	1176	782	1975	819	2012	2254	2034	13999	218	632	13706	1340	2059	2493	2081	1482	3102	12461	703	302	220	990
ENSG00000079277	ENSG00000079277.22	MKNK1	2	12	0.166667	9904	10783	2600	3875	1554	2779	3564	3306	2197	1006	1200	1433
ENSG00000079308	ENSG00000079308.21	TNS1	3	32	0.09375	11783	12139	58528	12943	824	5822	2493	2741	1444	426	1902	4315	429	224	579	2623	1331	31810	11298	848	3543	9516	2980	2691	1095	377	769	2048	256	1151	495	3471
ENSG00000079313	ENSG00000079313.15	REXO1	1	15	0.0666667	19570	934	2053	1889	1123	206	802	174	110	701	377	405	128	85	70
ENSG00000079332	ENSG00000079332.15	SAR1A	1	6	0.166667	8481	119	549	3136	3794	1245
ENSG00000079335	ENSG00000079335.20	CDC14A	4	15	0.266667	758	23693	13110	33397	15630	2935	12408	7158	5074	16197	10366	1071	2035	721	18988
ENSG00000079337	ENSG00000079337.16	RAPGEF3	2	27	0.0740741	472	5896	86	202	182	622	350	112	204	458	276	301	211	85	644	2791	310	1927	464	91	246	113	910	388	442	99	336
ENSG00000079385	ENSG00000079385.23	CEACAM1	5	8	0.625	910	4838	402	2031	6468	721	655	1660
ENSG00000079387	ENSG00000079387.14	SENP1	13	17	0.764706	4511	3344	1566	7382	5038	8797	82	2602	4701	1246	375	1223	14577	848	938	526	971
ENSG00000079393	ENSG00000079393.21	DUSP13	2	3	0.666667	1145	1916	696
ENSG00000079432	ENSG00000079432.9	CIC	2	20	0.1	2392	12193	85	79	95	82	912	90	441	281	91	340	92	99	96	310	98	83	299	88
ENSG00000079435	ENSG00000079435.10	LIPE	1	9	0.111111	15424	1984	110	184	137	785	599	2353	531
ENSG00000079459	ENSG00000079459.13	FDFT1	3	7	0.428571	5862	775	11899	4145	4028	1097	6717
ENSG00000079462	ENSG00000079462.8	PAFAH1B3	4	4	1	192	1662	78	2604
ENSG00000079482	ENSG00000079482.14	OPHN1	2	24	0.0833333	143	133770	15883	8246	40149	20514	1649	1825	3479	4862	4354	2687	512	896	73586	6008	1221	14824	23570	8974	10043	1054	4082	1252
ENSG00000079557	ENSG00000079557.5	AFM	8	14	0.571429	2077	268	1471	893	624	808	3112	3213	2219	1364	757	1559	1130	765
ENSG00000079616	ENSG00000079616.14	KIF22	1	13	0.0769231	6063	1285	91	227	79	133	131	2720	511	389	748	88	88
ENSG00000079689	ENSG00000079689.15	SCGN	6	10	0.6	896	8099	3298	4478	431	11874	7165	255	1523	10082
ENSG00000079691	ENSG00000079691.19	CARMIL1	2	36	0.0555556	4976	135204	6336	8922	14293	343	228	15161	5220	1169	9735	6138	3146	138	3086	4950	9420	769	101	4912	1499	2828	8457	8961	1963	10831	2923	2604	24073	252	12975	5786	4065	1167	3776	9265
ENSG00000079739	ENSG00000079739.17	PGM1	1	10	0.1	35690	354	1568	3046	1214	2296	9716	3016	2479	5119
ENSG00000079785	ENSG00000079785.16	DDX1	13	25	0.52	3195	293	1180	611	2197	2831	560	538	546	1440	123	910	5910	3959	838	1937	668	2319	3471	1299	120	86	762	292	665
ENSG00000079805	ENSG00000079805.19	DNM2	1	20	0.05	41334	12667	3074	1211	5743	3443	7013	1516	1940	967	3715	3557	2601	3683	7602	3698	1157	3814	858	599
ENSG00000079819	ENSG00000079819.20	EPB41L2	1	19	0.0526316	106655	676	28395	17741	4280	3284	1383	4371	525	3877	5025	4889	1893	7977	1981	1824	1817	5394	17532
ENSG00000079841	ENSG00000079841.20	RIMS1	2	33	0.0606061	81795	127885	2812	79588	2368	50623	1777	2094	4391	3377	2153	2202	460	122	1392	5292	704	1593	4207	337	456	8299	9614	6560	1072	15211	6135	19927	56762	1961	5438	604	1401
ENSG00000079931	ENSG00000079931.15	MOXD1	4	11	0.363636	26385	1633	138	44013	299	3915	1060	1990	4851	17679	469
ENSG00000079950	ENSG00000079950.14	STX7	2	9	0.222222	9418	27783	3217	681	836	526	1475	4327	3142
ENSG00000079974	ENSG00000079974.19	RABL2B	5	8	0.625	1153	4206	1202	818	5755	352	330	166
ENSG00000079999	ENSG00000079999.14	KEAP1	2	5	0.4	3160	7132	1723	279	2373
ENSG00000080007	ENSG00000080007.8	DDX43	10	16	0.625	2533	2489	1495	2699	907	528	1022	344	1146	2856	1365	184	468	810	528	935
ENSG00000080031	ENSG00000080031.10	PTPRH	10	19	0.526316	2183	210	1096	1277	1459	1553	1323	1226	328	4780	114	3332	474	972	104	240	199	3350	112
ENSG00000080166	ENSG00000080166.16	DCT	6	7	0.857143	9915	2087	758	3443	1783	16453	3359
ENSG00000080189	ENSG00000080189.15	SLC35C2	1	9	0.111111	5607	613	985	699	560	107	2655	1160	236
ENSG00000080200	ENSG00000080200.10	CRYBG3	2	21	0.0952381	20839	20955	7194	1666	236	971	5411	1573	899	3469	2965	2797	111	1189	11681	3333	17957	2951	4239	977	782
ENSG00000080224	ENSG00000080224.18	EPHA6	3	17	0.176471	51816	120440	238270	17532	160862	43293	26621	3833	4569	48298	60068	18055	27018	82178	15514	11304	1014
ENSG00000080293	ENSG00000080293.10	SCTR	1	12	0.0833333	29606	15509	5254	7566	1533	2122	8499	1207	3229	1803	5159	1300
ENSG00000080298	ENSG00000080298.16	RFX3	1	16	0.0625	130150	48707	16149	28638	8287	4826	10669	1727	4381	477	4065	3123	5735	8805	19142	3566
ENSG00000080345	ENSG00000080345.18	RIF1	8	35	0.228571	380	732	3484	1641	118	3288	2570	5741	4154	2234	1246	237	1332	1280	1777	1267	199	1628	980	5030	3189	1418	1140	847	1089	1018	952	89	417	1879	327	89	954	4099	784
ENSG00000080371	ENSG00000080371.6	RAB21	1	6	0.166667	14511	732	3259	8008	484	2872
ENSG00000080493	ENSG00000080493.19	SLC4A4	3	25	0.12	49174	18570	83970	10406	6935	40389	42962	6872	2655	644	2193	12774	6121	13977	10482	34369	2051	11961	1119	7419	2503	2207	3538	3114	704
ENSG00000080503	ENSG00000080503.25	SMARCA2	27	33	0.818182	13582	3704	6384	7328	7112	1948	1445	2351	9431	2740	223	2605	1299	4055	1351	672	2632	1428	8043	620	4098	2386	6084	5404	3408	4183	37748	8515	11098	464	3853	5037	1295
ENSG00000080511	ENSG00000080511.5	RDH8	1	5	0.2	3456	1515	1798	452	95
ENSG00000080546	ENSG00000080546.14	SESN1	1	9	0.111111	91451	789	614	1735	3903	1562	1951	1957	912
ENSG00000080561	ENSG00000080561.14	MID2	3	9	0.333333	14239	13223	49253	1412	10375	1376	6603	1589	369
ENSG00000080572	ENSG00000080572.14	DNAAF6	5	6	0.833333	6182	3642	2120	3775	16080	4161
ENSG00000080573	ENSG00000080573.7	COL5A3	1	66	0.0151515	4066	87	81	1412	326	1683	97	3374	76	550	681	98	170	86	448	1757	80	185	312	142	778	162	133	2087	102	144	2365	107	130	419	3723	932	228	113	600	101	421	124	151	263	872	121	82	617	2149	76	198	109	132	543	1660	176	299	699	186	172	620	182	305	86	503	600	109	3426	1928	93
ENSG00000080603	ENSG00000080603.17	SRCAP	25	33	0.757576	665	634	3185	2867	203	1800	115	625	151	482	90	104	239	392	141	2354	90	3682	381	210	645	276	214	354	3883	138	3707	152	95	487	1584	146	424
ENSG00000080608	ENSG00000080608.10	PUM3	13	17	0.764706	5527	1024	3013	598	2012	222	1013	995	1523	2257	882	3682	7655	636	929	2439	3350
ENSG00000080618	ENSG00000080618.17	CPB2	1	10	0.1	17115	3401	1669	3539	4822	6455	2565	6266	2329	1963
ENSG00000080644	ENSG00000080644.16	CHRNA3	4	5	0.8	1797	114	1483	14759	4520
ENSG00000080709	ENSG00000080709.16	KCNN2	3	7	0.428571	644	40436	58192	9863	13885	6225	2422
ENSG00000080802	ENSG00000080802.20	CNOT4	1	11	0.0909091	71465	15804	6893	743	717	2839	12288	2285	1218	29851	667
ENSG00000080815	ENSG00000080815.20	PSEN1	3	11	0.272727	11211	90	22690	2518	13145	5723	5166	8256	5296	5183	1889
ENSG00000080819	ENSG00000080819.9	CPOX	5	6	0.833333	1793	269	1777	3053	3929	636
ENSG00000080822	ENSG00000080822.17	CLDND1	2	4	0.5	1406	2137	1695	172
ENSG00000080823	ENSG00000080823.23	MOK	1	11	0.0909091	21369	17565	2206	11550	112	765	17022	979	713	2049	90
ENSG00000080824	ENSG00000080824.19	HSP90AA1	1	10	0.1	607	92	326	299	116	415	99	243	589	289
ENSG00000080839	ENSG00000080839.12	RBL1	2	21	0.0952381	6650	20802	688	111	108	1250	3153	814	4844	489	8362	2802	3800	4644	2365	9838	1919	2289	10719	3544	4772
ENSG00000080845	ENSG00000080845.19	DLGAP4	2	12	0.166667	60532	64370	3392	3403	2858	3919	49767	2521	522	23638	1509	806
ENSG00000080854	ENSG00000080854.16	IGSF9B	1	19	0.0526316	10432	1694	6258	316	1181	290	3403	275	85	318	1201	2579	950	834	2089	346	779	7734	2608
ENSG00000080910	ENSG00000080910.14	CFHR2	3	4	0.75	5516	1202	6862	807
ENSG00000080986	ENSG00000080986.13	NDC80	6	16	0.375	1293	1902	2679	99	785	6083	2627	1280	707	5253	3397	2224	4929	2192	1928	5575
ENSG00000081014	ENSG00000081014.11	AP4E1	15	20	0.75	3149	3298	8359	1093	3789	1636	3652	6744	101	6244	1666	112	8322	9468	15644	9224	3700	1188	1763	1318
ENSG00000081019	ENSG00000081019.14	RSBN1	2	6	0.333333	13673	19554	318	8820	1014	645
ENSG00000081026	ENSG00000081026.19	MAGI3	1	20	0.05	158165	30910	4725	4887	3822	20040	5077	2975	18916	1226	2711	2594	1685	2623	5061	12468	778	580	7732	1560
ENSG00000081041	ENSG00000081041.9	CXCL2	3	3	1	98	114	829
ENSG00000081051	ENSG00000081051.8	AFP	7	14	0.5	812	962	2295	1482	918	1548	2339	1658	568	481	1647	1140	1338	340
ENSG00000081052	ENSG00000081052.14	COL4A4	4	47	0.0851064	16422	2854	4277	19012	1074	1133	3948	2914	2391	355	210	4528	774	295	879	307	1814	821	4404	4167	1051	6465	1565	2365	15295	2286	512	1804	1323	1207	2181	1146	845	2518	4290	821	8666	1133	92	1346	2433	2091	3628	9750	1679	2008	429
ENSG00000081059	ENSG00000081059.20	TCF7	3	9	0.333333	165	521	22025	786	3146	416	109	491	2583
ENSG00000081087	ENSG00000081087.16	OSTM1	1	5	0.2	9950	9597	3291	1612	4412
ENSG00000081138	ENSG00000081138.14	CDH7	2	11	0.181818	11496	46651	4486	7476	2395	18980	13750	972	661	2840	17483
ENSG00000081148	ENSG00000081148.12	IMPG2	2	18	0.111111	455	15271	12635	14765	918	1920	4007	1983	9737	3747	7590	1014	621	9696	1635	1366	503	1815
ENSG00000081154	ENSG00000081154.12	PCNP	1	4	0.25	5510	5432	4703	2356
ENSG00000081177	ENSG00000081177.19	EXD2	3	9	0.333333	12325	5423	19012	1399	4101	1014	254	1032	2952
ENSG00000081181	ENSG00000081181.8	ARG2	2	7	0.285714	805	21219	3279	841	182	1021	2531
ENSG00000081189	ENSG00000081189.16	MEF2C	1	10	0.1	59024	18933	43269	9141	2739	17168	1494	863	589	5567
ENSG00000081237	ENSG00000081237.21	PTPRC	2	32	0.0625	88	53005	4338	2654	2682	767	1099	2235	1180	1425	3128	3609	1253	4113	5863	688	2445	573	89	1639	95	701	6616	205	1686	3905	1216	942	1622	222	1496	1501
ENSG00000081248	ENSG00000081248.12	CACNA1S	2	43	0.0465116	1918	16142	1767	179	2176	1328	2244	404	1627	5057	751	1304	874	863	724	2350	670	275	2143	570	283	3323	371	475	450	1358	697	3846	917	184	560	1413	467	1289	318	955	285	2658	796	1691	790	247	148
ENSG00000081277	ENSG00000081277.13	PKP1	2	13	0.153846	10037	19120	2992	874	838	1471	1596	879	1238	359	626	2923	1205
ENSG00000081307	ENSG00000081307.15	UBA5	1	11	0.0909091	5124	115	2744	1270	680	727	168	3070	221	136	519
ENSG00000081320	ENSG00000081320.11	STK17B	3	7	0.428571	7905	6610	10383	2224	2262	1449	1890
ENSG00000081377	ENSG00000081377.17	CDC14B	1	13	0.0769231	53735	540	1991	10820	9903	2685	4535	297	10201	166	657	12716	5883
ENSG00000081386	ENSG00000081386.13	ZNF510	3	5	0.6	1788	1153	11155	292	2640
ENSG00000081479	ENSG00000081479.15	LRP2	1	78	0.0128205	41436	1892	11364	12570	338	1778	1255	1699	6024	2353	754	1420	2506	1968	1819	11686	1775	887	8590	391	1772	1170	330	1590	1212	1224	803	1034	2251	1568	5125	968	4746	4023	2382	1449	2326	2202	141	385	1207	1022	885	2716	1755	3018	1727	3566	1950	3183	548	3421	1214	1021	1028	694	961	1347	732	1025	2484	3331	4969	965	1670	1495	1772	3938	815	2953	2128	844	171	544	1083	4710	3489	182
ENSG00000081665	ENSG00000081665.14	ZNF506	1	3	0.333333	14532	815	10370
ENSG00000081692	ENSG00000081692.13	JMJD4	2	5	0.4	195	618	225	386	204
ENSG00000081721	ENSG00000081721.12	DUSP12	5	5	1	1522	84	383	610	3524
ENSG00000081760	ENSG00000081760.17	AACS	5	17	0.294118	8158	2511	9718	4982	11155	206	4039	7208	4083	5939	132	3136	1060	4542	721	1809	5227
ENSG00000081791	ENSG00000081791.9	DELE1	7	11	0.636364	608	714	2623	1283	248	103	2984	838	95	2611	1163
ENSG00000081800	ENSG00000081800.9	SLC13A1	6	14	0.428571	18746	9068	2432	586	81	21063	12629	4928	436	3169	2333	3883	1472	1815
ENSG00000081803	ENSG00000081803.17	CADPS2	1	29	0.0344828	148930	73385	33908	7530	6181	33890	26489	41234	21828	1030	9220	6334	2818	19899	9798	3047	22176	1984	6371	13957	125	4457	1409	7583	18354	109	15106	19992	5138
ENSG00000081818	ENSG00000081818.4	PCDHB4	NA	0	NA
ENSG00000081842	ENSG00000081842.18	PCDHA6	1	3	0.333333	148463	3467	27063
ENSG00000081853	ENSG00000081853.15	PCDHGA2	1	3	0.333333	153411	10527	5465
ENSG00000081870	ENSG00000081870.12	HSPB11	2	5	0.4	5457	9839	1598	4424	2136
ENSG00000081913	ENSG00000081913.14	PHLPP1	1	16	0.0625	112775	8552	21525	34409	623	6952	2057	9628	4950	21603	3190	13357	4608	9041	2688	2636
ENSG00000081923	ENSG00000081923.15	ATP8B1	1	27	0.037037	71165	25039	1821	3241	114	3171	106	2085	120	500	2584	3299	3183	879	9013	3253	1985	777	1261	4476	1020	5756	1118	1262	311	1536	1654
ENSG00000081985	ENSG00000081985.14	IL12RB2	10	16	0.625	5945	6332	1157	4845	1350	1202	930	7813	12166	16735	4410	90	7202	6455	3359	5418
ENSG00000082014	ENSG00000082014.17	SMARCD3	1	12	0.0833333	2813	1758	815	117	248	158	223	969	177	365	126	239
ENSG00000082068	ENSG00000082068.9	WDR70	10	17	0.588235	96	2047	10314	4254	41351	5257	36461	36526	88473	92416	3303	1806	18027	1639	1999	1832	25440
ENSG00000082074	ENSG00000082074.19	FYB1	2	18	0.111111	16455	48221	12306	1842	541	936	2585	505	3595	2782	1605	1719	1850	2701	498	8484	2093	765
ENSG00000082126	ENSG00000082126.18	MPP4	10	21	0.47619	4532	846	2628	2830	1240	773	2147	1263	461	5566	5456	3360	2232	3734	1813	2108	1280	4671	387	1750	2286
ENSG00000082146	ENSG00000082146.13	STRADB	3	11	0.272727	2807	3931	11088	2902	1570	863	1876	296	165	887	500
ENSG00000082153	ENSG00000082153.18	BZW1	2	11	0.181818	1217	2059	149	563	715	732	139	361	1080	1062	841
ENSG00000082175	ENSG00000082175.16	PGR	2	7	0.285714	1275	34130	29007	10878	1364	7826	2673
ENSG00000082196	ENSG00000082196.21	C1QTNF3	1	5	0.2	7064	2188	4420	4745	3166
ENSG00000082212	ENSG00000082212.13	ME2	1	15	0.0666667	16500	12134	4604	3217	1103	601	2242	95	315	2910	1543	6359	7209	647	6630
ENSG00000082213	ENSG00000082213.18	C5orf22	7	8	0.875	1798	1326	2366	2259	269	4243	5580	1340
ENSG00000082258	ENSG00000082258.13	CCNT2	2	8	0.25	797	16949	2032	3549	3426	1589	4741	518
ENSG00000082269	ENSG00000082269.17	FAM135A	4	21	0.190476	1588	11062	1771	24072	22838	113	1425	3568	973	8879	11552	19721	1380	221	1593	4707	505	2405	1879	18348	2852
ENSG00000082293	ENSG00000082293.13	COL19A1	11	50	0.22	12895	19289	1216	27570	1392	3082	3921	1127	21895	2785	60756	10564	1605	32483	33692	19657	8239	7461	3206	903	94	690	1389	654	1651	108	2814	111	87	1351	4688	84	300	5176	1389	2544	2039	95	439	3282	4502	3747	104	4179	132	3159	2069	9226	7164	168
ENSG00000082397	ENSG00000082397.18	EPB41L3	1	22	0.0454545	54718	10562	32996	1259	5727	3913	346	5003	3953	708	3500	3332	5198	2829	732	8633	594	725	493	461	273	1198
ENSG00000082438	ENSG00000082438.18	COBLL1	2	13	0.153846	463	97280	13571	1716	5446	113	16969	433	3687	1022	3568	1871	6188
ENSG00000082458	ENSG00000082458.12	DLG3	9	18	0.5	3354	395	206	309	333	1083	1610	420	24833	12842	237	2811	3066	605	599	421	317	1173
ENSG00000082482	ENSG00000082482.14	KCNK2	3	6	0.5	2936	37954	44448	2637	22769	39735
ENSG00000082497	ENSG00000082497.12	SERTAD4	1	3	0.333333	4932	1357	1949
ENSG00000082512	ENSG00000082512.15	TRAF5	1	10	0.1	26349	952	1899	3443	625	308	4213	3983	1709	657
ENSG00000082515	ENSG00000082515.18	MRPL22	2	6	0.333333	78	9555	5432	698	2767	6636
ENSG00000082516	ENSG00000082516.9	GEMIN5	13	27	0.481481	782	1002	3590	521	2798	976	1310	1307	3043	1239	1962	751	3959	1000	3908	2114	733	1331	403	1052	2028	540	2096	3542	644	1823	943
ENSG00000082556	ENSG00000082556.14	OPRK1	2	3	0.666667	362	15669	4929
ENSG00000082641	ENSG00000082641.16	NFE2L1	2	5	0.4	2144	4757	433	222	792
ENSG00000082684	ENSG00000082684.16	SEMA5B	1	22	0.0454545	66162	12430	4970	3965	10366	380	513	1112	2639	1169	117	6024	151	1438	176	109	137	500	102	384	445	538
ENSG00000082701	ENSG00000082701.17	GSK3B	1	10	0.1	91107	54694	23784	7198	3233	6851	29246	12807	20065	16399
ENSG00000082781	ENSG00000082781.12	ITGB5	10	14	0.714286	13399	13999	10683	6757	19908	1478	2028	8464	12204	22475	4576	2667	1668	672
ENSG00000082805	ENSG00000082805.21	ERC1	15	18	0.833333	36425	54591	21169	5367	1867	3567	25586	38752	1247	1215	6437	46716	26129	26686	81820	36171	36314	45342
ENSG00000082898	ENSG00000082898.19	XPO1	4	24	0.166667	3658	7250	3736	20300	208	2101	799	72	1665	1265	1363	840	166	85	126	1258	1870	316	2202	1662	845	417	1098	2218
ENSG00000082996	ENSG00000082996.20	RNF13	8	9	0.888889	32657	6375	19432	23318	6511	9815	9050	38828	603
ENSG00000083067	ENSG00000083067.25	TRPM3	1	25	0.04	256666	1319	16316	3250	14984	43567	22380	80022	40845	1365	3798	9693	150	3917	878	980	2791	5158	7138	4671	7213	37720	116	3169	12136
ENSG00000083093	ENSG00000083093.11	PALB2	10	12	0.833333	2980	117	1515	4392	364	2806	2141	878	1490	7270	5991	4194
ENSG00000083097	ENSG00000083097.15	DOP1A	1	38	0.0263158	28951	101	3589	8023	1044	3008	5466	760	825	1138	812	1722	346	304	3153	614	1778	1858	1331	1294	837	109	1517	3477	1577	1467	2729	223	260	1143	273	136	1709	1078	1248	1173	2829	4942
ENSG00000083099	ENSG00000083099.11	LYRM2	1	2	0.5	789	388
ENSG00000083123	ENSG00000083123.15	BCKDHB	9	9	1	20657	1536	38448	1063	2251	29543	2070	69922	70442
ENSG00000083168	ENSG00000083168.11	KAT6A	2	16	0.125	2598	60814	5500	911	2068	1314	2185	19292	5932	1309	1066	2611	747	1348	3273	2388
ENSG00000083223	ENSG00000083223.18	TUT7	26	26	1	1040	6199	513	514	1813	2021	896	1086	1284	8926	2825	1373	397	2654	525	1681	6409	688	351	173	605	3189	244	1654	1484	12531
ENSG00000083290	ENSG00000083290.20	ULK2	3	26	0.115385	1499	891	15028	336	2458	1359	2081	1573	2905	12314	956	8173	6310	5547	2770	2201	1812	1113	369	9535	2031	1629	784	356	2755	1173
ENSG00000083307	ENSG00000083307.12	GRHL2	1	15	0.0666667	50451	9278	5636	11526	3273	3583	21537	20387	11939	501	4531	7202	5188	14954	2070
ENSG00000083312	ENSG00000083312.19	TNPO1	1	24	0.0416667	31632	2745	4454	5884	3681	6909	2894	1490	5120	536	3837	855	1482	1852	1242	130	80	2754	499	2854	892	2635	1519	3263
ENSG00000083444	ENSG00000083444.17	PLOD1	1	18	0.0555556	13120	1705	450	2102	2094	2023	827	572	1998	2764	538	343	694	657	670	3578	2055	1655
ENSG00000083454	ENSG00000083454.23	P2RX5	9	11	0.818182	4074	616	275	81	276	439	732	520	6033	2111	5712
ENSG00000083457	ENSG00000083457.12	ITGAE	1	30	0.0333333	23450	13579	1886	394	225	725	618	1542	571	1086	568	1191	352	1415	1167	2299	1994	2146	3610	4855	2350	1184	1548	1309	78	4174	304	2885	3508	1745
ENSG00000083520	ENSG00000083520.15	DIS3	14	20	0.7	601	2465	693	1327	549	1151	124	844	417	262	649	92	1991	2726	2364	1313	108	124	711	650
ENSG00000083535	ENSG00000083535.16	PIBF1	10	17	0.588235	1073	8725	2811	2349	23822	5027	614	7328	18688	39628	14581	8394	13998	34006	8186	25146	16873
ENSG00000083544	ENSG00000083544.16	TDRD3	1	13	0.0769231	42282	4910	15631	6697	16395	1952	8486	15187	710	17611	5890	32291	5965
ENSG00000083635	ENSG00000083635.8	NUFIP1	5	9	0.555556	6870	1251	769	623	13253	6269	9542	6047	2119
ENSG00000083642	ENSG00000083642.19	PDS5B	1	34	0.0294118	62160	2923	6231	108	622	8483	5371	2487	2875	4948	3110	1170	5653	2549	2827	1453	5495	2906	21994	2947	5749	1442	3249	7231	2305	2130	314	974	884	3768	5526	93	2427	1692
ENSG00000083720	ENSG00000083720.13	OXCT1	7	16	0.4375	7530	1237	7759	3239	7248	2163	33012	1649	2403	1998	6272	598	31802	12503	10035	7619
ENSG00000083750	ENSG00000083750.13	RRAGB	5	9	0.555556	894	2838	7008	2003	19514	2195	2326	1283	914
ENSG00000083782	ENSG00000083782.8	EPYC	2	6	0.333333	2368	24138	5107	819	1660	5717
ENSG00000083799	ENSG00000083799.18	CYLD	5	18	0.277778	637	6734	1401	2412	20741	1004	1547	1723	1201	913	1862	2403	839	3705	906	840	547	1895
ENSG00000083807	ENSG00000083807.10	SLC27A5	3	9	0.333333	337	715	8436	579	82	648	271	207	93
ENSG00000083812	ENSG00000083812.13	ZNF324	1	3	0.333333	1996	421	886
ENSG00000083814	ENSG00000083814.13	ZNF671	1	3	0.333333	4050	775	618
ENSG00000083817	ENSG00000083817.9	ZNF416	2	3	0.666667	573	2126	2102
ENSG00000083828	ENSG00000083828.16	ZNF586	1	2	0.5	6664	2081
ENSG00000083838	ENSG00000083838.17	ZNF446	4	6	0.666667	674	76	260	1461	202	156
ENSG00000083844	ENSG00000083844.10	ZNF264	2	3	0.666667	1928	11395	5861
ENSG00000083845	ENSG00000083845.9	RPS5	2	5	0.4	797	4730	173	1009	86
ENSG00000083857	ENSG00000083857.15	FAT1	2	26	0.0769231	13818	42949	23515	2807	349	2201	4920	123	6378	506	2660	848	1333	1370	480	2969	1495	399	141	1476	908	1772	179	510	713	6468
ENSG00000083896	ENSG00000083896.13	YTHDC1	1	16	0.0625	11341	382	121	3629	460	596	1792	82	5778	1223	2543	1260	96	108	2070	1990
ENSG00000083937	ENSG00000083937.10	CHMP2B	1	5	0.2	13142	4923	3966	3426	201
ENSG00000084070	ENSG00000084070.12	SMAP2	1	9	0.111111	32512	1783	1018	3180	1056	1031	794	438	4879
ENSG00000084072	ENSG00000084072.17	PPIE	8	9	0.888889	1233	1102	485	1294	526	1450	3404	3821	234
ENSG00000084073	ENSG00000084073.10	ZMPSTE24	6	9	0.666667	2444	6800	546	1439	1766	9307	4397	4824	1447
ENSG00000084090	ENSG00000084090.14	STARD7	1	7	0.142857	12595	333	1605	81	609	5067	302
ENSG00000084092	ENSG00000084092.7	NOA1	3	6	0.5	2419	504	4632	1647	2093	744
ENSG00000084093	ENSG00000084093.19	REST	3	3	1	2416	8250	9970
ENSG00000084110	ENSG00000084110.11	HAL	15	20	0.75	86	670	107	633	91	87	283	645	2147	2152	978	906	98	1916	3047	76	2477	1237	99	2056
ENSG00000084112	ENSG00000084112.15	SSH1	2	14	0.142857	4749	29276	4944	1089	5709	1501	1865	1238	1116	2687	1395	1579	6170	3041
ENSG00000084207	ENSG00000084207.18	GSTP1	5	6	0.833333	289	294	114	365	862	177
ENSG00000084234	ENSG00000084234.18	APLP2	1	16	0.0625	39346	935	10044	795	494	1098	2920	935	1207	831	3462	1834	4682	1014	346	1272
ENSG00000084444	ENSG00000084444.14	FAM234B	1	12	0.0833333	11110	2504	3025	1081	3664	367	1007	182	2529	4629	3645	615
ENSG00000084453	ENSG00000084453.17	SLCO1A2	12	14	0.857143	117	15664	4100	7560	2308	3157	601	2779	1611	1486	1608	16739	773	4701
ENSG00000084463	ENSG00000084463.8	WBP11	4	11	0.363636	1923	536	1023	2631	1702	234	614	2460	419	1322	1452
ENSG00000084623	ENSG00000084623.12	EIF3I	6	10	0.6	93	1403	288	1695	82	1968	117	318	1718	95
ENSG00000084628	ENSG00000084628.10	NKAIN1	1	6	0.166667	51306	2722	1232	1226	588	147
ENSG00000084636	ENSG00000084636.18	COL16A1	42	70	0.6	1609	2005	110	1206	310	605	131	821	300	539	1015	989	283	124	88	406	362	85	190	614	135	515	655	78	358	2187	108	320	782	190	291	105	201	337	86	191	1866	91	803	190	118	4320	218	2166	86	93	756	968	1746	583	536	1493	101	263	348	2513	199	629	201	294	427	1620	336	1419	588	897	455	748	190	745
ENSG00000084652	ENSG00000084652.16	TXLNA	4	10	0.4	537	727	2947	3337	1930	2061	226	476	764	741
ENSG00000084674	ENSG00000084674.15	APOB	18	28	0.642857	312	1036	1277	2826	702	1391	682	1297	717	2338	112	1100	261	863	1663	1240	482	2925	609	2342	893	109	479	914	508	404	108	934
ENSG00000084676	ENSG00000084676.16	NCOA1	1	22	0.0454545	72692	20045	59405	14538	6982	7450	9487	8352	1591	4310	7287	1334	3042	15477	1601	1024	9616	2250	9795	5816	4530	5444
ENSG00000084693	ENSG00000084693.16	AGBL5	11	14	0.785714	1119	228	322	570	267	428	484	510	961	587	8089	985	828	385
ENSG00000084710	ENSG00000084710.14	EFR3B	1	22	0.0454545	49005	1601	10506	17885	6388	1642	442	737	246	991	368	2032	883	742	1556	2175	2301	1097	4642	2171	1691	473
ENSG00000084731	ENSG00000084731.15	KIF3C	1	7	0.142857	23928	679	1155	2361	21725	477	233
ENSG00000084733	ENSG00000084733.11	RAB10	1	5	0.2	63926	11045	17237	616	6986
ENSG00000084734	ENSG00000084734.9	GCKR	16	18	0.888889	279	162	624	400	344	188	1684	2284	2098	644	208	349	369	199	93	10536	3522	674
ENSG00000084754	ENSG00000084754.12	HADHA	7	19	0.368421	5386	97	1945	2499	1937	1865	15016	491	1816	2680	5583	2741	3371	2458	453	797	1152	681	87
ENSG00000084764	ENSG00000084764.12	MAPRE3	1	6	0.166667	51409	992	618	1285	142	247
ENSG00000084774	ENSG00000084774.14	CAD	15	43	0.348837	243	3201	846	182	205	525	168	315	254	133	461	204	205	182	4505	399	223	347	171	89	199	291	559	108	643	225	548	172	173	243	409	98	225	466	549	102	94	514	178	192	96	224	123
ENSG00000085063	ENSG00000085063.17	CD59	1	3	0.333333	13918	4907	7026
ENSG00000085117	ENSG00000085117.12	CD82	1	9	0.111111	21738	7086	5432	4827	172	9842	2788	274	325
ENSG00000085185	ENSG00000085185.16	BCORL1	1	13	0.0769231	22425	7260	281	4771	1746	2012	3255	5593	2690	1603	11434	1065	3837
ENSG00000085224	ENSG00000085224.23	ATRX	1	34	0.0294118	68738	18501	938	878	2639	4896	3811	345	5221	11447	1086	6728	2359	1744	16057	1211	881	181	12674	1413	2075	16048	613	151	5561	3755	15475	15403	1023	34049	863	764	486	12158
ENSG00000085231	ENSG00000085231.14	AK6	2	4	0.5	2867	10549	100	3395
ENSG00000085265	ENSG00000085265.12	FCN1	2	8	0.25	1307	1538	335	771	437	400	1218	1087
ENSG00000085274	ENSG00000085274.16	MYNN	2	7	0.285714	802	4206	1028	1715	833	1061	1707
ENSG00000085276	ENSG00000085276.19	MECOM	1	16	0.0625	281811	237354	12166	3368	5116	1370	4316	2508	4834	5699	1097	5639	1973	2721	816	3956
ENSG00000085365	ENSG00000085365.18	SCAMP1	1	8	0.125	28108	26605	922	2125	2897	27972	9210	16141
ENSG00000085377	ENSG00000085377.15	PREP	10	14	0.714286	4919	20333	1130	2546	4344	15825	19466	4287	5060	34770	3177	2903	548	3307
ENSG00000085382	ENSG00000085382.12	HACE1	6	23	0.26087	7195	1320	1660	5843	10049	21648	14285	172	969	3924	6184	499	243	6768	95	184	4666	535	20720	5730	281	13743	538
ENSG00000085415	ENSG00000085415.16	SEH1L	4	8	0.5	3622	3557	7550	7781	7500	3625	1364	2671
ENSG00000085433	ENSG00000085433.17	WDR47	1	14	0.0714286	18340	5753	3592	2122	6200	2189	6386	4250	4573	3071	502	744	6978	2963
ENSG00000085449	ENSG00000085449.15	WDFY1	1	11	0.0909091	27137	5616	6251	4613	2112	3327	1164	9484	2575	1709	1393
ENSG00000085465	ENSG00000085465.13	OVGP1	9	10	0.9	605	420	997	1674	491	1253	103	1549	3151	978
ENSG00000085491	ENSG00000085491.17	SLC25A24	3	9	0.333333	14001	3799	20647	3561	2326	6596	4568	4334	2220
ENSG00000085511	ENSG00000085511.20	MAP3K4	1	26	0.0384615	42175	14166	20628	2615	7268	3462	1761	105	1020	1367	1907	469	834	716	3228	1101	3464	706	3734	1193	773	895	1921	709	2348	1547
ENSG00000085514	ENSG00000085514.16	PILRA	2	6	0.333333	323	15454	7772	1378	240	172
ENSG00000085552	ENSG00000085552.18	IGSF9	3	20	0.15	1944	245	5124	777	237	1576	110	92	1537	583	208	191	270	252	213	76	244	332	270	233
ENSG00000085563	ENSG00000085563.15	ABCB1	4	27	0.148148	564	4302	10085	15288	3195	543	4682	7330	2922	146	171	116	332	3323	863	547	2664	2011	2726	4960	10417	1309	2660	1080	5749	3231	1447
ENSG00000085644	ENSG00000085644.14	ZNF213	1	5	0.2	1778	738	203	156	1590
ENSG00000085662	ENSG00000085662.14	AKR1B1	1	9	0.111111	7243	683	988	600	503	325	598	1977	2467
ENSG00000085719	ENSG00000085719.13	CPNE3	2	16	0.125	920	13036	267	2030	1279	4982	2598	4405	1756	1029	530	2611	82	3616	1117	1949
ENSG00000085721	ENSG00000085721.13	RRN3	3	17	0.176471	1530	1137	4860	106	430	933	1059	3416	3347	1696	1642	1698	866	1792	2797	1935	1290
ENSG00000085733	ENSG00000085733.16	CTTN	1	17	0.0588235	6650	1936	133	2239	4581	1010	1295	2622	543	959	1359	2336	3649	1991	1820	368	1307
ENSG00000085741	ENSG00000085741.14	WNT11	1	4	0.25	9606	1638	2710	4324
ENSG00000085760	ENSG00000085760.15	MTIF2	5	15	0.333333	429	942	3703	1212	7490	452	1387	2942	2933	2103	360	335	2764	2582	467
ENSG00000085788	ENSG00000085788.14	DDHD2	16	17	0.941176	1127	1179	2953	461	2065	1885	3356	282	1412	1872	2108	103	434	132	428	6321	452
ENSG00000085831	ENSG00000085831.16	TTC39A	2	17	0.117647	8611	8777	616	797	1928	3184	830	1888	510	89	623	5401	1567	3765	394	1049	558
ENSG00000085832	ENSG00000085832.18	EPS15	1	24	0.0416667	37884	8324	1121	3121	3146	1462	2522	12955	940	1914	4456	18488	12089	1202	2026	2372	893	1481	1752	4584	28351	1924	2510	4324
ENSG00000085840	ENSG00000085840.13	ORC1	14	16	0.875	2017	639	3498	1320	2242	4121	579	2492	589	439	612	260	1658	6042	532	1434
ENSG00000085871	ENSG00000085871.9	MGST2	2	4	0.5	12465	16554	8187	479
ENSG00000085872	ENSG00000085872.15	CHERP	2	16	0.125	310	6233	2303	261	1717	94	684	1392	2402	1951	1397	608	318	98	433	268
ENSG00000085978	ENSG00000085978.22	ATG16L1	12	17	0.705882	4159	6934	756	826	4858	2898	668	898	2789	3431	1506	7100	273	1774	109	821	899
ENSG00000085982	ENSG00000085982.16	USP40	21	31	0.677419	1110	2552	2811	2791	2328	2860	2146	6737	1498	6882	3966	1852	1844	915	1002	2055	1319	6991	771	1573	10133	1266	1715	3206	2163	1683	1060	2261	140	4233	3699
ENSG00000085998	ENSG00000085998.15	POMGNT1	17	21	0.809524	464	617	120	653	87	849	192	151	348	215	175	89	215	309	81	84	1313	202	483	286	100
ENSG00000085999	ENSG00000085999.13	RAD54L	3	17	0.176471	103	1401	8566	1217	442	115	245	6073	3049	1680	131	552	158	390	321	3099	91
ENSG00000086015	ENSG00000086015.23	MAST2	4	28	0.142857	20360	4858	52782	76990	38246	5005	3357	1900	2358	8656	2252	827	261	453	1696	1915	904	532	263	175	368	245	100	592	191	1083	134	271
ENSG00000086061	ENSG00000086061.16	DNAJA1	5	8	0.625	1091	196	2894	450	3548	2243	325	1569
ENSG00000086062	ENSG00000086062.13	B4GALT1	1	5	0.2	31333	14582	4305	2112	187
ENSG00000086065	ENSG00000086065.14	CHMP5	5	7	0.714286	862	1738	2723	435	5232	1548	2583
ENSG00000086102	ENSG00000086102.19	NFX1	9	23	0.391304	3822	5835	1769	3925	3806	2476	4937	79	9453	3793	6007	4156	1214	2849	4442	855	1366	663	9117	599	1854	740	2286
ENSG00000086159	ENSG00000086159.13	AQP6	1	3	0.333333	748	263	638
ENSG00000086189	ENSG00000086189.11	DIMT1	6	11	0.545455	347	1150	3154	80	85	3903	436	964	691	1188	1823
ENSG00000086200	ENSG00000086200.17	IPO11	27	29	0.931034	24344	5565	6843	1730	15197	2986	4107	2218	6347	716	1256	2308	1440	765	3777	10542	157	1342	9030	10640	4451	5916	427	13077	760	9799	30319	10091	25305
ENSG00000086205	ENSG00000086205.18	FOLH1	3	18	0.166667	2119	5625	7360	6023	788	2426	7191	881	1415	2079	1936	4422	6661	1144	2224	300	5114	1693
ENSG00000086232	ENSG00000086232.13	EIF2AK1	11	14	0.785714	4261	4500	1067	1715	840	1409	1568	1713	2220	1035	8391	220	1653	1926
ENSG00000086288	ENSG00000086288.12	NME8	11	17	0.647059	95	1203	78	193	6538	4682	1251	885	1103	2084	8933	7295	697	3024	6037	2259	3136
ENSG00000086289	ENSG00000086289.13	EPDR1	1	2	0.5	27631	1151
ENSG00000086300	ENSG00000086300.17	SNX10	1	6	0.166667	54333	14508	3473	411	6675	457
ENSG00000086475	ENSG00000086475.15	SEPHS1	2	8	0.25	2971	5949	2354	2271	4028	1247	5303	3478
ENSG00000086504	ENSG00000086504.18	MRPL28	2	5	0.4	273	710	432	86	545
ENSG00000086506	ENSG00000086506.3	HBQ1	2	2	1	84	109
ENSG00000086544	ENSG00000086544.4	ITPKC	1	6	0.166667	7049	3762	3744	3621	610	1587
ENSG00000086548	ENSG00000086548.9	CEACAM6	5	5	1	897	4289	441	3959	4502
ENSG00000086570	ENSG00000086570.13	FAT2	1	23	0.0434783	22213	2033	6922	1670	974	1570	595	1084	2957	1521	2620	3150	2438	2194	1044	618	1268	3681	3510	5013	1990	2409	1056
ENSG00000086589	ENSG00000086589.12	RBM22	4	10	0.4	434	1172	610	1607	85	826	1265	768	192	1013
ENSG00000086598	ENSG00000086598.11	TMED2	3	3	1	1930	3402	6155
ENSG00000086619	ENSG00000086619.15	ERO1B	2	15	0.133333	11687	16369	1330	2082	6389	7023	442	2949	2577	3484	131	1129	3059	958	2255
ENSG00000086666	ENSG00000086666.19	ZFAND6	1	6	0.166667	38606	21749	1213	879	8379	6186
ENSG00000086696	ENSG00000086696.11	HSD17B2	1	4	0.25	32480	2559	19774	7035
ENSG00000086712	ENSG00000086712.13	TXLNG	1	9	0.111111	31984	1286	7838	1311	2852	1540	3235	2135	1511
ENSG00000086717	ENSG00000086717.19	PPEF1	1	15	0.0666667	22354	3439	15983	7674	3788	17433	3189	1496	5072	14618	2325	11493	5777	1664	1440
ENSG00000086730	ENSG00000086730.17	LAT2	1	13	0.0769231	4733	936	755	2879	172	208	329	84	902	2031	234	441	4183
ENSG00000086758	ENSG00000086758.17	HUWE1	3	83	0.0361446	219	6083	25917	5752	637	1904	11012	1671	872	84	379	1318	613	131	613	223	2151	481	7148	192	1134	998	5624	1152	2688	1087	709	2254	4714	565	897	735	1275	500	587	1012	1472	210	1301	666	269	2531	3763	1111	421	1190	3922	741	3452	344	752	816	586	186	1339	655	293	161	1227	2461	1739	196	830	76	132	1160	685	847	111	1274	266	591	1301	2630	576	380	640	888	127	645	686	318	595
ENSG00000086827	ENSG00000086827.9	ZW10	7	15	0.466667	4594	7914	226	144	1502	700	9241	543	3490	2036	2311	818	560	749	2805
ENSG00000086848	ENSG00000086848.15	ALG9	13	14	0.928571	981	1495	3350	4545	2809	3865	163	8656	3791	2255	633	1173	26391	23122
ENSG00000086967	ENSG00000086967.10	MYBPC2	7	27	0.259259	2188	525	149	456	738	137	3161	1104	1180	92	2063	2172	2438	344	554	2016	85	738	213	2942	163	104	733	1362	198	2309	1662
ENSG00000086991	ENSG00000086991.13	NOX4	2	17	0.117647	636	38562	2260	5207	3419	7831	10801	19359	1946	135	26524	18388	12768	1902	2547	1501	8968
ENSG00000087008	ENSG00000087008.16	ACOX3	1	17	0.0588235	24112	378	837	472	3936	4168	6302	2436	2194	2166	2598	325	7565	6339	1349	2566	3827
ENSG00000087053	ENSG00000087053.20	MTMR2	1	14	0.0714286	35613	22479	3234	169	3359	895	6802	737	1774	2554	3243	3409	1769	696
ENSG00000087074	ENSG00000087074.9	PPP1R15A	2	2	1	573	715
ENSG00000087076	ENSG00000087076.9	HSD17B14	5	8	0.625	480	1446	1543	906	16526	1306	110	107
ENSG00000087077	ENSG00000087077.14	TRIP6	4	8	0.5	254	119	261	1503	110	799	902	427
ENSG00000087085	ENSG00000087085.16	ACHE	1	4	0.25	1549	346	995	833
ENSG00000087086	ENSG00000087086.15	FTL	2	3	0.666667	160	364	176
ENSG00000087087	ENSG00000087087.20	SRRT	2	19	0.105263	244	5572	245	247	1828	128	187	84	172	330	100	305	359	78	119	189	182	113	90
ENSG00000087088	ENSG00000087088.21	BAX	4	5	0.8	585	87	364	4476	617
ENSG00000087095	ENSG00000087095.13	NLK	1	10	0.1	79271	9887	28484	2276	4819	3859	12560	5755	900	2368
ENSG00000087111	ENSG00000087111.22	PIGS	3	11	0.272727	274	85	6944	295	1801	1230	1458	1503	560	1104	355
ENSG00000087116	ENSG00000087116.17	ADAMTS2	2	21	0.0952381	1028	70702	65195	26357	22192	3803	621	425	1235	12106	1945	1726	3008	466	2131	1813	1828	817	2199	893	7336
ENSG00000087128	ENSG00000087128.10	TMPRSS11E	9	9	1	14297	4685	2126	2513	3099	1499	930	1220	17651
ENSG00000087152	ENSG00000087152.16	ATXN7L3	1	12	0.0833333	1365	289	198	201	510	316	205	312	278	257	93	105
ENSG00000087157	ENSG00000087157.19	PGS1	1	9	0.111111	13667	3642	1866	996	1139	2712	10789	4518	4385
ENSG00000087191	ENSG00000087191.14	PSMC5	2	11	0.181818	623	1284	288	183	81	307	100	100	80	107	105
ENSG00000087206	ENSG00000087206.17	UIMC1	10	14	0.714286	24026	6988	4529	1035	309	10400	2057	4381	7985	31945	2616	1345	1066	518
ENSG00000087237	ENSG00000087237.12	CETP	2	15	0.133333	912	6261	90	232	1031	218	610	1247	1590	2939	2902	421	484	1088	180
ENSG00000087245	ENSG00000087245.13	MMP2	11	12	0.916667	3276	880	1134	176	2765	934	1976	1201	3632	1226	4330	2450
ENSG00000087250	ENSG00000087250.9	MT3	2	2	1	248	904
ENSG00000087253	ENSG00000087253.13	LPCAT2	11	13	0.846154	16155	2729	1240	1966	849	1560	3100	8102	3459	1546	23528	4379	3669
ENSG00000087258	ENSG00000087258.16	GNAO1	2	8	0.25	220	83314	52558	5937	1873	14523	3328	1021
ENSG00000087263	ENSG00000087263.17	OGFOD1	2	12	0.166667	1496	5139	3939	3517	607	197	611	1984	404	4036	556	478
ENSG00000087266	ENSG00000087266.17	SH3BP2	1	12	0.0833333	27475	2181	1575	395	2033	287	1818	1423	243	352	577	647
ENSG00000087269	ENSG00000087269.16	NOP14	1	17	0.0588235	5384	794	2106	778	1113	1029	900	1525	666	978	1182	901	1721	462	1936	183	257
ENSG00000087274	ENSG00000087274.19	ADD1	1	15	0.0666667	31871	5787	2454	9346	488	3452	105	727	5328	2634	670	734	5452	10973	2058
ENSG00000087299	ENSG00000087299.12	L2HGDH	9	9	1	8993	733	7770	10081	5316	9189	1252	2263	18104
ENSG00000087301	ENSG00000087301.9	TXNDC16	9	20	0.45	7944	633	944	4698	805	17425	4201	3489	20234	387	1904	5397	532	11549	338	12862	1627	14599	1169	6616
ENSG00000087302	ENSG00000087302.9	RTRAF	3	7	0.428571	1616	2281	4671	1127	2001	2327	119
ENSG00000087303	ENSG00000087303.19	NID2	5	21	0.238095	603	7501	5802	81	10647	431	1253	1673	9056	696	1377	7022	764	3785	597	2603	506	2908	1149	687	240
ENSG00000087338	ENSG00000087338.5	GMCL1	1	13	0.0769231	7394	1786	1388	2109	869	3346	2024	5080	6317	3552	4743	1880	7076
ENSG00000087365	ENSG00000087365.16	SF3B2	19	21	0.904762	155	307	1971	219	1252	310	678	163	424	155	176	186	572	954	115	1010	283	85	4216	102	340
ENSG00000087448	ENSG00000087448.11	KLHL42	1	2	0.5	10505	5813
ENSG00000087460	ENSG00000087460.29	GNAS	3	12	0.25	3746	3256	4545	86	1591	3681	133	97	104	146	252	281
ENSG00000087470	ENSG00000087470.21	DNM1L	1	19	0.0526316	21949	5804	739	2704	2193	5271	1900	1631	8380	221	342	1771	3297	703	321	1767	168	2070	605
ENSG00000087494	ENSG00000087494.16	PTHLH	4	5	0.8	503	1659	508	5623	4779
ENSG00000087495	ENSG00000087495.17	PHACTR3	1	12	0.0833333	137974	4489	7346	11821	5883	789	31550	30310	3808	964	3653	1849
ENSG00000087502	ENSG00000087502.19	ERGIC2	1	13	0.0769231	9444	1305	1826	1293	5191	3920	1145	6313	835	3538	2160	1303	515
ENSG00000087510	ENSG00000087510.7	TFAP2C	5	6	0.833333	1612	114	1496	580	2341	973
ENSG00000087586	ENSG00000087586.18	AURKA	6	8	0.75	3965	1622	1932	1093	1413	7876	2748	144
ENSG00000087589	ENSG00000087589.17	CASS4	1	5	0.2	24669	8313	4597	1139	5210
ENSG00000087842	ENSG00000087842.11	PIR	5	9	0.555556	1880	11340	19988	3602	29857	18355	9974	7197	5068
ENSG00000087884	ENSG00000087884.16	AAMDC	2	3	0.666667	21237	27093	2357
ENSG00000087903	ENSG00000087903.13	RFX2	1	17	0.0588235	62888	3124	2069	1802	13742	9891	2984	2734	1911	303	523	2713	1330	697	4601	1416	650
ENSG00000087995	ENSG00000087995.16	METTL2A	4	8	0.5	206	1988	1133	7394	5324	4080	2757	808
ENSG00000088002	ENSG00000088002.12	SULT2B1	1	6	0.166667	23617	11145	4171	986	3922	2215
ENSG00000088035	ENSG00000088035.18	ALG6	2	14	0.142857	3083	25453	5656	2109	1775	662	4019	594	1999	1726	3412	9292	126	7696
ENSG00000088038	ENSG00000088038.20	CNOT3	1	17	0.0588235	4935	115	255	143	256	102	1265	92	557	1490	84	816	2467	102	240	715	1468
ENSG00000088053	ENSG00000088053.11	GP6	5	7	0.714286	5664	109	4276	2306	6506	2918	513
ENSG00000088179	ENSG00000088179.9	PTPN4	2	26	0.0769231	49452	52544	14679	98	4243	266	353	3171	14835	14372	4826	6356	5757	2250	10122	1100	93	5398	3027	1520	81	3729	1662	2752	2191	9011
ENSG00000088205	ENSG00000088205.13	DDX18	1	13	0.0769231	2581	1920	1368	353	111	85	2307	231	345	669	2566	283	1115
ENSG00000088247	ENSG00000088247.19	KHSRP	1	18	0.0555556	2016	651	332	806	277	812	326	120	403	139	651	104	87	82	401	73	76	78
ENSG00000088256	ENSG00000088256.9	GNA11	1	6	0.166667	15361	2996	1459	3851	152	1629
ENSG00000088280	ENSG00000088280.20	ASAP3	1	24	0.0416667	27810	95	3109	1168	8866	229	455	181	175	1871	326	1274	103	85	256	531	1232	163	560	93	152	1158	570	1104
ENSG00000088298	ENSG00000088298.13	EDEM2	7	10	0.7	216	1806	2500	4367	2930	2954	5266	2216	5170	2664
ENSG00000088305	ENSG00000088305.19	DNMT3B	1	22	0.0454545	17618	887	3343	1642	602	1402	2588	917	765	1813	115	1095	317	1160	600	824	536	352	958	2867	801	1434
ENSG00000088320	ENSG00000088320.4	REM1	3	4	0.75	860	1042	4376	1670
ENSG00000088325	ENSG00000088325.16	TPX2	2	17	0.117647	2919	14759	2474	6376	3660	1088	4184	1498	1174	3264	1314	8813	1017	377	2855	849	2417
ENSG00000088356	ENSG00000088356.6	PDRG1	3	4	0.75	1487	1429	2231	606
ENSG00000088367	ENSG00000088367.23	EPB41L1	1	21	0.047619	18867	1596	2236	573	3599	2769	2340	583	1777	247	3414	968	2494	11446	2373	1980	4435	798	2019	333	6937
ENSG00000088386	ENSG00000088386.17	SLC15A1	1	22	0.0454545	25735	393	103	2091	2008	218	2174	3276	3293	554	1942	92	81	804	2432	1698	1759	13902	113	523	1283	1274
ENSG00000088387	ENSG00000088387.22	DOCK9	2	52	0.0384615	22232	25177	4248	2465	1155	962	5450	933	9621	1519	480	387	3516	568	8776	84	136	1533	700	615	1071	681	1034	264	885	577	11520	219	391	3876	237	2496	4373	2375	3294	1407	2531	8314	5707	118	1591	120	2419	2325	14106	703	1544	2451	4520	2798	135	2366
ENSG00000088448	ENSG00000088448.14	ANKRD10	3	5	0.6	3954	4493	12769	9234	3585
ENSG00000088451	ENSG00000088451.11	TGDS	4	11	0.363636	2143	1531	1297	7616	1904	1137	1120	559	575	959	1461
ENSG00000088538	ENSG00000088538.13	DOCK3	5	52	0.0961538	103374	62916	48310	43899	130370	10759	13802	945	56164	12613	1250	48071	5259	11401	1509	536	572	679	6735	1061	9135	13348	10488	4071	2401	2351	30027	1677	396	267	2077	15009	2777	130	5105	515	2208	7466	1349	4489	1065	151	468	616	119	2433	1226	529	11794	1160	4289	842
ENSG00000088543	ENSG00000088543.15	C3orf18	3	5	0.6	1368	144	3718	657	1179
ENSG00000088682	ENSG00000088682.14	COQ9	3	8	0.375	3461	1592	3567	284	1230	1214	330	484
ENSG00000088726	ENSG00000088726.16	TMEM40	1	11	0.0909091	9350	967	4665	1392	3865	384	381	871	111	960	761
ENSG00000088727	ENSG00000088727.14	KIF9	10	20	0.5	5115	1791	1666	2090	3973	111	1098	1379	6725	9396	540	1120	685	496	1545	2035	4181	293	416	6810
ENSG00000088756	ENSG00000088756.13	ARHGAP28	1	17	0.0588235	94818	12232	13619	8681	8252	2355	2676	109	2355	5928	4857	2648	344	4291	1610	12333	3035
ENSG00000088766	ENSG00000088766.12	CRLS1	3	6	0.5	3222	5448	15794	641	2383	2518
ENSG00000088782	ENSG00000088782.5	DEFB127	1	1	1	1180
ENSG00000088808	ENSG00000088808.18	PPP1R13B	1	16	0.0625	49780	12456	5973	20993	3405	873	3065	3240	3549	362	1196	800	73	818	1491	807
ENSG00000088812	ENSG00000088812.18	ATRN	1	28	0.0357143	63735	4885	5426	1393	1680	10054	1178	1370	749	1984	7298	2875	910	1584	3362	1543	563	6288	3172	1804	1476	2945	3080	20248	9738	4438	5218	2454
ENSG00000088826	ENSG00000088826.18	SMOX	1	6	0.166667	26052	2087	4225	112	645	3615
ENSG00000088827	ENSG00000088827.13	SIGLEC1	1	21	0.047619	5232	373	306	1652	373	1555	1882	1068	455	196	1662	130	522	315	89	318	302	1075	259	372	535
ENSG00000088832	ENSG00000088832.18	FKBP1A	2	4	0.5	80	17230	3250	2003
ENSG00000088833	ENSG00000088833.18	NSFL1C	7	8	0.875	2293	6054	3067	661	1072	400	6662	1754
ENSG00000088836	ENSG00000088836.14	SLC4A11	2	19	0.105263	1506	2649	124	253	80	283	1965	87	90	87	84	254	410	71	82	83	130	83	402
ENSG00000088854	ENSG00000088854.13	DNAAF9	1	36	0.0277778	24968	928	5076	1051	875	14454	10892	4793	3036	8142	1597	4361	1228	2195	389	3816	1495	937	614	10489	6264	1079	2231	271	3921	2338	5865	2691	8349	5902	4409	367	3268	721	1399	1041
ENSG00000088876	ENSG00000088876.13	ZNF343	1	5	0.2	8138	6611	200	693	8042
ENSG00000088881	ENSG00000088881.22	EBF4	6	16	0.375	11794	240	171	1682	1553	38906	770	101	93	1726	133	98	93	3081	3084	283
ENSG00000088882	ENSG00000088882.8	CPXM1	1	13	0.0769231	1507	188	136	93	625	97	355	83	85	85	182	637	105
ENSG00000088888	ENSG00000088888.18	MAVS	1	6	0.166667	7654	2893	3522	749	1842	894
ENSG00000088899	ENSG00000088899.16	LZTS3	1	4	0.25	5493	556	344	344
ENSG00000088926	ENSG00000088926.14	F11	2	14	0.142857	840	4417	1299	938	1511	334	3621	101	88	3511	1377	601	1173	629
ENSG00000088930	ENSG00000088930.8	XRN2	1	29	0.0344828	22805	83	1957	1810	76	855	134	464	1103	85	99	83	4858	1632	3237	2206	1595	87	958	5327	1207	408	1070	7628	83	2758	13403	4810	2266
ENSG00000088970	ENSG00000088970.16	KIZ	6	12	0.5	5892	4230	9012	16216	342	42331	8950	882	13362	3618	11414	2190
ENSG00000088986	ENSG00000088986.11	DYNLL1	2	2	1	199	1519
ENSG00000088992	ENSG00000088992.18	TESC	1	7	0.142857	23884	18384	7647	2180	110	4564	2736
ENSG00000089006	ENSG00000089006.17	SNX5	1	12	0.0833333	11337	1457	1247	1285	991	1103	83	1028	87	1244	4290	702
ENSG00000089009	ENSG00000089009.16	RPL6	3	6	0.5	930	81	1349	404	256	476
ENSG00000089012	ENSG00000089012.14	SIRPG	2	5	0.4	8233	12546	588	4960	585
ENSG00000089022	ENSG00000089022.14	MAPKAPK5	1	13	0.0769231	22480	832	1340	1083	1409	724	9266	3053	2147	2451	266	1039	2822
ENSG00000089041	ENSG00000089041.17	P2RX7	1	12	0.0833333	21689	1125	4754	1449	2836	620	1300	7763	1668	84	2907	3849
ENSG00000089048	ENSG00000089048.15	ESF1	9	13	0.692308	1696	6233	602	2541	1031	1309	2982	6923	25849	5255	9393	1393	2200
ENSG00000089050	ENSG00000089050.16	RBBP9	3	4	0.75	1188	1774	3477	404
ENSG00000089053	ENSG00000089053.13	ANAPC5	15	16	0.9375	4252	796	864	3769	4610	1567	4104	674	2085	1084	6636	566	1088	76	8413	1009
ENSG00000089057	ENSG00000089057.15	SLC23A2	2	16	0.125	30486	38076	19476	10321	2729	13645	997	929	8945	483	3882	2030	4862	692	2563	2084
ENSG00000089060	ENSG00000089060.12	SLC8B1	2	15	0.133333	1482	11374	87	148	163	82	1259	1962	285	1049	4979	2389	1115	2109	4346
ENSG00000089063	ENSG00000089063.15	TMEM230	4	4	1	1355	2054	3021	5256
ENSG00000089091	ENSG00000089091.17	DZANK1	13	20	0.65	1618	4943	4791	1419	991	3545	5519	9581	6492	11617	814	1494	14019	1976	2121	442	3251	550	4610	451
ENSG00000089094	ENSG00000089094.20	KDM2B	12	22	0.545455	1839	2942	1187	24908	476	14286	1537	11705	7582	3236	14901	41234	7701	738	177	218	649	155	923	92	740	9387
ENSG00000089101	ENSG00000089101.19	CFAP61	8	26	0.307692	4026	14057	3297	810	232	15228	7678	44042	16421	4605	2168	2884	18469	3285	5150	2991	28346	17740	5379	11192	14035	11150	1363	7789	43444	18288
ENSG00000089116	ENSG00000089116.4	LHX5	4	4	1	1980	717	705	3698
ENSG00000089123	ENSG00000089123.16	TASP1	11	13	0.846154	8741	4681	1670	36075	6268	11310	10392	24866	5510	45095	48072	17522	26995
ENSG00000089127	ENSG00000089127.15	OAS1	3	5	0.6	1316	2226	5273	808	1688
ENSG00000089154	ENSG00000089154.11	GCN1	2	57	0.0350877	4279	5410	580	434	4618	92	872	128	1229	268	533	992	244	3331	1868	3486	150	1076	98	788	296	1234	118	1209	429	856	307	741	161	200	1060	336	1821	1101	201	1259	894	1721	200	87	190	1364	101	1483	2002	279	278	86	225	473	1775	127	2268	592	431	1151	1301
ENSG00000089157	ENSG00000089157.16	RPLP0	2	7	0.285714	251	1244	104	117	114	1091	387
ENSG00000089159	ENSG00000089159.17	PXN	1	14	0.0714286	41239	317	718	112	790	1531	2090	259	611	286	104	607	145	1261
ENSG00000089163	ENSG00000089163.4	SIRT4	2	3	0.666667	1182	8397	133
ENSG00000089169	ENSG00000089169.15	RPH3A	2	21	0.0952381	130	36037	8101	11193	17571	1213	1589	1163	95	5044	508	900	2252	2573	1446	4394	2100	768	3574	1117	776
ENSG00000089177	ENSG00000089177.19	KIF16B	12	25	0.48	44788	2165	10427	2624	1298	3317	1767	168	1174	6693	3262	64308	858	1711	20647	1472	23065	1530	4395	2495	1028	14133	20314	23507	38923
ENSG00000089195	ENSG00000089195.15	TRMT6	1	10	0.1	3744	1491	551	130	264	772	391	605	103	2326
ENSG00000089199	ENSG00000089199.10	CHGB	3	4	0.75	4643	453	5415	871
ENSG00000089220	ENSG00000089220.5	PEBP1	3	3	1	1694	1302	5034
ENSG00000089225	ENSG00000089225.20	TBX5	7	8	0.875	1691	1831	2193	792	3679	9173	19084	10058
ENSG00000089234	ENSG00000089234.16	BRAP	5	11	0.454545	2403	1310	2296	6376	6873	4963	1254	361	3080	5523	5376
ENSG00000089248	ENSG00000089248.7	ERP29	1	2	0.5	6146	2255
ENSG00000089250	ENSG00000089250.20	NOS1	1	28	0.0357143	30022	18752	21039	2078	1807	771	4374	2626	5399	4240	2532	1341	3279	1334	570	4642	6115	3912	591	7868	2433	4320	660	1545	2152	2445	1910	2721
ENSG00000089280	ENSG00000089280.19	FUS	1	14	0.0714286	2170	90	1193	206	542	1622	1488	765	438	245	133	343	120	288
ENSG00000089289	ENSG00000089289.16	IGBP1	6	6	1	182	387	11816	1932	1369	15510
ENSG00000089327	ENSG00000089327.15	FXYD5	5	8	0.625	741	1809	842	2308	3354	1896	79	3240
ENSG00000089335	ENSG00000089335.22	ZNF302	2	4	0.5	633	3963	257	1013
ENSG00000089351	ENSG00000089351.15	GRAMD1A	1	19	0.0526316	8632	93	444	119	88	1094	1701	172	497	1436	3223	81	1968	85	86	861	324	83	2501
ENSG00000089356	ENSG00000089356.19	FXYD3	2	8	0.25	304	3003	1661	111	1519	78	316	132
ENSG00000089472	ENSG00000089472.18	HEPH	15	20	0.75	6087	1617	989	14557	1142	2191	1203	1459	2453	983	1511	2611	3617	780	46788	963	2509	1120	3381	2751
ENSG00000089486	ENSG00000089486.17	CDIP1	1	5	0.2	24037	430	194	631	107
ENSG00000089505	ENSG00000089505.18	CMTM1	2	3	0.666667	2990	7009	1628
ENSG00000089558	ENSG00000089558.9	KCNH4	6	16	0.375	1843	315	103	1802	317	3583	1486	430	2930	603	1280	171	271	906	1812	2612
ENSG00000089597	ENSG00000089597.18	GANAB	1	23	0.0434783	6830	159	248	3982	1306	173	82	259	1381	193	95	102	239	129	292	181	1415	164	113	175	123	169	140
ENSG00000089639	ENSG00000089639.11	GMIP	19	20	0.95	891	483	108	1238	85	103	1602	72	101	358	335	120	985	74	201	95	88	316	3265	134
ENSG00000089682	ENSG00000089682.17	RBM41	5	7	0.714286	1999	595	305	1883	24557	19033	1561
ENSG00000089685	ENSG00000089685.15	BIRC5	3	3	1	252	1874	6683
ENSG00000089692	ENSG00000089692.9	LAG3	5	7	0.714286	281	357	593	408	1715	284	322
ENSG00000089693	ENSG00000089693.11	MLF2	4	8	0.5	576	230	248	874	407	169	865	222
ENSG00000089723	ENSG00000089723.10	OTUB2	1	5	0.2	10839	1487	4889	530	935
ENSG00000089737	ENSG00000089737.18	DDX24	2	8	0.25	1371	16403	1030	299	2200	2637	1868	1535
ENSG00000089775	ENSG00000089775.12	ZBTB25	1	2	0.5	13120	2303
ENSG00000089818	ENSG00000089818.18	NECAP1	1	7	0.142857	7552	158	1469	825	87	2545	338
ENSG00000089820	ENSG00000089820.17	ARHGAP4	7	21	0.333333	4326	77	205	288	1342	101	4952	177	106	166	221	1510	129	87	88	101	85	87	205	273	1107
ENSG00000089847	ENSG00000089847.13	ANKRD24	2	21	0.0952381	3649	13221	105	77	1854	778	4315	188	173	795	1256	126	2102	86	3279	233	147	1427	2911	1331	235
ENSG00000089876	ENSG00000089876.12	DHX32	1	10	0.1	13359	7014	5399	1318	91	10358	746	1658	613	1350
ENSG00000089902	ENSG00000089902.10	RCOR1	2	11	0.181818	78	88569	19299	6020	952	2351	3409	6389	235	809	4051
ENSG00000089916	ENSG00000089916.18	GPATCH2L	8	9	0.888889	2362	11637	5115	1526	2997	1297	2721	15028	5718
ENSG00000090006	ENSG00000090006.18	LTBP4	1	29	0.0344828	3397	178	76	401	96	838	690	114	926	84	660	494	464	88	872	207	386	276	2442	79	2121	2907	282	582	203	1774	965	349	1538
ENSG00000090013	ENSG00000090013.11	BLVRB	1	4	0.25	7064	136	6662	3317
ENSG00000090020	ENSG00000090020.11	SLC9A1	1	11	0.0909091	39696	4048	1661	1560	2572	479	114	254	189	449	558
ENSG00000090054	ENSG00000090054.16	SPTLC1	3	14	0.214286	2751	3620	27776	781	11917	8657	3684	5337	2251	344	1118	7633	3364	2251
ENSG00000090060	ENSG00000090060.19	PAPOLA	1	21	0.047619	17454	777	4237	2038	413	3468	744	90	1841	1315	976	5182	477	1255	3538	4561	3224	227	4235	2107	2061
ENSG00000090061	ENSG00000090061.17	CCNK	1	10	0.1	11146	639	1902	5136	484	793	342	626	3431	3009
ENSG00000090097	ENSG00000090097.22	PCBP4	1	13	0.0769231	5237	636	126	111	223	205	165	243	165	74	129	87	440
ENSG00000090104	ENSG00000090104.12	RGS1	3	4	0.75	355	408	1386	751
ENSG00000090238	ENSG00000090238.12	YPEL3	3	3	1	105	205	1989
ENSG00000090263	ENSG00000090263.16	MRPS33	1	2	0.5	4250	3883
ENSG00000090266	ENSG00000090266.13	NDUFB2	1	3	0.333333	6023	1849	1599
ENSG00000090273	ENSG00000090273.14	NUDC	2	8	0.25	2159	17290	92	841	94	2324	94	443
ENSG00000090316	ENSG00000090316.16	MAEA	1	8	0.125	21996	3235	6780	5123	5053	3995	1427	456
ENSG00000090339	ENSG00000090339.9	ICAM1	2	6	0.333333	3538	8452	246	82	125	86
ENSG00000090372	ENSG00000090372.15	STRN4	1	17	0.0588235	7260	547	1262	3586	2165	1954	610	347	1803	93	403	1522	163	469	169	1214	197
ENSG00000090376	ENSG00000090376.11	IRAK3	8	11	0.727273	14278	5562	626	1244	5573	9487	1414	16115	263	87	2432
ENSG00000090382	ENSG00000090382.7	LYZ	2	3	0.666667	1563	1947	854
ENSG00000090402	ENSG00000090402.8	SI	37	47	0.787234	2420	1227	5335	246	1230	1907	1719	958	2343	602	85	3655	5318	546	2114	3665	1964	968	752	1053	1422	2944	702	1654	6935	2186	1458	1535	96	87	1467	718	2080	3584	1280	956	8142	1767	86	2129	1859	79	699	4126	4086	591	2812
ENSG00000090432	ENSG00000090432.7	MUL1	1	3	0.333333	4595	1032	649
ENSG00000090447	ENSG00000090447.12	TFAP4	1	6	0.166667	9956	113	374	1183	209	1840
ENSG00000090470	ENSG00000090470.15	PDCD7	2	4	0.5	3741	9077	254	535
ENSG00000090487	ENSG00000090487.11	SPG21	1	8	0.125	6071	2481	4308	1727	4379	751	3794	1583
ENSG00000090512	ENSG00000090512.12	FETUB	5	6	0.833333	344	1330	2192	1327	4868	961
ENSG00000090520	ENSG00000090520.12	DNAJB11	2	9	0.222222	1129	3588	1730	3570	481	638	1091	453	754
ENSG00000090530	ENSG00000090530.10	P3H2	1	14	0.0714286	124809	1006	5055	1237	649	2197	1409	8360	553	884	866	998	6717	5953
ENSG00000090534	ENSG00000090534.20	THPO	4	5	0.8	1670	231	286	1932	236
ENSG00000090539	ENSG00000090539.16	CHRD	12	22	0.545455	225	439	131	91	117	368	103	81	77	148	104	894	324	807	332	89	112	266	453	553	151	371
ENSG00000090554	ENSG00000090554.13	FLT3LG	8	8	1	321	1018	343	224	2342	1250	75	5394
ENSG00000090565	ENSG00000090565.17	RAB11FIP3	1	13	0.0769231	34683	9797	11135	6114	7823	6144	2426	5032	8142	729	230	181	126
ENSG00000090581	ENSG00000090581.11	GNPTG	3	10	0.3	84	79	9436	74	82	74	131	76	82	90
ENSG00000090612	ENSG00000090612.22	ZNF268	5	5	1	259	5841	3416	292	10140
ENSG00000090615	ENSG00000090615.16	GOLGA3	1	23	0.0434783	6491	5183	3120	4757	602	2154	2746	3289	1639	318	4558	1925	2239	137	2031	1670	1381	2992	575	201	1328	820	862
ENSG00000090621	ENSG00000090621.15	PABPC4	1	15	0.0666667	3172	1043	1231	173	655	955	2372	332	143	500	94	1197	119	285	562
ENSG00000090659	ENSG00000090659.18	CD209	6	6	1	100	774	372	425	721	866
ENSG00000090661	ENSG00000090661.12	CERS4	2	11	0.181818	1211	40213	3249	990	96	356	331	238	801	3702	85
ENSG00000090674	ENSG00000090674.16	MCOLN1	12	13	0.923077	2179	1272	154	593	235	197	339	117	130	387	573	3021	105
ENSG00000090686	ENSG00000090686.16	USP48	1	26	0.0384615	25040	960	3426	340	911	3235	988	10441	6613	984	4474	2133	483	5578	8520	154	279	288	1334	643	1909	6276	4966	2734	6356	1368
ENSG00000090776	ENSG00000090776.6	EFNB1	1	4	0.25	8712	769	203	153
ENSG00000090857	ENSG00000090857.14	PDPR	3	18	0.166667	380	5530	6540	1390	93	1300	757	731	3893	2512	3210	163	823	762	1600	2235	4837	2901
ENSG00000090861	ENSG00000090861.17	AARS1	1	20	0.05	6636	5465	334	4513	1440	432	1238	461	1996	435	2433	1188	1857	762	2196	993	582	118	332	361
ENSG00000090863	ENSG00000090863.12	GLG1	1	25	0.04	74503	23195	5092	6886	1609	1619	1741	5083	2671	2628	2707	2763	2134	1062	1099	921	1097	1942	2196	725	292	2304	1687	1118	3314
ENSG00000090889	ENSG00000090889.12	KIF4A	7	30	0.233333	287	112	6192	1924	2697	237	27006	635	3295	8109	1771	115	8617	965	20343	949	751	10407	482	8373	122	6516	1168	680	1005	353	538	10812	1656	278
ENSG00000090905	ENSG00000090905.19	TNRC6A	2	24	0.0833333	406	20425	7525	18572	11873	1655	894	1187	1550	344	6210	385	162	453	472	290	2565	5665	1510	1636	1438	1716	726	418
ENSG00000090924	ENSG00000090924.15	PLEKHG2	11	18	0.611111	652	796	78	908	136	252	554	212	628	90	1622	91	96	78	169	815	443	79
ENSG00000090932	ENSG00000090932.11	DLL3	3	8	0.375	148	1141	2142	1013	940	1587	211	337
ENSG00000090971	ENSG00000090971.5	NAT14	2	2	1	402	627
ENSG00000090975	ENSG00000090975.14	PITPNM2	2	25	0.08	40264	75699	20470	1093	2535	4301	750	3235	205	3205	414	143	797	409	2131	1789	596	914	373	332	125	80	451	81	85
ENSG00000090989	ENSG00000090989.18	EXOC1	8	18	0.444444	4360	1963	3685	3949	2154	195	615	5958	5756	4959	1290	928	1212	840	2936	2784	2459	1804
ENSG00000091009	ENSG00000091009.8	RBM27	1	20	0.05	15160	4299	5418	679	746	2532	3554	14278	3067	3356	2151	611	1684	4017	1438	138	1369	424	12947	1214
ENSG00000091010	ENSG00000091010.6	POU4F3	1	1	1	315
ENSG00000091039	ENSG00000091039.17	OSBPL8	1	23	0.0434783	71778	27614	8870	40216	7797	2714	1975	2964	1892	1923	590	2984	312	1817	5703	3081	1839	1759	1625	335	10402	1977	604
ENSG00000091073	ENSG00000091073.20	DTX2	2	10	0.2	1708	16711	1730	9005	5083	2963	1777	969	768	928
ENSG00000091106	ENSG00000091106.19	NLRC4	8	8	1	7844	4095	817	8481	2730	1792	678	10635
ENSG00000091127	ENSG00000091127.14	PUS7	1	15	0.0666667	13507	1841	132	3390	7166	3524	9099	1134	8858	1283	2224	2922	2562	3361	1241
ENSG00000091128	ENSG00000091128.13	LAMB4	14	33	0.424242	7108	6969	4057	2566	1351	1058	477	1197	1266	4461	3065	2811	560	11839	1284	1136	7058	1548	1415	449	1776	766	4845	1824	3374	2565	1214	4011	6156	3041	3228	1609	4864
ENSG00000091129	ENSG00000091129.22	NRCAM	2	32	0.0625	56649	86704	72494	2189	3063	2060	1172	4652	506	1808	14119	1761	9428	2083	1332	90	2170	445	1507	5030	105	1320	757	1394	2110	1383	1072	6919	1203	6428	819	9315
ENSG00000091136	ENSG00000091136.15	LAMB1	24	33	0.727273	139	1115	3065	3396	8523	89	5210	2441	2169	275	135	1914	8304	1488	1228	219	556	610	210	3618	1712	1306	686	10867	2711	1436	3037	673	1736	206	2704	1793	142
ENSG00000091137	ENSG00000091137.14	SLC26A4	3	20	0.15	783	1490	8702	1915	596	8092	100	5515	923	4165	140	1216	2002	1971	925	630	2273	5668	2339	2800
ENSG00000091138	ENSG00000091138.13	SLC26A3	1	20	0.05	8513	497	1801	594	1359	2014	447	3474	111	105	3033	1386	1468	92	1579	623	1811	4145	121	1700
ENSG00000091140	ENSG00000091140.15	DLD	8	13	0.615385	1910	8459	507	1084	1410	302	762	9137	1097	308	461	948	94
ENSG00000091157	ENSG00000091157.15	WDR7	20	27	0.740741	20920	6657	1874	1287	3102	822	4241	353	2801	189	1043	21501	13223	24985	1512	17828	2550	1983	34374	63799	43756	11679	2627	628	23036	58215	6154
ENSG00000091164	ENSG00000091164.13	TXNL1	1	7	0.142857	11885	1899	6161	1689	1648	3326	7936
ENSG00000091181	ENSG00000091181.20	IL5RA	9	11	0.818182	1253	3562	2082	844	3401	79	2425	2936	15596	1664	4470
ENSG00000091262	ENSG00000091262.17	ABCC6	7	30	0.233333	1567	1701	139	5104	2077	3325	5114	1231	3818	5098	2462	1189	1619	2089	2028	215	3446	1171	1465	2506	3430	3712	2430	1428	1854	1672	2631	78	3855	336
ENSG00000091317	ENSG00000091317.8	CMTM6	1	3	0.333333	10721	3673	3840
ENSG00000091409	ENSG00000091409.16	ITGA6	1	25	0.04	37568	1817	1564	1593	2949	663	474	709	3127	250	4730	178	1758	125	93	97	153	87	1256	1365	98	93	6451	3671	2189
ENSG00000091428	ENSG00000091428.18	RAPGEF4	4	30	0.133333	58976	2357	16665	103376	4406	38459	308	4333	1577	16051	1852	2702	420	1970	5540	4711	13119	1734	736	221	1151	1815	5856	383	2904	3659	2160	415	11907	2985
ENSG00000091436	ENSG00000091436.17	MAP3K20	2	19	0.105263	14995	78614	12961	4602	3271	116	6848	5683	5858	7279	12438	2458	97	5913	968	19202	2247	2607	2154
ENSG00000091482	ENSG00000091482.8	SMPX	4	4	1	3639	10409	6052	31154
ENSG00000091483	ENSG00000091483.8	FH	2	9	0.222222	2274	3468	1459	3181	2434	1757	1471	1852	2466
ENSG00000091490	ENSG00000091490.11	SEL1L3	1	23	0.0434783	14810	11970	1627	337	2838	7969	2055	1529	13385	2078	11708	2090	3933	1809	3038	2715	8446	130	2089	6257	1150	81	8969
ENSG00000091513	ENSG00000091513.16	TF	2	16	0.125	1928	5010	791	691	786	493	759	1228	4852	599	1370	1595	2343	4860	1431	1347
ENSG00000091527	ENSG00000091527.17	CDV3	2	4	0.5	754	8886	2412	1173
ENSG00000091536	ENSG00000091536.20	MYO15A	1	65	0.0153846	9757	2073	602	1115	334	209	3639	428	125	921	658	2324	592	87	897	435	564	597	905	121	186	509	308	501	725	95	73	496	1279	1921	285	192	263	109	848	154	70	196	104	318	160	1590	234	489	354	88	762	617	90	491	622	286	277	258	255	1299	1137	564	420	2522	1068	3914	385	1490	4847
ENSG00000091542	ENSG00000091542.9	ALKBH5	2	3	0.666667	9941	11779	1248
ENSG00000091583	ENSG00000091583.11	APOH	5	7	0.714286	1119	1895	2253	2955	3586	2137	2264
ENSG00000091592	ENSG00000091592.17	NLRP1	3	16	0.1875	840	607	21815	4782	11358	2271	2474	2862	512	319	2117	8694	511	2993	2228	399
ENSG00000091622	ENSG00000091622.16	PITPNM3	3	19	0.157895	18302	12523	21781	19234	463	4780	449	761	2424	1604	1301	752	1918	3453	336	288	2175	3650	1950
ENSG00000091640	ENSG00000091640.8	SPAG7	1	6	0.166667	6866	238	140	122	105	116
ENSG00000091651	ENSG00000091651.9	ORC6	4	6	0.666667	1220	1261	547	2379	342	1372
ENSG00000091656	ENSG00000091656.19	ZFHX4	3	10	0.3	22422	867	70159	54898	9248	6223	383	532	523	6793
ENSG00000091664	ENSG00000091664.9	SLC17A6	3	11	0.272727	2908	1466	16047	1369	1754	2721	4349	4566	1094	452	732
ENSG00000091704	ENSG00000091704.10	CPA1	9	9	1	512	450	244	1181	191	741	519	493	1900
ENSG00000091732	ENSG00000091732.17	ZC3HC1	4	9	0.444444	2076	7931	1403	10434	2589	1651	539	985	3586
ENSG00000091831	ENSG00000091831.25	ESR1	4	7	0.571429	34232	37867	63401	67147	49196	33260	4163
ENSG00000091844	ENSG00000091844.8	RGS17	1	4	0.25	87080	17356	1957	12499
ENSG00000091879	ENSG00000091879.14	ANGPT2	1	8	0.125	30159	4655	6144	1186	5085	832	4615	5670
ENSG00000091947	ENSG00000091947.10	TMEM101	2	3	0.666667	278	1201	772
ENSG00000091972	ENSG00000091972.18	CD200	5	5	1	7677	3978	2269	1881	11723
ENSG00000091986	ENSG00000091986.16	CCDC80	3	7	0.428571	410	7758	11008	2109	6628	2721	1412
ENSG00000092009	ENSG00000092009.10	CMA1	2	4	0.5	671	751	186	368
ENSG00000092010	ENSG00000092010.15	PSME1	1	10	0.1	683	125	115	88	134	251	78	81	74	175
ENSG00000092020	ENSG00000092020.11	PPP2R3C	6	12	0.5	5164	5980	593	1582	764	7919	2487	75	1373	3840	3059	2172
ENSG00000092036	ENSG00000092036.19	HAUS4	2	9	0.222222	1739	2416	81	638	1144	2300	136	361	462
ENSG00000092051	ENSG00000092051.18	JPH4	3	5	0.6	555	618	3764	341	1210
ENSG00000092054	ENSG00000092054.13	MYH7	1	39	0.025641	1370	453	304	288	132	609	83	103	418	237	646	427	124	284	605	277	375	695	145	276	257	619	183	1221	1131	723	235	187	770	523	184	160	555	171	122	110	892	113	887
ENSG00000092067	ENSG00000092067.7	CEBPE	1	1	1	759
ENSG00000092068	ENSG00000092068.21	SLC7A8	3	10	0.3	16223	899	22080	2454	923	1399	6363	1661	1453	675
ENSG00000092094	ENSG00000092094.11	OSGEP	3	10	0.3	2120	179	2707	157	152	561	111	213	94	142
ENSG00000092096	ENSG00000092096.19	SLC22A17	3	9	0.333333	194	92	2325	600	199	164	159	301	164
ENSG00000092098	ENSG00000092098.18	RNF31	11	20	0.55	85	135	228	99	529	477	149	242	105	115	3164	83	90	1597	115	259	130	1664	278	112
ENSG00000092108	ENSG00000092108.22	SCFD1	14	24	0.583333	5809	2197	3381	4087	1529	3451	6122	981	2838	16667	2861	576	986	19707	5318	2037	3447	2104	7858	3347	2506	576	12230	727
ENSG00000092140	ENSG00000092140.16	G2E3	1	14	0.0714286	21803	5601	2567	2838	1026	3780	956	3170	104	3373	2075	4137	2969	738
ENSG00000092148	ENSG00000092148.14	HECTD1	2	42	0.047619	1058	27542	2881	1104	98	1033	86	2392	881	10994	154	6618	838	99	3779	549	2158	1860	3226	915	280	1196	94	3789	605	4737	1408	1516	3251	1895	226	392	87	560	2817	1692	313	977	113	2316	1591	112
ENSG00000092199	ENSG00000092199.19	HNRNPC	2	8	0.25	5961	29081	2880	630	17201	1036	243	99
ENSG00000092200	ENSG00000092200.13	RPGRIP1	21	24	0.875	7779	6615	6156	1250	746	4187	2747	1216	462	5189	2166	1081	451	2613	161	447	1449	616	1621	4217	8330	1884	2974	2801
ENSG00000092201	ENSG00000092201.10	SUPT16H	1	25	0.04	10431	1293	1385	439	394	762	1739	1295	130	1323	109	83	86	469	983	105	312	805	1056	312	560	2656	578	137	669
ENSG00000092203	ENSG00000092203.15	TOX4	2	8	0.25	211	9886	896	322	2892	131	1971	1153
ENSG00000092208	ENSG00000092208.19	GEMIN2	4	9	0.444444	353	3085	451	3830	2448	3243	3609	1592	2720
ENSG00000092295	ENSG00000092295.12	TGM1	14	14	1	734	150	996	391	128	454	401	146	2207	471	110	147	375	4610
ENSG00000092330	ENSG00000092330.19	TINF2	3	8	0.375	146	113	363	87	144	88	107	132
ENSG00000092345	ENSG00000092345.14	DAZL	1	10	0.1	6604	273	545	438	98	1364	730	764	1506	3336
ENSG00000092377	ENSG00000092377.15	TBL1Y	2	18	0.111111	1105	66040	17560	25550	3497	17837	20771	6046	391	698	109	2729	6111	5044	317	849	2656	1281
ENSG00000092421	ENSG00000092421.17	SEMA6A	1	18	0.0555556	69202	2517	4822	1013	736	3582	2732	691	1141	4173	2166	1403	387	87	2242	2451	5325	19771
ENSG00000092439	ENSG00000092439.16	TRPM7	1	38	0.0263158	23484	5147	8895	5133	3791	1830	2865	1389	1379	3167	3848	4367	5481	281	877	1227	1131	81	2252	2055	5569	2740	1641	679	990	2254	3103	3232	2180	2209	2719	79	588	132	157	4118	110	8078
ENSG00000092445	ENSG00000092445.12	TYRO3	18	18	1	1745	228	908	1465	755	2218	679	515	1004	83	263	338	476	755	437	196	211	4070
ENSG00000092470	ENSG00000092470.12	WDR76	8	12	0.666667	872	6694	1010	3388	2686	111	1229	7032	5700	1507	2509	4741
ENSG00000092529	ENSG00000092529.25	CAPN3	1	23	0.0434783	24368	1614	1467	1041	856	2542	1533	2458	2614	1988	313	658	738	2148	2267	978	406	86	432	91	217	286	401
ENSG00000092531	ENSG00000092531.10	SNAP23	1	7	0.142857	16119	1051	402	1789	12907	1254	1593
ENSG00000092607	ENSG00000092607.15	TBX15	1	7	0.142857	55758	5007	1692	1042	9256	14989	13511
ENSG00000092621	ENSG00000092621.13	PHGDH	1	11	0.0909091	9009	2054	3409	98	7531	528	1670	3119	1248	909	841
ENSG00000092758	ENSG00000092758.18	COL9A3	26	31	0.83871	424	882	668	635	1198	290	226	300	426	1812	466	795	333	509	420	628	787	105	478	128	84	540	103	1565	830	2856	233	144	550	1418	1780
ENSG00000092820	ENSG00000092820.19	EZR	2	13	0.153846	1150	28710	2084	1524	581	977	7015	5000	349	819	365	1813	182
ENSG00000092841	ENSG00000092841.19	MYL6	2	6	0.333333	279	875	244	94	305	716
ENSG00000092847	ENSG00000092847.14	AGO1	12	18	0.666667	4980	3946	419	395	226	143	719	6204	354	133	4597	6722	182	1073	2050	594	631	244
ENSG00000092850	ENSG00000092850.12	TEKT2	1	9	0.111111	720	85	547	662	83	158	127	145	165
ENSG00000092853	ENSG00000092853.14	CLSPN	8	24	0.333333	4520	503	944	678	333	793	179	6405	2238	1438	101	862	343	914	1203	1920	213	3611	107	553	357	570	263	307
ENSG00000092871	ENSG00000092871.17	RFFL	1	6	0.166667	37014	4592	3764	942	1606	2590
ENSG00000092929	ENSG00000092929.13	UNC13D	12	31	0.387097	701	217	85	90	243	1431	126	185	177	114	75	2920	104	142	82	90	105	77	117	345	203	86	181	1029	1617	73	436	95	210	1044	700
ENSG00000092931	ENSG00000092931.12	MFSD11	8	12	0.666667	489	1963	904	128	1124	865	9580	13298	2294	5125	1234	1646
ENSG00000092964	ENSG00000092964.18	DPYSL2	1	13	0.0769231	67289	1741	40159	2309	536	576	6839	8538	354	3538	4456	795	2217
ENSG00000092969	ENSG00000092969.12	TGFB2	1	6	0.166667	58121	28749	123	1521	1195	3707
ENSG00000092978	ENSG00000092978.11	GPATCH2	5	9	0.555556	10416	5580	3069	488	95431	16426	6605	42342	17883
ENSG00000093000	ENSG00000093000.19	NUP50	3	7	0.428571	3871	3353	4210	2157	2385	2034	932
ENSG00000093009	ENSG00000093009.11	CDC45	5	18	0.277778	138	735	1644	1034	10321	1598	1356	1653	6210	1904	248	665	6057	77	1478	171	1950	1571
ENSG00000093010	ENSG00000093010.15	COMT	1	5	0.2	19301	1237	750	408	4236
ENSG00000093072	ENSG00000093072.19	ADA2	4	9	0.444444	9632	2065	3297	11752	1650	1494	5577	581	243
ENSG00000093144	ENSG00000093144.19	ECHDC1	5	5	1	12305	3664	10499	1553	24538
ENSG00000093167	ENSG00000093167.18	LRRFIP2	1	27	0.037037	25500	19744	1382	5938	98	6396	2073	1849	1287	81	842	507	2549	2441	6263	1707	3253	7660	8519	2141	6464	281	2018	4831	3624	570	449
ENSG00000093183	ENSG00000093183.14	SEC22C	1	6	0.166667	12772	5178	2226	3420	1582	2481
ENSG00000093217	ENSG00000093217.11	XYLB	15	18	0.833333	1624	11706	2528	2181	322	1071	1311	1798	2480	1725	641	857	685	2254	16162	1508	3731	11950
ENSG00000094631	ENSG00000094631.22	HDAC6	10	28	0.357143	520	85	128	2221	108	696	144	1326	120	6113	108	93	68	332	84	241	88	195	692	581	110	1693	2364	117	83	136	97	249
ENSG00000094661	ENSG00000094661.3	OR1I1	1	1	1	4776
ENSG00000094755	ENSG00000094755.17	GABRP	6	9	0.666667	4699	460	4983	909	2040	8167	2746	815	2200
ENSG00000094796	ENSG00000094796.5	KRT31	3	6	0.5	196	336	796	91	176	678
ENSG00000094804	ENSG00000094804.12	CDC6	9	11	0.818182	1317	1459	129	1787	318	307	852	1246	4060	437	303
ENSG00000094841	ENSG00000094841.14	UPRT	1	6	0.166667	18831	2827	1079	2181	970	2439
ENSG00000094880	ENSG00000094880.11	CDC23	2	15	0.133333	88	6306	4391	664	103	2324	81	145	5541	115	331	326	1567	75	484
ENSG00000094914	ENSG00000094914.14	AAAS	2	15	0.133333	650	4782	300	194	244	309	4576	319	136	144	196	85	148	122	131
ENSG00000094916	ENSG00000094916.16	CBX5	1	4	0.25	22315	5286	5825	4209
ENSG00000094963	ENSG00000094963.14	FMO2	2	8	0.25	348	7489	3125	2534	4376	1214	2083	1003
ENSG00000094975	ENSG00000094975.14	SUCO	1	23	0.0434783	18014	1633	2498	1256	226	11224	904	491	3160	1519	1915	204	478	812	5750	771	2811	1057	8992	1895	477	5959	1013
ENSG00000095002	ENSG00000095002.15	MSH2	8	15	0.533333	4998	1538	2041	1708	1877	13312	15606	17373	3503	4156	3962	1096	1700	2176	1907
ENSG00000095015	ENSG00000095015.6	MAP3K1	1	19	0.0526316	40544	2964	4818	405	372	5932	609	102	2026	3669	1609	280	297	660	984	1105	1314	705	5173
ENSG00000095059	ENSG00000095059.17	DHPS	5	8	0.625	1234	238	81	79	2060	79	965	83
ENSG00000095066	ENSG00000095066.12	HOOK2	11	22	0.5	507	70	1624	81	99	360	712	77	86	849	1757	109	351	1154	88	92	104	608	81	1035	68	96
ENSG00000095110	ENSG00000095110.9	NXPE1	5	8	0.625	6917	766	532	171	20194	2273	4748	375
ENSG00000095139	ENSG00000095139.15	ARCN1	1	9	0.111111	8695	1669	450	465	5696	2202	733	4008	2713
ENSG00000095203	ENSG00000095203.15	EPB41L4B	1	25	0.04	40219	11383	839	2448	1877	4752	1696	168	292	93	1960	1929	3691	4073	26472	3103	5650	4193	3328	5838	1864	6672	2691	6032	1927
ENSG00000095209	ENSG00000095209.12	TMEM38B	5	5	1	10824	15783	812	25451	25674
ENSG00000095261	ENSG00000095261.14	PSMD5	1	9	0.111111	9280	1366	372	2122	2191	2079	3029	375	2675
ENSG00000095303	ENSG00000095303.17	PTGS1	2	10	0.2	94	6626	417	201	2452	111	1761	2690	3465	1843
ENSG00000095319	ENSG00000095319.14	NUP188	8	43	0.186047	1437	3529	3503	517	977	747	120	9371	682	1243	2201	6012	1278	538	1158	200	264	93	1349	1543	130	713	329	1933	2970	121	678	413	395	2636	309	548	306	1723	154	840	341	1692	81	114	273	115	133
ENSG00000095321	ENSG00000095321.18	CRAT	2	13	0.153846	2405	3507	1121	447	342	1193	544	1215	159	100	700	1114	385
ENSG00000095370	ENSG00000095370.20	SH2D3C	2	11	0.181818	4123	12339	10310	1506	1939	2047	1599	889	1418	369	760
ENSG00000095380	ENSG00000095380.11	NANS	2	5	0.4	3841	15920	1175	2468	1763
ENSG00000095383	ENSG00000095383.20	TBC1D2	3	12	0.25	3246	7655	10444	4267	7723	7614	2264	1511	5259	1623	1104	664
ENSG00000095397	ENSG00000095397.17	WHRN	3	11	0.272727	25412	12160	39853	1186	441	810	15295	1054	2277	556	280
ENSG00000095464	ENSG00000095464.10	PDE6C	15	21	0.714286	7426	106	951	3502	990	100	2386	5452	589	1354	3006	233	362	4930	9712	3040	95	2891	426	384	2181
ENSG00000095485	ENSG00000095485.18	CWF19L1	1	13	0.0769231	5507	934	646	3741	2722	3088	3312	881	2021	5466	1052	1085	2295
ENSG00000095539	ENSG00000095539.16	SEMA4G	4	14	0.285714	2937	92	269	4022	564	138	208	83	576	129	233	128	170	2075
ENSG00000095564	ENSG00000095564.15	BTAF1	14	37	0.378378	11566	4171	2355	8834	2170	2654	567	1771	630	97	2383	1398	2435	13696	1084	290	361	1439	4749	2538	1384	687	1724	1032	10371	553	90	1864	135	2251	90	2310	2317	5820	1624	378	1489
ENSG00000095574	ENSG00000095574.12	IKZF5	2	4	0.5	1517	8354	2316	1270
ENSG00000095585	ENSG00000095585.18	BLNK	1	16	0.0625	24302	4199	11900	3227	3420	7091	1263	5413	1938	818	2394	443	2998	823	3011	4815
ENSG00000095587	ENSG00000095587.9	TLL2	2	20	0.1	33051	34180	13128	4058	5903	1487	7639	2717	5024	7929	1165	492	8108	737	1287	5494	2147	2882	3280	1842
ENSG00000095596	ENSG00000095596.12	CYP26A1	5	6	0.833333	184	246	79	518	583	266
ENSG00000095627	ENSG00000095627.10	TDRD1	1	24	0.0416667	8409	2804	8153	2092	722	773	211	505	505	1350	4250	111	898	1309	388	3430	758	1983	513	1110	3345	855	610	81
ENSG00000095637	ENSG00000095637.23	SORBS1	1	32	0.03125	70199	49854	3570	2772	2045	10231	116	7098	3716	4485	6928	1733	2144	327	10325	123	2185	5628	3923	556	3626	9846	2663	3505	4756	4727	153	1957	1838	14499	3530	3193
ENSG00000095713	ENSG00000095713.14	CRTAC1	2	14	0.142857	19111	74771	12769	5607	9352	3198	3029	4511	923	471	10893	1377	2393	14534
ENSG00000095739	ENSG00000095739.11	BAMBI	1	2	0.5	3284	437
ENSG00000095752	ENSG00000095752.7	IL11	4	4	1	1362	199	111	2032
ENSG00000095777	ENSG00000095777.17	MYO3A	4	34	0.117647	1415	16263	2595	41481	564	19561	4606	2373	2289	40442	1693	1226	102	17801	7975	88	23993	4595	2782	14909	1844	1895	6290	816	2486	8551	2533	1541	3123	2143	16359	7953	1658	8735
ENSG00000095787	ENSG00000095787.25	WAC	3	13	0.230769	377	1527	47641	6230	868	4900	12144	2267	952	2644	1487	1294	1752
ENSG00000095794	ENSG00000095794.21	CREM	3	7	0.428571	10588	10488	30397	147	8923	18506	4202
ENSG00000095906	ENSG00000095906.17	NUBP2	1	6	0.166667	3500	101	721	109	86	361
ENSG00000095917	ENSG00000095917.14	TPSD1	3	4	0.75	153	109	996	109
ENSG00000095932	ENSG00000095932.7	SMIM24	3	3	1	1467	339	3422
ENSG00000095951	ENSG00000095951.17	HIVEP1	2	8	0.25	2959	73515	30652	3888	874	4848	25546	1353
ENSG00000095970	ENSG00000095970.17	TREM2	1	4	0.25	1429	1380	725	92
ENSG00000095981	ENSG00000095981.11	KCNK16	1	4	0.25	3194	1066	838	339
ENSG00000096006	ENSG00000096006.12	CRISP3	1	7	0.142857	6932	817	799	1655	410	1943	2305
ENSG00000096060	ENSG00000096060.15	FKBP5	1	10	0.1	45960	5561	16739	921	21691	6027	4012	6812	2802	1051
ENSG00000096063	ENSG00000096063.16	SRPK1	2	15	0.133333	515	29454	1971	703	1212	12384	1504	1603	439	379	371	11641	14656	4105	2848
ENSG00000096070	ENSG00000096070.19	BRPF3	9	12	0.75	3326	2887	2498	2342	300	729	2319	3530	4157	3001	3537	1369
ENSG00000096080	ENSG00000096080.12	MRPS18A	1	5	0.2	6547	2463	2900	222	3295
ENSG00000096088	ENSG00000096088.16	PGC	1	8	0.125	2467	143	1007	781	1679	544	1970	725
ENSG00000096092	ENSG00000096092.6	TMEM14A	1	4	0.25	5841	4640	2163	1844
ENSG00000096093	ENSG00000096093.16	EFHC1	2	10	0.2	3472	14136	14096	1257	10607	4217	9563	389	10352	1919
ENSG00000096264	ENSG00000096264.14	NCR2	4	4	1	158	5365	106	8528
ENSG00000096384	ENSG00000096384.20	HSP90AB1	1	11	0.0909091	1434	600	91	186	136	448	204	128	114	777	110
ENSG00000096395	ENSG00000096395.11	MLN	3	4	0.75	2782	1825	3499	667
ENSG00000096401	ENSG00000096401.8	CDC5L	14	15	0.933333	2399	2295	617	2767	7368	2295	1976	10816	3049	1609	1519	298	2988	15744	739
ENSG00000096433	ENSG00000096433.11	ITPR3	1	57	0.0175439	18792	15211	2044	651	192	346	2978	236	493	187	989	83	621	1152	501	550	339	1168	94	349	722	1362	487	1425	911	82	414	791	95	1042	195	100	1843	562	622	188	132	85	415	109	225	155	489	121	150	492	71	224	456	623	718	505	81	799	651	1218	626
ENSG00000096654	ENSG00000096654.16	ZNF184	3	5	0.6	295	4367	10443	361	3565
ENSG00000096696	ENSG00000096696.15	DSP	1	23	0.0434783	13632	2295	961	3251	955	1572	856	872	331	530	596	1096	819	257	2017	404	499	805	502	736	577	712	1072
ENSG00000096717	ENSG00000096717.12	SIRT1	4	8	0.5	2265	1348	2278	15235	1108	1130	3031	3233
ENSG00000096746	ENSG00000096746.18	HNRNPH3	1	9	0.111111	4982	524	506	452	213	1618	275	78	126
ENSG00000096872	ENSG00000096872.17	IFT74	8	19	0.421053	5432	16040	2307	3637	143	4109	1405	18824	2747	4938	1596	10337	15637	2478	776	7334	561	4131	1966
ENSG00000096968	ENSG00000096968.14	JAK2	2	24	0.0833333	309	35940	7569	14496	6165	3731	784	9094	1637	2232	716	2439	1071	3667	725	1784	152	1041	7812	582	168	32092	3211	237
ENSG00000096996	ENSG00000096996.16	IL12RB1	1	16	0.0625	3268	1167	1148	3176	1188	428	2149	1167	2398	1019	1691	2531	1598	983	1036	280
ENSG00000097007	ENSG00000097007.20	ABL1	1	10	0.1	18538	563	7666	9093	646	1830	3362	1500	342	3304
ENSG00000097021	ENSG00000097021.20	ACOT7	1	8	0.125	43390	10159	5864	6063	8720	23511	13577	16406
ENSG00000097033	ENSG00000097033.15	SH3GLB1	1	8	0.125	10752	3641	2904	1639	10196	387	7028	691
ENSG00000097046	ENSG00000097046.13	CDC7	2	11	0.181818	705	6022	324	3199	90	1134	640	775	796	4253	3761
ENSG00000097096	ENSG00000097096.10	SYDE2	1	6	0.166667	9499	6856	3825	8920	4286	5276
ENSG00000099139	ENSG00000099139.14	PCSK5	2	37	0.0540541	41005	53648	37492	3079	40917	3682	23991	11148	26757	22832	1820	10532	5145	4466	1699	3081	3820	418	407	37756	5854	5362	1450	51548	2999	1253	5271	6427	1927	10570	1412	4720	4193	5619	12380	3104	4293
ENSG00000099194	ENSG00000099194.6	SCD	2	5	0.4	532	4019	1930	1899	3969
ENSG00000099203	ENSG00000099203.7	TMED1	3	3	1	655	138	1720
ENSG00000099204	ENSG00000099204.21	ABLIM1	1	22	0.0454545	55995	26227	4009	23520	2551	53126	3774	14001	746	4760	2353	12214	1707	3603	2476	1177	2242	644	927	831	1251	1470
ENSG00000099219	ENSG00000099219.15	ERMP1	4	14	0.285714	1661	5507	1090	10860	671	801	879	4225	393	3698	2167	873	10223	121
ENSG00000099246	ENSG00000099246.18	RAB18	2	6	0.333333	5437	16897	5617	1155	74	3881
ENSG00000099250	ENSG00000099250.18	NRP1	2	16	0.125	3427	59851	6801	7174	2121	27738	4270	8001	5669	4576	5181	5231	5792	492	2879	2332
ENSG00000099256	ENSG00000099256.19	PRTFDC1	3	8	0.375	10091	4962	65120	13588	1396	1548	3853	1496
ENSG00000099260	ENSG00000099260.12	PALMD	3	7	0.428571	15956	5242	18909	139	112	1585	4146
ENSG00000099282	ENSG00000099282.10	TSPAN15	1	7	0.142857	32000	1264	10378	2590	6041	1638	588
ENSG00000099284	ENSG00000099284.15	MACROH2A2	1	8	0.125	22599	14229	1590	1780	1808	4454	8735	2310
ENSG00000099290	ENSG00000099290.17	WASHC2A	3	30	0.1	96	1319	8963	2020	3140	1331	1716	3453	544	643	1034	473	1230	391	1896	2175	3977	2190	3635	3624	3908	1528	5343	127	607	980	360	1623	861	1727
ENSG00000099308	ENSG00000099308.13	MAST3	3	27	0.111111	9755	3033	10943	79	750	465	205	283	116	275	3625	407	1542	1206	2531	105	757	1397	1653	2757	1747	458	309	513	1015	398	1566
ENSG00000099326	ENSG00000099326.9	MZF1	5	5	1	1625	466	757	118	5772
ENSG00000099330	ENSG00000099330.9	OCEL1	3	5	0.6	376	124	640	250	493
ENSG00000099331	ENSG00000099331.14	MYO9B	2	39	0.0512821	25785	42839	7152	1260	248	2493	2356	2865	521	4820	4271	281	2699	5185	2788	996	933	1933	3051	1526	1493	2318	325	1984	212	1096	105	538	263	2004	623	95	302	328	2341	623	334	798	120
ENSG00000099337	ENSG00000099337.5	KCNK6	1	2	0.5	6320	191
ENSG00000099338	ENSG00000099338.23	CATSPERG	3	28	0.107143	1345	88	5933	268	176	2081	5655	2277	1636	198	1416	103	908	907	83	804	348	103	139	2058	89	2038	196	108	271	1834	94	267
ENSG00000099341	ENSG00000099341.13	PSMD8	3	6	0.5	1198	119	2785	1493	1117	1024
ENSG00000099364	ENSG00000099364.18	FBXL19	7	10	0.7	1271	1376	121	85	503	1444	11531	95	4193	103
ENSG00000099365	ENSG00000099365.11	STX1B	1	9	0.111111	8763	335	91	3352	442	194	3198	106	228
ENSG00000099377	ENSG00000099377.14	HSD3B7	6	6	1	355	224	218	73	135	765
ENSG00000099381	ENSG00000099381.19	SETD1A	13	18	0.722222	752	209	2080	1895	539	288	139	497	440	1716	139	1688	7425	290	81	211	2454	77
ENSG00000099385	ENSG00000099385.12	BCL7C	4	5	0.8	562	263	92	3640	869
ENSG00000099399	ENSG00000099399.6	MAGEB2	1	1	1	2920
ENSG00000099617	ENSG00000099617.4	EFNA2	1	3	0.333333	9236	2692	1207
ENSG00000099622	ENSG00000099622.14	CIRBP	1	5	0.2	1517	103	82	83	348
ENSG00000099624	ENSG00000099624.8	ATP5F1D	2	3	0.666667	464	1487	129
ENSG00000099625	ENSG00000099625.14	CBARP	8	9	0.888889	1634	77	213	355	258	239	554	2150	958
ENSG00000099715	ENSG00000099715.15	PCDH11Y	3	5	0.6	56283	40755	400349	80519	155473
ENSG00000099721	ENSG00000099721.16	AMELY	1	6	0.166667	37601	1351	2501	1229	269	1958
ENSG00000099769	ENSG00000099769.6	IGFALS	1	1	1	1235
ENSG00000099783	ENSG00000099783.12	HNRNPM	1	15	0.0666667	10293	6954	915	88	1637	719	1146	1189	2491	2236	458	8913	2391	618	1615
ENSG00000099785	ENSG00000099785.11	MARCHF2	1	4	0.25	8368	4592	3853	7520
ENSG00000099795	ENSG00000099795.7	NDUFB7	1	2	0.5	4955	499
ENSG00000099797	ENSG00000099797.15	TECR	1	12	0.0833333	32813	630	400	97	78	84	498	90	73	78	327	80
ENSG00000099800	ENSG00000099800.8	TIMM13	2	2	1	89	209
ENSG00000099804	ENSG00000099804.9	CDC34	4	4	1	3728	319	672	4191
ENSG00000099810	ENSG00000099810.21	MTAP	4	7	0.571429	12651	1194	1262	19705	16620	4432	2550
ENSG00000099812	ENSG00000099812.9	MISP	1	4	0.25	5718	1182	1585	1837
ENSG00000099814	ENSG00000099814.17	CEP170B	2	18	0.111111	2910	7700	1539	479	1785	2302	202	322	819	497	144	1641	3217	387	94	435	158	122
ENSG00000099817	ENSG00000099817.12	POLR2E	2	7	0.285714	1180	1996	803	762	124	332	751
ENSG00000099821	ENSG00000099821.14	POLRMT	3	20	0.15	486	2665	4285	218	1115	468	68	208	302	570	284	192	289	99	236	118	638	121	89	95
ENSG00000099822	ENSG00000099822.3	HCN2	1	7	0.142857	12966	1093	2741	2076	2842	363	1778
ENSG00000099834	ENSG00000099834.19	CDHR5	3	14	0.214286	85	293	2308	148	106	94	693	131	185	93	83	125	487	183
ENSG00000099840	ENSG00000099840.14	IZUMO4	3	9	0.333333	89	91	433	96	159	101	336	171	225
ENSG00000099849	ENSG00000099849.15	RASSF7	3	5	0.6	284	186	412	78	79
ENSG00000099860	ENSG00000099860.9	GADD45B	2	3	0.666667	126	398	236
ENSG00000099864	ENSG00000099864.18	PALM	1	8	0.125	16986	818	475	3400	2927	1824	4273	5801
ENSG00000099866	ENSG00000099866.16	MADCAM1	3	4	0.75	1281	378	2843	2815
ENSG00000099875	ENSG00000099875.16	MKNK2	2	13	0.153846	148	4109	135	83	2603	305	253	103	84	392	635	862	277
ENSG00000099889	ENSG00000099889.14	ARVCF	2	19	0.105263	6080	19642	8493	195	968	662	821	371	691	948	1446	318	325	82	97	325	386	550	472
ENSG00000099899	ENSG00000099899.16	TRMT2A	7	11	0.636364	270	257	224	186	88	75	765	178	197	110	116
ENSG00000099901	ENSG00000099901.17	RANBP1	2	5	0.4	2582	3114	2886	866	583
ENSG00000099904	ENSG00000099904.16	ZDHHC8	1	10	0.1	7142	162	84	222	399	162	204	83	1225	1472
ENSG00000099910	ENSG00000099910.17	KLHL22	2	6	0.333333	6515	17469	5773	6857	11131	4004
ENSG00000099917	ENSG00000099917.17	MED15	1	17	0.0588235	29370	14231	1657	1761	9301	1778	1703	6481	7378	92	145	82	965	429	85	460	741
ENSG00000099937	ENSG00000099937.11	SERPIND1	1	4	0.25	5151	3770	1758	726
ENSG00000099940	ENSG00000099940.12	SNAP29	1	4	0.25	10989	10515	2336	4109
ENSG00000099942	ENSG00000099942.13	CRKL	1	2	0.5	15533	15466
ENSG00000099949	ENSG00000099949.22	LZTR1	2	20	0.1	455	2751	1606	426	670	752	703	1102	384	424	757	169	84	288	142	719	90	583	84	265
ENSG00000099953	ENSG00000099953.10	MMP11	1	7	0.142857	6208	942	79	143	92	816	927
ENSG00000099954	ENSG00000099954.19	CECR2	1	18	0.0555556	107678	19720	1823	1081	2346	1715	6796	12221	12831	1287	82	261	1292	1038	189	5144	2466	692
ENSG00000099956	ENSG00000099956.20	SMARCB1	5	8	0.625	4493	1664	7255	2213	13347	8288	8156	437
ENSG00000099957	ENSG00000099957.17	P2RX6	3	11	0.272727	603	1896	4615	190	82	76	92	2186	112	175	90
ENSG00000099958	ENSG00000099958.15	DERL3	5	6	0.833333	118	73	118	497	504	101
ENSG00000099960	ENSG00000099960.13	SLC7A4	1	4	0.25	678	479	266	105
ENSG00000099968	ENSG00000099968.18	BCL2L13	2	6	0.333333	16775	27381	5664	6998	6032	24290
ENSG00000099974	ENSG00000099974.8	DDTL	2	2	1	363	3724
ENSG00000099977	ENSG00000099977.16	DDT	2	2	1	363	2144
ENSG00000099985	ENSG00000099985.4	OSM	1	2	0.5	1621	537
ENSG00000099991	ENSG00000099991.18	CABIN1	29	36	0.805556	24076	568	2166	2677	1630	6006	1604	3898	1032	2866	560	1805	933	888	2799	3618	1311	3658	6943	1189	220	2300	3869	4087	1931	15373	5618	14603	29984	966	1012	1133	3191	4115	1228	235
ENSG00000099992	ENSG00000099992.16	TBC1D10A	1	8	0.125	22042	4979	3600	681	79	685	115	799
ENSG00000099994	ENSG00000099994.11	SUSD2	1	14	0.0714286	1461	227	489	462	153	190	89	86	97	786	120	115	89	84
ENSG00000099995	ENSG00000099995.19	SF3A1	2	15	0.133333	3657	6431	1121	2053	454	314	879	313	944	95	891	509	1272	113	771
ENSG00000099998	ENSG00000099998.19	GGT5	1	11	0.0909091	10548	280	479	614	520	4616	364	423	134	138	4879
ENSG00000099999	ENSG00000099999.15	RNF215	5	8	0.625	269	474	80	1408	3937	76	248	88
ENSG00000100003	ENSG00000100003.18	SEC14L2	2	11	0.181818	2472	6623	709	260	1583	143	1109	5079	82	146	5873
ENSG00000100012	ENSG00000100012.12	SEC14L3	8	11	0.727273	1322	251	133	1322	1430	587	1430	2627	391	75	1167
ENSG00000100014	ENSG00000100014.20	SPECC1L	14	16	0.875	5716	25391	10928	7821	1301	4418	1336	3978	3812	8608	16084	2131	3585	42267	943	1826
ENSG00000100023	ENSG00000100023.20	PPIL2	6	19	0.315789	3781	603	385	1270	2682	6183	1046	655	1495	1569	333	644	340	625	4966	720	89	119	323
ENSG00000100024	ENSG00000100024.15	UPB1	3	9	0.333333	4599	1847	8535	2480	1715	5016	1517	1590	1937
ENSG00000100027	ENSG00000100027.17	YPEL1	1	4	0.25	24706	6745	360	2151
ENSG00000100028	ENSG00000100028.12	SNRPD3	2	3	0.666667	1585	10183	3739
ENSG00000100029	ENSG00000100029.18	PES1	6	14	0.428571	2539	1016	625	2568	91	2720	119	232	310	392	117	447	138	1707
ENSG00000100030	ENSG00000100030.15	MAPK1	1	8	0.125	59475	1624	6721	10203	305	15274	3552	4954
ENSG00000100031	ENSG00000100031.19	GGT1	7	15	0.466667	4426	1941	216	543	3530	134	5200	392	2036	523	3515	232	101	81	304
ENSG00000100033	ENSG00000100033.17	PRODH	2	13	0.153846	4816	5267	487	1871	181	412	901	1543	108	959	1327	3363	75
ENSG00000100034	ENSG00000100034.14	PPM1F	1	7	0.142857	6683	6162	5305	444	2099	5485	2097
ENSG00000100036	ENSG00000100036.13	SLC35E4	1	1	1	9528
ENSG00000100038	ENSG00000100038.20	TOP3B	1	17	0.0588235	6922	1151	1638	660	1470	1434	902	2227	969	132	1029	144	1979	584	354	438	896
ENSG00000100053	ENSG00000100053.10	CRYBB3	5	5	1	1467	1202	970	1324	1684
ENSG00000100055	ENSG00000100055.21	CYTH4	1	12	0.0833333	10032	1956	1274	1498	1543	1600	2234	5809	1664	391	492	1264
ENSG00000100056	ENSG00000100056.12	ESS2	3	9	0.333333	1611	92	2513	125	319	841	782	2147	584
ENSG00000100060	ENSG00000100060.18	MFNG	1	7	0.142857	5153	421	698	2363	2218	1983	2413
ENSG00000100065	ENSG00000100065.15	CARD10	3	19	0.157895	857	1672	5551	1529	572	1445	1422	333	972	459	5423	458	445	173	1328	1283	93	567	361
ENSG00000100075	ENSG00000100075.10	SLC25A1	4	8	0.5	339	91	76	522	169	152	83	176
ENSG00000100077	ENSG00000100077.16	GRK3	2	20	0.1	39223	40138	16910	1952	4034	4495	2089	4287	6254	2288	2521	4823	8295	532	5688	1103	3244	3674	2902	891
ENSG00000100078	ENSG00000100078.4	PLA2G3	1	6	0.166667	1041	256	282	669	108	746
ENSG00000100079	ENSG00000100079.7	LGALS2	1	3	0.333333	7968	1113	163
ENSG00000100083	ENSG00000100083.19	GGA1	1	16	0.0625	5286	2647	1450	1691	451	702	1630	84	1335	720	3512	471	732	896	239	85
ENSG00000100084	ENSG00000100084.14	HIRA	1	24	0.0416667	20661	2122	1208	1303	7698	1044	2277	2127	3546	667	1974	1815	5553	2076	13699	385	1752	2284	601	364	1641	476	1909	19801
ENSG00000100092	ENSG00000100092.24	SH3BP1	16	17	0.941176	1279	205	1060	279	91	469	848	164	404	1307	337	92	797	1716	292	3053	1398
ENSG00000100095	ENSG00000100095.19	SEZ6L	1	16	0.0625	122642	1145	2462	1903	6809	4525	931	1801	26533	7086	3138	14128	7884	2091	1983	2490
ENSG00000100097	ENSG00000100097.12	LGALS1	2	3	0.666667	1274	1417	948
ENSG00000100099	ENSG00000100099.22	HPS4	11	13	0.846154	1433	2366	2128	4053	413	1488	2095	2288	674	628	5339	477	4454
ENSG00000100100	ENSG00000100100.13	PIK3IP1	5	5	1	978	95	1265	105	6026
ENSG00000100104	ENSG00000100104.13	SRRD	2	6	0.333333	1923	1965	101	1555	826	392
ENSG00000100105	ENSG00000100105.18	PATZ1	2	4	0.5	1371	7033	6767	1477
ENSG00000100106	ENSG00000100106.22	TRIOBP	11	23	0.478261	498	3609	8947	2643	2351	7250	6794	986	3199	2175	10739	3048	116	359	1953	1015	6405	2256	851	74	2274	864	1018
ENSG00000100109	ENSG00000100109.17	TFIP11	4	14	0.285714	218	1396	335	3135	315	2509	1613	2268	128	1979	404	1133	492	1770
ENSG00000100116	ENSG00000100116.17	GCAT	2	8	0.25	1863	2729	474	1516	137	162	365	245
ENSG00000100121	ENSG00000100121.14	GGTLC2	1	5	0.2	1603	232	101	102	304
ENSG00000100122	ENSG00000100122.7	CRYBB1	4	5	0.8	1638	3949	4050	5867	2205
ENSG00000100124	ENSG00000100124.15	ANKRD54	3	7	0.428571	3676	1588	4744	477	76	213	619
ENSG00000100129	ENSG00000100129.18	EIF3L	11	12	0.916667	532	1216	4074	3034	4228	233	6830	4022	1316	1662	8593	1580
ENSG00000100138	ENSG00000100138.15	SNU13	1	2	0.5	8429	5048
ENSG00000100139	ENSG00000100139.14	MICALL1	1	15	0.0666667	5383	350	5214	1240	2793	2233	943	1367	3972	619	118	150	3967	551	2916
ENSG00000100142	ENSG00000100142.16	POLR2F	3	4	0.75	2965	2503	7622	454
ENSG00000100146	ENSG00000100146.20	SOX10	2	3	0.666667	470	5221	3668
ENSG00000100147	ENSG00000100147.14	CCDC134	6	6	1	8108	885	206	2972	305	11875
ENSG00000100150	ENSG00000100150.20	DEPDC5	38	42	0.904762	697	3566	2022	4272	1524	2145	9235	5738	828	7157	642	4782	878	4047	1323	618	1206	3419	873	4350	3809	2276	1055	11124	2991	1529	4249	432	1205	1596	10477	3814	9156	2510	940	1751	3259	13829	3730	4088	4181	138
ENSG00000100151	ENSG00000100151.16	PICK1	3	12	0.25	165	1383	5656	2573	1262	1715	790	732	389	680	483	412
ENSG00000100154	ENSG00000100154.15	TTC28	2	22	0.0909091	49791	322908	8643	1251	132598	54688	1259	3998	2126	2506	1944	63713	15833	12694	2113	2280	2616	623	1774	781	4521	1397
ENSG00000100156	ENSG00000100156.12	SLC16A8	5	5	1	626	160	627	209	2135
ENSG00000100162	ENSG00000100162.15	CENPM	5	5	1	523	411	608	1523	4413
ENSG00000100167	ENSG00000100167.21	SEPTIN3	2	11	0.181818	1796	8648	4147	1093	334	1807	1888	995	1526	279	2187
ENSG00000100170	ENSG00000100170.10	SLC5A1	2	14	0.142857	6526	16920	927	469	13265	1102	1284	240	1184	5284	7420	2670	2548	5098
ENSG00000100191	ENSG00000100191.6	SLC5A4	5	14	0.357143	981	2267	2967	1227	8320	1660	2150	1838	1823	1623	3370	1172	3244	2194
ENSG00000100196	ENSG00000100196.11	KDELR3	1	4	0.25	6198	4969	1460	1031
ENSG00000100197	ENSG00000100197.23	CYP2D6	1	8	0.125	702	552	88	433	190	207	454	98
ENSG00000100201	ENSG00000100201.23	DDX17	1	12	0.0833333	4670	1630	826	289	2147	749	83	498	249	1594	3940	1438
ENSG00000100206	ENSG00000100206.11	DMC1	12	13	0.923077	1753	578	846	4220	6877	2649	2668	10512	708	129	642	15867	1518
ENSG00000100207	ENSG00000100207.21	TCF20	1	5	0.2	54997	29948	9712	1110	7250
ENSG00000100209	ENSG00000100209.11	HSCB	5	5	1	1550	636	1159	5232	5789
ENSG00000100211	ENSG00000100211.12	CBY1	1	4	0.25	11266	2751	80	1970
ENSG00000100216	ENSG00000100216.6	TOMM22	3	3	1	227	437	770
ENSG00000100218	ENSG00000100218.12	RSPH14	4	6	0.666667	1476	1279	4695	69892	1956	2090
ENSG00000100220	ENSG00000100220.12	RTCB	4	11	0.363636	3230	512	1413	4758	1987	1502	1691	859	1023	1532	4140
ENSG00000100221	ENSG00000100221.11	JOSD1	2	4	0.5	181	10378	166	933
ENSG00000100225	ENSG00000100225.18	FBXO7	2	8	0.25	3856	4621	943	2535	3257	1923	2211	2613
ENSG00000100226	ENSG00000100226.16	GTPBP1	2	11	0.181818	2697	6950	564	4741	2431	1594	107	772	634	1300	949
ENSG00000100227	ENSG00000100227.19	POLDIP3	1	8	0.125	11638	713	2176	3332	571	3452	4382	1537
ENSG00000100228	ENSG00000100228.14	RAB36	2	10	0.2	1053	3377	2306	506	2833	1959	854	183	1625	501
ENSG00000100234	ENSG00000100234.12	TIMP3	1	4	0.25	47329	7714	656	1041
ENSG00000100239	ENSG00000100239.16	PPP6R2	1	23	0.0434783	28469	21742	12553	7676	1402	2709	369	2791	1081	7558	882	2636	1285	535	437	239	273	300	938	103	772	2839	81
ENSG00000100241	ENSG00000100241.22	SBF1	1	40	0.025	6324	452	95	83	627	122	91	75	120	434	85	83	80	92	896	344	152	85	85	77	77	236	446	125	112	285	77	2143	360	96	633	71	81	71	71	5861	98	623	68	81
ENSG00000100242	ENSG00000100242.16	SUN2	8	17	0.470588	3097	1133	174	577	365	982	2901	3128	729	443	574	323	295	353	118	321	1792
ENSG00000100243	ENSG00000100243.22	CYB5R3	1	8	0.125	12448	5264	389	2600	463	215	3415	3843
ENSG00000100246	ENSG00000100246.13	DNAL4	1	3	0.333333	11197	1653	1312
ENSG00000100249	ENSG00000100249.5	C22orf31	2	2	1	946	1232
ENSG00000100253	ENSG00000100253.13	MIOX	5	9	0.555556	472	196	143	226	697	78	101	85	103
ENSG00000100258	ENSG00000100258.18	LMF2	1	13	0.0769231	546	115	135	71	219	136	68	75	72	74	107	435	108
ENSG00000100263	ENSG00000100263.14	RHBDD3	4	6	0.666667	170	1757	1260	2970	88	88
ENSG00000100266	ENSG00000100266.19	PACSIN2	1	10	0.1	102863	18407	2274	2148	4081	2081	3014	2037	554	4667
ENSG00000100271	ENSG00000100271.17	TTLL1	1	10	0.1	9290	4311	5629	1045	4085	268	4285	7496	5227	6504
ENSG00000100276	ENSG00000100276.10	RASL10A	1	2	0.5	1040	294
ENSG00000100280	ENSG00000100280.17	AP1B1	1	22	0.0454545	21153	4100	3041	852	2109	1554	2824	438	1020	651	6834	524	643	881	620	4579	2348	253	739	90	657	816
ENSG00000100281	ENSG00000100281.14	HMGXB4	5	10	0.5	4765	656	569	773	18358	1953	1285	785	4584	492
ENSG00000100284	ENSG00000100284.22	TOM1	1	14	0.0714286	17896	3997	990	318	137	3356	2959	2500	389	830	4264	6936	1145	85
ENSG00000100285	ENSG00000100285.10	NEFH	3	3	1	2229	2148	3001
ENSG00000100288	ENSG00000100288.20	CHKB	4	10	0.4	200	386	195	759	148	86	107	143	219	170
ENSG00000100290	ENSG00000100290.3	BIK	1	4	0.25	13212	3513	700	587
ENSG00000100292	ENSG00000100292.18	HMOX1	4	4	1	1909	3458	2687	3504
ENSG00000100294	ENSG00000100294.13	MCAT	2	3	0.666667	1676	3863	3594
ENSG00000100296	ENSG00000100296.14	THOC5	17	19	0.894737	4512	4448	917	472	3382	2591	4660	2591	695	248	2131	4738	893	887	1639	146	4892	724	2585
ENSG00000100297	ENSG00000100297.16	MCM5	4	16	0.25	222	2601	80	3010	1682	2180	1599	1193	1842	366	233	929	2027	1305	1753	812
ENSG00000100298	ENSG00000100298.16	APOBEC3H	1	4	0.25	2928	808	413	1646
ENSG00000100299	ENSG00000100299.18	ARSA	4	7	0.571429	149	113	73	312	90	254	114
ENSG00000100300	ENSG00000100300.18	TSPO	1	3	0.333333	7605	1631	1612
ENSG00000100302	ENSG00000100302.7	RASD2	1	2	0.5	5300	4422
ENSG00000100304	ENSG00000100304.13	TTLL12	1	13	0.0769231	3743	2039	741	88	3222	1704	95	382	1160	502	2250	587	614
ENSG00000100307	ENSG00000100307.13	CBX7	2	5	0.4	2543	8352	2668	3883	352
ENSG00000100311	ENSG00000100311.17	PDGFB	1	6	0.166667	8026	2253	1607	1393	4236	381
ENSG00000100312	ENSG00000100312.11	ACR	3	4	0.75	958	219	4083	446
ENSG00000100314	ENSG00000100314.4	CABP7	1	4	0.25	7128	824	312	233
ENSG00000100316	ENSG00000100316.16	RPL3	4	9	0.444444	1002	770	619	1150	522	477	377	323	206
ENSG00000100319	ENSG00000100319.13	ZMAT5	1	5	0.2	18300	5937	1687	2208	6975
ENSG00000100320	ENSG00000100320.24	RBFOX2	2	13	0.153846	89342	128842	28033	3521	9675	2773	3954	120	1181	3743	9543	477	1673
ENSG00000100321	ENSG00000100321.15	SYNGR1	1	3	0.333333	24206	1498	5498
ENSG00000100324	ENSG00000100324.14	TAB1	1	10	0.1	15170	357	1137	833	882	673	2196	4731	1095	1831
ENSG00000100325	ENSG00000100325.15	ASCC2	15	19	0.789474	5835	6464	364	2622	6261	1238	1114	5244	1206	243	194	1385	2429	883	7314	86	824	1884	1284
ENSG00000100330	ENSG00000100330.16	MTMR3	1	19	0.0526316	73676	13887	7379	404	9427	2941	7090	4022	4120	581	985	3238	792	2986	1228	1407	1144	469	2932
ENSG00000100335	ENSG00000100335.15	MIEF1	2	5	0.4	1765	6753	410	205	1022
ENSG00000100336	ENSG00000100336.18	APOL4	2	3	0.666667	2323	3892	3398
ENSG00000100341	ENSG00000100341.13	PNPLA5	7	8	0.875	393	1197	260	1677	1102	1957	2538	672
ENSG00000100342	ENSG00000100342.22	APOL1	4	5	0.8	1717	2083	182	4188	3428
ENSG00000100344	ENSG00000100344.11	PNPLA3	7	8	0.875	2836	1656	3988	1518	2384	2720	4565	1358
ENSG00000100345	ENSG00000100345.23	MYH9	1	40	0.025	38551	7377	13881	799	4046	607	861	434	584	1214	1537	2198	1922	2652	2674	362	827	877	1318	902	476	586	1084	1904	1125	428	633	228	277	1094	2688	145	313	1405	764	83	328	609	137	1307
ENSG00000100346	ENSG00000100346.18	CACNA1I	1	36	0.0277778	27162	2257	18656	15157	6142	1614	3679	940	1574	8226	627	316	146	491	670	654	340	841	249	579	574	256	2285	1656	572	1244	640	880	3307	567	998	276	1061	1443	1640	1262
ENSG00000100347	ENSG00000100347.15	SAMM50	1	14	0.0714286	7687	1055	4177	3417	528	234	2731	566	1050	3432	2471	5110	1007	5931
ENSG00000100348	ENSG00000100348.10	TXN2	3	3	1	726	3718	8815
ENSG00000100350	ENSG00000100350.16	FOXRED2	8	8	1	585	1129	147	2690	3084	1782	2163	3365
ENSG00000100351	ENSG00000100351.17	GRAP2	1	7	0.142857	45762	8634	4144	5815	1883	1138	1371
ENSG00000100353	ENSG00000100353.18	EIF3D	12	14	0.857143	2944	289	931	615	613	2520	1038	494	1331	510	97	3875	673	502
ENSG00000100354	ENSG00000100354.21	TNRC6B	1	22	0.0454545	67874	5076	10631	2514	3085	3144	3476	847	1950	975	4355	14684	323	144	7178	2167	1511	250	2285	434	5077	1624
ENSG00000100359	ENSG00000100359.21	SGSM3	1	21	0.047619	30007	779	463	2041	101	476	364	233	214	354	129	84	220	227	156	197	96	90	231	92	156
ENSG00000100360	ENSG00000100360.15	IFT27	1	6	0.166667	7811	417	1108	2101	905	4494
ENSG00000100362	ENSG00000100362.13	PVALB	3	3	1	1709	1347	12727
ENSG00000100364	ENSG00000100364.19	KIAA0930	1	9	0.111111	28532	6043	85	311	1231	660	2954	1924	573
ENSG00000100365	ENSG00000100365.16	NCF4	7	9	0.777778	2841	789	2319	2952	1109	617	3227	245	1533
ENSG00000100368	ENSG00000100368.15	CSF2RB	1	13	0.0769231	8358	960	2619	3224	79	567	162	1934	927	1356	188	861	724
ENSG00000100372	ENSG00000100372.15	SLC25A17	1	8	0.125	20111	4442	1837	13399	1635	92	3020	2955
ENSG00000100373	ENSG00000100373.10	UPK3A	4	5	0.8	875	1075	1609	4037	2246
ENSG00000100376	ENSG00000100376.12	FAM118A	1	8	0.125	12187	748	4414	2539	1693	2639	945	3974
ENSG00000100379	ENSG00000100379.18	KCTD17	2	8	0.25	1150	3111	986	1819	1384	181	363	895
ENSG00000100380	ENSG00000100380.15	ST13	1	11	0.0909091	5550	2453	3384	4146	4738	132	2888	1612	1165	2396	429
ENSG00000100385	ENSG00000100385.15	IL2RB	1	9	0.111111	5619	449	1008	3211	1381	1193	785	2859	3535
ENSG00000100387	ENSG00000100387.9	RBX1	2	4	0.5	2078	10413	3681	4591
ENSG00000100393	ENSG00000100393.15	EP300	1	30	0.0333333	24088	8042	1446	2141	1384	4179	1746	2349	790	5516	1020	1091	585	1634	193	2644	2055	1003	2141	2000	1273	2468	1782	121	635	789	1927	959	2462	244
ENSG00000100395	ENSG00000100395.15	L3MBTL2	1	16	0.0625	4309	3959	2112	860	2216	1197	330	2732	473	165	722	720	344	480	1670	482
ENSG00000100399	ENSG00000100399.16	CHADL	5	5	1	1253	557	525	1140	5414
ENSG00000100401	ENSG00000100401.21	RANGAP1	3	15	0.2	4903	6205	6443	3253	3083	3339	1123	420	85	1526	1316	1762	1189	277	2657
ENSG00000100403	ENSG00000100403.12	ZC3H7B	1	22	0.0454545	18882	4850	123	1287	2658	2067	6085	645	624	950	1382	786	2426	1858	952	2259	3822	154	91	280	168	368
ENSG00000100410	ENSG00000100410.8	PHF5A	3	3	1	454	509	6960
ENSG00000100412	ENSG00000100412.17	ACO2	1	17	0.0588235	30543	7928	3826	3408	231	1609	849	1598	2553	217	551	904	224	913	834	480	456
ENSG00000100413	ENSG00000100413.17	POLR3H	2	5	0.4	3195	7953	501	1205	1350
ENSG00000100416	ENSG00000100416.15	TRMU	2	10	0.2	1932	5317	3053	3746	1657	89	1436	1576	401	769
ENSG00000100417	ENSG00000100417.12	PMM1	5	7	0.714286	3525	1472	154	222	5077	882	367
ENSG00000100418	ENSG00000100418.8	DESI1	1	5	0.2	12890	508	3108	662	2068
ENSG00000100422	ENSG00000100422.14	CERK	1	12	0.0833333	16991	693	7792	1018	3097	6132	2170	3997	1706	1649	1371	2785
ENSG00000100425	ENSG00000100425.19	BRD1	2	12	0.166667	3165	18590	5084	301	440	3510	6146	9576	516	874	304	1174
ENSG00000100426	ENSG00000100426.7	ZBED4	1	1	1	29344
ENSG00000100427	ENSG00000100427.16	MLC1	10	11	0.909091	393	1552	2686	324	2415	488	2508	3632	1971	4234	2376
ENSG00000100429	ENSG00000100429.18	HDAC10	14	19	0.736842	68	247	266	98	156	180	159	212	79	189	73	79	113	725	139	302	205	82	144
ENSG00000100433	ENSG00000100433.16	KCNK10	1	6	0.166667	59195	22381	13167	34964	4114	1811
ENSG00000100439	ENSG00000100439.11	ABHD4	1	6	0.166667	3337	1634	162	2342	3190	948
ENSG00000100441	ENSG00000100441.10	KHNYN	5	7	0.714286	594	531	111	83	3039	208	546
ENSG00000100442	ENSG00000100442.11	FKBP3	3	6	0.5	3548	797	8173	530	2761	1775
ENSG00000100445	ENSG00000100445.18	SDR39U1	4	5	0.8	301	85	382	747	290
ENSG00000100448	ENSG00000100448.4	CTSG	1	4	0.25	756	454	175	434
ENSG00000100450	ENSG00000100450.13	GZMH	1	4	0.25	1146	517	205	402
ENSG00000100453	ENSG00000100453.14	GZMB	1	4	0.25	1043	455	205	643
ENSG00000100461	ENSG00000100461.18	RBM23	1	13	0.0769231	7595	1732	1102	1964	535	152	89	81	548	1878	87	96	80
ENSG00000100462	ENSG00000100462.16	PRMT5	16	16	1	636	285	465	711	146	209	1092	169	94	86	86	847	215	182	202	1119
ENSG00000100473	ENSG00000100473.18	COCH	8	11	0.727273	324	83	2468	1082	478	966	90	3818	737	175	3303
ENSG00000100478	ENSG00000100478.16	AP4S1	1	5	0.2	40338	3508	2975	7599	12322
ENSG00000100479	ENSG00000100479.14	POLE2	10	18	0.555556	4442	3792	5297	133	4524	3110	1166	432	1238	7471	576	166	569	87	2612	827	2904	3622
ENSG00000100483	ENSG00000100483.14	VCPKMT	5	5	1	107	157	1434	1565	2901
ENSG00000100485	ENSG00000100485.12	SOS2	1	22	0.0454545	26787	3199	1097	10990	5890	1780	6019	12844	1395	784	1443	3825	2839	4411	144	5110	1157	4372	3360	498	9576	1421
ENSG00000100490	ENSG00000100490.10	CDKL1	2	9	0.222222	494	36551	13969	2763	899	2002	4325	2132	2080
ENSG00000100503	ENSG00000100503.26	NIN	3	30	0.1	488	8386	15055	13855	13907	1625	3853	480	832	339	289	3497	383	2342	1914	1430	1226	1624	109	1829	4412	3626	713	1687	2094	1021	2522	5792	3456	2280
ENSG00000100504	ENSG00000100504.17	PYGL	4	19	0.210526	6323	2550	3330	7572	2901	332	3435	227	670	325	520	1570	725	119	106	1627	939	483	2714
ENSG00000100505	ENSG00000100505.14	TRIM9	1	12	0.0833333	68757	2307	12340	1150	8239	2494	11905	2534	414	838	2250	2033
ENSG00000100519	ENSG00000100519.12	PSMC6	7	13	0.538462	1004	94	241	2284	241	2356	4112	86	624	1822	128	2774	3462
ENSG00000100522	ENSG00000100522.10	GNPNAT1	1	5	0.2	6763	1011	1511	1043	2220
ENSG00000100523	ENSG00000100523.16	DDHD1	1	12	0.0833333	48404	10238	1383	17937	1037	9391	1741	2499	2564	1030	2510	4894
ENSG00000100526	ENSG00000100526.21	CDKN3	3	7	0.428571	2816	1547	7165	2694	4192	1917	2040
ENSG00000100528	ENSG00000100528.12	CNIH1	1	4	0.25	4809	4148	1703	2419
ENSG00000100532	ENSG00000100532.13	CGRRF1	1	5	0.2	12390	7455	676	6671	233
ENSG00000100554	ENSG00000100554.12	ATP6V1D	1	8	0.125	6617	2232	1506	1583	1537	2329	2853	1677
ENSG00000100557	ENSG00000100557.10	CCDC198	5	5	1	2421	7837	1404	804	9004
ENSG00000100558	ENSG00000100558.9	PLEK2	1	8	0.125	14191	2078	2160	300	234	1579	2360	767
ENSG00000100564	ENSG00000100564.9	PIGH	1	3	0.333333	6071	1024	2462
ENSG00000100565	ENSG00000100565.16	LRRC74A	7	13	0.538462	1556	2783	4831	1560	6451	347	7463	765	3969	3217	5128	1280	2686
ENSG00000100567	ENSG00000100567.13	PSMA3	3	10	0.3	2808	4286	5502	78	2949	2684	3703	2897	448	852
ENSG00000100568	ENSG00000100568.11	VTI1B	1	5	0.2	11839	2554	3141	2917	1955
ENSG00000100575	ENSG00000100575.14	TIMM9	3	5	0.6	149	2958	12036	968	1674
ENSG00000100577	ENSG00000100577.19	GSTZ1	1	8	0.125	3686	1916	566	359	1085	553	502	709
ENSG00000100578	ENSG00000100578.18	KIAA0586	29	30	0.966667	899	1214	1670	10248	1073	4164	2085	2603	3228	948	493	1297	915	4674	1705	2690	1475	2327	2325	5271	4294	720	511	1289	1903	6507	9594	3812	27443	7644
ENSG00000100580	ENSG00000100580.8	TMED8	1	5	0.2	25184	5194	2525	213	1189
ENSG00000100583	ENSG00000100583.5	SAMD15	2	2	1	1275	10526
ENSG00000100591	ENSG00000100591.8	AHSA1	6	8	0.75	1346	2353	399	1838	852	2415	272	568
ENSG00000100592	ENSG00000100592.16	DAAM1	1	24	0.0416667	74672	27556	23973	5138	2307	902	112	1209	229	432	284	3509	520	304	8153	7358	4902	1243	1200	4063	1297	2788	3646	1050
ENSG00000100593	ENSG00000100593.18	ISM2	1	6	0.166667	13733	111	1655	3606	249	2129
ENSG00000100596	ENSG00000100596.8	SPTLC2	9	11	0.818182	19067	18076	2039	6258	7894	5249	1521	3077	30514	3278	5634
ENSG00000100599	ENSG00000100599.16	RIN3	1	9	0.111111	41774	21404	37929	25758	10252	6085	17005	8380	2775
ENSG00000100600	ENSG00000100600.15	LGMN	1	13	0.0769231	15673	13804	1285	1158	1684	490	951	849	88	1786	3018	1775	278
ENSG00000100601	ENSG00000100601.10	ALKBH1	3	5	0.6	3344	9468	14767	4030	1414
ENSG00000100603	ENSG00000100603.14	SNW1	3	13	0.230769	5993	3486	12257	81	1702	964	924	2345	1355	7710	2352	2180	80
ENSG00000100604	ENSG00000100604.13	CHGA	2	7	0.285714	793	2359	851	2098	1434	667	1949
ENSG00000100605	ENSG00000100605.17	ITPK1	3	10	0.3	466	38449	59793	22678	31030	355	3988	6187	5452	4426
ENSG00000100612	ENSG00000100612.14	DHRS7	1	6	0.166667	9024	1934	780	2751	496	4339
ENSG00000100614	ENSG00000100614.18	PPM1A	1	5	0.2	33006	2086	4064	1482	998
ENSG00000100625	ENSG00000100625.9	SIX4	2	2	1	2766	5556
ENSG00000100626	ENSG00000100626.17	GALNT16	1	14	0.0714286	60243	3823	546	557	2422	2892	1533	327	5050	749	2061	5275	695	4028
ENSG00000100628	ENSG00000100628.12	ASB2	1	9	0.111111	11821	7463	2282	809	2107	3478	7676	1256	2905
ENSG00000100629	ENSG00000100629.17	CEP128	19	24	0.791667	2040	22822	1992	8240	1023	4783	4147	32844	21988	2403	1866	4910	38032	7214	6848	16268	4485	13624	162651	21071	28392	3826	21848	7329
ENSG00000100632	ENSG00000100632.11	ERH	2	3	0.666667	3318	7741	6322
ENSG00000100644	ENSG00000100644.17	HIF1A	1	14	0.0714286	24542	936	84	4882	634	4762	1613	2603	977	2131	127	3516	877	1116
ENSG00000100647	ENSG00000100647.8	SUSD6	1	5	0.2	46684	44681	1011	3934	1849
ENSG00000100650	ENSG00000100650.16	SRSF5	5	7	0.714286	882	321	123	285	1215	454	88
ENSG00000100652	ENSG00000100652.5	SLC10A1	1	4	0.25	10492	6736	652	1944
ENSG00000100664	ENSG00000100664.11	EIF5	6	11	0.545455	128	1055	103	559	266	1099	262	278	305	623	401
ENSG00000100665	ENSG00000100665.12	SERPINA4	2	4	0.5	1971	2838	885	1106
ENSG00000100678	ENSG00000100678.20	SLC8A3	2	6	0.333333	19894	105699	8721	882	1965	2443
ENSG00000100697	ENSG00000100697.17	DICER1	1	26	0.0384615	23726	637	875	1316	425	2723	1911	6441	926	631	2442	844	715	2813	230	118	1384	257	431	944	3410	3066	1668	2522	93	370
ENSG00000100711	ENSG00000100711.14	ZFYVE21	1	6	0.166667	10812	903	993	107	3437	220
ENSG00000100714	ENSG00000100714.18	MTHFD1	1	27	0.037037	12324	10212	1322	2832	144	2148	1789	4878	798	191	1144	2710	1301	147	3707	3424	953	1118	600	97	2290	3482	1127	4131	861	3338	1451
ENSG00000100721	ENSG00000100721.11	TCL1A	1	3	0.333333	1550	417	867
ENSG00000100722	ENSG00000100722.20	ZC3H14	9	16	0.5625	481	4345	2930	905	352	1685	986	2044	18593	5115	744	4182	1903	308	1030	804
ENSG00000100726	ENSG00000100726.15	TELO2	15	20	0.75	640	729	1412	256	1722	762	182	74	720	163	273	177	240	169	2407	636	622	254	230	2113
ENSG00000100731	ENSG00000100731.16	PCNX1	1	35	0.0285714	38911	15102	5866	777	7831	9918	7041	13708	1767	1435	5806	4037	2884	483	1817	4637	392	2028	8975	1680	701	2667	1122	3491	1946	15820	2390	11910	761	12647	1174	1565	3163	405	202
ENSG00000100739	ENSG00000100739.11	BDKRB1	1	2	0.5	6351	902
ENSG00000100744	ENSG00000100744.15	GSKIP	1	3	0.333333	16119	2458	3017
ENSG00000100749	ENSG00000100749.9	VRK1	1	12	0.0833333	36019	4130	8277	1092	5486	134	2057	773	277	3970	15294	5056
ENSG00000100764	ENSG00000100764.14	PSMC1	3	10	0.3	2559	901	3106	219	193	900	3057	983	649	1920
ENSG00000100767	ENSG00000100767.17	PAPLN	2	26	0.0769231	2180	4811	876	376	3808	792	455	97	181	507	978	551	181	3960	209	1163	326	1055	817	428	252	643	993	94	1725	3771
ENSG00000100784	ENSG00000100784.12	RPS6KA5	1	16	0.0625	59172	22563	30755	4249	19881	2803	13906	3179	2071	369	685	4745	3734	15126	1405	1309
ENSG00000100796	ENSG00000100796.18	PPP4R3A	1	14	0.0714286	18703	5016	3438	4589	384	441	2440	103	2037	5417	2372	495	441	2511
ENSG00000100802	ENSG00000100802.15	C14orf93	1	6	0.166667	10698	2158	5820	220	1726	268
ENSG00000100804	ENSG00000100804.19	PSMB5	2	2	1	1009	6992
ENSG00000100811	ENSG00000100811.15	YY1	1	4	0.25	22380	12231	1731	769
ENSG00000100813	ENSG00000100813.15	ACIN1	8	18	0.444444	1430	2845	420	8145	938	508	553	8533	3467	1477	97	527	361	405	140	545	113	1609
ENSG00000100814	ENSG00000100814.18	CCNB1IP1	4	6	0.666667	3880	2380	1062	8978	2425	1715
ENSG00000100815	ENSG00000100815.12	TRIP11	16	20	0.8	6293	7771	3478	3805	1820	1118	2419	682	3133	1191	3310	534	3724	1439	5425	12094	821	428	1765	2823
ENSG00000100823	ENSG00000100823.12	APEX1	3	4	0.75	183	210	566	130
ENSG00000100836	ENSG00000100836.11	PABPN1	6	6	1	360	703	310	481	85	957
ENSG00000100842	ENSG00000100842.13	EFS	1	5	0.2	4174	273	101	351	1215
ENSG00000100852	ENSG00000100852.14	ARHGAP5	3	6	0.5	13066	22753	28975	3561	2389	2092
ENSG00000100865	ENSG00000100865.15	CINP	3	4	0.75	3257	3521	5719	1159
ENSG00000100867	ENSG00000100867.15	DHRS2	4	8	0.5	2054	174	437	3256	891	246	283	259
ENSG00000100883	ENSG00000100883.13	SRP54	1	15	0.0666667	13461	2770	1286	6262	1239	80	2677	1686	307	841	3861	200	3835	5007	877
ENSG00000100884	ENSG00000100884.10	CPNE6	1	16	0.0625	1291	394	372	165	165	91	376	228	235	262	77	91	321	141	202	120
ENSG00000100888	ENSG00000100888.15	CHD8	1	37	0.027027	24173	1465	709	1626	10220	82	580	519	1304	2924	1025	148	1279	991	256	1545	240	513	199	443	331	262	105	80	275	1649	1930	464	178	426	81	221	296	560	190	399	4770
ENSG00000100889	ENSG00000100889.12	PCK2	7	9	0.777778	2457	1065	87	370	321	274	2539	269	254
ENSG00000100890	ENSG00000100890.16	PRORP	5	7	0.714286	316	2503	696	53058	85949	3525	2838
ENSG00000100897	ENSG00000100897.18	DCAF11	13	14	0.928571	88	1167	221	274	322	232	215	340	345	94	941	373	1453	97
ENSG00000100902	ENSG00000100902.11	PSMA6	1	6	0.166667	15441	825	1744	1985	1301	2793
ENSG00000100906	ENSG00000100906.12	NFKBIA	1	5	0.2	619	329	290	107	333
ENSG00000100908	ENSG00000100908.14	EMC9	3	5	0.6	121	141	1274	90	163
ENSG00000100911	ENSG00000100911.16	PSME2	6	10	0.6	293	435	244	105	87	589	140	162	303	95
ENSG00000100916	ENSG00000100916.14	BRMS1L	4	9	0.444444	4751	1477	1738	27666	1183	981	722	2144	2327
ENSG00000100918	ENSG00000100918.14	REC8	5	18	0.277778	104	117	84	92	2131	1197	239	130	81	167	332	383	104	168	263	131	73	103
ENSG00000100926	ENSG00000100926.15	TM9SF1	4	5	0.8	309	1405	291	1517	571
ENSG00000100934	ENSG00000100934.15	SEC23A	7	19	0.368421	6892	2653	559	827	4468	1022	9668	1404	7118	2179	1499	1452	6468	6413	3327	2290	1898	1635	5702
ENSG00000100938	ENSG00000100938.19	GMPR2	3	9	0.333333	241	138	2138	146	930	92	168	683	183
ENSG00000100941	ENSG00000100941.9	PNN	6	8	0.75	685	377	816	108	153	1174	77	1040
ENSG00000100949	ENSG00000100949.15	RABGGTA	14	16	0.875	317	165	378	193	258	327	86	84	105	93	170	151	93	770	258	666
ENSG00000100968	ENSG00000100968.14	NFATC4	2	9	0.222222	1058	1846	567	324	458	1193	259	192	759
ENSG00000100979	ENSG00000100979.15	PLTP	12	15	0.8	615	101	1081	270	1611	85	1332	1149	82	2195	105	2388	150	83	398
ENSG00000100982	ENSG00000100982.12	PCIF1	1	16	0.0625	2613	1395	91	1135	196	113	1889	95	242	1102	680	145	84	688	96	85
ENSG00000100983	ENSG00000100983.12	GSS	2	12	0.166667	3866	5625	2946	303	658	4689	102	1120	3442	521	1745	449
ENSG00000100985	ENSG00000100985.7	MMP9	12	12	1	801	384	290	92	257	389	113	672	122	327	96	1775
ENSG00000100987	ENSG00000100987.15	VSX1	1	4	0.25	2158	483	963	1134
ENSG00000100991	ENSG00000100991.12	TRPC4AP	1	18	0.0555556	14439	8633	11724	2482	4981	5153	9196	13766	5050	2941	2719	1439	1023	974	631	1124	841	126
ENSG00000100994	ENSG00000100994.12	PYGB	1	19	0.0526316	10815	9790	2175	3105	1922	486	992	594	1116	536	920	1028	826	4173	1997	1783	1544	1311	699
ENSG00000100997	ENSG00000100997.20	ABHD12	1	12	0.0833333	51161	15796	3006	3120	2077	5349	951	411	1050	3204	1203	1334
ENSG00000101000	ENSG00000101000.6	PROCR	1	3	0.333333	2477	1214	251
ENSG00000101003	ENSG00000101003.12	GINS1	5	6	0.833333	5894	3249	902	7015	16374	4146
ENSG00000101004	ENSG00000101004.15	NINL	1	23	0.0434783	58856	8558	4746	2093	5595	783	2941	2493	1406	5137	1365	550	7143	1700	954	1833	5947	2532	4847	747	2992	2596	2030
ENSG00000101017	ENSG00000101017.15	CD40	1	8	0.125	3425	334	251	369	3420	1436	105	523
ENSG00000101019	ENSG00000101019.22	UQCC1	7	9	0.777778	17743	9958	2012	7661	7569	19284	32398	7908	2596
ENSG00000101040	ENSG00000101040.20	ZMYND8	2	22	0.0909091	8730	37651	11108	3949	2777	1521	2902	3580	1353	5306	13885	12848	2769	6869	2241	6519	2444	2646	2842	989	7532	1744
ENSG00000101049	ENSG00000101049.18	SGK2	1	12	0.0833333	7313	536	547	193	1385	1100	294	990	2771	1219	3592	4790
ENSG00000101052	ENSG00000101052.13	IFT52	10	13	0.769231	3638	1617	7237	293	743	8776	4963	1830	2965	11880	1131	5225	4311
ENSG00000101057	ENSG00000101057.16	MYBL2	2	13	0.153846	6502	7884	938	3965	5084	7437	2445	2315	4604	1425	1400	2027	675
ENSG00000101074	ENSG00000101074.5	R3HDML	4	4	1	3777	2062	1753	5281
ENSG00000101076	ENSG00000101076.20	HNF4A	1	9	0.111111	50204	1148	6218	706	3762	1208	4141	4080	1035
ENSG00000101079	ENSG00000101079.21	NDRG3	1	15	0.0666667	24261	14671	18187	1066	3016	1834	1615	9418	4948	987	138	4661	3804	85	2658
ENSG00000101082	ENSG00000101082.14	SLA2	5	7	0.714286	4458	6655	860	844	17220	787	318
ENSG00000101084	ENSG00000101084.19	RAB5IF	3	3	1	1649	1782	2279
ENSG00000101096	ENSG00000101096.20	NFATC2	3	10	0.3	18259	6125	41123	1305	19291	18786	391	2431	33336	7191
ENSG00000101098	ENSG00000101098.13	RIMS4	1	5	0.2	38761	13090	300	632	545
ENSG00000101104	ENSG00000101104.13	PABPC1L	7	14	0.5	2323	3902	2034	137	2316	2429	6203	1615	624	2205	1139	1330	482	377
ENSG00000101109	ENSG00000101109.13	STK4	10	10	1	5474	6284	3257	5188	7793	1911	3085	646	23619	49887
ENSG00000101115	ENSG00000101115.13	SALL4	1	3	0.333333	9926	880	4176
ENSG00000101126	ENSG00000101126.18	ADNP	2	5	0.4	2000	23801	764	1779	7504
ENSG00000101132	ENSG00000101132.10	PFDN4	1	3	0.333333	6226	841	3578
ENSG00000101134	ENSG00000101134.12	DOK5	1	7	0.142857	78920	33442	89	2809	18582	32934	6836
ENSG00000101138	ENSG00000101138.12	CSTF1	5	5	1	2807	1485	159	1125	4110
ENSG00000101144	ENSG00000101144.13	BMP7	1	6	0.166667	37283	25605	18555	8714	1620	2091
ENSG00000101146	ENSG00000101146.13	RAE1	4	11	0.363636	2609	583	1629	8817	1364	114	1625	4662	81	868	3211
ENSG00000101150	ENSG00000101150.18	TPD52L2	4	6	0.666667	3911	4226	1999	6843	6369	611
ENSG00000101152	ENSG00000101152.12	DNAJC5	1	4	0.25	33011	859	1325	442
ENSG00000101158	ENSG00000101158.15	NELFCD	1	14	0.0714286	4723	545	844	1096	466	217	921	236	434	977	336	79	345	402
ENSG00000101160	ENSG00000101160.15	CTSZ	2	5	0.4	500	4677	3711	801	879
ENSG00000101161	ENSG00000101161.8	PRPF6	9	20	0.45	1730	1691	8381	1430	234	3562	463	1317	8960	966	5219	5911	1676	1245	923	444	741	807	2426	796
ENSG00000101162	ENSG00000101162.4	TUBB1	1	3	0.333333	3265	536	104
ENSG00000101166	ENSG00000101166.16	PRELID3B	1	5	0.2	4064	1185	430	116	1344
ENSG00000101180	ENSG00000101180.17	HRH3	2	2	1	1063	1564
ENSG00000101181	ENSG00000101181.18	MTG2	1	6	0.166667	10358	2177	1902	666	266	1425
ENSG00000101182	ENSG00000101182.15	PSMA7	1	6	0.166667	2263	912	583	784	744	414
ENSG00000101187	ENSG00000101187.16	SLCO4A1	1	11	0.0909091	13805	1426	1644	530	3758	1291	1169	101	292	388	2671
ENSG00000101188	ENSG00000101188.5	NTSR1	1	3	0.333333	44763	3379	1661
ENSG00000101189	ENSG00000101189.7	MRGBP	2	4	0.5	438	1355	306	406
ENSG00000101190	ENSG00000101190.13	TCFL5	5	5	1	715	598	1725	3237	11918
ENSG00000101191	ENSG00000101191.17	DIDO1	1	15	0.0666667	12032	2595	753	2339	1046	8890	138	1067	134	261	218	703	732	831	8545
ENSG00000101193	ENSG00000101193.8	GID8	1	4	0.25	3237	1366	311	1046
ENSG00000101194	ENSG00000101194.18	SLC17A9	1	12	0.0833333	3875	478	2923	2020	518	214	547	816	443	799	122	604
ENSG00000101197	ENSG00000101197.13	BIRC7	1	6	0.166667	1457	393	91	547	124	645
ENSG00000101198	ENSG00000101198.15	NKAIN4	1	6	0.166667	4324	1039	1039	3493	1400	1032
ENSG00000101199	ENSG00000101199.13	ARFGAP1	1	12	0.0833333	2656	450	279	553	811	695	2295	1471	2014	731	652	1121
ENSG00000101200	ENSG00000101200.5	AVP	1	2	0.5	1376	174
ENSG00000101203	ENSG00000101203.17	COL20A1	3	35	0.0857143	1822	2720	7396	320	1450	322	451	626	260	465	883	85	167	364	242	182	493	180	1202	1113	2366	286	442	93	644	958	3329	173	374	602	1128	91	203	1086	1058
ENSG00000101204	ENSG00000101204.18	CHRNA4	4	5	0.8	1390	3132	286	4947	2789
ENSG00000101210	ENSG00000101210.13	EEF1A2	5	7	0.714286	1223	1584	754	1517	2401	1326	492
ENSG00000101213	ENSG00000101213.7	PTK6	1	7	0.142857	2025	622	447	863	1598	514	354
ENSG00000101216	ENSG00000101216.11	GMEB2	2	9	0.222222	7501	14426	1650	5104	1989	2527	340	388	1292
ENSG00000101220	ENSG00000101220.18	C20orf27	1	5	0.2	7476	1403	2928	949	238
ENSG00000101222	ENSG00000101222.12	SPEF1	1	6	0.166667	1403	311	205	144	201	101
ENSG00000101224	ENSG00000101224.18	CDC25B	3	15	0.2	890	662	1824	132	244	105	160	333	121	180	533	135	197	1031	140
ENSG00000101230	ENSG00000101230.6	ISM1	1	5	0.2	48589	8890	8641	3690	6478
ENSG00000101236	ENSG00000101236.17	RNF24	1	5	0.2	51412	15595	3018	10103	792
ENSG00000101246	ENSG00000101246.20	ARFRP1	4	7	0.571429	769	260	211	4139	235	1127	71
ENSG00000101247	ENSG00000101247.18	NDUFAF5	8	10	0.8	2021	1236	4527	1610	3519	2985	7158	7560	328	160
ENSG00000101251	ENSG00000101251.13	SEL1L2	1	19	0.0526316	34345	24304	12479	5076	25269	457	91	1326	884	7758	1404	5834	550	2652	1187	107	5732	8942	586
ENSG00000101255	ENSG00000101255.12	TRIB3	1	3	0.333333	6841	2985	4618
ENSG00000101265	ENSG00000101265.16	RASSF2	2	11	0.181818	1153	21266	2886	2043	3187	1927	753	1327	462	1304	1888
ENSG00000101266	ENSG00000101266.19	CSNK2A1	2	13	0.153846	15622	19272	3221	5183	527	1474	1918	3354	2372	1001	1102	964	2299
ENSG00000101276	ENSG00000101276.18	SLC52A3	1	4	0.25	2471	1204	1673	462
ENSG00000101280	ENSG00000101280.8	ANGPT4	1	8	0.125	25537	1773	2992	3791	1322	1419	3746	1163
ENSG00000101282	ENSG00000101282.9	RSPO4	1	4	0.25	33947	635	3053	3468
ENSG00000101290	ENSG00000101290.14	CDS2	1	12	0.0833333	46373	1523	1368	2071	3430	615	1714	812	860	2227	548	263
ENSG00000101292	ENSG00000101292.8	PROKR2	2	2	1	2116	11175
ENSG00000101294	ENSG00000101294.18	HM13	1	12	0.0833333	12749	10596	6685	3993	92	731	4624	4781	1986	4473	1782	895
ENSG00000101298	ENSG00000101298.15	SNPH	2	6	0.333333	256	28190	797	723	3309	4166
ENSG00000101306	ENSG00000101306.11	MYLK2	8	12	0.666667	104	493	892	1739	676	2252	82	3880	123	561	148	1580
ENSG00000101307	ENSG00000101307.16	SIRPB1	1	5	0.2	41174	6300	582	4537	655
ENSG00000101310	ENSG00000101310.17	SEC23B	4	19	0.210526	2849	1168	3367	8696	265	767	440	964	3068	1860	2908	6553	616	2783	2575	2318	3059	717	5477
ENSG00000101311	ENSG00000101311.17	FERMT1	6	14	0.428571	3201	3359	3187	1965	2663	9900	490	1913	5849	1081	2489	901	4462	2089
ENSG00000101323	ENSG00000101323.5	HAO1	2	7	0.285714	5650	20064	7834	10929	9268	115	1857
ENSG00000101327	ENSG00000101327.9	PDYN	2	3	0.666667	1267	9480	1997
ENSG00000101331	ENSG00000101331.17	CCM2L	1	9	0.111111	4419	2728	95	780	3250	3060	3075	575	1162
ENSG00000101333	ENSG00000101333.19	PLCB4	2	39	0.0512821	27080	121047	90347	29227	801	826	23858	2485	5699	1007	643	6949	4038	3051	2322	572	2972	1844	5871	3722	2568	574	339	1855	8718	1387	2286	11607	1353	6828	147	9103	3951	2145	8760	4117	431	3351	2167
ENSG00000101335	ENSG00000101335.10	MYL9	1	3	0.333333	3297	2963	883
ENSG00000101336	ENSG00000101336.18	HCK	1	12	0.0833333	19175	1536	354	804	5052	4016	347	2084	1760	5218	4987	2181
ENSG00000101337	ENSG00000101337.16	TM9SF4	1	17	0.0588235	23257	2947	5323	100	1086	1985	102	1361	2778	855	96	4227	2607	481	1477	1164	3929
ENSG00000101342	ENSG00000101342.10	TLDC2	4	6	0.666667	1691	986	1461	6704	1722	3458
ENSG00000101343	ENSG00000101343.15	CRNKL1	5	13	0.384615	1669	1038	838	411	2278	1645	975	699	799	837	1158	777	960
ENSG00000101346	ENSG00000101346.14	POFUT1	4	6	0.666667	2005	5076	1157	11541	2363	3411
ENSG00000101347	ENSG00000101347.11	SAMHD1	6	15	0.4	4631	5626	5849	4153	3507	7662	2314	118	4169	1127	5714	1114	5612	480	4755
ENSG00000101349	ENSG00000101349.17	PAK5	1	9	0.111111	127326	66946	63194	13760	2868	5156	13113	1648	2968
ENSG00000101350	ENSG00000101350.8	KIF3B	1	8	0.125	31947	5036	207	106	9896	671	2479	903
ENSG00000101361	ENSG00000101361.17	NOP56	3	11	0.272727	178	347	1020	173	377	82	187	366	224	185	710
ENSG00000101363	ENSG00000101363.13	MANBAL	2	2	1	11521	14894
ENSG00000101365	ENSG00000101365.21	IDH3B	4	11	0.363636	147	166	93	2476	79	106	91	86	236	113	687
ENSG00000101367	ENSG00000101367.9	MAPRE1	2	6	0.333333	5896	7668	2771	2893	6761	1901
ENSG00000101384	ENSG00000101384.12	JAG1	2	25	0.08	443	8686	5240	2009	3799	217	436	1220	611	414	338	438	856	854	501	99	163	478	493	1176	595	89	215	179	827
ENSG00000101391	ENSG00000101391.21	CDK5RAP1	12	13	0.923077	4343	1644	946	1789	4608	1552	5958	5248	1417	2012	3490	6367	1227
ENSG00000101400	ENSG00000101400.6	SNTA1	2	7	0.285714	4284	20917	4936	148	1964	1246	101
ENSG00000101405	ENSG00000101405.3	OXT	1	2	0.5	301	84
ENSG00000101407	ENSG00000101407.13	TTI1	1	7	0.142857	19546	5117	3420	3299	2234	286	12735
ENSG00000101412	ENSG00000101412.13	E2F1	1	6	0.166667	5587	351	1401	660	95	125
ENSG00000101413	ENSG00000101413.12	RPRD1B	6	6	1	6336	7783	9050	1749	6560	23469
ENSG00000101417	ENSG00000101417.12	PXMP4	1	3	0.333333	5358	3920	2585
ENSG00000101421	ENSG00000101421.4	CHMP4B	1	4	0.25	36808	2307	1010	1292
ENSG00000101425	ENSG00000101425.14	BPI	5	14	0.357143	3213	1248	1432	1221	6475	1706	3595	727	1431	1155	3392	3339	1104	1471
ENSG00000101435	ENSG00000101435.5	CST9L	1	2	0.5	2123	936
ENSG00000101438	ENSG00000101438.4	SLC32A1	1	1	1	2337
ENSG00000101439	ENSG00000101439.9	CST3	1	2	0.5	2252	1254
ENSG00000101440	ENSG00000101440.10	ASIP	1	3	0.333333	18875	2297	6097
ENSG00000101441	ENSG00000101441.5	CST4	1	2	0.5	1540	1110
ENSG00000101442	ENSG00000101442.10	ACTR5	5	8	0.625	1156	1891	2656	682	9362	719	1086	3962
ENSG00000101443	ENSG00000101443.18	WFDC2	2	3	0.666667	528	9409	1276
ENSG00000101444	ENSG00000101444.13	AHCY	1	9	0.111111	7657	1238	1573	826	480	92	101	4697	4274
ENSG00000101445	ENSG00000101445.10	PPP1R16B	2	10	0.2	30032	53419	5899	4870	1983	3176	884	751	92	9963
ENSG00000101446	ENSG00000101446.8	SPINT3	1	1	1	2688
ENSG00000101447	ENSG00000101447.15	FAM83D	1	3	0.333333	15033	5749	3538
ENSG00000101448	ENSG00000101448.14	EPPIN	2	3	0.666667	1496	2771	545
ENSG00000101452	ENSG00000101452.15	DHX35	3	21	0.142857	6673	3344	11047	5036	2536	840	2395	6849	929	880	2238	3923	4475	3869	2941	1754	1462	3058	2204	3430	4181
ENSG00000101457	ENSG00000101457.13	DNTTIP1	4	12	0.333333	567	1173	1327	5630	259	540	1275	1767	101	3747	1699	116
ENSG00000101460	ENSG00000101460.13	MAP1LC3A	1	3	0.333333	299	83	282
ENSG00000101463	ENSG00000101463.6	SYNDIG1	3	3	1	73266	41278	80352
ENSG00000101464	ENSG00000101464.11	PIGU	7	11	0.636364	19711	11845	1048	6178	3160	18475	27434	2872	3764	6301	14124
ENSG00000101470	ENSG00000101470.10	TNNC2	1	5	0.2	2411	144	88	164	611
ENSG00000101473	ENSG00000101473.17	ACOT8	2	5	0.4	1895	6483	4029	541	1570
ENSG00000101474	ENSG00000101474.12	APMAP	1	8	0.125	8574	5020	5029	2068	1088	536	441	4869
ENSG00000101489	ENSG00000101489.20	CELF4	2	12	0.166667	79748	163643	46559	230	350	1147	2098	4169	1775	5409	5242	8569
ENSG00000101493	ENSG00000101493.11	ZNF516	3	6	0.5	32002	19816	60941	7283	871	7970
ENSG00000101542	ENSG00000101542.10	CDH20	1	11	0.0909091	156574	8386	902	2450	4252	20406	8272	2394	5881	4833	3960
ENSG00000101544	ENSG00000101544.9	ADNP2	2	3	0.666667	8057	15452	2419
ENSG00000101546	ENSG00000101546.13	RBFA	4	6	0.666667	2014	619	998	3517	1992	1488
ENSG00000101557	ENSG00000101557.15	USP14	5	15	0.333333	4593	3333	12113	1198	12502	3736	848	350	1069	3563	152	1373	5278	354	639
ENSG00000101558	ENSG00000101558.14	VAPA	1	5	0.2	17474	4147	772	13328	3484
ENSG00000101574	ENSG00000101574.15	METTL4	3	8	0.375	3494	2961	8758	1904	5165	2595	366	5049
ENSG00000101577	ENSG00000101577.11	LPIN2	1	19	0.0526316	52237	6049	3147	10342	1001	1442	3241	2907	2097	404	779	916	1354	677	536	1575	399	651	340
ENSG00000101596	ENSG00000101596.17	SMCHD1	5	47	0.106383	9895	637	6249	651	14248	119	5779	2338	708	2497	75	2773	1807	556	1092	161	10237	79	4084	2235	1456	1932	678	2855	5904	886	1182	2939	3593	2395	227	770	1094	8099	1365	1400	5904	168	1424	631	3361	1881	253	6210	11327	299	6006
ENSG00000101605	ENSG00000101605.14	MYOM1	2	37	0.0540541	4551	20975	4730	1110	11345	1833	119	4956	4377	9189	3053	2492	7081	6208	722	3153	1855	2334	6705	3353	3918	9667	2047	116	5852	3367	1061	295	3022	905	1017	94	4446	3417	248	3564	4278
ENSG00000101608	ENSG00000101608.13	MYL12A	1	3	0.333333	5323	460	1695
ENSG00000101624	ENSG00000101624.11	CEP76	8	11	0.727273	1372	1052	626	1570	1871	3766	4908	5433	2219	3355	1032
ENSG00000101638	ENSG00000101638.14	ST8SIA5	1	6	0.166667	51713	12316	3249	2488	4109	1461
ENSG00000101639	ENSG00000101639.19	CEP192	30	44	0.681818	7983	1868	6873	4341	2302	1739	1143	466	10456	462	6628	1068	2250	1247	6524	83	3027	2689	886	1348	8518	137	121	429	97	556	1182	1542	163	13831	253	1809	2811	2975	502	3168	723	2996	1395	8506	424	2125	1081	6988
ENSG00000101654	ENSG00000101654.18	RNMT	9	11	0.818182	3897	720	2529	2410	3031	1230	796	3567	5988	1686	5794
ENSG00000101665	ENSG00000101665.10	SMAD7	3	3	1	1374	5828	20570
ENSG00000101670	ENSG00000101670.12	LIPG	5	9	0.555556	2911	1943	1815	5820	5824	704	1073	2971	3650
ENSG00000101680	ENSG00000101680.16	LAMA1	1	62	0.016129	37202	199	29038	1436	2710	1438	1316	976	1908	1125	1058	1489	1296	1383	807	5959	1512	1004	5779	606	632	1670	1676	515	914	833	630	1211	4753	2266	272	1560	2295	1604	920	6213	493	126	2002	508	1859	2142	314	1646	900	1695	1075	5559	714	484	2602	185	2093	678	1711	1170	4381	1522	544	1106	3760	940
ENSG00000101695	ENSG00000101695.9	RNF125	4	5	0.8	18088	4909	3368	20169	2288
ENSG00000101745	ENSG00000101745.17	ANKRD12	1	12	0.0833333	45416	13031	8777	4112	2780	4973	4951	32211	4858	11635	3881	1296
ENSG00000101746	ENSG00000101746.16	NOL4	1	10	0.1	92969	24710	889	10449	73863	60899	721	14147	59640	30208
ENSG00000101751	ENSG00000101751.11	POLI	8	9	0.888889	1698	2440	3612	2811	1933	906	3267	4421	1610
ENSG00000101752	ENSG00000101752.13	MIB1	1	20	0.05	23959	2679	4871	4374	1311	11688	6526	1612	3932	11601	3681	18718	4633	874	2690	2070	3751	3911	1302	5879
ENSG00000101773	ENSG00000101773.19	RBBP8	4	18	0.222222	3189	9483	3131	19092	6234	6998	2492	4230	1618	1698	81	2526	1157	3851	4633	10395	5204	3872
ENSG00000101782	ENSG00000101782.15	RIOK3	1	12	0.0833333	9461	887	93	205	1504	1122	5902	1321	1898	92	2048	1747
ENSG00000101811	ENSG00000101811.15	CSTF2	11	13	0.846154	1052	645	871	457	114	2376	1282	3412	1077	270	3866	789	2349
ENSG00000101812	ENSG00000101812.15	H2BW2	3	3	1	423	201	1005
ENSG00000101825	ENSG00000101825.8	MXRA5	2	6	0.333333	2653	12872	235	5042	2004	5478
ENSG00000101842	ENSG00000101842.14	VSIG1	1	6	0.166667	12858	8734	5542	417	2707	829
ENSG00000101843	ENSG00000101843.19	PSMD10	4	4	1	2556	652	100	2558
ENSG00000101844	ENSG00000101844.18	ATG4A	1	12	0.0833333	34240	2593	2407	2698	180	2679	633	121	11960	1504	1120	554
ENSG00000101846	ENSG00000101846.9	STS	2	10	0.2	42796	62187	3905	102	1760	16178	28958	20155	8487	15780
ENSG00000101849	ENSG00000101849.18	TBL1X	2	17	0.117647	36332	138423	13184	525	29720	3828	3303	401	894	109	3949	7563	4133	310	1850	3125	1216
ENSG00000101850	ENSG00000101850.13	GPR143	8	8	1	4741	1290	10665	2420	2370	2109	1618	13644
ENSG00000101856	ENSG00000101856.10	PGRMC1	1	2	0.5	3617	2686
ENSG00000101868	ENSG00000101868.13	POLA1	36	36	1	5420	3701	1041	10084	471	1158	429	318	88	5396	1067	1529	877	710	4433	1300	1582	2136	1633	1824	497	1108	2088	2768	409	60905	777	1857	2115	6340	4843	15050	1715	44328	42330	65255
ENSG00000101871	ENSG00000101871.17	MID1	1	9	0.111111	52686	43700	27400	12955	7729	4782	9889	4568	5153
ENSG00000101882	ENSG00000101882.10	NKAP	8	8	1	4409	2047	180	1739	2277	95	1770	4621
ENSG00000101883	ENSG00000101883.6	RHOXF1	2	2	1	2550	3566
ENSG00000101888	ENSG00000101888.12	NXT2	2	3	0.666667	1023	3343	887
ENSG00000101890	ENSG00000101890.5	GUCY2F	8	19	0.421053	5844	9763	11282	1397	3857	6586	10954	21138	4507	5629	3059	2285	788	3247	3206	2971	5950	92	2898
ENSG00000101892	ENSG00000101892.12	ATP1B4	1	7	0.142857	4293	3925	262	4161	811	2241	699
ENSG00000101898	ENSG00000101898.7	MCTS2	NA	0	NA
ENSG00000101901	ENSG00000101901.13	ALG13	3	26	0.115385	832	2670	22923	571	2626	758	694	4548	184	1820	1432	1081	940	1035	1747	276	168	414	2089	97	4470	1591	7788	7885	4757	1971
ENSG00000101911	ENSG00000101911.13	PRPS2	2	6	0.333333	7587	9843	689	9360	963	1900
ENSG00000101916	ENSG00000101916.12	TLR8	1	1	1	12334
ENSG00000101928	ENSG00000101928.13	MOSPD1	1	5	0.2	15647	114	2055	5176	2286
ENSG00000101935	ENSG00000101935.13	AMMECR1	1	5	0.2	52999	47856	13981	1395	2319
ENSG00000101938	ENSG00000101938.15	CHRDL1	4	11	0.363636	3528	29280	2940	38130	1456	19113	6322	5359	6944	2056	2974
ENSG00000101940	ENSG00000101940.18	WDR13	8	9	0.888889	343	679	395	124	601	1157	100	2065	457
ENSG00000101945	ENSG00000101945.17	SUV39H1	3	5	0.6	2098	1043	5511	86	809
ENSG00000101951	ENSG00000101951.17	PAGE4	3	4	0.75	1047	490	1440	1195
ENSG00000101955	ENSG00000101955.15	SRPX	1	9	0.111111	42351	3933	2102	6985	3714	736	2987	2312	4567
ENSG00000101958	ENSG00000101958.14	GLRA2	7	8	0.875	2113	41960	6782	22908	2733	1722	81504	39347
ENSG00000101966	ENSG00000101966.14	XIAP	1	6	0.166667	25337	2079	2519	1414	7719	6294
ENSG00000101972	ENSG00000101972.20	STAG2	1	34	0.0294118	59510	1099	3168	5042	6401	4945	2518	1985	1499	1107	811	95	4733	1630	3246	429	1027	121	642	1824	228	93	2127	2492	5008	1485	3321	1892	2997	3804	89	3053	1227	5124
ENSG00000101974	ENSG00000101974.15	ATP11C	1	29	0.0344828	105192	7276	2394	1877	10278	2131	2125	1316	324	946	705	6784	983	947	1873	1958	435	7593	6255	4841	1209	4093	7655	4167	2097	2464	2921	6160	2688
ENSG00000101977	ENSG00000101977.22	MCF2	1	28	0.0357143	56317	4816	1130	13113	823	1550	2938	315	6486	1882	1039	1229	1617	2877	2521	1911	728	118	2182	3907	820	689	6621	1396	571	1228	1199	2562
ENSG00000101981	ENSG00000101981.12	F9	6	7	0.857143	6157	188	3689	7173	2570	9476	668
ENSG00000101986	ENSG00000101986.12	ABCD1	2	9	0.222222	3065	6699	90	643	2840	336	2267	149	142
ENSG00000101997	ENSG00000101997.13	CCDC22	2	16	0.125	1399	4752	737	125	99	3268	570	90	422	96	109	82	242	246	82	422
ENSG00000102001	ENSG00000102001.13	CACNA1F	6	47	0.12766	1357	370	212	240	94	1772	111	908	267	107	165	147	922	1624	90	114	1441	510	682	183	379	146	86	449	90	1226	838	97	816	256	824	178	358	253	416	229	278	186	258	181	235	577	1402	149	104	697	248
ENSG00000102003	ENSG00000102003.12	SYP	3	6	0.5	1117	1128	3353	702	1508	2150
ENSG00000102007	ENSG00000102007.11	PLP2	1	4	0.25	1032	106	851	246
ENSG00000102010	ENSG00000102010.15	BMX	1	18	0.0555556	7404	837	2003	4593	1697	4352	2700	676	3877	1300	2804	2013	706	4676	872	3667	2918	6075
ENSG00000102021	ENSG00000102021.11	LUZP4	1	3	0.333333	12141	1176	2786
ENSG00000102024	ENSG00000102024.19	PLS3	1	15	0.0666667	48982	11922	6788	507	4032	799	1789	3429	2809	1512	972	215	1014	219	1411
ENSG00000102030	ENSG00000102030.16	NAA10	3	7	0.428571	408	375	1358	107	200	1223	539
ENSG00000102032	ENSG00000102032.13	RENBP	9	10	0.9	165	153	109	176	466	823	296	1244	4525	84
ENSG00000102034	ENSG00000102034.18	ELF4	1	8	0.125	28785	6503	439	1631	806	103	1362	1774
ENSG00000102038	ENSG00000102038.16	SMARCA1	23	24	0.958333	4749	1863	336	106	3703	3707	1729	1277	4892	1660	973	3674	946	1748	974	1799	5832	260	9374	2298	2810	111	17076	1099
ENSG00000102043	ENSG00000102043.16	MTMR8	12	13	0.923077	35812	3066	1241	4706	1147	3482	1324	6217	1139	4321	2656	57698	1903
ENSG00000102048	ENSG00000102048.16	ASB9	1	6	0.166667	10835	4021	2332	1689	1494	4113
ENSG00000102053	ENSG00000102053.13	ZC3H12B	2	9	0.222222	40574	290725	2062	29594	89941	7722	1727	649	1799
ENSG00000102054	ENSG00000102054.18	RBBP7	2	11	0.181818	817	5975	4105	966	3751	806	120	428	2744	3305	724
ENSG00000102055	ENSG00000102055.7	PPP1R2C	NA	0	NA
ENSG00000102057	ENSG00000102057.10	KCND1	5	5	1	2044	99	84	272	3248
ENSG00000102076	ENSG00000102076.10	OPN1LW	1	5	0.2	6260	1987	1465	1554	2282
ENSG00000102078	ENSG00000102078.16	SLC25A14	6	10	0.6	130	4828	1268	2559	1300	7908	5892	788	5887	1264
ENSG00000102081	ENSG00000102081.16	FMR1	1	16	0.0625	9702	3554	2688	265	1140	86	2180	89	3740	852	498	2414	2468	1542	482	3066
ENSG00000102096	ENSG00000102096.9	PIM2	3	5	0.6	128	704	2388	448	100
ENSG00000102098	ENSG00000102098.19	SCML2	7	14	0.5	20496	3394	5609	813	3438	15116	39169	5293	1923	1013	8965	940	3986	1059
ENSG00000102100	ENSG00000102100.16	SLC35A2	2	4	0.5	1549	3270	909	1280
ENSG00000102103	ENSG00000102103.18	PQBP1	2	6	0.333333	409	2613	628	190	214	132
ENSG00000102104	ENSG00000102104.9	RS1	1	5	0.2	14351	881	9320	2565	2273
ENSG00000102109	ENSG00000102109.9	PCSK1N	1	2	0.5	3077	413
ENSG00000102119	ENSG00000102119.12	EMD	4	5	0.8	123	147	214	385	79
ENSG00000102125	ENSG00000102125.17	TAFAZZIN	5	10	0.5	133	992	229	533	5352	81	285	117	393	167
ENSG00000102128	ENSG00000102128.8	RAB40AL	NA	0	NA
ENSG00000102144	ENSG00000102144.15	PGK1	1	10	0.1	5461	3826	116	3151	635	4664	245	1499	275	364
ENSG00000102145	ENSG00000102145.16	GATA1	1	5	0.2	4445	514	101	703	495
ENSG00000102158	ENSG00000102158.22	MAGT1	1	9	0.111111	19711	4502	13310	483	1142	1536	12580	10350	1569
ENSG00000102172	ENSG00000102172.16	SMS	1	10	0.1	26322	4580	516	4489	723	762	5337	725	7373	1599
ENSG00000102174	ENSG00000102174.10	PHEX	12	21	0.571429	5345	8512	29176	1001	12726	3485	2855	1967	12315	2897	18936	34687	9883	12067	22401	6077	2509	4699	998	17721	2441
ENSG00000102178	ENSG00000102178.13	UBL4A	2	3	0.666667	203	248	121
ENSG00000102181	ENSG00000102181.21	CD99L2	1	10	0.1	67228	15152	1070	19375	128	1449	16208	1150	5804	1202
ENSG00000102189	ENSG00000102189.17	EEA1	1	28	0.0357143	37321	26641	7374	90	3320	889	615	908	8529	9614	4450	1626	6654	2907	3106	1545	2122	6282	702	2513	10842	5731	1538	979	935	277	600	710
ENSG00000102195	ENSG00000102195.10	GPR50	1	1	1	2862
ENSG00000102218	ENSG00000102218.6	RP2	3	4	0.75	16273	5846	17402	2095
ENSG00000102221	ENSG00000102221.14	JADE3	1	10	0.1	72164	772	12327	26446	2977	5517	5160	15092	1453	1967
ENSG00000102225	ENSG00000102225.17	CDK16	1	15	0.0666667	4446	625	99	90	97	669	98	251	180	108	84	81	155	1097	86
ENSG00000102226	ENSG00000102226.10	USP11	1	20	0.05	5850	171	308	397	136	125	400	90	382	132	103	675	895	131	91	283	1589	82	191	93
ENSG00000102230	ENSG00000102230.14	PCYT1B	1	7	0.142857	27904	11123	17570	2703	7782	3997	12624
ENSG00000102239	ENSG00000102239.5	BRS3	1	2	0.5	1584	1477
ENSG00000102241	ENSG00000102241.12	HTATSF1	6	8	0.75	1727	379	458	1959	1422	4627	901	588
ENSG00000102243	ENSG00000102243.13	VGLL1	2	4	0.5	3699	12354	1759	5629
ENSG00000102245	ENSG00000102245.9	CD40LG	2	4	0.5	1861	3975	1925	2620
ENSG00000102265	ENSG00000102265.12	TIMP1	2	5	0.4	933	1399	189	211	853
ENSG00000102271	ENSG00000102271.14	KLHL4	1	10	0.1	95561	389	3361	4082	3186	6413	1314	1651	28988	1539
ENSG00000102287	ENSG00000102287.19	GABRE	3	8	0.375	4167	448	7025	1057	1306	3978	140	283
ENSG00000102290	ENSG00000102290.23	PCDH11X	6	10	0.6	29781	838	658	24165	40736	322101	61658	124591	80365	149941
ENSG00000102302	ENSG00000102302.8	FGD1	1	17	0.0588235	23638	553	125	1139	854	1931	106	8883	142	435	164	5146	510	390	175	1351	896
ENSG00000102309	ENSG00000102309.15	PIN4	2	3	0.666667	4632	10250	463
ENSG00000102312	ENSG00000102312.24	PORCN	14	14	1	680	1338	404	390	81	115	1274	98	159	1091	96	107	1036	3081
ENSG00000102313	ENSG00000102313.9	ITIH6	5	12	0.416667	1012	4905	841	2187	14282	14153	757	1855	1051	165	2270	896
ENSG00000102316	ENSG00000102316.17	MAGED2	1	12	0.0833333	1500	345	607	120	260	503	693	93	327	1110	472	190
ENSG00000102317	ENSG00000102317.18	RBM3	3	6	0.5	594	277	646	88	421	355
ENSG00000102349	ENSG00000102349.18	KLF8	1	5	0.2	16889	14875	3633	692	13991
ENSG00000102359	ENSG00000102359.9	SRPX2	3	10	0.3	1677	4380	11310	2406	292	166	1096	340	1840	1437
ENSG00000102362	ENSG00000102362.16	SYTL4	2	19	0.105263	498	26531	1625	985	254	128	220	9687	469	397	115	1412	1105	285	527	4654	1814	713	2214
ENSG00000102383	ENSG00000102383.14	ZDHHC15	10	11	0.909091	17041	26835	27968	19281	1470	749	4293	2661	4673	37888	6174
ENSG00000102384	ENSG00000102384.14	CENPI	20	21	0.952381	195	2518	977	7061	299	10403	287	5924	339	231	1050	1145	2116	84	8209	4303	953	1485	131	13366	1263
ENSG00000102385	ENSG00000102385.13	DRP2	2	23	0.0869565	4457	6878	4095	1595	1205	2566	388	432	2034	310	1640	924	223	1823	336	1521	1708	297	259	868	2047	1502	327
ENSG00000102387	ENSG00000102387.16	TAF7L	12	12	1	3678	824	2991	996	551	2684	872	329	1077	194	718	5984
ENSG00000102390	ENSG00000102390.11	PBDC1	4	5	0.8	416	1239	523	1267	623
ENSG00000102393	ENSG00000102393.14	GLA	1	6	0.166667	3724	2001	874	1719	217	270
ENSG00000102401	ENSG00000102401.20	ARMCX3	1	4	0.25	537	264	261	283
ENSG00000102409	ENSG00000102409.10	BEX4	1	2	0.5	443	384
ENSG00000102445	ENSG00000102445.20	RUBCNL	1	14	0.0714286	9128	5292	3125	483	4828	516	964	1809	2989	6080	765	3685	615	1243
ENSG00000102452	ENSG00000102452.18	NALCN	7	43	0.162791	17147	3653	16529	1513	88	31279	52899	129	7970	25358	20520	8170	37338	15542	31403	1538	18398	13381	436	2829	88	2536	243	103	955	2283	5103	5607	84	5858	512	208	1162	5585	1210	836	4756	661	2356	3285	2000	1761	2450
ENSG00000102466	ENSG00000102466.16	FGF14	3	4	0.75	41156	6357	141914	3644
ENSG00000102468	ENSG00000102468.11	HTR2A	3	3	1	439	2904	56750
ENSG00000102471	ENSG00000102471.16	NDFIP2	1	7	0.142857	39285	12347	6225	3782	4645	2622	1393
ENSG00000102524	ENSG00000102524.12	TNFSF13B	3	5	0.6	105	16378	16393	88	3221
ENSG00000102531	ENSG00000102531.16	FNDC3A	2	25	0.08	29974	68999	39290	16405	4957	2145	6972	21308	1309	3291	2338	807	3026	7309	1019	1324	2381	88	5492	734	107	96	3225	1190	3796
ENSG00000102539	ENSG00000102539.5	MLNR	1	1	1	801
ENSG00000102543	ENSG00000102543.14	CDADC1	4	9	0.444444	751	6873	3432	7966	6231	4009	1989	5523	5401
ENSG00000102547	ENSG00000102547.19	CAB39L	3	10	0.3	9762	692	50376	5668	17134	8801	6505	4436	7586	20953
ENSG00000102554	ENSG00000102554.14	KLF5	3	3	1	2272	1089	11824
ENSG00000102572	ENSG00000102572.15	STK24	1	10	0.1	57271	36921	6906	271	8259	2539	1793	1333	3067	3958
ENSG00000102575	ENSG00000102575.14	ACP5	4	4	1	275	213	127	990
ENSG00000102580	ENSG00000102580.15	DNAJC3	4	11	0.363636	31889	13904	1811	32391	2243	457	2844	84	21985	935	3717
ENSG00000102595	ENSG00000102595.21	UGGT2	38	38	1	21183	8129	476	9558	13999	3075	5989	3540	2468	11132	2317	20657	1253	823	6945	2868	9587	86	1253	22619	1915	5502	522	3597	2890	3211	6634	333	9855	3624	2745	1112	3250	1682	657	16340	4032	31114
ENSG00000102606	ENSG00000102606.20	ARHGEF7	2	21	0.0952381	38213	51297	4498	7676	15324	10578	232	23253	6143	778	741	1908	2598	187	2461	2783	2113	3674	8453	630	1458
ENSG00000102678	ENSG00000102678.7	FGF9	2	2	1	8852	20044
ENSG00000102683	ENSG00000102683.8	SGCG	2	7	0.285714	22619	30721	15917	28641	15936	25149	3607
ENSG00000102699	ENSG00000102699.6	PARP4	1	33	0.030303	8928	1810	1250	939	1071	3393	839	1001	1592	4362	1419	6376	235	2104	5446	783	8887	661	141	2565	1128	1362	993	2588	2531	254	2950	964	621	6371	2918	4778	5151
ENSG00000102710	ENSG00000102710.21	SUPT20H	1	25	0.04	7975	2888	627	276	2161	1065	3385	117	6816	1553	115	1730	1459	1331	553	766	877	146	1954	408	2050	1977	4947	1536	742
ENSG00000102738	ENSG00000102738.8	MRPS31	6	6	1	3951	7639	1934	2780	4737	19536
ENSG00000102743	ENSG00000102743.15	SLC25A15	3	6	0.5	3494	5775	5802	2038	974	946
ENSG00000102753	ENSG00000102753.10	KPNA3	1	16	0.0625	45444	13902	180	89	138	6869	2852	352	2135	8752	1190	3199	98	314	3140	487
ENSG00000102755	ENSG00000102755.12	FLT1	3	29	0.103448	27162	391	28557	4000	102	2508	968	2128	433	21264	8711	6855	4764	27199	12002	6144	5038	4296	2064	4515	430	676	1928	1825	5399	260	2662	2070	3309
ENSG00000102760	ENSG00000102760.13	RGCC	2	4	0.5	528	8352	1845	1639
ENSG00000102763	ENSG00000102763.18	VWA8	37	44	0.840909	10839	37767	4341	15998	4058	366	752	2428	14909	2309	88	32204	2728	11142	2442	5357	23681	3535	5738	16780	28972	2402	2228	5618	1627	16179	1772	2121	6098	923	428	1044	657	4111	9750	4067	55861	3243	6299	14402	2969	11673	5033	2162
ENSG00000102780	ENSG00000102780.17	DGKH	1	29	0.0344828	78497	1978	25658	271	3466	638	5194	1081	1765	130	5241	3990	8828	1887	1093	4359	3461	970	136	6129	2812	258	1136	3741	962	3562	336	1469	7704
ENSG00000102781	ENSG00000102781.14	KATNAL1	3	10	0.3	23539	3392	24447	14360	393	8987	719	2921	16969	1577
ENSG00000102786	ENSG00000102786.15	INTS6	4	17	0.235294	359	803	20641	34810	5855	1778	3644	127	1205	2456	1007	2064	1251	214	4897	1040	1959
ENSG00000102794	ENSG00000102794.10	ACOD1	1	4	0.25	3918	949	1629	1485
ENSG00000102796	ENSG00000102796.12	DHRS12	4	8	0.5	4386	8276	1072	12889	3025	2018	2527	859
ENSG00000102802	ENSG00000102802.10	MEDAG	1	4	0.25	10609	3501	434	2464
ENSG00000102804	ENSG00000102804.15	TSC22D1	1	2	0.5	137067	1160
ENSG00000102805	ENSG00000102805.16	CLN5	3	3	1	2791	673	4330
ENSG00000102837	ENSG00000102837.7	OLFM4	2	4	0.5	5307	7409	982	6704
ENSG00000102854	ENSG00000102854.16	MSLN	2	17	0.117647	251	1497	467	365	331	503	180	73	223	73	268	97	177	74	363	908	82
ENSG00000102858	ENSG00000102858.13	MGRN1	1	16	0.0625	25316	1479	626	4421	7345	326	3113	3078	2038	3805	2459	1452	1046	277	573	4863
ENSG00000102870	ENSG00000102870.6	ZNF629	1	2	0.5	2512	155
ENSG00000102871	ENSG00000102871.16	TRADD	1	4	0.25	3169	855	82	136
ENSG00000102878	ENSG00000102878.18	HSF4	9	12	0.75	587	88	99	249	162	497	252	120	883	99	177	282
ENSG00000102879	ENSG00000102879.17	CORO1A	1	10	0.1	1483	1190	95	93	158	223	112	104	111	283
ENSG00000102882	ENSG00000102882.12	MAPK3	2	8	0.25	1033	3285	185	262	384	150	103	1927
ENSG00000102886	ENSG00000102886.15	GDPD3	9	9	1	275	228	89	98	84	610	2955	108	3203
ENSG00000102890	ENSG00000102890.16	ELMO3	8	19	0.421053	148	90	194	190	89	106	81	416	84	99	103	97	112	93	101	114	103	87	81
ENSG00000102891	ENSG00000102891.4	MT4	1	2	0.5	2591	1024
ENSG00000102893	ENSG00000102893.18	PHKB	1	30	0.0333333	35972	2267	3096	8574	3748	31831	32746	7309	1141	4397	579	2158	14294	30114	508	6840	483	1339	204	9584	89	899	1876	1150	4239	19623	4202	2873	1959	640
ENSG00000102897	ENSG00000102897.10	LYRM1	1	3	0.333333	14666	4407	3785
ENSG00000102898	ENSG00000102898.13	NUTF2	1	4	0.25	18116	3110	89	2200
ENSG00000102900	ENSG00000102900.13	NUP93	3	21	0.142857	18022	10111	39820	6965	13031	2765	2113	5130	1418	1156	287	826	721	115	291	1822	890	1225	451	2100	2665
ENSG00000102901	ENSG00000102901.13	CENPT	1	15	0.0666667	11742	237	1071	1204	139	119	121	141	217	667	301	248	579	88	83
ENSG00000102904	ENSG00000102904.15	TSNAXIP1	1	15	0.0666667	7105	6437	147	2400	863	357	394	80	75	154	129	118	176	97	173
ENSG00000102908	ENSG00000102908.23	NFAT5	2	14	0.142857	2120	57854	20499	5649	2180	3927	10077	124	6914	7551	5969	660	896	980
ENSG00000102910	ENSG00000102910.14	LONP2	11	14	0.785714	7509	4244	1876	2683	1190	7143	7063	18535	3496	3383	30910	13148	385	3290
ENSG00000102921	ENSG00000102921.8	N4BP1	1	6	0.166667	47330	7084	2056	3271	1752	2885
ENSG00000102924	ENSG00000102924.12	CBLN1	2	2	1	159	1321
ENSG00000102931	ENSG00000102931.8	ARL2BP	2	5	0.4	674	2395	1123	558	1658
ENSG00000102934	ENSG00000102934.10	PLLP	1	3	0.333333	22335	3312	1432
ENSG00000102935	ENSG00000102935.12	ZNF423	5	7	0.714286	66188	58515	91896	9405	100675	1623	32319
ENSG00000102962	ENSG00000102962.5	CCL22	2	2	1	1547	2943
ENSG00000102967	ENSG00000102967.12	DHODH	4	8	0.5	3264	2210	2351	4017	1050	689	155	511
ENSG00000102970	ENSG00000102970.11	CCL17	1	3	0.333333	9037	1078	566
ENSG00000102974	ENSG00000102974.16	CTCF	2	11	0.181818	8423	39559	337	4623	3818	624	4963	1654	845	7156	836
ENSG00000102977	ENSG00000102977.18	ACD	9	11	0.818182	76	107	88	117	111	149	111	78	192	132	77
ENSG00000102978	ENSG00000102978.13	POLR2C	4	8	0.5	218	2874	153	2937	416	199	150	620
ENSG00000102981	ENSG00000102981.10	PARD6A	1	2	0.5	353	218
ENSG00000102984	ENSG00000102984.15	ZNF821	3	7	0.428571	634	3187	11869	2863	660	2195	1103
ENSG00000102996	ENSG00000102996.5	MMP15	1	9	0.111111	10959	645	1480	354	918	360	840	151	1379
ENSG00000103005	ENSG00000103005.13	USB1	2	6	0.333333	897	7283	4160	3007	1532	1085
ENSG00000103018	ENSG00000103018.18	CYB5B	1	4	0.25	22292	836	10948	3308
ENSG00000103021	ENSG00000103021.10	CCDC113	7	8	0.875	2611	1144	4208	1330	2450	4938	10895	1053
ENSG00000103023	ENSG00000103023.12	PRSS54	4	6	0.666667	677	162	2595	4763	1215	3832
ENSG00000103024	ENSG00000103024.8	NME3	4	4	1	78	108	76	114
ENSG00000103034	ENSG00000103034.15	NDRG4	1	14	0.0714286	3528	250	84	167	1737	84	297	792	83	962	144	111	1292	738
ENSG00000103035	ENSG00000103035.11	PSMD7	1	6	0.166667	3126	845	410	559	2010	894
ENSG00000103037	ENSG00000103037.12	SETD6	5	7	0.714286	226	104	134	135	1122	169	180
ENSG00000103042	ENSG00000103042.9	SLC38A7	2	11	0.181818	538	3713	962	221	908	979	234	3696	851	877	2625
ENSG00000103043	ENSG00000103043.15	VAC14	14	18	0.777778	14431	345	863	555	558	305	1029	929	8617	9083	275	17960	12795	32683	1379	1515	2572	4730
ENSG00000103044	ENSG00000103044.11	HAS3	1	3	0.333333	3608	3409	800
ENSG00000103047	ENSG00000103047.8	TANGO6	15	17	0.882353	16172	2420	4017	7933	2827	2267	19803	1781	4938	1635	9682	8348	2154	43732	48659	17328	43063
ENSG00000103051	ENSG00000103051.21	COG4	8	18	0.444444	3641	1908	3116	1902	2217	527	766	7314	2902	549	789	5873	6360	1031	553	226	276	214
ENSG00000103056	ENSG00000103056.12	SMPD3	1	8	0.125	61693	14210	5766	110	884	217	1736	295
ENSG00000103061	ENSG00000103061.13	SLC7A6OS	2	4	0.5	121	6102	1524	975
ENSG00000103064	ENSG00000103064.15	SLC7A6	3	10	0.3	2016	7969	12496	2524	668	225	3043	1562	113	423
ENSG00000103066	ENSG00000103066.13	PLA2G15	2	5	0.4	3736	5472	244	385	3155
ENSG00000103067	ENSG00000103067.14	ESRP2	2	14	0.142857	85	1526	111	342	511	73	73	82	142	107	105	150	286	73
ENSG00000103089	ENSG00000103089.9	FA2H	1	6	0.166667	34370	12636	912	7064	2388	2077
ENSG00000103091	ENSG00000103091.15	WDR59	1	25	0.04	19141	9162	4931	1659	1161	5692	4471	14146	1822	3938	1669	132	3507	2280	164	523	4807	10134	1113	2668	1383	413	1286	474	11208
ENSG00000103111	ENSG00000103111.15	MON1B	5	5	1	217	1817	557	380	2425
ENSG00000103121	ENSG00000103121.9	CMC2	2	3	0.666667	9304	15436	5626
ENSG00000103126	ENSG00000103126.15	AXIN1	2	10	0.2	5262	31464	4473	5531	6052	495	3337	2190	1582	1191
ENSG00000103145	ENSG00000103145.11	HCFC1R1	1	3	0.333333	316	112	234
ENSG00000103148	ENSG00000103148.17	NPRL3	3	13	0.230769	307	7558	11266	1750	4525	2015	10015	2070	4819	493	2693	822	1827
ENSG00000103150	ENSG00000103150.7	MLYCD	1	4	0.25	7314	1026	3935	2588
ENSG00000103152	ENSG00000103152.12	MPG	2	3	0.666667	1091	3351	2144
ENSG00000103154	ENSG00000103154.10	NECAB2	5	12	0.416667	3301	6268	2286	165	9366	3671	188	2527	935	2406	1023	401
ENSG00000103160	ENSG00000103160.12	HSDL1	1	5	0.2	9474	4216	670	210	4819
ENSG00000103168	ENSG00000103168.17	TAF1C	1	14	0.0714286	1840	1072	189	76	94	635	143	78	82	128	141	698	86	94
ENSG00000103174	ENSG00000103174.13	NAGPA	9	9	1	100	1388	1251	1376	694	86	466	79	1449
ENSG00000103175	ENSG00000103175.11	WFDC1	1	6	0.166667	17845	5118	1075	4847	2421	2366
ENSG00000103184	ENSG00000103184.12	SEC14L5	2	15	0.133333	827	28170	442	2486	942	4317	394	3610	111	2476	2340	1303	934	2446	3585
ENSG00000103187	ENSG00000103187.8	COTL1	2	3	0.666667	254	27238	23149
ENSG00000103194	ENSG00000103194.16	USP10	1	13	0.0769231	33323	6805	4263	13042	555	418	225	2713	997	3929	4182	2474	3669
ENSG00000103196	ENSG00000103196.12	CRISPLD2	1	14	0.0714286	18288	7050	3480	1050	4045	12067	1810	3530	483	797	3474	2998	8645	17224
ENSG00000103197	ENSG00000103197.18	TSC2	16	41	0.390244	521	1646	2855	843	961	676	399	335	1568	1796	1057	488	371	1218	1091	4820	931	167	306	485	1216	1409	175	320	1012	1305	79	128	495	1217	637	1190	411	235	203	870	352	991	106	87	120
ENSG00000103199	ENSG00000103199.14	ZNF500	5	5	1	940	2808	237	1682	7433
ENSG00000103202	ENSG00000103202.13	NME4	1	4	0.25	1676	255	146	479
ENSG00000103222	ENSG00000103222.20	ABCC1	1	30	0.0333333	58016	1783	4589	1867	16487	3301	7846	1155	2128	4420	3275	11860	3339	4596	2950	3887	3281	3413	12038	4020	4501	3183	6898	2614	894	5877	2414	1969	1719	2614
ENSG00000103226	ENSG00000103226.19	NOMO3	29	30	0.966667	4069	2860	3264	1806	2220	3460	882	332	3197	182	5343	1397	297	1398	1864	2989	548	2860	85	936	145	1926	1178	1399	908	1693	2278	2236	5789	423
ENSG00000103227	ENSG00000103227.19	LMF1	3	10	0.3	16121	20102	23164	17858	13269	8228	278	662	826	14237
ENSG00000103241	ENSG00000103241.7	FOXF1	1	1	1	1376
ENSG00000103245	ENSG00000103245.14	CIAO3	2	10	0.2	1181	2313	787	1394	389	801	924	598	564	187
ENSG00000103248	ENSG00000103248.19	MTHFSD	7	7	1	417	2498	3455	1814	4345	278	9215
ENSG00000103249	ENSG00000103249.19	CLCN7	1	24	0.0416667	9495	3592	132	456	288	1230	1350	356	1047	317	480	668	516	940	1038	956	1169	182	199	196	640	86	305	288
ENSG00000103253	ENSG00000103253.19	HAGHL	1	7	0.142857	350	86	82	79	189	113	199
ENSG00000103254	ENSG00000103254.10	ANTKMT	4	4	1	161	98	142	174
ENSG00000103257	ENSG00000103257.9	SLC7A5	1	9	0.111111	17035	10568	576	603	884	772	1197	1906	1388
ENSG00000103260	ENSG00000103260.9	METRN	2	3	0.666667	190	948	78
ENSG00000103264	ENSG00000103264.18	FBXO31	1	8	0.125	23038	13044	3408	646	6612	697	1017	2375
ENSG00000103266	ENSG00000103266.11	STUB1	1	6	0.166667	467	87	189	139	88	82
ENSG00000103269	ENSG00000103269.14	RHBDL1	1	7	0.142857	506	174	74	156	70	79	81
ENSG00000103274	ENSG00000103274.11	NUBP1	9	10	0.9	78	3077	5333	3042	936	1092	3336	282	6089	1014
ENSG00000103275	ENSG00000103275.21	UBE2I	4	6	0.666667	4246	196	1277	4447	154	4212
ENSG00000103310	ENSG00000103310.11	ZP2	4	18	0.222222	90	1114	383	2640	1062	146	1015	96	778	833	80	101	147	1490	76	707	929	143
ENSG00000103313	ENSG00000103313.14	MEFV	2	9	0.222222	1520	4377	426	1662	468	1936	186	361	165
ENSG00000103316	ENSG00000103316.12	CRYM	3	7	0.428571	497	1836	5640	2052	5395	698	2408
ENSG00000103319	ENSG00000103319.12	EEF2K	1	17	0.0588235	18974	18654	4024	1838	459	5425	355	257	723	1766	2580	1630	1509	163	6749	6447	3510
ENSG00000103326	ENSG00000103326.12	CAPN15	3	13	0.230769	5916	2030	10674	705	86	143	1463	84	386	88	74	91	297
ENSG00000103335	ENSG00000103335.22	PIEZO1	1	50	0.02	35421	6961	204	436	2741	127	121	119	81	819	230	901	81	76	111	301	160	133	545	71	424	4044	364	80	71	91	599	75	335	1037	542	74	85	147	185	151	81	107	417	83	101	108	80	2362	124	74	75	83	78	78
ENSG00000103342	ENSG00000103342.13	GSPT1	1	14	0.0714286	17333	112	1054	1570	3814	3311	638	165	1196	2085	5434	1231	156	2589
ENSG00000103343	ENSG00000103343.13	ZNF174	2	2	1	2019	3672
ENSG00000103351	ENSG00000103351.13	CLUAP1	6	11	0.545455	3630	1499	1873	3914	3029	4311	3121	3112	4083	2110	3280
ENSG00000103353	ENSG00000103353.16	UBFD1	5	6	0.833333	182	1188	2529	353	4256	3410
ENSG00000103355	ENSG00000103355.14	PRSS33	1	6	0.166667	928	380	127	152	203	199
ENSG00000103356	ENSG00000103356.18	EARS2	3	8	0.375	4900	7445	9153	2122	2759	111	4122	789
ENSG00000103363	ENSG00000103363.16	ELOB	3	3	1	109	1436	3348
ENSG00000103365	ENSG00000103365.15	GGA2	1	16	0.0625	14542	1315	844	1559	2967	1815	557	3010	2152	757	853	381	3306	4738	999	1185
ENSG00000103375	ENSG00000103375.11	AQP8	2	5	0.4	140	4011	2778	2491	1241
ENSG00000103381	ENSG00000103381.12	CPPED1	2	3	0.666667	22303	76135	39508
ENSG00000103404	ENSG00000103404.15	USP31	1	15	0.0666667	40454	1558	93	636	2977	11514	2788	537	1429	595	2302	2266	6065	1524	2428
ENSG00000103415	ENSG00000103415.12	HMOX2	1	5	0.2	28996	1284	700	1207	90
ENSG00000103423	ENSG00000103423.14	DNAJA3	1	11	0.0909091	8291	2884	3889	692	596	1499	2157	1718	1551	4313	618
ENSG00000103429	ENSG00000103429.11	BFAR	1	7	0.142857	11255	3778	1211	5092	6681	2803	2563
ENSG00000103449	ENSG00000103449.13	SALL1	1	2	0.5	9020	1135
ENSG00000103460	ENSG00000103460.17	TOX3	1	6	0.166667	78062	4320	13387	4055	1637	4307
ENSG00000103479	ENSG00000103479.17	RBL2	21	21	1	4219	3511	4183	4596	1620	92	886	4608	2123	701	1570	1074	1455	2746	197	82	8231	660	575	901	8294
ENSG00000103485	ENSG00000103485.19	QPRT	1	3	0.333333	15453	1796	71
ENSG00000103489	ENSG00000103489.12	XYLT1	1	11	0.0909091	112383	98513	58333	2067	39302	17459	2621	3619	6611	9686	8628
ENSG00000103490	ENSG00000103490.14	PYCARD	2	2	1	213	305
ENSG00000103494	ENSG00000103494.16	RPGRIP1L	22	26	0.846154	3072	4343	3786	4100	1286	11310	2000	1286	6500	5991	307	781	863	3484	3419	2960	4149	168	2621	455	1182	14082	3010	7973	5352	3292
ENSG00000103495	ENSG00000103495.15	MAZ	4	4	1	84	401	276	1335
ENSG00000103496	ENSG00000103496.15	STX4	5	10	0.5	177	111	136	433	2885	79	319	893	71	93
ENSG00000103502	ENSG00000103502.14	CDIPT	2	5	0.4	94	1326	443	1057	107
ENSG00000103507	ENSG00000103507.14	BCKDK	1	11	0.0909091	567	92	93	293	80	76	188	329	80	479	93
ENSG00000103510	ENSG00000103510.20	KAT8	3	10	0.3	2293	78	6520	100	696	1877	109	95	139	294
ENSG00000103512	ENSG00000103512.16	NOMO1	29	30	0.966667	4390	2865	3266	1802	2215	3458	884	332	3190	182	5357	1397	297	1399	1856	2985	549	2706	85	936	145	1930	1180	1401	908	1694	2278	2233	5782	423
ENSG00000103522	ENSG00000103522.17	IL21R	1	8	0.125	27437	4226	3038	5274	1425	457	730	2445
ENSG00000103528	ENSG00000103528.17	SYT17	7	7	1	4098	652	6812	2988	38897	1517	42041
ENSG00000103534	ENSG00000103534.17	TMC5	1	21	0.047619	12320	9319	3254	5291	10603	2945	408	2057	3447	2262	1881	3163	1912	1841	5479	172	3068	1581	2033	2754	756
ENSG00000103540	ENSG00000103540.17	CCP110	2	13	0.153846	3778	4393	3395	3069	1099	556	117	1802	195	606	521	1480	3181
ENSG00000103544	ENSG00000103544.16	VPS35L	26	30	0.866667	9104	4473	3527	1856	3929	2396	10136	9789	6454	699	1300	5698	494	9368	1470	831	1013	3271	4421	2358	2295	2409	2834	2499	1516	17069	12925	8962	8030	729
ENSG00000103546	ENSG00000103546.19	SLC6A2	4	14	0.285714	474	12596	2241	12967	6636	1957	1164	822	1559	443	985	484	1556	388
ENSG00000103549	ENSG00000103549.22	RNF40	17	19	0.894737	114	440	132	619	552	121	97	663	96	182	1017	87	88	101	198	76	2232	115	1747
ENSG00000103550	ENSG00000103550.14	KNOP1	4	4	1	3120	2677	785	3287
ENSG00000103569	ENSG00000103569.10	AQP9	1	5	0.2	27996	6268	1712	4091	4615
ENSG00000103591	ENSG00000103591.13	AAGAB	5	9	0.555556	17738	125	339	4081	22269	803	4413	446	649
ENSG00000103599	ENSG00000103599.20	IQCH	4	20	0.2	6324	1727	16178	57462	6967	13153	2425	12225	704	11502	3811	6284	4550	16625	4239	43549	10398	14184	4193	6266
ENSG00000103642	ENSG00000103642.12	LACTB	5	5	1	407	4156	303	1795	11629
ENSG00000103647	ENSG00000103647.13	CORO2B	1	11	0.0909091	65882	49779	15475	660	2218	517	551	3386	333	178	6290
ENSG00000103653	ENSG00000103653.17	CSK	1	12	0.0833333	15512	302	97	333	920	175	76	89	419	99	106	247
ENSG00000103657	ENSG00000103657.14	HERC1	1	77	0.012987	58177	10502	5726	1426	1111	580	1419	3166	108	1508	640	12068	1578	3274	128	1397	2133	1936	4284	88	2100	2636	457	5943	7783	2388	1229	224	154	1397	1763	841	3053	5582	376	1711	2727	1647	2797	3065	205	1324	1265	962	727	1036	1017	2185	132	1417	1577	1033	1327	1525	2386	385	1441	345	1313	1024	1375	174	767	1362	1072	762	1036	2073	1650	2522	1657	267	833	6132	509	3211	2984
ENSG00000103671	ENSG00000103671.10	TRIP4	11	12	0.916667	5981	1282	2074	2924	5508	3153	4256	4329	5302	1384	19374	9888
ENSG00000103707	ENSG00000103707.10	MTFMT	6	8	0.75	2364	3036	2055	1241	3669	10244	1176	1597
ENSG00000103710	ENSG00000103710.11	RASL12	2	4	0.5	2459	5798	727	3152
ENSG00000103723	ENSG00000103723.17	AP3B2	1	26	0.0384615	20140	145	326	7155	241	92	81	242	374	1561	301	287	636	9527	1171	153	303	344	391	180	326	204	441	245	1841	134
ENSG00000103740	ENSG00000103740.10	ACSBG1	1	13	0.0769231	26268	13275	485	305	10720	89	320	1032	974	718	4089	545	2063
ENSG00000103742	ENSG00000103742.12	IGDCC4	1	19	0.0526316	11422	700	7690	1404	3816	670	491	545	879	990	152	1541	743	305	221	1792	491	715	534
ENSG00000103769	ENSG00000103769.10	RAB11A	4	4	1	7706	234	1715	7949
ENSG00000103811	ENSG00000103811.18	CTSH	1	11	0.0909091	5719	1716	1567	597	2519	865	1957	1630	2272	2215	787
ENSG00000103852	ENSG00000103852.13	TTC23	9	13	0.692308	3660	3829	6284	6255	6668	2692	184	18491	24763	13182	5442	16748	1189
ENSG00000103855	ENSG00000103855.18	CD276	1	9	0.111111	15125	2536	178	572	178	3866	1174	1445	1763
ENSG00000103876	ENSG00000103876.14	FAH	5	13	0.384615	4924	1585	532	1786	5715	114	3832	765	1871	2445	2540	816	4970
ENSG00000103888	ENSG00000103888.17	CEMIP	1	29	0.0344828	93923	167	4747	848	1045	3038	3339	936	674	5397	746	10602	2258	10787	732	907	2483	917	3146	81	2684	1205	3213	908	3869	197	607	3862	1731
ENSG00000103932	ENSG00000103932.12	RPAP1	1	24	0.0416667	7017	295	282	496	576	3511	1043	295	1133	207	254	121	98	1749	736	123	416	284	514	217	590	2208	148	106
ENSG00000103942	ENSG00000103942.13	HOMER2	1	8	0.125	59689	17280	11013	5031	4228	2391	910	1247
ENSG00000103966	ENSG00000103966.11	EHD4	3	5	0.6	18318	10599	23444	9346	8517
ENSG00000103978	ENSG00000103978.17	TMEM87A	6	19	0.315789	1131	4030	3743	2840	193	16790	4318	2054	1012	3013	1952	2371	942	801	6670	419	1202	489	6053
ENSG00000103994	ENSG00000103994.18	ZNF106	1	21	0.047619	18658	6121	8894	5003	1065	1413	1607	564	1787	2259	365	1234	1713	7249	2992	773	1377	512	784	3109	444
ENSG00000103995	ENSG00000103995.14	CEP152	12	26	0.461538	5304	7511	217	81	1140	2548	1944	2235	4680	1742	779	8504	3405	627	755	142	4387	2124	3581	3433	3738	3450	552	2139	242	2312
ENSG00000104043	ENSG00000104043.15	ATP8B4	2	27	0.0740741	12114	32753	26662	2658	5764	27850	8621	5393	9127	6096	1392	6826	10561	27794	2709	7624	2968	1295	1799	15694	2840	552	17832	2852	9793	3970	1769
ENSG00000104044	ENSG00000104044.16	OCA2	23	23	1	17328	49484	4005	2968	2271	3943	2210	1174	24128	909	2957	1398	1580	16522	8954	2372	3265	25529	54204	604	19678	6329	89486
ENSG00000104047	ENSG00000104047.15	DTWD1	4	4	1	3990	6727	2233	8536
ENSG00000104055	ENSG00000104055.17	TGM5	6	12	0.5	6260	102	3365	2933	569	11768	1585	106	2979	539	1081	209
ENSG00000104059	ENSG00000104059.5	FAM189A1	1	10	0.1	188673	129296	55803	44588	14539	532	7501	2297	1505	1031
ENSG00000104064	ENSG00000104064.18	GABPB1	1	8	0.125	45186	5557	842	1560	354	11120	3299	7283
ENSG00000104067	ENSG00000104067.17	TJP1	2	27	0.0740741	21299	27288	1066	5521	3827	565	314	18357	1205	3916	2881	960	278	102	4413	945	301	5670	341	638	147	1182	5610	1794	2813	1222	2472
ENSG00000104081	ENSG00000104081.14	BMF	4	4	1	386	2167	1454	12291
ENSG00000104093	ENSG00000104093.14	DMXL2	1	43	0.0232558	46277	7497	3320	827	677	15972	1463	3075	3880	453	625	381	18495	2518	7188	4100	2574	3417	3276	2932	428	1616	4449	402	1600	1551	1996	2942	4911	532	689	1178	3718	802	81	1039	958	115	837	1509	1852	1298	935
ENSG00000104112	ENSG00000104112.9	SCG3	10	11	0.909091	679	509	94	4825	816	2790	3538	3327	1704	12088	5994
ENSG00000104129	ENSG00000104129.10	DNAJC17	1	10	0.1	27371	324	234	2595	249	599	444	594	518	5664
ENSG00000104131	ENSG00000104131.13	EIF3J	2	7	0.285714	86	13448	500	3030	2821	2598	695
ENSG00000104133	ENSG00000104133.16	SPG11	7	39	0.179487	2774	1128	1782	4828	189	2479	15228	4116	388	2161	3531	380	285	1355	4623	1826	2444	2234	2352	5392	1630	257	1321	428	623	2820	2916	3401	1077	8772	1156	726	2024	1019	1805	1118	207	1155	1245
ENSG00000104140	ENSG00000104140.7	RHOV	1	2	0.5	189	182
ENSG00000104142	ENSG00000104142.11	VPS18	2	4	0.5	1078	2827	145	1601
ENSG00000104147	ENSG00000104147.9	OIP5	2	4	0.5	258	12134	6303	3423
ENSG00000104154	ENSG00000104154.7	SLC30A4	3	7	0.428571	138	10679	20256	1685	1208	781	1293
ENSG00000104164	ENSG00000104164.12	BLOC1S6	2	4	0.5	4609	10823	2240	880
ENSG00000104177	ENSG00000104177.19	MYEF2	1	16	0.0625	9237	1229	1220	94	6128	690	544	118	4099	1507	291	302	301	1728	79	5960
ENSG00000104205	ENSG00000104205.16	SGK3	1	16	0.0625	80782	4709	5749	9405	8443	6194	2550	4451	96	3928	95	776	2341	3645	3482	8490
ENSG00000104213	ENSG00000104213.13	PDGFRL	2	5	0.4	12160	31285	7284	5293	8399
ENSG00000104218	ENSG00000104218.16	CSPP1	15	30	0.5	9704	2130	9425	5692	1659	1651	7304	2769	5996	1739	466	1543	2125	373	13129	5375	12179	4088	4310	394	2673	1816	592	7907	2740	2243	2136	10723	2704	1779
ENSG00000104219	ENSG00000104219.13	ZDHHC2	1	12	0.0833333	27935	1515	9078	1957	729	7241	2184	1839	329	4756	1822	3009
ENSG00000104221	ENSG00000104221.13	BRF2	3	3	1	974	1420	1640
ENSG00000104228	ENSG00000104228.13	TRIM35	1	5	0.2	12241	4153	3901	875	1034
ENSG00000104231	ENSG00000104231.11	ZFAND1	6	7	0.857143	3002	893	2134	91	764	10793	103
ENSG00000104237	ENSG00000104237.11	RP1	1	3	0.333333	4752	535	2381
ENSG00000104267	ENSG00000104267.10	CA2	2	6	0.333333	1156	8223	512	1381	1259	3394
ENSG00000104290	ENSG00000104290.11	FZD3	5	7	0.714286	5589	2691	17435	6312	23438	3986	6826
ENSG00000104299	ENSG00000104299.15	INTS9	1	16	0.0625	30310	9162	3403	8970	2258	21679	1030	15671	2556	5917	6834	2869	1902	4678	955	1566
ENSG00000104312	ENSG00000104312.8	RIPK2	6	10	0.6	4595	2358	4275	1811	876	7246	3889	2453	2634	596
ENSG00000104313	ENSG00000104313.20	EYA1	12	17	0.705882	5135	1552	20607	11828	319	4044	17831	404	27149	1934	25047	27579	112	963	105	4130	11735
ENSG00000104320	ENSG00000104320.15	NBN	5	15	0.333333	1669	1198	481	2410	6929	615	5856	5555	3169	1591	5351	1528	2773	6177	1413
ENSG00000104321	ENSG00000104321.11	TRPA1	17	26	0.653846	3431	2512	3464	1879	518	1037	2186	1573	699	1061	85	1568	987	1727	3570	539	6715	699	792	1525	1910	421	3674	3827	2048	697
ENSG00000104324	ENSG00000104324.16	CPQ	1	7	0.142857	139461	49642	44617	85929	63356	36514	76809
ENSG00000104325	ENSG00000104325.7	DECR1	5	9	0.555556	15562	1582	119	1736	15784	5787	2048	6681	98
ENSG00000104327	ENSG00000104327.7	CALB1	3	10	0.3	516	3578	9135	99	3022	2436	85	127	2399	342
ENSG00000104331	ENSG00000104331.9	BPNT2	1	4	0.25	13001	1889	11697	2126
ENSG00000104332	ENSG00000104332.12	SFRP1	2	2	1	5077	37971
ENSG00000104341	ENSG00000104341.17	LAPTM4B	1	6	0.166667	29244	9863	656	2959	5819	26243
ENSG00000104343	ENSG00000104343.21	UBE2W	1	5	0.2	48335	5131	14517	4747	11535
ENSG00000104356	ENSG00000104356.11	POP1	1	15	0.0666667	5945	4115	602	1437	3722	435	1822	122	3123	579	5679	2131	1478	5410	1204
ENSG00000104361	ENSG00000104361.10	NIPAL2	1	10	0.1	39915	1384	16248	13554	9977	7158	1914	7102	1119	1637
ENSG00000104365	ENSG00000104365.16	IKBKB	2	21	0.0952381	613	16428	1427	3169	11674	1067	2468	5296	1780	370	752	780	594	163	1088	1051	108	193	3475	3026	1699
ENSG00000104368	ENSG00000104368.19	PLAT	1	13	0.0769231	14282	1699	2300	917	333	2225	2190	696	1251	111	175	862	2745
ENSG00000104369	ENSG00000104369.5	JPH1	2	5	0.4	5288	55357	14209	7225	172
ENSG00000104371	ENSG00000104371.5	DKK4	1	3	0.333333	1104	766	401
ENSG00000104375	ENSG00000104375.17	STK3	6	10	0.6	50695	7367	17852	41964	512	110297	16242	31502	21051	70741
ENSG00000104381	ENSG00000104381.14	GDAP1	2	5	0.4	695	8670	1573	960	931
ENSG00000104388	ENSG00000104388.15	RAB2A	1	7	0.142857	41598	13122	12094	432	7042	26610	2025
ENSG00000104408	ENSG00000104408.11	EIF3E	10	12	0.833333	6699	1723	3754	1058	5802	678	10806	820	1695	11103	283	1059
ENSG00000104412	ENSG00000104412.8	EMC2	5	10	0.5	6124	491	2569	2725	13895	150	5760	818	2113	7401
ENSG00000104413	ENSG00000104413.18	ESRP1	4	15	0.266667	505	1218	2751	15989	130	2141	119	94	2752	3202	2636	3696	14305	4024	8963
ENSG00000104415	ENSG00000104415.14	CCN4	1	4	0.25	21650	7437	4548	1827
ENSG00000104419	ENSG00000104419.17	NDRG1	3	15	0.2	12804	3981	15579	2379	2816	741	1502	2181	3995	1668	788	1211	2225	2280	2903
ENSG00000104427	ENSG00000104427.13	ZC2HC1A	7	8	0.875	9622	2699	7787	2613	8033	907	16707	1999
ENSG00000104432	ENSG00000104432.14	IL7	2	5	0.4	6704	57989	1366	1976	2641
ENSG00000104435	ENSG00000104435.14	STMN2	1	4	0.25	25587	4480	13320	9752
ENSG00000104442	ENSG00000104442.10	ARMC1	3	6	0.5	6564	4861	8829	7705	84	677
ENSG00000104447	ENSG00000104447.13	TRPS1	5	6	0.833333	44786	3540	14129	16268	168548	3245
ENSG00000104450	ENSG00000104450.13	SPAG1	10	18	0.555556	3662	3393	11842	5433	519	565	2386	4139	2615	18821	390	6360	4741	5816	2122	5702	998	119
ENSG00000104472	ENSG00000104472.10	CHRAC1	1	2	0.5	2722	630
ENSG00000104490	ENSG00000104490.18	NCALD	1	3	0.333333	71213	26355	3384
ENSG00000104497	ENSG00000104497.15	SNX16	5	7	0.714286	2039	10095	5489	8397	12096	592	786
ENSG00000104499	ENSG00000104499.7	GML	1	3	0.333333	5547	607	5169
ENSG00000104517	ENSG00000104517.13	UBR5	1	58	0.0172414	50546	375	459	398	12978	507	690	2711	13073	82	1193	1078	3050	8457	827	1318	96	244	238	6003	915	3891	452	480	358	785	473	1110	103	83	92	866	110	4028	1186	590	815	578	174	3607	821	1185	96	1633	1143	88	2748	1283	950	930	1970	1668	541	2403	655	2016	1267	3117
ENSG00000104518	ENSG00000104518.11	GSDMD	1	10	0.1	880	224	633	230	265	318	130	77	97	140
ENSG00000104522	ENSG00000104522.16	GFUS	3	10	0.3	750	346	1190	89	170	91	346	147	228	230
ENSG00000104524	ENSG00000104524.14	PYCR3	1	5	0.2	1331	929	273	312	179
ENSG00000104529	ENSG00000104529.19	EEF1D	5	9	0.555556	4687	2565	2138	438	4890	74	326	299	181
ENSG00000104537	ENSG00000104537.17	ANXA13	1	10	0.1	24566	9941	4082	2667	106	1722	412	4250	4148	3250
ENSG00000104549	ENSG00000104549.12	SQLE	7	10	0.7	3481	2096	1685	1483	87	2193	6426	429	2056	881
ENSG00000104611	ENSG00000104611.12	SH2D4A	4	9	0.444444	5520	13226	1571	22345	3919	2757	9247	19657	1008
ENSG00000104613	ENSG00000104613.12	INTS10	16	16	1	608	1230	702	1920	780	431	758	1453	3846	1468	1058	3730	5687	1148	1465	5851
ENSG00000104626	ENSG00000104626.15	ERI1	6	6	1	4798	3393	4569	1891	1943	9327
ENSG00000104635	ENSG00000104635.15	SLC39A14	1	8	0.125	37287	3329	3540	2573	866	115	1370	1716
ENSG00000104643	ENSG00000104643.10	MTMR9	1	9	0.111111	10123	4720	4692	1175	3119	5234	1608	2793	2786
ENSG00000104660	ENSG00000104660.19	LEPROTL1	1	3	0.333333	6369	2326	1259
ENSG00000104671	ENSG00000104671.8	DCTN6	2	6	0.333333	7704	10909	1935	2193	1032	2444
ENSG00000104679	ENSG00000104679.12	R3HCC1	5	7	0.714286	348	382	712	891	1769	1395	1102
ENSG00000104687	ENSG00000104687.14	GSR	1	12	0.0833333	15441	2159	1672	4831	2957	3601	3324	3649	4961	2026	892	1234
ENSG00000104689	ENSG00000104689.10	TNFRSF10A	1	9	0.111111	12543	9354	728	1047	86	587	437	2061	5118
ENSG00000104691	ENSG00000104691.16	UBXN8	1	7	0.142857	7118	1516	1559	1977	4000	2343	2879
ENSG00000104695	ENSG00000104695.13	PPP2CB	1	6	0.166667	12564	1791	3299	113	2601	4889
ENSG00000104714	ENSG00000104714.14	ERICH1	2	5	0.4	15132	23248	18430	4496	3921
ENSG00000104722	ENSG00000104722.14	NEFM	2	2	1	731	1331
ENSG00000104723	ENSG00000104723.21	TUSC3	1	10	0.1	82511	27447	8692	2508	11450	56829	12808	4762	9325	6347
ENSG00000104728	ENSG00000104728.16	ARHGEF10	1	28	0.0357143	19239	14523	1781	4188	2089	2591	7320	3313	2470	2851	7861	746	1760	1983	4755	2119	3578	13493	388	178	1408	972	1963	635	4356	11538	7049	3921
ENSG00000104731	ENSG00000104731.14	KLHDC4	5	11	0.454545	3751	5471	1106	6384	18028	3627	12191	3054	1567	798	274
ENSG00000104738	ENSG00000104738.19	MCM4	10	16	0.625	116	301	372	88	357	85	1533	1474	957	2312	453	464	1388	1669	752	837
ENSG00000104755	ENSG00000104755.16	ADAM2	7	20	0.35	918	3136	9046	3156	415	11535	20669	417	1029	9812	7449	2140	109	5566	5264	5983	216	2680	1578	765
ENSG00000104756	ENSG00000104756.16	KCTD9	1	11	0.0909091	11948	1793	3618	912	198	2793	87	722	1927	692	2530
ENSG00000104760	ENSG00000104760.17	FGL1	1	7	0.142857	9875	3312	7477	245	5014	180	3796
ENSG00000104763	ENSG00000104763.20	ASAH1	1	13	0.0769231	8393	4150	1421	2493	2688	1226	761	538	227	1673	107	449	1211
ENSG00000104765	ENSG00000104765.16	BNIP3L	3	5	0.6	8012	3803	12697	123	1987
ENSG00000104774	ENSG00000104774.13	MAN2B1	14	23	0.608696	737	177	366	956	240	1940	2749	83	82	507	389	261	691	3233	92	1930	89	484	124	733	576	107	500
ENSG00000104783	ENSG00000104783.15	KCNN4	1	8	0.125	4066	1921	2056	2170	158	409	1255	450
ENSG00000104804	ENSG00000104804.8	TULP2	6	12	0.5	720	440	788	926	203	5366	1248	2389	1401	79	1550	905
ENSG00000104805	ENSG00000104805.16	NUCB1	4	12	0.333333	413	3415	1298	5263	1758	277	5161	245	71	1867	502	385
ENSG00000104808	ENSG00000104808.8	DHDH	3	6	0.5	1188	920	3253	2738	1792	316
ENSG00000104812	ENSG00000104812.15	GYS1	2	15	0.133333	1511	3916	1158	244	2623	344	618	3372	95	3190	280	3189	218	690	163
ENSG00000104814	ENSG00000104814.13	MAP4K1	30	30	1	171	123	1094	1749	97	159	90	1137	1305	110	1025	234	1425	78	78	1648	442	76	3883	1287	91	2330	101	188	547	310	209	84	2147	5464
ENSG00000104818	ENSG00000104818.15	CGB2	1	2	0.5	399	235
ENSG00000104823	ENSG00000104823.9	ECH1	3	9	0.333333	204	142	13502	86	186	541	97	276	139
ENSG00000104824	ENSG00000104824.18	HNRNPL	6	12	0.5	2265	1225	117	1545	93	3282	111	1080	295	745	114	603
ENSG00000104825	ENSG00000104825.17	NFKBIB	1	5	0.2	4803	81	1685	89	1071
ENSG00000104826	ENSG00000104826.15	LHB	1	2	0.5	352	236
ENSG00000104827	ENSG00000104827.12	CGB3	1	2	0.5	353	235
ENSG00000104833	ENSG00000104833.12	TUBB4A	3	3	1	532	117	5065
ENSG00000104835	ENSG00000104835.15	SARS2	1	15	0.0666667	4169	3937	570	80	1242	218	948	235	282	85	87	1409	91	130	91
ENSG00000104848	ENSG00000104848.2	KCNA7	1	1	1	1152
ENSG00000104852	ENSG00000104852.15	SNRNP70	4	9	0.444444	768	3729	112	7906	150	2685	3162	2889	82
ENSG00000104853	ENSG00000104853.16	CLPTM1	2	13	0.153846	6495	11011	1228	2745	7757	1151	603	656	2221	264	292	859	210
ENSG00000104856	ENSG00000104856.15	RELB	4	11	0.363636	1263	6817	2113	9776	3118	185	3150	3541	1494	138	2876
ENSG00000104859	ENSG00000104859.15	CLASRP	2	20	0.1	1075	11759	622	205	3272	1215	1369	1024	86	1526	1816	115	2706	420	365	585	77	773	432	241
ENSG00000104863	ENSG00000104863.12	LIN7B	4	5	0.8	407	292	931	1382	333
ENSG00000104866	ENSG00000104866.11	PPP1R37	1	12	0.0833333	44986	1624	224	715	619	91	1062	1220	98	92	340	90
ENSG00000104870	ENSG00000104870.13	FCGRT	4	6	0.666667	636	408	77	10020	680	436
ENSG00000104872	ENSG00000104872.11	PIH1D1	3	8	0.375	636	1127	1412	92	359	238	329	127
ENSG00000104879	ENSG00000104879.5	CKM	4	7	0.571429	3089	1541	2227	3544	3216	758	532
ENSG00000104880	ENSG00000104880.19	ARHGEF18	10	28	0.357143	13539	9906	2648	772	1636	670	1750	1797	167	57140	1170	146	2151	2588	3980	2200	2611	2108	1212	2157	1483	604	2227	96	95	1140	772	96
ENSG00000104881	ENSG00000104881.16	PPP1R13L	1	12	0.0833333	6659	116	946	108	78	281	3095	5699	91	95	2835	2298
ENSG00000104883	ENSG00000104883.8	PEX11G	3	4	0.75	2924	3626	3656	877
ENSG00000104884	ENSG00000104884.17	ERCC2	12	22	0.545455	303	985	77	186	3471	87	290	92	115	74	2100	3824	86	102	1541	813	1395	86	266	96	153	487
ENSG00000104885	ENSG00000104885.19	DOT1L	1	27	0.037037	16447	5098	3802	1216	2448	731	5306	2760	3949	776	1254	1423	110	243	538	1696	208	484	1684	189	681	2189	1753	721	1901	730	2657
ENSG00000104886	ENSG00000104886.12	PLEKHJ1	3	5	0.6	164	94	1521	88	92
ENSG00000104888	ENSG00000104888.10	SLC17A7	1	11	0.0909091	4516	1262	285	78	555	91	765	159	1070	195	202
ENSG00000104889	ENSG00000104889.7	RNASEH2A	6	7	0.857143	207	126	89	2564	108	2678	121
ENSG00000104892	ENSG00000104892.17	KLC3	1	12	0.0833333	4687	744	672	424	485	86	507	738	82	89	206	268
ENSG00000104894	ENSG00000104894.12	CD37	2	7	0.285714	104	1122	113	703	670	393	837
ENSG00000104897	ENSG00000104897.10	SF3A2	1	8	0.125	6480	999	117	666	1197	79	571	104
ENSG00000104899	ENSG00000104899.8	AMH	1	4	0.25	592	172	88	90
ENSG00000104901	ENSG00000104901.7	DKKL1	4	4	1	573	754	143	8831
ENSG00000104903	ENSG00000104903.5	LYL1	1	3	0.333333	1335	88	922
ENSG00000104907	ENSG00000104907.13	TRMT1	7	16	0.4375	221	93	228	159	2267	78	2398	156	76	84	83	1521	100	1967	90	185
ENSG00000104915	ENSG00000104915.15	STX10	4	7	0.571429	241	134	407	3633	417	92	90
ENSG00000104918	ENSG00000104918.8	RETN	2	3	0.666667	195	376	320
ENSG00000104921	ENSG00000104921.15	FCER2	8	10	0.8	2169	884	331	766	228	160	98	6267	140	728
ENSG00000104936	ENSG00000104936.20	DMPK	1	14	0.0714286	2323	255	79	622	272	253	76	2292	2196	712	105	171	289	330
ENSG00000104938	ENSG00000104938.18	CLEC4M	2	6	0.333333	80	1708	369	448	708	1209
ENSG00000104941	ENSG00000104941.8	RSPH6A	2	5	0.4	3686	5586	1987	1556	4339
ENSG00000104946	ENSG00000104946.14	TBC1D17	13	16	0.8125	398	256	1706	865	565	89	363	80	574	507	89	99	2717	144	396	106
ENSG00000104951	ENSG00000104951.16	IL4I1	5	7	0.714286	652	94	634	598	2794	297	370
ENSG00000104953	ENSG00000104953.20	TLE6	5	16	0.3125	587	1815	1355	564	4639	91	117	351	107	116	932	221	2057	1447	436	804
ENSG00000104957	ENSG00000104957.14	YJU2B	1	9	0.111111	3653	2477	1854	1138	312	1021	89	3026	152
ENSG00000104964	ENSG00000104964.15	TLE5	2	6	0.333333	916	3417	1322	585	1469	79
ENSG00000104967	ENSG00000104967.8	NOVA2	3	3	1	12113	7063	12834
ENSG00000104969	ENSG00000104969.11	SGTA	1	11	0.0909091	14141	1282	359	1850	1428	1008	983	2165	1474	235	1403
ENSG00000104972	ENSG00000104972.16	LILRB1	13	14	0.928571	392	163	193	147	226	255	319	282	619	340	79	260	884	79
ENSG00000104973	ENSG00000104973.19	MED25	3	17	0.176471	95	555	9152	422	695	139	292	95	445	474	78	150	2570	356	121	280	440
ENSG00000104974	ENSG00000104974.12	LILRA1	7	9	0.777778	415	162	188	147	236	253	2744	1225	148
ENSG00000104976	ENSG00000104976.13	SNAPC2	1	4	0.25	873	162	261	97
ENSG00000104979	ENSG00000104979.9	C19orf53	2	2	1	77	3344
ENSG00000104980	ENSG00000104980.8	TIMM44	10	12	0.833333	2409	2904	2881	826	85	293	552	88	1438	2971	309	350
ENSG00000104983	ENSG00000104983.8	CCDC61	1	13	0.0769231	7503	252	3057	1423	6747	85	626	94	300	157	177	773	139
ENSG00000104998	ENSG00000104998.4	IL27RA	2	13	0.153846	413	7004	87	2542	103	3364	92	2362	73	1443	723	179	122
ENSG00000105011	ENSG00000105011.9	ASF1B	1	3	0.333333	10110	4413	866
ENSG00000105048	ENSG00000105048.18	TNNT1	6	13	0.461538	1992	104	300	214	868	3623	554	225	2808	748	2898	138	926
ENSG00000105053	ENSG00000105053.11	VRK3	12	14	0.857143	4619	4421	6638	1409	6714	3219	2228	271	1861	3088	1146	7358	1712	2298
ENSG00000105058	ENSG00000105058.12	FAM32A	2	3	0.666667	107	4754	313
ENSG00000105063	ENSG00000105063.19	PPP6R1	1	23	0.0434783	11325	1198	89	79	2631	96	526	85	159	644	121	87	142	91	2434	91	4431	92	133	106	525	89	81
ENSG00000105072	ENSG00000105072.9	C19orf44	1	8	0.125	4326	1513	3320	2724	3025	1387	2566	2752
ENSG00000105085	ENSG00000105085.11	MED26	1	2	0.5	49462	652
ENSG00000105088	ENSG00000105088.9	OLFM2	1	5	0.2	75509	2783	232	349	1943
ENSG00000105122	ENSG00000105122.13	RASAL3	2	17	0.117647	127	2423	174	96	801	1547	102	493	645	253	1210	94	93	651	291	549	106
ENSG00000105127	ENSG00000105127.10	AKAP8	9	13	0.692308	2698	2340	537	445	503	219	1772	1823	5983	287	750	1785	3596
ENSG00000105131	ENSG00000105131.8	EPHX3	4	6	0.666667	107	379	148	2861	89	108
ENSG00000105135	ENSG00000105135.16	ILVBL	6	15	0.4	586	1348	131	85	87	2611	466	115	1150	1358	86	80	79	178	135
ENSG00000105136	ENSG00000105136.22	ZNF419	1	4	0.25	2163	1285	515	644
ENSG00000105137	ENSG00000105137.13	SYDE1	1	7	0.142857	1534	306	172	577	192	553	988
ENSG00000105141	ENSG00000105141.6	CASP14	1	6	0.166667	2560	1203	101	1199	155	451
ENSG00000105143	ENSG00000105143.13	SLC1A6	1	9	0.111111	6391	831	3229	3941	1973	5292	2146	1072	2537
ENSG00000105146	ENSG00000105146.14	AURKC	5	6	0.833333	435	245	317	779	1275	188
ENSG00000105171	ENSG00000105171.10	POP4	1	6	0.166667	2331	1699	1229	177	1692	1271
ENSG00000105173	ENSG00000105173.14	CCNE1	4	11	0.363636	379	110	192	4099	123	3160	873	178	109	94	1051
ENSG00000105176	ENSG00000105176.18	URI1	1	10	0.1	28528	13995	980	18943	198	1761	1366	1740	1048	2355
ENSG00000105185	ENSG00000105185.12	PDCD5	2	5	0.4	867	2717	804	950	323
ENSG00000105186	ENSG00000105186.16	ANKRD27	1	28	0.0357143	16025	9121	3066	1979	693	87	78	87	977	1638	818	7861	2552	556	1255	745	3254	2868	114	1626	1808	7825	1680	1410	2136	1964	195	1325
ENSG00000105193	ENSG00000105193.9	RPS16	2	4	0.5	139	1845	95	103
ENSG00000105197	ENSG00000105197.11	TIMM50	4	10	0.4	921	851	218	2387	85	379	105	1565	321	1073
ENSG00000105198	ENSG00000105198.12	LGALS13	1	3	0.333333	2018	499	1834
ENSG00000105202	ENSG00000105202.9	FBL	1	8	0.125	5503	101	86	1027	1191	1042	1742	105
ENSG00000105204	ENSG00000105204.14	DYRK1B	1	10	0.1	2054	1021	100	347	1296	640	84	297	385	93
ENSG00000105205	ENSG00000105205.7	CLC	1	3	0.333333	2864	503	2777
ENSG00000105219	ENSG00000105219.10	CCNP	1	4	0.25	1563	78	941	84
ENSG00000105220	ENSG00000105220.17	GPI	9	17	0.529412	956	347	1731	8800	148	1052	512	1903	11728	419	142	2234	150	2549	220	87	115
ENSG00000105221	ENSG00000105221.18	AKT2	1	13	0.0769231	19829	8167	1656	12470	464	1827	1071	813	1583	152	539	115	1093
ENSG00000105223	ENSG00000105223.21	PLD3	1	12	0.0833333	16949	488	99	88	780	2028	81	1435	2607	1988	1011	100
ENSG00000105227	ENSG00000105227.16	PRX	1	6	0.166667	4954	83	126	4043	4889	649
ENSG00000105229	ENSG00000105229.7	PIAS4	2	10	0.2	5135	10686	4025	322	119	82	4063	246	3793	111
ENSG00000105245	ENSG00000105245.9	NUMBL	7	9	0.777778	3464	2354	1448	91	1670	3495	3582	3323	1759
ENSG00000105246	ENSG00000105246.6	EBI3	4	4	1	1573	1805	1359	2111
ENSG00000105248	ENSG00000105248.16	YJU2	6	7	0.857143	2057	1698	3183	3752	3570	5509	809
ENSG00000105251	ENSG00000105251.11	SHD	4	5	0.8	2509	78	1538	3338	2084
ENSG00000105254	ENSG00000105254.12	TBCB	2	5	0.4	366	4525	720	3732	144
ENSG00000105255	ENSG00000105255.11	FSD1	7	12	0.583333	1184	156	1552	2289	179	1245	5130	1065	366	4034	110	96
ENSG00000105258	ENSG00000105258.9	POLR2I	2	5	0.4	84	246	87	110	197
ENSG00000105261	ENSG00000105261.8	OVOL3	2	3	0.666667	72	1326	488
ENSG00000105270	ENSG00000105270.15	CLIP3	7	13	0.538462	308	4920	86	204	320	1514	5089	144	906	69	204	406	694
ENSG00000105278	ENSG00000105278.12	ZFR2	1	18	0.0555556	33981	994	1785	103	3649	2063	1826	1045	601	1049	946	2199	2715	2453	426	1766	1602	1046
ENSG00000105281	ENSG00000105281.12	SLC1A5	4	7	0.571429	2840	372	1547	3474	1269	101	1227
ENSG00000105287	ENSG00000105287.13	PRKD2	14	17	0.823529	2129	2824	6257	103	3056	82	2948	498	3023	1889	125	1028	901	7788	2986	3277	297
ENSG00000105289	ENSG00000105289.15	TJP3	1	20	0.05	19862	123	1314	224	1228	1714	414	1130	229	229	2233	233	1417	3175	1976	403	80	917	2056	397
ENSG00000105290	ENSG00000105290.13	APLP1	10	16	0.625	883	1085	208	262	112	446	1025	790	78	1647	1101	256	475	235	121	125
ENSG00000105298	ENSG00000105298.14	CACTIN	6	9	0.666667	2433	2885	434	884	90	4285	810	98	644
ENSG00000105321	ENSG00000105321.14	CCDC9	5	11	0.454545	1720	155	1657	165	3763	86	1664	3614	99	393	86
ENSG00000105323	ENSG00000105323.18	HNRNPUL1	7	14	0.5	3424	3736	1746	2103	2778	1986	10969	1826	97	6849	960	1022	1414	581
ENSG00000105325	ENSG00000105325.15	FZR1	1	13	0.0769231	16481	2809	126	75	593	568	2977	856	94	321	643	1022	281
ENSG00000105327	ENSG00000105327.18	BBC3	3	3	1	2482	1403	4645
ENSG00000105329	ENSG00000105329.11	TGFB1	5	6	0.833333	4234	3430	2499	139	9601	917
ENSG00000105339	ENSG00000105339.11	DENND3	1	22	0.0454545	7699	1230	3065	2823	6574	665	4011	4661	2545	1756	900	1614	6674	1131	1305	2550	4284	3707	1137	1913	76	1369
ENSG00000105341	ENSG00000105341.19	DMAC2	3	5	0.6	1467	1745	2718	102	863
ENSG00000105352	ENSG00000105352.11	CEACAM4	2	6	0.333333	939	3832	1023	332	499	274
ENSG00000105355	ENSG00000105355.9	PLIN3	4	7	0.571429	6197	1304	153	7288	4125	2897	5131
ENSG00000105357	ENSG00000105357.20	MYH14	10	42	0.238095	6691	6844	5311	136	804	1407	1225	3558	1306	12171	2666	1864	510	691	1950	2466	1980	1657	1380	759	1676	3456	1152	3041	302	587	3259	553	1181	1747	89	1210	4639	2741	1238	1212	843	242	7973	5179	1847	462
ENSG00000105364	ENSG00000105364.14	MRPL4	4	8	0.5	86	87	1887	2067	1396	84	86	931
ENSG00000105366	ENSG00000105366.15	SIGLEC8	6	6	1	194	229	1496	637	368	1585
ENSG00000105369	ENSG00000105369.10	CD79A	1	4	0.25	1606	245	1016	128
ENSG00000105370	ENSG00000105370.8	LIM2	2	4	0.5	469	4701	1778	242
ENSG00000105371	ENSG00000105371.10	ICAM4	2	2	1	129	147
ENSG00000105372	ENSG00000105372.8	RPS19	3	5	0.6	485	266	7818	484	1597
ENSG00000105373	ENSG00000105373.19	NOP53	2	12	0.166667	1183	3146	621	412	921	1919	77	456	232	705	83	254
ENSG00000105374	ENSG00000105374.10	NKG7	3	3	1	71	86	104
ENSG00000105376	ENSG00000105376.5	ICAM5	1	10	0.1	946	147	225	289	131	451	96	82	705	726
ENSG00000105379	ENSG00000105379.10	ETFB	1	5	0.2	11961	859	2740	3270	1518
ENSG00000105383	ENSG00000105383.15	CD33	4	6	0.666667	62	204	227	8800	341	3841
ENSG00000105388	ENSG00000105388.17	CEACAM5	8	9	0.888889	884	4931	400	1550	394	1547	713	6057	1831
ENSG00000105392	ENSG00000105392.17	CRX	1	3	0.333333	12398	1699	2925
ENSG00000105393	ENSG00000105393.16	BABAM1	2	8	0.25	1266	2505	2248	82	1615	669	198	1935
ENSG00000105397	ENSG00000105397.15	TYK2	3	24	0.125	600	1188	9795	92	1474	518	468	79	1956	92	82	122	171	2208	1036	84	1045	1958	277	395	429	374	1271	83
ENSG00000105398	ENSG00000105398.4	SULT2A1	4	5	0.8	2336	1366	2953	4201	3089
ENSG00000105401	ENSG00000105401.9	CDC37	1	7	0.142857	7174	384	91	84	1579	101	1379
ENSG00000105402	ENSG00000105402.8	NAPA	1	10	0.1	11340	2673	5036	2056	241	73	841	1158	1026	1321
ENSG00000105404	ENSG00000105404.11	RABAC1	3	4	0.75	288	352	1166	83
ENSG00000105409	ENSG00000105409.19	ATP1A3	1	22	0.0454545	5508	98	178	1706	117	440	119	2811	76	85	2703	279	78	1369	618	5086	79	604	519	1021	321	283
ENSG00000105419	ENSG00000105419.18	MEIS3	6	12	0.5	1719	214	101	1550	184	5169	188	1670	214	107	361	2906
ENSG00000105426	ENSG00000105426.18	PTPRS	1	37	0.027027	54429	11705	615	8245	2035	2141	2677	1897	10062	1293	3568	1135	7303	1625	148	3471	2429	468	869	646	105	471	511	254	1652	1124	85	552	80	1869	86	196	784	84	2077	179	1079
ENSG00000105427	ENSG00000105427.10	CNFN	2	3	0.666667	1200	1449	97
ENSG00000105428	ENSG00000105428.6	ZNRF4	NA	0	NA
ENSG00000105429	ENSG00000105429.13	MEGF8	1	41	0.0243902	7174	238	821	81	545	460	131	6270	322	367	84	3438	1026	448	831	94	87	446	471	337	99	563	1037	77	141	320	422	559	479	143	1532	1083	170	450	5192	180	528	465	341	518	4024
ENSG00000105438	ENSG00000105438.9	KDELR1	3	4	0.75	743	712	5070	902
ENSG00000105443	ENSG00000105443.17	CYTH2	8	11	0.727273	826	102	1655	854	526	164	507	3119	129	91	530
ENSG00000105447	ENSG00000105447.13	GRWD1	3	6	0.5	192	178	3469	139	225	1476
ENSG00000105464	ENSG00000105464.4	GRIN2D	11	13	0.846154	789	3430	5876	8637	267	279	969	3078	225	1970	19823	193	217
ENSG00000105467	ENSG00000105467.9	SYNGR4	2	4	0.5	1198	7581	1858	332
ENSG00000105472	ENSG00000105472.14	CLEC11A	3	3	1	232	318	420
ENSG00000105479	ENSG00000105479.16	ODAD1	5	15	0.333333	866	380	1486	136	6270	327	5229	2115	168	554	150	4353	79	331	71
ENSG00000105483	ENSG00000105483.18	CARD8	10	13	0.769231	5944	117	8459	2429	3839	1909	642	653	76	8582	2717	3486	3364
ENSG00000105486	ENSG00000105486.15	LIG1	9	27	0.333333	4617	3198	754	4231	3046	2532	1021	246	5799	283	3399	2282	437	882	254	1613	883	1810	3055	561	3958	157	1611	1979	1355	1672	140
ENSG00000105492	ENSG00000105492.16	SIGLEC6	7	7	1	62	200	196	455	1470	331	7491
ENSG00000105497	ENSG00000105497.8	ZNF175	2	4	0.5	1674	7989	269	4744
ENSG00000105499	ENSG00000105499.14	PLA2G4C	10	16	0.625	3925	1077	608	4727	1411	2534	5046	1651	3573	7234	2896	6880	5638	6948	1730	4608
ENSG00000105507	ENSG00000105507.3	CABP5	4	5	0.8	2256	824	1287	4845	3632
ENSG00000105509	ENSG00000105509.11	HAS1	1	4	0.25	4029	2012	579	2153
ENSG00000105514	ENSG00000105514.8	RAB3D	4	4	1	2008	1388	93	9861
ENSG00000105516	ENSG00000105516.11	DBP	3	3	1	865	1924	2391
ENSG00000105518	ENSG00000105518.14	TMEM205	2	2	1	104	2131
ENSG00000105519	ENSG00000105519.18	CAPS	3	4	0.75	75	73	199	74
ENSG00000105520	ENSG00000105520.11	PLPPR2	3	9	0.333333	1229	683	1792	100	1260	1024	1023	325	134
ENSG00000105523	ENSG00000105523.4	FAM83E	5	6	0.833333	97	80	2060	679	5964	2124
ENSG00000105538	ENSG00000105538.10	RASIP1	4	11	0.363636	234	500	3408	5605	1506	234	118	1824	207	2335	856
ENSG00000105549	ENSG00000105549.11	THEG	7	7	1	1241	287	408	769	1308	3980	4638
ENSG00000105550	ENSG00000105550.10	FGF21	3	3	1	106	454	900
ENSG00000105552	ENSG00000105552.15	BCAT2	3	10	0.3	3909	282	6219	86	142	2341	168	218	75	963
ENSG00000105556	ENSG00000105556.12	MIER2	7	13	0.538462	8600	1540	6410	607	534	802	11991	1219	251	2919	135	1040	407
ENSG00000105559	ENSG00000105559.12	PLEKHA4	13	19	0.684211	456	1926	3810	118	941	665	329	1363	3157	129	175	1355	4187	2283	70	4059	1885	1075	465
ENSG00000105568	ENSG00000105568.19	PPP2R1A	1	14	0.0714286	11769	3928	5196	1193	121	2668	110	454	3027	324	729	965	3475	156
ENSG00000105576	ENSG00000105576.16	TNPO2	13	25	0.52	403	2258	1542	82	3289	94	80	73	107	3207	91	522	3825	202	427	82	93	1438	187	509	645	220	79	144	82
ENSG00000105583	ENSG00000105583.11	WDR83OS	2	3	0.666667	120	510	94
ENSG00000105605	ENSG00000105605.8	CACNG7	4	5	0.8	3285	1472	778	25964	420
ENSG00000105607	ENSG00000105607.13	GCDH	6	11	0.545455	68	91	308	141	1304	2338	83	488	289	274	1604
ENSG00000105609	ENSG00000105609.17	LILRB5	12	12	1	163	187	146	460	248	319	296	1030	321	82	259	1121
ENSG00000105610	ENSG00000105610.6	KLF1	1	2	0.5	911	256
ENSG00000105612	ENSG00000105612.10	DNASE2	5	5	1	137	91	1967	90	2018
ENSG00000105613	ENSG00000105613.10	MAST1	12	25	0.48	1790	456	2462	3682	161	160	3876	79	80	5966	89	6069	98	137	235	161	550	711	77	665	216	1528	89	2151	97
ENSG00000105617	ENSG00000105617.4	LENG1	2	3	0.666667	1102	1256	822
ENSG00000105618	ENSG00000105618.14	PRPF31	3	13	0.230769	2473	117	3226	553	859	188	580	1871	1455	104	679	86	1936
ENSG00000105619	ENSG00000105619.14	TFPT	2	5	0.4	546	4320	1655	81	856
ENSG00000105639	ENSG00000105639.21	JAK3	1	23	0.0434783	3515	333	285	207	416	553	93	1047	566	1086	199	718	1077	708	79	130	1641	81	720	273	607	284	3197
ENSG00000105640	ENSG00000105640.13	RPL18A	1	4	0.25	1318	621	694	143
ENSG00000105641	ENSG00000105641.4	SLC5A5	12	14	0.857143	1461	290	118	1220	1616	100	2771	1006	76	1461	82	4284	2430	2711
ENSG00000105642	ENSG00000105642.16	KCNN1	3	9	0.333333	6490	801	6521	3184	2961	1190	3210	427	4592
ENSG00000105643	ENSG00000105643.11	ARRDC2	7	7	1	126	193	473	88	156	213	2183
ENSG00000105647	ENSG00000105647.19	PIK3R2	2	15	0.133333	2162	4269	355	84	93	470	150	97	460	115	2771	827	1168	179	190
ENSG00000105649	ENSG00000105649.10	RAB3A	2	4	0.5	1155	2067	1477	1064
ENSG00000105650	ENSG00000105650.23	PDE4C	1	14	0.0714286	3946	834	82	181	358	83	828	195	441	85	1253	3250	1426	482
ENSG00000105655	ENSG00000105655.19	ISYNA1	3	10	0.3	104	99	493	95	204	82	110	80	79	148
ENSG00000105656	ENSG00000105656.13	ELL	1	11	0.0909091	49038	6916	221	3559	3248	6556	576	3662	267	1040	355
ENSG00000105662	ENSG00000105662.16	CRTC1	1	13	0.0769231	59081	2796	1092	2666	3624	5965	416	5175	2956	2648	3353	654	1349
ENSG00000105664	ENSG00000105664.11	COMP	17	18	0.944444	255	236	447	644	246	88	77	90	561	840	240	92	113	126	405	532	997	92
ENSG00000105668	ENSG00000105668.8	UPK1A	3	7	0.428571	270	1557	4577	131	2294	1792	79
ENSG00000105669	ENSG00000105669.14	COPE	1	9	0.111111	6176	1912	3858	1330	723	1347	2818	433	146
ENSG00000105671	ENSG00000105671.12	DDX49	6	12	0.5	723	959	94	361	90	1488	314	182	1323	1388	110	91
ENSG00000105672	ENSG00000105672.15	ETV2	5	6	0.833333	277	84	266	228	481	304
ENSG00000105675	ENSG00000105675.9	ATP4A	4	21	0.190476	90	115	570	1502	203	289	613	306	80	514	566	1100	85	105	89	1092	523	1456	335	84	190
ENSG00000105676	ENSG00000105676.14	ARMC6	2	8	0.25	200	8472	1114	7547	1956	943	394	1487
ENSG00000105677	ENSG00000105677.12	TMEM147	2	6	0.333333	71	568	86	136	89	83
ENSG00000105679	ENSG00000105679.9	GAPDHS	4	10	0.4	3218	1316	173	3635	80	336	313	173	1081	91
ENSG00000105695	ENSG00000105695.15	MAG	7	10	0.7	2030	1095	158	3572	296	2043	7165	385	1274	1272
ENSG00000105696	ENSG00000105696.9	TMEM59L	7	7	1	742	87	1779	872	1052	102	1915
ENSG00000105697	ENSG00000105697.9	HAMP	1	2	0.5	2121	89
ENSG00000105698	ENSG00000105698.16	USF2	7	9	0.777778	282	88	103	443	120	277	7556	153	92
ENSG00000105699	ENSG00000105699.17	LSR	2	9	0.222222	1183	8285	2860	564	3666	146	97	141	89
ENSG00000105700	ENSG00000105700.11	KXD1	1	4	0.25	4121	2711	2110	1223
ENSG00000105701	ENSG00000105701.16	FKBP8	6	8	0.75	1490	1958	91	934	442	4253	474	408
ENSG00000105705	ENSG00000105705.16	SUGP1	8	13	0.615385	3869	6221	4020	2001	275	959	4920	16697	794	416	810	657	272
ENSG00000105707	ENSG00000105707.15	HPN	4	12	0.333333	580	6767	83	10156	71	132	177	114	4432	193	186	216
ENSG00000105708	ENSG00000105708.9	ZNF14	1	3	0.333333	18468	209	1001
ENSG00000105711	ENSG00000105711.14	SCN1B	3	5	0.6	1667	804	5377	376	90
ENSG00000105717	ENSG00000105717.14	PBX4	2	7	0.285714	19145	28458	286	524	4359	1317	1391
ENSG00000105722	ENSG00000105722.10	ERF	1	3	0.333333	4412	388	88
ENSG00000105723	ENSG00000105723.13	GSK3A	2	10	0.2	2040	3013	141	1927	88	969	80	427	346	1189
ENSG00000105726	ENSG00000105726.17	ATP13A1	1	25	0.04	3283	106	2192	186	77	80	476	120	223	74	76	418	398	74	1063	797	1748	77	1807	70	88	781	219	83	114
ENSG00000105732	ENSG00000105732.13	ZNF574	1	1	1	2300
ENSG00000105737	ENSG00000105737.10	GRIK5	12	19	0.631579	3420	304	2367	104	2960	2370	101	2189	390	115	10846	20197	184	472	14490	696	2039	101	4032
ENSG00000105738	ENSG00000105738.11	SIPA1L3	1	21	0.047619	121730	52099	5621	11110	901	5310	3586	8921	10615	10411	1137	10129	9285	2107	17612	9404	1226	4608	3329	2129	1888
ENSG00000105750	ENSG00000105750.15	ZNF85	3	3	1	10620	798	13696
ENSG00000105755	ENSG00000105755.8	ETHE1	3	6	0.5	437	165	14634	2572	714	1041
ENSG00000105767	ENSG00000105767.3	CADM4	1	8	0.125	11936	325	247	495	122	660	835	674
ENSG00000105771	ENSG00000105771.14	SMG9	6	13	0.461538	3906	2539	80	93	2557	4553	1889	439	3101	655	173	321	1183
ENSG00000105778	ENSG00000105778.20	AVL9	1	15	0.0666667	47338	1432	4067	2415	805	1431	790	3962	300	10555	3044	2536	4146	529	2901
ENSG00000105784	ENSG00000105784.16	RUNDC3B	2	10	0.2	21876	49483	10015	29135	1618	29001	7048	29417	8621	13622
ENSG00000105792	ENSG00000105792.19	CFAP69	1	22	0.0454545	9878	2615	3783	3244	2908	3141	105	2028	2962	91	2342	2998	3224	1834	9396	2036	3909	637	2080	669	1408	700
ENSG00000105793	ENSG00000105793.16	GTPBP10	4	9	0.444444	6041	1448	536	16924	2073	3152	519	4744	1812
ENSG00000105808	ENSG00000105808.19	RASA4	1	20	0.05	5482	1631	518	2773	3452	1935	302	3730	227	264	745	204	205	568	539	1988	2388	3296	1149	111
ENSG00000105810	ENSG00000105810.10	CDK6	2	7	0.285714	2787	58259	48902	54090	48339	4828	2785
ENSG00000105819	ENSG00000105819.14	PMPCB	4	12	0.333333	1009	734	648	3534	370	3105	1243	1219	1167	79	159	75
ENSG00000105821	ENSG00000105821.15	DNAJC2	3	16	0.1875	2604	3952	9981	971	1980	818	803	70	429	2087	77	2594	741	116	2662	303
ENSG00000105825	ENSG00000105825.14	TFPI2	3	4	0.75	271	913	1603	364
ENSG00000105829	ENSG00000105829.13	BET1	1	3	0.333333	4903	2848	1879
ENSG00000105835	ENSG00000105835.13	NAMPT	1	10	0.1	7648	1973	2287	3217	553	4846	1684	7083	1212	1823
ENSG00000105849	ENSG00000105849.6	POLR1F	2	3	0.666667	3842	4498	1344
ENSG00000105851	ENSG00000105851.11	PIK3CG	10	10	1	2123	2980	110	1761	4715	2451	825	991	1868	18816
ENSG00000105852	ENSG00000105852.11	PON3	3	8	0.375	1562	4434	17815	4684	3298	1021	269	2230
ENSG00000105854	ENSG00000105854.13	PON2	1	8	0.125	10292	8217	3764	532	1551	2832	739	630
ENSG00000105855	ENSG00000105855.10	ITGB8	1	13	0.0769231	31703	3289	11864	1368	895	9517	3397	3874	2726	2501	1208	3443	96
ENSG00000105856	ENSG00000105856.14	HBP1	1	10	0.1	10693	2310	3199	418	96	2610	724	5516	4008	1112
ENSG00000105865	ENSG00000105865.11	DUS4L	3	7	0.428571	378	2373	3958	2437	1366	1055	720
ENSG00000105866	ENSG00000105866.15	SP4	3	5	0.6	418	496	46235	4616	28898
ENSG00000105875	ENSG00000105875.15	WDR91	6	14	0.428571	1624	577	1588	1061	1494	6116	1655	1059	1261	178	3778	798	1263	656
ENSG00000105877	ENSG00000105877.19	DNAH11	65	81	0.802469	1409	13652	604	1278	3015	5671	1506	9931	6042	310	571	1514	162	8209	556	79	216	4807	104	8380	936	1326	1322	733	15792	1515	1236	16766	2816	22514	2106	3154	126	3237	7193	4496	1631	831	2161	2717	1008	5914	2799	4954	9655	2856	704	2253	2271	270	3516	935	420	15063	8176	4958	5322	2083	633	1657	11794	6607	8417	1514	24204	9718	1683	7397	2511	1812	1195	856	4282	7200	3397	8014	1955	78	4336	531	886
ENSG00000105879	ENSG00000105879.13	CBLL1	1	5	0.2	4703	4363	383	1439	2651
ENSG00000105880	ENSG00000105880.7	DLX5	1	2	0.5	1899	1119
ENSG00000105887	ENSG00000105887.11	MTPN	1	3	0.333333	25398	834	20586
ENSG00000105889	ENSG00000105889.16	STEAP1B	4	4	1	5227	935	594	72728
ENSG00000105894	ENSG00000105894.13	PTN	1	4	0.25	88464	1221	2072	23154
ENSG00000105926	ENSG00000105926.16	PALS2	1	11	0.0909091	50072	17931	7743	720	12877	1866	333	2409	10470	1058	6917
ENSG00000105928	ENSG00000105928.16	GSDME	3	9	0.333333	7602	4809	25343	1672	6865	1969	1750	3350	3500
ENSG00000105929	ENSG00000105929.16	ATP6V0A4	2	21	0.0952381	11773	14893	1879	298	5754	465	2461	3211	675	2851	3307	1602	2144	5489	5285	1042	4014	6735	6015	5968	2906
ENSG00000105939	ENSG00000105939.14	ZC3HAV1	1	12	0.0833333	19264	5591	3536	816	2142	2255	8856	3740	5740	1109	383	5597
ENSG00000105948	ENSG00000105948.13	TTC26	7	17	0.411765	794	3054	1950	2251	4839	915	12570	4109	1605	1448	891	8861	212	975	1448	6207	1781
ENSG00000105953	ENSG00000105953.16	OGDH	2	22	0.0909091	17663	20761	2138	18976	6935	469	620	701	5570	11976	419	1448	301	356	305	106	409	1877	1273	5609	193	142
ENSG00000105954	ENSG00000105954.2	NPVF	2	2	1	1275	1452
ENSG00000105963	ENSG00000105963.15	ADAP1	1	10	0.1	18890	8730	6502	14795	787	3509	368	611	157	83
ENSG00000105967	ENSG00000105967.16	TFEC	1	7	0.142857	46119	10005	17376	2036	3636	8833	961
ENSG00000105968	ENSG00000105968.19	H2AZ2	3	4	0.75	4614	2264	5240	966
ENSG00000105971	ENSG00000105971.15	CAV2	2	2	1	328	5523
ENSG00000105974	ENSG00000105974.13	CAV1	2	2	1	1432	32256
ENSG00000105976	ENSG00000105976.16	MET	2	20	0.1	26493	31383	8090	767	14329	1921	98	684	770	3559	6376	1706	194	2891	2277	1306	3030	1206	12185	95
ENSG00000105982	ENSG00000105982.17	RNF32	7	8	0.875	2989	606	9818	2822	554	209	17125	555
ENSG00000105983	ENSG00000105983.23	LMBR1	1	16	0.0625	56042	3020	7008	30112	32593	492	909	5668	22135	5456	636	2092	238	1256	35920	3866
ENSG00000105989	ENSG00000105989.10	WNT2	4	4	1	2113	5218	17194	19227
ENSG00000105991	ENSG00000105991.10	HOXA1	1	1	1	465
ENSG00000105993	ENSG00000105993.15	DNAJB6	8	9	0.888889	21402	4523	3231	811	14762	2489	532	24183	6014
ENSG00000105996	ENSG00000105996.7	HOXA2	1	1	1	644
ENSG00000105997	ENSG00000105997.23	HOXA3	2	5	0.4	12101	13012	4243	11798	1394
ENSG00000106003	ENSG00000106003.14	LFNG	1	7	0.142857	4401	475	95	117	473	426	224
ENSG00000106004	ENSG00000106004.5	HOXA5	1	1	1	960
ENSG00000106006	ENSG00000106006.6	HOXA6	1	1	1	1390
ENSG00000106009	ENSG00000106009.16	BRAT1	2	13	0.153846	1039	6826	2267	946	266	992	283	233	245	1090	143	192	414
ENSG00000106012	ENSG00000106012.18	IQCE	1	21	0.047619	7898	1790	2526	537	1091	4753	120	4053	986	526	1922	1450	2029	2915	1759	3488	2808	3416	884	1126	2816
ENSG00000106013	ENSG00000106013.15	ANKRD7	1	6	0.166667	9421	155	1166	642	2982	2350
ENSG00000106018	ENSG00000106018.14	VIPR2	4	12	0.333333	2175	32526	5957	45178	15304	6132	739	1301	276	2145	68	1038
ENSG00000106025	ENSG00000106025.9	TSPAN12	4	7	0.571429	986	16588	1114	22973	5158	3770	17651
ENSG00000106028	ENSG00000106028.11	SSBP1	6	6	1	713	2978	1331	200	1506	4726
ENSG00000106031	ENSG00000106031.9	HOXA13	1	1	1	713
ENSG00000106034	ENSG00000106034.18	CPED1	16	22	0.727273	478	25794	31038	17244	33385	2094	24236	1346	1197	1124	1638	3528	2146	4736	959	94572	7370	21888	259	406	3981	24009
ENSG00000106038	ENSG00000106038.13	EVX1	1	2	0.5	1590	581
ENSG00000106049	ENSG00000106049.9	HIBADH	4	7	0.571429	13064	17027	2843	86270	4549	6992	4819
ENSG00000106052	ENSG00000106052.14	TAX1BP1	13	16	0.8125	8248	9344	7700	3654	15328	87	1928	4402	835	1110	1669	3745	16258	369	10699	807
ENSG00000106066	ENSG00000106066.15	CPVL	12	12	1	25357	8070	16486	960	2381	6072	14060	396	5651	1788	33301	34694
ENSG00000106069	ENSG00000106069.25	CHN2	1	12	0.0833333	159634	13268	25691	4662	2056	79450	15595	3830	4703	2406	1935	3157
ENSG00000106070	ENSG00000106070.20	GRB10	7	18	0.388889	1687	24570	23518	28363	29162	4572	42743	7536	1030	1723	1329	1930	6326	930	912	225	8467	2338
ENSG00000106077	ENSG00000106077.19	ABHD11	2	5	0.4	182	592	170	110	237
ENSG00000106078	ENSG00000106078.19	COBL	1	12	0.0833333	96648	26151	2300	6650	47770	50853	41473	12473	1220	1046	1173	7540
ENSG00000106080	ENSG00000106080.11	FKBP14	3	3	1	3495	3541	4102
ENSG00000106086	ENSG00000106086.20	PLEKHA8	1	13	0.0769231	16282	1008	1466	1267	1051	2234	1842	391	5541	954	644	11328	4457
ENSG00000106089	ENSG00000106089.12	STX1A	1	9	0.111111	10479	356	3364	726	93	319	772	2004	245
ENSG00000106100	ENSG00000106100.11	NOD1	1	13	0.0769231	18564	660	2109	1409	2096	2834	1247	742	8484	1491	2818	3638	3663
ENSG00000106105	ENSG00000106105.15	GARS1	6	16	0.375	3652	1049	1009	1833	373	6012	2365	3650	1055	4114	816	3771	2240	2778	705	1297
ENSG00000106113	ENSG00000106113.19	CRHR2	2	11	0.181818	137	14601	1588	342	2222	477	1510	4560	211	499	1438
ENSG00000106123	ENSG00000106123.12	EPHB6	1	19	0.0526316	5666	830	622	293	303	270	725	329	164	300	539	274	191	131	234	669	247	122	110
ENSG00000106125	ENSG00000106125.14	MINDY4	5	17	0.294118	6875	3425	3536	5172	37104	7920	2435	1443	9605	1660	1114	5797	12918	3188	6524	559	8963
ENSG00000106128	ENSG00000106128.19	GHRHR	1	12	0.0833333	4708	126	696	1154	746	1889	290	481	736	560	722	1796
ENSG00000106144	ENSG00000106144.20	CASP2	6	10	0.6	3010	609	149	1531	272	5149	152	3489	740	156
ENSG00000106153	ENSG00000106153.13	CHCHD2	1	3	0.333333	1888	1214	1005
ENSG00000106178	ENSG00000106178.7	CCL24	2	2	1	219	1341
ENSG00000106211	ENSG00000106211.10	HSPB1	1	2	0.5	725	118
ENSG00000106236	ENSG00000106236.4	NPTX2	2	4	0.5	1755	5062	1998	1057
ENSG00000106244	ENSG00000106244.13	PDAP1	1	5	0.2	3582	1356	2973	2289	1121
ENSG00000106245	ENSG00000106245.11	BUD31	3	5	0.6	788	894	4951	1168	1795
ENSG00000106246	ENSG00000106246.18	PTCD1	7	7	1	3423	1371	3471	383	3486	837	3625
ENSG00000106258	ENSG00000106258.15	CYP3A5	10	12	0.833333	3617	1529	1853	5514	262	1286	1070	1085	2156	7719	2320	1672
ENSG00000106261	ENSG00000106261.17	ZKSCAN1	1	5	0.2	7692	221	5553	296	2929
ENSG00000106263	ENSG00000106263.19	EIF3B	1	18	0.0555556	5289	1742	305	504	611	1787	76	407	2426	2094	823	1732	782	1422	1613	367	151	692
ENSG00000106266	ENSG00000106266.11	SNX8	1	10	0.1	36022	2870	3140	2210	5100	935	5426	220	341	1704
ENSG00000106268	ENSG00000106268.16	NUDT1	2	3	0.666667	2306	5130	826
ENSG00000106278	ENSG00000106278.12	PTPRZ1	1	29	0.0344828	54598	39729	4410	3480	516	6813	144	12264	1313	6607	5673	5234	9283	2830	2535	166	2221	2072	564	1227	1628	1678	6859	344	1970	902	3712	810	1191
ENSG00000106290	ENSG00000106290.16	TAF6	1	14	0.0714286	4935	99	98	210	431	544	108	92	406	864	126	1407	243	302
ENSG00000106299	ENSG00000106299.8	WASL	1	10	0.1	39394	2262	366	1619	7886	713	954	1847	3196	4461
ENSG00000106302	ENSG00000106302.10	HYAL4	2	4	0.5	2403	20064	5533	1903
ENSG00000106304	ENSG00000106304.16	SPAM1	1	4	0.25	24519	3381	472	4397
ENSG00000106305	ENSG00000106305.10	AIMP2	1	3	0.333333	5647	2461	5257
ENSG00000106327	ENSG00000106327.13	TFR2	3	17	0.176471	248	103	7129	75	105	802	136	753	1516	946	87	98	86	82	85	360	5636
ENSG00000106328	ENSG00000106328.10	FSCN3	3	6	0.5	1309	324	1988	786	642	1223
ENSG00000106330	ENSG00000106330.12	MOSPD3	3	4	0.75	197	207	1160	120
ENSG00000106331	ENSG00000106331.18	PAX4	2	11	0.181818	561	1247	384	305	322	600	223	358	1021	268	328
ENSG00000106333	ENSG00000106333.13	PCOLCE	1	8	0.125	878	420	873	460	603	821	113	129
ENSG00000106336	ENSG00000106336.13	FBXO24	8	9	0.888889	3312	98	1309	880	1365	560	351	4324	332
ENSG00000106341	ENSG00000106341.11	PPP1R17	4	4	1	5099	2945	1343	10086
ENSG00000106344	ENSG00000106344.8	RBM28	10	18	0.555556	3884	311	425	383	1047	1088	167	2180	2361	4927	1123	967	2102	3159	223	2638	1489	2243
ENSG00000106346	ENSG00000106346.12	USP42	3	17	0.176471	6092	3948	20317	3140	933	718	1947	1070	1319	491	1490	1690	109	3249	1558	2394	1061
ENSG00000106348	ENSG00000106348.18	IMPDH1	3	16	0.1875	271	88	3423	2012	2589	123	277	150	1481	1391	236	1325	97	289	94	1249
ENSG00000106351	ENSG00000106351.13	AGFG2	1	11	0.0909091	9254	1480	2835	592	1351	6523	214	180	887	255	628
ENSG00000106355	ENSG00000106355.10	LSM5	1	4	0.25	975	596	867	391
ENSG00000106366	ENSG00000106366.9	SERPINE1	2	8	0.25	1148	1756	1220	1625	1600	120	1199	320
ENSG00000106367	ENSG00000106367.15	AP1S1	1	4	0.25	2076	604	1573	1322
ENSG00000106384	ENSG00000106384.12	MOGAT3	5	6	0.833333	230	103	1403	260	1801	86
ENSG00000106392	ENSG00000106392.11	C1GALT1	1	3	0.333333	51482	3715	4601
ENSG00000106397	ENSG00000106397.12	PLOD3	6	18	0.333333	379	148	83	142	755	1884	163	186	155	302	129	917	87	169	1135	1128	673	342
ENSG00000106399	ENSG00000106399.11	RPA3	4	7	0.571429	3288	27846	1229	44654	1175	1097	781
ENSG00000106400	ENSG00000106400.12	ZNHIT1	1	4	0.25	4386	702	116	94
ENSG00000106404	ENSG00000106404.14	CLDN15	1	4	0.25	2922	1363	112	88
ENSG00000106410	ENSG00000106410.15	NOBOX	1	9	0.111111	5462	2605	271	733	246	274	218	363	740
ENSG00000106415	ENSG00000106415.13	GLCCI1	1	7	0.142857	34100	18423	32863	4546	10672	13765	1175
ENSG00000106436	ENSG00000106436.7	MYL10	5	7	0.714286	4776	150	847	796	5797	2509	88
ENSG00000106443	ENSG00000106443.17	PHF14	17	17	1	510	7426	7543	22899	8961	5701	6821	631	296	1668	1816	1907	8797	10010	122	49264	57948
ENSG00000106459	ENSG00000106459.15	NRF1	1	10	0.1	45521	13854	6088	12647	18528	1140	903	5642	9864	27652
ENSG00000106460	ENSG00000106460.20	TMEM106B	3	7	0.428571	3383	3430	5704	5293	569	623	721
ENSG00000106462	ENSG00000106462.12	EZH2	1	19	0.0526316	36858	583	13719	2785	847	1473	531	6766	1478	485	443	1137	466	776	2238	1210	942	154	1364
ENSG00000106477	ENSG00000106477.20	CEP41	1	10	0.1	12915	10988	4678	987	6413	1764	699	1059	452	999
ENSG00000106479	ENSG00000106479.11	ZNF862	5	7	0.714286	5989	1414	1479	1728	9083	856	1614
ENSG00000106483	ENSG00000106483.12	SFRP4	4	5	0.8	1639	94	1895	2438	1952
ENSG00000106484	ENSG00000106484.16	MEST	1	11	0.0909091	3028	1633	700	125	143	1397	546	256	1753	1212	942
ENSG00000106511	ENSG00000106511.6	MEOX2	1	2	0.5	58967	14134
ENSG00000106524	ENSG00000106524.9	ANKMY2	2	9	0.222222	9051	9212	1958	9078	4980	783	4780	2211	1434
ENSG00000106526	ENSG00000106526.11	ACTR3C	6	7	0.857143	28121	1832	3718	2909	1521	35698	1378
ENSG00000106536	ENSG00000106536.21	POU6F2	4	9	0.444444	107801	118203	3065	132021	66584	26336	18249	8845	3466
ENSG00000106537	ENSG00000106537.8	TSPAN13	1	5	0.2	22180	663	675	1091	4300
ENSG00000106538	ENSG00000106538.10	RARRES2	3	5	0.6	948	231	1018	244	175
ENSG00000106541	ENSG00000106541.12	AGR2	1	7	0.142857	3131	274	116	1333	2049	2611	1978
ENSG00000106546	ENSG00000106546.14	AHR	2	10	0.2	10606	12377	5151	2103	680	3025	772	648	3199	2692
ENSG00000106554	ENSG00000106554.13	CHCHD3	4	7	0.571429	11627	45514	49259	89423	47192	41821	10781
ENSG00000106560	ENSG00000106560.11	GIMAP2	2	2	1	1266	5227
ENSG00000106565	ENSG00000106565.18	TMEM176B	1	6	0.166667	3723	2294	360	228	912	432
ENSG00000106571	ENSG00000106571.15	GLI3	2	14	0.142857	13675	74661	71368	28055	2960	5144	13625	821	1655	44719	876	4930	4413	954
ENSG00000106588	ENSG00000106588.12	PSMA2	1	7	0.142857	4658	714	1738	1268	1393	4022	87
ENSG00000106591	ENSG00000106591.4	MRPL32	1	2	0.5	2438	2185
ENSG00000106603	ENSG00000106603.20	COA1	1	5	0.2	80776	965	2135	4601	891
ENSG00000106605	ENSG00000106605.11	BLVRA	2	7	0.285714	12403	16733	3223	1346	7652	3103	3129
ENSG00000106608	ENSG00000106608.17	URGCP	1	5	0.2	18745	304	5457	209	2398
ENSG00000106609	ENSG00000106609.16	TMEM248	1	6	0.166667	20386	2951	3282	2257	2090	2132
ENSG00000106615	ENSG00000106615.10	RHEB	1	7	0.142857	28445	6138	7321	5727	107	741	3359
ENSG00000106617	ENSG00000106617.15	PRKAG2	3	15	0.2	89965	5038	105514	43281	36614	18892	1421	2181	2438	1328	2830	336	1121	3460	3291
ENSG00000106624	ENSG00000106624.11	AEBP1	1	20	0.05	1627	551	118	108	75	814	130	103	673	82	378	103	96	267	223	91	236	81	121	242
ENSG00000106628	ENSG00000106628.13	POLD2	2	10	0.2	1401	3769	200	371	117	306	157	221	369	349
ENSG00000106631	ENSG00000106631.8	MYL7	6	6	1	228	173	284	462	212	498
ENSG00000106633	ENSG00000106633.18	GCK	1	9	0.111111	35445	875	1195	891	109	1926	1031	732	216
ENSG00000106635	ENSG00000106635.8	BCL7B	2	5	0.4	5244	8522	3495	1868	543
ENSG00000106636	ENSG00000106636.9	YKT6	1	6	0.166667	3328	1734	902	640	2824	1122
ENSG00000106638	ENSG00000106638.18	TBL2	1	6	0.166667	3906	260	466	349	1502	216
ENSG00000106648	ENSG00000106648.14	GALNTL5	5	8	0.625	10598	3451	11920	4006	15432	4863	6699	4852
ENSG00000106665	ENSG00000106665.16	CLIP2	1	16	0.0625	27745	20780	14875	2405	656	2697	3976	8616	2850	3983	5657	2498	7814	3136	949	2269
ENSG00000106682	ENSG00000106682.16	EIF4H	1	6	0.166667	13168	1874	84	328	4434	290
ENSG00000106683	ENSG00000106683.15	LIMK1	2	15	0.133333	1702	10777	319	1842	6636	96	766	677	947	2611	225	3803	4624	253	89
ENSG00000106686	ENSG00000106686.17	SPATA6L	3	11	0.272727	4175	5809	20641	6106	3524	2816	3509	753	12482	1077	3369
ENSG00000106688	ENSG00000106688.12	SLC1A1	1	11	0.0909091	53796	16741	2802	1588	1579	4436	1518	1986	445	6274	2139
ENSG00000106689	ENSG00000106689.11	LHX2	4	4	1	1492	958	5573	11115
ENSG00000106692	ENSG00000106692.15	FKTN	3	10	0.3	15489	1198	21460	4487	2866	3326	7326	2551	1841	14989
ENSG00000106701	ENSG00000106701.13	FSD1L	7	13	0.538462	13284	2620	3861	3579	7348	5004	21896	2008	4091	21556	473	3944	7006
ENSG00000106714	ENSG00000106714.18	CNTNAP3	3	23	0.130435	20973	27709	45717	14767	654	1225	4318	5292	15955	5459	3601	7383	14672	8815	5245	1028	2346	11263	1573	892	6815	233	4373
ENSG00000106723	ENSG00000106723.17	SPIN1	1	5	0.2	37843	22349	13506	5622	6472
ENSG00000106733	ENSG00000106733.21	NMRK1	4	8	0.5	4857	5506	282	7116	81	639	2155	5189
ENSG00000106771	ENSG00000106771.13	TMEM245	3	17	0.176471	10764	1843	12916	2319	3579	1152	5053	7400	8788	4024	3031	6498	141	12165	1636	2704	12801
ENSG00000106772	ENSG00000106772.19	PRUNE2	6	18	0.333333	51719	3438	3784	19782	2853	109910	2204	661	47834	2739	7573	6450	636	860	7180	4701	5064	4739
ENSG00000106780	ENSG00000106780.9	MEGF9	1	5	0.2	54182	36618	10076	4385	2099
ENSG00000106785	ENSG00000106785.15	TRIM14	2	5	0.4	8997	9724	4901	2865	3903
ENSG00000106789	ENSG00000106789.13	CORO2A	1	11	0.0909091	34898	19771	2616	1588	736	1125	1064	1074	346	1346	1643
ENSG00000106799	ENSG00000106799.14	TGFBR1	1	8	0.125	23552	3408	5119	4446	2028	1596	1044	1395
ENSG00000106803	ENSG00000106803.10	SEC61B	2	3	0.666667	179	5255	2336
ENSG00000106804	ENSG00000106804.10	C5	20	40	0.5	3798	3024	5052	2986	2607	1625	3122	1579	1934	1709	1329	2123	131	978	992	1128	5374	1430	845	8144	1246	4959	1410	446	6231	715	1589	3177	1768	2786	1678	1051	5322	668	116	1105	1144	2879	3416	861
ENSG00000106809	ENSG00000106809.11	OGN	3	6	0.5	1013	2048	7847	3029	3557	410
ENSG00000106823	ENSG00000106823.13	ECM2	1	9	0.111111	13039	4699	2483	2504	1976	4208	2880	1459	4243
ENSG00000106829	ENSG00000106829.21	TLE4	8	19	0.421053	853	1086	1196	36478	14655	25144	1264	50707	986	804	1218	342	836	9022	1074	1447	562	357	2001
ENSG00000106852	ENSG00000106852.16	LHX6	4	9	0.444444	1176	378	350	9087	2684	213	193	3888	4833
ENSG00000106853	ENSG00000106853.20	PTGR1	9	9	1	2170	3049	1239	6760	2408	4520	3953	4524	6859
ENSG00000106868	ENSG00000106868.17	SUSD1	10	16	0.625	17519	8100	5620	971	17883	11388	930	9368	3513	18304	1349	15504	4250	5989	10438	374
ENSG00000106927	ENSG00000106927.12	AMBP	6	9	0.666667	1352	1561	807	1009	3179	6940	1085	325	654
ENSG00000106948	ENSG00000106948.17	AKNA	1	21	0.047619	6413	3527	2298	5497	741	2923	2026	494	1641	101	1426	951	726	4903	2958	939	659	2059	1582	283	4226
ENSG00000106952	ENSG00000106952.8	TNFSF8	2	3	0.666667	11970	12196	1502
ENSG00000106976	ENSG00000106976.22	DNM1	1	21	0.047619	14599	277	317	735	94	1855	121	196	1390	9631	5337	212	205	2235	4048	871	437	647	1361	368	3713
ENSG00000106991	ENSG00000106991.14	ENG	2	14	0.142857	11043	13266	3014	649	337	256	353	4266	239	789	338	916	1095	136
ENSG00000106992	ENSG00000106992.19	AK1	5	6	0.833333	2973	1549	172	750	3310	244
ENSG00000106993	ENSG00000106993.12	CDC37L1	3	6	0.5	4977	3354	8489	545	3984	3982
ENSG00000107014	ENSG00000107014.9	RLN2	1	1	1	3925
ENSG00000107018	ENSG00000107018.8	RLN1	1	1	1	3938
ENSG00000107020	ENSG00000107020.10	PLGRKT	3	5	0.6	1094	4585	70008	570	2717
ENSG00000107021	ENSG00000107021.16	TBC1D13	7	11	0.636364	957	2327	604	152	798	4480	6035	495	1739	234	1502
ENSG00000107036	ENSG00000107036.12	RIC1	2	25	0.08	27129	33268	23857	6178	289	11637	5970	4330	675	2193	1218	5694	297	1194	1281	940	5089	479	1545	89	3171	830	2285	150	877
ENSG00000107077	ENSG00000107077.19	KDM4C	8	21	0.380952	34768	12466	8856	34761	30311	7898	5031	87692	3047	1939	3749	21173	1908	1851	30932	2174	54484	24195	37001	4440	4662
ENSG00000107099	ENSG00000107099.18	DOCK8	1	47	0.0212766	56597	14731	2873	14999	7249	4876	8542	2284	4226	1746	2197	2287	1059	27696	2094	1127	618	3923	671	2559	2577	3645	4044	6218	2211	5658	1856	7712	3116	2193	365	969	4749	1380	1205	2311	1550	807	4269	1897	457	1417	2853	3177	2083	11399	471
ENSG00000107104	ENSG00000107104.21	KANK1	1	11	0.0909091	172135	33794	16586	909	1111	2130	3449	2287	1270	2085	583
ENSG00000107105	ENSG00000107105.15	ELAVL2	1	6	0.166667	63556	30880	25950	3313	7892	563
ENSG00000107130	ENSG00000107130.10	NCS1	1	7	0.142857	28230	16849	1754	2846	343	3229	6485
ENSG00000107140	ENSG00000107140.16	TESK1	3	9	0.333333	145	131	551	343	172	255	148	145	352
ENSG00000107147	ENSG00000107147.14	KCNT1	2	30	0.0666667	12208	35377	764	2895	1127	1703	223	67	1032	1170	5171	428	2849	155	1009	242	409	1619	2360	1922	913	192	536	4553	409	142	420	866	5275	159
ENSG00000107159	ENSG00000107159.14	CA9	5	10	0.5	1175	193	132	90	1400	1328	511	114	613	130
ENSG00000107164	ENSG00000107164.17	FUBP3	1	18	0.0555556	15718	14365	2468	450	1260	2009	1279	2458	2249	800	2652	4122	768	311	179	2388	1260	887
ENSG00000107165	ENSG00000107165.13	TYRP1	4	7	0.571429	433	1133	2613	3615	2087	3291	833
ENSG00000107175	ENSG00000107175.12	CREB3	4	8	0.5	94	71	113	1623	90	673	94	80
ENSG00000107185	ENSG00000107185.10	RGP1	8	8	1	328	371	278	98	276	214	201	505
ENSG00000107186	ENSG00000107186.17	MPDZ	1	46	0.0217391	29027	2498	23051	663	1124	732	1603	2264	317	10674	808	8805	2807	871	1831	1120	2397	2684	7000	260	7187	5570	4580	7329	2852	3983	3316	1833	1153	529	2187	7051	89	1125	1917	982	154	2089	4167	1226	876	864	1283	571	892	1824
ENSG00000107187	ENSG00000107187.17	LHX3	1	5	0.2	4180	701	618	87	908
ENSG00000107201	ENSG00000107201.11	DDX58	1	17	0.0588235	25121	6862	1222	970	1849	456	530	311	2191	3677	985	3087	3917	5042	1320	6775	1952
ENSG00000107223	ENSG00000107223.13	EDF1	1	4	0.25	2309	371	288	560
ENSG00000107242	ENSG00000107242.20	PIP5K1B	2	15	0.133333	36738	75803	4069	41153	12709	12186	5205	22909	1719	118	3572	11503	5600	50349	17189
ENSG00000107249	ENSG00000107249.24	GLIS3	4	10	0.4	12897	160096	6852	180578	4557	33524	19095	23242	26516	901
ENSG00000107262	ENSG00000107262.26	BAG1	3	6	0.5	1393	1532	2053	2011	873	556
ENSG00000107263	ENSG00000107263.19	RAPGEF1	1	26	0.0384615	88820	567	6711	4447	8310	981	429	452	1490	3923	2589	13862	877	1811	3750	1825	4114	2120	899	774	111	3139	105	1608	2213	615
ENSG00000107281	ENSG00000107281.10	NPDC1	1	8	0.125	2804	1739	77	76	72	77	289	106
ENSG00000107282	ENSG00000107282.9	APBA1	1	12	0.0833333	154873	39867	4352	3687	9634	1016	620	3945	2325	8468	8319	1137
ENSG00000107290	ENSG00000107290.14	SETX	10	25	0.4	1161	4213	2780	3461	6174	1568	3159	137	552	14467	10953	2317	1025	858	7220	198	1741	3009	1689	3209	917	1639	3447	2007	4629
ENSG00000107295	ENSG00000107295.10	SH3GL2	1	8	0.125	167778	14302	24871	855	1878	1680	2032	2046
ENSG00000107317	ENSG00000107317.13	PTGDS	1	6	0.166667	1300	90	646	120	548	723
ENSG00000107331	ENSG00000107331.18	ABCA2	1	48	0.0208333	3838	302	785	75	223	349	280	330	198	1029	107	87	367	102	71	94	155	71	181	102	116	90	78	316	102	285	129	268	142	76	121	108	102	83	94	79	97	80	235	248	68	79	124	78	316	82	108	451
ENSG00000107338	ENSG00000107338.10	SHB	1	5	0.2	51797	41173	18567	7128	28630
ENSG00000107341	ENSG00000107341.5	UBE2R2	1	4	0.25	68946	13206	11692	4919
ENSG00000107362	ENSG00000107362.14	ABHD17B	1	3	0.333333	35550	4351	3076
ENSG00000107371	ENSG00000107371.14	EXOSC3	2	3	0.666667	657	1776	1105
ENSG00000107372	ENSG00000107372.13	ZFAND5	2	6	0.333333	1089	2682	406	588	2361	829
ENSG00000107404	ENSG00000107404.21	DVL1	1	14	0.0714286	6137	204	206	247	1163	93	69	225	86	142	633	85	85	1461
ENSG00000107438	ENSG00000107438.9	PDLIM1	1	6	0.166667	19035	2770	4714	16497	8529	456
ENSG00000107443	ENSG00000107443.16	CCNJ	3	5	0.6	633	5793	6234	87	582
ENSG00000107447	ENSG00000107447.8	DNTT	1	10	0.1	13651	735	1227	1868	1537	3078	1124	3520	3294	2163
ENSG00000107485	ENSG00000107485.18	GATA3	4	5	0.8	395	2408	5151	5334	4140
ENSG00000107518	ENSG00000107518.18	ATRNL1	26	28	0.928571	26141	1430	5780	1605	30504	5343	5391	44404	25690	23467	1519	1320	12910	4728	13636	1607	13474	18545	60239	31497	35638	5138	1919	49933	30133	177711	120521	96666
ENSG00000107521	ENSG00000107521.21	HPS1	3	19	0.157895	1402	2059	7351	220	1180	2691	460	681	148	2308	1229	97	1166	425	84	1089	2210	1787	448
ENSG00000107537	ENSG00000107537.14	PHYH	6	8	0.75	1722	2580	899	2515	3289	4520	2579	2621
ENSG00000107551	ENSG00000107551.21	RASSF4	3	10	0.3	10298	1508	10672	1358	699	4303	294	1226	835	1266
ENSG00000107554	ENSG00000107554.17	DNMBP	4	16	0.25	37703	2742	11909	46067	858	7928	1158	457	1688	1216	5992	2192	433	1477	3649	2474
ENSG00000107560	ENSG00000107560.12	RAB11FIP2	3	4	0.75	5245	682	23861	5839
ENSG00000107562	ENSG00000107562.17	CXCL12	1	2	0.5	4064	2039
ENSG00000107566	ENSG00000107566.14	ERLIN1	8	10	0.8	1676	4508	1006	2062	1663	6801	3252	7769	1205	2507
ENSG00000107581	ENSG00000107581.13	EIF3A	1	21	0.047619	6690	169	387	1804	1231	3875	4070	379	1027	204	908	915	82	5418	524	535	5658	1281	3554	928	850
ENSG00000107593	ENSG00000107593.17	PKD2L1	2	15	0.133333	544	29492	775	955	173	687	998	286	1155	211	1520	781	262	958	493
ENSG00000107611	ENSG00000107611.16	CUBN	28	66	0.424242	393	1196	1029	3071	689	7197	1281	2976	1183	4064	851	1181	2885	11659	2404	1135	12299	222	2655	324	2425	17904	1319	745	1023	2606	21049	29317	6054	1451	27935	1999	2164	1394	1110	6997	884	1178	4307	4783	2382	159	5103	1162	2591	648	1039	6131	1098	2087	2506	487	1441	8468	1804	11319	2393	4520	18192	10187	349	3947	1039	3596	2211	3722
ENSG00000107614	ENSG00000107614.22	TRDMT1	1	10	0.1	26910	5633	6603	617	1108	1075	1361	2706	1040	4366
ENSG00000107625	ENSG00000107625.14	DDX50	8	14	0.571429	5239	3299	685	1915	111	482	5627	14217	438	1087	856	3964	2018	3094
ENSG00000107643	ENSG00000107643.17	MAPK8	1	11	0.0909091	94790	3069	4897	92	9986	3767	1728	309	575	4049	3613
ENSG00000107651	ENSG00000107651.15	SEC23IP	18	18	1	5481	3839	1074	4763	2913	2565	928	1946	348	932	1292	5051	3379	566	1701	686	518	6798
ENSG00000107669	ENSG00000107669.19	ATE1	10	11	0.909091	3514	1854	8455	2638	8285	2396	29827	28742	4264	46428	46310
ENSG00000107672	ENSG00000107672.15	NSMCE4A	3	10	0.3	792	2934	3132	2269	1957	1720	1016	762	90	2064
ENSG00000107679	ENSG00000107679.15	PLEKHA1	1	11	0.0909091	18374	4576	2368	6187	6246	2813	1897	6230	632	1982	2592
ENSG00000107719	ENSG00000107719.10	PALD1	1	19	0.0526316	46863	3092	557	1221	1166	213	851	351	214	2967	373	483	83	332	1339	220	5771	16917	2061
ENSG00000107731	ENSG00000107731.12	UNC5B	1	16	0.0625	66756	4674	462	1259	728	802	225	1924	322	645	850	126	1877	617	1166	1021
ENSG00000107736	ENSG00000107736.22	CDH23	3	69	0.0434783	42508	6419	63686	729	118	55529	3853	6995	37511	1588	26467	1964	478	28494	2279	1693	2952	5074	2748	3562	1158	6496	337	2216	1766	2048	3453	11231	1266	4948	1382	1864	314	3839	996	1049	743	35758	287	958	4839	470	530	3201	1245	718	1846	3463	1133	532	211	1006	2142	133	2385	170	995	109	78	1812	395	745	75	122	201	464	158	353	1603
ENSG00000107738	ENSG00000107738.20	VSIR	1	6	0.166667	11331	673	5401	2356	1113	377
ENSG00000107742	ENSG00000107742.14	SPOCK2	1	10	0.1	15229	353	244	1717	2010	454	492	2661	1015	119
ENSG00000107745	ENSG00000107745.20	MICU1	1	11	0.0909091	59215	3569	11553	17389	25476	30898	1876	51728	15196	32056	7427
ENSG00000107758	ENSG00000107758.16	PPP3CB	1	13	0.0769231	16287	693	3468	3305	258	105	105	3008	13063	7838	1669	4823	1451
ENSG00000107771	ENSG00000107771.17	CCSER2	3	9	0.333333	42205	1149	43955	7869	12618	25225	6355	7116	35784
ENSG00000107779	ENSG00000107779.14	BMPR1A	1	12	0.0833333	81945	36887	13976	1902	7564	136	12113	4749	1845	2050	1680	87
ENSG00000107789	ENSG00000107789.16	MINPP1	4	4	1	2783	4590	7814	30912
ENSG00000107796	ENSG00000107796.13	ACTA2	1	8	0.125	3777	1415	3350	1927	394	1530	1264	2694
ENSG00000107798	ENSG00000107798.18	LIPA	3	9	0.333333	4087	1744	17277	1195	1666	1261	1101	6501	876
ENSG00000107807	ENSG00000107807.13	TLX1	2	2	1	2065	2314
ENSG00000107815	ENSG00000107815.10	TWNK	4	4	1	190	551	325	2179
ENSG00000107816	ENSG00000107816.17	LZTS2	1	4	0.25	2544	560	1291	769
ENSG00000107819	ENSG00000107819.15	SFXN3	2	11	0.181818	779	2209	641	335	384	161	267	178	1211	482	266
ENSG00000107821	ENSG00000107821.15	KAZALD1	2	4	0.5	426	1157	79	177
ENSG00000107829	ENSG00000107829.15	FBXW4	5	8	0.625	17944	2667	440	4934	43075	12267	567	217
ENSG00000107831	ENSG00000107831.14	FGF8	4	5	0.8	92	523	217	3162	843
ENSG00000107833	ENSG00000107833.11	NPM3	4	5	0.8	348	241	126	403	94
ENSG00000107854	ENSG00000107854.6	TNKS2	1	26	0.0384615	14093	3926	2040	175	381	2262	4654	1081	2516	88	2671	2894	3562	576	723	2527	723	2442	876	1621	3692	487	1736	1931	2350	781
ENSG00000107859	ENSG00000107859.10	PITX3	1	3	0.333333	9240	172	486
ENSG00000107862	ENSG00000107862.7	GBF1	3	39	0.0769231	13147	1015	83934	7073	468	506	1081	4384	319	537	748	626	597	562	591	313	1598	783	578	267	657	284	378	323	85	189	138	228	4498	687	127	134	2143	86	201	294	143	440	800
ENSG00000107863	ENSG00000107863.20	ARHGAP21	2	25	0.08	1282	51439	3208	31881	1530	3351	7233	1363	11569	143	3150	2208	1047	2636	361	564	696	92	526	77	2937	203	311	1922	3164
ENSG00000107864	ENSG00000107864.15	CPEB3	1	9	0.111111	50564	46709	11457	35877	1826	31834	19131	10328	28880
ENSG00000107872	ENSG00000107872.14	FBXL15	3	3	1	171	279	511
ENSG00000107874	ENSG00000107874.11	CUEDC2	1	8	0.125	7327	322	88	104	85	136	80	84
ENSG00000107882	ENSG00000107882.12	SUFU	3	11	0.272727	4834	40666	42475	911	271	3074	2139	15723	1887	9746	2822
ENSG00000107890	ENSG00000107890.17	ANKRD26	9	33	0.272727	6285	162	836	5796	3705	3641	1395	92	10051	608	2405	2745	603	94	6954	4340	2277	2162	589	3247	1910	547	1433	1418	3868	340	4292	1759	4765	2790	1383	5919	1193
ENSG00000107897	ENSG00000107897.20	ACBD5	4	12	0.333333	189	5106	3271	8295	3480	1539	2338	4453	2368	2997	648	6997
ENSG00000107902	ENSG00000107902.14	LHPP	6	6	1	22151	4095	8385	1011	19051	95992
ENSG00000107929	ENSG00000107929.16	LARP4B	1	17	0.0588235	45667	1134	20176	239	18687	1908	6425	5425	1132	86	3514	447	4219	2910	2654	95	1528
ENSG00000107937	ENSG00000107937.19	GTPBP4	8	16	0.5	3961	3269	73	965	1694	1581	79	4804	1110	1829	493	839	1944	1584	1440	1178
ENSG00000107938	ENSG00000107938.18	EDRF1	24	24	1	1288	1655	676	1381	239	3164	253	808	3004	83	328	1460	2013	305	2017	349	1856	2430	1605	168	1399	3233	779	9455
ENSG00000107949	ENSG00000107949.17	BCCIP	3	6	0.5	2868	892	2923	768	2164	2157
ENSG00000107951	ENSG00000107951.15	MTPAP	4	8	0.5	7478	1017	3198	10167	3806	6180	81	1991
ENSG00000107954	ENSG00000107954.11	NEURL1	1	5	0.2	76399	387	12713	4288	473
ENSG00000107957	ENSG00000107957.17	SH3PXD2A	1	14	0.0714286	53832	34112	31285	11370	31213	24375	7493	33780	4535	5155	4006	1222	5663	2008
ENSG00000107959	ENSG00000107959.17	PITRM1	14	26	0.538462	2510	3061	555	701	78	1352	3394	267	805	760	508	370	1200	4227	1493	1329	107	249	321	1433	1229	790	2576	1637	566	110
ENSG00000107960	ENSG00000107960.12	STN1	2	9	0.222222	443	6839	5370	4867	1061	1157	5295	2985	6230
ENSG00000107968	ENSG00000107968.10	MAP3K8	3	8	0.375	2797	1509	8507	2308	1118	6339	1018	1204
ENSG00000107984	ENSG00000107984.10	DKK1	2	3	0.666667	245	1209	118
ENSG00000108001	ENSG00000108001.16	EBF3	6	16	0.375	111	361	715	3163	1607	79408	4171	5539	514	18660	5189	843	1083	401	1049	1122
ENSG00000108010	ENSG00000108010.12	GLRX3	2	10	0.2	8698	14675	726	5509	239	2452	2093	3230	90	4252
ENSG00000108018	ENSG00000108018.16	SORCS1	1	25	0.04	207388	126839	52881	14872	31473	20708	2588	7151	10875	8457	299	1851	2156	2063	1500	3434	15135	22993	8640	2155	6125	4613	9715	17876	1813
ENSG00000108021	ENSG00000108021.22	TASOR2	1	21	0.047619	27647	1216	3451	2793	86	96	2706	652	2351	103	3363	4100	4071	1599	3652	6585	781	1213	2297	1060	382
ENSG00000108039	ENSG00000108039.18	XPNPEP1	3	20	0.15	8302	7195	14615	1185	3126	310	1707	2097	1424	1500	603	2129	132	2190	2100	1505	887	701	1240	3301
ENSG00000108055	ENSG00000108055.11	SMC3	13	28	0.464286	1106	4693	1590	2017	342	713	2197	901	463	741	292	220	5208	183	420	418	1940	3174	1588	1363	626	475	506	81	295	159	181	940
ENSG00000108061	ENSG00000108061.13	SHOC2	1	8	0.125	44467	20566	14649	4060	2736	1594	327	1779
ENSG00000108064	ENSG00000108064.11	TFAM	5	6	0.833333	571	1851	409	1945	3497	513
ENSG00000108091	ENSG00000108091.11	CCDC6	1	8	0.125	53419	19899	17769	1856	5556	2401	9822	1361
ENSG00000108094	ENSG00000108094.17	CUL2	1	20	0.05	18839	8136	1991	6334	4668	4814	95	5483	3623	1898	671	815	104	1659	600	3611	8737	2391	1734	1405
ENSG00000108100	ENSG00000108100.18	CCNY	1	9	0.111111	146196	18022	14987	9340	3973	93	22775	12837	2868
ENSG00000108106	ENSG00000108106.14	UBE2S	3	3	1	624	2336	2525
ENSG00000108107	ENSG00000108107.15	RPL28	3	4	0.75	384	131	1236	194
ENSG00000108175	ENSG00000108175.19	ZMIZ1	7	24	0.291667	49644	20657	22275	39450	6643	7719	60906	12449	1069	981	1024	2817	959	715	469	1540	1164	1802	988	301	498	1060	3352	1457
ENSG00000108176	ENSG00000108176.15	DNAJC12	1	4	0.25	14541	11650	5736	8372
ENSG00000108179	ENSG00000108179.14	PPIF	3	5	0.6	1332	558	1733	733	1314
ENSG00000108187	ENSG00000108187.16	PBLD	1	9	0.111111	25880	9775	521	4027	89	2990	269	3072	1058
ENSG00000108219	ENSG00000108219.16	TSPAN14	1	8	0.125	34845	15413	2449	1926	2672	1749	2140	1581
ENSG00000108231	ENSG00000108231.14	LGI1	2	7	0.285714	400	18547	95	12481	2572	273	3617
ENSG00000108239	ENSG00000108239.9	TBC1D12	1	12	0.0833333	38311	32648	18581	3607	3048	6939	2743	1403	10300	260	8748	1567
ENSG00000108242	ENSG00000108242.13	CYP2C18	5	8	0.625	3782	192	6642	11706	13435	3808	8763	1824
ENSG00000108244	ENSG00000108244.17	KRT23	2	8	0.25	392	4752	1276	1332	85	2663	850	1388
ENSG00000108255	ENSG00000108255.8	CRYBA1	1	5	0.2	2247	975	1763	1434	419
ENSG00000108256	ENSG00000108256.9	NUFIP2	2	3	0.666667	6066	18461	2906
ENSG00000108262	ENSG00000108262.16	GIT1	1	19	0.0526316	5710	445	121	553	90	361	2558	359	556	397	139	188	71	88	179	108	159	145	164
ENSG00000108298	ENSG00000108298.12	RPL19	2	5	0.4	863	997	549	967	337
ENSG00000108306	ENSG00000108306.13	FBXL20	1	14	0.0714286	58119	39540	2509	1916	1794	11553	2622	1265	6288	4113	1924	3373	1009	2607
ENSG00000108309	ENSG00000108309.14	RUNDC3A	1	10	0.1	3640	408	165	1231	104	145	131	775	96	1370
ENSG00000108312	ENSG00000108312.16	UBTF	5	20	0.25	1148	1467	539	96	2371	278	364	337	125	274	137	91	318	83	390	103	1440	93	101	86
ENSG00000108342	ENSG00000108342.13	CSF3	2	4	0.5	176	387	144	163
ENSG00000108344	ENSG00000108344.15	PSMD3	6	11	0.545455	3103	2090	1970	919	164	4756	107	128	655	991	123
ENSG00000108349	ENSG00000108349.17	CASC3	3	13	0.230769	427	335	20145	90	571	579	2630	636	237	254	906	151	784
ENSG00000108352	ENSG00000108352.13	RAPGEFL1	4	14	0.285714	3234	2519	231	4187	229	1058	108	553	87	540	342	232	372	246
ENSG00000108370	ENSG00000108370.17	RGS9	1	18	0.0555556	15824	4776	1887	196	263	2103	5110	9450	11482	859	3306	3469	4751	2082	3620	2480	14396	1788
ENSG00000108375	ENSG00000108375.13	RNF43	2	9	0.222222	1054	44292	7310	119	626	1599	531	1325	2481
ENSG00000108379	ENSG00000108379.10	WNT3	1	4	0.25	44608	3619	983	3690
ENSG00000108381	ENSG00000108381.11	ASPA	3	5	0.6	5207	1700	5642	5007	4431
ENSG00000108384	ENSG00000108384.16	RAD51C	5	8	0.625	2142	1503	6336	6529	10755	3227	8383	1573
ENSG00000108387	ENSG00000108387.16	SEPTIN4	3	13	0.230769	659	1248	13687	368	438	493	2976	113	89	194	93	155	257
ENSG00000108389	ENSG00000108389.10	MTMR4	14	17	0.823529	1421	345	878	2587	116	193	841	251	1159	497	290	82	151	7413	1979	242	670
ENSG00000108395	ENSG00000108395.14	TRIM37	2	23	0.0869565	2046	12952	2892	4201	2782	1219	4039	4699	6417	1706	1458	3977	5546	1820	1358	5784	9722	3172	10990	1496	3163	10613	2138
ENSG00000108405	ENSG00000108405.4	P2RX1	1	11	0.0909091	10721	290	458	305	296	207	3440	609	384	373	129
ENSG00000108406	ENSG00000108406.10	DHX40	12	17	0.705882	843	3723	2452	504	220	1085	1794	2106	138	6273	1662	10683	523	3038	2498	261	1358
ENSG00000108417	ENSG00000108417.4	KRT37	2	6	0.333333	187	827	343	78	481	380
ENSG00000108423	ENSG00000108423.15	TUBD1	6	8	0.75	1655	4600	4972	2559	3399	7789	2761	3239
ENSG00000108424	ENSG00000108424.11	KPNB1	3	21	0.142857	101	2249	3983	1447	2458	1910	980	787	3027	1267	832	2185	324	1076	1626	528	918	118	1606	373	1734
ENSG00000108433	ENSG00000108433.17	GOSR2	1	5	0.2	6298	1514	859	2829	3429
ENSG00000108439	ENSG00000108439.11	PNPO	1	6	0.166667	1492	1185	843	248	333	220
ENSG00000108443	ENSG00000108443.14	RPS6KB1	1	14	0.0714286	17236	2072	1830	11731	3534	1447	2447	173	668	914	186	4294	4462	1032
ENSG00000108465	ENSG00000108465.15	CDK5RAP3	2	13	0.153846	209	2111	280	368	710	176	215	698	1009	918	1675	364	102
ENSG00000108468	ENSG00000108468.15	CBX1	1	4	0.25	24226	686	900	3426
ENSG00000108469	ENSG00000108469.15	RECQL5	8	19	0.421053	472	1255	2053	770	539	2494	7032	19517	200	139	136	86	341	341	232	171	229	525	100
ENSG00000108474	ENSG00000108474.17	PIGL	2	6	0.333333	16509	65817	13568	3066	1062	7891
ENSG00000108479	ENSG00000108479.13	GALK1	5	7	0.714286	885	457	170	128	4104	76	82
ENSG00000108506	ENSG00000108506.13	INTS2	5	24	0.208333	991	1252	3133	2211	7329	246	3885	2822	6720	84	2085	1415	2075	1618	4780	3729	2918	2848	2452	2276	356	133	1024	106
ENSG00000108509	ENSG00000108509.21	CAMTA2	3	22	0.136364	1306	208	2836	83	596	257	318	603	1053	1311	2557	615	331	183	232	1695	254	200	109	162	168	87
ENSG00000108510	ENSG00000108510.10	MED13	8	29	0.275862	1838	10361	16928	1478	2148	1430	199	18307	15184	2530	5411	1916	134	283	1056	9309	4468	1383	993	2034	972	497	4385	500	112	2268	1966	3807	316
ENSG00000108511	ENSG00000108511.10	HOXB6	2	3	0.666667	246	6251	1063
ENSG00000108515	ENSG00000108515.18	ENO3	6	11	0.545455	645	880	160	162	370	1229	109	337	429	149	88
ENSG00000108518	ENSG00000108518.8	PFN1	1	2	0.5	1442	630
ENSG00000108523	ENSG00000108523.16	RNF167	3	9	0.333333	126	83	1183	110	186	237	141	1038	76
ENSG00000108528	ENSG00000108528.14	SLC25A11	1	7	0.142857	603	84	166	82	85	79	126
ENSG00000108551	ENSG00000108551.5	RASD1	1	1	1	211
ENSG00000108556	ENSG00000108556.10	CHRNE	8	11	0.727273	254	126	123	129	306	334	82	1210	83	90	109
ENSG00000108557	ENSG00000108557.20	RAI1	2	5	0.4	42234	68773	5242	5540	530
ENSG00000108559	ENSG00000108559.13	NUP88	8	16	0.5	2671	2378	3219	1793	3489	810	4448	4570	3228	2600	897	108	138	275	157	438
ENSG00000108561	ENSG00000108561.8	C1QBP	2	5	0.4	568	3156	1105	253	128
ENSG00000108576	ENSG00000108576.10	SLC6A4	1	14	0.0714286	12697	737	2684	459	813	949	367	2743	1315	665	1272	1310	4392	4641
ENSG00000108578	ENSG00000108578.15	BLMH	11	11	1	298	1828	1425	903	1333	11190	1142	112	1172	4316	17716
ENSG00000108582	ENSG00000108582.12	CPD	2	20	0.1	5262	35604	680	840	482	3693	4213	7093	3230	1351	1719	3532	1962	3492	785	110	4653	565	307	2118
ENSG00000108587	ENSG00000108587.16	GOSR1	6	8	0.75	3678	2956	361	5355	2461	18126	9029	2232
ENSG00000108588	ENSG00000108588.15	CCDC47	1	12	0.0833333	7217	1064	549	2664	250	4343	118	1721	1633	311	212	4978
ENSG00000108590	ENSG00000108590.11	MED31	3	3	1	1067	277	5322
ENSG00000108591	ENSG00000108591.10	DRG2	1	12	0.0833333	5725	4296	657	555	639	133	833	330	1803	733	1751	667
ENSG00000108592	ENSG00000108592.17	FTSJ3	13	20	0.65	123	163	262	122	420	99	78	118	87	225	91	131	1648	140	79	238	91	400	81	84
ENSG00000108599	ENSG00000108599.15	AKAP10	4	14	0.285714	9130	5391	4268	10508	5496	815	1037	3282	4307	7287	4289	10057	649	2948
ENSG00000108602	ENSG00000108602.18	ALDH3A1	1	10	0.1	3124	1504	601	332	793	615	661	412	542	87
ENSG00000108604	ENSG00000108604.18	SMARCD2	1	12	0.0833333	4833	203	150	1354	611	129	145	160	186	166	127	77
ENSG00000108622	ENSG00000108622.11	ICAM2	1	4	0.25	13787	1257	1142	718
ENSG00000108639	ENSG00000108639.8	SYNGR2	1	3	0.333333	2101	455	89
ENSG00000108641	ENSG00000108641.20	B9D1	3	6	0.5	2118	2368	9959	452	3411	328
ENSG00000108651	ENSG00000108651.10	UTP6	16	18	0.888889	1805	4634	232	1850	423	2856	1971	1174	1474	3669	1791	374	2836	1480	185	5265	2607	1849
ENSG00000108654	ENSG00000108654.16	DDX5	11	12	0.916667	1233	358	105	114	231	81	89	376	215	92	1236	222
ENSG00000108666	ENSG00000108666.10	C17orf75	5	9	0.555556	715	1265	1461	253	2454	483	169	948	1438
ENSG00000108669	ENSG00000108669.17	CYTH1	1	13	0.0769231	72469	1388	5592	297	370	1227	1362	439	2259	3513	11374	626	4020
ENSG00000108671	ENSG00000108671.11	PSMD11	3	13	0.230769	2330	7448	9429	400	4420	4607	818	2696	1667	474	259	291	121
ENSG00000108679	ENSG00000108679.13	LGALS3BP	1	5	0.2	2609	983	1145	1465	265
ENSG00000108684	ENSG00000108684.15	ASIC2	1	9	0.111111	179340	22926	60470	2259	1911	2550	3534	1565	1904
ENSG00000108688	ENSG00000108688.11	CCL7	1	2	0.5	779	433
ENSG00000108691	ENSG00000108691.10	CCL2	1	2	0.5	796	382
ENSG00000108700	ENSG00000108700.5	CCL8	1	2	0.5	691	415
ENSG00000108702	ENSG00000108702.4	CCL1	1	2	0.5	1189	1123
ENSG00000108733	ENSG00000108733.11	PEX12	2	2	1	304	856
ENSG00000108759	ENSG00000108759.4	KRT32	6	6	1	681	164	1329	78	1027	2590
ENSG00000108771	ENSG00000108771.13	DHX58	8	13	0.615385	399	219	227	382	1336	1161	186	1614	568	90	967	1295	269
ENSG00000108773	ENSG00000108773.11	KAT2A	11	17	0.647059	136	335	105	311	100	841	279	92	81	226	1201	687	287	95	75	134	157
ENSG00000108774	ENSG00000108774.15	RAB5C	1	5	0.2	24302	1536	265	1412	856
ENSG00000108784	ENSG00000108784.10	NAGLU	4	5	0.8	742	793	184	2194	1821
ENSG00000108786	ENSG00000108786.11	HSD17B1	4	5	0.8	93	147	175	517	86
ENSG00000108788	ENSG00000108788.12	MLX	7	7	1	452	814	277	260	203	375	1363
ENSG00000108797	ENSG00000108797.12	CNTNAP1	18	23	0.782609	924	113	761	78	536	761	673	480	264	473	460	531	194	90	294	507	576	1984	150	1121	186	103	667
ENSG00000108798	ENSG00000108798.9	ABI3	1	7	0.142857	5689	1040	1624	232	215	1764	326
ENSG00000108799	ENSG00000108799.13	EZH1	1	20	0.05	14092	1875	1061	3210	1389	2345	1065	487	386	4586	723	2351	929	792	1772	823	404	781	778	284
ENSG00000108813	ENSG00000108813.11	DLX4	1	2	0.5	3321	431
ENSG00000108819	ENSG00000108819.11	PPP1R9B	1	9	0.111111	3897	1394	2224	1040	511	112	3065	318	168
ENSG00000108821	ENSG00000108821.14	COL1A1	1	50	0.02	1463	162	102	90	721	227	158	163	498	116	339	88	116	114	178	257	88	103	131	218	94	125	165	88	895	143	103	111	450	93	297	458	220	162	218	88	126	140	101	157	107	104	380	112	338	361	92	132	296	129
ENSG00000108823	ENSG00000108823.17	SGCA	8	9	0.888889	1290	94	210	354	519	888	288	4590	262
ENSG00000108826	ENSG00000108826.16	MRPL27	1	3	0.333333	2544	355	1733
ENSG00000108828	ENSG00000108828.16	VAT1	1	5	0.2	3136	385	105	1292	162
ENSG00000108829	ENSG00000108829.10	LRRC59	4	6	0.666667	2224	2031	236	4265	2768	1882
ENSG00000108830	ENSG00000108830.10	RND2	2	4	0.5	510	1135	768	236
ENSG00000108839	ENSG00000108839.12	ALOX12	8	13	0.615385	573	1481	124	115	249	869	1122	3445	514	458	3139	108	117
ENSG00000108840	ENSG00000108840.16	HDAC5	3	26	0.115385	5799	6693	16894	89	107	285	148	96	340	207	2671	690	674	1416	346	700	152	724	92	1702	264	175	829	264	129	84
ENSG00000108846	ENSG00000108846.16	ABCC3	1	30	0.0333333	20850	693	218	898	227	740	1554	2566	91	1041	2308	105	420	335	220	85	3442	330	1703	154	107	187	1155	149	1578	3710	192	601	2660	3361
ENSG00000108848	ENSG00000108848.16	LUC7L3	1	9	0.111111	17128	3279	756	410	1974	841	906	538	3798
ENSG00000108849	ENSG00000108849.8	PPY	1	3	0.333333	766	249	190
ENSG00000108852	ENSG00000108852.16	MPP2	3	12	0.25	2980	6049	14906	150	391	694	108	85	237	706	378	1291
ENSG00000108854	ENSG00000108854.16	SMURF2	1	18	0.0555556	55188	8111	4808	2290	4913	2541	2469	2212	6535	8831	1167	3777	1609	826	3151	3782	1261	315
ENSG00000108861	ENSG00000108861.9	DUSP3	2	2	1	3861	4897
ENSG00000108878	ENSG00000108878.5	CACNG1	1	3	0.333333	9106	1032	804
ENSG00000108883	ENSG00000108883.13	EFTUD2	2	27	0.0740741	4843	7666	1250	1531	490	1370	1042	915	3455	3363	4095	389	2741	1147	748	2169	386	723	1922	2070	235	199	633	126	733	591	340
ENSG00000108924	ENSG00000108924.14	HLF	2	3	0.666667	2151	47140	5216
ENSG00000108932	ENSG00000108932.13	SLC16A6	1	5	0.2	12758	4018	1159	984	1492
ENSG00000108946	ENSG00000108946.16	PRKAR1A	2	10	0.2	2845	7179	798	199	834	795	1927	969	928	275
ENSG00000108947	ENSG00000108947.5	EFNB3	1	4	0.25	2237	184	107	427
ENSG00000108950	ENSG00000108950.12	FAM20A	1	10	0.1	44519	731	2825	8151	819	528	1026	882	488	1595
ENSG00000108953	ENSG00000108953.17	YWHAE	1	5	0.2	34988	2850	603	6744	8711
ENSG00000108960	ENSG00000108960.9	MMD	1	6	0.166667	7437	2733	3436	3877	2228	6934
ENSG00000108961	ENSG00000108961.14	RANGRF	4	4	1	90	185	88	224
ENSG00000108963	ENSG00000108963.19	DPH1	1	12	0.0833333	3274	121	2127	437	148	2798	394	130	497	299	146	729
ENSG00000108984	ENSG00000108984.15	MAP2K6	1	11	0.0909091	90779	11008	596	1699	837	662	2413	1259	1591	9405	5515
ENSG00000109016	ENSG00000109016.18	DHRS7B	1	6	0.166667	45026	6036	5251	560	4247	2084
ENSG00000109046	ENSG00000109046.15	WSB1	1	8	0.125	7352	1410	1144	1870	2217	788	1334	593
ENSG00000109047	ENSG00000109047.8	RCVRN	1	2	0.5	3699	2784
ENSG00000109061	ENSG00000109061.10	MYH1	14	39	0.358974	249	1557	96	116	1030	743	96	131	660	82	134	215	85	2183	812	406	1786	82	300	88	97	1561	91	826	81	94	357	1533	151	708	281	93	519	87	632	90	257	119	1785
ENSG00000109062	ENSG00000109062.12	SLC9A3R1	1	5	0.2	12724	1193	3415	1170	231
ENSG00000109063	ENSG00000109063.15	MYH3	3	40	0.075	1140	1017	2297	751	1110	688	927	1130	82	1149	83	1004	83	1354	102	106	867	82	398	93	81	193	85	108	80	440	107	1955	171	343	657	301	806	459	76	1152	91	154	107	917
[truncated: 1,442,307 more chars]
