# Supplementary material for: Genes divided according to the relative position of the longest intron show increased representation in different KEGG pathways
Source: BMC Genomics. 2024 Jun 28;25:649. doi: 10.1186/s12864-024-10558-x (PMC11214234; doi:10.1186/s12864-024-10558-x)
Supplement: Supplementary file 1 — Supplementary Material 1. Figure S1: Comparison of the absolute and relative positions of the longest introns among orthologous genes of 6 vertebrates. Twenty randomly selected human genes and their corresponding orthologs were monitored in each of the groups with the longest human intron in the 1st tertile (A), 2nd tertile (B) and 3rd tertile (C). [file 12864_2024_10558_MOESM1_ESM.zip › Supplementary Information Dvorak/Table S3_M musculus primary data.txt]

Table S3: Intron lengths of Ensembl Canonical transcripts of all protein-coding genes in Mus musculus genome
Gene_stable_ID	Gene_stable_ID_version	Gene_name	Longest_Intron	Total_Introns	RatioL/T	1	2	3	4	5	6	7	8	9	10	11	12	13	14	15	16	17	18	19	20	21	22	23	24	25	26	27	28	29	30	31	32	33	34	35	36	37	38	39	40	41	42	43	44	45	46	47	48	49	50	51	52	53	54	55	56	57	58	59	60	61	62	63	64	65	66	67	68	69	70	71	72	73	74	75	76	77	78	79	80	81	82	83	84	85	86	87	88	89	90	91	92	93	94	95	96	97	98	99	100	101	102	103	104	105	106	107	108	109	110	111	112	113	114	115	116	117	118	119	120	121	122	123	124	125	126	127	128	129	130	131	132	133	134	135	136	137	138	139	140	141	142	143	144	145	146	147	148	149	150	151	152	153	154	155	156	157	158	159	160	161	162	163	164	165	166	167	168	169	170	171	172	173	174	175	176	177	178	179	180	181	182	183	184	185	186	187	188	189	190	191	192	193	194	195	196	197	198	199	200	201	202	203	204	205	206	207	208	209	210	211	212	213	214	215	216	217	218	219	220	221	222	223	224	225	226	227	228	229	230	231	232	233	234	235	236	237	238	239	240	241	242	243	244	245	246	247	248	249	250	251	252	253	254	255	256	257	258	259	260	261	262	263	264	265	266	267	268	269	270	271	272	273	274	275	276	277	278	279	280	281	282	283	284	285	286	287	288	289	290	291	292	293	294	295	296	297	298	299	300	301	302	303	304	305	306	307	308	309	310	311	312	313	314	315	316	317	318	319	320	321	322	323	324	325	326	327	328	329	330	331	332	333	334	335	336	337	338	339	340	341	342	343	344	345	346
ENSMUSG00000000001	ENSMUSG00000000001.5	Gnai3	1	8	0.125	22050	111	5083	2409	3160	384	2322	86
ENSMUSG00000000003	ENSMUSG00000000003.16	Pbsn	1	6	0.166667	5294	2888	2011	280	603	3745
ENSMUSG00000000028	ENSMUSG00000000028.16	Cdc45	14	19	0.736842	94	150	823	1519	1308	1842	3532	3063	1276	1404	598	234	1422	6109	77	1577	190	2843	1322
ENSMUSG00000000037	ENSMUSG00000000037.18	Scml2	6	25	0.24	8241	5711	719	8992	4851	9566	7100	339	3557	1855	6402	1407	1220	1332	1412	1220	1330	1225	3129	2783	1992	2123	1174	2708	8662
ENSMUSG00000000049	ENSMUSG00000000049.12	Apoh	3	7	0.428571	408	1306	7415	2403	1651	2684	2047
ENSMUSG00000000056	ENSMUSG00000000056.8	Narf	2	10	0.2	1067	3983	1949	209	267	1469	2073	1100	329	1763
ENSMUSG00000000058	ENSMUSG00000000058.7	Cav2	2	2	1	384	4814
ENSMUSG00000000078	ENSMUSG00000000078.8	Klf6	1	3	0.333333	2925	1294	469
ENSMUSG00000000085	ENSMUSG00000000085.17	Scmh1	8	16	0.5	6082	445	8237	919	5089	9532	5499	21450	2572	6861	1611	5377	2348	3092	835	505
ENSMUSG00000000088	ENSMUSG00000000088.8	Cox5a	1	4	0.25	7540	1168	1306	489
ENSMUSG00000000093	ENSMUSG00000000093.7	Tbx2	6	6	1	1118	907	1111	96	454	2086
ENSMUSG00000000094	ENSMUSG00000000094.13	Tbx4	5	8	0.625	3497	593	7541	1137	11209	676	81	1787
ENSMUSG00000000103	ENSMUSG00000000103.13	Zfy2	2	8	0.25	94	16579	11554	4066	787	6123	1257	1026
ENSMUSG00000000120	ENSMUSG00000000120.7	Ngfr	1	5	0.2	6389	2619	3530	2210	724
ENSMUSG00000000125	ENSMUSG00000000125.6	Wnt3	1	4	0.25	33801	2936	687	3308
ENSMUSG00000000126	ENSMUSG00000000126.12	Wnt9a	1	3	0.333333	20496	681	2128
ENSMUSG00000000127	ENSMUSG00000000127.16	Fer	15	17	0.882353	10997	4010	10048	1565	559	10111	6878	31584	8322	9907	37573	6100	2007	41187	54465	4114	1042
ENSMUSG00000000131	ENSMUSG00000000131.16	Xpo6	1	23	0.0434783	25650	3015	1703	8108	4059	3444	3465	8559	9430	1385	1251	3695	3922	4404	2004	715	2682	1013	162	1219	1871	166	2313
ENSMUSG00000000134	ENSMUSG00000000134.18	Tfe3	1	9	0.111111	2446	934	583	208	1432	1226	164	1378	897
ENSMUSG00000000142	ENSMUSG00000000142.16	Axin2	3	10	0.3	2590	7336	7732	2488	147	238	526	623	1274	3221
ENSMUSG00000000148	ENSMUSG00000000148.18	Brat1	2	13	0.153846	724	4041	1213	851	175	1120	182	74	192	1479	134	116	582
ENSMUSG00000000149	ENSMUSG00000000149.11	Gna12	1	3	0.333333	44381	22756	1471
ENSMUSG00000000154	ENSMUSG00000000154.17	Slc22a18	5	10	0.5	831	2979	337	509	10289	821	988	4008	257	1654
ENSMUSG00000000157	ENSMUSG00000000157.17	Itgb2l	1	14	0.0714286	4739	187	1013	1479	877	952	801	1924	1456	1107	700	460	952	1784
ENSMUSG00000000159	ENSMUSG00000000159.17	Igsf5	8	8	1	2162	8745	4937	8101	4393	5324	1421	23770
ENSMUSG00000000167	ENSMUSG00000000167.15	Pih1d2	5	5	1	847	1105	1066	430	2973
ENSMUSG00000000168	ENSMUSG00000000168.11	Dlat	7	13	0.538462	401	398	166	4096	2683	977	4525	505	307	3686	2140	328	901
ENSMUSG00000000171	ENSMUSG00000000171.6	Sdhd	1	3	0.333333	3073	1642	1510
ENSMUSG00000000182	ENSMUSG00000000182.10	Fgf23	1	2	0.5	4899	1794
ENSMUSG00000000183	ENSMUSG00000000183.7	Fgf6	2	2	1	1062	6883
ENSMUSG00000000184	ENSMUSG00000000184.13	Ccnd2	4	4	1	1702	2481	6771	8615
ENSMUSG00000000194	ENSMUSG00000000194.14	Gpr107	14	17	0.823529	14539	1020	582	3062	2120	2658	830	358	5192	1142	617	3076	3033	15788	1338	1298	3673
ENSMUSG00000000197	ENSMUSG00000000197.9	Nalcn	7	43	0.162791	26826	3189	1901	1434	101	20587	56166	225	7733	20963	21554	4235	50403	13414	24592	1398	21102	24869	421	1748	83	3363	492	94	843	1847	5596	5328	83	2704	645	202	725	2564	910	812	1563	649	3099	2346	1476	2366	2738
ENSMUSG00000000202	ENSMUSG00000000202.10	Btbd17	1	2	0.5	1637	1327
ENSMUSG00000000204	ENSMUSG00000000204.17	Slfn4	5	7	0.714286	169	183	163	2871	5511	1078	1098
ENSMUSG00000000214	ENSMUSG00000000214.12	Th	1	12	0.0833333	1681	863	245	115	331	360	70	158	391	152	251	817
ENSMUSG00000000215	ENSMUSG00000000215.12	Ins2	3	4	0.75	7809	20234	35277	488
ENSMUSG00000000216	ENSMUSG00000000216.9	Scnn1g	6	12	0.5	3342	2062	1637	1209	2830	13640	1888	515	81	191	2756	855
ENSMUSG00000000223	ENSMUSG00000000223.14	Drp2	1	23	0.0434783	18821	3103	1136	1997	899	2139	365	451	1919	328	1347	1026	213	808	275	1823	2451	276	268	820	1660	2278	287
ENSMUSG00000000244	ENSMUSG00000000244.18	Tspan32	3	8	0.375	728	889	4028	3850	520	1533	294	1017
ENSMUSG00000000247	ENSMUSG00000000247.12	Lhx2	4	4	1	1417	935	5045	8738
ENSMUSG00000000248	ENSMUSG00000000248.17	Clec2g	2	6	0.333333	14213	30593	705	895	478	977
ENSMUSG00000000253	ENSMUSG00000000253.14	Gmpr	4	8	0.5	6651	2484	3769	8682	2504	6624	3411	3234
ENSMUSG00000000263	ENSMUSG00000000263.16	Glra1	1	8	0.125	33268	8005	29704	2374	1402	4814	6186	5794
ENSMUSG00000000266	ENSMUSG00000000266.12	Mid2	3	9	0.333333	12717	14355	43272	1777	11103	1122	10129	1568	356
ENSMUSG00000000275	ENSMUSG00000000275.17	Trim25	1	8	0.125	4646	4294	1452	2502	1628	342	87	377
ENSMUSG00000000276	ENSMUSG00000000276.12	Dgke	1	11	0.0909091	5366	4413	2811	1614	192	418	846	4577	1950	602	536
ENSMUSG00000000278	ENSMUSG00000000278.11	Scpep1	2	12	0.166667	2739	5171	2614	503	2440	4232	1062	1151	1016	3102	879	4440
ENSMUSG00000000282	ENSMUSG00000000282.13	Mnt	1	5	0.2	4961	482	139	4437	197
ENSMUSG00000000290	ENSMUSG00000000290.14	Itgb2	1	15	0.0666667	11506	371	3526	932	1249	1158	871	5019	1212	421	1339	426	640	3422	373
ENSMUSG00000000295	ENSMUSG00000000295.14	Hddc2	4	5	0.8	1031	1656	3872	5685	1720
ENSMUSG00000000296	ENSMUSG00000000296.9	Tpd52l1	1	7	0.142857	66381	21194	11159	3584	1833	2894	5215
ENSMUSG00000000301	ENSMUSG00000000301.17	Pemt	2	6	0.333333	14519	48154	6458	2659	2809	308
ENSMUSG00000000303	ENSMUSG00000000303.13	Cdh1	2	15	0.133333	744	44593	4282	113	2904	771	275	1270	1023	844	1716	224	970	662	2075
ENSMUSG00000000305	ENSMUSG00000000305.13	Cdh4	2	15	0.133333	2021	335442	16977	45340	4095	12752	13782	7600	3858	612	2226	1420	2215	696	1519
ENSMUSG00000000308	ENSMUSG00000000308.15	Ckmt1	6	8	0.75	577	167	515	125	117	1445	165	397
ENSMUSG00000000317	ENSMUSG00000000317.12	Bcl6b	5	8	0.625	538	271	106	282	553	69	84	343
ENSMUSG00000000318	ENSMUSG00000000318.17	Clec10a	1	9	0.111111	578	432	83	79	205	103	82	151	134
ENSMUSG00000000320	ENSMUSG00000000320.11	Alox12	11	13	0.846154	527	1080	113	112	236	804	1193	2700	195	912	2783	121	120
ENSMUSG00000000326	ENSMUSG00000000326.14	Comt	4	4	1	1308	369	312	2642
ENSMUSG00000000339	ENSMUSG00000000339.15	Rtca	10	10	1	93	772	2366	3174	1424	1831	1895	1458	995	3644
ENSMUSG00000000340	ENSMUSG00000000340.11	Dbt	3	10	0.3	7045	2991	9827	1308	4222	349	3946	2136	120	1667
ENSMUSG00000000346	ENSMUSG00000000346.10	Dazap2	3	3	1	1188	893	1197
ENSMUSG00000000355	ENSMUSG00000000355.14	Mcts1	4	5	0.8	1150	494	3265	5693	1387
ENSMUSG00000000359	ENSMUSG00000000359.4	Rem1	3	4	0.75	853	741	4199	788
ENSMUSG00000000365	ENSMUSG00000000365.10	Rnf17	11	36	0.305556	2752	15403	3291	1030	2216	3489	2671	199	3932	2622	18345	1756	953	2434	1847	3484	3953	2075	2985	1157	879	139	1671	1717	6040	7023	3326	1889	1810	1335	2875	1708	2131	5902	1742	407
ENSMUSG00000000374	ENSMUSG00000000374.9	Trappc10	1	22	0.0454545	12900	2539	5918	2279	2927	2334	2945	597	309	902	1351	345	3041	859	1289	584	1473	1179	1279	2751	4408	661
ENSMUSG00000000378	ENSMUSG00000000378.16	Ccm2	1	9	0.111111	22934	14382	430	4214	1184	2178	477	407	1794
ENSMUSG00000000381	ENSMUSG00000000381.11	Wap	1	3	0.333333	1210	315	1080
ENSMUSG00000000384	ENSMUSG00000000384.16	Tbrg4	3	12	0.25	751	865	2750	598	258	445	392	251	333	95	593	791
ENSMUSG00000000385	ENSMUSG00000000385.9	Tmprss2	5	13	0.384615	11696	2295	5229	484	12163	2203	4167	1461	1305	390	669	420	871
ENSMUSG00000000386	ENSMUSG00000000386.19	Mx1	6	8	0.75	1752	3263	940	578	260	3538	849	1995
ENSMUSG00000000392	ENSMUSG00000000392.18	Fap	2	25	0.08	322	17239	1261	887	1456	3631	694	1042	2167	2020	5096	3754	98	2200	1928	4414	5100	457	752	5079	7780	1076	492	284	1153
ENSMUSG00000000394	ENSMUSG00000000394.16	Gcg	1	5	0.2	2997	1748	1593	964	731
ENSMUSG00000000399	ENSMUSG00000000399.11	Ndufa9	8	10	0.8	4102	385	2095	1481	4176	1722	1880	4836	2537	2746
ENSMUSG00000000402	ENSMUSG00000000402.3	Egfl6	1	11	0.0909091	16934	5374	5852	4425	3467	2279	7686	2133	4126	4392	3342
ENSMUSG00000000409	ENSMUSG00000000409.15	Lck	9	12	0.75	97	373	170	232	286	206	282	134	3514	77	80	2504
ENSMUSG00000000411	ENSMUSG00000000411.8	Tssk3	1	1	1	729
ENSMUSG00000000416	ENSMUSG00000000416.17	Cttnbp2	2	22	0.0909091	12598	53479	12801	6177	1303	2054	2813	6466	5424	1930	1192	7579	85	8097	867	5103	1572	328	2032	2297	1314	6907
ENSMUSG00000000420	ENSMUSG00000000420.16	Galnt1	1	12	0.0833333	26518	5588	7564	8293	9640	2995	1749	2020	895	7142	2059	2473
ENSMUSG00000000435	ENSMUSG00000000435.2	Myf5	1	2	0.5	709	435
ENSMUSG00000000439	ENSMUSG00000000439.10	Mkrn2	1	7	0.142857	7567	809	934	1387	1033	2612	151
ENSMUSG00000000440	ENSMUSG00000000440.13	Pparg	1	6	0.166667	17647	1424	9282	12003	9575	16636
ENSMUSG00000000441	ENSMUSG00000000441.18	Raf1	1	16	0.0625	31593	6698	2518	267	1557	1528	4248	99	303	2742	410	1014	1488	292	91	149
ENSMUSG00000000486	ENSMUSG00000000486.14	Septin1	6	10	0.6	175	83	228	583	93	720	112	212	241	104
ENSMUSG00000000489	ENSMUSG00000000489.8	Pdgfb	1	6	0.166667	8370	2054	1437	1208	2624	298
ENSMUSG00000000530	ENSMUSG00000000530.17	Acvrl1	2	10	0.2	343	5543	554	205	167	756	233	568	2661	2145
ENSMUSG00000000531	ENSMUSG00000000531.6	Tamalin	1	7	0.142857	2369	1868	104	1440	97	193	465
ENSMUSG00000000532	ENSMUSG00000000532.12	Acvr1b	1	8	0.125	19696	637	3726	2963	792	1358	4502	1526
ENSMUSG00000000538	ENSMUSG00000000538.19	Tom1l2	1	14	0.0714286	72473	5196	4456	7534	1435	2082	9791	3246	450	2236	814	8860	1760	859
ENSMUSG00000000544	ENSMUSG00000000544.15	Gpa33	1	6	0.166667	16034	5774	4728	6104	687	431
ENSMUSG00000000552	ENSMUSG00000000552.11	Zfp385a	2	7	0.285714	6845	12664	2178	1824	85	170	135
ENSMUSG00000000555	ENSMUSG00000000555.9	Itga5	1	29	0.0344828	7119	1489	135	210	95	337	194	107	1601	168	264	239	181	330	170	88	336	95	281	89	110	119	103	400	1636	107	988	506	599
ENSMUSG00000000560	ENSMUSG00000000560.10	Gabra2	3	9	0.333333	956	2444	57174	20093	1632	4634	1663	32479	11326
ENSMUSG00000000561	ENSMUSG00000000561.15	Wdr77	4	9	0.444444	254	1478	256	2377	110	403	612	483	737
ENSMUSG00000000562	ENSMUSG00000000562.6	Adora3	1	1	1	2136
ENSMUSG00000000563	ENSMUSG00000000563.18	Atp5pb	6	7	0.857143	367	249	2820	1714	2301	7724	623
ENSMUSG00000000567	ENSMUSG00000000567.6	Sox9	1	2	0.5	793	609
ENSMUSG00000000568	ENSMUSG00000000568.16	Hnrnpd	2	8	0.25	1801	9146	1035	1220	586	106	1118	1181
ENSMUSG00000000579	ENSMUSG00000000579.15	Dynlt1c	2	4	0.5	1650	3083	338	349
ENSMUSG00000000581	ENSMUSG00000000581.9	C1d	1	4	0.25	4989	814	275	2524
ENSMUSG00000000594	ENSMUSG00000000594.8	Gm2a	1	3	0.333333	5342	5149	297
ENSMUSG00000000600	ENSMUSG00000000600.16	Krit1	12	16	0.75	2981	730	2177	1527	946	166	193	5332	626	2669	1390	6820	723	436	4551	3979
ENSMUSG00000000605	ENSMUSG00000000605.10	Clcn4	12	12	1	404	1813	654	786	140	611	796	1081	825	1125	1012	3371
ENSMUSG00000000606	ENSMUSG00000000606.19	Vmn2r88	1	5	0.2	1831	375	815	1141	1146
ENSMUSG00000000617	ENSMUSG00000000617.15	Grm6	9	10	0.9	291	1562	558	1583	1118	102	1856	91	2859	1172
ENSMUSG00000000627	ENSMUSG00000000627.16	Sema4f	5	13	0.384615	2248	1106	209	4595	11215	94	606	200	138	124	106	2896	262
ENSMUSG00000000628	ENSMUSG00000000628.11	Hk2	1	17	0.0588235	13651	10766	4207	821	577	281	3128	998	1452	1134	279	2651	953	96	1067	599	1257
ENSMUSG00000000631	ENSMUSG00000000631.21	Myo18a	1	40	0.025	37541	1619	192	96	302	116	923	720	180	1476	601	315	240	817	2352	113	1226	256	2530	3913	4198	638	327	139	189	535	285	1724	88	563	408	296	486	1331	735	440	2333	349	3831	6845
ENSMUSG00000000632	ENSMUSG00000000632.14	Sez6	1	16	0.0625	22293	682	7971	5851	3760	77	522	213	110	509	1131	80	303	253	87	168
ENSMUSG00000000673	ENSMUSG00000000673.10	Haao	2	9	0.222222	3362	4311	222	2907	240	266	2383	417	105
ENSMUSG00000000682	ENSMUSG00000000682.8	Cd52	1	1	1	1033
ENSMUSG00000000686	ENSMUSG00000000686.12	Abhd15	1	1	1	2263
ENSMUSG00000000690	ENSMUSG00000000690.6	Hoxb6	1	2	0.5	6053	1077
ENSMUSG00000000693	ENSMUSG00000000693.11	Loxl3	4	13	0.307692	1165	1631	802	9378	370	110	160	132	127	98	76	113	130
ENSMUSG00000000701	ENSMUSG00000000701.9	Tcl1b5	1	3	0.333333	2364	891	492
ENSMUSG00000000706	ENSMUSG00000000706.17	Btn1a1	3	7	0.428571	558	519	2464	871	571	93	385
ENSMUSG00000000708	ENSMUSG00000000708.15	Kat2b	1	17	0.0588235	43285	13361	4826	3120	5633	2649	3314	4010	4138	1208	4752	600	3362	1756	210	106	4767
ENSMUSG00000000711	ENSMUSG00000000711.4	Rab5b	1	5	0.2	9177	3401	248	1344	1740
ENSMUSG00000000724	ENSMUSG00000000724.11	Cryba1	1	5	0.2	1636	822	1578	1358	485
ENSMUSG00000000730	ENSMUSG00000000730.14	Dnmt3l	2	13	0.153846	3486	4027	394	231	870	81	607	1045	955	1778	347	2239	3454
ENSMUSG00000000731	ENSMUSG00000000731.16	Aire	12	13	0.923077	312	229	381	447	1420	188	1673	1088	851	949	96	2491	1496
ENSMUSG00000000732	ENSMUSG00000000732.10	Icosl	5	5	1	458	1615	1204	1789	5996
ENSMUSG00000000738	ENSMUSG00000000738.19	Spg7	9	16	0.5625	763	3800	3283	2860	827	1493	429	505	6517	1492	1076	1400	1840	726	517	2158
ENSMUSG00000000739	ENSMUSG00000000739.15	Sult5a1	2	6	0.333333	600	8005	782	164	2528	2195
ENSMUSG00000000740	ENSMUSG00000000740.13	Rpl13	5	5	1	207	82	196	541	1089
ENSMUSG00000000743	ENSMUSG00000000743.10	Chmp1a	1	6	0.166667	2430	1117	910	362	1141	397
ENSMUSG00000000751	ENSMUSG00000000751.14	Rpa1	5	17	0.294118	6031	1037	629	514	10951	10141	2174	1189	1443	130	145	244	2034	2841	899	3353	1264
ENSMUSG00000000753	ENSMUSG00000000753.16	Serpinf1	1	7	0.142857	4499	1480	499	450	871	2862	440
ENSMUSG00000000759	ENSMUSG00000000759.15	Tubgcp3	1	21	0.047619	7915	2564	2922	642	1467	1453	744	3141	331	902	7413	287	985	1723	652	4572	7124	75	2878	5660	725
ENSMUSG00000000766	ENSMUSG00000000766.19	Oprm1	1	3	0.333333	39726	739	2019
ENSMUSG00000000776	ENSMUSG00000000776.14	Polr3d	2	7	0.285714	555	896	142	269	319	143	139
ENSMUSG00000000782	ENSMUSG00000000782.17	Tcf7	3	10	0.3	149	465	20497	891	1585	1049	572	101	433	2295
ENSMUSG00000000787	ENSMUSG00000000787.13	Ddx3x	1	16	0.0625	3020	679	1071	1058	80	221	358	208	108	454	297	197	85	337	108	110
ENSMUSG00000000791	ENSMUSG00000000791.10	Il12rb1	13	15	0.866667	1212	664	369	1245	690	281	287	288	1027	563	316	172	1978	260	751
ENSMUSG00000000792	ENSMUSG00000000792.3	Slc5a5	12	14	0.857143	587	322	96	742	509	97	425	190	71	340	78	1539	993	952
ENSMUSG00000000794	ENSMUSG00000000794.10	Kcnn3	2	7	0.285714	43454	44363	35705	6434	8992	1465	4301
ENSMUSG00000000804	ENSMUSG00000000804.15	Usp32	1	33	0.030303	35684	20004	2539	3706	18005	3254	1716	223	2373	742	5574	2029	2317	653	2561	4298	1504	1347	1821	219	1083	2613	423	2279	1923	7486	2879	1064	11230	1644	3694	972	685
ENSMUSG00000000805	ENSMUSG00000000805.19	Car4	1	7	0.142857	4444	898	599	109	106	111	734
ENSMUSG00000000811	ENSMUSG00000000811.15	Txnrd3	1	15	0.0666667	6123	912	2445	190	1606	5311	1475	1185	1096	3512	436	2196	689	997	533
ENSMUSG00000000817	ENSMUSG00000000817.11	Fasl	2	3	0.666667	793	4100	977
ENSMUSG00000000823	ENSMUSG00000000823.17	Zfp512b	14	14	1	247	288	85	101	104	134	89	134	81	487	226	357	527	599
ENSMUSG00000000826	ENSMUSG00000000826.17	Dnajc5	1	4	0.25	25673	851	1116	431
ENSMUSG00000000827	ENSMUSG00000000827.19	Tpd52l2	4	8	0.5	2512	1914	822	5230	2236	1043	1423	1992
ENSMUSG00000000838	ENSMUSG00000000838.18	Fmr1	1	16	0.0625	9414	3166	3419	403	2030	86	2095	111	3242	1476	480	2118	2455	1451	827	2190
ENSMUSG00000000861	ENSMUSG00000000861.16	Bcl11a	2	3	0.666667	6875	72602	4791
ENSMUSG00000000869	ENSMUSG00000000869.13	Il4	2	3	0.666667	257	4113	1250
ENSMUSG00000000876	ENSMUSG00000000876.12	Pxmp4	1	3	0.333333	7252	3838	4072
ENSMUSG00000000881	ENSMUSG00000000881.13	Dlg3	10	20	0.5	2878	254	391	185	286	305	662	1575	415	20204	9711	491	2606	1594	1182	560	765	416	305	919
ENSMUSG00000000884	ENSMUSG00000000884.18	Gnb1l	2	8	0.25	94	41294	396	3017	843	2879	4175	11452
ENSMUSG00000000889	ENSMUSG00000000889.9	Dbh	9	11	0.818182	2306	1992	742	1215	2008	2326	262	435	2729	366	1035
ENSMUSG00000000901	ENSMUSG00000000901.18	Mmp11	1	7	0.142857	3824	789	84	139	120	733	1304
ENSMUSG00000000902	ENSMUSG00000000902.14	Smarcb1	7	8	0.875	4391	1579	3407	1237	3957	1455	6807	356
ENSMUSG00000000903	ENSMUSG00000000903.4	Vpreb3	1	1	1	5852
ENSMUSG00000000915	ENSMUSG00000000915.16	Hip1r	1	31	0.0322581	15449	222	203	948	415	229	2912	1037	85	116	148	189	87	89	71	70	205	733	108	354	180	232	95	197	79	217	113	113	82	95	123
ENSMUSG00000000916	ENSMUSG00000000916.16	Nsun5	4	9	0.444444	114	927	82	2347	91	627	169	69	177
ENSMUSG00000000934	ENSMUSG00000000934.10	Top1mt	12	13	0.923077	2521	1605	4107	587	516	660	216	1098	551	1444	564	5525	469
ENSMUSG00000000938	ENSMUSG00000000938.12	Hoxa10	1	1	1	1178
ENSMUSG00000000942	ENSMUSG00000000942.11	Hoxa4	1	1	1	489
ENSMUSG00000000948	ENSMUSG00000000948.17	Gm38393	3	6	0.5	5622	3763	12861	48	1107	6316
ENSMUSG00000000957	ENSMUSG00000000957.12	Mmp14	1	9	0.111111	3771	244	354	678	902	185	131	473	320
ENSMUSG00000000958	ENSMUSG00000000958.11	Slc7a7	4	11	0.363636	886	2575	4831	29381	1085	3094	230	275	752	2663	206
ENSMUSG00000000959	ENSMUSG00000000959.8	Oxa1l	3	9	0.333333	404	1813	3213	172	155	157	100	197	84
ENSMUSG00000000976	ENSMUSG00000000976.14	Heatr6	6	19	0.315789	1768	1492	838	899	1480	3885	829	917	1800	405	2477	1269	429	1192	778	501	1482	459	1545
ENSMUSG00000000982	ENSMUSG00000000982.6	Ccl3	1	2	0.5	521	225
ENSMUSG00000000983	ENSMUSG00000000983.14	Wfdc18	2	2	1	657	1156
ENSMUSG00000001014	ENSMUSG00000001014.7	Icam4	1	1	1	113
ENSMUSG00000001016	ENSMUSG00000001016.13	Ilf2	3	13	0.230769	759	255	3241	284	293	1310	1611	1119	416	578	70	129	141
ENSMUSG00000001017	ENSMUSG00000001017.16	Chtop	3	5	0.6	1564	1283	2825	842	2008
ENSMUSG00000001018	ENSMUSG00000001018.16	Snapin	3	3	1	237	275	560
ENSMUSG00000001020	ENSMUSG00000001020.9	S100a4	1	2	0.5	1190	587
ENSMUSG00000001021	ENSMUSG00000001021.14	S100a3	1	2	0.5	1511	265
ENSMUSG00000001023	ENSMUSG00000001023.11	S100a5	2	2	1	1278	1549
ENSMUSG00000001025	ENSMUSG00000001025.9	S100a6	1	2	0.5	516	286
ENSMUSG00000001027	ENSMUSG00000001027.8	Scn4a	13	23	0.565217	98	107	302	423	2027	1137	180	1371	735	2029	1920	1328	4901	1841	354	631	452	1405	185	194	983	609	988
ENSMUSG00000001029	ENSMUSG00000001029.16	Icam2	2	3	0.666667	1490	1703	651
ENSMUSG00000001034	ENSMUSG00000001034.18	Mapk7	3	6	0.5	125	577	1217	103	351	93
ENSMUSG00000001036	ENSMUSG00000001036.18	Epn2	2	10	0.2	13672	18910	1821	8774	1589	878	9324	536	531	1951
ENSMUSG00000001039	ENSMUSG00000001039.13	B9d1	5	6	0.833333	1072	1215	1332	301	2839	212
ENSMUSG00000001052	ENSMUSG00000001052.16	Sec24b	1	23	0.0434783	19121	6699	13188	8665	1897	2066	2314	1927	525	2680	2712	284	220	1521	380	581	1533	860	508	648	1116	3416	160
ENSMUSG00000001053	ENSMUSG00000001053.16	N4bp3	1	4	0.25	4403	241	643	126
ENSMUSG00000001054	ENSMUSG00000001054.10	Rmnd5b	1	9	0.111111	5928	1450	117	522	96	901	1091	91	82
ENSMUSG00000001056	ENSMUSG00000001056.4	Nhp2	2	3	0.666667	104	2333	501
ENSMUSG00000001062	ENSMUSG00000001062.19	Vps9d1	4	14	0.285714	1307	1585	86	1804	85	407	99	167	504	651	231	296	1318	498
ENSMUSG00000001065	ENSMUSG00000001065.16	Zfp276	6	10	0.6	783	273	88	1445	1041	5301	68	243	2168	70
ENSMUSG00000001076	ENSMUSG00000001076.8	C1ql4	1	1	1	2258
ENSMUSG00000001082	ENSMUSG00000001082.13	Mfsd10	3	12	0.25	143	87	285	253	77	210	88	151	77	82	72	116
ENSMUSG00000001089	ENSMUSG00000001089.15	Luzp1	1	4	0.25	51490	17681	1139	1719
ENSMUSG00000001095	ENSMUSG00000001095.6	Slc13a2	1	11	0.0909091	15127	2002	93	892	119	2109	179	270	890	603	435
ENSMUSG00000001098	ENSMUSG00000001098.16	Kctd10	1	6	0.166667	5316	4667	1028	546	937	1342
ENSMUSG00000001100	ENSMUSG00000001100.11	Poldip2	9	10	0.9	1447	1086	1633	637	196	140	743	200	1846	562
ENSMUSG00000001103	ENSMUSG00000001103.8	Sebox	1	2	0.5	161	123
ENSMUSG00000001105	ENSMUSG00000001105.16	Ift20	1	5	0.2	1933	95	997	849	362
ENSMUSG00000001119	ENSMUSG00000001119.8	Col6a1	3	34	0.0882353	751	1362	1400	284	119	154	82	1284	453	119	435	99	260	201	332	84	97	347	395	927	213	286	208	237	175	211	404	311	463	583	108	143	586	164
ENSMUSG00000001120	ENSMUSG00000001120.16	Pcbp3	1	15	0.0666667	69091	66564	24945	1207	869	715	7925	1218	3176	3266	10792	641	2343	4472	695
ENSMUSG00000001123	ENSMUSG00000001123.16	Lgals9	1	10	0.1	8076	3423	1560	1510	1680	503	525	790	143	2150
ENSMUSG00000001127	ENSMUSG00000001127.13	Araf	10	15	0.666667	1307	162	1117	89	117	1289	100	89	96	3496	89	469	229	811	159
ENSMUSG00000001128	ENSMUSG00000001128.8	Cfp	8	8	1	88	1380	782	123	201	229	142	1521
ENSMUSG00000001131	ENSMUSG00000001131.12	Timp1	2	5	0.4	709	1614	193	191	978
ENSMUSG00000001134	ENSMUSG00000001134.10	Uxt	5	6	0.833333	147	1660	135	269	7086	184
ENSMUSG00000001138	ENSMUSG00000001138.14	Cnnm3	1	7	0.142857	5798	982	291	130	289	362	3326
ENSMUSG00000001143	ENSMUSG00000001143.14	Lman2l	4	8	0.5	1440	3764	776	9294	961	83	3144	334
ENSMUSG00000001150	ENSMUSG00000001150.8	Mcm3ap	3	28	0.107143	734	170	4864	190	795	3090	1483	293	1270	3525	832	291	660	2032	437	2864	2895	1408	79	1307	1357	208	1570	601	750	2592	1194	3013
ENSMUSG00000001151	ENSMUSG00000001151.11	Pcnt	36	41	0.878049	2209	2926	463	2385	203	466	3692	1146	840	3659	2225	1411	5710	325	262	1895	557	4046	547	113	2088	1305	6816	2661	1322	1556	798	2553	594	793	107	4604	4771	1001	1249	10153	638	1028	747	1136	1129
ENSMUSG00000001155	ENSMUSG00000001155.14	Ftcd	10	13	0.769231	741	1317	1652	118	1125	70	2176	297	232	2439	124	630	1060
ENSMUSG00000001156	ENSMUSG00000001156.10	Mxd1	3	5	0.6	301	5437	9871	1483	362
ENSMUSG00000001157	ENSMUSG00000001157.14	Gmcl1	1	13	0.0769231	6714	3407	1130	3236	540	3126	2495	936	3042	2828	3841	2975	4397
ENSMUSG00000001158	ENSMUSG00000001158.14	Snrnp27	4	4	1	1470	1152	604	4620
ENSMUSG00000001166	ENSMUSG00000001166.18	Oas1c	1	6	0.166667	3389	332	2359	2346	627	977
ENSMUSG00000001168	ENSMUSG00000001168.17	Oas1h	2	5	0.4	875	4162	3738	635	973
ENSMUSG00000001173	ENSMUSG00000001173.16	Ocrl	4	23	0.173913	277	3426	3606	10171	416	591	87	1428	1369	1130	94	1810	2698	2287	3361	593	252	7849	4219	807	618	933	207
ENSMUSG00000001175	ENSMUSG00000001175.17	Calm1	1	5	0.2	2676	1151	1894	378	166
ENSMUSG00000001211	ENSMUSG00000001211.16	Agpat3	2	9	0.222222	22876	41202	2682	644	940	618	4288	3739	296
ENSMUSG00000001225	ENSMUSG00000001225.13	Slc26a3	1	20	0.05	8668	500	861	236	1570	1516	1216	3050	95	105	4170	1663	1102	91	829	542	1890	2264	105	2318
ENSMUSG00000001227	ENSMUSG00000001227.13	Sema6b	1	16	0.0625	7345	94	694	157	308	316	613	476	940	640	388	307	83	622	125	415
ENSMUSG00000001228	ENSMUSG00000001228.15	Uhrf1	2	16	0.125	1524	4086	1096	1217	594	73	1940	83	270	1122	880	96	1777	114	1478	230
ENSMUSG00000001229	ENSMUSG00000001229.10	Dpp9	2	20	0.1	1279	5575	4690	906	75	145	893	1269	2157	1149	121	2804	1027	356	3256	182	542	524	943	806
ENSMUSG00000001240	ENSMUSG00000001240.14	Ramp2	1	3	0.333333	482	441	122
ENSMUSG00000001247	ENSMUSG00000001247.17	Lsr	2	9	0.222222	867	5779	3101	566	2783	118	93	129	87
ENSMUSG00000001248	ENSMUSG00000001248.16	Gramd1a	1	18	0.0555556	7022	89	658	149	87	1157	1260	209	446	494	2172	83	1079	82	79	1125	96	1956
ENSMUSG00000001249	ENSMUSG00000001249.15	Hpn	4	12	0.333333	89	1521	84	5335	76	106	227	92	2576	157	126	141
ENSMUSG00000001260	ENSMUSG00000001260.11	Gabrg1	1	8	0.125	26010	21243	12179	1513	2450	791	2635	19979
ENSMUSG00000001270	ENSMUSG00000001270.10	Ckb	5	7	0.714286	256	186	77	170	587	147	83
ENSMUSG00000001280	ENSMUSG00000001280.14	Sp1	3	5	0.6	1349	283	15911	4160	568
ENSMUSG00000001281	ENSMUSG00000001281.11	Itgb7	1	14	0.0714286	4249	2638	85	729	531	203	163	2768	483	499	307	149	259	204
ENSMUSG00000001285	ENSMUSG00000001285.13	Myg1	3	6	0.5	136	1999	2470	116	105	125
ENSMUSG00000001288	ENSMUSG00000001288.16	Rarg	3	9	0.333333	700	3725	10434	636	769	93	263	426	2581
ENSMUSG00000001289	ENSMUSG00000001289.13	Pfdn5	5	5	1	172	282	1672	115	2455
ENSMUSG00000001300	ENSMUSG00000001300.17	Efnb2	1	4	0.25	20994	15965	703	1354
ENSMUSG00000001305	ENSMUSG00000001305.6	Rrp15	4	4	1	9300	1918	1273	14569
ENSMUSG00000001313	ENSMUSG00000001313.13	Rnd2	2	4	0.5	493	992	595	205
ENSMUSG00000001323	ENSMUSG00000001323.18	Srr	2	8	0.25	5956	6303	1566	122	722	432	488	152
ENSMUSG00000001333	ENSMUSG00000001333.10	Sync	2	4	0.5	5438	11965	161	1337
ENSMUSG00000001334	ENSMUSG00000001334.10	Fndc5	4	5	0.8	1527	536	299	2131	339
ENSMUSG00000001348	ENSMUSG00000001348.16	Acp5	4	5	0.8	1128	393	204	1510	412
ENSMUSG00000001349	ENSMUSG00000001349.6	Cnn1	2	6	0.333333	1722	3043	997	162	1970	88
ENSMUSG00000001366	ENSMUSG00000001366.15	Fbxo9	7	12	0.583333	4647	2584	1682	1342	2347	608	7556	205	803	274	1252	2414
ENSMUSG00000001376	ENSMUSG00000001376.18	Vps50	2	27	0.0740741	6313	11684	1044	1356	936	1978	309	1374	7982	1271	3261	8537	5370	3891	277	6801	3157	2042	3148	7685	9090	4340	1442	628	3570	1534	2342
ENSMUSG00000001380	ENSMUSG00000001380.8	Hars	2	12	0.166667	241	6383	2561	1136	822	133	197	260	92	1878	750	236
ENSMUSG00000001383	ENSMUSG00000001383.10	Zmat2	5	5	1	337	650	872	388	1234
ENSMUSG00000001403	ENSMUSG00000001403.14	Ube2c	2	5	0.4	286	898	474	108	277
ENSMUSG00000001415	ENSMUSG00000001415.11	Smg5	1	21	0.047619	5360	484	315	2326	992	983	1545	108	571	472	144	1381	737	580	870	2916	314	361	692	348	132
ENSMUSG00000001416	ENSMUSG00000001416.14	Cct3	10	13	0.769231	2075	1396	78	1776	2148	4030	2325	1419	181	4708	1933	308	298
ENSMUSG00000001418	ENSMUSG00000001418.14	Glmp	4	5	0.8	475	183	98	1227	89
ENSMUSG00000001419	ENSMUSG00000001419.18	Mef2d	1	11	0.0909091	13003	459	1508	950	203	1598	399	1156	4427	303	287
ENSMUSG00000001420	ENSMUSG00000001420.14	Tmem79	3	3	1	699	238	2507
ENSMUSG00000001424	ENSMUSG00000001424.15	Snd1	10	23	0.434783	32192	7160	3461	2247	695	576	1177	2389	13985	80501	42368	38375	17764	20203	50502	78922	5147	2919	806	698	1344	1461	111
ENSMUSG00000001435	ENSMUSG00000001435.16	Col18a1	1	40	0.025	15682	7034	1440	1979	4041	284	1391	741	103	223	156	462	984	1666	547	771	879	351	257	260	981	103	321	971	731	199	354	1646	655	495	3566	345	492	79	274	1297	1541	597	513	747
ENSMUSG00000001436	ENSMUSG00000001436.16	Slc19a1	1	5	0.2	5002	3236	212	1786	4637
ENSMUSG00000001440	ENSMUSG00000001440.6	Kpnb1	3	21	0.142857	98	2279	3101	1028	1516	508	913	1395	2471	1339	1489	606	211	1170	1420	563	279	122	696	399	671
ENSMUSG00000001441	ENSMUSG00000001441.14	Npepps	1	22	0.0454545	12521	9243	9950	3666	1624	555	113	760	2670	1924	949	3056	1995	2961	1935	1488	4300	660	3912	583	704	5011
ENSMUSG00000001444	ENSMUSG00000001444.3	Tbx21	1	5	0.2	12551	343	1393	95	391
ENSMUSG00000001445	ENSMUSG00000001445.11	Mrpl10	1	4	0.25	2875	2332	218	521
ENSMUSG00000001467	ENSMUSG00000001467.6	Cyp51	5	9	0.555556	1107	1573	906	846	6616	347	3971	1149	3156
ENSMUSG00000001472	ENSMUSG00000001472.18	Tcf25	1	17	0.0588235	7335	965	723	905	4150	1017	983	702	1247	117	2313	1296	888	374	658	1280	378
ENSMUSG00000001473	ENSMUSG00000001473.8	Tubb6	3	3	1	510	1512	8253
ENSMUSG00000001482	ENSMUSG00000001482.16	Def8	1	10	0.1	4736	1388	3346	1334	1043	827	137	1566	1085	159
ENSMUSG00000001493	ENSMUSG00000001493.10	Meox1	1	2	0.5	14106	531
ENSMUSG00000001494	ENSMUSG00000001494.7	Sost	1	1	1	2492
ENSMUSG00000001496	ENSMUSG00000001496.16	Nkx2-1	1	2	0.5	1235	907
ENSMUSG00000001497	ENSMUSG00000001497.19	Pax9	4	4	1	3691	709	2811	9498
ENSMUSG00000001504	ENSMUSG00000001504.11	Irx2	1	4	0.25	1257	280	615	602
ENSMUSG00000001506	ENSMUSG00000001506.11	Col1a1	1	50	0.02	1465	122	119	90	785	237	162	160	373	119	330	81	98	113	136	234	89	93	119	181	103	283	148	89	523	189	100	108	400	87	212	356	191	148	244	88	110	130	103	341	103	109	367	121	256	323	86	135	201	129
ENSMUSG00000001507	ENSMUSG00000001507.17	Itga3	2	25	0.08	109	7291	407	2212	2541	371	478	2010	86	145	1044	108	546	89	232	191	504	83	1518	160	384	667	893	4405	1157
ENSMUSG00000001508	ENSMUSG00000001508.16	Sgca	9	10	0.9	2636	790	123	171	530	407	1108	268	5659	121
ENSMUSG00000001510	ENSMUSG00000001510.9	Dlx3	2	2	1	1061	1510
ENSMUSG00000001517	ENSMUSG00000001517.15	Foxm1	1	7	0.142857	2540	1086	1855	1471	882	521	173
ENSMUSG00000001518	ENSMUSG00000001518.13	Itfg2	1	11	0.0909091	7005	1318	192	1611	471	324	92	166	1016	898	75
ENSMUSG00000001520	ENSMUSG00000001520.13	Nrip2	1	5	0.2	4633	1405	781	210	466
ENSMUSG00000001521	ENSMUSG00000001521.13	Tulp3	1	10	0.1	17952	3136	428	5755	218	655	780	798	810	785
ENSMUSG00000001524	ENSMUSG00000001524.15	Gtf2h4	1	13	0.0769231	727	588	635	263	120	180	106	158	186	189	651	103	425
ENSMUSG00000001525	ENSMUSG00000001525.11	Tubb5	1	3	0.333333	1260	354	123
ENSMUSG00000001542	ENSMUSG00000001542.8	Ell2	2	11	0.181818	17155	21291	3511	6186	5343	142	1318	2038	3318	835	89
ENSMUSG00000001552	ENSMUSG00000001552.15	Jup	1	13	0.0769231	11247	2518	149	1129	987	918	1094	1090	2246	126	1382	194	846
ENSMUSG00000001555	ENSMUSG00000001555.11	Fkbp10	1	9	0.111111	4374	345	113	304	110	536	266	208	288
ENSMUSG00000001558	ENSMUSG00000001558.6	Klhl10	3	4	0.75	3158	1248	8545	138
ENSMUSG00000001566	ENSMUSG00000001566.10	Mnx1	1	2	0.5	2668	524
ENSMUSG00000001569	ENSMUSG00000001569.11	Nom1	7	10	0.7	286	1539	2033	1181	1052	688	2767	442	2636	1337
ENSMUSG00000001576	ENSMUSG00000001576.16	Ergic1	1	9	0.111111	46960	5701	10161	4870	4737	1464	2696	2738	13362
ENSMUSG00000001583	ENSMUSG00000001583.14	Tnk1	6	11	0.545455	148	123	311	107	288	1282	284	224	527	81	82
ENSMUSG00000001588	ENSMUSG00000001588.13	Acap1	2	21	0.0952381	628	3616	221	96	251	134	106	107	89	2029	87	1151	88	527	115	94	565	889	92	350	256
ENSMUSG00000001604	ENSMUSG00000001604.15	Tcea3	5	10	0.5	5628	656	579	2635	6460	261	3080	3069	2264	1064
ENSMUSG00000001622	ENSMUSG00000001622.16	Csn3	1	4	0.25	1893	636	1424	1082
ENSMUSG00000001627	ENSMUSG00000001627.13	Ifrd1	1	11	0.0909091	5386	135	843	2054	718	91	520	5186	2563	282	467
ENSMUSG00000001630	ENSMUSG00000001630.14	Stk38l	1	13	0.0769231	33413	1515	6022	420	597	790	346	158	2425	398	1096	1986	81
ENSMUSG00000001632	ENSMUSG00000001632.17	Brpf1	2	12	0.166667	2233	4182	977	369	356	717	319	306	481	1147	326	1415
ENSMUSG00000001642	ENSMUSG00000001642.19	Akr1b3	1	9	0.111111	4532	601	919	289	445	303	513	2356	2200
ENSMUSG00000001655	ENSMUSG00000001655.7	Hoxc13	1	1	1	5251
ENSMUSG00000001656	ENSMUSG00000001656.4	Hoxc11	1	1	1	1261
ENSMUSG00000001657	ENSMUSG00000001657.8	Hoxc8	1	1	1	1347
ENSMUSG00000001661	ENSMUSG00000001661.6	Hoxc6	1	1	1	728
ENSMUSG00000001663	ENSMUSG00000001663.11	Gstt1	3	4	0.75	1254	2815	7105	2561
ENSMUSG00000001665	ENSMUSG00000001665.12	Gstt3	1	4	0.25	2658	1206	696	860
ENSMUSG00000001666	ENSMUSG00000001666.9	Ddt	2	2	1	302	1231
ENSMUSG00000001670	ENSMUSG00000001670.14	Tat	4	11	0.363636	952	123	635	1171	580	469	845	574	599	691	353
ENSMUSG00000001672	ENSMUSG00000001672.15	Marveld3	2	2	1	1875	11050
ENSMUSG00000001674	ENSMUSG00000001674.12	Ddx18	3	12	0.25	1622	1277	2298	268	94	1009	804	602	892	1657	297	1077
ENSMUSG00000001687	ENSMUSG00000001687.16	Ubl3	1	4	0.25	39950	2538	2745	258
ENSMUSG00000001700	ENSMUSG00000001700.11	Gramd3	1	13	0.0769231	68957	4366	2472	2179	3668	2495	92	3294	752	933	1136	5320	5174
ENSMUSG00000001707	ENSMUSG00000001707.9	Eef1e1	3	3	1	2666	948	8685
ENSMUSG00000001729	ENSMUSG00000001729.15	Akt1	2	13	0.153846	2345	9207	2518	273	451	82	662	273	71	76	187	1272	349
ENSMUSG00000001739	ENSMUSG00000001739.15	Cldn15	2	5	0.4	1215	3996	1956	87	87
ENSMUSG00000001741	ENSMUSG00000001741.13	Il16	2	18	0.111111	12700	34091	5135	2080	2523	3427	1235	2824	3083	3724	1778	5374	2316	829	2064	2154	351	1751
ENSMUSG00000001750	ENSMUSG00000001750.17	Tcirg1	10	19	0.526316	1818	289	487	80	167	81	157	74	308	2771	104	79	671	76	298	135	73	156	77
ENSMUSG00000001751	ENSMUSG00000001751.10	Naglu	5	5	1	578	668	174	1544	2137
ENSMUSG00000001755	ENSMUSG00000001755.13	Coasy	1	8	0.125	609	224	121	84	189	169	110	103
ENSMUSG00000001761	ENSMUSG00000001761.8	Smo	1	11	0.0909091	17116	646	160	309	89	1174	383	970	344	469	233
ENSMUSG00000001763	ENSMUSG00000001763.15	Tspan33	1	7	0.142857	15396	588	301	2348	3170	356	185
ENSMUSG00000001767	ENSMUSG00000001767.6	Crnkl1	5	13	0.384615	1588	475	817	569	2234	1174	1076	733	790	1832	1073	608	1139
ENSMUSG00000001768	ENSMUSG00000001768.17	Rin2	2	11	0.181818	142	35850	22345	3861	2302	7189	1481	15216	2147	4346	2117
ENSMUSG00000001773	ENSMUSG00000001773.15	Folh1	7	18	0.388889	2332	1308	3465	5093	1029	4669	10054	587	1621	2117	5658	2289	2274	2561	2926	392	2040	3427
ENSMUSG00000001774	ENSMUSG00000001774.9	Chordc1	2	10	0.2	2839	5656	963	2099	906	3398	1012	1973	398	285
ENSMUSG00000001783	ENSMUSG00000001783.4	Rtcb	11	11	1	1817	2214	1982	1732	2132	826	2200	417	610	469	2779
ENSMUSG00000001785	ENSMUSG00000001785.14	Pwp1	1	14	0.0714286	2263	112	1664	102	1896	672	437	2111	771	1530	1035	96	1304	701
ENSMUSG00000001786	ENSMUSG00000001786.15	Fbxo7	5	8	0.625	2271	4298	1691	2164	9601	1405	2173	911
ENSMUSG00000001794	ENSMUSG00000001794.14	Capns1	1	11	0.0909091	3593	904	977	274	125	93	1434	101	310	2322	137
ENSMUSG00000001802	ENSMUSG00000001802.17	Lrp3	3	7	0.428571	1668	1642	5259	1141	299	206	259
ENSMUSG00000001804	ENSMUSG00000001804.10	Dsg4	1	15	0.0666667	9900	531	2259	308	1924	1024	1583	1957	1411	2610	926	2133	152	1302	4149
ENSMUSG00000001815	ENSMUSG00000001815.16	Evx2	2	2	1	945	1431
ENSMUSG00000001819	ENSMUSG00000001819.5	Hoxd13	1	1	1	807
ENSMUSG00000001823	ENSMUSG00000001823.6	Hoxd12	1	1	1	159
ENSMUSG00000001827	ENSMUSG00000001827.13	Folr1	4	6	0.666667	1304	602	4303	4370	133	352
ENSMUSG00000001829	ENSMUSG00000001829.18	Clpb	6	16	0.375	3034	19988	19108	4824	11204	28400	12249	9384	1034	4324	585	5964	615	113	239	754
ENSMUSG00000001833	ENSMUSG00000001833.18	Septin7	1	13	0.0769231	12602	87	12047	9017	1415	5366	2592	1324	1583	1868	2179	2273	1247
ENSMUSG00000001844	ENSMUSG00000001844.11	Zdhhc4	7	7	1	595	2167	1140	574	2237	1293	3398
ENSMUSG00000001847	ENSMUSG00000001847.15	Rac1	1	6	0.166667	10533	2371	5015	1438	609	221
ENSMUSG00000001855	ENSMUSG00000001855.16	Nup214	21	35	0.6	1891	1068	1774	621	2030	448	4927	812	1095	902	3097	1399	1401	4541	202	1282	2217	3390	646	99	5757	857	1901	4885	1529	3780	452	1894	3132	1150	2940	4833	3434	625	320
ENSMUSG00000001864	ENSMUSG00000001864.14	Aif1l	2	5	0.4	147	11624	2789	4517	1110
ENSMUSG00000001865	ENSMUSG00000001865.3	Cpa3	3	10	0.3	113	2236	10437	104	1541	1967	1764	942	2247	3762
ENSMUSG00000001870	ENSMUSG00000001870.17	Ltbp1	3	34	0.0882353	969	58509	85062	27602	45951	1586	16486	5163	3347	14072	7256	2361	2328	3353	492	6996	1150	1339	3345	13812	2697	1904	5845	6103	21421	3817	6459	1242	1711	699	860	20563	4234	792
ENSMUSG00000001891	ENSMUSG00000001891.17	Ugp2	3	9	0.333333	15780	822	19538	1075	1284	911	611	5567	1069
ENSMUSG00000001901	ENSMUSG00000001901.16	Kcnh6	12	12	1	704	4914	95	2644	1091	970	169	2981	1875	837	684	6045
ENSMUSG00000001909	ENSMUSG00000001909.17	Trmt1	5	16	0.3125	255	608	238	304	3782	90	1286	139	67	86	86	453	99	669	82	132
ENSMUSG00000001910	ENSMUSG00000001910.6	Nacc1	1	5	0.2	10422	82	980	136	1460
ENSMUSG00000001911	ENSMUSG00000001911.17	Nfix	2	10	0.2	1038	43816	225	360	518	2618	1909	5354	2283	5088
ENSMUSG00000001918	ENSMUSG00000001918.18	Slc1a5	5	8	0.625	3200	630	477	2864	3709	1877	71	1343
ENSMUSG00000001924	ENSMUSG00000001924.16	Uba1	1	25	0.04	5323	126	98	110	941	233	106	482	236	134	96	86	300	2614	127	2123	325	606	127	1000	236	122	388	104	168
ENSMUSG00000001930	ENSMUSG00000001930.18	Vwf	6	51	0.117647	1253	842	10268	244	4161	17792	1545	848	372	6801	633	1239	2593	610	3756	5692	1830	8418	1592	1967	2621	4311	172	1398	430	1137	2636	2223	88	270	1348	872	291	5737	1363	191	1374	4049	436	1515	1380	686	6225	3934	692	439	3366	691	447	1677	443
ENSMUSG00000001942	ENSMUSG00000001942.9	Siae	7	9	0.777778	2873	5937	4625	3510	1353	553	8885	1954	1349
ENSMUSG00000001943	ENSMUSG00000001943.9	Vsig2	6	6	1	430	267	825	869	114	1276
ENSMUSG00000001946	ENSMUSG00000001946.15	Esam	1	6	0.166667	3197	2477	183	1904	285	331
ENSMUSG00000001948	ENSMUSG00000001948.11	Spa17	2	4	0.5	1537	4148	1746	2306
ENSMUSG00000001962	ENSMUSG00000001962.9	Fam50a	4	12	0.333333	1351	102	463	1857	130	438	164	370	180	92	130	457
ENSMUSG00000001964	ENSMUSG00000001964.15	Emd	4	5	0.8	174	137	212	1001	82
ENSMUSG00000001983	ENSMUSG00000001983.8	Taco1	1	4	0.25	2987	2254	536	392
ENSMUSG00000001985	ENSMUSG00000001985.10	Grik3	1	15	0.0666667	132535	8610	6755	2081	8081	595	5696	3293	10750	15237	4877	2748	10153	399	2691
ENSMUSG00000001986	ENSMUSG00000001986.17	Gria3	2	15	0.133333	1145	75600	62276	28624	18522	3084	3804	832	1727	11253	10506	33010	15247	2603	3873
ENSMUSG00000001988	ENSMUSG00000001988.10	Npas1	3	11	0.272727	960	678	9158	164	1690	982	211	344	376	1525	2881
ENSMUSG00000001995	ENSMUSG00000001995.10	Sipa1l2	1	22	0.0454545	49748	27012	8929	1705	5155	1222	3592	996	3748	10593	1298	1485	348	1988	2796	1749	3099	5954	9931	490	616	2589
ENSMUSG00000001998	ENSMUSG00000001998.16	Ap4e1	4	20	0.2	2890	2307	4992	8812	5236	1354	2575	5561	103	2391	558	84	2098	2617	3886	3957	1005	1231	1411	1512
ENSMUSG00000001999	ENSMUSG00000001999.16	Blvra	1	7	0.142857	9799	2273	2912	762	5096	2939	1477
ENSMUSG00000002006	ENSMUSG00000002006.13	Pdzd4	1	7	0.142857	24194	985	465	1301	352	164	180
ENSMUSG00000002007	ENSMUSG00000002007.6	Srpk3	8	14	0.571429	77	178	102	286	454	71	97	483	88	81	314	73	79	157
ENSMUSG00000002010	ENSMUSG00000002010.18	Idh3g	1	12	0.0833333	4058	365	194	216	464	121	190	258	89	268	87	294
ENSMUSG00000002012	ENSMUSG00000002012.14	Pnck	1	11	0.0909091	477	360	359	96	175	206	94	81	71	97	283
ENSMUSG00000002014	ENSMUSG00000002014.13	Ssr4	1	5	0.2	1528	846	156	238	229
ENSMUSG00000002015	ENSMUSG00000002015.6	Bcap31	4	7	0.571429	1189	2247	5300	17314	766	722	1241
ENSMUSG00000002017	ENSMUSG00000002017.11	Fam98a	1	7	0.142857	3981	2728	3367	1004	593	286	85
ENSMUSG00000002020	ENSMUSG00000002020.16	Ltbp2	3	35	0.0857143	7008	14737	21763	934	420	598	583	12411	2599	3490	221	703	1214	757	1814	441	4295	4211	974	199	536	1012	99	479	621	358	530	988	454	881	244	78	242	300	358
ENSMUSG00000002028	ENSMUSG00000002028.14	Kmt2a	1	35	0.0285714	27842	2883	373	1229	1966	441	149	615	478	4273	311	221	1781	852	1463	718	271	778	187	1824	1273	751	117	936	358	167	496	1046	1849	1513	1906	162	837	521	886
ENSMUSG00000002031	ENSMUSG00000002031.14	Ift46	2	11	0.181818	514	4777	3461	1497	154	278	1833	422	2662	263	508
ENSMUSG00000002032	ENSMUSG00000002032.18	Tmem25	3	8	0.375	423	231	1506	196	283	171	132	142
ENSMUSG00000002033	ENSMUSG00000002033.15	Cd3g	1	6	0.166667	4995	856	525	2199	489	773
ENSMUSG00000002043	ENSMUSG00000002043.18	Trappc6a	1	5	0.2	5368	153	467	113	664
ENSMUSG00000002052	ENSMUSG00000002052.7	Supt6	1	36	0.0277778	11864	711	93	294	160	571	660	652	353	182	1589	117	365	82	128	161	571	112	1135	248	284	70	861	1030	567	1184	1495	2742	359	472	161	2260	244	83	614	280
ENSMUSG00000002055	ENSMUSG00000002055.10	Spag5	4	23	0.173913	184	2025	102	7794	158	72	172	224	86	248	162	79	218	257	3425	407	259	108	370	138	80	113	361
ENSMUSG00000002057	ENSMUSG00000002057.5	Foxn1	1	8	0.125	14527	397	2136	1709	829	4307	157	1706
ENSMUSG00000002058	ENSMUSG00000002058.14	Unc119	1	4	0.25	3431	465	187	205
ENSMUSG00000002059	ENSMUSG00000002059.19	Rab34	1	9	0.111111	1059	467	93	87	142	471	75	119	91
ENSMUSG00000002064	ENSMUSG00000002064.11	Sdf2	1	2	0.5	4845	3638
ENSMUSG00000002068	ENSMUSG00000002068.17	Ccne1	4	11	0.363636	492	103	248	3084	124	2084	670	186	109	97	354
ENSMUSG00000002076	ENSMUSG00000002076.13	Hsf2bp	8	8	1	1593	1033	10391	9298	2009	3382	20224	40536
ENSMUSG00000002083	ENSMUSG00000002083.14	Bbc3	3	3	1	2264	1212	3300
ENSMUSG00000002100	ENSMUSG00000002100.16	Mybpc3	20	34	0.588235	945	548	79	88	524	377	163	140	384	293	207	867	256	106	78	84	315	521	211	2359	207	1706	426	86	886	79	1150	154	180	162	95	252	181	101
ENSMUSG00000002102	ENSMUSG00000002102.16	Psmc3	11	12	0.916667	243	320	353	85	194	615	110	704	148	890	4769	2065
ENSMUSG00000002103	ENSMUSG00000002103.17	Acp2	10	10	1	552	543	1429	101	79	439	967	140	114	2170
ENSMUSG00000002104	ENSMUSG00000002104.12	Rapsn	2	7	0.285714	558	4968	947	81	428	1095	406
ENSMUSG00000002105	ENSMUSG00000002105.16	Slc39a13	2	9	0.222222	1415	2304	273	574	101	1008	203	156	85
ENSMUSG00000002107	ENSMUSG00000002107.19	Celf2	1	13	0.0769231	163238	57219	39395	8848	7726	3699	3926	13925	25183	6706	3809	2618	262
ENSMUSG00000002108	ENSMUSG00000002108.11	Nr1h3	7	9	0.777778	1034	874	504	841	97	177	5129	192	172
ENSMUSG00000002109	ENSMUSG00000002109.15	Ddb2	3	9	0.333333	1738	515	15218	1337	76	244	4051	124	267
ENSMUSG00000002111	ENSMUSG00000002111.9	Spi1	2	4	0.5	2436	13728	799	664
ENSMUSG00000002129	ENSMUSG00000002129.12	Sf3a1	2	15	0.133333	495	5328	929	3171	1943	801	816	241	689	89	686	450	915	111	608
ENSMUSG00000002147	ENSMUSG00000002147.19	Stat6	1	21	0.047619	3641	657	282	2506	118	151	644	109	605	134	1596	278	1420	89	311	494	96	167	732	90	77
ENSMUSG00000002190	ENSMUSG00000002190.14	Clgn	8	14	0.571429	5465	1409	570	2241	8063	1250	671	9664	101	2451	836	372	791	900
ENSMUSG00000002204	ENSMUSG00000002204.10	Napsa	1	8	0.125	8514	81	138	540	2457	97	350	746
ENSMUSG00000002205	ENSMUSG00000002205.17	Vrk3	13	14	0.928571	3463	1639	3790	1804	983	2048	1067	573	2233	1228	957	1210	4453	1686
ENSMUSG00000002210	ENSMUSG00000002210.12	Smg9	6	13	0.461538	3500	1979	86	82	1388	7305	1448	326	3007	455	129	178	1035
ENSMUSG00000002221	ENSMUSG00000002221.12	Paxip1	4	20	0.2	2421	4869	2244	5742	2941	5713	358	3465	1466	481	754	1434	2397	1638	1612	2048	4258	88	81	1611
ENSMUSG00000002222	ENSMUSG00000002222.15	Rmnd5a	2	8	0.25	10837	14098	1434	13956	600	1406	2072	1436
ENSMUSG00000002227	ENSMUSG00000002227.16	Mov10	2	20	0.1	235	12828	190	85	1203	198	873	264	122	253	225	150	89	1999	113	128	781	77	247	84
ENSMUSG00000002228	ENSMUSG00000002228.8	Ppm1j	1	9	0.111111	1191	405	239	276	506	203	166	104	152
ENSMUSG00000002233	ENSMUSG00000002233.14	Rhoc	1	4	0.25	2805	512	214	839
ENSMUSG00000002240	ENSMUSG00000002240.13	Prr27	1	5	0.2	9779	1874	3626	1348	2738
ENSMUSG00000002249	ENSMUSG00000002249.22	Tead3	1	12	0.0833333	8967	1130	3580	1014	448	145	258	447	111	173	88	117
ENSMUSG00000002250	ENSMUSG00000002250.17	Ppard	2	7	0.285714	4147	49165	8873	1590	1052	104	567
ENSMUSG00000002257	ENSMUSG00000002257.9	Def6	1	10	0.1	9026	495	1958	95	3448	107	1658	89	1507	171
ENSMUSG00000002265	ENSMUSG00000002265.18	Peg3	2	8	0.25	3683	7641	537	602	955	3278	729	119
ENSMUSG00000002266	ENSMUSG00000002266.18	Zim1	2	7	0.285714	596	6085	798	848	4817	558	3787
ENSMUSG00000002274	ENSMUSG00000002274.14	Metrn	2	3	0.666667	223	807	82
ENSMUSG00000002279	ENSMUSG00000002279.20	Lmf1	4	10	0.4	6163	17910	8522	19290	13348	9103	481	143	432	6400
ENSMUSG00000002280	ENSMUSG00000002280.12	Ciao3	2	10	0.2	1158	1824	215	1492	413	690	443	240	309	170
ENSMUSG00000002289	ENSMUSG00000002289.17	Angptl4	3	6	0.5	169	135	2044	956	88	1381
ENSMUSG00000002297	ENSMUSG00000002297.17	Dbf4	2	11	0.181818	1073	8920	2060	1446	183	2395	885	1130	420	3267	1525
ENSMUSG00000002307	ENSMUSG00000002307.17	Daxx	7	7	1	576	566	88	218	465	116	1280
ENSMUSG00000002308	ENSMUSG00000002308.17	Cd320	1	4	0.25	2724	1353	291	107
ENSMUSG00000002319	ENSMUSG00000002319.17	Ipo4	28	29	0.965517	80	151	85	595	85	237	105	87	208	607	157	492	160	211	105	182	205	110	277	76	84	79	154	360	112	117	90	1116	112
ENSMUSG00000002320	ENSMUSG00000002320.16	Tm9sf1	4	5	0.8	426	1005	396	2252	1246
ENSMUSG00000002324	ENSMUSG00000002324.9	Rec8	6	19	0.315789	192	83	87	80	383	1534	895	132	82	76	278	283	286	88	106	325	98	71	96
ENSMUSG00000002325	ENSMUSG00000002325.16	Irf9	7	9	0.777778	224	498	488	188	151	98	905	829	120
ENSMUSG00000002326	ENSMUSG00000002326.7	Gmpr2	3	9	0.333333	321	148	2257	148	1022	91	171	622	193
ENSMUSG00000002329	ENSMUSG00000002329.8	Mdp1	3	5	0.6	109	69	510	84	125
ENSMUSG00000002332	ENSMUSG00000002332.17	Dhrs1	4	8	0.5	352	1116	124	2138	309	721	303	131
ENSMUSG00000002341	ENSMUSG00000002341.9	Ncan	1	14	0.0714286	4059	1201	2088	97	313	1356	1291	3380	1420	350	1585	2038	418	998
ENSMUSG00000002342	ENSMUSG00000002342.18	Tmem161a	2	11	0.181818	1862	2438	315	113	1258	1520	106	86	99	106	356
ENSMUSG00000002343	ENSMUSG00000002343.12	Armc6	3	7	0.428571	2703	1669	4054	1210	894	274	1228
ENSMUSG00000002345	ENSMUSG00000002345.19	Borcs8	3	5	0.6	2091	497	2485	676	1199
ENSMUSG00000002346	ENSMUSG00000002346.17	Slc25a42	1	7	0.142857	17991	2157	1772	485	461	381	1523
ENSMUSG00000002365	ENSMUSG00000002365.11	Snx9	1	17	0.0588235	45450	2991	1624	7427	2868	2374	3380	102	9680	1560	395	1456	2397	1390	1044	884	2273
ENSMUSG00000002372	ENSMUSG00000002372.10	Ranbp3	1	16	0.0625	12594	6459	3880	79	4233	360	1221	2566	1291	197	612	217	933	753	360	78
ENSMUSG00000002379	ENSMUSG00000002379.8	Ndufa11	1	3	0.333333	3092	191	543
ENSMUSG00000002384	ENSMUSG00000002384.3	Bmp8b	1	6	0.166667	8892	388	6591	435	351	1330
ENSMUSG00000002393	ENSMUSG00000002393.15	Nr2f6	1	3	0.333333	2507	2115	994
ENSMUSG00000002395	ENSMUSG00000002395.15	Use1	5	8	0.625	156	274	76	110	438	287	254	223
ENSMUSG00000002396	ENSMUSG00000002396.9	Ocel1	1	3	0.333333	482	115	143
ENSMUSG00000002409	ENSMUSG00000002409.19	Dyrk1b	1	10	0.1	1082	688	98	296	1029	540	81	277	332	83
ENSMUSG00000002413	ENSMUSG00000002413.16	Braf	1	21	0.047619	36761	10602	99	11028	1139	2851	1014	9108	2748	334	1605	2344	1020	2564	684	10934	768	4011	7783	1375	3727
ENSMUSG00000002416	ENSMUSG00000002416.14	Ndufb2	1	3	0.333333	3738	1670	1030
ENSMUSG00000002428	ENSMUSG00000002428.13	Hltf	10	24	0.416667	891	4711	581	622	1926	1545	3211	2364	1595	6167	79	794	2265	5283	1057	5263	1560	5685	584	1469	631	437	3870	3135
ENSMUSG00000002455	ENSMUSG00000002455.15	Prpf6	6	20	0.3	6588	7688	4473	1139	198	9117	401	667	3115	741	3480	4756	1696	1598	276	498	855	1256	2287	459
ENSMUSG00000002458	ENSMUSG00000002458.14	Rgs19	3	5	0.6	125	135	1456	90	81
ENSMUSG00000002459	ENSMUSG00000002459.18	Rgs20	2	5	0.4	48972	96748	6866	4348	1651
ENSMUSG00000002475	ENSMUSG00000002475.17	Abhd3	4	8	0.5	365	1270	22433	23176	6418	4169	78	2490
ENSMUSG00000002477	ENSMUSG00000002477.6	Snrpd1	1	3	0.333333	5704	3118	776
ENSMUSG00000002486	ENSMUSG00000002486.16	Tchp	4	12	0.333333	693	468	1735	2114	1135	751	169	1535	769	1118	360	839
ENSMUSG00000002489	ENSMUSG00000002489.17	Tiam1	2	27	0.0740741	4569	47220	9968	12479	7467	9303	2090	4882	1531	2583	6090	6315	5407	4524	11028	8750	994	289	1993	4105	271	4623	1252	515	3266	1503	3410
ENSMUSG00000002496	ENSMUSG00000002496.11	Tsc2	16	41	0.390244	426	945	933	782	833	1247	323	904	1665	807	760	463	228	1179	432	3266	686	181	1038	2619	1303	755	293	167	1084	1231	169	87	1007	788	636	923	287	201	168	654	152	608	67	92	88
ENSMUSG00000002500	ENSMUSG00000002500.16	Rpl3l	2	9	0.222222	430	2359	1298	837	88	172	1398	209	158
ENSMUSG00000002504	ENSMUSG00000002504.16	Slc9a3r2	2	6	0.333333	2210	5156	218	66	1051	205
ENSMUSG00000002524	ENSMUSG00000002524.18	Puf60	1	11	0.0909091	3147	1768	105	884	2038	81	279	83	148	197	121
ENSMUSG00000002546	ENSMUSG00000002546.18	Golga2	1	26	0.0384615	3696	1099	3230	243	99	349	176	765	247	83	78	2374	398	419	103	141	351	220	378	79	175	179	79	101	76	89
ENSMUSG00000002550	ENSMUSG00000002550.17	Uck1	5	6	0.833333	169	912	151	92	1423	406
ENSMUSG00000002565	ENSMUSG00000002565.17	Scin	4	15	0.266667	5874	3152	19490	20549	2510	621	1120	2003	443	3464	3855	232	5625	1994	529
ENSMUSG00000002578	ENSMUSG00000002578.19	Ikzf4	5	8	0.625	1752	1141	1315	744	3350	719	978	1200
ENSMUSG00000002580	ENSMUSG00000002580.8	Mien1	2	3	0.666667	113	333	91
ENSMUSG00000002588	ENSMUSG00000002588.14	Pon1	1	8	0.125	6671	1580	383	3180	4028	1386	3872	3244
ENSMUSG00000002602	ENSMUSG00000002602.17	Axl	4	19	0.210526	898	303	876	7129	138	3644	291	590	217	2333	323	3329	197	2003	357	549	1719	517	1737
ENSMUSG00000002603	ENSMUSG00000002603.16	Tgfb1	5	6	0.833333	4153	1685	2577	129	6852	505
ENSMUSG00000002608	ENSMUSG00000002608.9	Ccdc97	1	4	0.25	2730	714	268	1239
ENSMUSG00000002617	ENSMUSG00000002617.15	Zfp40	3	5	0.6	1272	241	9112	3746	910
ENSMUSG00000002625	ENSMUSG00000002625.11	Akap8l	12	13	0.923077	5088	6500	276	1532	81	78	334	866	1443	86	201	10487	110
ENSMUSG00000002633	ENSMUSG00000002633.5	Shh	1	2	0.5	4877	2718
ENSMUSG00000002635	ENSMUSG00000002635.12	Pdcd2l	4	6	0.666667	97	145	2959	3279	2906	1482
ENSMUSG00000002658	ENSMUSG00000002658.10	Gtf2f1	3	12	0.25	86	1215	1781	556	1441	540	93	82	113	68	103	89
ENSMUSG00000002660	ENSMUSG00000002660.9	Clpp	5	5	1	92	616	1435	434	2324
ENSMUSG00000002661	ENSMUSG00000002661.15	Alkbh7	1	3	0.333333	821	108	134
ENSMUSG00000002664	ENSMUSG00000002664.3	Pspn	1	1	1	88
ENSMUSG00000002668	ENSMUSG00000002668.9	Dennd1c	18	23	0.782609	1384	79	121	1158	806	138	94	86	90	1336	281	119	90	548	295	81	223	2163	83	88	476	106	90
ENSMUSG00000002679	ENSMUSG00000002679.15	Med6	3	7	0.428571	3526	2179	6267	723	2115	5017	564
ENSMUSG00000002688	ENSMUSG00000002688.9	Prkd1	1	18	0.0555556	158674	61668	2503	5562	24812	153	1559	1385	1338	1377	984	2000	1636	16936	589	834	21372	833
ENSMUSG00000002699	ENSMUSG00000002699.14	Lcp2	3	20	0.15	3465	3346	14061	458	898	1064	2328	1457	97	2944	115	103	1574	1499	661	896	3738	727	1417	884
ENSMUSG00000002718	ENSMUSG00000002718.15	Cse1l	1	24	0.0416667	8992	4348	2214	83	453	3506	785	106	102	1115	761	594	1466	2558	1033	1315	2195	124	1099	91	522	963	1170	1095
ENSMUSG00000002728	ENSMUSG00000002728.15	Naa20	1	5	0.2	5228	3057	599	3005	124
ENSMUSG00000002731	ENSMUSG00000002731.7	Prkra	2	7	0.285714	497	3820	2903	923	2310	3087	2964
ENSMUSG00000002732	ENSMUSG00000002732.15	Fkbp7	2	3	0.666667	957	5886	2324
ENSMUSG00000002733	ENSMUSG00000002733.9	Plekha3	1	7	0.142857	4528	2450	3733	526	2998	2160	2619
ENSMUSG00000002741	ENSMUSG00000002741.10	Ykt6	1	6	0.166667	3292	1808	1048	251	1802	1346
ENSMUSG00000002748	ENSMUSG00000002748.8	Baz1b	1	18	0.0555556	8715	1582	6674	3851	1576	5651	3663	988	3291	1914	1531	1265	4492	1496	1960	2266	1266	193
ENSMUSG00000002763	ENSMUSG00000002763.17	Pex6	3	16	0.1875	1523	389	5783	81	537	375	365	182	413	79	144	183	363	119	120	223
ENSMUSG00000002767	ENSMUSG00000002767.14	Mrpl2	1	6	0.166667	991	678	93	71	265	775
ENSMUSG00000002768	ENSMUSG00000002768.9	Mea1	3	3	1	454	111	607
ENSMUSG00000002769	ENSMUSG00000002769.10	Gnmt	1	5	0.2	1553	548	194	86	89
ENSMUSG00000002771	ENSMUSG00000002771.13	Grin2d	9	11	0.818182	3548	3379	365	226	584	2040	116	864	18376	157	161
ENSMUSG00000002778	ENSMUSG00000002778.15	Kdelr1	3	4	0.75	657	183	7298	1224
ENSMUSG00000002781	ENSMUSG00000002781.20	Tmem143	3	7	0.428571	333	1965	7181	994	1084	6481	138
ENSMUSG00000002797	ENSMUSG00000002797.10	Ggct	1	3	0.333333	3137	2443	831
ENSMUSG00000002799	ENSMUSG00000002799.7	Jag2	2	25	0.08	186	6824	1517	98	3132	85	156	340	161	87	99	690	78	76	206	112	108	444	78	506	90	395	483	734	167
ENSMUSG00000002803	ENSMUSG00000002803.15	Btbd6	3	3	1	76	103	132
ENSMUSG00000002804	ENSMUSG00000002804.5	Nudt14	4	4	1	2668	419	201	3305
ENSMUSG00000002808	ENSMUSG00000002808.8	Epdr1	1	2	0.5	24638	1098
ENSMUSG00000002812	ENSMUSG00000002812.5	Flii	1	29	0.0344828	1858	295	1345	279	253	186	437	77	284	292	140	142	133	585	104	180	290	606	80	293	110	72	134	76	76	70	147	376	141
ENSMUSG00000002814	ENSMUSG00000002814.16	Top3a	1	18	0.0555556	13496	824	660	2326	2548	156	233	1982	1521	1499	986	108	940	80	1905	1761	808	1734
ENSMUSG00000002820	ENSMUSG00000002820.7	Atg4d	5	9	0.555556	1021	84	1170	77	2050	1617	89	78	343
ENSMUSG00000002825	ENSMUSG00000002825.9	Qtrt1	3	9	0.333333	135	91	4533	128	896	868	72	76	323
ENSMUSG00000002831	ENSMUSG00000002831.15	Plin4	4	7	0.571429	87	86	666	1213	119	614	78
ENSMUSG00000002833	ENSMUSG00000002833.12	Hdgfl2	3	15	0.2	2273	100	11106	2294	74	544	71	71	355	498	125	220	101	471	359
ENSMUSG00000002835	ENSMUSG00000002835.10	Chaf1a	3	13	0.230769	3510	2710	8786	1240	1063	192	2758	239	91	436	580	717	1981
ENSMUSG00000002844	ENSMUSG00000002844.10	Adprh	2	3	0.666667	2045	2520	1143
ENSMUSG00000002845	ENSMUSG00000002845.15	Tmem39a	2	8	0.25	984	8752	2466	6143	3051	702	1774	2608
ENSMUSG00000002846	ENSMUSG00000002846.10	Timmdc1	2	6	0.333333	3808	7559	1812	3348	2739	3478
ENSMUSG00000002847	ENSMUSG00000002847.8	Pla1a	1	10	0.1	15542	1564	440	2581	2401	1835	1965	4552	3372	803
ENSMUSG00000002870	ENSMUSG00000002870.9	Mcm2	2	15	0.133333	1128	3773	132	749	95	1750	582	748	201	92	427	865	979	150	265
ENSMUSG00000002871	ENSMUSG00000002871.15	Tpra1	1	11	0.0909091	3418	1862	111	973	131	100	390	79	146	146	805
ENSMUSG00000002881	ENSMUSG00000002881.15	Nab1	4	7	0.571429	9454	8916	1581	12258	1942	2580	2781
ENSMUSG00000002885	ENSMUSG00000002885.15	Adgre5	1	19	0.0526316	6754	170	442	1376	1645	585	78	122	616	69	126	1715	518	156	81	88	77	114	76
ENSMUSG00000002897	ENSMUSG00000002897.6	Il17ra	1	12	0.0833333	8625	809	681	423	812	179	1270	422	683	199	1520	938
ENSMUSG00000002900	ENSMUSG00000002900.18	Lamb1	23	32	0.71875	1089	2190	3237	5958	85	3757	2866	1669	274	144	1026	8204	1051	952	155	675	1351	198	1454	1013	983	760	10217	1285	794	2322	510	1849	190	935	1288	87
ENSMUSG00000002908	ENSMUSG00000002908.18	Kcnn1	8	8	1	278	1554	1912	1711	475	1402	199	1933
ENSMUSG00000002910	ENSMUSG00000002910.12	Arrdc2	3	7	0.428571	82	137	1147	77	89	480	225
ENSMUSG00000002930	ENSMUSG00000002930.7	Ppp1r17	4	4	1	4743	3543	277	4873
ENSMUSG00000002944	ENSMUSG00000002944.16	Cd36	1	14	0.0714286	20107	471	8174	5619	380	1008	1785	12882	1045	1298	7253	511	1799	2372
ENSMUSG00000002948	ENSMUSG00000002948.20	Map2k7	2	12	0.166667	1654	2568	107	123	94	158	90	88	85	539	106	1831
ENSMUSG00000002949	ENSMUSG00000002949.16	Timm44	2	12	0.166667	1610	4111	1474	286	87	296	392	89	1279	3228	1285	256
ENSMUSG00000002957	ENSMUSG00000002957.12	Ap2a2	1	21	0.047619	25859	9118	1086	3337	2546	4796	1420	1145	1401	5114	838	222	91	2329	2326	1703	1206	745	109	82	720
ENSMUSG00000002963	ENSMUSG00000002963.18	Pnkp	3	15	0.2	608	243	973	85	131	175	431	77	87	78	85	87	435	84	71
ENSMUSG00000002968	ENSMUSG00000002968.10	Med25	3	17	0.176471	86	191	5512	267	282	128	159	76	315	934	73	101	1647	284	96	147	1636
ENSMUSG00000002980	ENSMUSG00000002980.15	Bcam	8	14	0.571429	1833	1390	76	979	96	544	456	3627	105	950	156	90	1598	88
ENSMUSG00000002981	ENSMUSG00000002981.11	Clptm1	1	13	0.0769231	9103	8878	715	2672	4034	694	403	297	1226	257	294	654	93
ENSMUSG00000002983	ENSMUSG00000002983.18	Relb	2	11	0.181818	1220	4988	3083	1594	1324	655	1673	1060	619	116	4681
ENSMUSG00000002984	ENSMUSG00000002984.18	Tomm40	5	8	0.625	620	531	2649	79	7341	126	115	990
ENSMUSG00000002985	ENSMUSG00000002985.17	Apoe	1	3	0.333333	757	540	375
ENSMUSG00000002992	ENSMUSG00000002992.18	Apoc2	2	4	0.5	981	3108	167	1380
ENSMUSG00000002996	ENSMUSG00000002996.18	Hbp1	1	10	0.1	6183	3322	2518	336	85	2530	783	2351	1956	1076
ENSMUSG00000002997	ENSMUSG00000002997.16	Prkar2b	2	10	0.2	22124	44838	5767	11854	3715	4735	2023	1151	760	2476
ENSMUSG00000003031	ENSMUSG00000003031.15	Cdkn1b	1	1	1	561
ENSMUSG00000003032	ENSMUSG00000003032.9	Klf4	4	4	1	116	646	116	1417
ENSMUSG00000003033	ENSMUSG00000003033.16	Ap1m1	1	11	0.0909091	6395	2317	568	801	914	965	231	194	2063	284	552
ENSMUSG00000003037	ENSMUSG00000003037.17	Rab8a	1	7	0.142857	6944	2752	3225	1236	393	1231	2374
ENSMUSG00000003038	ENSMUSG00000003038.16	Hmgn2	4	5	0.8	162	161	286	382	377
ENSMUSG00000003039	ENSMUSG00000003039.10	Fam32a	2	3	0.666667	80	1845	200
ENSMUSG00000003051	ENSMUSG00000003051.14	Elf3	7	8	0.875	566	328	130	188	147	142	854	544
ENSMUSG00000003053	ENSMUSG00000003053.18	Cyp2c29	3	8	0.375	3443	165	16401	1886	11719	3213	4010	1006
ENSMUSG00000003062	ENSMUSG00000003062.14	Stard3nl	1	8	0.125	19042	3165	470	2054	112	2410	8690	848
ENSMUSG00000003068	ENSMUSG00000003068.18	Stk11	1	9	0.111111	7894	593	464	67	284	263	801	1804	144
ENSMUSG00000003070	ENSMUSG00000003070.7	Efna2	1	3	0.333333	6861	1376	161
ENSMUSG00000003072	ENSMUSG00000003072.16	Atp5d	3	4	0.75	374	1225	1233	115
ENSMUSG00000003099	ENSMUSG00000003099.12	Ppp5c	2	12	0.166667	5036	6869	5401	816	280	782	479	109	534	93	717	89
ENSMUSG00000003119	ENSMUSG00000003119.15	Cdk12	2	13	0.153846	5950	7837	1763	1474	1643	5481	814	5619	3996	802	1531	1644	4013
ENSMUSG00000003123	ENSMUSG00000003123.16	Lipe	1	9	0.111111	8944	2590	111	214	115	692	125	2194	352
ENSMUSG00000003131	ENSMUSG00000003131.8	Pafah1b2	1	5	0.2	5975	2511	843	2016	3975
ENSMUSG00000003134	ENSMUSG00000003134.11	Tbc1d8	1	19	0.0526316	52261	19197	1232	2367	8410	1810	769	1658	3095	759	3558	919	134	471	2336	388	2252	257	940
ENSMUSG00000003135	ENSMUSG00000003135.16	Cnot11	5	7	0.714286	506	1078	690	1449	2324	2289	80
ENSMUSG00000003153	ENSMUSG00000003153.11	Slc2a3	6	9	0.666667	1895	394	2534	316	968	2548	297	774	1252
ENSMUSG00000003154	ENSMUSG00000003154.16	Foxj2	1	10	0.1	7186	2932	1427	154	379	3944	379	775	555	2439
ENSMUSG00000003161	ENSMUSG00000003161.16	Sri	3	7	0.428571	898	1731	2961	832	229	807	2916
ENSMUSG00000003166	ENSMUSG00000003166.21	Dgcr2	1	9	0.111111	18700	13036	824	1025	329	6957	4455	774	1194
ENSMUSG00000003184	ENSMUSG00000003184.16	Irf3	2	7	0.285714	796	1014	90	147	98	650	375
ENSMUSG00000003190	ENSMUSG00000003190.13	Bcl2l12	3	6	0.5	470	191	2094	91	1148	1289
ENSMUSG00000003198	ENSMUSG00000003198.11	Zfp959	1	3	0.333333	3634	193	954
ENSMUSG00000003199	ENSMUSG00000003199.17	Mpnd	8	12	0.666667	73	690	474	506	166	308	72	2448	98	192	343	519
ENSMUSG00000003200	ENSMUSG00000003200.11	Sh3gl1	1	9	0.111111	16223	124	466	142	77	125	467	82	107
ENSMUSG00000003206	ENSMUSG00000003206.8	Ebi3	3	4	0.75	960	284	1703	282
ENSMUSG00000003208	ENSMUSG00000003208.10	Yju2	3	7	0.428571	1451	1205	1966	221	501	1218	890
ENSMUSG00000003226	ENSMUSG00000003226.8	Ranbp2	1	28	0.0357143	4932	1260	1149	493	359	1637	2733	1230	1773	82	146	536	217	81	1305	95	3153	4481	818	2209	697	458	1059	2691	1935	1655	117	526
ENSMUSG00000003227	ENSMUSG00000003227.5	Edar	1	11	0.0909091	45323	575	724	7061	9269	1384	98	263	2438	1234	2860
ENSMUSG00000003228	ENSMUSG00000003228.10	Grk5	1	15	0.0666667	97070	43954	14212	22393	655	3037	891	3108	2508	1479	2117	2802	3701	459	1254
ENSMUSG00000003233	ENSMUSG00000003233.13	Dvl3	1	15	0.0666667	4900	1084	120	178	176	173	1050	127	106	110	532	171	3357	87	793
ENSMUSG00000003234	ENSMUSG00000003234.17	Abcf3	14	20	0.7	220	121	429	213	100	96	786	89	102	99	114	104	94	5929	92	461	261	182	135	86
ENSMUSG00000003235	ENSMUSG00000003235.14	Eif2b5	7	15	0.466667	1088	1054	80	96	258	209	1802	408	121	564	145	536	896	555	141
ENSMUSG00000003269	ENSMUSG00000003269.19	Cyth2	8	11	0.727273	941	95	548	570	562	134	332	1677	125	88	84
ENSMUSG00000003271	ENSMUSG00000003271.18	Sult2b1	1	5	0.2	6710	1021	273	2200	1038
ENSMUSG00000003273	ENSMUSG00000003273.15	Car11	3	8	0.375	86	723	1067	213	133	324	99	610
ENSMUSG00000003279	ENSMUSG00000003279.18	Dlgap1	1	11	0.0909091	91065	76170	64072	4937	55386	42849	4552	20698	21978	5914	2678
ENSMUSG00000003282	ENSMUSG00000003282.10	Plag1	1	5	0.2	22488	3109	3417	3100	499
ENSMUSG00000003283	ENSMUSG00000003283.16	Hck	1	12	0.0833333	15415	3975	737	701	1278	2744	405	1921	1384	6080	4374	1868
ENSMUSG00000003299	ENSMUSG00000003299.11	Mrpl4	3	8	0.375	86	103	2729	641	489	90	82	594
ENSMUSG00000003308	ENSMUSG00000003308.16	Keap1	1	4	0.25	2997	1485	270	381
ENSMUSG00000003309	ENSMUSG00000003309.15	Ap1m2	3	10	0.3	2414	201	3595	84	2510	95	3018	953	1691	578
ENSMUSG00000003316	ENSMUSG00000003316.15	Glg1	1	25	0.04	57212	1303	2327	4865	1262	2339	738	5061	1494	1948	1050	3324	969	673	1096	1624	734	2966	1662	990	169	833	684	715	1737
ENSMUSG00000003341	ENSMUSG00000003341.10	Atp8b3	1	27	0.037037	2201	411	855	745	216	816	82	542	1375	335	413	96	226	95	240	85	1265	85	621	86	129	86	765	437	1502	113	1307
ENSMUSG00000003344	ENSMUSG00000003344.16	Btbd2	1	8	0.125	7450	698	1218	843	544	253	289	134
ENSMUSG00000003345	ENSMUSG00000003345.17	Csnk1g2	1	10	0.1	11263	3246	81	84	77	88	120	346	104	147
ENSMUSG00000003346	ENSMUSG00000003346.15	Abhd17a	1	4	0.25	3144	712	1285	79
ENSMUSG00000003348	ENSMUSG00000003348.11	Mob3a	1	3	0.333333	10229	1014	2678
ENSMUSG00000003352	ENSMUSG00000003352.15	Cacnb3	1	12	0.0833333	4274	203	402	231	208	198	142	157	213	218	97	605
ENSMUSG00000003354	ENSMUSG00000003354.7	Ccdc65	2	7	0.285714	518	8201	1118	1733	176	1341	143
ENSMUSG00000003355	ENSMUSG00000003355.8	Fkbp11	5	5	1	208	384	277	345	1881
ENSMUSG00000003360	ENSMUSG00000003360.16	Ddx23	1	16	0.0625	4387	1517	3620	349	416	319	108	187	94	303	251	985	861	202	644	326
ENSMUSG00000003363	ENSMUSG00000003363.16	Pld3	2	13	0.153846	3904	6105	562	100	85	417	1415	77	1569	1651	1977	971	89
ENSMUSG00000003378	ENSMUSG00000003378.10	Grik5	12	19	0.631579	3467	269	2539	78	2072	2094	98	1376	342	102	11906	22777	187	371	6467	277	1386	82	2791
ENSMUSG00000003379	ENSMUSG00000003379.8	Cd79a	3	4	0.75	1506	198	1527	129
ENSMUSG00000003380	ENSMUSG00000003380.12	Rabac1	2	3	0.666667	243	1572	77
ENSMUSG00000003382	ENSMUSG00000003382.19	Etv3	4	4	1	1601	553	1116	6171
ENSMUSG00000003402	ENSMUSG00000003402.15	Prkcsh	5	17	0.294118	310	139	704	97	1791	1586	1783	282	564	184	77	263	115	370	82	80	745
ENSMUSG00000003410	ENSMUSG00000003410.9	Elavl3	1	6	0.166667	14729	225	9650	109	1460	5819
ENSMUSG00000003411	ENSMUSG00000003411.11	Rab3b	2	4	0.5	11089	33370	5377	11072
ENSMUSG00000003418	ENSMUSG00000003418.12	St8sia6	2	7	0.285714	491	69221	26528	24200	3585	3272	8129
ENSMUSG00000003420	ENSMUSG00000003420.9	Fcgrt	4	6	0.666667	366	331	216	6480	1261	426
ENSMUSG00000003421	ENSMUSG00000003421.14	Nosip	1	8	0.125	10958	417	518	1381	81	123	81	382
ENSMUSG00000003423	ENSMUSG00000003423.16	Pih1d1	1	9	0.111111	1765	332	804	658	84	321	133	352	117
ENSMUSG00000003429	ENSMUSG00000003429.12	Rps11	1	4	0.25	746	180	204	270
ENSMUSG00000003435	ENSMUSG00000003435.10	Supt5	1	28	0.0357143	6822	724	550	365	98	91	208	248	2501	1967	96	1156	150	80	1627	106	865	90	917	236	74	102	96	342	105	82	278	78
ENSMUSG00000003436	ENSMUSG00000003436.12	Dll3	5	8	0.625	118	1059	1031	156	2008	1364	218	114
ENSMUSG00000003437	ENSMUSG00000003437.15	Paf1	11	13	0.846154	414	1344	282	89	75	79	76	81	222	94	1498	105	76
ENSMUSG00000003438	ENSMUSG00000003438.18	Timm50	4	10	0.4	905	541	195	1666	86	298	93	574	292	392
ENSMUSG00000003444	ENSMUSG00000003444.9	Med29	3	3	1	1302	193	3787
ENSMUSG00000003452	ENSMUSG00000003452.16	Bicd1	1	9	0.111111	74342	10363	16979	678	3042	1821	1129	29803	6218
ENSMUSG00000003458	ENSMUSG00000003458.13	Ncstn	2	16	0.125	1284	5683	368	496	1345	201	192	551	136	1102	1111	104	288	242	245	534
ENSMUSG00000003464	ENSMUSG00000003464.14	Pex19	5	7	0.714286	1782	414	581	624	2356	693	162
ENSMUSG00000003469	ENSMUSG00000003469.10	Phyhip	1	4	0.25	3935	1316	2035	1233
ENSMUSG00000003476	ENSMUSG00000003476.17	Crhr2	3	12	0.25	8996	6143	12604	1446	299	1975	498	778	5847	191	397	1094
ENSMUSG00000003477	ENSMUSG00000003477.6	Inmt	2	2	1	1333	2008
ENSMUSG00000003484	ENSMUSG00000003484.5	Cyp4f18	2	12	0.166667	336	6511	1246	85	2579	2017	2654	203	2837	89	564	322
ENSMUSG00000003500	ENSMUSG00000003500.14	Impdh1	1	13	0.0769231	6803	2023	97	410	152	815	391	194	786	102	292	135	1227
ENSMUSG00000003505	ENSMUSG00000003505.16	Psg18	4	4	1	1086	2199	1304	2954
ENSMUSG00000003518	ENSMUSG00000003518.14	Dusp3	3	3	1	2115	2768	6677
ENSMUSG00000003526	ENSMUSG00000003526.13	Prodh	1	13	0.0769231	4132	2981	455	398	180	174	643	1303	200	1026	2588	1016	86
ENSMUSG00000003527	ENSMUSG00000003527.10	Ess2	8	9	0.888889	905	87	1982	112	277	735	1159	2068	494
ENSMUSG00000003528	ENSMUSG00000003528.16	Slc25a1	4	8	0.5	333	78	74	413	116	130	85	102
ENSMUSG00000003531	ENSMUSG00000003531.16	Dgcr6	1	3	0.333333	2567	557	646
ENSMUSG00000003534	ENSMUSG00000003534.18	Ddr1	2	18	0.111111	391	10006	93	507	1261	216	947	80	797	95	1228	553	930	183	681	423	663	105
ENSMUSG00000003541	ENSMUSG00000003541.7	Ier3	1	1	1	109
ENSMUSG00000003545	ENSMUSG00000003545.4	Fosb	1	3	0.333333	1865	453	1256
ENSMUSG00000003546	ENSMUSG00000003546.11	Klc4	12	15	0.8	568	1904	1409	512	408	2380	119	327	164	173	213	2519	601	141	754
ENSMUSG00000003549	ENSMUSG00000003549.10	Ercc1	2	9	0.222222	409	2683	1544	428	1836	1620	675	120	1057
ENSMUSG00000003555	ENSMUSG00000003555.9	Cyp17a1	1	7	0.142857	1454	189	729	360	304	554	405
ENSMUSG00000003559	ENSMUSG00000003559.9	As3mt	10	10	1	219	270	770	428	2537	2898	4618	293	4447	15422
ENSMUSG00000003573	ENSMUSG00000003573.16	Homer3	4	9	0.444444	2133	78	380	3331	550	833	154	88	1371
ENSMUSG00000003575	ENSMUSG00000003575.14	Crtc1	1	13	0.0769231	30421	2679	757	2733	1726	2282	341	4690	758	557	3040	353	1205
ENSMUSG00000003581	ENSMUSG00000003581.15	Rnf215	5	8	0.625	250	602	80	414	2370	76	219	86
ENSMUSG00000003585	ENSMUSG00000003585.14	Sec14l2	11	11	1	1868	4743	391	217	1792	124	383	4495	81	116	4952
ENSMUSG00000003604	ENSMUSG00000003604.15	Aven	2	5	0.4	21228	110527	2523	1895	702
ENSMUSG00000003617	ENSMUSG00000003617.17	Cp	18	19	0.947368	6850	1711	1591	1562	881	1531	1022	929	2037	1613	1518	1164	1290	2038	1692	357	980	16248	978
ENSMUSG00000003623	ENSMUSG00000003623.5	Crot	7	17	0.411765	556	2810	3775	1320	211	3970	5397	617	1345	1791	80	228	3546	789	84	103	1674
ENSMUSG00000003644	ENSMUSG00000003644.18	Rps6ka1	16	20	0.8	840	255	1970	153	2036	723	456	331	247	954	255	2101	473	216	299	8726	150	119	2041	347
ENSMUSG00000003657	ENSMUSG00000003657.10	Calb2	1	10	0.1	11047	2177	1942	3217	764	415	388	260	1577	2451
ENSMUSG00000003660	ENSMUSG00000003660.11	Snrnp200	14	44	0.318182	435	1556	734	556	2402	1143	152	159	479	79	307	342	520	2545	192	2326	352	812	157	461	734	115	316	433	320	281	93	190	999	558	267	87	141	1312	887	390	91	556	240	92	264	78	1058	97
ENSMUSG00000003662	ENSMUSG00000003662.11	Ciao1	6	6	1	323	296	100	488	722	1875
ENSMUSG00000003665	ENSMUSG00000003665.8	Has1	1	4	0.25	4489	1567	464	3251
ENSMUSG00000003680	ENSMUSG00000003680.17	Taf6l	7	11	0.636364	870	1127	444	609	137	260	3075	117	293	2568	99
ENSMUSG00000003721	ENSMUSG00000003721.15	Insig2	1	5	0.2	7718	7271	4894	176	916
ENSMUSG00000003731	ENSMUSG00000003731.14	Kpna6	1	13	0.0769231	11237	3445	279	986	746	476	477	282	325	1724	776	1307	1018
ENSMUSG00000003746	ENSMUSG00000003746.17	Man1a	2	12	0.166667	1192	43621	4868	11218	37297	42010	1303	7946	5167	712	11099	379
ENSMUSG00000003752	ENSMUSG00000003752.10	Itpkc	1	6	0.166667	7648	2434	2371	1314	576	3867
ENSMUSG00000003762	ENSMUSG00000003762.14	Coq8b	9	13	0.692308	129	119	3370	2341	120	1853	92	1009	6890	107	1617	4285	524
ENSMUSG00000003778	ENSMUSG00000003778.15	Brd8	2	20	0.1	986	6720	1867	177	1151	114	1768	503	460	1177	362	283	270	208	731	550	164	713	930	424
ENSMUSG00000003779	ENSMUSG00000003779.17	Kif20a	2	18	0.111111	397	1074	89	538	93	80	202	95	98	187	140	411	120	95	521	179	313	237
ENSMUSG00000003808	ENSMUSG00000003808.19	Farsa	1	12	0.0833333	3724	83	86	2627	80	77	2824	87	101	90	137	527
ENSMUSG00000003809	ENSMUSG00000003809.15	Gcdh	10	10	1	80	283	127	258	1259	85	1025	194	574	1473
ENSMUSG00000003810	ENSMUSG00000003810.15	Mast2	3	29	0.103448	28144	4895	38771	38538	15475	3988	2943	2627	1460	3599	2403	1917	670	428	431	877	981	674	460	240	139	310	191	96	414	189	442	84	312
ENSMUSG00000003812	ENSMUSG00000003812.14	Dnase2a	5	5	1	114	94	190	81	716
ENSMUSG00000003813	ENSMUSG00000003813.16	Rad23a	7	8	0.875	1538	143	140	138	239	95	1540	80
ENSMUSG00000003814	ENSMUSG00000003814.9	Calr	7	8	0.875	356	184	896	87	82	169	1028	99
ENSMUSG00000003824	ENSMUSG00000003824.13	Syce2	2	4	0.5	448	10598	2350	1011
ENSMUSG00000003847	ENSMUSG00000003847.17	Nfat5	2	14	0.142857	1682	29004	14044	5418	2688	3569	3915	120	2811	2977	4354	721	866	498
ENSMUSG00000003848	ENSMUSG00000003848.15	Nob1	2	8	0.25	95	3125	2710	257	87	964	743	2922
ENSMUSG00000003849	ENSMUSG00000003849.9	Nqo1	1	5	0.2	10053	76	405	975	1920
ENSMUSG00000003863	ENSMUSG00000003863.19	Ppfia3	1	29	0.0344828	4839	927	311	718	404	807	1071	96	88	847	229	90	1033	1244	1795	1443	92	420	222	491	2928	161	1051	541	442	82	171	314	171
ENSMUSG00000003865	ENSMUSG00000003865.17	Gys1	12	15	0.8	1361	1388	1185	240	2373	375	491	997	87	3040	241	3183	92	2907	138
ENSMUSG00000003868	ENSMUSG00000003868.15	Ruvbl2	9	17	0.529412	1480	1129	524	2877	1355	313	671	107	3228	99	145	304	85	1271	173	178	86
ENSMUSG00000003872	ENSMUSG00000003872.10	Lin7b	4	5	0.8	276	140	564	673	305
ENSMUSG00000003873	ENSMUSG00000003873.12	Bax	4	5	0.8	470	96	652	1685	1432
ENSMUSG00000003882	ENSMUSG00000003882.6	Il7r	2	7	0.285714	4468	8561	3292	1605	851	1383	348
ENSMUSG00000003923	ENSMUSG00000003923.15	Tfam	5	6	0.833333	808	1302	528	1412	4213	387
ENSMUSG00000003929	ENSMUSG00000003929.12	Zfp81	1	3	0.333333	21885	212	801
ENSMUSG00000003934	ENSMUSG00000003934.6	Efnb3	1	4	0.25	2199	201	108	423
ENSMUSG00000003948	ENSMUSG00000003948.18	Mmd	6	6	1	7784	2225	4515	1467	1365	9081
ENSMUSG00000003949	ENSMUSG00000003949.17	Hlf	2	3	0.666667	2128	41807	4783
ENSMUSG00000003955	ENSMUSG00000003955.9	Fam162a	1	4	0.25	19061	2335	3354	2287
ENSMUSG00000003970	ENSMUSG00000003970.10	Rpl8	3	4	0.75	88	137	819	149
ENSMUSG00000003974	ENSMUSG00000003974.7	Grm3	1	5	0.2	134945	18801	57394	6558	18883
ENSMUSG00000003992	ENSMUSG00000003992.16	Ssbp2	4	16	0.25	63336	14677	25213	77607	21726	5498	651	4593	5464	3043	1493	3530	1993	2092	959	6548
ENSMUSG00000004018	ENSMUSG00000004018.10	Fancl	7	13	0.538462	10435	1844	3612	4169	14759	11927	25185	8498	253	83	769	1108	376
ENSMUSG00000004031	ENSMUSG00000004031.14	Brinp2	1	7	0.142857	59746	27405	1159	11382	3497	1728	1974
ENSMUSG00000004032	ENSMUSG00000004032.11	Gstm5	3	7	0.428571	299	252	597	92	404	103	174
ENSMUSG00000004035	ENSMUSG00000004035.13	Gstm7	7	7	1	228	422	273	98	1115	82	1889
ENSMUSG00000004038	ENSMUSG00000004038.10	Gstm3	7	7	1	266	562	288	90	1200	81	1790
ENSMUSG00000004040	ENSMUSG00000004040.17	Stat3	1	23	0.0434783	27871	2429	570	2062	158	294	145	1144	89	625	3913	92	109	2044	1160	227	484	178	86	378	3145	295	717
ENSMUSG00000004043	ENSMUSG00000004043.15	Stat5a	5	17	0.294118	751	255	1253	2110	8497	205	432	404	1114	77	2214	239	459	96	431	876	1667
ENSMUSG00000004044	ENSMUSG00000004044.10	Cavin1	1	1	1	10664
ENSMUSG00000004054	ENSMUSG00000004054.10	Map3k11	3	11	0.272727	210	176	4172	155	86	99	433	546	78	2940	1036
ENSMUSG00000004056	ENSMUSG00000004056.16	Akt2	1	13	0.0769231	16743	7487	1838	10517	305	2990	715	1294	1354	96	444	81	867
ENSMUSG00000004069	ENSMUSG00000004069.18	Dnaja3	10	11	0.909091	2892	2610	3147	951	1872	714	2433	1291	926	3535	607
ENSMUSG00000004070	ENSMUSG00000004070.16	Hmox2	1	5	0.2	36087	1051	759	665	88
ENSMUSG00000004071	ENSMUSG00000004071.14	Cdip1	1	5	0.2	19095	519	247	621	95
ENSMUSG00000004085	ENSMUSG00000004085.15	Map3k20	2	19	0.105263	12332	57177	8982	3671	3260	115	6625	5410	5264	8713	11723	1736	110	4330	1351	15320	1746	2896	2879
ENSMUSG00000004096	ENSMUSG00000004096.10	Cwc15	5	6	0.833333	1134	759	671	1146	2910	2230
ENSMUSG00000004098	ENSMUSG00000004098.8	Col5a3	1	66	0.0151515	4764	85	68	975	605	2621	92	1469	71	486	439	93	494	94	771	780	95	170	402	117	799	137	116	1218	95	99	1665	182	93	811	4040	975	216	126	685	98	572	92	137	423	1077	751	84	625	1799	831	161	82	134	1377	625	167	204	314	125	148	416	137	248	84	755	581	84	452	276	92
ENSMUSG00000004099	ENSMUSG00000004099.17	Dnmt1	1	38	0.0263158	10088	776	115	818	2329	877	540	1983	2319	1949	995	1876	258	94	76	2303	228	784	284	93	1816	121	1289	114	73	435	1356	1632	1240	263	164	174	1110	269	407	337	510	309
ENSMUSG00000004100	ENSMUSG00000004100.13	Ppan	2	10	0.2	89	760	194	86	697	189	70	80	85	84
ENSMUSG00000004105	ENSMUSG00000004105.9	Angptl2	2	4	0.5	11721	13167	1285	2137
ENSMUSG00000004110	ENSMUSG00000004110.18	Cacna1e	6	46	0.130435	24270	764	64510	764	1104	71719	68313	4463	651	1336	722	2033	310	451	881	2233	1387	3852	1143	408	2229	1132	678	1120	14861	1903	3185	490	869	1504	526	4144	723	3921	5813	523	4681	4870	1979	817	507	272	4240	3853	1504	3047
ENSMUSG00000004113	ENSMUSG00000004113.19	Cacna1b	3	46	0.0652174	882	3354	24245	1596	1334	9259	1251	839	922	11685	3514	2469	2221	225	6416	2973	1825	6124	836	15941	2759	314	1093	568	2230	1319	1685	452	268	986	334	9268	356	1154	2185	3069	6564	2530	4236	468	727	6572	151	1696	255	341
ENSMUSG00000004127	ENSMUSG00000004127.13	Trmt10a	1	7	0.142857	3667	783	940	877	1714	2351	1906
ENSMUSG00000004151	ENSMUSG00000004151.18	Etv1	5	12	0.416667	426	819	1351	9885	34553	3173	3799	16903	1871	2712	4176	4159
ENSMUSG00000004187	ENSMUSG00000004187.12	Kifc2	12	17	0.705882	240	148	95	108	73	89	365	109	77	987	102	1583	95	96	92	82	72
ENSMUSG00000004207	ENSMUSG00000004207.15	Psap	1	14	0.0714286	13816	730	769	1058	234	837	3034	51	234	219	89	232	155	812
ENSMUSG00000004221	ENSMUSG00000004221.17	Ikbkg	2	10	0.2	3046	4902	796	3149	1624	815	3394	283	3944	296
ENSMUSG00000004231	ENSMUSG00000004231.16	Pax2	3	10	0.3	3441	644	26891	1820	5825	19211	2342	14613	2123	473
ENSMUSG00000004233	ENSMUSG00000004233.15	Wars2	1	5	0.2	46292	16797	608	9345	1684
ENSMUSG00000004263	ENSMUSG00000004263.16	Atn1	1	9	0.111111	6374	147	112	1246	158	222	828	337	124
ENSMUSG00000004264	ENSMUSG00000004264.18	Phb2	3	9	0.333333	140	273	842	661	100	418	294	394	175
ENSMUSG00000004266	ENSMUSG00000004266.16	Ptpn6	1	14	0.0714286	5638	243	3329	116	97	128	316	181	2026	115	2878	96	95	353
ENSMUSG00000004267	ENSMUSG00000004267.17	Eno2	7	11	0.636364	1099	441	102	437	368	203	2180	520	243	946	285
ENSMUSG00000004268	ENSMUSG00000004268.12	Emg1	1	5	0.2	6033	84	298	69	280
ENSMUSG00000004270	ENSMUSG00000004270.14	Lpcat3	1	12	0.0833333	34710	1061	661	140	394	617	658	89	427	73	109	172
ENSMUSG00000004285	ENSMUSG00000004285.13	Atp6v1f	1	1	1	2092
ENSMUSG00000004296	ENSMUSG00000004296.15	Il12b	1	7	0.142857	3812	3683	386	1553	601	1388	581
ENSMUSG00000004317	ENSMUSG00000004317.15	Clcn5	3	14	0.214286	617	1601	103648	26528	2293	5302	7034	628	3872	233	2063	1333	145	1416
ENSMUSG00000004319	ENSMUSG00000004319.16	Clcn3	2	13	0.153846	6868	34317	2609	1060	2692	1197	2319	1064	1652	4043	3233	4511	1577
ENSMUSG00000004328	ENSMUSG00000004328.16	Hif3a	1	14	0.0714286	5905	1432	2675	676	375	1442	238	3646	287	1686	1348	1299	2342	1168
ENSMUSG00000004341	ENSMUSG00000004341.9	Gpx6	2	4	0.5	1303	3183	466	1208
ENSMUSG00000004344	ENSMUSG00000004344.13	Gpx5	2	4	0.5	1106	1980	412	1131
ENSMUSG00000004347	ENSMUSG00000004347.18	Pde1c	4	19	0.210526	70841	102005	36980	260188	1432	909	4068	1164	14575	1775	5629	575	8420	2582	1870	10264	3789	31560	18987
ENSMUSG00000004356	ENSMUSG00000004356.9	Utp20	12	61	0.196721	1107	3347	131	724	1477	641	467	540	166	931	1773	3831	126	527	1604	1128	1454	3329	2353	162	2715	2687	829	507	3429	1256	3273	1545	2501	673	1153	811	233	100	1664	283	428	1037	230	1447	1042	233	1553	569	1738	884	756	2395	315	721	1757	367	91	709	596	1374	621	1110	907	804	216
ENSMUSG00000004359	ENSMUSG00000004359.17	Spic	1	5	0.2	2400	523	1222	915	1429
ENSMUSG00000004360	ENSMUSG00000004360.10	9330159F19Rik	1	5	0.2	6188	3489	90	1934	1792
ENSMUSG00000004364	ENSMUSG00000004364.15	Cul3	2	15	0.133333	17189	18665	13837	1223	1616	3077	876	1069	442	2744	492	826	4703	2168	1922
ENSMUSG00000004366	ENSMUSG00000004366.5	Sst	1	1	1	665
ENSMUSG00000004371	ENSMUSG00000004371.16	Il11	4	4	1	1482	108	90	2140
ENSMUSG00000004383	ENSMUSG00000004383.19	Large1	7	15	0.466667	12179	125881	81992	15345	17449	50364	136133	26252	2357	23862	6901	14439	13567	5421	2054
ENSMUSG00000004393	ENSMUSG00000004393.11	Ddx56	12	13	0.923077	80	446	128	105	559	716	438	90	1202	116	735	1995	288
ENSMUSG00000004394	ENSMUSG00000004394.13	Tmed4	4	4	1	175	164	220	1940
ENSMUSG00000004415	ENSMUSG00000004415.16	Col26a1	3	12	0.25	35243	10726	71290	7513	2618	569	2440	2351	905	1255	2773	956
ENSMUSG00000004446	ENSMUSG00000004446.13	Bid	1	5	0.2	14945	1356	2796	1388	1326
ENSMUSG00000004451	ENSMUSG00000004451.15	Ralb	1	4	0.25	20920	5370	1842	4069
ENSMUSG00000004455	ENSMUSG00000004455.17	Ppp1cc	1	7	0.142857	9559	612	2672	805	190	774	864
ENSMUSG00000004460	ENSMUSG00000004460.18	Dnajb11	10	10	1	4432	2755	1368	1658	267	212	1097	257	571	6639
ENSMUSG00000004462	ENSMUSG00000004462.8	Tbccd1	1	7	0.142857	15237	7695	7745	2876	123	3553	4424
ENSMUSG00000004473	ENSMUSG00000004473.11	Clec11a	3	3	1	144	252	842
ENSMUSG00000004500	ENSMUSG00000004500.10	Zfp324	1	3	0.333333	2495	442	733
ENSMUSG00000004508	ENSMUSG00000004508.7	Gab2	1	9	0.111111	141566	48028	26785	896	1001	733	564	1020	600
ENSMUSG00000004530	ENSMUSG00000004530.13	Coro1c	1	10	0.1	26453	16196	13338	1338	1002	897	947	1230	739	692
ENSMUSG00000004535	ENSMUSG00000004535.13	Tax1bp1	1	17	0.0588235	7442	5732	1979	3722	3500	83	2371	2221	516	1383	2315	4314	2094	4177	484	6665	769
ENSMUSG00000004540	ENSMUSG00000004540.8	Psg17	4	4	1	1092	975	1420	2084
ENSMUSG00000004542	ENSMUSG00000004542.16	Psg19	2	4	0.5	1090	2411	1253	2085
ENSMUSG00000004552	ENSMUSG00000004552.17	Ctse	1	9	0.111111	23318	546	541	855	3634	2449	1395	99	2237
ENSMUSG00000004558	ENSMUSG00000004558.16	Ndrg2	1	15	0.0666667	1776	338	300	244	194	1123	219	181	158	438	287	249	223	125	206
ENSMUSG00000004561	ENSMUSG00000004561.15	Mettl17	3	12	0.25	127	83	1375	243	668	695	310	310	227	746	380	165
ENSMUSG00000004562	ENSMUSG00000004562.17	Arhgef40	1	23	0.0434783	2411	1101	109	688	570	87	121	1963	93	481	1059	75	468	126	296	1592	810	1265	1191	214	495	246	123
ENSMUSG00000004565	ENSMUSG00000004565.16	Pnpla6	16	34	0.470588	953	112	327	160	150	3619	92	433	95	182	90	333	416	143	85	6632	261	77	241	235	2102	161	566	189	540	201	229	85	448	3205	705	430	125	777
ENSMUSG00000004567	ENSMUSG00000004567.17	Mcoln1	1	13	0.0769231	5110	1205	84	752	256	355	1084	113	124	772	839	1917	100
ENSMUSG00000004568	ENSMUSG00000004568.14	Arhgef18	10	28	0.357143	10897	15505	1312	2916	1351	504	667	289	173	38930	1741	154	2979	2002	1984	2387	1481	3592	1934	1292	1727	344	576	92	136	752	787	87
ENSMUSG00000004591	ENSMUSG00000004591.17	Pkn2	1	21	0.047619	27896	14051	8593	1167	89	7176	872	8479	311	661	203	406	106	77	5742	2451	1158	759	4407	204	88
ENSMUSG00000004609	ENSMUSG00000004609.12	Cd33	3	6	0.5	75	285	1732	279	310	464
ENSMUSG00000004610	ENSMUSG00000004610.5	Etfb	1	5	0.2	8136	299	1560	1898	932
ENSMUSG00000004612	ENSMUSG00000004612.10	Nkg7	3	3	1	76	91	129
ENSMUSG00000004626	ENSMUSG00000004626.15	Stxbp2	14	18	0.777778	1015	230	709	480	93	351	822	85	85	241	117	72	541	2253	1493	528	74	590
ENSMUSG00000004630	ENSMUSG00000004630.19	Pcp2	3	3	1	569	153	949
ENSMUSG00000004631	ENSMUSG00000004631.16	Sgce	1	11	0.0909091	16866	10509	1295	6540	4035	12889	2381	933	701	11468	3434
ENSMUSG00000004633	ENSMUSG00000004633.18	Chn2	1	12	0.0833333	133308	20523	21580	2830	1779	52373	12940	4088	2597	2668	2123	1922
ENSMUSG00000004637	ENSMUSG00000004637.16	Wwox	8	8	1	4589	807	2762	40559	190782	26325	5600	639385
ENSMUSG00000004642	ENSMUSG00000004642.14	Slbp	3	7	0.428571	115	2115	3673	372	1613	1754	972
ENSMUSG00000004651	ENSMUSG00000004651.7	Tyr	3	4	0.75	8494	11274	34280	8652
ENSMUSG00000004654	ENSMUSG00000004654.7	Ghrhr	1	12	0.0833333	2434	105	496	966	854	1431	280	352	547	570	1288	1315
ENSMUSG00000004655	ENSMUSG00000004655.6	Aqp1	1	3	0.333333	8531	242	724
ENSMUSG00000004661	ENSMUSG00000004661.16	Arid3b	2	8	0.25	2243	23135	171	11939	1253	119	1072	2250
ENSMUSG00000004665	ENSMUSG00000004665.11	Cnn2	1	6	0.166667	2619	791	103	633	97	776
ENSMUSG00000004667	ENSMUSG00000004667.19	Polr2e	2	6	0.333333	969	1054	214	72	165	225
ENSMUSG00000004668	ENSMUSG00000004668.15	Abca13	59	61	0.967213	24123	4520	28694	1617	4782	2127	3412	5319	1508	4555	666	234	1723	713	10445	1735	2116	2375	7646	5344	707	696	11799	3298	1460	1788	10669	8772	18356	4764	19220	1279	2681	1571	26627	1043	2200	17012	13373	1305	17207	26545	11604	6558	3317	1961	7529	24102	1337	2699	6490	4186	3603	2841	27159	6063	6559	7875	43187	2020	1191
ENSMUSG00000004677	ENSMUSG00000004677.19	Myo9b	2	39	0.0512821	17412	23988	6562	1089	231	498	1859	1937	549	2027	2424	231	484	4512	1739	1962	728	396	1829	1461	400	940	731	838	155	1396	121	378	160	410	383	78	190	130	1460	379	299	231	105
ENSMUSG00000004698	ENSMUSG00000004698.12	Hdac9	1	24	0.0416667	90904	3905	1091	2243	21600	4898	9346	2930	679	15106	61166	9227	15597	4758	34216	27063	244	5331	312	44897	62643	11187	17322	26135
ENSMUSG00000004707	ENSMUSG00000004707.15	Ly9	9	9	1	1880	2927	466	1065	1864	1140	2300	360	4297
ENSMUSG00000004709	ENSMUSG00000004709.15	Cd244a	1	8	0.125	14295	88	2874	467	1129	1587	822	1104
ENSMUSG00000004730	ENSMUSG00000004730.16	Adgre1	2	21	0.0952381	2915	40170	449	85	3972	1365	2222	86	2581	5560	941	20730	2526	926	2650	1841	10591	15069	2851	1979	2090
ENSMUSG00000004748	ENSMUSG00000004748.6	Mtfp1	3	3	1	699	355	1501
ENSMUSG00000004768	ENSMUSG00000004768.15	Rab23	4	7	0.571429	1434	2086	928	9682	1941	1405	872
ENSMUSG00000004771	ENSMUSG00000004771.13	Rab11a	1	4	0.25	9154	1416	1041	8513
ENSMUSG00000004788	ENSMUSG00000004788.12	Eif2b2	7	7	1	97	154	1231	1103	541	1036	1381
ENSMUSG00000004789	ENSMUSG00000004789.11	Dlst	10	14	0.714286	538	3741	3037	112	180	395	2642	640	917	4439	1350	594	353	1554
ENSMUSG00000004791	ENSMUSG00000004791.8	Pgf	2	6	0.333333	1102	3899	205	1834	93	1943
ENSMUSG00000004798	ENSMUSG00000004798.15	Ulk2	3	26	0.115385	1128	2162	9730	1152	5156	1293	2721	1139	1707	1712	1114	5182	6506	4518	4274	2078	1294	251	293	7479	3796	3713	1412	256	1782	1834
ENSMUSG00000004814	ENSMUSG00000004814.11	Ccl24	2	2	1	206	1612
ENSMUSG00000004815	ENSMUSG00000004815.13	Dgkq	1	22	0.0454545	2157	1682	292	76	250	75	81	171	81	133	210	297	416	671	1425	178	110	275	91	97	80	333
ENSMUSG00000004821	ENSMUSG00000004821.2	Tmed11	1	4	0.25	8982	6162	762	1460
ENSMUSG00000004837	ENSMUSG00000004837.3	Grap	1	4	0.25	6797	3865	5528	1668
ENSMUSG00000004842	ENSMUSG00000004842.19	Pou1f1	2	6	0.333333	2714	6095	1875	899	816	322
ENSMUSG00000004843	ENSMUSG00000004843.8	Chmp2b	1	5	0.2	11420	3919	1469	4750	169
ENSMUSG00000004846	ENSMUSG00000004846.11	Plod3	15	18	0.833333	313	126	100	147	130	408	201	152	141	205	109	215	102	114	1368	829	643	1047
ENSMUSG00000004849	ENSMUSG00000004849.15	Ap1s1	3	3	1	2270	1186	4213
ENSMUSG00000004864	ENSMUSG00000004864.14	Mapk13	3	11	0.272727	482	1017	4037	191	551	119	85	908	161	275	174
ENSMUSG00000004865	ENSMUSG00000004865.17	Srpk1	2	15	0.133333	362	13212	1453	689	920	1754	584	1793	412	373	468	4624	1882	924	959
ENSMUSG00000004872	ENSMUSG00000004872.16	Pax3	4	8	0.5	1178	1381	1163	60008	9471	798	18003	492
ENSMUSG00000004880	ENSMUSG00000004880.12	Lbr	7	13	0.538462	3731	2089	3825	414	2633	3035	3994	658	684	855	1270	101	246
ENSMUSG00000004885	ENSMUSG00000004885.6	Crabp2	1	3	0.333333	3204	184	392
ENSMUSG00000004891	ENSMUSG00000004891.17	Nes	2	3	0.666667	1003	1685	545
ENSMUSG00000004892	ENSMUSG00000004892.14	Bcan	8	13	0.615385	2247	388	271	293	414	1076	469	2272	376	889	330	230	304
ENSMUSG00000004894	ENSMUSG00000004894.11	Hapln2	2	6	0.333333	444	2413	211	124	120	395
ENSMUSG00000004895	ENSMUSG00000004895.10	Prcc	1	6	0.166667	12617	2060	2172	5040	1919	799
ENSMUSG00000004896	ENSMUSG00000004896.17	Rrnad1	1	7	0.142857	1807	168	445	180	1299	418	431
ENSMUSG00000004897	ENSMUSG00000004897.17	Hdgf	1	5	0.2	6376	145	600	235	211
ENSMUSG00000004902	ENSMUSG00000004902.8	Slc25a18	1	9	0.111111	10670	1496	126	1855	1068	2476	258	383	516
ENSMUSG00000004929	ENSMUSG00000004929.13	Thop1	1	12	0.0833333	2874	2145	1283	862	454	827	277	175	412	93	164	127
ENSMUSG00000004931	ENSMUSG00000004931.12	Apba3	4	11	0.363636	1040	459	83	1383	82	82	135	352	186	118	89
ENSMUSG00000004933	ENSMUSG00000004933.18	Matk	7	13	0.538462	594	175	637	95	88	282	725	469	88	79	92	291	88
ENSMUSG00000004934	ENSMUSG00000004934.15	Pias4	2	10	0.2	3494	5767	240	123	81	109	1105	81	1012	75
ENSMUSG00000004936	ENSMUSG00000004936.9	Map2k1	1	10	0.1	38603	1668	7395	628	10604	2047	121	3528	340	492
ENSMUSG00000004937	ENSMUSG00000004937.7	Sgta	1	11	0.0909091	7876	786	136	1117	424	276	395	703	1074	162	1186
ENSMUSG00000004939	ENSMUSG00000004939.8	Nmrk2	1	6	0.166667	969	310	83	195	314	157
ENSMUSG00000004945	ENSMUSG00000004945.16	Tmem242	3	3	1	500	5952	21974
ENSMUSG00000004947	ENSMUSG00000004947.16	Dtx2	2	10	0.2	1323	13561	1654	9107	4611	1891	491	1257	544	984
ENSMUSG00000004948	ENSMUSG00000004948.13	Zp3	1	7	0.142857	2196	1404	82	1013	1592	125	791
ENSMUSG00000004951	ENSMUSG00000004951.11	Hspb1	1	2	0.5	614	128
ENSMUSG00000004952	ENSMUSG00000004952.14	Rasa4	1	20	0.05	5175	1784	440	1328	2259	1052	1895	2122	224	230	255	177	100	614	412	509	950	1331	4060	114
ENSMUSG00000004961	ENSMUSG00000004961.8	Syt5	2	7	0.285714	480	2442	127	364	246	613	781
ENSMUSG00000004980	ENSMUSG00000004980.17	Hnrnpa2b1	1	11	0.0909091	2244	95	132	200	90	80	900	631	216	595	156
ENSMUSG00000004988	ENSMUSG00000004988.10	Fxyd4	2	8	0.25	510	731	666	122	508	41	433	95
ENSMUSG00000004994	ENSMUSG00000004994.13	Ccdc130	1	9	0.111111	3267	2473	364	813	1192	1054	76	1042	186
ENSMUSG00000004996	ENSMUSG00000004996.10	Mri1	4	4	1	470	1891	88	2151
ENSMUSG00000005034	ENSMUSG00000005034.16	Prkacb	1	9	0.111111	23378	1946	4086	881	2435	1225	1217	7161	5220
ENSMUSG00000005043	ENSMUSG00000005043.14	Sgsh	1	7	0.142857	2590	1616	371	268	355	1648	850
ENSMUSG00000005045	ENSMUSG00000005045.17	Chd5	1	41	0.0243902	8905	5477	2351	420	1639	1068	752	90	1842	183	2640	102	812	355	2475	85	728	332	1220	754	627	934	212	278	474	387	187	183	501	310	468	619	1055	479	240	745	228	752	127	110	912
ENSMUSG00000005054	ENSMUSG00000005054.8	Cstb	1	2	0.5	1069	282
ENSMUSG00000005057	ENSMUSG00000005057.14	Sh2b2	1	8	0.125	12242	4184	2071	707	82	2098	2034	489
ENSMUSG00000005069	ENSMUSG00000005069.13	Pex5	5	15	0.333333	559	244	305	168	7996	446	386	225	576	2884	158	404	301	279	173
ENSMUSG00000005078	ENSMUSG00000005078.17	Jkamp	5	6	0.833333	3131	549	3826	542	5179	486
ENSMUSG00000005087	ENSMUSG00000005087.18	Cd44	1	18	0.0555556	35821	3584	5592	2662	4232	2137	992	2335	458	2783	1419	3477	1661	946	2719	4209	1974	7870
ENSMUSG00000005089	ENSMUSG00000005089.16	Slc1a2	1	10	0.1	76642	1693	1759	3868	4495	7311	4874	5723	10359	3807
ENSMUSG00000005102	ENSMUSG00000005102.14	Eif2ak4	1	38	0.0263158	11682	4399	3202	2378	1971	4143	3375	1090	4066	1156	2810	987	2342	1456	2680	2091	795	1030	3033	1962	1797	1026	3294	898	1181	583	3835	326	305	1174	2278	1722	1969	533	956	683	1345	852
ENSMUSG00000005103	ENSMUSG00000005103.13	Wdr1	2	14	0.142857	314	9612	4285	1089	4795	216	257	2786	1798	1612	2358	904	267	1612
ENSMUSG00000005107	ENSMUSG00000005107.14	Slc2a9	2	11	0.181818	2545	24132	12327	3964	19232	18285	6877	9569	2049	16947	11505
ENSMUSG00000005124	ENSMUSG00000005124.11	Ccn4	1	4	0.25	14766	6148	4187	1684
ENSMUSG00000005125	ENSMUSG00000005125.14	Ndrg1	3	15	0.2	8951	1074	10877	1826	1593	711	852	996	1765	1443	724	621	909	2337	2755
ENSMUSG00000005131	ENSMUSG00000005131.5	4930550C14Rik	4	8	0.5	2727	3604	2499	7176	1118	2504	2441	4212
ENSMUSG00000005142	ENSMUSG00000005142.11	Man2b1	7	23	0.304348	912	137	540	1262	228	1236	2247	83	68	159	217	119	650	898	89	896	87	111	104	459	207	90	347
ENSMUSG00000005148	ENSMUSG00000005148.9	Klf5	3	3	1	2158	1163	9673
ENSMUSG00000005150	ENSMUSG00000005150.17	Wdr83	5	8	0.625	79	87	282	81	3296	84	86	479
ENSMUSG00000005161	ENSMUSG00000005161.16	Prdx2	5	5	1	389	91	697	152	2307
ENSMUSG00000005198	ENSMUSG00000005198.16	Polr2a	1	28	0.0357143	10017	468	97	125	269	124	220	524	112	336	79	117	133	344	129	361	98	432	517	131	351	1874	83	203	449	124	101	83
ENSMUSG00000005202	ENSMUSG00000005202.3	Shbg	7	7	1	163	162	288	195	168	304	403
ENSMUSG00000005204	ENSMUSG00000005204.13	Senp3	7	10	0.7	812	1081	88	337	116	805	2483	183	104	410
ENSMUSG00000005220	ENSMUSG00000005220.11	Corin	5	21	0.238095	31891	17342	18863	13025	49813	11339	2166	1381	2898	10752	2899	772	6179	1746	1069	9976	3130	143	10877	1950	1110
ENSMUSG00000005225	ENSMUSG00000005225.16	Plekha8	1	13	0.0769231	17620	2006	1262	2436	919	1808	1796	321	4207	915	553	5135	5012
ENSMUSG00000005232	ENSMUSG00000005232.12	G6pc2	3	4	0.75	532	2039	2768	640
ENSMUSG00000005233	ENSMUSG00000005233.17	Spc25	5	6	0.833333	651	104	2137	2482	2751	2589
ENSMUSG00000005237	ENSMUSG00000005237.15	Dnah2	12	85	0.141176	4435	4812	9844	4980	2973	139	2244	1595	363	178	730	13817	1450	353	509	1157	1244	1766	292	361	453	4169	109	2609	126	108	318	3575	620	572	269	296	440	98	681	1138	327	242	7552	191	215	1219	88	4015	190	307	149	540	1361	1377	135	136	447	182	271	1052	83	2396	161	176	1051	179	8317	500	100	74	146	197	171	134	150	2223	1608	160	92	981	5246	172	297	73	122	612	93	141	122
ENSMUSG00000005251	ENSMUSG00000005251.16	Ripk4	1	7	0.142857	8168	3425	1351	1911	626	1168	1615
ENSMUSG00000005262	ENSMUSG00000005262.14	Ufd1	12	12	1	375	2412	366	2541	3014	2053	1692	696	436	715	529	6518
ENSMUSG00000005267	ENSMUSG00000005267.14	Zfp287	4	5	0.8	628	2175	364	9420	1445
ENSMUSG00000005268	ENSMUSG00000005268.21	Prlr	1	9	0.111111	115779	20454	3229	1539	3041	2715	454	509	1735
ENSMUSG00000005299	ENSMUSG00000005299.7	Letm1	2	13	0.153846	3805	8796	6758	741	653	8111	3618	440	650	1001	1036	1235	1029
ENSMUSG00000005312	ENSMUSG00000005312.16	Ubqln1	1	10	0.1	16213	2246	3042	1016	111	8397	2276	1153	159	1199
ENSMUSG00000005320	ENSMUSG00000005320.10	Fgfr4	11	17	0.647059	2510	659	91	107	2153	705	135	728	84	82	4146	95	571	107	241	268	114
ENSMUSG00000005338	ENSMUSG00000005338.15	Cadm3	1	9	0.111111	18288	2459	524	687	429	2560	445	2908	880
ENSMUSG00000005339	ENSMUSG00000005339.11	Fcer1a	3	4	0.75	379	1169	2506	879
ENSMUSG00000005354	ENSMUSG00000005354.17	Txn2	2	2	1	3025	8685
ENSMUSG00000005355	ENSMUSG00000005355.10	Casp14	1	6	0.166667	2220	409	100	537	154	548
ENSMUSG00000005357	ENSMUSG00000005357.10	Slc1a6	8	9	0.888889	7080	994	2068	1920	2591	3761	1539	10805	1483
ENSMUSG00000005360	ENSMUSG00000005360.15	Slc1a3	3	9	0.333333	1499	20136	37234	1263	3590	2526	523	2991	2716
ENSMUSG00000005362	ENSMUSG00000005362.15	Crbn	5	10	0.5	3993	684	657	3196	6352	907	398	383	628	592
ENSMUSG00000005364	ENSMUSG00000005364.12	Il5ra	10	12	0.833333	3266	409	724	1466	1379	2620	76	2245	3773	15002	993	3153
ENSMUSG00000005370	ENSMUSG00000005370.5	Msh6	1	9	0.111111	4785	3054	831	1204	689	165	677	82	93
ENSMUSG00000005371	ENSMUSG00000005371.16	Fbxo11	1	22	0.0454545	49296	107	848	1719	1180	224	1625	82	87	84	5624	1894	1144	1897	96	987	87	2188	482	219	462	82
ENSMUSG00000005373	ENSMUSG00000005373.14	Mlxipl	2	16	0.125	6411	7772	147	244	1535	85	4495	3617	247	75	135	94	120	365	740	1761
ENSMUSG00000005374	ENSMUSG00000005374.14	Tbl2	1	6	0.166667	3070	1257	1869	1012	945	463
ENSMUSG00000005378	ENSMUSG00000005378.18	Bud23	3	12	0.25	348	92	2539	93	242	1530	1436	692	457	252	2389	124
ENSMUSG00000005397	ENSMUSG00000005397.9	Nid1	1	19	0.0526316	25795	1288	2694	4172	3229	1727	3679	1386	2845	2241	889	9391	659	1780	3810	1102	950	591	400
ENSMUSG00000005410	ENSMUSG00000005410.7	Mcm5	4	16	0.25	78	215	83	2115	1448	1531	1503	1563	1411	288	260	1277	736	831	1293	858
ENSMUSG00000005413	ENSMUSG00000005413.9	Hmox1	1	4	0.25	2083	873	1424	1020
ENSMUSG00000005417	ENSMUSG00000005417.18	Mprip	1	22	0.0454545	33177	754	30528	3804	4237	1007	3891	2509	924	3726	882	2861	1932	2414	3052	880	1202	1067	1138	584	1570	3813
ENSMUSG00000005442	ENSMUSG00000005442.14	Cic	2	20	0.1	3078	11215	80	96	94	81	743	91	423	220	86	995	106	89	107	294	102	81	174	80
ENSMUSG00000005447	ENSMUSG00000005447.13	Pafah1b3	5	5	1	372	196	648	77	744
ENSMUSG00000005465	ENSMUSG00000005465.10	Il27ra	6	13	0.461538	245	997	100	1039	108	2749	89	1791	82	1808	407	97	120
ENSMUSG00000005469	ENSMUSG00000005469.11	Prkaca	1	9	0.111111	7541	336	5536	1347	2062	87	125	3809	332
ENSMUSG00000005470	ENSMUSG00000005470.9	Asf1b	1	3	0.333333	9093	2687	1123
ENSMUSG00000005474	ENSMUSG00000005474.10	Myl10	4	5	0.8	816	1044	2473	2690	104
ENSMUSG00000005481	ENSMUSG00000005481.19	Ddx39a	1	11	0.0909091	4049	213	609	315	593	377	87	90	93	90	1269
ENSMUSG00000005483	ENSMUSG00000005483.11	Dnajb1	1	2	0.5	1271	194
ENSMUSG00000005493	ENSMUSG00000005493.16	Msh4	4	19	0.210526	4083	3963	349	6596	1249	1699	3019	4297	1385	1111	1834	927	1235	2501	1721	1274	2807	2362	3253
ENSMUSG00000005501	ENSMUSG00000005501.15	Usp40	18	31	0.580645	995	2910	1724	2504	1780	1958	1408	4016	1069	2685	2066	1573	953	885	1381	2379	1673	5627	797	239	1841	2817	2560	2454	2965	1692	631	1273	131	1335	1794
ENSMUSG00000005503	ENSMUSG00000005503.9	Evx1	1	2	0.5	1466	538
ENSMUSG00000005505	ENSMUSG00000005505.13	Kbtbd4	3	3	1	853	1261	1365
ENSMUSG00000005506	ENSMUSG00000005506.17	Celf1	1	12	0.0833333	10763	2238	373	1700	465	810	1757	1476	904	1077	2120	395
ENSMUSG00000005510	ENSMUSG00000005510.10	Ndufs3	4	6	0.666667	95	1478	334	3600	133	3506
ENSMUSG00000005514	ENSMUSG00000005514.15	Por	1	15	0.0666667	26619	12598	688	701	465	124	380	821	86	697	89	104	85	92	106
ENSMUSG00000005533	ENSMUSG00000005533.11	Igf1r	2	20	0.1	50857	160637	4591	3182	9968	1172	2132	2344	205	3196	1338	484	5494	555	5278	282	4120	2762	3353	7483
ENSMUSG00000005534	ENSMUSG00000005534.11	Insr	2	20	0.1	20094	46682	6600	1595	4614	3139	1992	3253	3972	10062	994	3611	2104	1916	2036	1445	182	1756	622	2672
ENSMUSG00000005540	ENSMUSG00000005540.11	Fcer2a	9	11	0.818182	2862	977	191	916	201	184	107	107	4202	121	329
ENSMUSG00000005547	ENSMUSG00000005547.15	Cyp2a5	4	8	0.5	251	717	266	1616	1315	435	603	1008
ENSMUSG00000005553	ENSMUSG00000005553.15	Atp4a	4	21	0.190476	91	114	415	1683	234	169	525	318	74	320	1095	838	87	99	90	1611	304	1127	331	95	209
ENSMUSG00000005566	ENSMUSG00000005566.15	Trim28	3	16	0.1875	242	227	1840	80	71	272	109	102	100	82	90	80	87	82	79	96
ENSMUSG00000005575	ENSMUSG00000005575.17	Ube2m	1	5	0.2	960	93	118	306	87
ENSMUSG00000005580	ENSMUSG00000005580.12	Adcy9	2	10	0.2	187	93895	10977	942	4266	2570	5530	1129	2704	5573
ENSMUSG00000005583	ENSMUSG00000005583.17	Mef2c	2	11	0.181818	16008	55054	17047	32283	145	7447	2180	17344	2520	580	5954
ENSMUSG00000005609	ENSMUSG00000005609.17	Ctr9	2	24	0.0833333	1032	3378	417	822	3008	2020	2153	102	154	107	93	1357	788	76	159	2352	129	778	439	369	705	922	335	1432
ENSMUSG00000005610	ENSMUSG00000005610.18	Eif4g2	1	21	0.047619	1151	542	576	786	739	82	96	277	144	85	148	81	302	567	145	95	87	135	90	87	1071
ENSMUSG00000005611	ENSMUSG00000005611.16	Irag1	1	19	0.0526316	16254	1606	1284	1010	667	175	239	2068	15763	3143	2438	636	2970	7210	485	2120	7494	1165	5236
ENSMUSG00000005615	ENSMUSG00000005615.16	Pcyt1a	1	8	0.125	20673	3380	6689	913	3257	559	2830	1057
ENSMUSG00000005621	ENSMUSG00000005621.12	Zfp592	1	9	0.111111	15671	13731	3939	7722	278	99	201	464	2082
ENSMUSG00000005625	ENSMUSG00000005625.16	Psmd4	1	9	0.111111	5762	680	485	227	160	539	144	86	497
ENSMUSG00000005628	ENSMUSG00000005628.13	Tmod4	1	9	0.111111	913	142	434	812	159	84	357	187	343
ENSMUSG00000005640	ENSMUSG00000005640.12	Insrr	7	21	0.333333	2829	1489	86	161	786	180	4045	467	88	164	78	197	80	128	537	1318	380	107	245	132	552
ENSMUSG00000005649	ENSMUSG00000005649.18	Cabp5	1	4	0.25	2334	495	1933	1982
ENSMUSG00000005656	ENSMUSG00000005656.10	Snx6	4	13	0.307692	146	11334	501	12562	2576	2339	1858	3145	3323	2659	2189	73	4722
ENSMUSG00000005667	ENSMUSG00000005667.9	Mthfd2	1	7	0.142857	3882	1427	449	690	857	403	2123
ENSMUSG00000005672	ENSMUSG00000005672.13	Kit	1	20	0.05	31907	1971	1255	4375	5353	1952	14189	1556	1334	99	284	112	4398	1761	550	1032	2880	95	363	1088
ENSMUSG00000005674	ENSMUSG00000005674.10	Tomm40l	3	9	0.333333	221	264	311	261	152	123	115	212	133
ENSMUSG00000005677	ENSMUSG00000005677.15	Nr1i3	3	8	0.375	169	458	1304	197	190	92	195	857
ENSMUSG00000005681	ENSMUSG00000005681.13	Apoa2	3	3	1	165	299	344
ENSMUSG00000005682	ENSMUSG00000005682.10	Pan2	2	25	0.08	623	3571	101	147	355	866	190	2077	146	354	98	141	131	171	98	104	250	118	595	1112	98	129	602	1209	288
ENSMUSG00000005683	ENSMUSG00000005683.9	Cs	1	10	0.1	11793	629	658	1409	217	5122	636	134	408	814
ENSMUSG00000005686	ENSMUSG00000005686.18	Ampd3	2	14	0.142857	8866	10585	2373	2292	1819	4834	1594	517	482	971	975	1695	1842	827
ENSMUSG00000005687	ENSMUSG00000005687.15	Bcas2	5	6	0.833333	82	1234	994	1117	1669	935
ENSMUSG00000005696	ENSMUSG00000005696.12	Sh2d1a	1	4	0.25	12427	5292	930	6958
ENSMUSG00000005698	ENSMUSG00000005698.16	Ctcf	2	11	0.181818	6795	20121	312	1632	3438	939	3428	966	1036	2720	1175
ENSMUSG00000005699	ENSMUSG00000005699.17	Pard6a	1	2	0.5	370	211
ENSMUSG00000005705	ENSMUSG00000005705.11	Agrp	1	5	0.2	52902	16609	113	157	181
ENSMUSG00000005716	ENSMUSG00000005716.17	Pvalb	3	3	1	1431	1185	9531
ENSMUSG00000005718	ENSMUSG00000005718.9	Tfap4	1	6	0.166667	7327	90	345	1758	1920	1507
ENSMUSG00000005732	ENSMUSG00000005732.15	Ranbp1	3	5	0.6	1122	1930	3327	785	700
ENSMUSG00000005763	ENSMUSG00000005763.16	Cd247	1	8	0.125	66279	1130	959	946	740	513	6830	2119
ENSMUSG00000005774	ENSMUSG00000005774.13	Rfx5	1	9	0.111111	763	205	360	443	95	114	294	483	364
ENSMUSG00000005779	ENSMUSG00000005779.13	Psmb4	4	6	0.666667	121	219	333	626	157	230
ENSMUSG00000005800	ENSMUSG00000005800.4	Mmp8	1	9	0.111111	1788	673	79	1362	1657	517	533	855	141
ENSMUSG00000005802	ENSMUSG00000005802.13	Slc30a4	1	6	0.166667	7488	4842	1330	807	818	664
ENSMUSG00000005803	ENSMUSG00000005803.15	Sqor	4	9	0.444444	2545	2263	4721	5634	1529	3950	3467	313	1148
ENSMUSG00000005804	ENSMUSG00000005804.15	Bloc1s6	1	4	0.25	3884	1395	1841	369
ENSMUSG00000005813	ENSMUSG00000005813.13	Metap1	1	10	0.1	6139	2266	1757	3791	999	1614	3185	2466	3793	1864
ENSMUSG00000005823	ENSMUSG00000005823.10	Gpr108	7	16	0.4375	627	1418	183	660	1112	102	4570	103	353	100	204	130	273	134	108	556
ENSMUSG00000005824	ENSMUSG00000005824.8	Tnfsf14	3	3	1	917	302	1620
ENSMUSG00000005836	ENSMUSG00000005836.11	Gata6	6	6	1	1292	3862	3799	1366	90	19523
ENSMUSG00000005846	ENSMUSG00000005846.13	Rsl1d1	5	8	0.625	693	887	1575	84	2818	76	1562	722
ENSMUSG00000005864	ENSMUSG00000005864.8	Cnga2	1	6	0.166667	11078	533	838	1067	1513	277
ENSMUSG00000005871	ENSMUSG00000005871.16	Apc	1	15	0.0666667	39728	7140	676	3184	4016	2591	10485	6088	2293	1164	4521	843	619	4313	1097
ENSMUSG00000005873	ENSMUSG00000005873.7	Reep5	2	4	0.5	705	15174	7288	2466
ENSMUSG00000005881	ENSMUSG00000005881.14	Ergic3	7	13	0.538462	136	128	208	1460	566	83	3970	597	667	86	626	80	218
ENSMUSG00000005882	ENSMUSG00000005882.19	Uqcc1	7	9	0.777778	8285	9798	1276	931	7997	14080	28919	6639	2832
ENSMUSG00000005883	ENSMUSG00000005883.16	Spo11	11	12	0.916667	1954	1923	767	458	398	801	299	1693	337	518	2045	826
ENSMUSG00000005886	ENSMUSG00000005886.15	Ncoa2	1	22	0.0454545	87912	61255	3129	31116	3176	2369	2857	591	3259	1725	6972	1793	2607	1782	3625	3294	340	1460	1581	415	1352	4102
ENSMUSG00000005891	ENSMUSG00000005891.8	Prl4a1	1	4	0.25	2171	1533	1077	1691
ENSMUSG00000005892	ENSMUSG00000005892.5	Trh	1	2	0.5	660	546
ENSMUSG00000005893	ENSMUSG00000005893.15	Nr2c2	2	14	0.142857	12467	34414	9713	2510	1917	2057	686	830	748	929	1472	1068	929	3165
ENSMUSG00000005897	ENSMUSG00000005897.15	Nr2c1	9	13	0.692308	8804	5270	1284	1610	1812	80	3320	744	9356	6533	2330	2078	2236
ENSMUSG00000005899	ENSMUSG00000005899.15	Smpd4	10	19	0.526316	2007	2379	1728	81	410	100	110	2115	2787	3424	2927	632	380	280	575	300	102	339	176
ENSMUSG00000005907	ENSMUSG00000005907.15	Pex1	1	23	0.0434783	6714	1420	554	98	1256	2067	201	2592	2111	3609	1681	1467	1553	289	1413	1383	2387	76	1296	1950	1368	267	860
ENSMUSG00000005917	ENSMUSG00000005917.16	Otx1	2	4	0.5	358	1536	858	1311
ENSMUSG00000005936	ENSMUSG00000005936.20	Kctd20	1	7	0.142857	5309	3356	1122	338	589	815	1567
ENSMUSG00000005947	ENSMUSG00000005947.12	Itgae	1	30	0.0333333	13206	6521	727	347	193	765	512	1123	496	422	966	799	297	694	720	1438	1133	1990	1491	2216	1621	666	926	1074	84	4356	255	1804	4778	1399
ENSMUSG00000005949	ENSMUSG00000005949.10	Ctns	3	11	0.272727	1665	381	3504	1292	2885	127	593	95	1062	933	186
ENSMUSG00000005950	ENSMUSG00000005950.15	P2rx5	1	12	0.0833333	4122	533	531	86	160	270	442	251	116	2261	584	514
ENSMUSG00000005951	ENSMUSG00000005951.14	Shpk	2	6	0.333333	4241	9267	540	757	2658	4781
ENSMUSG00000005952	ENSMUSG00000005952.16	Trpv1	15	15	1	3858	734	77	467	101	924	2417	1614	2099	2461	388	1699	850	448	5450
ENSMUSG00000005958	ENSMUSG00000005958.16	Ephb3	1	15	0.0666667	7626	1370	2198	663	129	174	85	307	912	104	390	126	88	90	103
ENSMUSG00000005968	ENSMUSG00000005968.15	Tuft1	1	12	0.0833333	19255	368	3429	861	1795	4286	5380	542	5323	768	945	532
ENSMUSG00000005973	ENSMUSG00000005973.7	Rcn1	1	5	0.2	4097	911	1558	2793	950
ENSMUSG00000005980	ENSMUSG00000005980.16	Dnase1	5	8	0.625	115	256	144	245	311	74	260	170
ENSMUSG00000005981	ENSMUSG00000005981.12	Trap1	1	17	0.0588235	8671	518	2882	2831	1412	4317	459	887	1152	546	3366	3285	298	744	514	3521	134
ENSMUSG00000005982	ENSMUSG00000005982.15	Naa60	1	6	0.166667	9562	2766	2491	674	905	1340
ENSMUSG00000005983	ENSMUSG00000005983.16	1700037C18Rik	2	2	1	450	540
ENSMUSG00000005986	ENSMUSG00000005986.17	Ankrd13d	6	14	0.428571	576	126	709	82	210	6934	433	159	99	970	106	89	80	244
ENSMUSG00000005994	ENSMUSG00000005994.15	Tyrp1	4	7	0.571429	572	1922	2896	3986	1612	2979	802
ENSMUSG00000006005	ENSMUSG00000006005.19	Tpr	4	51	0.0784314	342	1540	3296	3581	1246	173	2422	774	80	1166	318	685	1723	882	526	608	116	1254	1150	431	1749	1632	725	376	312	107	681	826	1088	1125	1084	1015	457	1062	202	797	1756	802	536	1595	790	240	1529	940	82	938	1393	121	1270	1512	493
ENSMUSG00000006007	ENSMUSG00000006007.15	Pdc	1	3	0.333333	8815	2325	2103
ENSMUSG00000006010	ENSMUSG00000006010.15	Odr4	12	13	0.923077	2333	1578	2069	1822	1334	649	673	1121	4687	610	2595	8430	602
ENSMUSG00000006014	ENSMUSG00000006014.17	Prg4	1	11	0.0909091	3278	1325	2359	541	1150	511	1103	212	404	360	681
ENSMUSG00000006019	ENSMUSG00000006019.16	Dhx34	7	16	0.4375	2499	1457	740	779	1315	2120	4332	489	1293	119	284	1135	1970	653	143	1135
ENSMUSG00000006021	ENSMUSG00000006021.6	Kptn	4	11	0.363636	308	139	73	2110	89	498	73	684	920	88	1010
ENSMUSG00000006024	ENSMUSG00000006024.14	Napa	1	10	0.1	8778	1418	3416	481	160	70	560	977	328	813
ENSMUSG00000006050	ENSMUSG00000006050.13	Sra1	2	4	0.5	118	1155	752	131
ENSMUSG00000006056	ENSMUSG00000006056.14	Calcoco2	1	5	0.2	4332	3870	107	464	2245
ENSMUSG00000006057	ENSMUSG00000006057.16	Atp5g1	2	4	0.5	593	947	260	304
ENSMUSG00000006058	ENSMUSG00000006058.11	Snf8	2	7	0.285714	251	3909	2207	1674	1684	977	840
ENSMUSG00000006095	ENSMUSG00000006095.13	Tbcb	2	5	0.4	310	3425	568	2298	125
ENSMUSG00000006127	ENSMUSG00000006127.10	Inpp5k	7	11	0.636364	1871	286	3372	349	559	1199	5862	1168	269	125	145
ENSMUSG00000006134	ENSMUSG00000006134.5	Crkl	1	2	0.5	16104	14302
ENSMUSG00000006143	ENSMUSG00000006143.13	Upk3bl	5	5	1	2245	178	901	247	2444
ENSMUSG00000006154	ENSMUSG00000006154.14	Eps8l1	1	19	0.0526316	4334	3441	301	626	240	375	336	307	190	97	101	1307	112	3116	104	194	141	304	89
ENSMUSG00000006169	ENSMUSG00000006169.21	Clint1	1	11	0.0909091	31517	517	2002	846	3071	3071	942	7081	3895	1372	896
ENSMUSG00000006179	ENSMUSG00000006179.10	Prss16	9	11	0.818182	74	711	119	1063	177	93	474	749	1765	74	115
ENSMUSG00000006191	ENSMUSG00000006191.18	Cdkal1	13	15	0.866667	621	4789	3598	68926	59399	8577	17375	65874	73225	34670	42703	30458	86424	2705	28401
ENSMUSG00000006200	ENSMUSG00000006200.4	Rhox6	3	3	1	186	589	1163
ENSMUSG00000006204	ENSMUSG00000006204.8	Cdcp3	9	70	0.128571	7459	1436	4271	365	5536	2146	5179	8430	12305	507	1514	1619	2021	989	4751	252	546	841	1133	1232	2430	1019	1469	1618	651	2919	5120	796	747	2108	1810	593	1144	800	805	648	672	1329	1430	1256	1502	3805	730	912	105	157	1530	588	96	173	124	1208	491	102	841	1870	637	99	316	1237	98	155	3566	298	2468	1875	1341	681	1603	2949
ENSMUSG00000006205	ENSMUSG00000006205.14	Htra1	1	8	0.125	24769	360	17123	456	1672	465	1365	1207
ENSMUSG00000006215	ENSMUSG00000006215.13	Zbtb17	2	15	0.133333	2448	14431	559	543	265	441	81	86	259	87	81	134	240	116	79
ENSMUSG00000006216	ENSMUSG00000006216.11	Clcnkb	16	19	0.842105	645	622	431	1553	371	74	81	604	76	689	242	680	159	288	581	1728	136	212	120
ENSMUSG00000006218	ENSMUSG00000006218.5	Fam131c	1	6	0.166667	11353	525	247	1631	234	533
ENSMUSG00000006219	ENSMUSG00000006219.13	Fblim1	3	8	0.375	2134	415	5098	528	4432	1463	1953	3039
ENSMUSG00000006221	ENSMUSG00000006221.8	Hspb7	2	2	1	520	1244
ENSMUSG00000006235	ENSMUSG00000006235.7	Epor	1	7	0.142857	980	337	85	604	78	675	90
ENSMUSG00000006241	ENSMUSG00000006241.17	Ccdc159	3	12	0.25	1350	81	1775	355	77	857	555	82	345	201	1012	167
ENSMUSG00000006262	ENSMUSG00000006262.16	Mob1b	1	5	0.2	22182	1571	4374	3501	2771
ENSMUSG00000006269	ENSMUSG00000006269.8	Atp6v1b1	1	13	0.0769231	6651	2197	177	373	839	818	560	703	241	145	919	159	85
ENSMUSG00000006270	ENSMUSG00000006270.8	Vax1	2	2	1	1130	1696
ENSMUSG00000006273	ENSMUSG00000006273.15	Atp6v1b2	1	13	0.0769231	7291	5089	472	134	209	171	516	167	2040	1622	618	1492	2420
ENSMUSG00000006276	ENSMUSG00000006276.11	Eps15l1	1	23	0.0434783	21171	425	623	2008	605	4218	2422	2319	1936	1930	267	837	361	587	953	5044	746	1203	2913	725	9458	12141	4441
ENSMUSG00000006281	ENSMUSG00000006281.9	Tep1	9	54	0.166667	1827	1126	604	2286	486	293	1434	188	4878	990	194	409	414	977	1204	493	2261	604	237	934	242	90	123	103	75	137	436	1179	157	213	152	272	1395	304	815	104	186	140	221	105	1914	346	1614	1469	181	79	358	138	1705	146	1651	106	122	214
ENSMUSG00000006288	ENSMUSG00000006288.9	Ttc5	8	9	0.888889	3830	3506	344	1879	1957	656	143	4828	1120
ENSMUSG00000006289	ENSMUSG00000006289.15	Osgep	1	10	0.1	4614	138	1684	332	143	366	95	196	91	253
ENSMUSG00000006299	ENSMUSG00000006299.14	Aamp	2	10	0.2	458	672	543	239	207	93	94	149	151	473
ENSMUSG00000006301	ENSMUSG00000006301.18	Tmbim1	1	10	0.1	1195	838	116	327	722	226	143	352	827	352
ENSMUSG00000006304	ENSMUSG00000006304.15	Arpc2	2	10	0.2	207	9180	2017	3009	3528	943	6407	1157	509	3317
ENSMUSG00000006307	ENSMUSG00000006307.17	Kmt2b	30	36	0.833333	1027	225	187	93	252	161	237	301	281	126	183	92	517	462	164	74	100	140	511	85	82	1027	145	78	95	540	228	87	81	3121	72	85	245	96	112	79
ENSMUSG00000006310	ENSMUSG00000006310.11	Zbtb32	1	5	0.2	946	187	94	112	148
ENSMUSG00000006311	ENSMUSG00000006311.9	Etv2	4	5	0.8	99	207	218	511	154
ENSMUSG00000006313	ENSMUSG00000006313.6	Upk1a	2	7	0.285714	239	2572	2408	148	1634	1205	129
ENSMUSG00000006315	ENSMUSG00000006315.10	Tmem147	2	6	0.333333	72	485	88	142	75	83
ENSMUSG00000006333	ENSMUSG00000006333.15	Rps9	2	3	0.666667	197	964	731
ENSMUSG00000006335	ENSMUSG00000006335.17	Tfpt	2	5	0.4	465	4158	3466	79	272
ENSMUSG00000006342	ENSMUSG00000006342.16	Susd2	1	14	0.0714286	1203	186	524	483	117	181	86	95	94	746	109	106	75	130
ENSMUSG00000006344	ENSMUSG00000006344.18	Ggt5	1	11	0.0909091	12737	223	897	480	455	3348	311	452	161	196	4191
ENSMUSG00000006345	ENSMUSG00000006345.11	Ggt1	8	12	0.666667	483	1553	135	2426	304	1120	643	3386	150	101	91	176
ENSMUSG00000006356	ENSMUSG00000006356.11	Crip2	1	6	0.166667	2844	403	73	101	316	95
ENSMUSG00000006360	ENSMUSG00000006360.12	Crip1	2	6	0.333333	686	2526	1127	79	105	110
ENSMUSG00000006362	ENSMUSG00000006362.17	Cbfa2t3	1	11	0.0909091	48338	2551	4167	238	3925	633	2154	606	520	851	2341
ENSMUSG00000006369	ENSMUSG00000006369.15	Fbln1	16	16	1	15691	2240	2582	2420	1182	516	984	4931	711	702	1200	1271	2040	18952	1848	19658
ENSMUSG00000006373	ENSMUSG00000006373.11	Pgrmc1	1	2	0.5	3506	2511
ENSMUSG00000006378	ENSMUSG00000006378.16	Gcat	1	8	0.125	2810	898	195	373	88	164	314	268
ENSMUSG00000006386	ENSMUSG00000006386.16	Tek	1	22	0.0454545	41123	17483	405	5005	396	6334	8667	7020	269	2058	7098	12216	1802	1491	1742	3455	492	3928	921	777	7522	782
ENSMUSG00000006389	ENSMUSG00000006389.14	Mpl	6	11	0.545455	152	253	732	364	532	5396	192	2031	206	1947	336
ENSMUSG00000006390	ENSMUSG00000006390.16	Elovl1	1	7	0.142857	2280	159	157	122	86	82	164
ENSMUSG00000006392	ENSMUSG00000006392.17	Med8	1	6	0.166667	1498	654	549	171	881	848
ENSMUSG00000006395	ENSMUSG00000006395.18	Hyi	1	6	0.166667	1384	143	88	100	102	86
ENSMUSG00000006398	ENSMUSG00000006398.16	Cdc20	8	9	0.888889	98	87	121	94	97	75	596	1152	339
ENSMUSG00000006403	ENSMUSG00000006403.14	Adamts4	4	8	0.5	1067	226	673	2084	93	240	588	857
ENSMUSG00000006411	ENSMUSG00000006411.13	Nectin4	1	8	0.125	9374	1900	968	926	265	411	421	346
ENSMUSG00000006412	ENSMUSG00000006412.11	Pfdn2	1	3	0.333333	10743	86	1021
ENSMUSG00000006418	ENSMUSG00000006418.18	Rnf114	1	7	0.142857	6467	3471	3445	3678	229	1190	2041
ENSMUSG00000006423	ENSMUSG00000006423.16	Steep1	6	6	1	267	6730	2430	863	598	28469
ENSMUSG00000006435	ENSMUSG00000006435.17	Neurl1a	1	5	0.2	60250	306	12447	2903	558
ENSMUSG00000006442	ENSMUSG00000006442.11	Srm	3	6	0.5	257	317	713	326	85	81
ENSMUSG00000006445	ENSMUSG00000006445.4	Epha2	3	16	0.1875	5079	1823	7506	128	1278	325	1417	623	192	111	172	78	173	677	625	4025
ENSMUSG00000006456	ENSMUSG00000006456.11	Rbm14	1	2	0.5	7156	745
ENSMUSG00000006457	ENSMUSG00000006457.5	Actn3	1	20	0.05	5054	183	381	86	436	88	1468	547	674	124	2091	537	87	271	426	95	664	88	426	81
ENSMUSG00000006463	ENSMUSG00000006463.14	Zdhhc24	2	2	1	1091	3077
ENSMUSG00000006464	ENSMUSG00000006464.10	Bbs1	11	16	0.6875	337	122	2010	509	93	98	2220	1184	1505	135	2248	542	1239	1100	576	231
ENSMUSG00000006469	ENSMUSG00000006469.14	Slc34a3	12	12	1	753	248	459	89	84	87	157	110	79	86	75	1057
ENSMUSG00000006471	ENSMUSG00000006471.19	Ndor1	2	13	0.153846	275	3045	1342	82	92	267	84	87	158	146	95	67	105
ENSMUSG00000006476	ENSMUSG00000006476.20	Nsmf	3	15	0.2	326	576	964	788	282	699	531	444	215	129	88	174	123	128	103
ENSMUSG00000006488	ENSMUSG00000006488.18	Prl7a1	6	6	1	1600	751	731	1417	1682	1990
ENSMUSG00000006490	ENSMUSG00000006490.4	Prl8a9	1	5	0.2	1923	818	949	1036	944
ENSMUSG00000006494	ENSMUSG00000006494.12	Pdk1	8	10	0.8	1840	4491	3312	235	2049	1322	1437	6694	1847	2223
ENSMUSG00000006498	ENSMUSG00000006498.17	Ptbp1	2	13	0.153846	1782	2217	127	80	79	68	161	629	1044	401	111	108	89
ENSMUSG00000006517	ENSMUSG00000006517.6	Mvd	1	9	0.111111	3041	429	114	1350	337	186	420	1561	628
ENSMUSG00000006519	ENSMUSG00000006519.12	Cyba	1	5	0.2	5085	351	209	668	1098
ENSMUSG00000006522	ENSMUSG00000006522.18	Itih3	19	21	0.904762	616	783	103	219	503	1246	226	504	487	248	1414	151	533	601	855	249	146	486	2051	191	585
ENSMUSG00000006526	ENSMUSG00000006526.14	Stimate	1	7	0.142857	36989	1500	2098	4006	617	991	1678
ENSMUSG00000006527	ENSMUSG00000006527.17	Sfmbt1	1	20	0.05	50087	3697	3991	3778	5950	511	1024	1541	3126	5509	1123	2051	2074	612	7624	983	3509	155	1094	831
ENSMUSG00000006529	ENSMUSG00000006529.17	Itih1	6	21	0.285714	244	255	431	279	496	2787	85	632	127	806	248	1034	594	82	375	385	88	837	747	339	150
ENSMUSG00000006538	ENSMUSG00000006538.13	Ihh	1	2	0.5	2334	1556
ENSMUSG00000006542	ENSMUSG00000006542.14	Prkag3	10	13	0.769231	306	447	313	1200	114	100	179	469	99	2951	168	330	526
ENSMUSG00000006546	ENSMUSG00000006546.4	Cryba2	3	4	0.75	185	639	1272	394
ENSMUSG00000006567	ENSMUSG00000006567.12	Atp7b	1	20	0.05	31235	4975	1372	2550	2094	1190	903	573	818	105	355	4560	1884	1331	2515	1681	538	79	1629	629
ENSMUSG00000006570	ENSMUSG00000006570.4	Defb2	1	1	1	3252
ENSMUSG00000006574	ENSMUSG00000006574.16	Slc4a1	1	19	0.0526316	3593	119	920	741	79	482	104	113	671	111	188	108	1640	352	466	498	912	81	734
ENSMUSG00000006575	ENSMUSG00000006575.15	Rundc3a	1	10	0.1	3788	398	143	732	98	151	107	615	95	980
ENSMUSG00000006576	ENSMUSG00000006576.17	Slc4a3	6	22	0.272727	389	311	545	94	437	1438	102	311	254	332	370	448	142	317	193	226	269	438	638	275	184	1012
ENSMUSG00000006585	ENSMUSG00000006585.4	Cdt1	1	9	0.111111	815	78	428	92	101	702	266	88	355
ENSMUSG00000006586	ENSMUSG00000006586.16	Runx1t1	2	11	0.181818	19627	64087	1989	3796	4888	12853	5139	544	9444	5504	8371
ENSMUSG00000006587	ENSMUSG00000006587.7	Snai3	1	2	0.5	3810	1088
ENSMUSG00000006589	ENSMUSG00000006589.9	Aprt	2	4	0.5	131	979	186	109
ENSMUSG00000006599	ENSMUSG00000006599.14	Gtf2h1	2	15	0.133333	633	4206	1976	951	1612	1707	113	3552	102	1366	1095	966	422	2109	3608
ENSMUSG00000006611	ENSMUSG00000006611.16	Hfe	1	5	0.2	2335	961	630	126	1197
ENSMUSG00000006638	ENSMUSG00000006638.17	Abhd1	1	8	0.125	2636	297	141	166	99	139	80	116
ENSMUSG00000006641	ENSMUSG00000006641.13	Slc5a6	2	17	0.117647	372	3038	1053	305	389	526	245	345	166	519	337	294	841	121	201	190	149
ENSMUSG00000006642	ENSMUSG00000006642.4	Tcf23	2	2	1	1077	3164
ENSMUSG00000006649	ENSMUSG00000006649.18	Nphs1	28	29	0.965517	80	74	167	483	376	524	85	165	202	121	1563	99	127	1038	80	321	2565	86	87	3033	82	3206	3465	141	74	160	394	4004	89
ENSMUSG00000006651	ENSMUSG00000006651.9	Aplp1	10	16	0.625	860	1093	181	184	119	397	512	752	80	1657	1283	584	135	164	126	84
ENSMUSG00000006673	ENSMUSG00000006673.15	Qrich1	7	10	0.7	1462	9762	4668	7069	566	2276	10984	337	398	2197
ENSMUSG00000006675	ENSMUSG00000006675.11	P4htm	2	8	0.25	227	13066	698	842	937	612	176	407
ENSMUSG00000006676	ENSMUSG00000006676.18	Usp19	1	26	0.0384615	1575	237	135	85	80	152	128	103	113	106	282	78	125	76	436	103	728	86	200	100	101	88	81	105	80	924
ENSMUSG00000006678	ENSMUSG00000006678.7	Pola1	36	36	1	5456	2572	3233	14541	434	851	409	246	88	5870	986	1266	816	2258	4323	1092	1168	2451	1120	2515	460	1618	2546	11088	379	67786	737	1770	2515	7484	5991	10840	1793	40685	44882	69774
ENSMUSG00000006699	ENSMUSG00000006699.18	Cdc42	1	5	0.2	21516	3495	3282	104	7520
ENSMUSG00000006705	ENSMUSG00000006705.14	Pknox1	1	10	0.1	18807	4656	2015	1330	2949	1471	2621	3142	324	1393
ENSMUSG00000006711	ENSMUSG00000006711.16	D130043K22Rik	1	20	0.05	9110	2096	493	4527	857	1041	2268	4072	832	3461	1902	1528	1025	1619	1061	1677	2115	1865	3446	6168
ENSMUSG00000006715	ENSMUSG00000006715.12	Gmnn	4	6	0.666667	1369	2486	860	2859	199	1117
ENSMUSG00000006717	ENSMUSG00000006717.8	Acot13	1	2	0.5	10326	2523
ENSMUSG00000006720	ENSMUSG00000006720.17	Zfp184	5	5	1	137	1203	2589	447	8094
ENSMUSG00000006724	ENSMUSG00000006724.13	Cyp27b1	1	8	0.125	589	424	86	72	263	202	384	320
ENSMUSG00000006728	ENSMUSG00000006728.13	Cdk4	7	7	1	460	131	114	152	688	97	692
ENSMUSG00000006731	ENSMUSG00000006731.11	B4galnt1	6	10	0.6	484	495	116	396	158	1862	135	422	187	456
ENSMUSG00000006732	ENSMUSG00000006732.15	Mettl1	2	5	0.4	989	1243	104	156	151
ENSMUSG00000006736	ENSMUSG00000006736.10	Tspan31	1	5	0.2	601	357	296	97	78
ENSMUSG00000006740	ENSMUSG00000006740.15	Kif5b	2	25	0.08	6079	7153	619	433	558	83	154	1242	279	678	1723	509	3276	374	1522	424	515	96	568	1264	96	219	1483	664	4479
ENSMUSG00000006763	ENSMUSG00000006763.15	Saal1	9	11	0.818182	1520	1787	2899	1333	103	440	2062	83	6388	2883	347
ENSMUSG00000006764	ENSMUSG00000006764.9	Tph2	8	10	0.8	1885	3049	100	5202	22770	4958	26039	29027	10593	133
ENSMUSG00000006777	ENSMUSG00000006777.8	Krt23	1	7	0.142857	5886	850	1579	84	2642	806	1752
ENSMUSG00000006782	ENSMUSG00000006782.17	Cnp	2	3	0.666667	1167	2007	1294
ENSMUSG00000006784	ENSMUSG00000006784.15	Odad4	7	11	0.636364	3894	250	620	453	1853	149	7746	1625	3182	2846	1499
ENSMUSG00000006800	ENSMUSG00000006800.15	Sulf2	1	20	0.05	22648	15476	22242	853	4106	2036	1174	1240	400	1071	867	94	395	720	387	280	1395	1712	223	676
ENSMUSG00000006818	ENSMUSG00000006818.6	Sod2	3	4	0.75	115	2133	2796	1413
ENSMUSG00000006850	ENSMUSG00000006850.9	Tmco6	2	11	0.181818	131	1956	96	243	161	180	208	90	1710	515	217
ENSMUSG00000006906	ENSMUSG00000006906.11	Stambp	2	9	0.222222	1891	6046	262	1781	4113	1024	4218	4613	3194
ENSMUSG00000006920	ENSMUSG00000006920.15	Ezh1	1	20	0.05	7675	1290	119	1692	1338	3000	1064	1094	692	3396	309	2327	849	562	3560	537	336	661	422	219
ENSMUSG00000006930	ENSMUSG00000006930.16	Hap1	10	11	0.909091	941	309	110	169	77	1228	279	290	116	1590	377
ENSMUSG00000006931	ENSMUSG00000006931.16	P3h4	6	7	0.857143	97	146	779	826	531	1606	218
ENSMUSG00000006932	ENSMUSG00000006932.18	Ctnnb1	1	14	0.0714286	16534	288	144	119	80	1071	2144	77	146	1134	290	91	711	656
ENSMUSG00000006941	ENSMUSG00000006941.6	Eif1b	1	3	0.333333	1265	264	276
ENSMUSG00000006948	ENSMUSG00000006948.8	Klk4	2	5	0.4	426	1843	227	83	817
ENSMUSG00000006958	ENSMUSG00000006958.15	Chrd	20	22	0.909091	169	372	136	85	99	343	112	81	82	143	120	525	276	631	245	87	113	242	443	1133	151	329
ENSMUSG00000006998	ENSMUSG00000006998.17	Psmd2	3	20	0.15	392	292	1790	148	210	147	177	601	178	507	364	1344	110	176	240	1138	82	182	402	322
ENSMUSG00000007021	ENSMUSG00000007021.6	Syngr3	1	3	0.333333	1980	841	78
ENSMUSG00000007029	ENSMUSG00000007029.17	Vars	8	28	0.285714	179	2374	97	196	83	188	124	4903	167	285	82	84	113	190	83	89	81	109	86	72	252	80	129	129	260	159	221	117
ENSMUSG00000007030	ENSMUSG00000007030.9	Vwa7	9	16	0.5625	289	387	413	553	513	113	1007	250	1020	531	114	85	227	71	173	104
ENSMUSG00000007033	ENSMUSG00000007033.5	Hspa1l	1	1	1	4111
ENSMUSG00000007034	ENSMUSG00000007034.16	Slc44a4	13	20	0.65	2126	622	125	643	81	302	2159	76	212	98	1466	227	3823	93	93	110	141	102	76	1051
ENSMUSG00000007035	ENSMUSG00000007035.16	Msh5	11	23	0.478261	177	555	117	675	182	260	1548	582	2130	732	4687	294	353	338	574	135	79	389	333	179	87	383	343
ENSMUSG00000007036	ENSMUSG00000007036.16	Abhd16a	4	19	0.210526	912	596	482	2593	1967	104	2089	90	1334	240	273	156	195	222	85	113	75	78	148
ENSMUSG00000007038	ENSMUSG00000007038.6	Neu1	3	5	0.6	368	457	1174	97	99
ENSMUSG00000007039	ENSMUSG00000007039.13	Ddah2	1	6	0.166667	830	141	130	98	351	165
ENSMUSG00000007041	ENSMUSG00000007041.10	Clic1	5	5	1	1948	236	126	2087	2921
ENSMUSG00000007050	ENSMUSG00000007050.18	Lsm2	2	4	0.5	252	2421	109	108
ENSMUSG00000007080	ENSMUSG00000007080.15	Pole	32	48	0.666667	2783	407	363	134	461	2146	313	713	275	225	204	1368	209	271	295	543	79	86	337	2089	1418	187	2327	282	1973	2856	624	91	4761	226	180	4778	251	76	154	82	180	207	1985	1670	1257	1311	1601	130	1223	333	458	84
ENSMUSG00000007097	ENSMUSG00000007097.15	Atp1a2	1	22	0.0454545	4204	185	1930	468	223	834	1832	803	124	175	695	93	3794	482	99	200	318	190	147	2034	111	1188
ENSMUSG00000007107	ENSMUSG00000007107.7	Atp1a4	13	22	0.590909	294	182	2579	690	2634	280	3985	1599	383	176	3832	131	4625	382	284	1612	137	647	3701	115	2894	270
ENSMUSG00000007122	ENSMUSG00000007122.12	Casq1	10	10	1	1437	995	773	358	334	1160	414	208	1005	1444
ENSMUSG00000007207	ENSMUSG00000007207.11	Stx1a	1	9	0.111111	13515	272	3661	619	104	375	2930	3259	722
ENSMUSG00000007209	ENSMUSG00000007209.5	Ceacam9	1	2	0.5	1594	1214
ENSMUSG00000007216	ENSMUSG00000007216.7	Zfp775	1	2	0.5	11057	5965
ENSMUSG00000007279	ENSMUSG00000007279.15	Scube2	15	21	0.714286	1232	6458	4952	5385	2929	607	4983	963	3868	1219	422	1988	3560	347	14009	1339	507	2168	1282	3954	1168
ENSMUSG00000007338	ENSMUSG00000007338.11	Mrpl49	2	3	0.666667	579	1728	93
ENSMUSG00000007379	ENSMUSG00000007379.16	Dennd2c	6	18	0.333333	3702	883	393	3291	3745	5356	2484	3070	1234	781	1474	621	693	3726	1401	1911	1168	1271
ENSMUSG00000007411	ENSMUSG00000007411.17	Mark3	1	17	0.0588235	17475	11742	10831	2873	4861	1171	2532	166	216	275	659	4501	6102	6649	622	5661	1835
ENSMUSG00000007415	ENSMUSG00000007415.16	Gatad1	4	4	1	470	1843	1139	1977
ENSMUSG00000007440	ENSMUSG00000007440.11	Pcdha10	1	3	0.333333	148453	3051	25592
ENSMUSG00000007457	ENSMUSG00000007457.4	2310003L06Rik	1	2	0.5	1082	727
ENSMUSG00000007458	ENSMUSG00000007458.15	M6pr	1	7	0.142857	2437	606	845	1631	137	615	151
ENSMUSG00000007476	ENSMUSG00000007476.19	Lrrc8a	2	3	0.666667	2763	14490	4515
ENSMUSG00000007480	ENSMUSG00000007480.7	Mc5r	1	1	1	947
ENSMUSG00000007564	ENSMUSG00000007564.16	Ppp2r1a	1	14	0.0714286	5759	3181	1072	684	104	1607	105	378	942	313	571	834	2522	124
ENSMUSG00000007570	ENSMUSG00000007570.17	Fance	9	9	1	1716	671	254	244	421	172	2382	1789	3380
ENSMUSG00000007589	ENSMUSG00000007589.10	Tinf2	8	8	1	78	135	97	87	154	84	260	2232
ENSMUSG00000007591	ENSMUSG00000007591.16	Tssk4	3	3	1	327	343	413
ENSMUSG00000007594	ENSMUSG00000007594.11	Hapln4	3	4	0.75	856	241	1663	998
ENSMUSG00000007603	ENSMUSG00000007603.10	Dus3l	2	12	0.166667	583	989	344	108	98	197	104	177	147	124	95	73
ENSMUSG00000007610	ENSMUSG00000007610.16	Gtpbp3	3	8	0.375	230	106	820	357	98	215	486	183
ENSMUSG00000007613	ENSMUSG00000007613.16	Tgfbr1	1	8	0.125	30352	9252	2865	6217	399	2002	1268	3599
ENSMUSG00000007617	ENSMUSG00000007617.19	Homer1	1	8	0.125	33395	4656	2504	6642	31444	4010	1226	8932
ENSMUSG00000007646	ENSMUSG00000007646.14	Rad51c	7	8	0.875	1738	1041	3632	2226	5365	1154	7726	1344
ENSMUSG00000007653	ENSMUSG00000007653.13	Gabrb2	3	9	0.333333	125	937	64547	41995	62363	1801	3591	4329	24315
ENSMUSG00000007655	ENSMUSG00000007655.17	Cav1	2	2	1	1401	31067
ENSMUSG00000007656	ENSMUSG00000007656.14	Arpp19	2	3	0.666667	187	14271	4279
ENSMUSG00000007659	ENSMUSG00000007659.19	Bcl2l1	2	2	1	283	47144
ENSMUSG00000007670	ENSMUSG00000007670.11	Khsrp	1	17	0.0588235	2009	1047	99	718	134	905	209	89	229	88	296	75	74	233	91	76	88
ENSMUSG00000007682	ENSMUSG00000007682.9	Dio2	1	1	1	8072
ENSMUSG00000007721	ENSMUSG00000007721.7	Ccdc124	1	4	0.25	3384	797	81	91
ENSMUSG00000007739	ENSMUSG00000007739.11	Cct4	1	13	0.0769231	2386	978	1542	276	575	448	1297	1685	407	87	476	415	206
ENSMUSG00000007777	ENSMUSG00000007777.10	0610009B22Rik	1	1	1	2597
ENSMUSG00000007783	ENSMUSG00000007783.11	Cpt1c	6	18	0.333333	714	577	1602	516	75	3272	153	86	1059	104	1074	1044	432	495	608	594	113	168
ENSMUSG00000007805	ENSMUSG00000007805.5	Twist2	NA	0	NA
ENSMUSG00000007812	ENSMUSG00000007812.17	Zfp655	2	3	0.666667	1609	9317	550
ENSMUSG00000007815	ENSMUSG00000007815.14	Rhoa	2	5	0.4	8754	12201	3129	4059	1466
ENSMUSG00000007817	ENSMUSG00000007817.16	Zmiz1	6	23	0.26087	43098	33985	35195	4002	5323	54199	7540	983	785	859	2660	674	613	453	1334	965	492	765	233	353	1116	2993	1418
ENSMUSG00000007827	ENSMUSG00000007827.11	Ankrd26	11	33	0.333333	2427	159	2635	1930	1424	704	2270	100	426	454	5330	2340	575	82	4542	1612	945	2325	267	1564	1739	650	1049	945	3429	351	2002	4085	2785	637	1033	604	2569
ENSMUSG00000007833	ENSMUSG00000007833.16	Aldh16a1	1	16	0.0625	4625	923	551	81	144	84	353	333	154	112	78	441	152	1214	210	677
ENSMUSG00000007836	ENSMUSG00000007836.7	Hnrnpa0	NA	0	NA
ENSMUSG00000007837	ENSMUSG00000007837.12	Prrg2	5	7	0.714286	726	695	354	193	3087	2095	321
ENSMUSG00000007850	ENSMUSG00000007850.17	Hnrnph1	4	12	0.333333	488	1040	197	1494	939	84	56	117	365	91	723	1040
ENSMUSG00000007867	ENSMUSG00000007867.10	Ift43	3	8	0.375	2453	26424	27117	1226	21053	230	459	128
ENSMUSG00000007872	ENSMUSG00000007872.4	Id3	2	2	1	115	503
ENSMUSG00000007877	ENSMUSG00000007877.3	Tcap	1	1	1	195
ENSMUSG00000007880	ENSMUSG00000007880.17	Arid1a	1	19	0.0526316	29417	1839	896	23380	254	741	592	607	96	1519	1808	1383	161	413	83	78	463	308	2379
ENSMUSG00000007888	ENSMUSG00000007888.16	Crlf1	1	8	0.125	5196	214	107	1384	68	2026	104	181
ENSMUSG00000007891	ENSMUSG00000007891.17	Ctsd	5	8	0.625	2118	1917	707	1599	3310	162	94	94
ENSMUSG00000007892	ENSMUSG00000007892.9	Rplp1	1	2	0.5	394	366
ENSMUSG00000007907	ENSMUSG00000007907.5	Cabs1	1	1	1	601
ENSMUSG00000007908	ENSMUSG00000007908.15	Hmgcll1	7	8	0.875	40988	200	16067	1945	6574	2848	45820	3317
ENSMUSG00000007944	ENSMUSG00000007944.9	Ttc9b	2	2	1	564	816
ENSMUSG00000007946	ENSMUSG00000007946.12	Phox2a	1	2	0.5	2066	739
ENSMUSG00000007950	ENSMUSG00000007950.10	Abhd8	2	4	0.5	1493	2697	123	660
ENSMUSG00000007987	ENSMUSG00000007987.13	Ift22	1	4	0.25	2853	101	297	933
ENSMUSG00000007989	ENSMUSG00000007989.8	Fzd3	4	6	0.666667	8868	13029	3786	22690	2149	6759
ENSMUSG00000008028	ENSMUSG00000008028.16	1700008O03Rik	2	5	0.4	462	11307	170	1468	668
ENSMUSG00000008035	ENSMUSG00000008035.13	Mid1ip1	1	1	1	279
ENSMUSG00000008036	ENSMUSG00000008036.12	Ap2s1	1	4	0.25	4680	3892	1314	163
ENSMUSG00000008090	ENSMUSG00000008090.15	Fgfrl1	2	6	0.333333	362	8167	1108	107	79	243
ENSMUSG00000008129	ENSMUSG00000008129.15	Brme1	2	8	0.25	439	10559	1605	1008	4176	2664	1365	250
ENSMUSG00000008136	ENSMUSG00000008136.15	Fhl2	2	5	0.4	10447	11203	9876	3221	4578
ENSMUSG00000008140	ENSMUSG00000008140.19	Emc10	2	6	0.333333	1375	1508	531	228	95	984
ENSMUSG00000008153	ENSMUSG00000008153.13	Clstn3	12	17	0.705882	2188	382	1557	458	428	406	866	5408	546	774	135	10504	318	749	421	4657	225
ENSMUSG00000008167	ENSMUSG00000008167.15	Fbxw9	3	9	0.333333	1409	86	2083	84	1148	86	103	82	79
ENSMUSG00000008193	ENSMUSG00000008193.14	Spib	2	5	0.4	780	1239	248	391	579
ENSMUSG00000008200	ENSMUSG00000008200.16	Fnbp4	12	16	0.75	869	4279	227	1200	103	4145	607	4916	2284	1473	974	7204	109	1089	1278	204
ENSMUSG00000008206	ENSMUSG00000008206.17	Cers4	1	10	0.1	21964	1144	1249	244	802	702	245	491	2073	93
ENSMUSG00000008226	ENSMUSG00000008226.15	Scrn3	5	7	0.714286	2718	2653	875	2485	7568	1057	4553
ENSMUSG00000008301	ENSMUSG00000008301.12	Phax	2	4	0.5	2326	4131	3990	2502
ENSMUSG00000008305	ENSMUSG00000008305.19	Tle1	4	19	0.210526	584	1315	100	27002	1511	10674	733	12042	3429	513	1327	1000	1333	10644	1168	2280	2053	1572	99
ENSMUSG00000008307	ENSMUSG00000008307.12	1700109H08Rik	1	5	0.2	3812	1461	3060	1586	1992
ENSMUSG00000008318	ENSMUSG00000008318.11	Relt	1	10	0.1	10178	1331	119	181	770	1185	295	148	424	118
ENSMUSG00000008333	ENSMUSG00000008333.13	Snrpb2	3	6	0.5	1443	545	2912	972	1463	419
ENSMUSG00000008348	ENSMUSG00000008348.10	Ubc	1	1	1	1432
ENSMUSG00000008373	ENSMUSG00000008373.17	Prpf31	9	13	0.692308	501	102	1762	552	722	462	1338	303	1879	99	645	84	909
ENSMUSG00000008384	ENSMUSG00000008384.9	Sertad1	1	1	1	2174
ENSMUSG00000008393	ENSMUSG00000008393.10	Carhsp1	1	3	0.333333	7690	545	2483
ENSMUSG00000008398	ENSMUSG00000008398.17	Elk3	1	4	0.25	25774	19088	10068	4580
ENSMUSG00000008429	ENSMUSG00000008429.9	Herpud2	1	7	0.142857	17547	2545	5512	10928	3086	856	434
ENSMUSG00000008435	ENSMUSG00000008435.16	Rdh13	3	6	0.5	1125	1453	7495	3359	926	2591
ENSMUSG00000008438	ENSMUSG00000008438.4	Adam21	1	1	1	6980
ENSMUSG00000008450	ENSMUSG00000008450.9	Nutf2	1	4	0.25	14828	695	84	2196
ENSMUSG00000008461	ENSMUSG00000008461.7	Fut1	1	1	1	874
ENSMUSG00000008475	ENSMUSG00000008475.14	Arpc5	3	3	1	1993	2430	2719
ENSMUSG00000008482	ENSMUSG00000008482.10	Rnf151	1	3	0.333333	374	300	356
ENSMUSG00000008489	ENSMUSG00000008489.19	Elavl2	3	7	0.428571	1647	2718	27293	17068	3005	6581	570
ENSMUSG00000008496	ENSMUSG00000008496.20	Pou2f2	5	14	0.357143	11203	97	126	4686	15794	94	2184	119	102	75	2033	1103	123	285
ENSMUSG00000008540	ENSMUSG00000008540.12	Mgst1	1	3	0.333333	5776	2952	5269
ENSMUSG00000008575	ENSMUSG00000008575.18	Nfib	2	11	0.181818	5961	114576	23807	6088	3015	19962	2378	4018	2988	10082	13491
ENSMUSG00000008590	ENSMUSG00000008590.5	Htr3b	2	8	0.25	5384	11565	259	637	764	8233	112	618
ENSMUSG00000008601	ENSMUSG00000008601.13	Rab25	1	4	0.25	2776	1547	538	330
ENSMUSG00000008604	ENSMUSG00000008604.12	Ubqln4	5	10	0.5	1425	300	664	2698	3331	1036	497	122	362	2203
ENSMUSG00000008658	ENSMUSG00000008658.17	Rbfox1	1	12	0.0833333	154225	52474	8309	6653	1792	12277	23900	22489	16736	6061	31994	1651
ENSMUSG00000008668	ENSMUSG00000008668.16	Rps18	2	4	0.5	441	2486	90	102
ENSMUSG00000008682	ENSMUSG00000008682.14	Rpl10	1	5	0.2	635	81	271	354	80
ENSMUSG00000008683	ENSMUSG00000008683.17	Rps15a	3	4	0.75	889	244	4766	739
ENSMUSG00000008690	ENSMUSG00000008690.16	Ncaph2	1	19	0.0526316	4412	2973	118	76	87	86	370	537	4052	160	125	109	159	86	112	77	83	100	67
ENSMUSG00000008730	ENSMUSG00000008730.18	Hipk1	1	15	0.0666667	13093	7700	4816	702	2001	829	1734	4212	686	2461	390	717	2242	1404	823
ENSMUSG00000008734	ENSMUSG00000008734.10	Gprc5b	1	2	0.5	6944	3276
ENSMUSG00000008763	ENSMUSG00000008763.17	Man1a2	1	12	0.0833333	28286	3383	5428	2370	11942	12351	2972	25014	3895	5560	3393	10733
ENSMUSG00000008789	ENSMUSG00000008789.11	Ceacam5	2	8	0.25	1264	30249	1370	3005	1245	5127	1347	1015
ENSMUSG00000008813	ENSMUSG00000008813.14	Tppp2	3	3	1	222	380	932
ENSMUSG00000008822	ENSMUSG00000008822.16	Acyp1	1	2	0.5	8095	7163
ENSMUSG00000008843	ENSMUSG00000008843.5	Cldn13	1	1	1	211
ENSMUSG00000008845	ENSMUSG00000008845.10	Cd163	11	16	0.6875	1011	1120	1622	2119	713	4560	94	628	92	1198	4582	543	355	1289	974	485
ENSMUSG00000008855	ENSMUSG00000008855.18	Hdac5	5	28	0.178571	5049	2882	2486	363	11249	132	93	501	158	88	320	178	1675	209	648	699	310	283	162	305	120	1011	229	161	386	216	120	79
ENSMUSG00000008859	ENSMUSG00000008859.9	Rala	1	4	0.25	46914	3622	4440	6005
ENSMUSG00000008874	ENSMUSG00000008874.4	Clec3a	1	2	0.5	4719	2451
ENSMUSG00000008892	ENSMUSG00000008892.13	Vdac3	1	8	0.125	4889	1123	3813	1448	1515	1197	891	440
ENSMUSG00000008932	ENSMUSG00000008932.11	Slc1a7	2	10	0.2	8893	15255	9022	2050	3000	551	1304	496	388	1235
ENSMUSG00000008958	ENSMUSG00000008958.15	Vps72	1	5	0.2	7010	271	367	1954	972
ENSMUSG00000008976	ENSMUSG00000008976.17	Gabpa	5	9	0.555556	3537	2145	2808	1757	6090	3807	518	205	2802
ENSMUSG00000008999	ENSMUSG00000008999.8	Bmp7	1	6	0.166667	22995	22870	13924	4034	2232	2585
ENSMUSG00000009013	ENSMUSG00000009013.6	Dynll1	2	2	1	181	1679
ENSMUSG00000009030	ENSMUSG00000009030.15	Pdcl	3	3	1	971	1386	3253
ENSMUSG00000009035	ENSMUSG00000009035.16	Tmem184b	1	9	0.111111	24471	1251	7058	152	2991	630	307	1606	772
ENSMUSG00000009047	ENSMUSG00000009047.5	Gm5965	NA	0	NA
ENSMUSG00000009070	ENSMUSG00000009070.15	Rsph14	4	6	0.666667	1162	1308	4538	63313	1802	1784
ENSMUSG00000009073	ENSMUSG00000009073.17	Nf2	1	15	0.0666667	28378	1740	2339	7756	1920	2500	3682	4943	317	3198	1208	2115	2880	2083	13913
ENSMUSG00000009075	ENSMUSG00000009075.3	Cabp7	1	4	0.25	6106	702	276	175
ENSMUSG00000009076	ENSMUSG00000009076.11	Zmat5	1	5	0.2	17636	6073	1539	1799	5153
ENSMUSG00000009079	ENSMUSG00000009079.17	Ewsr1	12	17	0.705882	5103	136	1698	381	3313	1896	2324	926	2733	532	328	5531	1169	361	272	145	124
ENSMUSG00000009090	ENSMUSG00000009090.18	Ap1b1	1	20	0.05	22478	3289	2618	864	1164	1074	3594	1154	1126	535	4551	569	528	1067	3789	1347	264	490	86	1296
ENSMUSG00000009092	ENSMUSG00000009092.6	Derl3	5	6	0.833333	101	85	123	371	411	117
ENSMUSG00000009093	ENSMUSG00000009093.8	Gstt4	2	4	0.5	993	2580	1124	1940
ENSMUSG00000009097	ENSMUSG00000009097.11	Tbx1	1	6	0.166667	1399	779	509	444	82	267
ENSMUSG00000009108	ENSMUSG00000009108.16	Gnat2	2	8	0.25	100	1774	255	769	1459	215	1547	471
ENSMUSG00000009112	ENSMUSG00000009112.5	Bcl2l13	2	6	0.333333	12098	14238	2605	5041	5367	10331
ENSMUSG00000009114	ENSMUSG00000009114.18	2610028H24Rik	5	7	0.714286	1311	643	1397	1756	2681	263	2324
ENSMUSG00000009115	ENSMUSG00000009115.6	Spatc1l	2	3	0.666667	1280	5140	178
ENSMUSG00000009145	ENSMUSG00000009145.7	Dqx1	8	11	0.727273	290	181	328	341	89	106	80	3396	150	1105	152
ENSMUSG00000009185	ENSMUSG00000009185.3	Ccl8	1	2	0.5	726	378
ENSMUSG00000009207	ENSMUSG00000009207.16	Lnpk	4	12	0.333333	5192	2561	1806	13894	3886	3002	85	10336	5322	1299	704	7333
ENSMUSG00000009210	ENSMUSG00000009210.11	Prr29	3	4	0.75	255	160	738	420
ENSMUSG00000009214	ENSMUSG00000009214.10	Mymk	1	4	0.25	4413	913	3472	364
ENSMUSG00000009216	ENSMUSG00000009216.8	Fam163b	1	2	0.5	28496	657
ENSMUSG00000009246	ENSMUSG00000009246.15	Trpm5	1	24	0.0416667	4947	400	1037	658	1335	146	259	1219	356	65	108	392	675	150	341	601	162	634	2645	889	320	734	364	294
ENSMUSG00000009248	ENSMUSG00000009248.7	Ascl2	2	2	1	271	560
ENSMUSG00000009281	ENSMUSG00000009281.7	Rarres2	3	5	0.6	303	200	1443	181	135
ENSMUSG00000009291	ENSMUSG00000009291.14	Pttg1ip	1	5	0.2	5323	2330	3103	846	3117
ENSMUSG00000009292	ENSMUSG00000009292.19	Trpm2	5	33	0.151515	483	2060	783	5938	10507	1147	1854	1851	802	1669	2698	184	1776	703	218	994	1225	1480	574	444	3351	1514	352	2964	739	595	711	271	2908	801	1125	1172	966
ENSMUSG00000009293	ENSMUSG00000009293.18	Ube2g2	3	5	0.6	8309	87	10565	1890	837
ENSMUSG00000009350	ENSMUSG00000009350.14	Mpo	8	13	0.615385	461	159	328	426	95	83	887	2221	1005	295	760	648	715
ENSMUSG00000009356	ENSMUSG00000009356.13	Lpo	9	12	0.75	3465	1045	2516	543	306	679	1190	489	3878	815	1646	188
ENSMUSG00000009376	ENSMUSG00000009376.16	Met	1	21	0.047619	23548	3381	20912	12771	628	4173	2327	108	683	734	4500	6293	1589	192	4066	2077	3081	3267	1286	7652	104
ENSMUSG00000009378	ENSMUSG00000009378.5	Slc16a12	1	6	0.166667	56174	10252	2860	1897	2111	1542
ENSMUSG00000009394	ENSMUSG00000009394.14	Syn2	1	12	0.0833333	100553	1183	2012	4630	9927	364	6922	792	1207	10214	3844	2734
ENSMUSG00000009406	ENSMUSG00000009406.14	Elk1	1	5	0.2	8642	3990	453	499	82
ENSMUSG00000009418	ENSMUSG00000009418.17	Nav1	1	30	0.0333333	80014	4513	17189	47255	4482	59477	276	988	413	734	1066	2882	767	115	2947	235	1566	3325	250	88	291	756	228	397	1231	144	478	845	5099	1854
ENSMUSG00000009470	ENSMUSG00000009470.18	Tnpo1	1	23	0.0434783	35460	2135	3801	5788	2882	5282	3071	1958	480	551	2914	652	1205	1410	1310	81	1644	449	2671	853	1752	764	1800
ENSMUSG00000009471	ENSMUSG00000009471.5	Myod1	1	2	0.5	440	325
ENSMUSG00000009487	ENSMUSG00000009487.11	Otog	39	55	0.709091	390	141	3531	873	149	2347	817	820	188	594	370	1523	252	429	4127	528	1619	836	1182	1468	169	1259	1861	1873	2328	242	274	1995	615	3596	2612	983	573	883	393	679	251	708	4814	2104	152	1363	176	535	155	1328	216	970	978	107	228	199	806	2682	114
ENSMUSG00000009535	ENSMUSG00000009535.14	Rnmt	1	10	0.1	5354	1446	1533	2161	1944	141	3841	1006	1006	1058
ENSMUSG00000009545	ENSMUSG00000009545.15	Kcnq1	11	15	0.733333	41756	33141	240	451	678	6877	1045	1550	918	65851	97333	3806	543	356	62215
ENSMUSG00000009549	ENSMUSG00000009549.15	Srp14	3	4	0.75	140	344	2061	519
ENSMUSG00000009551	ENSMUSG00000009551.3	6330409D20Rik	2	2	1	2818	4460
ENSMUSG00000009555	ENSMUSG00000009555.17	Cdk9	2	6	0.333333	452	1463	267	98	157	1177
ENSMUSG00000009563	ENSMUSG00000009563.17	Tor2a	1	4	0.25	1220	590	886	779
ENSMUSG00000009566	ENSMUSG00000009566.13	Fpgs	4	14	0.285714	1267	88	1196	3155	82	96	86	190	259	94	684	329	497	1281
ENSMUSG00000009569	ENSMUSG00000009569.15	Mrtfb	2	16	0.125	8524	61242	51692	1510	1632	2590	1250	9038	3263	1593	473	1470	1938	357	3714	2482
ENSMUSG00000009575	ENSMUSG00000009575.15	Cbx5	1	4	0.25	26478	7393	4590	1009
ENSMUSG00000009580	ENSMUSG00000009580.16	Odam	6	11	0.545455	650	91	660	716	389	1381	619	1217	892	214	947
ENSMUSG00000009585	ENSMUSG00000009585.19	Apobec3	5	8	0.625	2841	2136	139	794	6325	740	248	340
ENSMUSG00000009588	ENSMUSG00000009588.10	St6galnac1	1	8	0.125	5917	757	92	564	336	189	86	150
ENSMUSG00000009596	ENSMUSG00000009596.10	Taf7l	12	12	1	3223	796	505	882	208	2176	749	450	382	173	1262	3634
ENSMUSG00000009614	ENSMUSG00000009614.17	Sardh	17	20	0.85	2129	1288	1136	1647	147	3784	1057	3433	242	2052	1083	1994	4187	1731	3612	3933	13319	711	4634	2234
ENSMUSG00000009621	ENSMUSG00000009621.19	Vav2	2	27	0.0740741	39669	49751	17683	16817	2535	1637	1444	3353	765	390	2657	2081	673	2214	918	299	2693	572	1253	2141	1259	1796	1559	1105	661	766	3018
ENSMUSG00000009628	ENSMUSG00000009628.15	Tex15	3	3	1	1372	2511	2751
ENSMUSG00000009630	ENSMUSG00000009630.11	Ppp2cb	1	6	0.166667	10636	883	3528	126	1199	1976
ENSMUSG00000009633	ENSMUSG00000009633.4	G0s2	1	1	1	186
ENSMUSG00000009640	ENSMUSG00000009640.12	Dmap1	4	10	0.4	231	467	235	4075	91	214	146	232	110	226
ENSMUSG00000009646	ENSMUSG00000009646.14	Pla2g12b	1	3	0.333333	6995	5282	4949
ENSMUSG00000009647	ENSMUSG00000009647.14	Mcu	1	7	0.142857	125367	23290	1067	9644	1499	3623	2347
ENSMUSG00000009654	ENSMUSG00000009654.5	Oit3	4	8	0.5	2707	723	1720	4851	1241	1131	2467	1264
ENSMUSG00000009670	ENSMUSG00000009670.12	Tex11	25	29	0.862069	95	8775	6933	4314	6265	83	16873	7755	21955	7973	2362	3007	17242	3049	4771	13165	16737	10321	2304	19355	1352	608	2150	3368	24560	1448	1099	9183	640
ENSMUSG00000009681	ENSMUSG00000009681.11	Bcr	1	22	0.0454545	62713	5824	373	4209	4988	2031	2187	8423	890	2011	812	1700	439	5640	1964	7038	1006	1431	2100	876	328	508
ENSMUSG00000009687	ENSMUSG00000009687.15	Fxyd5	5	7	0.714286	632	1139	1088	1106	1304	1020	102
ENSMUSG00000009731	ENSMUSG00000009731.5	Kcnd1	1	5	0.2	6208	97	86	392	3922
ENSMUSG00000009733	ENSMUSG00000009733.10	Tfcp2	1	13	0.0769231	22778	441	2204	3071	1673	1882	531	3097	681	857	747	371	2020
ENSMUSG00000009734	ENSMUSG00000009734.19	Pou6f2	2	7	0.285714	3292	138559	66915	20290	12197	10358	3356
ENSMUSG00000009739	ENSMUSG00000009739.18	Pou6f1	1	10	0.1	5697	1939	3935	1016	515	1715	599	2276	765	1257
ENSMUSG00000009741	ENSMUSG00000009741.16	Ubp1	2	16	0.125	309	13081	6608	4278	638	1784	78	436	5068	1579	202	2740	725	2490	625	1775
ENSMUSG00000009772	ENSMUSG00000009772.16	Nuak2	1	7	0.142857	8480	1132	1467	282	1761	481	629
ENSMUSG00000009828	ENSMUSG00000009828.16	Cilk1	1	13	0.0769231	17839	4024	4325	1096	9255	2903	1612	2124	2416	103	3719	2250	567
ENSMUSG00000009863	ENSMUSG00000009863.15	Sdhb	1	7	0.142857	5018	4508	1660	644	2334	1161	1524
ENSMUSG00000009876	ENSMUSG00000009876.14	Cox4i2	3	3	1	1770	3463	3975
ENSMUSG00000009894	ENSMUSG00000009894.16	Snap47	4	4	1	11401	9164	6691	13714
ENSMUSG00000009900	ENSMUSG00000009900.8	Wnt3a	2	3	0.666667	15195	18594	6170
ENSMUSG00000009905	ENSMUSG00000009905.6	Kdsr	8	9	0.888889	4010	2175	5375	187	3627	4254	4700	6816	2607
ENSMUSG00000009907	ENSMUSG00000009907.18	Vps4b	1	10	0.1	4631	1592	3158	3917	2005	393	911	1479	3122	1458
ENSMUSG00000009927	ENSMUSG00000009927.10	Rps25	3	4	0.75	230	602	1084	93
ENSMUSG00000009941	ENSMUSG00000009941.11	Nxf2	20	21	0.952381	2609	4353	264	374	124	117	130	153	106	171	2699	350	82	151	101	112	90	549	462	4734	103
ENSMUSG00000009995	ENSMUSG00000009995.18	Tafazzin	4	9	0.444444	155	247	238	4001	78	228	148	390	116
ENSMUSG00000010021	ENSMUSG00000010021.14	Kif19a	2	19	0.105263	1603	11117	747	285	1031	292	438	1028	1649	518	125	445	85	646	194	140	982	217	212
ENSMUSG00000010025	ENSMUSG00000010025.20	Aldh3a2	9	9	1	1558	732	1818	3360	1860	2948	2581	1845	24175
ENSMUSG00000010044	ENSMUSG00000010044.13	Zmynd10	2	11	0.181818	251	761	93	94	114	97	308	236	88	120	95
ENSMUSG00000010045	ENSMUSG00000010045.3	Tmem115	1	1	1	2535
ENSMUSG00000010047	ENSMUSG00000010047.13	Hyal2	1	4	0.25	1006	870	421	476
ENSMUSG00000010048	ENSMUSG00000010048.11	Ifrd2	1	11	0.0909091	1956	86	104	82	133	85	91	260	369	72	103
ENSMUSG00000010051	ENSMUSG00000010051.16	Hyal1	1	3	0.333333	474	404	129
ENSMUSG00000010054	ENSMUSG00000010054.5	Tusc2	1	2	0.5	1043	150
ENSMUSG00000010057	ENSMUSG00000010057.9	Nprl2	4	10	0.4	528	94	170	535	92	120	112	73	213	103
ENSMUSG00000010064	ENSMUSG00000010064.16	Slc38a3	13	14	0.928571	84	179	569	91	98	952	80	185	85	249	204	88	2790	90
ENSMUSG00000010066	ENSMUSG00000010066.16	Cacna2d2	2	37	0.0540541	25769	39418	31790	8428	3202	2664	170	693	128	140	203	102	508	178	201	196	1601	81	90	106	540	3835	1911	205	123	156	222	88	177	240	90	127	89	147	122	98	84
ENSMUSG00000010067	ENSMUSG00000010067.14	Rassf1	2	5	0.4	2279	3208	212	119	3096
ENSMUSG00000010080	ENSMUSG00000010080.16	Epn3	1	9	0.111111	3011	949	760	188	823	426	140	104	91
ENSMUSG00000010086	ENSMUSG00000010086.18	Rnf112	3	13	0.230769	136	122	514	161	118	164	372	286	122	97	74	148	89
ENSMUSG00000010095	ENSMUSG00000010095.14	Slc3a2	1	9	0.111111	9231	438	801	2050	106	139	84	727	99
ENSMUSG00000010097	ENSMUSG00000010097.16	Nxf1	1	20	0.05	5052	187	696	80	114	83	111	149	315	1765	246	79	83	98	98	128	572	339	1076	253
ENSMUSG00000010110	ENSMUSG00000010110.18	Stx5a	5	10	0.5	678	356	155	217	5037	77	95	777	133	4849
ENSMUSG00000010122	ENSMUSG00000010122.15	Slc47a1	12	16	0.75	4456	1530	1489	824	1533	4181	273	82	72	3058	92	6216	271	3122	713	4130
ENSMUSG00000010136	ENSMUSG00000010136.15	Pifo	1	5	0.2	13184	627	713	1138	1072
ENSMUSG00000010142	ENSMUSG00000010142.13	Tnfrsf13b	1	4	0.25	14004	311	5349	398
ENSMUSG00000010154	ENSMUSG00000010154.8	Spire2	1	14	0.0714286	13619	7335	2147	113	764	380	1108	561	987	1653	169	3445	1814	378
ENSMUSG00000010175	ENSMUSG00000010175.14	Prox1	4	4	1	7954	6998	6269	23546
ENSMUSG00000010205	ENSMUSG00000010205.12	Raver1	3	12	0.25	1442	3535	4869	79	157	533	271	86	2567	459	295	88
ENSMUSG00000010277	ENSMUSG00000010277.8	2610507B11Rik	26	38	0.684211	781	761	272	404	596	333	588	120	216	93	856	108	149	590	1597	394	127	141	122	562	132	119	1830	1712	504	3143	941	456	577	81	716	602	301	137	97	645	243	383
ENSMUSG00000010290	ENSMUSG00000010290.8	AI597479	2	3	0.666667	1852	10116	1812
ENSMUSG00000010307	ENSMUSG00000010307.8	Tmem86a	1	2	0.5	2048	298
ENSMUSG00000010311	ENSMUSG00000010311.16	Optc	5	6	0.833333	1674	1194	1496	804	2550	371
ENSMUSG00000010342	ENSMUSG00000010342.17	Tex14	2	30	0.0666667	28638	40458	10181	1383	6654	1830	1117	1516	1530	9905	1705	517	1658	1806	2880	900	1575	5248	4436	1110	1931	1034	1665	333	3419	716	6054	2006	3287	504
ENSMUSG00000010358	ENSMUSG00000010358.14	Ifi35	1	6	0.166667	7943	525	78	97	84	203
ENSMUSG00000010362	ENSMUSG00000010362.10	Rdm1	4	6	0.666667	208	1785	459	2822	887	874
ENSMUSG00000010376	ENSMUSG00000010376.16	Nedd8	1	3	0.333333	7935	314	789
ENSMUSG00000010392	ENSMUSG00000010392.9	Gosr1	6	8	0.75	2164	6434	236	3466	2228	11096	2730	4335
ENSMUSG00000010406	ENSMUSG00000010406.13	Mrpl52	3	4	0.75	73	79	1345	933
ENSMUSG00000010435	ENSMUSG00000010435.8	Spaca7	5	6	0.833333	7744	4636	690	2665	9667	1527
ENSMUSG00000010453	ENSMUSG00000010453.13	Kansl3	2	20	0.1	2116	7021	144	3259	434	224	106	1593	135	2167	383	136	1230	1187	371	338	736	174	288	5599
ENSMUSG00000010461	ENSMUSG00000010461.17	Eya4	2	19	0.105263	26615	96196	53678	1304	8139	4239	1433	116	1252	3822	11834	1686	14249	6973	106	2527	2228	1627	3543
ENSMUSG00000010476	ENSMUSG00000010476.15	Ebf3	6	15	0.4	105	361	688	2976	1745	71496	4598	5277	486	18869	4993	565	1100	404	2089
ENSMUSG00000010505	ENSMUSG00000010505.17	Myt1	1	22	0.0454545	19120	6880	972	4186	818	1189	3033	663	1010	1897	1374	750	2584	765	127	3625	418	4393	1703	632	2638	362
ENSMUSG00000010517	ENSMUSG00000010517.8	Faf1	7	18	0.388889	33717	9897	6587	8998	6183	14622	37082	34951	10414	866	915	19439	21672	7129	34307	506	9520	26100
ENSMUSG00000010529	ENSMUSG00000010529.7	Gm266	NA	0	NA
ENSMUSG00000010538	ENSMUSG00000010538.15	Tsacc	2	3	0.666667	1373	8173	4113
ENSMUSG00000010554	ENSMUSG00000010554.15	Mettl16	9	10	0.9	2537	10408	3297	4507	3663	6768	818	1352	11527	115
ENSMUSG00000010592	ENSMUSG00000010592.10	Dazl	1	10	0.1	4168	386	451	292	87	1205	1204	644	1011	1816
ENSMUSG00000010601	ENSMUSG00000010601.15	Apol7a	5	5	1	2431	89	2696	547	2739
ENSMUSG00000010607	ENSMUSG00000010607.9	Pigyl	1	1	1	818
ENSMUSG00000010608	ENSMUSG00000010608.16	Rbm25	1	18	0.0555556	10211	1649	1688	1893	3031	7978	699	233	3300	3832	110	3399	752	1454	380	763	1674	3600
ENSMUSG00000010609	ENSMUSG00000010609.16	Psen2	1	10	0.1	7280	4668	1716	2894	701	1279	3685	354	424	1114
ENSMUSG00000010651	ENSMUSG00000010651.5	Acaa1b	5	11	0.454545	139	788	1739	213	1755	911	1033	149	253	82	320
ENSMUSG00000010660	ENSMUSG00000010660.4	Plcd1	3	14	0.214286	3313	3439	4708	88	689	92	76	86	242	190	802	92	77	135
ENSMUSG00000010663	ENSMUSG00000010663.6	Fads1	5	11	0.454545	1662	647	495	275	4556	1411	712	197	225	91	256
ENSMUSG00000010721	ENSMUSG00000010721.16	Lmbr1	5	16	0.3125	14171	2795	14141	22861	30852	602	814	3809	23915	4639	543	3438	213	1432	17603	1829
ENSMUSG00000010751	ENSMUSG00000010751.16	Tnfrsf22	1	5	0.2	4655	1376	2412	776	1465
ENSMUSG00000010755	ENSMUSG00000010755.18	Cars	7	22	0.318182	7321	3828	1298	593	617	901	7921	579	1283	2916	813	392	83	335	277	549	3249	1942	1034	2150	437	1121
ENSMUSG00000010760	ENSMUSG00000010760.6	Phlda2	1	1	1	240
ENSMUSG00000010796	ENSMUSG00000010796.12	Asz1	4	12	0.333333	429	3504	1164	26235	513	619	859	1007	1687	16424	793	3124
ENSMUSG00000010797	ENSMUSG00000010797.7	Wnt2	4	4	1	2054	4585	14212	18540
ENSMUSG00000010803	ENSMUSG00000010803.14	Gabra1	3	9	0.333333	2517	3548	13280	7524	1392	6100	6688	4638	1617
ENSMUSG00000010825	ENSMUSG00000010825.18	Grid2ip	2	21	0.0952381	4605	10287	188	883	782	203	1755	1608	707	188	1079	575	3076	626	519	307	131	453	88	2055	191
ENSMUSG00000010830	ENSMUSG00000010830.9	Kdelr3	1	4	0.25	6170	1892	704	1152
ENSMUSG00000010841	ENSMUSG00000010841.14	Cfap97d1	3	5	0.6	709	428	2229	538	607
ENSMUSG00000010911	ENSMUSG00000010911.13	Apip	1	6	0.166667	9113	4057	1399	724	2210	548
ENSMUSG00000010914	ENSMUSG00000010914.11	Pdhx	1	10	0.1	14712	11675	4327	1052	5653	1904	2826	1843	4046	1895
ENSMUSG00000010936	ENSMUSG00000010936.12	Vac14	14	18	0.777778	13036	268	836	770	678	195	851	411	8724	7413	235	17348	11309	27693	1100	1036	2599	4229
ENSMUSG00000011008	ENSMUSG00000011008.14	Mcoln2	1	13	0.0769231	13528	6237	1847	3350	115	757	3548	1434	1611	105	6463	1761	2405
ENSMUSG00000011034	ENSMUSG00000011034.7	Slc5a1	2	14	0.142857	12191	15095	1331	1157	9255	1181	1176	215	1818	3554	1836	3373	773	1593
ENSMUSG00000011096	ENSMUSG00000011096.18	Akt1s1	1	4	0.25	3222	820	81	483
ENSMUSG00000011114	ENSMUSG00000011114.19	Tbrg1	1	8	0.125	1905	585	1046	271	1227	230	775	527
ENSMUSG00000011118	ENSMUSG00000011118.5	Panx3	2	3	0.666667	2123	2368	2312
ENSMUSG00000011148	ENSMUSG00000011148.15	Adssl1	1	12	0.0833333	7990	3850	378	254	1008	128	139	703	808	1666	1329	1196
ENSMUSG00000011154	ENSMUSG00000011154.18	Cfap161	4	6	0.666667	656	551	1486	11309	3020	907
ENSMUSG00000011158	ENSMUSG00000011158.9	Brf1	1	17	0.0588235	7028	4971	4860	3269	6063	1116	2038	615	84	3272	1483	592	77	744	601	441	751
ENSMUSG00000011171	ENSMUSG00000011171.12	Vipr2	4	12	0.333333	2139	12512	1968	27892	7292	5866	1053	1301	403	3514	66	1145
ENSMUSG00000011179	ENSMUSG00000011179.9	Odc1	1	11	0.0909091	1927	89	232	143	186	101	160	553	81	82	529
ENSMUSG00000011254	ENSMUSG00000011254.17	Thg1l	5	5	1	1042	1151	1103	1239	1867
ENSMUSG00000011256	ENSMUSG00000011256.17	Adam19	3	22	0.136364	4712	4003	28780	5911	12827	673	4731	2928	1506	1830	2098	1362	2747	2609	1711	902	98	1188	717	228	2688	720
ENSMUSG00000011257	ENSMUSG00000011257.20	Pabpc4	1	14	0.0714286	2872	2085	1124	532	767	993	1612	148	121	428	93	1621	88	419
ENSMUSG00000011263	ENSMUSG00000011263.17	Exoc3l2	1	11	0.0909091	6022	3923	3786	1367	90	1165	3242	4317	433	1892	3179
ENSMUSG00000011267	ENSMUSG00000011267.9	Zfp296	2	2	1	188	1652
ENSMUSG00000011305	ENSMUSG00000011305.12	Plin5	6	8	0.75	304	193	375	624	277	994	915	328
ENSMUSG00000011306	ENSMUSG00000011306.8	Sugp1	1	13	0.0769231	5428	3910	3694	2677	347	682	4177	4253	437	157	676	262	154
ENSMUSG00000011349	ENSMUSG00000011349.6	Dmrtc2	1	8	0.125	2305	74	987	199	528	714	140	1029
ENSMUSG00000011382	ENSMUSG00000011382.9	Dhdh	3	6	0.5	502	1155	4699	2655	3256	229
ENSMUSG00000011427	ENSMUSG00000011427.17	Zfp790	1	4	0.25	6690	1685	738	2333
ENSMUSG00000011463	ENSMUSG00000011463.6	Cpb1	9	10	0.9	90	5052	3719	96	775	1560	81	893	10370	2116
ENSMUSG00000011486	ENSMUSG00000011486.15	Slc25a41	4	6	0.666667	1600	1135	97	3370	919	536
ENSMUSG00000011589	ENSMUSG00000011589.10	Fsd1	7	12	0.583333	1089	285	418	1436	184	626	2466	1415	341	134	97	132
ENSMUSG00000011632	ENSMUSG00000011632.8	Pinlyp	2	4	0.5	876	2337	181	224
ENSMUSG00000011658	ENSMUSG00000011658.17	Fuz	5	10	0.5	184	246	261	190	878	75	113	82	73	746
ENSMUSG00000011751	ENSMUSG00000011751.17	Sptbn4	20	35	0.571429	3881	8037	984	4772	1277	3001	4608	235	76	254	950	1896	5481	994	2192	1229	4694	3646	2461	15835	1137	1770	92	1267	832	1344	861	107	647	873	1602	536	1458	149	2292
ENSMUSG00000011752	ENSMUSG00000011752.8	Pgam1	1	3	0.333333	3418	763	782
ENSMUSG00000011831	ENSMUSG00000011831.17	Evi5	1	17	0.0588235	32688	20176	1048	753	589	1971	882	93	2004	1134	13097	1172	1955	5190	2067	23427	16218
ENSMUSG00000011832	ENSMUSG00000011832.17	Evi5l	1	19	0.0526316	16724	2290	1090	110	636	2824	204	1445	88	7501	1012	969	437	1679	109	96	85	80	168
ENSMUSG00000011837	ENSMUSG00000011837.5	Snapc2	1	4	0.25	977	149	372	107
ENSMUSG00000011877	ENSMUSG00000011877.14	Git1	1	19	0.0526316	5330	418	109	503	81	330	1714	162	289	492	353	115	135	71	127	89	126	116	153
ENSMUSG00000011884	ENSMUSG00000011884.14	Gltp	1	4	0.25	13079	1222	2060	3464
ENSMUSG00000011958	ENSMUSG00000011958.18	Bnip2	1	8	0.125	5731	590	895	1836	1572	1034	1267	103
ENSMUSG00000011960	ENSMUSG00000011960.13	Ccnt1	4	9	0.444444	2587	2347	4721	5535	2624	3202	1757	150	1915
ENSMUSG00000012017	ENSMUSG00000012017.5	Scarf2	1	10	0.1	4839	90	162	82	136	440	76	205	1424	250
ENSMUSG00000012042	ENSMUSG00000012042.10	4930579F01Rik	2	10	0.2	1775	43777	5116	4598	4021	2896	1664	988	7661	1281
ENSMUSG00000012076	ENSMUSG00000012076.9	Brms1l	4	9	0.444444	4925	2734	760	14727	900	218	1679	2777	2084
ENSMUSG00000012114	ENSMUSG00000012114.18	Med15	1	17	0.0588235	25061	12102	2264	2397	5890	1006	1395	8048	7571	106	162	69	1022	319	87	383	445
ENSMUSG00000012117	ENSMUSG00000012117.14	Dhdds	8	8	1	331	3330	2517	1581	1083	8364	2568	8867
ENSMUSG00000012123	ENSMUSG00000012123.18	Crybg2	3	21	0.142857	2372	1866	6475	375	82	145	3009	1358	317	273	127	249	87	332	127	4798	1177	339	1682	813	109
ENSMUSG00000012126	ENSMUSG00000012126.17	Ubxn11	8	14	0.571429	5603	735	440	2856	305	387	2597	7234	238	914	111	1037	85	79
ENSMUSG00000012187	ENSMUSG00000012187.14	Mogat1	2	6	0.333333	646	10629	710	3791	1308	8691
ENSMUSG00000012211	ENSMUSG00000012211.14	Tex22	2	2	1	103	13043
ENSMUSG00000012282	ENSMUSG00000012282.3	Wnt8a	3	5	0.6	85	288	1799	594	1449
ENSMUSG00000012296	ENSMUSG00000012296.17	Tjap1	1	7	0.142857	1258	821	216	226	677	74	453
ENSMUSG00000012350	ENSMUSG00000012350.16	Ehf	1	8	0.125	19434	3757	2683	2649	100	5664	995	95
ENSMUSG00000012396	ENSMUSG00000012396.13	Nanog	1	3	0.333333	3604	825	426
ENSMUSG00000012405	ENSMUSG00000012405.17	Rpl15	3	3	1	498	235	590
ENSMUSG00000012422	ENSMUSG00000012422.15	Tmem167	1	3	0.333333	8578	2436	3432
ENSMUSG00000012428	ENSMUSG00000012428.10	Steap4	1	4	0.25	14897	598	1385	1722
ENSMUSG00000012429	ENSMUSG00000012429.10	Mplkip	1	1	1	1021
ENSMUSG00000012443	ENSMUSG00000012443.5	Kif11	1	21	0.047619	7572	169	92	2206	108	2876	246	2793	4338	3997	1168	464	2672	2309	124	642	697	1510	3146	1268	2241
ENSMUSG00000012483	ENSMUSG00000012483.5	Rpa3	1	3	0.333333	1238	883	447
ENSMUSG00000012519	ENSMUSG00000012519.15	Mlkl	4	10	0.4	4069	1431	3818	5014	2850	263	2863	820	387	2863
ENSMUSG00000012520	ENSMUSG00000012520.11	Phox2b	2	2	1	837	1053
ENSMUSG00000012535	ENSMUSG00000012535.15	Tnpo3	1	22	0.0454545	20136	932	1828	3728	2469	919	3310	2312	1458	2042	2998	401	2236	1437	1137	1213	1679	1668	172	2830	8491	1396
ENSMUSG00000012609	ENSMUSG00000012609.20	Ttll5	29	33	0.878788	1366	5270	11776	1386	3897	7998	6101	891	11881	1794	889	9683	1780	1033	6782	286	9308	3696	5084	1098	3720	2561	1015	2958	2733	473	5651	17055	39280	16451	7658	3616	28800
ENSMUSG00000012640	ENSMUSG00000012640.17	Zfp715	1	3	0.333333	9293	345	993
ENSMUSG00000012705	ENSMUSG00000012705.17	Retn	2	3	0.666667	162	762	264
ENSMUSG00000012777	ENSMUSG00000012777.15	Acp4	10	10	1	78	77	754	579	79	661	88	359	87	835
ENSMUSG00000012819	ENSMUSG00000012819.17	Cdh23	7	70	0.1	9196	29554	7099	52331	633	127	62129	3315	7382	34838	1356	11967	8864	399	26584	1915	2030	625	5372	1584	5449	1233	5973	333	2138	1537	1526	941	13252	1101	4658	1679	2104	3194	110	321	924	677	38926	303	1003	4192	344	1240	2332	1222	886	1185	3605	1586	567	278	860	909	131	1478	139	880	92	77	2574	284	1234	89	168	92	390	110	296	723
ENSMUSG00000012848	ENSMUSG00000012848.16	Rps5	2	5	0.4	550	2310	135	530	77
ENSMUSG00000012889	ENSMUSG00000012889.9	Podnl1	7	9	0.777778	104	800	276	122	675	537	1151	709	75
ENSMUSG00000013033	ENSMUSG00000013033.17	Adgrl1	1	22	0.0454545	14482	3251	3965	3153	3187	697	336	251	218	97	148	463	236	379	81	125	411	386	1008	91	138	416
ENSMUSG00000013076	ENSMUSG00000013076.18	Amotl1	2	13	0.153846	10967	37301	2739	17314	2331	962	9402	3466	2694	3826	1000	1585	632
ENSMUSG00000013083	ENSMUSG00000013083.9	2200002J24Rik	1	1	1	265
ENSMUSG00000013089	ENSMUSG00000013089.16	Etv5	4	12	0.333333	149	133	92	14004	8844	924	9701	2292	6264	162	5796	3065
ENSMUSG00000013091	ENSMUSG00000013091.6	Tmem190	2	4	0.5	116	525	90	85
ENSMUSG00000013150	ENSMUSG00000013150.16	Gfod2	1	2	0.5	30122	10337
ENSMUSG00000013155	ENSMUSG00000013155.11	Enkd1	3	6	0.5	80	810	1805	120	101	91
ENSMUSG00000013158	ENSMUSG00000013158.7	4933405L10Rik	2	3	0.666667	280	386	76
ENSMUSG00000013160	ENSMUSG00000013160.8	Atp6v0d1	1	7	0.142857	26290	8327	1561	3472	124	88	92
ENSMUSG00000013236	ENSMUSG00000013236.18	Ptprs	1	32	0.03125	17962	3172	545	2346	4181	9304	1594	595	283	5295	719	1434	460	349	601	437	95	896	284	480	1519	95	318	79	965	79	166	1869	76	577	86	335
ENSMUSG00000013275	ENSMUSG00000013275.10	Slc41a1	2	10	0.2	1617	8124	954	606	128	710	816	890	284	2063
ENSMUSG00000013338	ENSMUSG00000013338.17	Fer1l4	19	44	0.431818	252	314	82	2259	148	396	384	109	258	177	204	113	688	289	284	183	92	321	4662	88	1563	594	117	344	271	142	91	3139	139	86	1136	88	76	329	4083	147	533	687	487	1684	157	356	73	78
ENSMUSG00000013353	ENSMUSG00000013353.11	4931406B18Rik	2	7	0.285714	1006	2876	1561	840	139	2074	1429
ENSMUSG00000013367	ENSMUSG00000013367.6	Iglon5	1	7	0.142857	9285	1347	767	1147	172	495	1337
ENSMUSG00000013415	ENSMUSG00000013415.10	Igf2bp1	2	14	0.142857	1175	24553	287	3958	1039	759	2253	684	927	316	739	766	360	2584
ENSMUSG00000013418	ENSMUSG00000013418.9	B4galnt2	1	10	0.1	22846	647	2059	4826	7664	2149	4440	743	1380	473
ENSMUSG00000013419	ENSMUSG00000013419.8	Zfp651	1	5	0.2	2393	1361	836	656	111
ENSMUSG00000013465	ENSMUSG00000013465.20	Nelfb	4	12	0.333333	229	171	353	3508	920	826	215	396	100	1954	277	192
ENSMUSG00000013483	ENSMUSG00000013483.15	Card14	1	22	0.0454545	6771	1891	104	4506	617	1227	1139	497	451	1694	2644	149	1929	190	3701	416	399	639	1304	1978	630	526
ENSMUSG00000013495	ENSMUSG00000013495.16	Tmem175	1	10	0.1	8336	176	766	2252	243	543	259	964	310	1146
ENSMUSG00000013523	ENSMUSG00000013523.14	Bcas1	4	12	0.333333	7078	1905	11758	18321	589	2836	5259	8231	3921	10050	6784	1033
ENSMUSG00000013539	ENSMUSG00000013539.15	Tango2	1	8	0.125	19444	7622	3887	1655	2828	4133	892	1133
ENSMUSG00000013584	ENSMUSG00000013584.6	Aldh1a2	1	13	0.0769231	36634	213	1977	6567	1994	117	17457	1671	1291	97	646	7611	1916
ENSMUSG00000013593	ENSMUSG00000013593.13	Ndufs2	2	12	0.166667	796	4953	1552	376	117	142	222	675	438	165	1026	185
ENSMUSG00000013611	ENSMUSG00000013611.15	Snx31	12	13	0.923077	113	8364	1166	6141	1698	3005	3571	2996	1907	2017	5766	9843	2225
ENSMUSG00000013622	ENSMUSG00000013622.16	Atraid	2	6	0.333333	705	2616	193	229	1076	204
ENSMUSG00000013629	ENSMUSG00000013629.17	Cad	15	43	0.348837	206	2686	478	161	310	174	134	269	201	157	106	99	234	136	4095	180	174	459	158	86	158	285	608	90	1192	197	173	94	159	217	305	81	183	393	623	101	93	381	206	132	88	192	109
ENSMUSG00000013643	ENSMUSG00000013643.14	Lypd8	5	5	1	3186	364	1744	1953	3220
ENSMUSG00000013646	ENSMUSG00000013646.18	Sh3bp5l	2	6	0.333333	451	5873	149	3208	3864	444
ENSMUSG00000013653	ENSMUSG00000013653.3	1810065E05Rik	5	5	1	490	425	425	930	1718
ENSMUSG00000013662	ENSMUSG00000013662.7	Atad1	6	9	0.666667	5256	4196	899	2879	2541	8469	3180	7151	2352
ENSMUSG00000013663	ENSMUSG00000013663.8	Pten	1	8	0.125	17491	16449	5477	1746	11596	3579	2252	1782
ENSMUSG00000013668	ENSMUSG00000013668.10	4933402N03Rik	2	2	1	142	6634
ENSMUSG00000013698	ENSMUSG00000013698.13	Pea15a	1	3	0.333333	6015	1141	420
ENSMUSG00000013701	ENSMUSG00000013701.14	Timm23	6	6	1	2615	5021	366	2002	2087	8473
ENSMUSG00000013707	ENSMUSG00000013707.4	Tnfaip8l2	1	1	1	1718
ENSMUSG00000013736	ENSMUSG00000013736.17	Trnt1	2	8	0.25	573	3281	927	1574	1672	676	144	2179
ENSMUSG00000013766	ENSMUSG00000013766.12	Ly6g6e	1	1	1	630
ENSMUSG00000013787	ENSMUSG00000013787.16	Ehmt2	3	26	0.115385	106	93	3097	86	103	1650	75	153	198	92	82	82	105	265	84	98	329	125	79	1885	142	307	100	723	166	830
ENSMUSG00000013822	ENSMUSG00000013822.8	Elof1	1	1	1	128
ENSMUSG00000013833	ENSMUSG00000013833.16	Med16	4	14	0.285714	1164	344	104	3336	468	2170	687	97	450	537	613	194	637	216
ENSMUSG00000013846	ENSMUSG00000013846.11	St3gal1	2	8	0.25	23461	24435	14195	879	1019	1580	1277	1378
ENSMUSG00000013858	ENSMUSG00000013858.15	Tmem259	1	10	0.1	4156	105	82	107	74	87	72	71	125	109
ENSMUSG00000013878	ENSMUSG00000013878.19	Rnf170	5	7	0.714286	839	3283	1916	3067	6473	3277	1720
ENSMUSG00000013921	ENSMUSG00000013921.16	Clip3	2	13	0.153846	299	4481	85	188	403	773	2797	154	1105	94	180	1782	974
ENSMUSG00000013928	ENSMUSG00000013928.14	1700020L13Rik	2	3	0.666667	127	8833	2
ENSMUSG00000013936	ENSMUSG00000013936.13	Myl2	3	5	0.6	719	857	1059	891	82
ENSMUSG00000013973	ENSMUSG00000013973.13	Dedd	2	5	0.4	1726	6966	182	1262	488
ENSMUSG00000013974	ENSMUSG00000013974.4	Mcemp1	2	6	0.333333	215	864	122	88	637	86
ENSMUSG00000013997	ENSMUSG00000013997.11	Nit1	6	6	1	567	374	120	236	130	640
ENSMUSG00000014030	ENSMUSG00000014030.16	Pax5	7	9	0.777778	12675	5489	9101	3100	33716	35703	39611	32495	5837
ENSMUSG00000014039	ENSMUSG00000014039.19	Prdm15	1	23	0.0434783	11082	574	1527	1743	5865	7600	3426	1166	218	342	3380	1406	2270	798	549	454	310	2203	4072	324	1276	1837	993
ENSMUSG00000014074	ENSMUSG00000014074.18	Rnf168	5	5	1	3895	2982	3569	2662	6406
ENSMUSG00000014075	ENSMUSG00000014075.16	Dynlt2b	1	4	0.25	2892	2287	1547	1834
ENSMUSG00000014077	ENSMUSG00000014077.14	Chp1	1	6	0.166667	12813	5846	5037	8799	3773	454
ENSMUSG00000014104	ENSMUSG00000014104.13	Sval2	2	3	0.666667	1431	1815	303
ENSMUSG00000014158	ENSMUSG00000014158.13	Trpv4	1	15	0.0666667	13411	4217	3661	722	632	1201	2232	229	398	976	148	1532	1605	1281	797
ENSMUSG00000014164	ENSMUSG00000014164.16	Klhl3	1	14	0.0714286	17926	9938	13369	7696	12562	17686	2663	10926	374	2249	2487	2595	1673	4072
ENSMUSG00000014177	ENSMUSG00000014177.11	Tvp23b	5	6	0.833333	2341	1607	1304	1023	5621	2051
ENSMUSG00000014195	ENSMUSG00000014195.17	Dnajc7	2	14	0.142857	213	17711	2418	456	2374	3192	1289	360	897	4842	283	188	554	457
ENSMUSG00000014198	ENSMUSG00000014198.16	Zfp385c	1	7	0.142857	12607	2986	1787	1894	400	242	469
ENSMUSG00000014226	ENSMUSG00000014226.11	Cacybp	1	5	0.2	4051	1669	417	1030	1244
ENSMUSG00000014232	ENSMUSG00000014232.15	Cluap1	7	11	0.636364	2297	1722	2053	2223	1559	4275	4516	1208	3794	3744	3153
ENSMUSG00000014243	ENSMUSG00000014243.6	Zswim7	3	4	0.75	4617	2803	4903	1097
ENSMUSG00000014245	ENSMUSG00000014245.9	Pigl	2	6	0.333333	14674	30210	3957	2025	2286	632
ENSMUSG00000014294	ENSMUSG00000014294.5	Ndufa2	2	2	1	132	1522
ENSMUSG00000014301	ENSMUSG00000014301.14	Pam16	1	4	0.25	6847	656	247	179
ENSMUSG00000014303	ENSMUSG00000014303.14	Glis2	1	6	0.166667	13662	1439	849	76	84	1516
ENSMUSG00000014313	ENSMUSG00000014313.16	Cox6c	2	2	1	1741	3187
ENSMUSG00000014329	ENSMUSG00000014329.15	Bicc1	1	20	0.05	80184	51222	66683	2202	1059	444	646	2597	3269	2005	770	127	1163	1689	2330	359	4497	3586	1394	5212
ENSMUSG00000014349	ENSMUSG00000014349.8	Ube2z	5	6	0.833333	1884	1870	2509	2365	4013	1319
ENSMUSG00000014351	ENSMUSG00000014351.13	Gip	3	5	0.6	729	1162	1915	712	1117
ENSMUSG00000014353	ENSMUSG00000014353.16	Tmem87b	1	18	0.0555556	4579	1272	1746	2017	2053	597	190	2481	3087	1752	2015	81	1112	2761	1194	2205	1246	949
ENSMUSG00000014355	ENSMUSG00000014355.11	Anapc1	29	47	0.617021	1092	1160	4056	184	506	1235	1963	210	910	2393	2148	107	590	2219	1056	1385	2995	799	1397	973	3880	278	85	2321	1676	3052	2416	869	4142	2335	122	1017	664	2293	457	109	826	1289	2145	902	314	984	2392	544	1501	2049	2306
ENSMUSG00000014361	ENSMUSG00000014361.6	Mertk	1	18	0.0555556	30082	6968	1532	11730	1720	7020	2850	9118	4785	973	1416	781	2650	1276	6206	2619	1336	6575
ENSMUSG00000014402	ENSMUSG00000014402.16	Tsg101	7	9	0.777778	6358	2567	1676	1727	3462	2403	8466	1196	1217
ENSMUSG00000014418	ENSMUSG00000014418.17	Hps5	1	22	0.0454545	4355	1717	96	562	1529	2826	256	3982	872	986	924	827	1544	576	290	2193	200	784	825	2168	1605	1492
ENSMUSG00000014426	ENSMUSG00000014426.10	Map3k4	1	26	0.0384615	40386	5700	6714	2515	635	2420	1052	87	1327	765	4423	459	772	683	3706	694	2579	510	1148	987	965	688	2014	395	2715	1396
ENSMUSG00000014444	ENSMUSG00000014444.18	Piezo1	1	50	0.02	37165	5968	1314	98	3717	142	88	89	80	857	318	856	88	93	162	241	551	160	543	116	422	2078	794	100	99	92	526	75	436	355	544	70	86	130	156	206	66	135	350	86	118	136	85	1054	74	89	65	140	122	78
ENSMUSG00000014453	ENSMUSG00000014453.5	Blk	1	12	0.0833333	28941	1250	1487	811	1189	1305	329	899	1078	2421	1573	593
ENSMUSG00000014470	ENSMUSG00000014470.5	Rnf166	1	5	0.2	5506	1473	259	170	727
ENSMUSG00000014496	ENSMUSG00000014496.9	Ankrd28	2	27	0.0740741	1159	14589	8450	6889	1642	1549	1785	6384	1673	1205	1591	2075	2109	5677	1713	690	3905	3217	752	87	1746	84	601	716	331	1433	2958
ENSMUSG00000014498	ENSMUSG00000014498.10	Ankrd52	15	27	0.555556	319	435	186	957	999	259	775	276	218	154	76	177	145	82	2228	196	478	209	129	834	142	98	77	87	206	180	346
ENSMUSG00000014503	ENSMUSG00000014503.16	Pkd2l2	5	14	0.357143	312	2769	1648	2108	7966	2072	599	1957	336	2504	1962	2734	516	3423
ENSMUSG00000014504	ENSMUSG00000014504.17	Srp19	2	4	0.5	490	2467	92	1530
ENSMUSG00000014529	ENSMUSG00000014529.10	Tmbim7	2	10	0.2	134	4232	2223	944	1461	3029	81	2976	3091	2690
ENSMUSG00000014542	ENSMUSG00000014542.4	Clec4f	4	6	0.666667	782	294	1382	5419	773	525
ENSMUSG00000014543	ENSMUSG00000014543.15	Klra17	6	7	0.857143	1609	1422	876	3360	2916	34065	79
ENSMUSG00000014547	ENSMUSG00000014547.11	Wdfy2	1	11	0.0909091	47752	14377	24801	5043	3911	9618	4495	3166	995	1718	1310
ENSMUSG00000014550	ENSMUSG00000014550.15	Rbsn	2	11	0.181818	2809	4402	4374	792	98	1536	1439	4153	712	1775	790
ENSMUSG00000014551	ENSMUSG00000014551.9	Mrps25	1	3	0.333333	5023	2913	500
ENSMUSG00000014554	ENSMUSG00000014554.14	Dguok	1	6	0.166667	9949	6077	3289	5521	404	406
ENSMUSG00000014592	ENSMUSG00000014592.22	Camta1	3	23	0.130435	25741	5277	243935	132995	163180	126062	15265	2841	5275	6637	42560	2619	375	681	362	3802	659	845	1266	1291	1029	2531	8570
ENSMUSG00000014599	ENSMUSG00000014599.11	Csf1	8	8	1	3285	1123	1528	3273	1141	994	322	3580
ENSMUSG00000014601	ENSMUSG00000014601.14	Strip1	1	20	0.05	3275	693	308	88	986	949	110	2332	327	1052	105	1057	520	160	1119	203	680	341	515	1128
ENSMUSG00000014602	ENSMUSG00000014602.16	Kif1a	1	48	0.0208333	19282	3478	893	580	712	1083	1070	703	713	3747	1350	866	468	1269	1202	291	1682	434	1299	2533	70	178	720	377	1698	742	4632	2977	834	104	167	392	899	765	461	97	2083	11110	908	1058	387	404	517	388	602	458	736	452
ENSMUSG00000014603	ENSMUSG00000014603.4	Alx3	1	3	0.333333	5001	3500	371
ENSMUSG00000014606	ENSMUSG00000014606.15	Slc25a11	1	7	0.142857	539	85	163	89	80	79	117
ENSMUSG00000014609	ENSMUSG00000014609.17	Chrne	8	11	0.727273	234	83	105	99	449	257	77	1179	74	82	79
ENSMUSG00000014633	ENSMUSG00000014633.16	Cmc2	2	2	1	10116	21224
ENSMUSG00000014668	ENSMUSG00000014668.16	Chfr	7	17	0.411765	116	4159	3097	930	121	1482	4892	649	627	1556	3816	1239	2469	1224	4030	910	1647
ENSMUSG00000014686	ENSMUSG00000014686.9	Ceacam16	4	5	0.8	2170	499	1466	2175	1258
ENSMUSG00000014704	ENSMUSG00000014704.11	Hoxa2	1	1	1	640
ENSMUSG00000014725	ENSMUSG00000014725.17	Adam28	18	22	0.818182	6127	1664	752	2502	2048	2798	1012	561	2435	1569	2328	1486	2056	4590	2207	1541	324	6685	961	682	1143	383
ENSMUSG00000014747	ENSMUSG00000014747.7	Ankrd53	5	5	1	86	280	1406	389	1783
ENSMUSG00000014748	ENSMUSG00000014748.14	Tex261	3	5	0.6	556	1154	1400	692	143
ENSMUSG00000014763	ENSMUSG00000014763.9	Fam120b	4	10	0.4	5184	2625	1661	6980	2781	5152	1185	1810	5301	138
ENSMUSG00000014767	ENSMUSG00000014767.18	Tbp	4	7	0.571429	2940	1145	2695	6099	608	1218	993
ENSMUSG00000014769	ENSMUSG00000014769.11	Psmb1	4	5	0.8	3629	1236	2812	12734	1109
ENSMUSG00000014771	ENSMUSG00000014771.14	Pdcd2	3	5	0.6	378	972	2362	773	122
ENSMUSG00000014773	ENSMUSG00000014773.14	Dll1	4	10	0.4	227	715	195	1770	652	122	107	1041	115	98
ENSMUSG00000014776	ENSMUSG00000014776.8	Nol3	1	3	0.333333	2360	145	119
ENSMUSG00000014778	ENSMUSG00000014778.11	Fhod1	1	21	0.047619	8692	387	304	72	82	245	100	92	90	77	1579	1082	717	212	152	79	551	99	85	77	89
ENSMUSG00000014782	ENSMUSG00000014782.17	Plekhg4	1	22	0.0454545	890	564	160	78	106	80	80	171	89	165	89	416	198	68	621	81	86	78	366	122	82	179
ENSMUSG00000014786	ENSMUSG00000014786.9	Slc9a5	1	15	0.0666667	3850	1418	163	297	506	219	220	97	722	588	146	3809	503	675	3189
ENSMUSG00000014791	ENSMUSG00000014791.11	Elmo3	3	19	0.157895	137	107	190	167	88	85	97	96	81	84	100	96	108	86	86	79	106	85	85
ENSMUSG00000014813	ENSMUSG00000014813.10	Stc1	3	3	1	1995	588	5787
ENSMUSG00000014837	ENSMUSG00000014837.16	4931428F04Rik	2	7	0.285714	238	2899	82	231	1185	90	842
ENSMUSG00000014846	ENSMUSG00000014846.13	Tppp3	3	3	1	85	130	131
ENSMUSG00000014850	ENSMUSG00000014850.16	Msh3	8	23	0.347826	1420	1773	1893	1703	478	1631	2543	29559	3014	9086	1011	13143	10959	609	7960	2089	6918	6756	14095	12277	2024	5314	2923
ENSMUSG00000014852	ENSMUSG00000014852.17	Adamts13	23	28	0.821429	275	1623	2195	249	127	2371	447	1198	719	100	1259	976	314	1229	818	890	80	606	1427	839	2492	82	7829	217	698	298	1734	538
ENSMUSG00000014856	ENSMUSG00000014856.13	Tmem208	4	4	1	576	1023	92	6184
ENSMUSG00000014859	ENSMUSG00000014859.10	E2f4	7	9	0.777778	405	144	299	1018	199	636	2719	200	95
ENSMUSG00000014867	ENSMUSG00000014867.10	Surf4	1	5	0.2	6319	1084	611	421	2173
ENSMUSG00000014873	ENSMUSG00000014873.16	Surf2	3	5	0.6	201	568	1341	136	368
ENSMUSG00000014905	ENSMUSG00000014905.5	Dnajb9	1	2	0.5	1626	681
ENSMUSG00000014907	ENSMUSG00000014907.11	Naf1	2	7	0.285714	3491	12966	1838	3761	2161	1956	1185
ENSMUSG00000014932	ENSMUSG00000014932.16	Yes1	1	11	0.0909091	28493	4404	6549	1207	90	1799	166	3427	1640	3363	20150
ENSMUSG00000014956	ENSMUSG00000014956.16	Ppp1cb	1	7	0.142857	18658	2492	2439	1794	550	1538	3248
ENSMUSG00000014959	ENSMUSG00000014959.13	Gorasp2	1	9	0.111111	14704	1353	425	817	3334	950	4282	710	1355
ENSMUSG00000014980	ENSMUSG00000014980.15	Tsen15	3	4	0.75	2678	301	11366	470
ENSMUSG00000015001	ENSMUSG00000015001.18	Oc90	2	14	0.142857	3186	7394	855	2750	5201	2638	138	1261	466	3707	1182	849	2670	2139
ENSMUSG00000015002	ENSMUSG00000015002.19	Efr3a	6	22	0.272727	5010	3021	1159	4743	4991	7558	5069	3188	2103	1453	1246	1785	397	1022	625	974	874	4060	4134	797	442	3833
ENSMUSG00000015013	ENSMUSG00000015013.10	Trappc2l	1	4	0.25	1372	682	299	1003
ENSMUSG00000015016	ENSMUSG00000015016.9	Acsf3	6	9	0.666667	4355	797	2358	1717	4625	11815	10353	430	3720
ENSMUSG00000015023	ENSMUSG00000015023.8	Ddx19a	4	11	0.363636	4561	2529	867	5800	2487	323	1339	330	1337	347	338
ENSMUSG00000015027	ENSMUSG00000015027.12	Galns	11	13	0.846154	5964	926	658	2759	1135	106	379	2650	3428	660	6404	3743	1853
ENSMUSG00000015053	ENSMUSG00000015053.15	Gata2	4	5	0.8	635	429	1558	2018	486
ENSMUSG00000015083	ENSMUSG00000015083.12	C8g	4	6	0.666667	118	179	83	282	70	81
ENSMUSG00000015085	ENSMUSG00000015085.9	Entpd2	1	8	0.125	1306	487	139	81	522	80	827	71
ENSMUSG00000015087	ENSMUSG00000015087.15	Rabl6	1	14	0.0714286	5557	1022	3153	1620	3525	363	3585	981	256	1034	87	363	614	114
ENSMUSG00000015090	ENSMUSG00000015090.14	Ptgds	3	6	0.5	432	78	644	152	472	455
ENSMUSG00000015092	ENSMUSG00000015092.10	Edf1	1	4	0.25	2121	337	268	788
ENSMUSG00000015093	ENSMUSG00000015093.16	Clic3	1	5	0.2	746	78	140	82	85
ENSMUSG00000015094	ENSMUSG00000015094.17	Npdc1	1	9	0.111111	2849	1101	106	104	99	79	259	218	97
ENSMUSG00000015095	ENSMUSG00000015095.13	Fbxw5	1	8	0.125	1049	249	312	79	163	313	89	80
ENSMUSG00000015112	ENSMUSG00000015112.16	Slc25a13	3	17	0.176471	25678	10150	28447	20639	14383	1990	651	202	3913	597	12458	1442	21604	20498	9865	91	226
ENSMUSG00000015120	ENSMUSG00000015120.16	Ube2i	5	7	0.714286	555	3058	127	578	3312	273	2274
ENSMUSG00000015126	ENSMUSG00000015126.10	Tsr3	3	5	0.6	79	400	430	297	231
ENSMUSG00000015127	ENSMUSG00000015127.15	Unkl	2	14	0.142857	973	10091	1098	4423	2354	1347	1165	2160	5471	9827	572	740	111	936
ENSMUSG00000015133	ENSMUSG00000015133.18	Lrrk1	2	33	0.0606061	6553	38526	9475	656	1461	21781	1428	96	1314	2625	1716	4611	595	404	2372	1356	994	369	1367	2033	2897	406	2184	504	3549	1681	1895	837	3129	949	2528	206	1644
ENSMUSG00000015134	ENSMUSG00000015134.16	Aldh1a3	3	12	0.25	4998	2967	6072	481	727	2222	1262	1642	3838	1735	1315	5926
ENSMUSG00000015143	ENSMUSG00000015143.16	Actn1	1	20	0.05	50513	4277	5894	1967	452	2677	1182	7468	1183	1884	2908	1005	891	1513	245	937	1087	962	1669	377
ENSMUSG00000015149	ENSMUSG00000015149.15	Sirt2	4	15	0.266667	764	4132	235	4649	96	88	1674	3778	2481	224	86	82	1566	108	88
ENSMUSG00000015165	ENSMUSG00000015165.17	Hnrnpl	6	11	0.545455	2110	456	110	811	84	3108	1228	270	469	118	360
ENSMUSG00000015176	ENSMUSG00000015176.12	Nolc1	1	12	0.0833333	2553	114	109	649	1218	118	571	139	113	156	124	168
ENSMUSG00000015189	ENSMUSG00000015189.13	Casd1	1	17	0.0588235	6681	554	4480	1369	4577	427	1187	2765	991	4406	926	354	2403	1642	1082	3868	844
ENSMUSG00000015202	ENSMUSG00000015202.14	Cnksr3	1	12	0.0833333	50824	6158	1331	9861	2522	1904	3238	379	5374	2179	450	5508
ENSMUSG00000015214	ENSMUSG00000015214.15	Mtmr1	2	14	0.142857	4726	13295	4947	335	2929	724	696	831	6075	1001	2937	5768	1355	4178
ENSMUSG00000015217	ENSMUSG00000015217.12	Hmgb3	1	4	0.25	1862	225	525	394
ENSMUSG00000015222	ENSMUSG00000015222.19	Map2	2	14	0.142857	18208	18615	1941	6064	2751	1587	196	181	3268	1449	3406	7985	4658	425
ENSMUSG00000015224	ENSMUSG00000015224.11	Cyp2j9	1	8	0.125	5144	1702	407	3845	1653	3552	1778	3032
ENSMUSG00000015242	ENSMUSG00000015242.15	Nipsnap3a	1	5	0.2	4476	1633	1182	2814	87
ENSMUSG00000015243	ENSMUSG00000015243.5	Abca1	5	49	0.102041	15580	10914	4059	1005	18311	1981	11328	2615	2335	338	3608	691	535	444	1573	951	1081	1456	920	1301	178	690	1249	872	1698	170	956	1531	1031	3321	808	1121	970	8247	476	1155	2810	110	1536	1321	229	712	713	1958	327	1180	518	681	1253
ENSMUSG00000015247	ENSMUSG00000015247.11	Nipsnap3b	3	5	0.6	2967	1823	2974	779	86
ENSMUSG00000015289	ENSMUSG00000015289.5	Lage3	2	2	1	322	375
ENSMUSG00000015290	ENSMUSG00000015290.16	Ubl4a	2	3	0.666667	157	243	114
ENSMUSG00000015291	ENSMUSG00000015291.11	Gdi1	1	10	0.1	1137	158	158	434	259	814	787	255	103	94
ENSMUSG00000015305	ENSMUSG00000015305.7	Sash1	2	19	0.105263	35232	35885	116	24639	3126	2037	3577	23757	5143	4948	1484	1924	830	1044	702	5611	3159	1338	2097
ENSMUSG00000015312	ENSMUSG00000015312.10	Gadd45b	2	3	0.666667	88	479	281
ENSMUSG00000015314	ENSMUSG00000015314.11	Slamf6	1	8	0.125	16306	2028	1269	336	914	2155	6302	617
ENSMUSG00000015316	ENSMUSG00000015316.12	Slamf1	3	6	0.5	7480	1957	10561	4259	5774	1334
ENSMUSG00000015335	ENSMUSG00000015335.17	Zdhhc12	1	4	0.25	905	339	154	100
ENSMUSG00000015337	ENSMUSG00000015337.6	Endog	1	2	0.5	775	739
ENSMUSG00000015340	ENSMUSG00000015340.11	Cybb	3	12	0.25	2027	1328	8599	1680	1357	2774	948	2694	1982	1868	2513	1551
ENSMUSG00000015341	ENSMUSG00000015341.18	Golga7	1	4	0.25	6272	4284	1069	2099
ENSMUSG00000015342	ENSMUSG00000015342.7	Xk	2	2	1	8762	26657
ENSMUSG00000015354	ENSMUSG00000015354.9	Pcolce2	2	8	0.25	778	31244	8084	3063	5016	6020	1679	174
ENSMUSG00000015355	ENSMUSG00000015355.14	Cd48	1	3	0.333333	13497	3417	5147
ENSMUSG00000015357	ENSMUSG00000015357.11	Clpx	3	13	0.230769	5335	1783	6502	1529	1786	4504	508	1169	2067	1560	1363	2482	2925
ENSMUSG00000015363	ENSMUSG00000015363.14	Trabd	1	9	0.111111	4838	308	519	533	1906	94	231	79	118
ENSMUSG00000015365	ENSMUSG00000015365.16	Mov10l1	22	26	0.846154	2453	2687	5256	922	1030	472	384	1364	4956	1218	267	1814	3689	478	5954	2011	724	690	1490	954	1631	20170	6421	741	146	185
ENSMUSG00000015377	ENSMUSG00000015377.11	Dennd6b	1	19	0.0526316	5190	73	520	723	557	83	89	250	698	88	97	136	326	101	124	346	73	95	82
ENSMUSG00000015396	ENSMUSG00000015396.5	Cd83	2	4	0.5	95	12065	1873	1848
ENSMUSG00000015401	ENSMUSG00000015401.13	Cltrn	4	6	0.666667	1231	358	4128	11014	2235	9676
ENSMUSG00000015405	ENSMUSG00000015405.16	Ace2	2	18	0.111111	990	12203	3297	1257	2762	1404	1538	3782	1609	2558	1561	1088	428	1492	2887	2065	2925	1665
ENSMUSG00000015437	ENSMUSG00000015437.6	Gzmb	1	4	0.25	860	372	136	619
ENSMUSG00000015441	ENSMUSG00000015441.5	Gzmf	1	4	0.25	4243	403	192	398
ENSMUSG00000015443	ENSMUSG00000015443.10	Gzmn	1	5	0.2	5431	1041	444	203	728
ENSMUSG00000015452	ENSMUSG00000015452.15	Ager	7	10	0.7	195	132	157	102	91	90	519	213	117	85
ENSMUSG00000015461	ENSMUSG00000015461.16	Atf6b	5	17	0.294118	334	479	279	449	1047	113	84	134	442	82	726	161	117	206	131	105	465
ENSMUSG00000015467	ENSMUSG00000015467.15	Egfl8	1	8	0.125	620	165	100	89	143	78	78	195
ENSMUSG00000015468	ENSMUSG00000015468.15	Notch4	18	29	0.62069	791	90	1573	474	106	87	1162	1507	645	68	948	1154	198	849	242	561	379	2787	206	907	427	95	407	149	140	775	317	442	159
ENSMUSG00000015474	ENSMUSG00000015474.17	Ppt2	6	7	0.857143	192	527	91	2522	95	5132	176
ENSMUSG00000015476	ENSMUSG00000015476.7	Prrt1	1	3	0.333333	928	598	128
ENSMUSG00000015478	ENSMUSG00000015478.14	Rnf5	1	5	0.2	1024	93	96	75	74
ENSMUSG00000015484	ENSMUSG00000015484.4	Fam163a	1	4	0.25	68767	6375	1220	641
ENSMUSG00000015488	ENSMUSG00000015488.15	Cacfd1	1	4	0.25	3987	1318	2763	407
ENSMUSG00000015501	ENSMUSG00000015501.11	Hivep2	1	9	0.111111	99885	50834	8851	796	941	5490	2680	716	4957
ENSMUSG00000015519	ENSMUSG00000015519.13	2310057J18Rik	4	5	0.8	1977	1322	834	7397	1170
ENSMUSG00000015522	ENSMUSG00000015522.19	Arnt	1	21	0.047619	13810	4101	7747	6371	3339	4148	1327	4012	493	2932	1010	2255	1031	1085	178	298	174	367	2527	586	690
ENSMUSG00000015533	ENSMUSG00000015533.10	Itga2	1	29	0.0344828	31343	13725	2052	3390	254	2779	2011	235	1727	2627	1148	848	1842	708	2897	2594	2138	538	385	1618	471	86	4280	1264	2006	2304	3829	2286	527
ENSMUSG00000015536	ENSMUSG00000015536.15	Mocs2	2	5	0.4	2478	3620	516	796	2007
ENSMUSG00000015542	ENSMUSG00000015542.18	Nat9	2	6	0.333333	281	1632	380	798	175	89
ENSMUSG00000015568	ENSMUSG00000015568.17	Lpl	1	9	0.111111	6602	4991	1852	923	703	2575	1610	953	2120
ENSMUSG00000015575	ENSMUSG00000015575.16	Atp6v0e	2	3	0.666667	6099	11753	773
ENSMUSG00000015579	ENSMUSG00000015579.6	Nkx2-5	1	1	1	1377
ENSMUSG00000015597	ENSMUSG00000015597.18	Zfp318	2	9	0.222222	2381	9798	1335	2642	2949	2934	460	493	242
ENSMUSG00000015599	ENSMUSG00000015599.10	Ttbk1	13	14	0.928571	3114	3901	839	182	999	247	435	80	3037	2712	180	2531	19408	604
ENSMUSG00000015605	ENSMUSG00000015605.7	Srf	2	6	0.333333	1501	1767	510	864	332	257
ENSMUSG00000015619	ENSMUSG00000015619.11	Gata3	4	5	0.8	420	2426	5482	5540	4440
ENSMUSG00000015627	ENSMUSG00000015627.6	Gata5	2	5	0.4	1354	3863	459	280	334
ENSMUSG00000015647	ENSMUSG00000015647.10	Lama5	2	78	0.025641	4112	12854	948	83	110	4217	112	91	123	200	2167	82	99	86	76	491	238	97	84	452	159	148	183	76	72	310	76	417	81	161	401	358	83	338	178	182	103	208	86	596	652	174	325	98	269	194	89	596	80	182	757	186	283	143	214	94	298	606	73	80	114	79	165	73	115	81	77	111	118	91	92	72	109	90	83	80	95	123
ENSMUSG00000015652	ENSMUSG00000015652.10	Steap1	1	4	0.25	6306	1963	389	3122
ENSMUSG00000015653	ENSMUSG00000015653.14	Steap2	1	5	0.2	10962	236	4689	1311	2144
ENSMUSG00000015656	ENSMUSG00000015656.18	Hspa8	1	8	0.125	569	290	115	82	210	222	99	236
ENSMUSG00000015659	ENSMUSG00000015659.13	Serac1	1	16	0.0625	5371	2285	944	1364	1638	736	1593	3287	1182	3445	4775	870	664	949	3042	1394
ENSMUSG00000015665	ENSMUSG00000015665.9	Awat1	5	6	0.833333	1056	253	798	618	1652	188
ENSMUSG00000015668	ENSMUSG00000015668.14	Pdzd11	4	6	0.666667	498	409	205	572	218	155
ENSMUSG00000015671	ENSMUSG00000015671.12	Psma2	5	7	0.714286	2696	648	2432	1300	2791	1531	88
ENSMUSG00000015672	ENSMUSG00000015672.5	Mrpl32	1	2	0.5	1287	682
ENSMUSG00000015697	ENSMUSG00000015697.15	Setdb1	14	21	0.666667	824	1240	4668	1743	874	179	1015	3679	192	1021	96	874	1080	8431	711	793	113	259	876	236	114
ENSMUSG00000015702	ENSMUSG00000015702.14	Anxa9	11	12	0.916667	258	373	2781	206	240	944	159	476	133	90	2793	384
ENSMUSG00000015709	ENSMUSG00000015709.10	Arnt2	1	18	0.0555556	48186	6986	6964	3386	32766	5613	311	18946	1646	1821	6610	6423	810	2230	2257	635	10890	1211
ENSMUSG00000015711	ENSMUSG00000015711.9	Prune1	1	7	0.142857	13261	2610	1641	1222	2876	1054	2599
ENSMUSG00000015714	ENSMUSG00000015714.12	Cers2	1	10	0.1	4716	406	182	129	88	188	163	167	86	175
ENSMUSG00000015721	ENSMUSG00000015721.19	Nlrp5	1	15	0.0666667	18146	606	2597	591	1727	3289	3933	2510	2353	2465	3329	3422	1954	1971	3621
ENSMUSG00000015733	ENSMUSG00000015733.14	Capza2	1	9	0.111111	11359	1419	4051	2068	728	3496	1270	2881	181
ENSMUSG00000015745	ENSMUSG00000015745.10	Plekho1	2	5	0.4	102	3243	589	541	1167
ENSMUSG00000015747	ENSMUSG00000015747.6	Vps45	14	14	1	567	3880	4651	992	111	535	3423	371	803	7514	778	1651	11265	19457
ENSMUSG00000015748	ENSMUSG00000015748.14	Prpf3	9	15	0.6	2111	1750	2501	1066	169	2143	572	3436	4112	670	176	1151	247	1130	1595
ENSMUSG00000015749	ENSMUSG00000015749.13	Anp32e	5	6	0.833333	4258	717	2125	686	6267	818
ENSMUSG00000015750	ENSMUSG00000015750.16	Aph1a	1	6	0.166667	537	151	231	147	391	333
ENSMUSG00000015755	ENSMUSG00000015755.17	Tab2	1	6	0.166667	30928	4070	7565	205	961	2469
ENSMUSG00000015757	ENSMUSG00000015757.11	Ppil4	12	12	1	2623	85	1896	539	995	1084	994	2986	2248	2979	4205	6140
ENSMUSG00000015759	ENSMUSG00000015759.12	Cnih1	1	5	0.2	4002	238	3600	1080	2339
ENSMUSG00000015766	ENSMUSG00000015766.15	Eps8	1	21	0.047619	57559	52016	1627	9025	995	130	4175	540	2636	2245	2279	350	1980	2886	3560	4744	809	9142	6494	1260	3022
ENSMUSG00000015776	ENSMUSG00000015776.13	Med22	3	3	1	1219	691	2099
ENSMUSG00000015787	ENSMUSG00000015787.16	Abo	1	5	0.2	7667	613	1641	483	2081
ENSMUSG00000015790	ENSMUSG00000015790.17	Surf1	4	8	0.5	250	225	81	536	459	99	254	71
ENSMUSG00000015804	ENSMUSG00000015804.15	Med28	1	3	0.333333	1951	919	1618
ENSMUSG00000015806	ENSMUSG00000015806.13	Qdpr	4	6	0.666667	2338	2832	1069	4043	1358	3164
ENSMUSG00000015812	ENSMUSG00000015812.9	Gnrh1	3	3	1	1013	1322	1351
ENSMUSG00000015829	ENSMUSG00000015829.14	Tnr	1	22	0.0454545	213295	112374	1411	5743	2769	2312	4227	5822	10477	1196	549	1117	907	2578	2832	595	1159	15517	1744	4311	4158	666
ENSMUSG00000015837	ENSMUSG00000015837.16	Sqstm1	5	7	0.714286	2636	184	105	1056	2988	219	1451
ENSMUSG00000015839	ENSMUSG00000015839.7	Nfe2l2	1	4	0.25	24934	585	775	360
ENSMUSG00000015843	ENSMUSG00000015843.11	Rxrg	1	9	0.111111	14903	10976	2219	3490	107	1155	1787	1173	3320
ENSMUSG00000015846	ENSMUSG00000015846.16	Rxra	1	9	0.111111	11825	3488	560	6668	3530	1781	1843	1470	1674
ENSMUSG00000015850	ENSMUSG00000015850.12	Adamtsl4	1	17	0.0588235	2150	439	260	121	222	961	353	219	124	101	162	249	226	1582	100	272	141
ENSMUSG00000015852	ENSMUSG00000015852.14	Fcrls	6	7	0.857143	1245	2546	218	1249	397	3875	1039
ENSMUSG00000015854	ENSMUSG00000015854.8	Cd5l	2	5	0.4	2846	4878	1430	569	1434
ENSMUSG00000015869	ENSMUSG00000015869.18	Prpsap1	3	9	0.333333	1877	2182	6044	1011	409	712	4187	620	621
ENSMUSG00000015879	ENSMUSG00000015879.9	Fam184b	1	15	0.0666667	54352	1045	1160	785	7209	18014	1888	10714	1221	1031	1920	3318	1317	773	927
ENSMUSG00000015880	ENSMUSG00000015880.14	Ncapg	11	20	0.55	886	1049	1856	265	1095	450	1605	1360	1400	271	5405	1138	2921	1330	413	1727	217	304	2296	937
ENSMUSG00000015882	ENSMUSG00000015882.19	Lcorl	1	7	0.142857	61988	18793	898	28084	11231	7988	20976
ENSMUSG00000015889	ENSMUSG00000015889.9	Lta4h	1	18	0.0555556	6148	1362	3014	1435	1058	1591	219	1611	472	487	933	1432	338	3458	2189	1463	629	1596
ENSMUSG00000015890	ENSMUSG00000015890.3	Amdhd1	5	8	0.625	2468	569	1959	2684	3756	310	1186	1343
ENSMUSG00000015932	ENSMUSG00000015932.9	Dstn	1	3	0.333333	22737	1259	2098
ENSMUSG00000015937	ENSMUSG00000015937.16	Macroh2a1	2	8	0.25	6864	23281	389	8067	6266	5472	901	8727
ENSMUSG00000015942	ENSMUSG00000015942.10	Gtf2ird2	1	15	0.0666667	6921	1375	2069	1446	642	4127	780	988	3422	2052	2255	1777	831	490	1466
ENSMUSG00000015943	ENSMUSG00000015943.12	Bola1	2	3	0.666667	210	427	270
ENSMUSG00000015944	ENSMUSG00000015944.10	Castor2	1	8	0.125	25720	9208	235	392	821	303	489	98
ENSMUSG00000015947	ENSMUSG00000015947.11	Fcgr1	3	5	0.6	365	1008	5020	890	1189
ENSMUSG00000015950	ENSMUSG00000015950.14	Ncf1	7	10	0.7	1340	549	135	508	787	331	1722	606	506	119
ENSMUSG00000015957	ENSMUSG00000015957.13	Wnt11	3	6	0.5	713	2786	7183	564	2775	2593
ENSMUSG00000015961	ENSMUSG00000015961.9	Adss	1	12	0.0833333	11213	778	1155	5963	248	794	1879	1348	806	1118	2120	3357
ENSMUSG00000015962	ENSMUSG00000015962.6	1700016C15Rik	4	5	0.8	3513	7442	2163	9489	136
ENSMUSG00000015966	ENSMUSG00000015966.18	Il17rb	1	10	0.1	1857	686	1619	588	1146	1482	341	991	1139	819
ENSMUSG00000015968	ENSMUSG00000015968.19	Cacna1d	3	48	0.0625	1975	3736	149934	12537	4714	435	7145	28578	5423	6836	1318	3829	1237	85	3802	2673	490	779	592	2973	3353	2057	1737	1211	81	1367	1453	1961	1493	5412	6825	412	3026	1548	1707	555	123	2768	951	4820	13476	709	1109	1113	1599	1871	2128	399
ENSMUSG00000015970	ENSMUSG00000015970.20	Chdh	1	7	0.142857	21851	899	724	860	503	419	559
ENSMUSG00000015971	ENSMUSG00000015971.6	Actr8	13	13	1	4010	1260	1785	246	471	203	837	610	611	903	623	1205	12845
ENSMUSG00000015980	ENSMUSG00000015980.15	Lrrc27	8	10	0.8	1407	3268	3035	2136	2259	1558	2136	6573	1587	3920
ENSMUSG00000015981	ENSMUSG00000015981.13	Stk32c	1	11	0.0909091	46968	15795	2125	854	86	301	569	1303	92	13684	897
ENSMUSG00000015994	ENSMUSG00000015994.11	Fnta	6	8	0.75	1825	2265	1320	2351	2622	3383	1029	204
ENSMUSG00000016018	ENSMUSG00000016018.5	Mtrex	1	26	0.0384615	5462	1203	1729	866	3058	1165	2065	995	818	1778	1919	1476	1824	2582	3141	3412	540	3715	569	3466	1957	4437	1783	1534	3783	1015
ENSMUSG00000016024	ENSMUSG00000016024.10	Lbp	3	14	0.214286	1887	805	3743	524	3320	2071	500	1614	2394	1030	453	1246	765	3483
ENSMUSG00000016028	ENSMUSG00000016028.12	Celsr1	1	34	0.0294118	50941	15295	2901	850	17853	1406	319	1091	5374	928	554	539	310	902	315	872	635	506	1194	1730	807	2112	2094	8844	1567	396	1386	514	389	249	184	442	240	231
ENSMUSG00000016087	ENSMUSG00000016087.14	Fli1	1	8	0.125	64417	10722	4230	9052	22159	1842	1906	1746
ENSMUSG00000016128	ENSMUSG00000016128.15	Stard13	1	13	0.0769231	94433	2592	19382	9644	1374	1072	6896	4561	613	845	468	2815	2346
ENSMUSG00000016150	ENSMUSG00000016150.16	Tenm1	3	31	0.0967742	92740	1522	135003	37787	50509	21788	1459	5088	3209	3217	83620	2192	1843	10233	19952	5677	4782	19557	6428	9042	5585	34047	29775	1404	19231	1033	11378	5884	828	521	1760
ENSMUSG00000016179	ENSMUSG00000016179.12	Camk1g	1	12	0.0833333	8041	2165	3327	1222	840	1548	1265	636	1468	234	609	129
ENSMUSG00000016181	ENSMUSG00000016181.11	Utp25	11	11	1	513	944	4458	1543	1285	1897	489	2479	121	602	5970
ENSMUSG00000016194	ENSMUSG00000016194.15	Hsd11b1	4	5	0.8	712	693	110	16465	1393
ENSMUSG00000016200	ENSMUSG00000016200.15	Syt14	5	8	0.625	8605	40087	1806	2958	46960	2186	28536	4131
ENSMUSG00000016206	ENSMUSG00000016206.7	H2-M3	3	7	0.428571	187	206	995	103	966	114	256
ENSMUSG00000016239	ENSMUSG00000016239.12	Lonrf3	5	10	0.5	3116	2577	6288	775	8269	2725	2082	1281	957	3008
ENSMUSG00000016252	ENSMUSG00000016252.8	Atp5e	1	2	0.5	1335	1278
ENSMUSG00000016253	ENSMUSG00000016253.13	Nelfcd	1	14	0.0714286	4070	178	1276	747	329	171	476	457	373	659	289	76	187	84
ENSMUSG00000016255	ENSMUSG00000016255.6	Tubb1	1	3	0.333333	4855	824	103
ENSMUSG00000016256	ENSMUSG00000016256.11	Ctsz	2	5	0.4	421	4497	4281	312	595
ENSMUSG00000016257	ENSMUSG00000016257.16	Prelid3b	1	5	0.2	3326	949	1287	111	789
ENSMUSG00000016262	ENSMUSG00000016262.15	Sertad4	1	3	0.333333	4299	1085	2535
ENSMUSG00000016283	ENSMUSG00000016283.14	H2-M2	3	4	0.75	198	218	735	121
ENSMUSG00000016308	ENSMUSG00000016308.14	Ube2a	1	7	0.142857	71590	1257	181	375	6464	852	324
ENSMUSG00000016319	ENSMUSG00000016319.4	Slc25a5	1	3	0.333333	1001	406	510
ENSMUSG00000016327	ENSMUSG00000016327.10	Atp1b4	1	7	0.142857	4181	3872	237	4148	1093	2143	711
ENSMUSG00000016344	ENSMUSG00000016344.15	Ppdpf	3	4	0.75	95	72	117	81
ENSMUSG00000016346	ENSMUSG00000016346.18	Kcnq2	1	16	0.0625	20067	940	333	937	2214	557	4040	1215	3023	3570	4657	3668	663	474	4512	557
ENSMUSG00000016349	ENSMUSG00000016349.11	Eef1a2	4	7	0.571429	1242	1432	570	1714	986	843	491
ENSMUSG00000016356	ENSMUSG00000016356.19	Col20a1	27	36	0.75	2406	3303	275	234	831	518	463	730	174	414	958	85	409	432	216	189	395	172	985	977	3221	278	331	70	646	770	3636	73	100	426	864	567	80	80	397	986
ENSMUSG00000016382	ENSMUSG00000016382.16	Pls3	1	15	0.0666667	10625	10203	478	2533	783	931	758	226	2865	948	1015	454	2180	198	4062
ENSMUSG00000016386	ENSMUSG00000016386.16	Mpped2	4	6	0.666667	5466	45164	38751	77629	3051	2179
ENSMUSG00000016409	ENSMUSG00000016409.5	Nkap	2	8	0.25	3602	5453	169	2784	1897	89	992	4736
ENSMUSG00000016427	ENSMUSG00000016427.8	Ndufa1	2	2	1	1025	2132
ENSMUSG00000016458	ENSMUSG00000016458.16	Wt1	5	9	0.555556	5495	341	9580	979	19132	3396	2065	802	2204
ENSMUSG00000016477	ENSMUSG00000016477.19	E2f3	1	6	0.166667	65074	1318	1571	3327	2075	1027
ENSMUSG00000016481	ENSMUSG00000016481.16	Cr1l	4	9	0.444444	1178	583	5371	5809	2637	2258	1218	4157	2910
ENSMUSG00000016487	ENSMUSG00000016487.16	Ppfibp1	1	27	0.037037	50222	37614	1341	12264	1801	790	2952	1684	1380	1246	1191	3578	3969	775	1535	3703	2640	278	1712	694	104	3064	517	1027	2064	345	165
ENSMUSG00000016493	ENSMUSG00000016493.14	Cd46	10	10	1	5818	656	1696	768	4745	2096	7341	3403	2274	20339
ENSMUSG00000016494	ENSMUSG00000016494.10	Cd34	1	7	0.142857	8794	1298	1374	7397	236	203	705
ENSMUSG00000016495	ENSMUSG00000016495.13	Plgrkt	3	5	0.6	869	2413	7142	574	1354
ENSMUSG00000016496	ENSMUSG00000016496.8	Cd274	3	6	0.5	4947	1038	6404	1887	1497	1246
ENSMUSG00000016498	ENSMUSG00000016498.11	Pdcd1lg2	4	4	1	14791	8383	8276	15915
ENSMUSG00000016503	ENSMUSG00000016503.19	Gtf3a	1	8	0.125	1557	553	590	764	426	540	1046	184
ENSMUSG00000016510	ENSMUSG00000016510.12	Mtif3	1	3	0.333333	4435	1880	971
ENSMUSG00000016520	ENSMUSG00000016520.8	Lnx2	1	9	0.111111	33919	8510	204	3419	896	668	2623	4186	950
ENSMUSG00000016524	ENSMUSG00000016524.13	Il19	3	5	0.6	748	118	2871	843	1731
ENSMUSG00000016526	ENSMUSG00000016526.9	Dyrk3	2	2	1	1708	6014
ENSMUSG00000016528	ENSMUSG00000016528.11	Mapkapk2	1	9	0.111111	38526	206	271	380	529	350	399	89	523
ENSMUSG00000016529	ENSMUSG00000016529.6	Il10	4	4	1	887	305	1007	1621
ENSMUSG00000016534	ENSMUSG00000016534.16	Lamp2	8	8	1	14108	1680	4576	3334	809	5491	931	21985
ENSMUSG00000016541	ENSMUSG00000016541.11	Atxn10	9	11	0.818182	22873	5631	9962	1125	6201	4006	4481	1590	44595	24114	453
ENSMUSG00000016552	ENSMUSG00000016552.14	Foxred2	5	8	0.625	477	2054	721	158	3450	1094	1268	2186
ENSMUSG00000016554	ENSMUSG00000016554.10	Eif3d	1	14	0.0714286	2093	235	736	535	471	1122	750	694	607	508	102	1517	158	389
ENSMUSG00000016559	ENSMUSG00000016559.15	H3f3b	1	5	0.2	2400	586	359	103	89
ENSMUSG00000016619	ENSMUSG00000016619.11	Nup50	3	7	0.428571	3717	1925	4079	1145	1963	789	1169
ENSMUSG00000016624	ENSMUSG00000016624.16	Phf21b	2	12	0.166667	860	46580	2955	1174	4759	1243	2188	1161	1954	353	185	3615
ENSMUSG00000016626	ENSMUSG00000016626.11	Nlrp14	1	10	0.1	14077	425	1475	1646	3310	865	1216	3425	934	459
ENSMUSG00000016637	ENSMUSG00000016637.8	Ift27	1	6	0.166667	5776	783	1036	709	847	4481
ENSMUSG00000016664	ENSMUSG00000016664.17	Pacsin2	1	10	0.1	62459	9209	1842	1752	1677	1554	3103	1955	488	1268
ENSMUSG00000016756	ENSMUSG00000016756.18	Cmah	2	16	0.125	18965	21413	213	5175	6137	1549	4421	359	931	2364	17621	3132	3882	2434	1671	1127
ENSMUSG00000016757	ENSMUSG00000016757.12	Ttll12	1	13	0.0769231	3400	2677	1269	89	2118	2193	106	265	1021	345	1364	749	698
ENSMUSG00000016758	ENSMUSG00000016758.5	Bik	1	4	0.25	13953	1622	416	435
ENSMUSG00000016763	ENSMUSG00000016763.16	Scube1	3	22	0.136364	2837	18303	26377	17754	4740	2424	12834	3910	5170	1309	6420	278	856	1366	1737	1579	1264	860	2064	1277	426	740
ENSMUSG00000016831	ENSMUSG00000016831.13	Tox4	3	9	0.333333	155	164	5770	826	311	3229	633	301	517
ENSMUSG00000016833	ENSMUSG00000016833.15	Mrps18c	2	5	0.4	691	2294	1061	859	302
ENSMUSG00000016918	ENSMUSG00000016918.16	Sulf1	2	21	0.0952381	35909	57390	316	10067	8174	2522	9314	889	1847	265	1118	14013	2029	1217	477	945	1140	5270	93	2305	8018
ENSMUSG00000016921	ENSMUSG00000016921.15	Srsf6	2	5	0.4	216	1283	103	365	100
ENSMUSG00000016933	ENSMUSG00000016933.18	Plcg1	2	33	0.0606061	373	15741	106	154	2633	95	209	162	78	202	88	73	610	88	78	79	273	77	78	799	722	225	247	688	1324	131	76	948	110	93	90	12604	762
ENSMUSG00000016940	ENSMUSG00000016940.19	Kctd2	3	4	0.75	1476	2392	2857	1751
ENSMUSG00000016942	ENSMUSG00000016942.7	Tmprss6	10	17	0.588235	3082	3730	737	516	273	4311	632	1240	206	5667	360	806	1071	250	1123	1537	235
ENSMUSG00000016946	ENSMUSG00000016946.7	Kctd5	1	5	0.2	12825	929	1385	1690	6480
ENSMUSG00000016982	ENSMUSG00000016982.7	Pom121l2	NA	0	NA
ENSMUSG00000016984	ENSMUSG00000016984.8	Etaa1	5	5	1	859	249	4364	207	5256
ENSMUSG00000016995	ENSMUSG00000016995.18	Matn4	7	10	0.7	2528	744	673	2445	99	94	3215	101	2941	78
ENSMUSG00000016998	ENSMUSG00000016998.3	Svs4	2	2	1	871	906
ENSMUSG00000017000	ENSMUSG00000017000.3	Svs6	3	3	1	462	89	617
ENSMUSG00000017002	ENSMUSG00000017002.15	Slpi	1	3	0.333333	575	425	562
ENSMUSG00000017003	ENSMUSG00000017003.8	Svs3a	2	2	1	222	811
ENSMUSG00000017004	ENSMUSG00000017004.8	Svs5	2	2	1	444	585
ENSMUSG00000017007	ENSMUSG00000017007.10	Rbpjl	9	11	0.818182	1140	1192	1852	182	267	1717	382	129	2680	168	90
ENSMUSG00000017009	ENSMUSG00000017009.4	Sdc4	1	4	0.25	11776	1460	591	2655
ENSMUSG00000017049	ENSMUSG00000017049.5	Ccdc70	1	1	1	2392
ENSMUSG00000017057	ENSMUSG00000017057.10	Il13ra1	1	10	0.1	14369	3819	2221	8128	2613	4487	281	2906	3428	13186
ENSMUSG00000017064	ENSMUSG00000017064.5	Prl5a1	2	4	0.5	2797	3081	1095	1094
ENSMUSG00000017119	ENSMUSG00000017119.21	Nbr1	4	23	0.173913	1402	1711	299	3227	851	1845	2309	877	414	684	1136	647	82	1495	468	484	235	130	1821	886	784	680	2547
ENSMUSG00000017132	ENSMUSG00000017132.18	Cyth1	1	13	0.0769231	54741	1153	6570	260	328	977	968	433	4923	6322	1655	35641	921
ENSMUSG00000017144	ENSMUSG00000017144.9	Rnd3	2	4	0.5	413	10978	2918	1537
ENSMUSG00000017146	ENSMUSG00000017146.13	Brca1	2	22	0.0909091	2655	8980	4375	1500	1779	925	1155	1713	1361	822	4989	4421	2620	1690	2545	2758	448	3977	4327	1297	261	1946
ENSMUSG00000017165	ENSMUSG00000017165.2	Gast	1	2	0.5	2019	111
ENSMUSG00000017167	ENSMUSG00000017167.7	Cntnap1	18	23	0.782609	906	87	382	89	375	494	672	660	256	393	123	330	127	84	269	493	294	1222	137	1135	152	109	455
ENSMUSG00000017176	ENSMUSG00000017176.18	Nt5c3b	4	8	0.5	116	574	98	3799	1370	1614	1640	1127
ENSMUSG00000017188	ENSMUSG00000017188.4	Coa3	1	1	1	261
ENSMUSG00000017195	ENSMUSG00000017195.16	Zpbp2	6	7	0.857143	120	949	1239	566	717	1928	531
ENSMUSG00000017204	ENSMUSG00000017204.5	Gsdma	3	11	0.272727	1617	176	2987	972	464	365	537	660	475	2152	227
ENSMUSG00000017210	ENSMUSG00000017210.15	Med24	3	26	0.115385	384	87	9758	247	354	144	1183	132	375	513	596	282	773	478	1232	407	319	112	305	1780	237	201	347	776	254	102
ENSMUSG00000017211	ENSMUSG00000017211.15	Gsdma2	7	10	0.7	402	1761	203	1192	967	470	2238	467	1618	215
ENSMUSG00000017221	ENSMUSG00000017221.15	Psmd3	4	11	0.363636	2544	261	1606	2648	262	2363	81	106	229	1069	109
ENSMUSG00000017264	ENSMUSG00000017264.17	Exosc10	17	24	0.708333	969	1328	1170	301	142	708	193	376	460	884	1931	135	1685	2420	141	88	2424	245	2193	875	901	571	594	449
ENSMUSG00000017286	ENSMUSG00000017286.16	Glod4	8	8	1	2632	1300	1638	3143	402	584	93	10990
ENSMUSG00000017288	ENSMUSG00000017288.16	Vps53	4	21	0.190476	4705	8378	2334	25403	1993	1670	12812	3712	460	2976	11852	9671	9536	1147	4024	526	9545	3686	14407	1270	482
ENSMUSG00000017291	ENSMUSG00000017291.14	Taok1	1	19	0.0526316	21713	5427	946	1357	1653	1763	1997	5767	2000	3242	308	4043	1654	2672	1396	3743	3451	1388	1725
ENSMUSG00000017299	ENSMUSG00000017299.14	Dnttip1	3	12	0.25	548	685	6550	3181	224	264	1192	3771	93	1879	2474	100
ENSMUSG00000017300	ENSMUSG00000017300.10	Tnnc2	1	5	0.2	1435	88	98	122	138
ENSMUSG00000017307	ENSMUSG00000017307.17	Acot8	3	5	0.6	1556	3051	3910	472	1974
ENSMUSG00000017309	ENSMUSG00000017309.12	Cd300lg	6	7	0.857143	1338	2762	655	1502	1675	2940	503
ENSMUSG00000017310	ENSMUSG00000017310.8	Spint4	1	3	0.333333	1480	458	1264
ENSMUSG00000017311	ENSMUSG00000017311.16	Pyy	1	3	0.333333	388	108	100
ENSMUSG00000017314	ENSMUSG00000017314.13	Mpp2	2	11	0.181818	1557	15931	125	878	805	90	85	243	526	217	927
ENSMUSG00000017316	ENSMUSG00000017316.14	Ppy	1	3	0.333333	554	237	99
ENSMUSG00000017344	ENSMUSG00000017344.5	Vtn	6	7	0.857143	89	78	79	167	109	726	213
ENSMUSG00000017376	ENSMUSG00000017376.16	Nlk	1	10	0.1	69102	8246	27285	1492	2226	3444	8395	2409	668	2495
ENSMUSG00000017386	ENSMUSG00000017386.11	Traf4	1	6	0.166667	2864	759	69	92	84	244
ENSMUSG00000017390	ENSMUSG00000017390.16	Aldoc	1	8	0.125	1167	90	93	85	119	229	118	127
ENSMUSG00000017400	ENSMUSG00000017400.11	Stac2	1	10	0.1	9106	625	137	949	90	103	619	272	341	1548
ENSMUSG00000017404	ENSMUSG00000017404.13	Rpl19	3	5	0.6	832	416	926	259	385
ENSMUSG00000017405	ENSMUSG00000017405.15	Nek8	1	14	0.0714286	3429	241	208	812	137	78	84	929	282	729	205	101	154	372
ENSMUSG00000017412	ENSMUSG00000017412.16	Cacnb4	2	13	0.153846	459	197916	2706	5255	2156	1330	215	929	8900	3579	1823	12878	2136
ENSMUSG00000017417	ENSMUSG00000017417.15	Plxdc1	2	13	0.153846	7556	21915	254	575	531	768	12974	2201	4494	1635	3737	2460	1205
ENSMUSG00000017418	ENSMUSG00000017418.15	Arl5b	1	5	0.2	12564	1620	3156	1754	1142
ENSMUSG00000017421	ENSMUSG00000017421.19	Zfp207	1	11	0.0909091	2407	1772	1037	109	443	1509	433	1091	1109	570	128
ENSMUSG00000017428	ENSMUSG00000017428.17	Psmd11	5	13	0.384615	2949	6444	6866	600	10268	4161	1870	2342	4725	455	207	774	115
ENSMUSG00000017446	ENSMUSG00000017446.15	C1qtnf1	1	3	0.333333	15123	2650	1160
ENSMUSG00000017453	ENSMUSG00000017453.5	Pipox	2	7	0.285714	1406	8119	467	365	340	541	246
ENSMUSG00000017466	ENSMUSG00000017466.10	Timp2	1	4	0.25	34751	2581	6718	6679
ENSMUSG00000017478	ENSMUSG00000017478.16	Zc3h18	4	18	0.222222	6599	2857	746	10053	269	676	2428	1442	3912	719	2512	298	210	1286	112	394	2085	343
ENSMUSG00000017485	ENSMUSG00000017485.12	Top2b	1	35	0.0285714	17335	1239	1543	1118	971	1279	3179	2074	83	2053	685	144	982	263	6233	272	86	1421	220	476	2030	728	441	145	2563	239	1301	1809	217	1757	875	1576	3008	738	866
ENSMUSG00000017491	ENSMUSG00000017491.10	Rarb	3	7	0.428571	26295	39338	65095	6767	1475	730	1897
ENSMUSG00000017493	ENSMUSG00000017493.13	Igfbp4	1	3	0.333333	6380	722	2216
ENSMUSG00000017499	ENSMUSG00000017499.16	Cdc6	9	11	0.818182	317	1356	106	610	595	1609	1073	1765	2184	1267	302
ENSMUSG00000017548	ENSMUSG00000017548.16	Suz12	4	15	0.266667	2017	81	3247	8387	2995	2720	1547	4442	2307	2640	166	485	3193	660	1758
ENSMUSG00000017550	ENSMUSG00000017550.15	Atad5	14	22	0.636364	4318	1930	2264	1306	1351	2912	2044	726	423	1339	1177	237	941	4658	325	1078	3291	3125	3766	1082	722	105
ENSMUSG00000017561	ENSMUSG00000017561.17	Crlf3	1	7	0.142857	16384	4006	720	1185	1207	7747	854
ENSMUSG00000017588	ENSMUSG00000017588.3	Krt27	5	7	0.714286	653	330	354	84	1742	216	611
ENSMUSG00000017607	ENSMUSG00000017607.10	Tns4	2	12	0.166667	3052	5211	1249	2786	292	1126	146	1391	723	595	224	2079
ENSMUSG00000017615	ENSMUSG00000017615.13	Tnfaip1	1	6	0.166667	5738	788	590	86	529	1984
ENSMUSG00000017631	ENSMUSG00000017631.20	Abr	1	22	0.0454545	113104	22351	7257	6398	3712	4425	569	2113	1946	2458	363	447	1018	2087	346	26526	243	740	851	789	2270	541
ENSMUSG00000017639	ENSMUSG00000017639.14	Rab11fip4	3	14	0.214286	28194	750	60232	2329	687	243	391	258	1062	2922	761	76	928	823
ENSMUSG00000017652	ENSMUSG00000017652.17	Cd40	1	8	0.125	6527	296	235	299	2941	3064	101	873
ENSMUSG00000017664	ENSMUSG00000017664.17	Slc35c2	1	9	0.111111	4180	315	638	700	353	85	2200	659	178
ENSMUSG00000017667	ENSMUSG00000017667.10	Zfp334	2	4	0.5	972	3560	455	804
ENSMUSG00000017670	ENSMUSG00000017670.17	Elmo2	8	19	0.421053	290	200	321	822	2926	1348	1110	3934	2908	3198	276	563	85	369	1214	106	122	690	2058
ENSMUSG00000017677	ENSMUSG00000017677.12	Wsb1	1	8	0.125	3203	2321	2089	1606	2306	275	799	225
ENSMUSG00000017679	ENSMUSG00000017679.17	Ttpal	1	4	0.25	4794	4084	1782	1517
ENSMUSG00000017686	ENSMUSG00000017686.18	Rhot1	1	20	0.05	10934	3586	1601	433	1163	6049	438	7990	453	688	2511	580	1625	1669	704	1840	1573	999	1556	8105
ENSMUSG00000017688	ENSMUSG00000017688.16	Hnf4g	9	9	1	3711	2992	1646	1465	3342	3150	123	1052	4095
ENSMUSG00000017692	ENSMUSG00000017692.9	Rhbdl3	2	8	0.25	1392	16870	3642	6973	1089	5579	9238	6525
ENSMUSG00000017697	ENSMUSG00000017697.4	Ada	1	11	0.0909091	11834	2691	2351	481	1024	552	81	221	1765	473	495
ENSMUSG00000017707	ENSMUSG00000017707.10	Serinc3	1	9	0.111111	5670	2161	2296	2191	1010	1708	1074	1394	673
ENSMUSG00000017713	ENSMUSG00000017713.10	Tha1	1	6	0.166667	1483	503	391	626	118	617
ENSMUSG00000017715	ENSMUSG00000017715.12	Pgs1	1	9	0.111111	10427	2568	1339	635	800	1850	8682	4884	3672
ENSMUSG00000017716	ENSMUSG00000017716.16	Birc5	2	3	0.666667	292	2799	2444
ENSMUSG00000017718	ENSMUSG00000017718.16	Afmid	2	9	0.222222	2072	4175	78	2190	93	126	260	84	600
ENSMUSG00000017720	ENSMUSG00000017720.3	Trp53tg5	3	4	0.75	279	190	1428	593
ENSMUSG00000017721	ENSMUSG00000017721.16	Pigt	9	11	0.818182	108	1751	268	140	562	105	113	827	3704	101	541
ENSMUSG00000017723	ENSMUSG00000017723.12	Wfdc2	4	4	1	503	605	1579	2396
ENSMUSG00000017724	ENSMUSG00000017724.15	Etv4	4	12	0.333333	480	193	215	6820	1648	1072	203	1653	123	188	257	378
ENSMUSG00000017733	ENSMUSG00000017733.5	Eppin	2	3	0.666667	1630	2182	662
ENSMUSG00000017734	ENSMUSG00000017734.16	Dbndd2	3	3	1	1237	179	1430
ENSMUSG00000017737	ENSMUSG00000017737.3	Mmp9	8	12	0.666667	437	218	277	109	180	350	105	1157	101	269	104	1150
ENSMUSG00000017740	ENSMUSG00000017740.18	Slc12a5	1	25	0.04	12683	666	327	830	494	2715	634	2445	223	199	3043	331	304	897	352	1137	1898	1133	170	818	1069	92	345	231	136
ENSMUSG00000017747	ENSMUSG00000017747.14	Ghdc	7	8	0.875	528	292	126	450	95	70	644	259
ENSMUSG00000017754	ENSMUSG00000017754.14	Pltp	7	14	0.5	83	1648	505	1585	80	868	4596	86	1834	92	3897	110	130	285
ENSMUSG00000017756	ENSMUSG00000017756.10	Slc12a7	1	23	0.0434783	20628	430	3398	1229	654	1769	1132	962	338	1064	702	717	405	571	652	438	4317	419	107	2547	813	3454	1170
ENSMUSG00000017760	ENSMUSG00000017760.17	Ctsa	8	15	0.533333	527	179	111	266	89	231	318	705	474	104	99	580	488	114	201
ENSMUSG00000017764	ENSMUSG00000017764.3	Zswim1	1	1	1	1481
ENSMUSG00000017765	ENSMUSG00000017765.18	Slc12a4	1	23	0.0434783	5148	1186	3630	99	1488	1786	143	561	92	250	368	397	1186	240	331	197	650	114	89	97	428	113	101
ENSMUSG00000017767	ENSMUSG00000017767.4	Spata25	1	1	1	370
ENSMUSG00000017774	ENSMUSG00000017774.20	Myo1c	1	31	0.0322581	6727	105	483	88	1451	82	367	84	326	119	205	107	256	2854	80	97	2263	123	480	76	506	97	99	252	566	93	151	82	82	96	358
ENSMUSG00000017776	ENSMUSG00000017776.16	Crk	1	2	0.5	12532	10633
ENSMUSG00000017778	ENSMUSG00000017778.15	Cox7c	2	2	1	731	818
ENSMUSG00000017781	ENSMUSG00000017781.18	Pitpna	7	11	0.636364	3836	5960	5060	244	5369	3040	6936	138	687	5088	586
ENSMUSG00000017801	ENSMUSG00000017801.16	Mlx	7	7	1	224	445	272	228	186	349	1239
ENSMUSG00000017802	ENSMUSG00000017802.15	Retreg3	1	8	0.125	13127	2386	880	792	946	1166	532	387
ENSMUSG00000017817	ENSMUSG00000017817.12	Jph2	2	5	0.4	20772	34023	1489	533	680
ENSMUSG00000017830	ENSMUSG00000017830.16	Dhx58	7	12	0.583333	101	205	224	760	525	134	1764	647	91	989	764	772
ENSMUSG00000017831	ENSMUSG00000017831.9	Rab5a	2	5	0.4	4212	13451	709	1865	5844
ENSMUSG00000017832	ENSMUSG00000017832.3	Hspb9	NA	0	NA
ENSMUSG00000017837	ENSMUSG00000017837.13	Nkiras2	1	3	0.333333	1183	643	809
ENSMUSG00000017843	ENSMUSG00000017843.15	Ppp2r5c	1	13	0.0769231	36538	21384	1409	83	5160	1663	1949	6401	6259	1098	1640	3976	5539
ENSMUSG00000017858	ENSMUSG00000017858.13	Ift52	1	12	0.0833333	4841	850	1893	427	2067	1632	1319	1964	3255	3913	1976	2403
ENSMUSG00000017861	ENSMUSG00000017861.12	Mybl2	1	13	0.0769231	4652	1929	861	1730	3655	4308	1467	831	2011	1704	1010	1727	466
ENSMUSG00000017868	ENSMUSG00000017868.17	Sgk2	13	13	1	3819	1280	889	525	147	933	2015	283	915	4003	779	2491	6026
ENSMUSG00000017897	ENSMUSG00000017897.19	Eya2	5	15	0.333333	9250	17950	2666	1927	25769	2378	8545	6736	22804	7373	1734	2357	707	2066	1708
ENSMUSG00000017922	ENSMUSG00000017922.15	Prl3c1	1	4	0.25	2587	1217	1524	940
ENSMUSG00000017929	ENSMUSG00000017929.14	B4galt5	1	8	0.125	35696	3750	1554	836	743	541	2884	526
ENSMUSG00000017943	ENSMUSG00000017943.16	Gdap1l1	1	5	0.2	7299	1272	2893	837	1968
ENSMUSG00000017950	ENSMUSG00000017950.17	Hnf4a	3	9	0.333333	4157	808	5530	663	3408	1547	1811	2529	909
ENSMUSG00000017969	ENSMUSG00000017969.14	Ptgis	9	9	1	12758	2007	1147	2624	6219	6458	817	296	14748
ENSMUSG00000017978	ENSMUSG00000017978.19	Cadps2	1	29	0.0344828	149829	62021	26982	11816	3913	55178	31154	52719	14753	1745	14079	2018	20255	4854	2462	1803	25129	11232	219	15045	117	5347	1426	7498	11618	104	14522	18313	5529
ENSMUSG00000017999	ENSMUSG00000017999.17	Ddx27	1	20	0.05	2316	1737	193	460	84	1333	2230	1562	1398	100	267	848	123	1672	109	1909	76	181	349	94
ENSMUSG00000018001	ENSMUSG00000018001.19	Cyth3	1	12	0.0833333	61722	1994	440	5503	5049	3522	165	1068	4158	78	84	283
ENSMUSG00000018008	ENSMUSG00000018008.9	Cyth4	1	12	0.0833333	5473	1860	1146	1043	1050	1555	1574	4119	2547	809	455	551
ENSMUSG00000018012	ENSMUSG00000018012.12	Rac3	1	5	0.2	589	206	179	312	138
ENSMUSG00000018040	ENSMUSG00000018040.10	Rrp7a	2	6	0.333333	687	1814	589	1010	329	577
ENSMUSG00000018042	ENSMUSG00000018042.19	Cyb5r3	1	7	0.142857	4227	3770	275	899	399	148	1178
ENSMUSG00000018068	ENSMUSG00000018068.14	Ints2	9	24	0.375	874	538	2985	1176	1615	238	4180	1364	4376	91	1651	1732	1412	1009	2659	2398	1493	2711	4171	1937	295	127	1843	89
ENSMUSG00000018076	ENSMUSG00000018076.13	Med13l	2	30	0.0666667	32475	77442	9790	37511	2746	195	2049	2107	1782	890	916	310	2506	4256	259	2825	2233	453	1453	1052	627	1017	496	85	2253	1117	1361	1867	2022	1302
ENSMUSG00000018102	ENSMUSG00000018102.6	H2bc4	1	1	1	7554
ENSMUSG00000018126	ENSMUSG00000018126.16	Baiap2l2	4	13	0.307692	687	481	519	11829	206	549	8540	272	114	1299	256	340	151
ENSMUSG00000018143	ENSMUSG00000018143.11	Mafk	2	2	1	855	866
ENSMUSG00000018160	ENSMUSG00000018160.16	Med1	6	16	0.375	3770	5261	3533	104	876	5819	1450	674	1495	1732	695	324	2254	2560	101	2467
ENSMUSG00000018166	ENSMUSG00000018166.9	Erbb3	1	27	0.037037	3128	941	575	608	152	107	1013	105	2194	403	402	161	805	188	825	1507	807	138	230	169	229	337	101	87	162	581	159
ENSMUSG00000018167	ENSMUSG00000018167.11	Stard3	1	14	0.0714286	13561	2737	318	121	761	144	214	329	613	116	307	76	974	391
ENSMUSG00000018168	ENSMUSG00000018168.9	Ikzf3	1	7	0.142857	27015	1722	26261	1312	3161	8530	9240
ENSMUSG00000018169	ENSMUSG00000018169.13	Mfng	1	7	0.142857	5827	221	2349	3423	1447	1810	652
ENSMUSG00000018171	ENSMUSG00000018171.10	Vmp1	7	11	0.636364	17861	987	1080	2249	17457	8191	23752	4049	5106	15409	1044
ENSMUSG00000018189	ENSMUSG00000018189.13	Uchl5	3	10	0.3	6489	2100	8041	80	135	1951	1565	1427	2100	4450
ENSMUSG00000018196	ENSMUSG00000018196.19	Glrx2	2	2	1	1889	3335
ENSMUSG00000018199	ENSMUSG00000018199.10	Ro60	1	8	0.125	5894	3615	669	203	4046	803	263	2048
ENSMUSG00000018209	ENSMUSG00000018209.16	Stk4	10	10	1	5265	4036	2736	2231	7733	1532	1120	584	17372	33546
ENSMUSG00000018211	ENSMUSG00000018211.14	Wfdc15b	1	3	0.333333	6004	113	519
ENSMUSG00000018217	ENSMUSG00000018217.13	Pmp22	3	4	0.75	3977	1176	16598	6992
ENSMUSG00000018238	ENSMUSG00000018238.7	Gdf9	1	1	1	2813
ENSMUSG00000018239	ENSMUSG00000018239.10	Zcchc10	2	3	0.666667	2527	3259	1570
ENSMUSG00000018259	ENSMUSG00000018259.14	Prl8a2	1	5	0.2	3067	1101	839	1653	945
ENSMUSG00000018263	ENSMUSG00000018263.12	Tbx5	7	8	0.875	1598	1635	1976	866	3064	8411	17562	11503
ENSMUSG00000018286	ENSMUSG00000018286.7	Psmb6	4	5	0.8	389	341	118	505	113
ENSMUSG00000018287	ENSMUSG00000018287.13	Spag7	1	6	0.166667	3832	220	120	115	101	99
ENSMUSG00000018293	ENSMUSG00000018293.5	Pfn1	1	2	0.5	1369	565
ENSMUSG00000018322	ENSMUSG00000018322.11	Tomm34	3	6	0.5	3797	1525	3883	2025	3838	193
ENSMUSG00000018326	ENSMUSG00000018326.10	Ywhab	1	5	0.2	16236	2101	1101	708	470
ENSMUSG00000018334	ENSMUSG00000018334.19	Ksr1	1	18	0.0555556	71568	26901	2028	1644	2258	2641	1403	85	3111	4134	505	675	2077	3722	573	191	659	3298
ENSMUSG00000018339	ENSMUSG00000018339.13	Gpx3	1	4	0.25	4074	1260	381	297
ENSMUSG00000018340	ENSMUSG00000018340.14	Anxa6	1	25	0.04	11778	7621	2027	597	1791	1172	2016	578	350	629	2645	1357	1181	2140	1333	304	92	1917	842	4322	835	950	1719	1559	2094
ENSMUSG00000018341	ENSMUSG00000018341.13	Il12rb2	8	15	0.533333	14050	1055	2702	900	1714	3335	14472	20279	7032	5160	80	4414	668	2837	2475
ENSMUSG00000018347	ENSMUSG00000018347.17	Zkscan6	2	7	0.285714	703	6300	1066	363	5349	810	5103
ENSMUSG00000018362	ENSMUSG00000018362.15	Kpna2	3	10	0.3	2023	591	3817	476	350	80	196	267	715	344
ENSMUSG00000018363	ENSMUSG00000018363.17	Smurf2	1	18	0.0555556	44241	4290	2833	3757	4915	3447	3531	2614	3606	4187	2308	3003	2146	2687	2295	3693	1513	255
ENSMUSG00000018372	ENSMUSG00000018372.14	Cep95	4	19	0.210526	1353	1617	3538	3810	1319	3414	1114	2762	326	1438	1046	1225	741	731	96	844	1028	215	266
ENSMUSG00000018377	ENSMUSG00000018377.11	Vezf1	1	5	0.2	4623	910	1465	2028	2842
ENSMUSG00000018378	ENSMUSG00000018378.14	Cuedc1	1	10	0.1	70221	7095	5083	631	1202	2343	861	695	1213	2471
ENSMUSG00000018379	ENSMUSG00000018379.18	Srsf1	1	4	0.25	457	368	196	378
ENSMUSG00000018381	ENSMUSG00000018381.16	Abi3	1	7	0.142857	4783	1115	1386	207	202	305	332
ENSMUSG00000018387	ENSMUSG00000018387.13	Shroom1	1	7	0.142857	5881	81	789	187	79	121	112
ENSMUSG00000018395	ENSMUSG00000018395.20	Kif3a	2	18	0.111111	3004	8034	111	543	3393	448	258	2389	1758	1956	2648	388	177	438	3007	281	344	2179
ENSMUSG00000018398	ENSMUSG00000018398.19	Septin8	1	9	0.111111	11956	2316	320	812	542	405	164	105	10375
ENSMUSG00000018401	ENSMUSG00000018401.18	Mtmr4	15	18	0.833333	1138	3762	329	1131	1558	109	188	1235	175	479	487	235	78	143	5782	1105	239	215
ENSMUSG00000018405	ENSMUSG00000018405.8	Mrm1	2	4	0.5	143	3559	99	177
ENSMUSG00000018411	ENSMUSG00000018411.18	Mapt	9	12	0.75	4642	2698	4864	3573	3104	2801	1216	3510	7622	3101	995	5431
ENSMUSG00000018412	ENSMUSG00000018412.17	Kansl1	2	14	0.142857	16431	45095	9906	11083	604	6031	6813	443	347	4115	1519	215	521	241
ENSMUSG00000018415	ENSMUSG00000018415.15	Gid4	2	5	0.4	6929	7499	3907	1993	3405
ENSMUSG00000018417	ENSMUSG00000018417.15	Myo1b	1	30	0.0333333	32534	19648	28775	10247	3909	7074	11720	1548	1996	270	2600	606	9098	2404	2208	1013	1916	1798	929	2378	1695	267	1741	2857	1263	2090	2286	618	1334	4346
ENSMUSG00000018425	ENSMUSG00000018425.19	Dhx40	12	17	0.705882	810	2057	3168	1321	431	1167	4361	3589	136	3329	720	8149	846	1761	1840	635	768
ENSMUSG00000018427	ENSMUSG00000018427.9	Ypel2	1	3	0.333333	25832	1251	3884
ENSMUSG00000018428	ENSMUSG00000018428.16	Akap1	1	10	0.1	17784	2956	1417	567	1740	1781	350	1446	771	478
ENSMUSG00000018433	ENSMUSG00000018433.15	Nol11	16	17	0.941176	2194	117	1746	1109	1689	637	794	949	307	1718	1035	1836	142	1516	430	2702	640
ENSMUSG00000018442	ENSMUSG00000018442.14	Derl2	6	6	1	766	2511	1083	911	242	2683
ENSMUSG00000018446	ENSMUSG00000018446.9	C1qbp	2	5	0.4	404	2066	1225	138	183
ENSMUSG00000018449	ENSMUSG00000018449.13	Rpain	6	6	1	1176	1080	726	155	767	2617
ENSMUSG00000018451	ENSMUSG00000018451.8	6330403K07Rik	NA	0	NA
ENSMUSG00000018459	ENSMUSG00000018459.16	Slc13a3	1	12	0.0833333	24263	2866	8143	3065	3703	3074	983	1322	4431	7954	2910	1965
ENSMUSG00000018470	ENSMUSG00000018470.9	Kcnab3	4	13	0.307692	1196	87	220	1261	88	155	170	256	225	90	103	155	241
ENSMUSG00000018474	ENSMUSG00000018474.19	Chd3	1	39	0.025641	4331	548	228	1297	234	135	142	273	169	133	568	784	346	139	289	280	155	434	160	856	178	166	309	463	381	930	158	540	154	497	114	109	188	531	554	252	983	208	657
ENSMUSG00000018476	ENSMUSG00000018476.8	Kdm6b	1	22	0.0454545	4751	262	90	186	96	96	90	83	87	85	89	106	1296	94	86	95	137	82	144	384	85	90
ENSMUSG00000018479	ENSMUSG00000018479.13	1700125H20Rik	4	5	0.8	1606	252	653	4140	2433
ENSMUSG00000018481	ENSMUSG00000018481.10	Appbp2	1	12	0.0833333	18147	1174	750	4127	5616	2563	81	997	2142	1809	1325	2675
ENSMUSG00000018486	ENSMUSG00000018486.3	Wnt9b	1	3	0.333333	15807	1387	746
ENSMUSG00000018500	ENSMUSG00000018500.3	Adora2b	1	1	1	15625
ENSMUSG00000018501	ENSMUSG00000018501.18	Ncor1	1	45	0.0222222	18632	4638	10495	3094	8664	6353	558	2531	2763	3036	2454	1471	1186	4848	1342	1690	2753	1753	3012	3652	2134	7948	4166	98	1036	1687	1884	4034	346	1280	2367	1342	610	404	2883	339	2738	656	323	2191	1476	4041	174	1453	1335
ENSMUSG00000018507	ENSMUSG00000018507.17	Trpv2	6	15	0.4	1373	2177	2576	1537	1242	4976	338	588	1220	454	1236	703	1658	1196	1795
ENSMUSG00000018509	ENSMUSG00000018509.9	Cenpv	3	4	0.75	2475	2327	6278	2204
ENSMUSG00000018537	ENSMUSG00000018537.17	Pcgf2	2	10	0.2	1145	4420	593	166	84	233	114	78	642	602
ENSMUSG00000018541	ENSMUSG00000018541.11	Cwc25	2	9	0.222222	3043	5399	1352	2118	625	452	1608	2749	491
ENSMUSG00000018543	ENSMUSG00000018543.9	1700001P01Rik	1	2	0.5	2836	978
ENSMUSG00000018547	ENSMUSG00000018547.9	Pip4k2b	1	9	0.111111	11690	3007	2696	2179	1400	464	1880	389	790
ENSMUSG00000018548	ENSMUSG00000018548.16	Trim37	8	23	0.347826	2221	7772	2854	2525	2249	1347	2238	10457	3873	2732	756	10332	4392	2348	1276	3558	6661	4302	4306	708	2815	6549	1704
ENSMUSG00000018554	ENSMUSG00000018554.14	Ybx2	2	8	0.25	648	1381	862	546	169	158	278	95
ENSMUSG00000018559	ENSMUSG00000018559.17	Ctdnep1	4	7	0.571429	2668	95	199	3807	98	542	410
ENSMUSG00000018565	ENSMUSG00000018565.18	Elp5	4	8	0.5	644	154	88	4569	4297	972	296	555
ENSMUSG00000018566	ENSMUSG00000018566.15	Slc2a4	1	10	0.1	1264	109	92	115	112	106	162	113	524	486
ENSMUSG00000018567	ENSMUSG00000018567.15	Gabarap	3	3	1	562	138	1758
ENSMUSG00000018569	ENSMUSG00000018569.13	Cldn7	1	3	0.333333	793	112	250
ENSMUSG00000018570	ENSMUSG00000018570.18	2810408A11Rik	1	8	0.125	492	117	229	106	436	101	348	126
ENSMUSG00000018572	ENSMUSG00000018572.11	Phf23	1	4	0.25	1543	117	462	105
ENSMUSG00000018574	ENSMUSG00000018574.15	Acadvl	6	19	0.315789	67	258	89	87	99	666	132	88	311	157	415	85	89	79	89	84	78	97	88
ENSMUSG00000018581	ENSMUSG00000018581.16	Dnah11	8	81	0.0987654	1839	4080	1370	1233	2289	7115	1887	20083	14351	420	1479	9193	162	2936	188	83	795	4962	100	6511	930	1711	945	812	2290	406	1041	18934	2986	14270	4077	3340	408	2530	6326	3299	1526	1684	2657	2171	2125	5979	2680	3464	3417	1316	1003	2068	2442	237	2105	1130	627	12674	7575	4224	4377	2587	652	2475	5648	5376	6038	2098	18603	2383	2674	6135	986	3932	1170	825	3260	7724	8031	8036	2931	80	2797	421	1266
ENSMUSG00000018583	ENSMUSG00000018583.6	G3bp1	1	11	0.0909091	15824	1740	1458	2771	1393	1711	692	1405	150	516	791
ENSMUSG00000018585	ENSMUSG00000018585.10	Atox1	1	3	0.333333	6131	4255	3672
ENSMUSG00000018589	ENSMUSG00000018589.9	Glra2	7	8	0.875	2167	34834	7552	24634	2747	1786	68497	53010
ENSMUSG00000018593	ENSMUSG00000018593.14	Sparc	2	10	0.2	223	9790	2648	622	1208	3108	2625	495	2598	187
ENSMUSG00000018595	ENSMUSG00000018595.7	Glra4	6	8	0.75	3672	279	713	140	1462	5324	4315	4732
ENSMUSG00000018599	ENSMUSG00000018599.6	Mief2	1	3	0.333333	1715	194	123
ENSMUSG00000018604	ENSMUSG00000018604.19	Tbx3	4	7	0.571429	1621	949	255	1796	1103	1562	1565
ENSMUSG00000018620	ENSMUSG00000018620.4	Mmp20	8	9	0.888889	6767	3813	3334	1146	1138	8630	812	16206	1616
ENSMUSG00000018623	ENSMUSG00000018623.10	Mmp7	1	5	0.2	2913	85	430	1412	1588
ENSMUSG00000018634	ENSMUSG00000018634.11	Crhr1	1	12	0.0833333	20416	5643	4432	5166	670	168	204	2370	322	203	158	457
ENSMUSG00000018648	ENSMUSG00000018648.16	Dusp14	2	3	0.666667	109	17560	1521
ENSMUSG00000018651	ENSMUSG00000018651.15	Tada2a	8	15	0.533333	2441	5799	2774	8202	3607	1908	1066	9405	1564	1316	3366	1339	881	2602	2260
ENSMUSG00000018654	ENSMUSG00000018654.19	Ikzf1	3	8	0.375	13736	7526	33045	7301	5435	4020	2901	7527
ENSMUSG00000018656	ENSMUSG00000018656.6	Tcaf3	1	6	0.166667	2460	279	826	291	1267	1927
ENSMUSG00000018659	ENSMUSG00000018659.13	Pnpo	2	6	0.333333	1196	1454	786	239	322	171
ENSMUSG00000018661	ENSMUSG00000018661.18	Cog1	1	13	0.0769231	1969	138	135	1191	907	681	354	225	942	662	1565	87	988
ENSMUSG00000018666	ENSMUSG00000018666.14	Cbx1	1	5	0.2	11417	481	1121	3793	1419
ENSMUSG00000018669	ENSMUSG00000018669.15	Cdk5rap3	2	13	0.153846	187	2354	182	327	610	207	176	370	341	627	1021	312	107
ENSMUSG00000018672	ENSMUSG00000018672.16	Copz2	8	8	1	676	2693	541	434	616	1338	829	3271
ENSMUSG00000018677	ENSMUSG00000018677.10	Slc25a39	1	11	0.0909091	735	133	111	379	613	92	169	311	158	77	97
ENSMUSG00000018678	ENSMUSG00000018678.14	Sp2	1	6	0.166667	14176	1355	3301	1144	136	1204
ENSMUSG00000018697	ENSMUSG00000018697.15	Aatf	5	12	0.416667	962	562	1065	402	36492	1765	359	3019	18273	3412	2989	19546
ENSMUSG00000018698	ENSMUSG00000018698.16	Lhx1	1	4	0.25	1717	93	1241	355
ENSMUSG00000018707	ENSMUSG00000018707.14	Dync1h1	1	76	0.0131579	10490	1612	134	282	1262	86	694	492	930	1078	2835	777	127	80	817	841	137	377	73	159	153	79	501	80	676	836	230	965	1122	150	247	567	151	1086	767	181	212	86	76	787	946	2907	1937	605	100	85	97	1512	86	203	1955	438	514	653	95	322	645	88	113	78	91	96	176	1307	169	89	193	671	153	113	1259	335	427	151	167	141
ENSMUSG00000018727	ENSMUSG00000018727.20	Cpsf4l	3	7	0.428571	373	2234	3050	764	317	2073	1169
ENSMUSG00000018733	ENSMUSG00000018733.11	Pex12	3	3	1	286	274	1047
ENSMUSG00000018736	ENSMUSG00000018736.15	Ndel1	1	8	0.125	7517	1352	1652	2012	3547	2704	3287	7249
ENSMUSG00000018740	ENSMUSG00000018740.15	Slc25a35	1	4	0.25	1686	394	332	146
ENSMUSG00000018750	ENSMUSG00000018750.15	Zbtb4	1	3	0.333333	9290	419	582
ENSMUSG00000018752	ENSMUSG00000018752.20	Tnfsfm13	5	12	0.416667	151	568	1075	79	6129	160	1826	290	127	148	225	509
ENSMUSG00000018761	ENSMUSG00000018761.15	Mpdu1	1	6	0.166667	3592	112	544	92	194	91
ENSMUSG00000018765	ENSMUSG00000018765.7	Fxr2	1	16	0.0625	5991	791	954	87	457	1697	4850	174	499	625	294	166	86	254	136	296
ENSMUSG00000018770	ENSMUSG00000018770.10	Atp5g3	2	4	0.5	181	1013	486	476
ENSMUSG00000018774	ENSMUSG00000018774.14	Cd68	5	5	1	83	109	133	113	246
ENSMUSG00000018776	ENSMUSG00000018776.11	Slc35g3	1	1	1	461
ENSMUSG00000018796	ENSMUSG00000018796.14	Acsl1	1	20	0.05	21569	12622	2566	2962	1829	182	4516	148	460	2233	3597	1166	811	1294	1734	494	701	1434	97	703
ENSMUSG00000018800	ENSMUSG00000018800.15	Abca5	1	38	0.0263158	8228	1200	1010	6677	1862	3036	1006	1870	1005	688	3034	1219	637	961	1171	178	1402	1653	1398	2553	409	1040	2124	1614	346	743	978	5941	216	91	762	533	79	814	1040	864	938	759
ENSMUSG00000018809	ENSMUSG00000018809.3	Smyd4	2	10	0.2	917	32435	5016	2571	8373	498	1672	858	191	1225
ENSMUSG00000018819	ENSMUSG00000018819.11	Lsp1	1	10	0.1	23512	1721	1913	332	188	152	493	310	136	3575
ENSMUSG00000018820	ENSMUSG00000018820.14	Zfyve27	2	12	0.166667	760	5645	1829	2011	1061	656	553	1430	164	3247	278	779
ENSMUSG00000018821	ENSMUSG00000018821.4	Avpi1	1	2	0.5	3844	899
ENSMUSG00000018822	ENSMUSG00000018822.8	Sfrp5	1	2	0.5	1633	749
ENSMUSG00000018830	ENSMUSG00000018830.11	Myh11	1	41	0.0243902	13363	8286	12596	5860	1921	1760	1162	597	5265	2931	1897	660	841	1658	1842	2083	2359	92	159	1643	1457	88	882	774	2034	3005	1147	1508	1174	90	200	1416	197	232	347	217	1088	841	985	101	5510
ENSMUSG00000018841	ENSMUSG00000018841.18	Rad51d	3	9	0.333333	306	159	5727	255	510	1025	99	2248	161
ENSMUSG00000018844	ENSMUSG00000018844.7	Fndc8	1	3	0.333333	5151	672	689
ENSMUSG00000018845	ENSMUSG00000018845.15	Unc45b	13	19	0.684211	426	547	772	1670	1892	529	1826	2853	2967	2467	182	341	4270	785	1562	336	796	2335	2146
ENSMUSG00000018846	ENSMUSG00000018846.9	Pank3	1	6	0.166667	6138	1128	755	2831	1740	1834
ENSMUSG00000018848	ENSMUSG00000018848.5	Rars	12	14	0.857143	1130	4358	1158	780	368	1470	3170	1117	2345	603	892	5838	285	503
ENSMUSG00000018849	ENSMUSG00000018849.7	Wwc1	1	22	0.0454545	64685	4796	11480	1163	5797	2042	1123	4572	6629	376	4589	361	1290	1669	5285	1621	6618	1001	7946	2167	1322	1065
ENSMUSG00000018858	ENSMUSG00000018858.16	Mrpl58	2	5	0.4	2590	2892	520	89	236
ENSMUSG00000018861	ENSMUSG00000018861.9	Fdxr	2	11	0.181818	626	3796	187	106	293	831	223	118	80	696	123
ENSMUSG00000018862	ENSMUSG00000018862.12	Otop3	1	6	0.166667	4415	106	652	254	3176	1168
ENSMUSG00000018865	ENSMUSG00000018865.10	Sult4a1	1	6	0.166667	13010	1617	506	3264	6274	2604
ENSMUSG00000018868	ENSMUSG00000018868.5	Pnpla5	6	8	0.75	333	1632	264	1504	824	1860	1657	574
ENSMUSG00000018882	ENSMUSG00000018882.13	Mrpl45	2	7	0.285714	807	4518	2290	1759	1024	1154	222
ENSMUSG00000018893	ENSMUSG00000018893.16	Mb	1	2	0.5	4690	1503
ENSMUSG00000018899	ENSMUSG00000018899.18	Irf1	2	9	0.222222	1005	1463	717	93	86	151	585	814	259
ENSMUSG00000018900	ENSMUSG00000018900.8	Slc22a5	2	9	0.222222	7382	7497	902	1140	1999	2131	1516	1150	340
ENSMUSG00000018906	ENSMUSG00000018906.15	P4ha2	2	15	0.133333	479	8561	671	340	2562	3169	1450	742	4410	218	717	529	2636	349	1627
ENSMUSG00000018907	ENSMUSG00000018907.11	Alox12e	8	13	0.615385	435	171	81	88	145	645	97	1376	194	98	1040	108	119
ENSMUSG00000018909	ENSMUSG00000018909.16	Arrb1	1	15	0.0666667	46462	1368	3494	738	700	696	1544	1105	401	1558	1264	2190	167	1239	1245
ENSMUSG00000018914	ENSMUSG00000018914.6	Il3	2	4	0.5	96	993	135	122
ENSMUSG00000018916	ENSMUSG00000018916.6	Csf2	2	3	0.666667	97	758	742
ENSMUSG00000018919	ENSMUSG00000018919.11	Tm4sf5	1	4	0.25	4289	340	217	89
ENSMUSG00000018920	ENSMUSG00000018920.12	Cxcl16	3	4	0.75	210	201	2682	210
ENSMUSG00000018921	ENSMUSG00000018921.12	Pelp1	3	16	0.1875	3442	524	3560	195	3109	264	293	105	346	80	114	110	570	151	109	739
ENSMUSG00000018923	ENSMUSG00000018923.14	Med11	2	2	1	114	763
ENSMUSG00000018924	ENSMUSG00000018924.7	Alox15	6	13	0.461538	952	307	73	121	199	1311	792	920	93	165	333	108	97
ENSMUSG00000018925	ENSMUSG00000018925.4	Heatr9	1	14	0.0714286	1329	1294	269	219	206	998	366	1261	379	83	1163	379	379	240
ENSMUSG00000018927	ENSMUSG00000018927.4	Ccl6	1	3	0.333333	3061	342	363
ENSMUSG00000018930	ENSMUSG00000018930.4	Ccl4	2	2	1	720	720
ENSMUSG00000018931	ENSMUSG00000018931.4	Natd1	1	2	0.5	6628	760
ENSMUSG00000018932	ENSMUSG00000018932.10	Map2k3	1	11	0.0909091	9608	358	797	222	1058	729	1081	339	2732	1097	560
ENSMUSG00000018965	ENSMUSG00000018965.12	Ywhah	1	1	1	7387
ENSMUSG00000018973	ENSMUSG00000018973.3	Hoxb1	1	1	1	419
ENSMUSG00000018974	ENSMUSG00000018974.8	Sart3	1	18	0.0555556	7121	1139	1549	1822	957	2613	998	527	1129	118	901	2328	762	1130	592	380	312	1240
ENSMUSG00000018983	ENSMUSG00000018983.10	E2f2	6	6	1	5397	1816	708	2978	2261	5765
ENSMUSG00000018986	ENSMUSG00000018986.11	Slfn3	2	3	0.666667	2634	18334	874
ENSMUSG00000018995	ENSMUSG00000018995.13	Nars2	5	13	0.384615	3999	2021	1475	13670	29235	20725	7587	109	3647	4601	17411	2240	2756
ENSMUSG00000018999	ENSMUSG00000018999.15	Slc35b4	1	9	0.111111	6203	2733	1201	2703	199	1543	1127	964	806
ENSMUSG00000019027	ENSMUSG00000019027.9	Dnah1	1	77	0.012987	3816	843	2047	317	918	3273	538	1878	852	575	895	811	146	531	430	838	387	375	180	634	1134	429	846	464	112	487	221	293	267	552	506	327	120	1459	187	2531	794	92	184	91	1092	139	397	525	725	3184	852	1656	479	1022	220	859	395	681	287	812	80	224	459	679	124	96	589	129	284	419	207	229	76	294	302	72	535	129	312	208	498
ENSMUSG00000019039	ENSMUSG00000019039.15	Dalrd3	5	11	0.454545	74	118	77	73	272	93	107	76	69	95	89
ENSMUSG00000019054	ENSMUSG00000019054.14	Fis1	2	4	0.5	770	1961	395	246
ENSMUSG00000019055	ENSMUSG00000019055.16	Plod1	1	18	0.0555556	3779	967	341	1469	1018	1337	774	498	2271	1621	265	696	1275	580	724	1361	2451	2345
ENSMUSG00000019066	ENSMUSG00000019066.14	Rab3d	4	4	1	1955	723	93	3973
ENSMUSG00000019080	ENSMUSG00000019080.9	Mfsd3	1	4	0.25	293	87	70	79
ENSMUSG00000019082	ENSMUSG00000019082.19	Slc25a22	1	9	0.111111	3239	130	263	827	523	107	82	76	91
ENSMUSG00000019087	ENSMUSG00000019087.14	Atp6ap1	2	9	0.222222	301	2500	253	552	571	340	621	88	210
ENSMUSG00000019088	ENSMUSG00000019088.15	Dnase1l1	1	7	0.142857	4178	304	89	2010	149	79	86
ENSMUSG00000019102	ENSMUSG00000019102.11	Aldh3a1	1	10	0.1	3313	1057	502	279	731	671	660	415	228	92
ENSMUSG00000019122	ENSMUSG00000019122.9	Ccl9	1	3	0.333333	1942	423	347
ENSMUSG00000019124	ENSMUSG00000019124.11	Scrn1	1	7	0.142857	17856	13629	8701	2554	1894	8470	2686
ENSMUSG00000019132	ENSMUSG00000019132.12	BC005537	3	4	0.75	1272	903	3901	2616
ENSMUSG00000019139	ENSMUSG00000019139.11	Isyna1	2	9	0.222222	74	154	89	150	95	82	83	84	85
ENSMUSG00000019143	ENSMUSG00000019143.16	Hars2	1	12	0.0833333	2070	226	122	1295	271	159	312	486	82	524	218	454
ENSMUSG00000019146	ENSMUSG00000019146.3	Cacng2	1	3	0.333333	105284	16321	1166
ENSMUSG00000019158	ENSMUSG00000019158.10	Tmem160	1	2	0.5	950	947
ENSMUSG00000019173	ENSMUSG00000019173.12	Rab5c	1	5	0.2	17909	1332	466	936	595
ENSMUSG00000019178	ENSMUSG00000019178.18	Styxl1	1	8	0.125	7811	1340	3037	6376	1984	1494	1462	5933
ENSMUSG00000019179	ENSMUSG00000019179.11	Mdh2	1	8	0.125	4503	710	1661	194	1182	1582	325	299
ENSMUSG00000019188	ENSMUSG00000019188.17	H13	1	12	0.0833333	7777	3410	4964	2476	88	881	1891	2610	958	4598	3726	427
ENSMUSG00000019189	ENSMUSG00000019189.14	Rnf145	3	10	0.3	5653	6132	11244	6043	2644	3318	1977	2533	1345	2098
ENSMUSG00000019194	ENSMUSG00000019194.16	Scn1b	3	5	0.6	1444	1908	5058	410	87
ENSMUSG00000019210	ENSMUSG00000019210.11	Atp6v1e1	2	8	0.25	4188	9862	709	3453	666	2170	3078	2112
ENSMUSG00000019214	ENSMUSG00000019214.15	Chtf18	15	21	0.714286	123	92	151	402	85	107	757	428	236	91	89	277	67	407	807	85	93	590	81	226	83
ENSMUSG00000019230	ENSMUSG00000019230.15	Lhx9	3	4	0.75	1732	1174	5438	1077
ENSMUSG00000019232	ENSMUSG00000019232.15	Etnppl	4	12	0.333333	2561	204	1508	3092	879	2189	528	927	666	301	1557	1073
ENSMUSG00000019235	ENSMUSG00000019235.10	Rps6kl1	4	10	0.4	1254	1753	790	5986	352	675	335	139	1589	262
ENSMUSG00000019254	ENSMUSG00000019254.17	Ppp1r12c	3	21	0.142857	3719	80	7324	3077	78	895	72	104	239	101	377	207	85	72	155	89	79	102	154	91	78
ENSMUSG00000019256	ENSMUSG00000019256.18	Ahr	2	10	0.2	7693	11556	2072	1688	962	1633	600	1033	1268	3012
ENSMUSG00000019261	ENSMUSG00000019261.4	Map1s	1	6	0.166667	4817	796	584	252	1356	477
ENSMUSG00000019278	ENSMUSG00000019278.6	Dpep1	1	10	0.1	7591	4527	198	116	177	249	89	75	195	118
ENSMUSG00000019295	ENSMUSG00000019295.9	Tmem129	1	3	0.333333	1825	450	98
ENSMUSG00000019297	ENSMUSG00000019297.10	Nop9	2	9	0.222222	140	2721	549	919	812	338	149	211	275
ENSMUSG00000019301	ENSMUSG00000019301.6	Hsd17b1	4	5	0.8	87	135	80	377	99
ENSMUSG00000019302	ENSMUSG00000019302.17	Atp6v0a1	20	20	1	2192	6626	1830	483	5477	503	1782	1151	3397	2608	1286	391	973	3038	722	508	3794	6500	290	6706
ENSMUSG00000019303	ENSMUSG00000019303.15	Psmc3ip	3	7	0.428571	84	132	1143	672	85	132	75
ENSMUSG00000019312	ENSMUSG00000019312.11	Grb7	1	14	0.0714286	3516	105	127	132	125	199	912	203	199	98	132	116	97	182
ENSMUSG00000019320	ENSMUSG00000019320.15	Noxo1	1	8	0.125	1095	109	187	83	146	93	240	105
ENSMUSG00000019326	ENSMUSG00000019326.15	Aoc3	1	3	0.333333	3177	346	906
ENSMUSG00000019338	ENSMUSG00000019338.14	Zfp687	1	8	0.125	2634	122	524	104	158	92	166	105
ENSMUSG00000019359	ENSMUSG00000019359.15	Gdpd2	1	15	0.0666667	1876	210	294	184	242	173	159	122	111	1736	216	627	138	283	87
ENSMUSG00000019362	ENSMUSG00000019362.9	D8Ertd738e	2	2	1	86	2780
ENSMUSG00000019368	ENSMUSG00000019368.14	Sec14l4	2	11	0.181818	3223	4237	291	106	1611	358	1035	282	73	91	1979
ENSMUSG00000019370	ENSMUSG00000019370.11	Calm3	1	5	0.2	4175	1906	92	175	98
ENSMUSG00000019373	ENSMUSG00000019373.12	Cops3	2	11	0.181818	2649	3746	98	2644	2121	1415	1841	2888	1181	1505	310
ENSMUSG00000019428	ENSMUSG00000019428.17	Fkbp8	6	8	0.75	1355	1264	75	248	834	1367	288	252
ENSMUSG00000019429	ENSMUSG00000019429.8	Ffar3	1	1	1	224
ENSMUSG00000019432	ENSMUSG00000019432.16	Ddx39b	3	9	0.333333	685	192	2388	1830	2177	1368	107	98	118
ENSMUSG00000019433	ENSMUSG00000019433.10	Gipc1	1	6	0.166667	8221	674	94	633	758	116
ENSMUSG00000019437	ENSMUSG00000019437.18	Tlcd1	3	3	1	313	87	324
ENSMUSG00000019461	ENSMUSG00000019461.13	Plscr3	6	7	0.857143	216	259	83	103	190	1636	170
ENSMUSG00000019464	ENSMUSG00000019464.7	Ptger1	1	2	0.5	962	420
ENSMUSG00000019467	ENSMUSG00000019467.16	Arhgef25	2	15	0.133333	257	2172	133	719	156	181	218	114	103	173	193	179	182	239	254
ENSMUSG00000019470	ENSMUSG00000019470.13	Xab2	1	18	0.0555556	2134	278	290	1670	91	1604	294	89	90	77	82	1128	87	157	95	172	124	91
ENSMUSG00000019471	ENSMUSG00000019471.11	Cdc37	1	7	0.142857	6530	416	93	79	875	123	794
ENSMUSG00000019478	ENSMUSG00000019478.18	Rab4a	1	7	0.142857	17647	3429	1557	1174	2415	1116	546
ENSMUSG00000019487	ENSMUSG00000019487.12	Trip10	11	14	0.785714	1170	97	2250	87	497	98	629	108	1392	207	3945	217	565	527
ENSMUSG00000019489	ENSMUSG00000019489.8	Cd70	2	2	1	633	2306
ENSMUSG00000019494	ENSMUSG00000019494.15	Cops6	5	9	0.555556	192	176	331	96	350	347	82	89	126
ENSMUSG00000019505	ENSMUSG00000019505.8	Ubb	1	1	1	544
ENSMUSG00000019518	ENSMUSG00000019518.12	Ap4m1	4	14	0.285714	100	349	78	1681	83	887	77	91	348	98	244	722	95	96
ENSMUSG00000019528	ENSMUSG00000019528.19	Gyg	5	6	0.833333	2132	1602	251	12395	12539	2393
ENSMUSG00000019539	ENSMUSG00000019539.12	Rcn3	2	6	0.333333	407	2740	1660	1700	1138	202
ENSMUSG00000019558	ENSMUSG00000019558.15	Slc6a8	1	12	0.0833333	1587	880	421	1182	95	94	496	121	60	97	72	284
ENSMUSG00000019564	ENSMUSG00000019564.13	Arid3a	3	8	0.375	3378	477	14406	2302	321	1015	323	393
ENSMUSG00000019577	ENSMUSG00000019577.7	Pdk4	2	10	0.2	1001	2112	691	152	443	1858	1657	204	272	1085
ENSMUSG00000019578	ENSMUSG00000019578.12	Ubxn6	1	10	0.1	1599	288	190	1415	160	876	77	79	75	276
ENSMUSG00000019579	ENSMUSG00000019579.14	Mydgf	2	5	0.4	1023	3239	1018	492	695
ENSMUSG00000019590	ENSMUSG00000019590.17	Cyb561	1	5	0.2	6270	975	269	272	184
ENSMUSG00000019647	ENSMUSG00000019647.17	Sema6a	1	19	0.0526316	61744	2134	3959	944	789	4075	2012	703	902	2421	3958	1337	362	91	1945	2509	116	5645	21024
ENSMUSG00000019659	ENSMUSG00000019659.9	Ccdc12	1	6	0.166667	35657	16062	1368	171	924	88
ENSMUSG00000019689	ENSMUSG00000019689.5	Fmc1	1	1	1	4148
ENSMUSG00000019699	ENSMUSG00000019699.17	Akt3	2	13	0.153846	9264	117579	21232	6520	5863	16700	1358	11440	7748	9081	6175	12022	6200
ENSMUSG00000019710	ENSMUSG00000019710.14	Mrpl24	1	5	0.2	1988	82	161	443	144
ENSMUSG00000019715	ENSMUSG00000019715.15	Gle1	9	15	0.6	411	2257	529	199	538	2201	958	151	4831	123	1255	1823	2946	2061	633
ENSMUSG00000019718	ENSMUSG00000019718.9	L3hypdh	1	4	0.25	4992	2000	82	3107
ENSMUSG00000019726	ENSMUSG00000019726.13	Lyst	1	52	0.0192308	23345	2619	14263	2930	1258	1657	871	2214	400	2896	1402	1357	1108	5083	1602	2140	2766	5726	813	2315	875	3187	698	932	1049	1532	736	3517	8799	1538	7968	940	326	1077	80	1113	832	1034	12953	2506	1693	9983	2634	3114	5140	5178	1930	1229	258	14268	387	955
ENSMUSG00000019731	ENSMUSG00000019731.14	Slc35e1	4	5	0.8	253	2252	1205	3214	667
ENSMUSG00000019732	ENSMUSG00000019732.15	Calr3	2	8	0.25	96	4759	3547	3228	3207	776	1302	1011
ENSMUSG00000019734	ENSMUSG00000019734.17	Tmc4	5	14	0.357143	655	992	343	141	2476	521	172	896	243	1949	262	73	638	93
ENSMUSG00000019737	ENSMUSG00000019737.15	Syne4	5	7	0.714286	175	829	199	75	876	630	92
ENSMUSG00000019738	ENSMUSG00000019738.16	Polr2i	2	5	0.4	77	213	83	85	166
ENSMUSG00000019756	ENSMUSG00000019756.11	Prl8a1	1	5	0.2	2268	974	1621	1195	1328
ENSMUSG00000019761	ENSMUSG00000019761.11	Krt10	1	7	0.142857	646	355	106	106	249	261	294
ENSMUSG00000019762	ENSMUSG00000019762.5	Iyd	1	4	0.25	5048	1303	4709	1999
ENSMUSG00000019763	ENSMUSG00000019763.12	Rmnd1	3	12	0.25	3094	1385	4980	3450	1363	2509	1127	1577	877	2787	3814	372
ENSMUSG00000019767	ENSMUSG00000019767.13	Ccdc170	1	10	0.1	30123	1175	4593	1704	13018	7405	4883	2617	8697	2165
ENSMUSG00000019768	ENSMUSG00000019768.17	Esr1	6	9	0.666667	57067	42980	33769	37049	72884	82018	29808	28537	3175
ENSMUSG00000019772	ENSMUSG00000019772.6	Vip	6	6	1	1247	1734	928	359	791	1811
ENSMUSG00000019773	ENSMUSG00000019773.8	Fbxo5	1	4	0.25	2726	626	716	433
ENSMUSG00000019774	ENSMUSG00000019774.9	Mtrf1l	1	6	0.166667	3421	1040	1188	1779	1374	634
ENSMUSG00000019775	ENSMUSG00000019775.18	Rgs17	2	5	0.4	3974	55521	19893	1029	8130
ENSMUSG00000019777	ENSMUSG00000019777.17	Hdac2	1	13	0.0769231	10323	1067	1655	995	2468	1709	75	3104	264	464	316	1799	1102
ENSMUSG00000019779	ENSMUSG00000019779.16	Frk	2	8	0.25	156	62923	36483	2104	5477	13724	1929	388
ENSMUSG00000019782	ENSMUSG00000019782.11	Rwdd1	1	6	0.166667	7228	2948	6425	633	458	4288
ENSMUSG00000019785	ENSMUSG00000019785.15	Clvs2	3	5	0.6	1077	26625	52251	14838	14976
ENSMUSG00000019787	ENSMUSG00000019787.10	Trdn	1	37	0.027027	55328	17729	1071	17490	8125	2624	9248	4037	33632	23148	949	46896	16214	11101	766	1732	125	2346	5536	20854	34358	663	34555	3987	1044	356	3665	1121	649	669	1529	3946	13555	1826	1694	3371	2774
ENSMUSG00000019789	ENSMUSG00000019789.10	Hey2	4	4	1	1883	129	2834	3047
ENSMUSG00000019790	ENSMUSG00000019790.18	Stxbp5	2	27	0.0740741	1276	32462	1499	21651	1292	3710	2119	10385	7909	982	3843	227	256	2418	430	8351	1669	8693	4962	105	6116	7331	739	345	1560	4192	1790
ENSMUSG00000019791	ENSMUSG00000019791.13	Hint3	1	4	0.25	3372	2995	1204	1893
ENSMUSG00000019792	ENSMUSG00000019792.9	Trmt11	7	12	0.583333	2784	3551	3012	85	683	2429	20932	5443	1581	113	11141	12412
ENSMUSG00000019794	ENSMUSG00000019794.14	Katna1	1	10	0.1	12599	2510	1990	5039	2646	1094	6794	911	373	1420
ENSMUSG00000019795	ENSMUSG00000019795.18	Pcmt1	1	7	0.142857	13919	1429	3160	3509	564	1819	7079
ENSMUSG00000019796	ENSMUSG00000019796.13	Lrp11	6	6	1	5490	2442	3980	1219	4160	14990
ENSMUSG00000019797	ENSMUSG00000019797.12	Mtres1	1	3	0.333333	7782	2005	5189
ENSMUSG00000019802	ENSMUSG00000019802.14	Sec63	1	20	0.05	21553	5758	1764	3483	1369	1418	1013	2777	94	1935	1093	1293	4171	1510	169	2216	1154	7411	3897	909
ENSMUSG00000019803	ENSMUSG00000019803.12	Nr2e1	1	8	0.125	4570	3722	1374	1226	2903	387	241	3962
ENSMUSG00000019804	ENSMUSG00000019804.13	Snx3	1	3	0.333333	23461	7099	1379
ENSMUSG00000019806	ENSMUSG00000019806.14	Aig1	3	5	0.6	39219	27293	111208	36774	574
ENSMUSG00000019808	ENSMUSG00000019808.9	Adat2	1	5	0.2	3490	3157	1439	826	105
ENSMUSG00000019809	ENSMUSG00000019809.17	Pex3	1	11	0.0909091	6344	3644	5149	1363	167	99	717	2261	959	3420	2772
ENSMUSG00000019810	ENSMUSG00000019810.16	Fuca2	5	6	0.833333	1697	2480	627	318	5192	1980
ENSMUSG00000019813	ENSMUSG00000019813.17	Cep57l1	2	11	0.181818	28022	35562	2549	2080	9724	1590	616	4689	855	1182	1649
ENSMUSG00000019814	ENSMUSG00000019814.6	Ltv1	3	10	0.3	788	1362	5063	2427	332	1261	755	287	331	126
ENSMUSG00000019815	ENSMUSG00000019815.8	Zc2hc1b	4	5	0.8	6620	2448	768	14187	3304
ENSMUSG00000019817	ENSMUSG00000019817.19	Plagl1	1	5	0.2	14830	6625	4145	8074	1973
ENSMUSG00000019818	ENSMUSG00000019818.16	Cd164	4	5	0.8	2217	1165	862	2681	1788
ENSMUSG00000019820	ENSMUSG00000019820.12	Utrn	1	73	0.0136986	96235	13683	952	341	1943	2567	1026	4474	1100	982	1734	1097	5080	798	1352	5268	713	5643	698	1670	1259	10850	857	4454	2454	2302	1811	1760	1036	794	1649	1721	6649	1502	293	1997	663	1560	1408	2436	2107	3661	1838	3492	5531	2358	4125	2497	12563	82977	12546	23830	14723	5015	2732	3081	10028	1820	7721	7270	5913	2142	3234	14547	6107	204	1179	7341	341	2862	1479	15770	1321
ENSMUSG00000019822	ENSMUSG00000019822.13	Smpd2	1	9	0.111111	422	112	250	107	218	123	79	167	89
ENSMUSG00000019823	ENSMUSG00000019823.18	Mical1	1	23	0.0434783	1469	113	327	327	119	510	748	198	195	180	314	692	85	362	121	200	175	139	270	148	250	122	90
ENSMUSG00000019826	ENSMUSG00000019826.12	Zbtb24	5	6	0.833333	558	2959	477	775	5663	1916
ENSMUSG00000019828	ENSMUSG00000019828.14	Grm1	3	8	0.375	1392	143260	153534	35767	4940	8150	13005	29320
ENSMUSG00000019831	ENSMUSG00000019831.15	Wasf1	1	8	0.125	36177	6075	4012	1131	1079	1191	1453	907
ENSMUSG00000019832	ENSMUSG00000019832.6	Rab32	1	2	0.5	6888	4227
ENSMUSG00000019834	ENSMUSG00000019834.16	Slc22a16	7	7	1	2863	7195	3439	2115	4154	3362	8162
ENSMUSG00000019837	ENSMUSG00000019837.9	Gtf3c6	4	5	0.8	282	2748	92	2994	1324
ENSMUSG00000019838	ENSMUSG00000019838.12	Slc16a10	1	5	0.2	60895	3645	19933	15659	3194
ENSMUSG00000019841	ENSMUSG00000019841.16	Rev3l	1	31	0.0322581	50529	7436	4020	4856	4974	553	957	88	6987	3051	3068	515	2451	2293	1536	2516	1273	1704	2327	2407	2612	385	1061	3783	2625	4298	3472	906	665	2452	6581
ENSMUSG00000019842	ENSMUSG00000019842.7	Traf3ip2	1	8	0.125	12503	7875	4495	1907	4313	1072	3940	3402
ENSMUSG00000019843	ENSMUSG00000019843.15	Fyn	2	13	0.153846	24814	60021	56603	3576	7084	2548	1276	2506	2414	1438	98	17424	12245
ENSMUSG00000019845	ENSMUSG00000019845.9	Tube1	4	11	0.363636	98	708	2093	3631	1316	1998	193	641	1598	310	1521
ENSMUSG00000019846	ENSMUSG00000019846.12	Lama4	1	37	0.027027	39262	5484	6198	9133	1872	1736	2426	9459	2960	2113	5613	2919	3201	1085	4153	2134	1920	2620	670	414	376	558	3192	1630	2103	402	3846	900	307	3223	2577	1998	1088	5001	1518	731	3806
ENSMUSG00000019848	ENSMUSG00000019848.15	Popdc3	1	3	0.333333	24985	1151	1159
ENSMUSG00000019849	ENSMUSG00000019849.12	Prep	10	14	0.714286	4677	18865	1535	2188	2202	10257	7185	5388	5123	21917	2314	2524	2329	2559
ENSMUSG00000019850	ENSMUSG00000019850.12	Tnfaip3	1	8	0.125	3362	3145	815	148	1131	219	699	560
ENSMUSG00000019851	ENSMUSG00000019851.9	Perp	1	2	0.5	8130	1972
ENSMUSG00000019852	ENSMUSG00000019852.8	Arfgef3	2	33	0.0606061	9431	34647	2644	18659	12811	3502	670	6282	1342	4617	744	10314	751	3836	323	138	2259	2155	3888	1332	2619	3566	1811	2779	531	4109	2796	1133	1387	236	2298	2565	1357
ENSMUSG00000019853	ENSMUSG00000019853.7	Hebp2	3	3	1	480	632	2932
ENSMUSG00000019854	ENSMUSG00000019854.18	Reps1	1	19	0.0526316	33332	3273	128	455	506	272	1273	7817	3392	6650	1229	1847	1192	1119	803	1216	494	425	1175
ENSMUSG00000019856	ENSMUSG00000019856.15	Fam184a	1	17	0.0588235	51369	1229	2247	4546	5592	6343	2473	419	19386	2513	3070	1345	442	5920	2663	2742	1516
ENSMUSG00000019857	ENSMUSG00000019857.8	Asf1a	1	3	0.333333	5049	3645	1379
ENSMUSG00000019861	ENSMUSG00000019861.16	Gopc	1	7	0.142857	22673	4001	1079	2630	1364	2842	6195
ENSMUSG00000019863	ENSMUSG00000019863.8	Qrsl1	1	10	0.1	5445	476	822	5378	3850	81	2490	475	4795	1765
ENSMUSG00000019864	ENSMUSG00000019864.15	Rtn4ip1	4	8	0.5	5222	1996	817	10469	6887	3903	3452	10329
ENSMUSG00000019865	ENSMUSG00000019865.10	Nmbr	1	2	0.5	5966	3129
ENSMUSG00000019866	ENSMUSG00000019866.16	Crybg1	1	21	0.047619	82735	60834	4080	4346	84	3201	2703	6643	2647	1613	1006	90	5842	191	1051	1593	3009	2491	407	1436	4691
ENSMUSG00000019867	ENSMUSG00000019867.5	Gje1	1	2	0.5	678	434
ENSMUSG00000019868	ENSMUSG00000019868.17	Vta1	1	7	0.142857	17641	2605	741	8021	7825	6779	5220
ENSMUSG00000019872	ENSMUSG00000019872.14	Smpdl3a	1	7	0.142857	6126	1295	3002	1691	352	988	2042
ENSMUSG00000019873	ENSMUSG00000019873.9	Reep3	1	8	0.125	33718	23421	3495	1172	12705	6701	737	301
ENSMUSG00000019874	ENSMUSG00000019874.12	Fabp7	2	2	1	424	586
ENSMUSG00000019876	ENSMUSG00000019876.16	Pkib	2	5	0.4	19874	40029	15803	19908	8023
ENSMUSG00000019877	ENSMUSG00000019877.11	Serinc1	1	8	0.125	4530	2170	925	221	744	3113	104	2070
ENSMUSG00000019878	ENSMUSG00000019878.9	Hsf2	1	11	0.0909091	9296	148	1214	1794	1878	1191	1871	415	814	5141	374
ENSMUSG00000019880	ENSMUSG00000019880.11	Rspo3	4	4	1	28652	1660	4451	45602
ENSMUSG00000019883	ENSMUSG00000019883.12	Echdc1	5	5	1	3773	4552	9401	2319	10069
ENSMUSG00000019888	ENSMUSG00000019888.17	Mgat4c	3	8	0.375	182041	147702	185183	153907	19348	7758	6701	3068
ENSMUSG00000019889	ENSMUSG00000019889.11	Ptprk	1	33	0.030303	130956	57244	70703	1864	18067	28651	82033	6887	2027	7901	9620	3721	54672	3013	5205	1941	1952	2388	1647	1482	200	3176	1414	673	4686	5012	227	835	1846	199	2500	721	2896
ENSMUSG00000019890	ENSMUSG00000019890.5	Nts	2	3	0.666667	2261	2836	2386
ENSMUSG00000019891	ENSMUSG00000019891.16	Dcbld1	1	10	0.1	27891	22163	2110	4451	13663	6679	1373	1453	2627	2324
ENSMUSG00000019892	ENSMUSG00000019892.14	Lrriq1	23	25	0.92	2118	6710	2204	1069	2233	3083	1965	11949	1650	10531	2357	5459	2998	5325	2358	8510	5252	10043	675	510	236	7273	65906	2086	5393
ENSMUSG00000019893	ENSMUSG00000019893.14	Ros1	27	43	0.627907	13007	1557	1188	6045	2727	1223	2355	629	1332	994	799	6530	8821	872	1339	915	11153	1108	463	377	2435	1597	638	2215	2392	2057	13977	1567	1094	2471	4907	2947	2526	3121	3974	1873	2680	884	4951	591	1404	13636	4547
ENSMUSG00000019894	ENSMUSG00000019894.15	Slc6a15	2	12	0.166667	1218	19558	4049	352	962	5010	3992	100	3383	1257	6820	1227
ENSMUSG00000019897	ENSMUSG00000019897.9	Ccdc59	2	3	0.666667	886	2501	1567
ENSMUSG00000019899	ENSMUSG00000019899.18	Lama2	1	64	0.015625	149322	7797	36579	53315	2825	2401	13111	3158	2421	16227	3290	57870	1479	21135	7844	4010	7505	11728	3607	3347	7366	6576	1217	683	104	88	3244	7586	11636	6037	3228	16350	4797	9389	4395	1218	13255	839	2636	30960	13620	1843	1469	2675	5619	762	2306	4991	4773	706	6759	1799	2933	2851	8550	5377	240	7201	300	1951	1336	2395	2276	2638
ENSMUSG00000019900	ENSMUSG00000019900.20	Rfx6	6	18	0.333333	255	3368	1646	10054	1226	13547	3130	90	1372	2373	2013	1739	1444	1382	609	1427	802	2736
ENSMUSG00000019905	ENSMUSG00000019905.9	Gprc6a	3	5	0.6	2685	981	5320	4191	603
ENSMUSG00000019906	ENSMUSG00000019906.16	Lin7a	2	5	0.4	51968	56050	2352	29239	7817
ENSMUSG00000019907	ENSMUSG00000019907.11	Ppp1r12a	1	24	0.0416667	36196	15424	15930	3402	5961	599	253	1727	6304	1263	831	812	400	6260	989	208	893	2271	2635	1151	546	2363	2368	3018
ENSMUSG00000019909	ENSMUSG00000019909.5	Fam162b	2	3	0.666667	95	2757	1604
ENSMUSG00000019913	ENSMUSG00000019913.5	Sim1	9	10	0.9	8713	3042	478	131	576	216	621	29794	40688	1888
ENSMUSG00000019916	ENSMUSG00000019916.15	P4ha1	1	14	0.0714286	13577	2139	3291	821	4386	1983	1482	2080	7450	3328	1946	1886	277	1320
ENSMUSG00000019917	ENSMUSG00000019917.11	Septin10	1	9	0.111111	28575	336	8454	2343	2162	1744	5901	4122	24763
ENSMUSG00000019920	ENSMUSG00000019920.19	Lims1	2	10	0.2	4420	8889	1423	372	2200	1419	2568	1716	172	2667
ENSMUSG00000019923	ENSMUSG00000019923.15	Zwint	7	7	1	1005	164	168	120	172	80	10510
ENSMUSG00000019927	ENSMUSG00000019927.7	Ube2d1	1	6	0.166667	22838	83	2264	1435	1492	740
ENSMUSG00000019929	ENSMUSG00000019929.17	Dcn	2	7	0.285714	3549	11443	11378	996	2148	3540	3723
ENSMUSG00000019932	ENSMUSG00000019932.9	Kera	2	2	1	1395	3139
ENSMUSG00000019933	ENSMUSG00000019933.8	Mrln	1	2	0.5	12192	2410
ENSMUSG00000019935	ENSMUSG00000019935.17	Slc17a8	1	11	0.0909091	13930	6255	1451	1104	4482	714	726	1517	5989	5367	1243
ENSMUSG00000019936	ENSMUSG00000019936.11	Epyc	2	6	0.333333	2225	20633	4004	810	1139	4016
ENSMUSG00000019942	ENSMUSG00000019942.14	Cdk1	2	7	0.285714	2677	3864	890	2350	1661	92	1884
ENSMUSG00000019943	ENSMUSG00000019943.11	Atp2b1	1	20	0.05	53322	10579	6989	95	3695	2664	740	1960	2756	1306	1611	6025	618	384	3678	233	386	1227	1684	3910
ENSMUSG00000019944	ENSMUSG00000019944.15	Rhobtb1	2	10	0.2	1926	33418	652	16458	3530	1865	6487	6191	3174	464
ENSMUSG00000019945	ENSMUSG00000019945.11	Cabcoco1	5	7	0.714286	7846	8044	9187	6496	72731	422	4956
ENSMUSG00000019947	ENSMUSG00000019947.11	Arid5b	3	9	0.333333	505	34700	56747	50919	6000	2037	8350	16157	3225
ENSMUSG00000019948	ENSMUSG00000019948.5	Actr6	8	10	0.8	3156	677	1393	733	109	332	92	7755	2064	2309
ENSMUSG00000019951	ENSMUSG00000019951.11	Uhrf1bp1l	1	20	0.05	27298	1330	1820	3804	1102	1302	4364	2012	1169	629	3001	8394	1499	410	1721	967	1708	303	3887	1713
ENSMUSG00000019952	ENSMUSG00000019952.16	Poc1b	10	11	0.909091	568	16954	4480	14572	136	8206	2134	1064	8517	27832	3628
ENSMUSG00000019960	ENSMUSG00000019960.9	Dusp6	2	2	1	452	1010
ENSMUSG00000019961	ENSMUSG00000019961.18	Tmpo	1	3	0.333333	4968	1741	681
ENSMUSG00000019966	ENSMUSG00000019966.19	Kitl	1	9	0.111111	35810	12124	12588	3068	726	6406	696	975	6746
ENSMUSG00000019969	ENSMUSG00000019969.15	Psen1	3	11	0.272727	10421	90	12652	2209	8085	1437	3509	373	1754	961	2123
ENSMUSG00000019970	ENSMUSG00000019970.16	Sgk1	1	13	0.0769231	45634	40897	25441	432	244	127	113	204	307	239	460	106	410
ENSMUSG00000019971	ENSMUSG00000019971.11	Cep290	14	53	0.264151	526	153	680	757	2454	2109	686	161	713	1068	1032	962	832	7388	1660	74	1537	1520	453	533	855	1473	561	88	4354	5145	1357	877	5553	518	1034	893	244	1079	600	717	1475	1244	2215	303	1988	307	2438	3536	1399	1548	704	1034	3572	928	660	3153	737
ENSMUSG00000019975	ENSMUSG00000019975.13	Ikbip	1	2	0.5	9842	2527
ENSMUSG00000019977	ENSMUSG00000019977.17	Hbs1l	4	17	0.235294	3001	5286	2941	29187	4638	419	2512	2067	1903	2540	497	2028	3569	328	5834	2866	502
ENSMUSG00000019978	ENSMUSG00000019978.17	Epb41l2	1	19	0.0526316	81591	1684	16837	7199	1057	2147	1438	5845	506	4442	4570	4473	1815	6232	1749	1915	1503	5115	9215
ENSMUSG00000019979	ENSMUSG00000019979.13	Apaf1	4	26	0.153846	2051	250	1715	10269	4864	274	1411	307	1130	2282	1350	4895	1146	8169	2749	5199	7700	2938	1570	4789	4810	7994	1232	2314	1417	4051
ENSMUSG00000019982	ENSMUSG00000019982.16	Myb	15	15	1	4238	1584	1699	235	1895	1447	341	1891	860	1876	875	87	1081	1166	13003
ENSMUSG00000019984	ENSMUSG00000019984.17	Med23	11	29	0.37931	307	178	2721	972	914	1245	1347	1214	2768	554	5178	2518	1251	955	1845	1336	1050	2122	1182	84	1187	429	1344	1123	587	625	950	815	1797
ENSMUSG00000019986	ENSMUSG00000019986.18	Ahi1	18	23	0.782609	6859	2984	438	1624	216	2966	1675	1022	4840	2259	1714	2874	2546	1443	11821	7046	10134	23152	13739	3009	14292	1773	4606
ENSMUSG00000019987	ENSMUSG00000019987.10	Arg1	1	7	0.142857	4618	1823	2550	1043	315	190	248
ENSMUSG00000019988	ENSMUSG00000019988.8	Nedd1	5	14	0.357143	2693	3225	1975	2762	10221	1792	360	3061	2044	851	1049	836	2848	424
ENSMUSG00000019989	ENSMUSG00000019989.9	Enpp3	6	24	0.25	4209	5432	1247	4170	2607	7933	1656	522	1511	1397	5132	877	361	1945	2034	1508	4091	1205	1514	5964	721	1000	1821	710
ENSMUSG00000019990	ENSMUSG00000019990.16	Pde7b	1	11	0.0909091	68132	36305	2389	1944	2428	1599	15641	5591	2556	3134	6495
ENSMUSG00000019992	ENSMUSG00000019992.9	Mtfr2	2	6	0.333333	411	4388	438	550	2989	2768
ENSMUSG00000019996	ENSMUSG00000019996.18	Map7	1	17	0.0588235	81703	2486	11823	1164	3654	6703	4537	4752	271	1983	3691	324	365	305	1516	1849	1650
ENSMUSG00000019997	ENSMUSG00000019997.12	Ccn2	4	4	1	87	248	133	371
ENSMUSG00000019998	ENSMUSG00000019998.7	Stx7	2	9	0.222222	5826	21781	1881	715	799	602	1154	2145	2558
ENSMUSG00000020000	ENSMUSG00000020000.8	Moxd1	4	11	0.363636	20372	8076	301	26350	297	1472	978	2001	2191	13006	1140
ENSMUSG00000020003	ENSMUSG00000020003.17	Pex7	8	9	0.888889	1556	1131	9760	366	5487	1482	2226	15384	8299
ENSMUSG00000020007	ENSMUSG00000020007.5	Il20ra	1	6	0.166667	30172	6169	1255	625	4198	2960
ENSMUSG00000020009	ENSMUSG00000020009.14	Ifngr1	1	6	0.166667	5218	3789	2270	2301	836	1755
ENSMUSG00000020010	ENSMUSG00000020010.8	Vnn3	3	6	0.5	110	4160	7947	998	1095	2261
ENSMUSG00000020014	ENSMUSG00000020014.19	Cfap54	61	67	0.910448	11330	2978	1454	3560	13384	2566	125	1599	3979	89	916	2260	597	1708	3717	321	3054	316	8401	4917	224	9065	2695	1579	2490	10322	2098	2883	1900	4258	600	1965	2068	2834	1949	5146	101	1514	12028	2531	1851	268	2576	2343	4715	6309	12434	4361	2184	2847	11280	1230	810	145	132	6075	2412	906	4259	1722	29159	2851	6497	8521	5002	14661	24831
ENSMUSG00000020015	ENSMUSG00000020015.11	Cdk17	1	16	0.0625	46971	3592	4267	1487	3497	3292	973	594	1869	3611	2937	491	788	830	1081	544
ENSMUSG00000020017	ENSMUSG00000020017.15	Hal	17	19	0.894737	496	105	679	93	111	644	605	2032	1832	844	1136	101	1602	2564	76	3845	6484	116	1853
ENSMUSG00000020018	ENSMUSG00000020018.7	Snrpf	2	3	0.666667	1415	3903	499
ENSMUSG00000020019	ENSMUSG00000020019.5	Ntn4	2	9	0.222222	2962	37417	24581	3073	22940	352	4595	2098	4495
ENSMUSG00000020020	ENSMUSG00000020020.9	Usp44	1	5	0.2	11719	3035	2364	3295	1409
ENSMUSG00000020021	ENSMUSG00000020021.5	Fgd6	2	20	0.1	6991	28549	15246	87	10639	2688	2586	14380	2735	246	1274	590	1736	5831	618	872	2316	720	1326	1865
ENSMUSG00000020022	ENSMUSG00000020022.18	Ndufa12	3	3	1	819	3255	17305
ENSMUSG00000020023	ENSMUSG00000020023.19	Tmcc3	1	3	0.333333	63318	2934	4318
ENSMUSG00000020024	ENSMUSG00000020024.8	Cep83	1	15	0.0666667	29805	472	5904	2851	9050	2032	8752	1203	106	15782	2301	1968	15669	1799	867
ENSMUSG00000020027	ENSMUSG00000020027.19	Socs2	2	2	1	1426	1720
ENSMUSG00000020029	ENSMUSG00000020029.7	Nudt4	1	4	0.25	11065	992	1588	285
ENSMUSG00000020032	ENSMUSG00000020032.15	Nuak1	1	6	0.166667	30378	15472	1670	11389	2522	2704
ENSMUSG00000020034	ENSMUSG00000020034.8	Tcp11l2	6	9	0.666667	7735	2048	2644	1083	3339	9722	197	3397	4844
ENSMUSG00000020037	ENSMUSG00000020037.16	Rfx4	1	17	0.0588235	23501	18426	16047	20533	4662	608	3284	14132	1900	2686	4964	398	11207	523	13225	1594	8859
ENSMUSG00000020038	ENSMUSG00000020038.11	Cry1	1	12	0.0833333	27119	5730	2414	618	1030	80	2038	312	470	9702	83	743
ENSMUSG00000020042	ENSMUSG00000020042.16	Btbd11	1	16	0.0625	157963	14913	37015	26025	2128	1925	1774	111	660	1374	6640	4879	2121	3813	2802	3548
ENSMUSG00000020044	ENSMUSG00000020044.14	Timp3	1	4	0.25	37398	5477	509	1029
ENSMUSG00000020048	ENSMUSG00000020048.14	Hsp90b1	5	17	0.294118	910	692	434	880	3001	145	1483	755	88	117	857	190	400	912	90	391	500
ENSMUSG00000020051	ENSMUSG00000020051.18	Pah	3	12	0.25	6222	9735	16020	8967	3804	2737	882	4861	2046	497	2861	1568
ENSMUSG00000020052	ENSMUSG00000020052.10	Ascl1	1	1	1	361
ENSMUSG00000020053	ENSMUSG00000020053.19	Igf1	2	3	0.666667	3345	48731	1497
ENSMUSG00000020056	ENSMUSG00000020056.17	Washc3	5	6	0.833333	519	11736	2254	3175	15033	11297
ENSMUSG00000020057	ENSMUSG00000020057.3	Dram1	1	6	0.166667	12080	3981	3531	7669	3656	548
ENSMUSG00000020059	ENSMUSG00000020059.10	Sycp3	7	8	0.875	2748	759	409	2568	726	2163	3031	124
ENSMUSG00000020061	ENSMUSG00000020061.19	Mybpc1	1	26	0.0384615	19205	12130	1747	863	1889	2033	6117	1520	2830	846	1241	1699	2030	355	2636	2149	1201	1244	4466	2741	1620	2104	2983	1176	1815	4397
ENSMUSG00000020062	ENSMUSG00000020062.8	Slc5a8	3	14	0.214286	5366	2228	7020	956	2348	1219	1560	1528	1655	6952	894	2117	3926	424
ENSMUSG00000020063	ENSMUSG00000020063.17	Sirt1	3	13	0.230769	14885	5548	19091	900	1725	1468	1102	3738	5558	833	972	1666	784
ENSMUSG00000020064	ENSMUSG00000020064.10	Herc4	3	25	0.12	1254	373	17900	5442	3746	1324	3246	4715	2310	288	1377	319	1042	1262	8443	4605	2479	1295	397	3016	214	2572	1090	856	477
ENSMUSG00000020067	ENSMUSG00000020067.9	Mypn	2	19	0.105263	10434	22956	1970	3608	1219	9285	2748	2029	1668	9540	636	3728	3205	1879	2271	1161	1707	1474	1394
ENSMUSG00000020069	ENSMUSG00000020069.17	Hnrnph3	1	9	0.111111	4192	494	534	430	186	679	231	185	87
ENSMUSG00000020070	ENSMUSG00000020070.19	Rufy2	2	17	0.117647	2338	6278	1739	2035	739	663	539	2501	96	2037	1782	2376	1848	919	1587	2013	94
ENSMUSG00000020072	ENSMUSG00000020072.16	Pbld2	1	9	0.111111	14352	8235	374	4160	118	1405	374	2273	799
ENSMUSG00000020074	ENSMUSG00000020074.8	Ccar1	2	24	0.0833333	1162	5326	1503	616	2599	3477	88	4502	919	4072	501	508	732	800	3160	3419	3069	1319	726	243	3082	257	1432	440
ENSMUSG00000020075	ENSMUSG00000020075.9	Ddx21	1	14	0.0714286	3236	3120	895	834	1007	1050	693	959	533	466	1779	759	1532	446
ENSMUSG00000020076	ENSMUSG00000020076.8	Ddx50	8	14	0.571429	3823	3541	342	1913	112	440	5734	6294	1238	944	217	3244	1759	3068
ENSMUSG00000020077	ENSMUSG00000020077.15	Srgn	1	3	0.333333	19502	9718	2672
ENSMUSG00000020078	ENSMUSG00000020078.17	Vps26a	2	8	0.25	5670	9422	1002	1446	3551	872	4624	2065
ENSMUSG00000020079	ENSMUSG00000020079.16	Supv3l1	5	14	0.357143	1641	564	1870	1475	2148	2083	1448	1607	93	844	1262	586	1669	636
ENSMUSG00000020080	ENSMUSG00000020080.9	Hkdc1	2	17	0.117647	4360	5920	79	1621	1075	3006	1777	1534	1227	1262	85	3091	143	1284	2220	5399	1755
ENSMUSG00000020081	ENSMUSG00000020081.6	Tacr2	1	4	0.25	4948	2819	158	3370
ENSMUSG00000020083	ENSMUSG00000020083.14	Fam241b	2	3	0.666667	9108	24476	760
ENSMUSG00000020085	ENSMUSG00000020085.16	Aifm2	1	8	0.125	5124	310	1166	362	4101	1845	1028	2740
ENSMUSG00000020086	ENSMUSG00000020086.7	Macroh2a2	1	8	0.125	25828	4155	1587	2290	1504	949	5323	1672
ENSMUSG00000020087	ENSMUSG00000020087.6	Tysnd1	3	3	1	1555	1014	2405
ENSMUSG00000020088	ENSMUSG00000020088.11	Sar1a	1	6	0.166667	4466	112	368	755	3295	1379
ENSMUSG00000020089	ENSMUSG00000020089.9	Ppa1	2	10	0.2	2768	7830	1409	2658	1563	1444	546	2747	1903	1385
ENSMUSG00000020090	ENSMUSG00000020090.8	Npffr1	1	3	0.333333	18457	9021	2117
ENSMUSG00000020091	ENSMUSG00000020091.16	Eif4ebp2	1	2	0.5	17298	1089
ENSMUSG00000020092	ENSMUSG00000020092.10	Pald1	1	19	0.0526316	27255	2778	1857	590	1446	150	733	285	172	2561	347	470	91	292	966	209	1591	15819	1981
ENSMUSG00000020096	ENSMUSG00000020096.22	Tbata	3	9	0.333333	2268	1275	3266	809	2905	1810	906	1245	866
ENSMUSG00000020097	ENSMUSG00000020097.15	Sgpl1	2	14	0.142857	1191	22783	5546	3537	495	1147	4496	1206	744	809	1103	406	766	672
ENSMUSG00000020098	ENSMUSG00000020098.8	Pcbd1	1	3	0.333333	2647	408	1122
ENSMUSG00000020099	ENSMUSG00000020099.9	Unc5b	1	16	0.0625	47804	2819	323	703	448	613	172	2024	223	521	1086	77	2920	619	1162	1606
ENSMUSG00000020100	ENSMUSG00000020100.16	Slc29a3	2	5	0.4	2049	19733	6579	2740	4370
ENSMUSG00000020101	ENSMUSG00000020101.15	Vsir	1	6	0.166667	10738	676	5206	3457	735	176
ENSMUSG00000020102	ENSMUSG00000020102.16	Slc16a7	3	5	0.6	26253	7112	61009	2037	2302
ENSMUSG00000020105	ENSMUSG00000020105.10	Lrig3	3	18	0.166667	5409	200	21950	884	1037	303	398	1202	1058	2240	469	3582	1461	1035	661	1950	98	1154
ENSMUSG00000020107	ENSMUSG00000020107.11	Anapc16	2	4	0.5	488	5803	5540	1994
ENSMUSG00000020108	ENSMUSG00000020108.5	Ddit4	2	2	1	124	287
ENSMUSG00000020109	ENSMUSG00000020109.14	Dnajb12	1	8	0.125	10217	631	1686	80	1213	1247	589	1043
ENSMUSG00000020111	ENSMUSG00000020111.16	Micu1	10	13	0.769231	25269	4864	7502	9681	6158	10366	1048	19688	855	38112	12348	21779	1526
ENSMUSG00000020114	ENSMUSG00000020114.13	Cand1	1	14	0.0714286	12094	7658	1525	1233	202	795	1362	965	291	585	1531	81	1203	3510
ENSMUSG00000020115	ENSMUSG00000020115.4	Tbk1	2	20	0.1	2353	5475	2176	4249	1051	2491	3923	2152	1277	302	2543	1136	1962	81	676	519	111	606	164	4062
ENSMUSG00000020116	ENSMUSG00000020116.8	Pno1	5	6	0.833333	175	1593	173	170	4217	499
ENSMUSG00000020120	ENSMUSG00000020120.16	Plek	1	9	0.111111	13201	369	1669	2652	2490	1843	2263	1262	7647
ENSMUSG00000020121	ENSMUSG00000020121.16	Srgap1	1	21	0.047619	115617	5335	29070	26172	482	14190	1554	12686	650	8117	2555	3532	140	2244	15070	2820	3911	6037	1817	129	6410
ENSMUSG00000020122	ENSMUSG00000020122.17	Egfr	1	27	0.037037	106325	1020	2694	4150	808	992	1615	490	92	970	2023	2967	3204	1901	3527	2727	1123	1707	3787	7225	887	1312	1994	757	308	538	597
ENSMUSG00000020123	ENSMUSG00000020123.7	Avpr1a	1	1	1	2284
ENSMUSG00000020124	ENSMUSG00000020124.11	Usp15	1	21	0.047619	15026	5699	4616	2727	4572	10465	6102	13664	1545	86	2708	90	94	1750	126	378	334	428	2260	2374	5421
ENSMUSG00000020125	ENSMUSG00000020125.8	Elane	3	4	0.75	315	112	441	117
ENSMUSG00000020128	ENSMUSG00000020128.16	Vps54	1	22	0.0454545	23827	1275	3913	2840	3259	2545	12972	864	3209	3357	1127	5332	585	361	1717	2274	1057	523	111	1754	1765	2866
ENSMUSG00000020130	ENSMUSG00000020130.10	Tbc1d15	1	16	0.0625	10434	1502	6013	3784	7439	1174	930	497	894	4754	2394	539	562	5662	527	2739
ENSMUSG00000020131	ENSMUSG00000020131.15	Pcsk4	2	14	0.142857	220	2693	81	100	101	177	88	977	77	72	307	141	514	129
ENSMUSG00000020132	ENSMUSG00000020132.11	Rab21	1	6	0.166667	12402	1101	2631	3344	469	3959
ENSMUSG00000020133	ENSMUSG00000020133.9	2310011J03Rik	1	1	1	635
ENSMUSG00000020134	ENSMUSG00000020134.14	Peli1	1	5	0.2	4378	1862	4257	145	510
ENSMUSG00000020135	ENSMUSG00000020135.14	Apc2	1	14	0.0714286	5766	158	86	2201	102	164	266	506	607	212	355	204	630	1857
ENSMUSG00000020137	ENSMUSG00000020137.6	Thap2	1	2	0.5	7657	3405
ENSMUSG00000020140	ENSMUSG00000020140.16	Lgr5	1	17	0.0588235	66604	18167	7125	16567	3141	3138	1331	3936	145	140	3362	1817	2100	758	963	2118	1344
ENSMUSG00000020142	ENSMUSG00000020142.13	Slc1a4	1	7	0.142857	11711	1469	4577	5278	317	1291	1965
ENSMUSG00000020143	ENSMUSG00000020143.16	Dock2	27	51	0.529412	27498	22727	1034	754	4023	6253	1923	4321	5540	1408	774	541	1060	5739	3245	130	2769	258	2085	1157	810	113798	11013	2067	36211	26442	125717	2014	9784	6127	90	11340	8866	5564	1666	3763	834	3259	1452	2054	4492	1098	712	8069	1295	5243	1070	746	1061	729	871
ENSMUSG00000020149	ENSMUSG00000020149.18	Rab1a	1	5	0.2	13977	3110	4175	1187	149
ENSMUSG00000020150	ENSMUSG00000020150.14	Gamt	1	5	0.2	807	103	356	78	482
ENSMUSG00000020151	ENSMUSG00000020151.17	Ptprr	2	13	0.153846	29285	112065	1882	15107	10371	37690	3137	7111	472	13743	1596	3153	17489
ENSMUSG00000020152	ENSMUSG00000020152.8	Actr2	1	8	0.125	11871	6377	2862	10496	489	2689	4599	7596
ENSMUSG00000020153	ENSMUSG00000020153.15	Ndufs7	2	8	0.25	107	2905	640	502	1056	70	787	623
ENSMUSG00000020154	ENSMUSG00000020154.11	Ptprb	3	33	0.0909091	1540	5846	18230	11432	949	2066	1703	2822	5264	2992	7143	538	1209	225	2143	2742	864	1757	521	2875	3157	3909	1036	96	102	553	605	3429	1077	480	3381	7855	2900
ENSMUSG00000020155	ENSMUSG00000020155.3	Kcnmb1	3	3	1	1350	1355	3733
ENSMUSG00000020156	ENSMUSG00000020156.17	Pwwp3a	7	13	0.538462	1617	556	976	2110	1175	1783	2133	468	999	396	321	596	1700
ENSMUSG00000020159	ENSMUSG00000020159.9	Gabrp	6	9	0.666667	5389	826	4238	636	3264	6798	1809	486	1451
ENSMUSG00000020160	ENSMUSG00000020160.19	Meis1	7	11	0.636364	1861	1741	567	771	1421	22862	46463	35893	20037	1116	2464
ENSMUSG00000020163	ENSMUSG00000020163.13	Uqcr11	1	2	0.5	2409	980
ENSMUSG00000020166	ENSMUSG00000020166.16	Cnot2	1	15	0.0666667	32277	21083	10443	10128	629	2114	2717	1725	883	95	3064	87	1029	1256	6005
ENSMUSG00000020167	ENSMUSG00000020167.15	Tcf3	3	18	0.166667	2251	3193	6265	165	999	421	648	1125	67	87	300	92	633	329	76	1824	142	2552
ENSMUSG00000020168	ENSMUSG00000020168.6	Olfr299	1	2	0.5	2619	2539
ENSMUSG00000020169	ENSMUSG00000020169.5	Best3	9	9	1	1802	3725	461	9222	1210	418	3054	1221	14895
ENSMUSG00000020170	ENSMUSG00000020170.5	Frs2	1	9	0.111111	46193	1444	658	14819	3918	2075	1089	537	1931
ENSMUSG00000020171	ENSMUSG00000020171.9	Yeats4	4	6	0.666667	1965	1575	104	2811	129	1375
ENSMUSG00000020173	ENSMUSG00000020173.18	Cobl	1	14	0.0714286	77915	8203	2110	6118	4414	21187	33991	2485	39813	10613	1173	1946	1109	11590
ENSMUSG00000020175	ENSMUSG00000020175.16	Rab36	2	10	0.2	1118	3319	2539	1495	2315	1382	690	270	837	427
ENSMUSG00000020176	ENSMUSG00000020176.18	Grb10	1	16	0.0625	49517	16953	2737	12623	3084	4700	654	331	568	835	5397	486	739	195	2425	589
ENSMUSG00000020177	ENSMUSG00000020177.13	9530003J23Rik	2	3	0.666667	654	1954	1102
ENSMUSG00000020178	ENSMUSG00000020178.7	Adora2a	1	2	0.5	8637	6675
ENSMUSG00000020180	ENSMUSG00000020180.11	Snrpd3	2	3	0.666667	1188	12716	2891
ENSMUSG00000020181	ENSMUSG00000020181.19	Nav3	1	38	0.0263158	96113	631	19375	2895	13535	3039	10217	10686	17021	953	6862	45929	753	1524	1922	3989	1437	3750	3465	4214	4515	5598	8976	7752	870	699	1520	2112	6275	2192	633	1229	6962	2098	781	877	3054	4546
ENSMUSG00000020182	ENSMUSG00000020182.17	Ddc	1	14	0.0714286	17361	4083	2991	8105	1099	16948	7143	3588	6563	4233	2555	2802	3862	693
ENSMUSG00000020183	ENSMUSG00000020183.12	Cpm	2	8	0.25	193	29884	8083	2045	1244	4173	3870	3166
ENSMUSG00000020184	ENSMUSG00000020184.16	Mdm2	6	11	0.545455	523	161	4470	2819	587	5125	331	884	2167	1359	359
ENSMUSG00000020185	ENSMUSG00000020185.17	E2f7	2	12	0.166667	652	7656	5458	3940	1398	1342	7390	491	3430	1464	1175	2048
ENSMUSG00000020186	ENSMUSG00000020186.8	Csrp2	1	4	0.25	11700	3080	2420	770
ENSMUSG00000020189	ENSMUSG00000020189.16	Osbpl8	1	23	0.0434783	39538	19831	8844	21997	7421	2277	1968	1549	1048	1411	714	1780	1387	688	2946	1738	2105	1696	1574	680	1008	1596	1498
ENSMUSG00000020190	ENSMUSG00000020190.14	Mknk2	2	13	0.153846	140	3808	90	79	1583	192	227	87	114	228	391	309	280
ENSMUSG00000020191	ENSMUSG00000020191.12	Spata48	7	8	0.875	12267	10476	760	1574	5126	944	12721	5639
ENSMUSG00000020193	ENSMUSG00000020193.4	Zpbp	7	7	1	2284	41411	2824	6580	4331	51281	69824
ENSMUSG00000020196	ENSMUSG00000020196.11	Cabin1	29	36	0.805556	8524	464	447	739	1760	1262	2068	1051	1090	1890	739	2146	506	962	695	2112	1189	1104	5380	1102	144	3719	3579	1687	1967	13357	4866	10309	25494	741	343	1334	2223	4653	955	187
ENSMUSG00000020198	ENSMUSG00000020198.9	Ap3d1	1	30	0.0333333	8949	1896	815	1988	698	3223	84	570	1272	422	1307	278	1078	1079	461	691	785	86	342	626	97	388	1279	221	463	278	113	332	209	474
ENSMUSG00000020205	ENSMUSG00000020205.9	Phlda1	1	1	1	411
ENSMUSG00000020211	ENSMUSG00000020211.16	Sf3a2	1	8	0.125	2390	97	870	347	558	73	96	83
ENSMUSG00000020212	ENSMUSG00000020212.15	Mdm1	7	14	0.5	887	3630	1009	2673	1045	78	4559	331	931	842	103	4431	2177	1366
ENSMUSG00000020213	ENSMUSG00000020213.7	Glipr1l1	2	4	0.5	1682	9807	3764	2173
ENSMUSG00000020214	ENSMUSG00000020214.11	Glipr1l2	1	5	0.2	8826	3863	1260	8825	92
ENSMUSG00000020216	ENSMUSG00000020216.14	Jsrp1	3	6	0.5	1045	190	1500	99	947	106
ENSMUSG00000020218	ENSMUSG00000020218.12	Wif1	2	9	0.222222	475	40140	6771	1621	925	5106	5792	546	3021
ENSMUSG00000020219	ENSMUSG00000020219.8	Timm13	2	2	1	73	222
ENSMUSG00000020220	ENSMUSG00000020220.17	Vps13d	67	69	0.971014	4252	9302	2736	93	3086	1650	805	332	1240	1658	158	545	2704	724	409	1047	1280	3802	1770	3298	3435	1492	1748	2496	3903	2627	3183	195	1314	3703	1058	3547	1905	651	3665	2237	1434	1008	2110	3543	1801	1689	1314	2468	132	3423	874	294	1269	3480	204	5467	638	2341	2277	758	3112	2105	909	4942	846	2204	7711	1142	24691	3206	33285	6549	1259
ENSMUSG00000020224	ENSMUSG00000020224.16	Llph	2	2	1	850	2999
ENSMUSG00000020225	ENSMUSG00000020225.11	Tmbim4	1	6	0.166667	6598	1854	3141	1221	1713	737
ENSMUSG00000020226	ENSMUSG00000020226.10	Slc5a4b	5	14	0.357143	712	1415	1731	2778	13039	692	8369	6200	2444	1773	6381	1524	1759	1449
ENSMUSG00000020227	ENSMUSG00000020227.11	Irak3	1	11	0.0909091	18618	3726	573	1685	5848	3798	1193	18463	470	87	2454
ENSMUSG00000020228	ENSMUSG00000020228.12	Helb	12	12	1	1456	1777	2848	2214	1230	3061	2990	814	1538	731	1733	4434
ENSMUSG00000020229	ENSMUSG00000020229.5	Slc5a4a	9	14	0.642857	695	2034	3005	3381	5400	1060	2906	3754	5732	1463	3410	850	3612	2458
ENSMUSG00000020230	ENSMUSG00000020230.16	Prmt2	2	10	0.2	928	10396	719	2677	1286	3508	6786	923	664	618
ENSMUSG00000020231	ENSMUSG00000020231.16	Dip2a	1	37	0.027027	17333	6095	1903	1372	4562	5983	1859	2720	2190	1109	307	395	1337	192	1453	2067	1164	3558	870	708	2898	1635	709	40	1094	1782	143	1230	709	945	331	2075	234	1537	2000	695	624
ENSMUSG00000020232	ENSMUSG00000020232.18	Hmg20b	1	8	0.125	645	290	269	463	477	379	148	82
ENSMUSG00000020234	ENSMUSG00000020234.11	4930404N11Rik	1	3	0.333333	723	74	305
ENSMUSG00000020235	ENSMUSG00000020235.17	Fzr1	1	13	0.0769231	6815	124	76	130	149	83	161	530	79	317	287	397	90
ENSMUSG00000020238	ENSMUSG00000020238.15	Ncln	1	13	0.0769231	2540	141	140	770	703	854	106	1165	82	69	294	88	74
ENSMUSG00000020241	ENSMUSG00000020241.14	Col6a2	1	27	0.037037	8032	110	207	788	1253	111	349	226	89	325	427	577	173	486	538	317	569	469	367	335	651	175	458	136	141	94	6517
ENSMUSG00000020246	ENSMUSG00000020246.14	Hcfc2	7	14	0.5	1612	1375	6405	746	1786	108	11380	557	3856	4175	1673	3797	515	2015
ENSMUSG00000020248	ENSMUSG00000020248.19	Nfyb	2	7	0.285714	2090	5037	1606	2360	941	566	290
ENSMUSG00000020250	ENSMUSG00000020250.12	Txnrd1	1	14	0.0714286	38906	1337	888	1569	1820	401	1857	1965	478	380	87	1879	3115	5458
ENSMUSG00000020251	ENSMUSG00000020251.15	Glt8d2	1	9	0.111111	18388	1686	5481	2341	1351	1104	4664	1701	119
ENSMUSG00000020253	ENSMUSG00000020253.16	Ppm1m	1	9	0.111111	745	104	402	338	92	161	210	111	316
ENSMUSG00000020255	ENSMUSG00000020255.9	Nopchap1	2	3	0.666667	1673	2245	1188
ENSMUSG00000020256	ENSMUSG00000020256.15	Aldh1l2	1	22	0.0454545	6517	4368	2266	1535	199	2161	1467	780	1145	3557	470	1266	2401	78	1412	454	1955	2268	1437	2334	754	1840
ENSMUSG00000020257	ENSMUSG00000020257.14	Wdr82	1	8	0.125	5233	3855	2983	464	386	410	1051	2083
ENSMUSG00000020258	ENSMUSG00000020258.17	Glyctk	2	3	0.666667	192	560	301
ENSMUSG00000020260	ENSMUSG00000020260.10	Pofut2	2	8	0.25	1120	1612	683	1580	813	951	90	1219
ENSMUSG00000020261	ENSMUSG00000020261.16	Slc36a1	1	10	0.1	9441	4933	481	707	1525	1517	1137	912	2054	4010
ENSMUSG00000020262	ENSMUSG00000020262.16	Adarb1	3	11	0.272727	30756	27523	33626	3282	4298	3662	878	1073	7751	7296	736
ENSMUSG00000020263	ENSMUSG00000020263.15	Appl2	2	20	0.1	7423	12172	473	3522	2865	124	684	3268	3044	1243	1219	250	76	1882	184	2765	2597	227	827	841
ENSMUSG00000020264	ENSMUSG00000020264.6	Slc36a2	5	9	0.555556	3175	749	1286	4572	4595	925	4430	1417	3030
ENSMUSG00000020265	ENSMUSG00000020265.17	Sumo3	2	3	0.666667	3461	4039	2096
ENSMUSG00000020267	ENSMUSG00000020267.7	Hint1	1	2	0.5	3247	236
ENSMUSG00000020268	ENSMUSG00000020268.15	Lyrm7	4	4	1	7252	2811	1684	7376
ENSMUSG00000020270	ENSMUSG00000020270.10	Smim23	1	3	0.333333	2275	178	1160
ENSMUSG00000020271	ENSMUSG00000020271.18	Fbxw11	1	13	0.0769231	37265	27885	3521	8474	1396	9190	2026	1519	2974	675	920	2193	1885
ENSMUSG00000020272	ENSMUSG00000020272.9	Stk10	1	18	0.0555556	21564	19210	3076	9539	1370	459	7123	1689	1756	2795	330	6332	1945	661	938	1067	1942	4461
ENSMUSG00000020273	ENSMUSG00000020273.14	Papolg	3	21	0.142857	3117	1447	4656	217	1049	1766	2219	3415	1772	564	477	747	1564	440	1712	232	366	83	502	162	2354
ENSMUSG00000020275	ENSMUSG00000020275.10	Rel	1	9	0.111111	9524	3965	3590	4325	2900	104	923	129	1198
ENSMUSG00000020277	ENSMUSG00000020277.11	Pfkl	1	21	0.047619	4084	3353	509	469	496	200	2206	1111	950	1043	690	843	305	574	529	365	190	212	601	84	317
ENSMUSG00000020279	ENSMUSG00000020279.11	Il9r	1	8	0.125	4992	335	88	479	352	421	797	718
ENSMUSG00000020280	ENSMUSG00000020280.13	Pus10	4	17	0.235294	824	5093	481	26605	2925	3883	576	1189	2373	918	5236	957	96	1299	5210	3400	2246
ENSMUSG00000020282	ENSMUSG00000020282.19	Rhbdf1	1	17	0.0588235	5886	77	810	307	88	72	434	96	109	83	602	274	376	208	68	106	174
ENSMUSG00000020283	ENSMUSG00000020283.6	Pex13	1	3	0.333333	9616	4380	1339
ENSMUSG00000020284	ENSMUSG00000020284.17	Cfap410	4	6	0.666667	971	729	1036	1056	474	827
ENSMUSG00000020286	ENSMUSG00000020286.14	1700093K21Rik	3	4	0.75	521	638	660	601
ENSMUSG00000020287	ENSMUSG00000020287.16	Mpg	2	3	0.666667	1034	1899	1520
ENSMUSG00000020288	ENSMUSG00000020288.14	Ahsa2	2	8	0.25	893	1626	1585	972	635	360	292	98
ENSMUSG00000020289	ENSMUSG00000020289.16	Nprl3	2	12	0.166667	4328	7456	1489	3596	1898	6209	1844	2390	382	1866	635	787
ENSMUSG00000020290	ENSMUSG00000020290.15	Xpo1	2	24	0.0833333	5117	5695	3369	5221	547	1062	351	81	1448	803	1064	1515	167	82	87	581	809	416	2306	1510	2140	82	447	1268
ENSMUSG00000020295	ENSMUSG00000020295.2	Hbq1a	2	2	1	95	106
ENSMUSG00000020297	ENSMUSG00000020297.11	Nsg2	3	4	0.75	1134	15770	37278	2319
ENSMUSG00000020299	ENSMUSG00000020299.7	4930524B15Rik	1	4	0.25	7604	1395	1650	1411
ENSMUSG00000020300	ENSMUSG00000020300.15	Cpeb4	2	9	0.222222	16445	18885	9925	1584	4043	633	2173	2282	1085
ENSMUSG00000020303	ENSMUSG00000020303.3	Stc2	3	3	1	1843	2182	4803
ENSMUSG00000020305	ENSMUSG00000020305.14	Asb3	1	9	0.111111	112766	30386	26391	531	2584	2389	19775	3378	15905
ENSMUSG00000020307	ENSMUSG00000020307.16	Cdc34	4	4	1	2227	100	130	2481
ENSMUSG00000020308	ENSMUSG00000020308.8	Tpgs1	1	1	1	5616
ENSMUSG00000020309	ENSMUSG00000020309.7	Chac2	1	2	0.5	6511	1818
ENSMUSG00000020310	ENSMUSG00000020310.10	Madcam1	4	4	1	244	252	581	1466
ENSMUSG00000020311	ENSMUSG00000020311.18	Erlec1	11	13	0.846154	1237	1184	488	117	582	1419	91	4218	600	3417	4437	234	2823
ENSMUSG00000020312	ENSMUSG00000020312.13	Shc2	1	12	0.0833333	6113	1136	125	2574	123	93	379	98	2101	1261	1067	954
ENSMUSG00000020315	ENSMUSG00000020315.19	Sptbn1	2	35	0.0571429	48175	60133	4891	2581	1545	314	2648	722	1605	928	596	1495	1008	90	733	731	6279	4557	803	2098	410	164	1022	881	280	2715	681	944	1904	745	718	4414	1014	1592	898
ENSMUSG00000020317	ENSMUSG00000020317.15	Theg	6	7	0.857143	429	255	449	632	835	3639	3172
ENSMUSG00000020319	ENSMUSG00000020319.10	Wdpcp	1	17	0.0588235	79855	7684	846	3057	258	25182	2087	3210	16156	9031	3221	24241	64418	43984	27374	1172	12187
ENSMUSG00000020321	ENSMUSG00000020321.17	Mdh1	1	8	0.125	5011	699	1607	1053	2989	393	640	893
ENSMUSG00000020323	ENSMUSG00000020323.15	Prss57	1	5	0.2	1826	1331	1458	1145	885
ENSMUSG00000020325	ENSMUSG00000020325.11	Fstl3	2	4	0.5	1165	1216	943	80
ENSMUSG00000020326	ENSMUSG00000020326.8	Ccng1	2	5	0.4	932	1450	585	80	201
ENSMUSG00000020327	ENSMUSG00000020327.5	Fgf22	1	1	1	1274
ENSMUSG00000020328	ENSMUSG00000020328.11	Nudcd2	3	3	1	1863	426	2514
ENSMUSG00000020329	ENSMUSG00000020329.13	Polrmt	2	20	0.1	692	1945	1059	93	431	129	83	213	212	338	231	117	144	86	90	94	457	119	79	83
ENSMUSG00000020330	ENSMUSG00000020330.17	Hmmr	7	17	0.411765	4093	615	3506	1286	1481	90	5695	452	381	518	3701	1746	297	115	1281	1956	923
ENSMUSG00000020331	ENSMUSG00000020331.10	Hcn2	1	7	0.142857	7168	1335	2584	1735	2677	151	630
ENSMUSG00000020332	ENSMUSG00000020332.8	Meikin	4	13	0.307692	91	760	1680	16906	4033	794	2870	1292	5988	3616	2065	5814	8797
ENSMUSG00000020333	ENSMUSG00000020333.18	Acsl6	1	20	0.05	15818	2868	634	1011	393	1454	1108	1485	5080	1810	1398	453	1362	1166	3344	613	4563	1320	867	7997
ENSMUSG00000020334	ENSMUSG00000020334.7	Slc22a4	1	9	0.111111	19712	2219	7845	1286	3878	1146	1659	2168	2792
ENSMUSG00000020335	ENSMUSG00000020335.14	Zfp354b	4	4	1	519	1397	717	4723
ENSMUSG00000020340	ENSMUSG00000020340.17	Cyfip2	1	30	0.0333333	20282	1791	3487	1808	4023	1796	1151	2036	1937	1939	3722	680	4300	489	3097	2882	466	1266	2765	2051	5072	2195	15798	1361	1143	12975	806	6502	1507	2523
ENSMUSG00000020346	ENSMUSG00000020346.17	Mgat1	3	3	1	853	5932	8896
ENSMUSG00000020349	ENSMUSG00000020349.5	Ppp2ca	1	6	0.166667	13969	4657	508	384	1628	850
ENSMUSG00000020354	ENSMUSG00000020354.16	Sgcd	2	7	0.285714	23880	160052	62345	6943	42683	101844	1374
ENSMUSG00000020357	ENSMUSG00000020357.4	Flt4	1	29	0.0344828	14817	485	226	90	192	273	282	3031	89	1303	1037	734	300	97	149	321	488	328	210	130	433	381	1797	1927	1114	743	1458	1935	2852
ENSMUSG00000020358	ENSMUSG00000020358.18	Hnrnpab	5	7	0.714286	80	710	643	127	1704	702	271
ENSMUSG00000020359	ENSMUSG00000020359.14	Phykpl	3	12	0.25	634	928	4678	532	75	1318	229	4134	220	725	972	486
ENSMUSG00000020361	ENSMUSG00000020361.14	Hspa4	1	18	0.0555556	7745	3092	2048	2653	437	2816	5248	2264	606	934	1076	1102	1371	916	782	2034	454	448
ENSMUSG00000020362	ENSMUSG00000020362.14	Cnot6	2	11	0.181818	9699	13189	2232	1494	92	1804	931	743	989	2418	1894
ENSMUSG00000020363	ENSMUSG00000020363.7	Gfpt2	1	18	0.0555556	10708	2635	1240	1804	647	3475	3238	477	3957	358	111	293	2291	229	2494	2993	2583	1947
ENSMUSG00000020364	ENSMUSG00000020364.15	Zfp354a	3	3	1	705	413	7724
ENSMUSG00000020366	ENSMUSG00000020366.19	Mapk9	2	11	0.181818	7237	9161	3309	2130	3423	936	4323	1288	1392	848	947
ENSMUSG00000020368	ENSMUSG00000020368.16	Canx	1	14	0.0714286	13712	736	363	1442	396	647	2954	2454	703	1553	892	722	136	722
ENSMUSG00000020372	ENSMUSG00000020372.16	Rack1	6	7	0.857143	1090	438	983	358	187	1248	324
ENSMUSG00000020374	ENSMUSG00000020374.17	Rasgef1c	1	13	0.0769231	54377	146	1114	1660	555	6108	2069	445	82	1067	4162	2657	1014
ENSMUSG00000020375	ENSMUSG00000020375.10	Rufy1	1	17	0.0588235	8980	1135	654	2313	882	1657	3881	2641	1339	1745	2918	2947	597	2628	2853	1647	335
ENSMUSG00000020376	ENSMUSG00000020376.18	Rnf130	1	7	0.142857	27128	18200	14319	1566	6261	1956	23064
ENSMUSG00000020377	ENSMUSG00000020377.16	Ltc4s	1	4	0.25	954	76	95	304
ENSMUSG00000020380	ENSMUSG00000020380.17	Rad50	21	24	0.875	858	3876	2949	503	2702	216	1999	388	3835	1787	1848	686	2979	516	331	2852	906	91	4940	1383	12403	513	2509	1578
ENSMUSG00000020381	ENSMUSG00000020381.11	Mrnip	3	6	0.5	1875	5605	11627	2660	526	1832
ENSMUSG00000020383	ENSMUSG00000020383.2	Il13	1	3	0.333333	1280	578	316
ENSMUSG00000020385	ENSMUSG00000020385.17	Clk4	2	12	0.166667	3901	4468	1055	391	1584	84	191	253	1605	2422	671	77
ENSMUSG00000020386	ENSMUSG00000020386.6	Sar1b	1	6	0.166667	13695	2127	2963	5312	943	1998
ENSMUSG00000020387	ENSMUSG00000020387.16	Jade2	3	11	0.272727	8259	2293	10875	4159	625	1982	1590	1151	3746	2450	796
ENSMUSG00000020388	ENSMUSG00000020388.13	Pdlim4	1	6	0.166667	5053	3618	3613	189	315	117
ENSMUSG00000020389	ENSMUSG00000020389.20	Cdkl3	3	13	0.230769	402	6038	6951	1274	2895	2961	831	94	2500	2426	989	2335	1410
ENSMUSG00000020390	ENSMUSG00000020390.13	Ube2b	3	5	0.6	2394	2418	3890	2693	1801
ENSMUSG00000020392	ENSMUSG00000020392.9	Cdkn2aipnl	2	2	1	2186	5656
ENSMUSG00000020393	ENSMUSG00000020393.17	Kremen1	3	8	0.375	17497	5272	22879	5314	7909	1985	1107	3188
ENSMUSG00000020395	ENSMUSG00000020395.14	Itk	1	16	0.0625	21337	1755	2050	3475	4404	1782	5951	5390	1160	379	2376	1539	1206	84	2882	4306
ENSMUSG00000020396	ENSMUSG00000020396.9	Nefh	3	3	1	1747	1135	2435
ENSMUSG00000020397	ENSMUSG00000020397.16	Med7	1	2	0.5	2614	587
ENSMUSG00000020399	ENSMUSG00000020399.15	Havcr2	3	6	0.5	1197	2455	7738	2557	6287	3366
ENSMUSG00000020400	ENSMUSG00000020400.18	Tnip1	2	18	0.111111	6654	15138	975	1532	1405	2280	3129	1546	2301	2262	146	3208	2023	680	478	268	1208	3925
ENSMUSG00000020401	ENSMUSG00000020401.7	Garin3	1	1	1	1068
ENSMUSG00000020402	ENSMUSG00000020402.12	Vdac1	4	7	0.571429	549	1423	104	7149	1505	1682	958
ENSMUSG00000020405	ENSMUSG00000020405.5	Fabp6	1	3	0.333333	2699	1015	1299
ENSMUSG00000020407	ENSMUSG00000020407.14	Upp1	2	8	0.25	1089	6183	3789	2024	1445	1373	232	650
ENSMUSG00000020409	ENSMUSG00000020409.11	Slu7	1	15	0.0666667	3525	592	527	268	1293	541	177	245	110	441	594	1290	353	103	539
ENSMUSG00000020411	ENSMUSG00000020411.3	Nipal4	2	5	0.4	4140	5031	2071	3182	486
ENSMUSG00000020412	ENSMUSG00000020412.17	Ascc2	5	19	0.263158	2560	6081	342	2506	6399	1878	946	4844	4011	157	213	1339	1820	830	5804	85	530	1256	1388
ENSMUSG00000020413	ENSMUSG00000020413.12	Hus1	5	7	0.714286	434	79	2636	1430	5812	1320	1704
ENSMUSG00000020415	ENSMUSG00000020415.17	Pttg1	2	4	0.5	685	1732	1627	698
ENSMUSG00000020419	ENSMUSG00000020419.12	Hormad2	10	10	1	5393	7616	2424	448	2661	858	8423	3054	163	61923
ENSMUSG00000020420	ENSMUSG00000020420.9	Zfp607a	5	5	1	809	3166	799	2054	12097
ENSMUSG00000020422	ENSMUSG00000020422.15	Tns3	1	30	0.0333333	48627	15147	21433	29361	568	1610	1919	3997	3080	5493	632	756	11301	252	819	24861	12427	994	87	24974	1583	698	1248	2948	622	933	6662	1189	103	1077
ENSMUSG00000020423	ENSMUSG00000020423.7	Btg2	1	1	1	1208
ENSMUSG00000020424	ENSMUSG00000020424.4	Castor1	2	8	0.25	521	1089	82	175	339	164	94	147
ENSMUSG00000020427	ENSMUSG00000020427.12	Igfbp3	1	4	0.25	3139	440	950	862
ENSMUSG00000020428	ENSMUSG00000020428.14	Gabra6	8	8	1	228	648	1889	74	287	387	1228	7406
ENSMUSG00000020429	ENSMUSG00000020429.8	Igfbp1	1	3	0.333333	1402	850	988
ENSMUSG00000020430	ENSMUSG00000020430.13	Pes1	1	14	0.0714286	4202	1090	1038	2462	68	1990	94	220	166	353	118	425	87	794
ENSMUSG00000020431	ENSMUSG00000020431.6	Adcy1	2	19	0.105263	14652	21532	8312	21163	6869	855	605	5488	168	1370	2908	370	561	9302	956	426	3461	1537	2224
ENSMUSG00000020432	ENSMUSG00000020432.13	Tcn2	2	9	0.222222	425	3810	1220	897	1066	119	1219	2605	1580
ENSMUSG00000020434	ENSMUSG00000020434.5	4921536K21Rik	1	2	0.5	4692	1729
ENSMUSG00000020435	ENSMUSG00000020435.18	Osbp2	2	13	0.153846	43187	93261	8332	579	1545	262	371	1891	229	72	88	6078	181
ENSMUSG00000020436	ENSMUSG00000020436.18	Gabrg2	6	9	0.666667	23540	1640	2895	2832	1124	46983	3908	2290	1378
ENSMUSG00000020437	ENSMUSG00000020437.13	Myo1g	12	21	0.571429	1554	151	716	228	372	222	444	84	640	171	214	1929	169	511	407	496	678	1030	207	807	74
ENSMUSG00000020439	ENSMUSG00000020439.18	Smtn	1	19	0.0526316	3799	520	84	89	888	84	603	87	154	2959	87	958	96	156	1684	196	492	900	3020
ENSMUSG00000020440	ENSMUSG00000020440.14	Arf5	1	5	0.2	534	351	341	494	207
ENSMUSG00000020441	ENSMUSG00000020441.7	2310033P09Rik	5	6	0.833333	146	103	76	107	579	122
ENSMUSG00000020444	ENSMUSG00000020444.21	Guk1	1	7	0.142857	4863	332	361	609	80	507	248
ENSMUSG00000020447	ENSMUSG00000020447.6	Npc1l1	10	18	0.555556	715	2099	336	219	451	702	164	749	227	3082	190	400	173	2306	263	152	86	2350
ENSMUSG00000020448	ENSMUSG00000020448.17	Rnf185	1	7	0.142857	13885	5584	3497	2205	1229	5302	1774
ENSMUSG00000020451	ENSMUSG00000020451.18	Limk2	2	15	0.133333	16029	32330	1346	696	2193	341	1809	899	1517	193	1732	845	466	659	350
ENSMUSG00000020453	ENSMUSG00000020453.18	Patz1	3	4	0.75	1395	5690	7017	1287
ENSMUSG00000020454	ENSMUSG00000020454.18	Eif4enif1	2	18	0.111111	435	9509	2258	4524	562	3337	2587	175	1983	3886	402	935	553	3047	1409	1349	464	500
ENSMUSG00000020455	ENSMUSG00000020455.17	Trim11	3	6	0.5	2596	656	5409	1044	81	1257
ENSMUSG00000020456	ENSMUSG00000020456.18	Ogdh	2	23	0.0869565	5258	16588	2785	8022	9610	3909	396	582	514	1872	3891	403	578	303	294	291	87	348	692	1391	2730	198	108
ENSMUSG00000020457	ENSMUSG00000020457.14	Drg1	3	8	0.375	1378	2102	3113	2593	1900	1700	361	1794
ENSMUSG00000020458	ENSMUSG00000020458.17	Rtn4	3	8	0.375	11841	818	24862	2519	4482	449	148	233
ENSMUSG00000020459	ENSMUSG00000020459.15	Mtif2	1	13	0.0769231	3085	426	2533	434	1097	1566	1696	1274	336	479	863	1760	502
ENSMUSG00000020460	ENSMUSG00000020460.16	Rps27a	2	5	0.4	95	420	417	280	261
ENSMUSG00000020461	ENSMUSG00000020461.11	Clhc1	1	11	0.0909091	5363	2273	1396	2663	82	525	2393	5244	2274	3492	2513
ENSMUSG00000020462	ENSMUSG00000020462.15	Cfap36	3	9	0.333333	1864	925	9586	3684	626	3948	2973	160	448
ENSMUSG00000020463	ENSMUSG00000020463.16	Ppp4r3b	2	15	0.133333	1225	7718	5405	5998	1523	802	1583	1776	2063	2637	3612	1629	351	1802	4659
ENSMUSG00000020464	ENSMUSG00000020464.16	Pnpt1	18	27	0.666667	1926	946	673	808	1532	93	855	148	619	672	1218	343	3662	1296	465	79	744	4900	805	86	450	815	1038	81	2244	754	1122
ENSMUSG00000020467	ENSMUSG00000020467.16	Efemp1	4	10	0.4	1140	12911	138	42570	3855	953	1069	4433	84	4350
ENSMUSG00000020469	ENSMUSG00000020469.9	Myl7	4	6	0.666667	221	190	223	433	145	344
ENSMUSG00000020471	ENSMUSG00000020471.12	Pold2	2	10	0.2	1202	1537	169	331	92	254	122	254	255	251
ENSMUSG00000020472	ENSMUSG00000020472.15	Zkscan17	6	9	0.666667	201	1573	337	283	3299	5696	433	942	4297
ENSMUSG00000020473	ENSMUSG00000020473.14	Aebp1	1	20	0.05	1540	546	121	111	74	979	409	97	488	70	337	93	111	248	225	96	189	86	99	392
ENSMUSG00000020474	ENSMUSG00000020474.12	Polm	5	10	0.5	1186	394	114	602	2961	1459	139	100	83	195
ENSMUSG00000020475	ENSMUSG00000020475.4	Pgam2	2	2	1	95	1159
ENSMUSG00000020476	ENSMUSG00000020476.15	Dbnl	1	12	0.0833333	3149	1802	474	1136	1151	200	99	291	295	104	908	520
ENSMUSG00000020477	ENSMUSG00000020477.11	Mrps24	3	3	1	68	77	2565
ENSMUSG00000020481	ENSMUSG00000020481.16	Ankrd36	25	26	0.961538	927	114	2767	1305	2807	5304	12670	10329	91	1924	5115	888	2896	1566	8179	1295	1343	2818	3712	4494	983	2019	13683	1514	24763	1657
ENSMUSG00000020482	ENSMUSG00000020482.5	Ccdc117	2	4	0.5	453	6383	384	2709
ENSMUSG00000020483	ENSMUSG00000020483.15	Dynll2	1	2	0.5	3232	2301
ENSMUSG00000020484	ENSMUSG00000020484.20	Xbp1	2	5	0.4	722	1313	771	26	300
ENSMUSG00000020485	ENSMUSG00000020485.15	Supt4a	2	4	0.5	498	4522	206	134
ENSMUSG00000020486	ENSMUSG00000020486.20	Septin4	3	13	0.230769	626	1340	13011	306	384	632	3476	115	89	191	91	137	260
ENSMUSG00000020490	ENSMUSG00000020490.17	Btnl10	4	5	0.8	675	165	818	1694	949
ENSMUSG00000020491	ENSMUSG00000020491.16	2810021J22Rik	2	4	0.5	1505	7687	1955	1060
ENSMUSG00000020492	ENSMUSG00000020492.12	Ska2	1	3	0.333333	6799	1477	4089
ENSMUSG00000020493	ENSMUSG00000020493.9	Prr11	9	9	1	2499	2318	230	1541	1908	596	1468	75	5097
ENSMUSG00000020495	ENSMUSG00000020495.14	Smg8	2	3	0.666667	1249	2561	2015
ENSMUSG00000020496	ENSMUSG00000020496.11	Rnf187	2	3	0.666667	1162	2908	610
ENSMUSG00000020513	ENSMUSG00000020513.16	Tubd1	8	9	0.888889	3446	321	3316	2068	1390	937	3346	4308	1168
ENSMUSG00000020514	ENSMUSG00000020514.9	Mrpl22	3	6	0.5	80	1190	2126	789	1007	1991
ENSMUSG00000020515	ENSMUSG00000020515.14	Cnot8	1	6	0.166667	5207	1493	1598	736	1170	2063
ENSMUSG00000020516	ENSMUSG00000020516.16	Rps6kb1	4	14	0.285714	9105	1264	1185	12732	2251	1391	2453	156	386	918	158	4690	2412	1303
ENSMUSG00000020519	ENSMUSG00000020519.6	Sap30l	1	3	0.333333	3754	1857	1819
ENSMUSG00000020520	ENSMUSG00000020520.15	Galnt10	1	11	0.0909091	75577	4125	11316	28415	3746	1792	6045	3311	934	1367	730
ENSMUSG00000020521	ENSMUSG00000020521.8	Rnft1	3	8	0.375	1261	150	2334	1190	1167	1323	2001	491
ENSMUSG00000020522	ENSMUSG00000020522.14	Mfap3	1	2	0.5	9110	1179
ENSMUSG00000020523	ENSMUSG00000020523.15	Fam114a2	9	13	0.692308	4284	338	301	3775	1750	497	1479	5428	6599	944	1737	2489	3426
ENSMUSG00000020524	ENSMUSG00000020524.17	Gria1	2	15	0.133333	3038	170501	3620	11288	16592	3084	7735	7868	942	4595	40390	5539	21112	6943	9642
ENSMUSG00000020525	ENSMUSG00000020525.18	Ppm1d	1	5	0.2	14940	5158	4689	2298	5839
ENSMUSG00000020526	ENSMUSG00000020526.13	Znhit3	2	4	0.5	125	1813	908	1573
ENSMUSG00000020527	ENSMUSG00000020527.15	Myo19	5	24	0.208333	2074	2474	330	2234	3908	1116	1155	615	113	1566	337	1656	745	156	254	332	596	949	2312	1592	103	584	948	839
ENSMUSG00000020528	ENSMUSG00000020528.15	Prpsap2	1	11	0.0909091	5276	236	732	2476	3782	3851	3943	3881	1837	3436	1122
ENSMUSG00000020530	ENSMUSG00000020530.15	Ggnbp2	7	14	0.5	565	7558	1439	2006	4059	87	12429	985	85	1992	1116	85	1781	1121
ENSMUSG00000020532	ENSMUSG00000020532.19	Acaca	1	55	0.0181818	19523	2312	18470	1543	7169	1192	1608	2687	2624	7064	4242	1758	325	3556	1667	5348	410	2001	1150	751	739	687	666	6189	6092	1148	956	1436	9777	2579	862	944	5022	296	6651	4108	1244	2891	4548	1801	15684	3343	3941	618	16848	519	4223	2733	981	7787	1752	8965	551	5672	1364
ENSMUSG00000020534	ENSMUSG00000020534.15	Shmt1	1	11	0.0909091	3861	2537	2231	327	2752	856	2572	1764	2686	439	279
ENSMUSG00000020536	ENSMUSG00000020536.13	Llgl1	1	21	0.047619	2842	1787	100	985	70	82	178	152	75	168	895	91	541	253	158	895	368	114	128	192	87
ENSMUSG00000020537	ENSMUSG00000020537.10	Drg2	11	12	0.916667	1807	2730	496	698	444	119	569	286	1499	610	2793	325
ENSMUSG00000020538	ENSMUSG00000020538.16	Srebf1	1	18	0.0555556	13195	264	84	95	622	520	120	93	191	80	168	500	253	83	168	410	97	274
ENSMUSG00000020541	ENSMUSG00000020541.13	Tom1l1	7	15	0.466667	2366	1748	8415	883	726	1632	9194	3547	316	1263	4388	2022	362	2448	525
ENSMUSG00000020542	ENSMUSG00000020542.19	Myocd	1	13	0.0769231	36459	9329	1626	3341	14106	3339	4399	880	7252	2287	999	2417	1868
ENSMUSG00000020544	ENSMUSG00000020544.15	Cox11	2	3	0.666667	1824	3120	591
ENSMUSG00000020545	ENSMUSG00000020545.15	Lrrc72	3	8	0.375	5547	4256	20441	1148	7074	1609	2846	989
ENSMUSG00000020546	ENSMUSG00000020546.15	Stxbp4	16	17	0.941176	15771	409	2339	11731	160	936	5672	5344	2321	16992	3462	22734	8528	2205	2297	40820	13887
ENSMUSG00000020547	ENSMUSG00000020547.6	Bzw2	1	11	0.0909091	21712	4722	5953	3150	1596	4909	4092	2062	3095	11172	657
ENSMUSG00000020548	ENSMUSG00000020548.11	1700086D15Rik	1	3	0.333333	6474	133	282
ENSMUSG00000020549	ENSMUSG00000020549.15	Elac2	12	24	0.5	386	138	630	944	1081	769	1837	1649	78	551	1208	2772	79	1711	951	2465	334	128	519	81	247	531	554	618
ENSMUSG00000020553	ENSMUSG00000020553.9	Pctp	1	5	0.2	11513	2296	1327	1035	1336
ENSMUSG00000020561	ENSMUSG00000020561.9	Polr1f	1	3	0.333333	3596	3289	548
ENSMUSG00000020562	ENSMUSG00000020562.8	Efcab10	1	3	0.333333	3080	104	2557
ENSMUSG00000020564	ENSMUSG00000020564.18	Atxn7l1	3	12	0.25	517	69210	108094	15787	2694	865	12567	4124	1290	2281	3068	1807
ENSMUSG00000020566	ENSMUSG00000020566.20	Atp6v1c2	3	14	0.214286	1119	1672	13240	771	6255	3300	2954	462	2424	105	2295	815	2837	164
ENSMUSG00000020570	ENSMUSG00000020570.16	Sypl	2	5	0.4	269	11013	2035	6384	1270
ENSMUSG00000020571	ENSMUSG00000020571.14	Pdia6	1	12	0.0833333	3744	3407	381	2687	1209	191	628	658	104	271	2130	641
ENSMUSG00000020572	ENSMUSG00000020572.9	Nampt	1	10	0.1	9540	2708	1766	3268	693	1637	1534	3901	1770	1671
ENSMUSG00000020573	ENSMUSG00000020573.18	Pik3cg	10	10	1	2519	3091	109	1308	1756	1475	794	983	1361	15223
ENSMUSG00000020576	ENSMUSG00000020576.11	Nbas	44	51	0.862745	1899	1438	1094	309	5165	5751	3354	1077	10112	6672	3203	7393	3883	1017	1155	3941	2129	266	4728	338	16372	3957	3953	1325	12080	2604	2150	11155	2275	11841	2707	5220	1142	703	17165	8405	281	11106	355	16218	4056	8148	1073	29325	5356	1547	13595	24036	2085	5153	17133
ENSMUSG00000020577	ENSMUSG00000020577.18	Tspan13	1	5	0.2	18178	1071	838	1197	4717
ENSMUSG00000020580	ENSMUSG00000020580.11	Rock2	1	32	0.03125	31608	1913	11368	2153	5503	1969	1785	673	1486	702	1544	155	609	85	196	527	2107	3235	296	971	1517	265	2282	82	1341	140	290	1231	557	475	1429	85
ENSMUSG00000020581	ENSMUSG00000020581.12	Agr2	6	7	0.857143	2540	239	116	1295	1086	3039	2082
ENSMUSG00000020583	ENSMUSG00000020583.5	Matn3	6	7	0.857143	3746	2802	3297	2202	2229	4030	2780
ENSMUSG00000020585	ENSMUSG00000020585.6	Laptm4a	1	6	0.166667	9333	2947	93	998	614	1321
ENSMUSG00000020589	ENSMUSG00000020589.18	Cyria	3	12	0.25	14104	27765	36356	17286	1046	2116	443	159	92	2179	5047	2782
ENSMUSG00000020590	ENSMUSG00000020590.17	Snx13	1	25	0.04	31488	3856	2967	834	4378	84	1154	5316	2225	343	1931	1966	1412	606	3067	1773	7261	3012	1404	7480	1126	4645	228	1699	3808
ENSMUSG00000020591	ENSMUSG00000020591.12	Ntsr2	1	3	0.333333	2473	1494	1253
ENSMUSG00000020592	ENSMUSG00000020592.15	Sdc1	1	4	0.25	17705	896	424	211
ENSMUSG00000020593	ENSMUSG00000020593.17	Lpin1	1	21	0.047619	34227	31648	726	2626	3162	2397	2644	2692	771	713	1165	1311	2480	4380	4945	1242	678	1924	2815	696	2341
ENSMUSG00000020594	ENSMUSG00000020594.15	Pum2	1	20	0.05	23264	7773	3280	649	3034	213	5050	2551	2239	4454	78	4123	10251	308	148	2407	816	161	241	635
ENSMUSG00000020598	ENSMUSG00000020598.17	Nrcam	3	30	0.1	58803	68569	75755	4591	2084	1314	3650	483	1796	2530	1246	8225	2621	1425	96	1913	427	1674	1564	98	938	461	1502	1851	605	1364	6654	5120	741	7290
ENSMUSG00000020599	ENSMUSG00000020599.14	Rgs9	1	18	0.0555556	16392	4828	643	189	259	1908	4271	9024	9779	986	801	1495	5515	1257	1274	2076	8295	1349
ENSMUSG00000020600	ENSMUSG00000020600.14	Slc7a15	4	5	0.8	2972	174	871	4098	619
ENSMUSG00000020601	ENSMUSG00000020601.9	Trib2	2	2	1	5242	15619
ENSMUSG00000020604	ENSMUSG00000020604.14	Arsg	4	13	0.307692	12054	132	4010	26591	4227	3678	2251	6025	1151	12676	9828	5110	8946
ENSMUSG00000020605	ENSMUSG00000020605.10	Hs1bp3	4	6	0.666667	4287	3568	2143	12136	1237	4063
ENSMUSG00000020607	ENSMUSG00000020607.8	Lratd1	1	1	1	1061
ENSMUSG00000020608	ENSMUSG00000020608.8	Smc6	1	26	0.0384615	5440	2122	2148	3239	599	1957	630	1925	93	3718	362	166	656	634	2754	323	2066	976	916	1141	813	4410	2995	5302	1859	1053
ENSMUSG00000020609	ENSMUSG00000020609.15	Apob	4	28	0.142857	352	1001	1131	2383	643	1304	681	1555	721	222	107	747	251	406	1338	1761	475	2166	566	2150	698	124	999	1443	517	513	103	897
ENSMUSG00000020610	ENSMUSG00000020610.18	Amz2	5	7	0.714286	394	1704	579	86	3837	526	1806
ENSMUSG00000020611	ENSMUSG00000020611.15	Gna13	2	3	0.666667	2279	26583	3517
ENSMUSG00000020612	ENSMUSG00000020612.17	Prkar1a	3	11	0.272727	913	3154	6037	865	161	926	626	1651	1045	657	704
ENSMUSG00000020614	ENSMUSG00000020614.14	Fam20a	1	10	0.1	35784	654	1722	4388	469	436	1201	655	423	1058
ENSMUSG00000020617	ENSMUSG00000020617.14	1700012B07Rik	2	5	0.4	14091	16147	2998	2311	2814
ENSMUSG00000020620	ENSMUSG00000020620.15	Abca8b	1	38	0.0263158	13832	623	826	1988	1106	1305	296	689	1817	1808	645	1296	441	209	1649	2220	667	4535	1861	1403	807	1816	421	148	2587	757	386	3409	573	642	2212	470	91	890	214	546	937	111
ENSMUSG00000020621	ENSMUSG00000020621.7	Rdh14	1	1	1	3311
ENSMUSG00000020622	ENSMUSG00000020622.18	Nt5c1b	9	9	1	1558	329	585	1747	177	1571	3511	384	8313
ENSMUSG00000020623	ENSMUSG00000020623.12	Map2k6	1	11	0.0909091	83113	7539	568	1637	263	1282	1992	1430	1408	7183	6037
ENSMUSG00000020627	ENSMUSG00000020627.11	Klhl29	1	13	0.0769231	83657	81075	69223	2631	34595	7669	1071	2045	140	202	6048	257	2557
ENSMUSG00000020628	ENSMUSG00000020628.17	Trappc12	3	11	0.272727	2625	8449	15256	1172	9067	8273	1916	4293	4549	647	201
ENSMUSG00000020629	ENSMUSG00000020629.13	Adi1	1	3	0.333333	2405	1492	1396
ENSMUSG00000020630	ENSMUSG00000020630.10	Rnaseh1	3	7	0.428571	2208	922	2360	1587	306	453	697
ENSMUSG00000020633	ENSMUSG00000020633.15	Dcdc2c	9	13	0.692308	4754	5662	5891	4964	1688	1803	1916	7959	31387	1637	2405	6664	3294
ENSMUSG00000020634	ENSMUSG00000020634.13	Ubxn2a	2	6	0.333333	5076	7540	3116	5456	1739	3051
ENSMUSG00000020635	ENSMUSG00000020635.9	Fkbp1b	2	3	0.666667	3182	3317	943
ENSMUSG00000020636	ENSMUSG00000020636.15	Allc	1	11	0.0909091	9085	2516	2520	2476	1082	731	3345	557	1788	1953	1216
ENSMUSG00000020638	ENSMUSG00000020638.9	Cmpk2	3	4	0.75	1379	2475	2808	772
ENSMUSG00000020639	ENSMUSG00000020639.15	Pfn4	2	4	0.5	413	4122	890	2654
ENSMUSG00000020640	ENSMUSG00000020640.11	Itsn2	29	39	0.74359	20010	11585	1546	1239	1548	116	672	1597	498	403	972	783	816	1051	1828	1118	8989	2231	958	4471	251	3287	2472	1537	4946	83	1213	582	23534	3056	755	4894	606	397	367	710	2925	430	399
ENSMUSG00000020641	ENSMUSG00000020641.17	Rsad2	2	5	0.4	1891	3242	1813	1398	1581
ENSMUSG00000020642	ENSMUSG00000020642.14	Rnf144a	3	9	0.333333	9708	15743	49942	11698	164	6118	3155	3539	3230
ENSMUSG00000020644	ENSMUSG00000020644.10	Id2	NA	0	NA
ENSMUSG00000020646	ENSMUSG00000020646.18	Mboat2	1	12	0.0833333	46416	4380	41404	10272	4671	7157	1501	3005	2696	1026	2163	1210
ENSMUSG00000020647	ENSMUSG00000020647.11	Ncoa1	3	18	0.166667	5212	3139	12735	7002	2564	6461	8800	1227	3915	12594	2760	164	3845	2737	3998	4038	5465	3906
ENSMUSG00000020648	ENSMUSG00000020648.4	Dus4l	4	6	0.666667	2248	3403	2027	3734	1035	557
ENSMUSG00000020649	ENSMUSG00000020649.12	Rrm2	5	9	0.555556	114	304	239	915	956	127	858	95	105
ENSMUSG00000020650	ENSMUSG00000020650.16	Bcap29	6	7	0.857143	224	3369	3916	2475	6934	16330	4266
ENSMUSG00000020651	ENSMUSG00000020651.9	Slc26a4	3	20	0.15	431	1980	7016	1882	579	2519	121	3574	1207	3269	129	254	2035	1355	2142	609	1963	1004	2925	2074
ENSMUSG00000020652	ENSMUSG00000020652.18	Cenpo	3	6	0.5	94	1848	14193	429	1088	628
ENSMUSG00000020653	ENSMUSG00000020653.13	Klf11	3	3	1	1992	1032	4406
ENSMUSG00000020654	ENSMUSG00000020654.16	Adcy3	2	21	0.0952381	427	38454	20712	418	154	1504	1372	835	1468	137	2170	1120	1526	288	1598	643	730	431	590	473	401
ENSMUSG00000020656	ENSMUSG00000020656.17	Grhl1	8	15	0.533333	3455	1919	3237	1166	1343	372	1110	16757	4962	352	1131	2081	240	2154	1358
ENSMUSG00000020657	ENSMUSG00000020657.17	Dnajc27	3	6	0.5	3080	3097	7009	846	5707	3587
ENSMUSG00000020658	ENSMUSG00000020658.11	Efr3b	1	22	0.0454545	37747	1162	6533	7354	746	1015	450	749	154	1091	257	2056	718	242	1247	1660	1714	698	1362	931	1374	555
ENSMUSG00000020659	ENSMUSG00000020659.17	Cbll1	1	5	0.2	4773	2402	483	970	2153
ENSMUSG00000020660	ENSMUSG00000020660.7	Pomc	1	3	0.333333	1772	1176	1632
ENSMUSG00000020661	ENSMUSG00000020661.16	Dnmt3a	1	22	0.0454545	27906	14374	16245	6582	403	22114	231	429	200	255	117	1583	314	164	229	1187	686	194	1325	1367	1102	722
ENSMUSG00000020664	ENSMUSG00000020664.11	Dld	2	13	0.153846	1625	4694	1379	561	1265	370	482	4623	682	556	304	996	96
ENSMUSG00000020668	ENSMUSG00000020668.11	Kif3c	1	7	0.142857	20020	481	1365	696	11128	642	182
ENSMUSG00000020669	ENSMUSG00000020669.16	Sh3yl1	8	9	0.888889	10007	2418	1932	12699	604	1547	660	15979	899
ENSMUSG00000020671	ENSMUSG00000020671.10	Rab10	1	5	0.2	44542	7683	3508	555	2741
ENSMUSG00000020672	ENSMUSG00000020672.15	Sntg2	1	16	0.0625	60484	5152	97	18856	104	11376	9539	8937	12718	1775	6598	6941	2601	25400	5626	20278
ENSMUSG00000020673	ENSMUSG00000020673.15	Tpo	16	16	1	642	6476	5684	2458	10776	1796	351	2474	1979	3152	2025	7766	6417	2182	1559	18930
ENSMUSG00000020674	ENSMUSG00000020674.18	Pxdn	1	22	0.0454545	35668	1426	3677	2982	332	1659	268	2079	3502	2365	933	689	1048	2575	618	1871	2291	675	5099	261	2120	871
ENSMUSG00000020676	ENSMUSG00000020676.3	Ccl11	1	2	0.5	3636	415
ENSMUSG00000020677	ENSMUSG00000020677.8	Ddx52	14	14	1	978	1094	1435	2154	994	1595	749	911	1763	85	532	1418	1909	2216
ENSMUSG00000020679	ENSMUSG00000020679.12	Hnf1b	4	8	0.5	4511	5612	1962	18474	6235	4197	2645	8570
ENSMUSG00000020680	ENSMUSG00000020680.16	Taf15	1	15	0.0666667	8727	2677	107	82	2143	1511	8216	597	1146	1932	1515	1393	100	125	1313
ENSMUSG00000020681	ENSMUSG00000020681.15	Ace	19	24	0.791667	661	626	758	595	533	246	327	307	242	226	440	657	872	248	2130	167	1825	172	3104	304	272	1927	290	185
ENSMUSG00000020682	ENSMUSG00000020682.18	Mmp28	1	7	0.142857	11008	86	3641	2453	460	284	813
ENSMUSG00000020684	ENSMUSG00000020684.15	Rasl10b	2	3	0.666667	1886	5017	583
ENSMUSG00000020686	ENSMUSG00000020686.13	Gas2l2	1	5	0.2	1547	931	1059	566	841
ENSMUSG00000020687	ENSMUSG00000020687.14	Cdc27	1	18	0.0555556	13692	1709	2882	2291	608	103	1285	678	3228	1134	544	3135	1795	2353	2601	1749	1052	1457
ENSMUSG00000020689	ENSMUSG00000020689.5	Itgb3	1	14	0.0714286	15246	8677	1028	3401	608	2307	613	1093	1257	14717	1090	2192	3017	1447
ENSMUSG00000020690	ENSMUSG00000020690.13	Efcab3	9	9	1	1064	2192	3992	2154	4063	2301	300	2354	5155
ENSMUSG00000020691	ENSMUSG00000020691.14	Mettl2	6	8	0.75	169	1873	1371	1076	807	2757	2274	1776
ENSMUSG00000020692	ENSMUSG00000020692.15	Nle1	10	12	0.833333	103	321	1048	841	131	293	416	103	892	1126	81	506
ENSMUSG00000020694	ENSMUSG00000020694.18	Tlk2	2	21	0.0952381	2160	23085	1400	872	707	10545	19007	1112	5112	574	1889	3653	1608	1806	3309	6800	2383	1303	4599	3169	1859
ENSMUSG00000020695	ENSMUSG00000020695.15	Mrc2	1	29	0.0344828	32600	2068	131	221	448	2515	163	1233	2405	372	854	946	1283	217	121	260	96	1674	262	2611	105	126	406	125	92	300	171	790	104
ENSMUSG00000020696	ENSMUSG00000020696.19	Rffl	2	7	0.285714	25112	27148	5605	1288	809	1471	2323
ENSMUSG00000020697	ENSMUSG00000020697.17	Lig3	3	19	0.157895	2069	1415	2169	923	631	103	578	1395	1681	498	781	256	241	1154	325	407	1019	555	983
ENSMUSG00000020698	ENSMUSG00000020698.12	Cct6b	10	13	0.769231	1839	1703	5214	1224	11513	574	1570	2435	629	12366	1330	2373	500
ENSMUSG00000020700	ENSMUSG00000020700.12	Map3k3	6	15	0.4	12057	13631	3399	3206	6182	18518	3127	2805	181	575	596	590	477	469	1571
ENSMUSG00000020701	ENSMUSG00000020701.13	Tmem132e	1	8	0.125	45129	1722	250	749	2046	1825	621	705
ENSMUSG00000020702	ENSMUSG00000020702.14	Ccl1	1	2	0.5	1535	1107
ENSMUSG00000020703	ENSMUSG00000020703.4	5530401A14Rik	2	4	0.5	2090	26288	693	2997
ENSMUSG00000020704	ENSMUSG00000020704.14	Asic2	1	9	0.111111	180143	18856	58355	2173	1857	3045	3094	1740	454
ENSMUSG00000020705	ENSMUSG00000020705.7	Ddx42	1	17	0.0588235	6924	465	3828	1505	765	1524	1941	635	1211	1384	528	818	1451	1047	2225	1338	614
ENSMUSG00000020706	ENSMUSG00000020706.14	Ftsj3	13	20	0.65	83	159	487	99	745	85	77	103	80	153	88	89	867	130	69	128	93	98	74	87
ENSMUSG00000020707	ENSMUSG00000020707.7	Rnf135	1	4	0.25	4968	4518	2824	1613
ENSMUSG00000020708	ENSMUSG00000020708.13	Psmc5	2	10	0.2	633	3933	262	140	195	85	95	78	105	125
ENSMUSG00000020709	ENSMUSG00000020709.16	Adap2	6	10	0.6	680	1824	3126	1905	3412	4858	3326	1905	912	1121
ENSMUSG00000020712	ENSMUSG00000020712.12	Tcam1	1	7	0.142857	5028	808	989	192	537	734	199
ENSMUSG00000020713	ENSMUSG00000020713.7	Gh	4	4	1	183	184	168	198
ENSMUSG00000020715	ENSMUSG00000020715.10	Ern1	1	21	0.047619	28588	21784	2102	5828	2078	3324	1419	1608	1029	4354	2536	1460	914	640	464	255	1171	2146	3129	355	1017
ENSMUSG00000020716	ENSMUSG00000020716.17	Nf1	36	57	0.631579	44115	2336	3470	5455	12452	220	616	1944	385	506	5793	6829	2930	6153	1765	1873	1999	531	188	1794	390	284	569	1006	561	459	5466	134	4568	4326	5421	897	1564	1747	2297	59719	757	3196	4821	724	558	417	591	138	619	1484	2736	1483	1086	2570	5261	474	368	2629	331	1060	7806
ENSMUSG00000020717	ENSMUSG00000020717.20	Pecam1	1	15	0.0666667	34958	90	15016	2237	1022	4569	1884	3527	625	607	639	1794	1420	7750	9717
ENSMUSG00000020718	ENSMUSG00000020718.13	Polg2	7	7	1	1397	186	1542	1691	129	632	4180
ENSMUSG00000020719	ENSMUSG00000020719.15	Ddx5	11	12	0.916667	1198	364	88	93	530	98	83	355	251	82	1265	212
ENSMUSG00000020720	ENSMUSG00000020720.14	Psmd12	1	10	0.1	5865	98	577	2446	2708	86	1251	1114	883	1758
ENSMUSG00000020721	ENSMUSG00000020721.17	Helz	2	31	0.0645161	1364	25536	2697	14806	2308	3954	1074	1958	427	1022	9487	4864	767	6320	635	4717	2629	1067	1468	8122	2878	6703	4846	695	1575	2183	3956	375	1247	12245	841
ENSMUSG00000020722	ENSMUSG00000020722.6	Cacng1	1	3	0.333333	10308	1334	414
ENSMUSG00000020723	ENSMUSG00000020723.4	Cacng4	1	3	0.333333	52240	5053	1408
ENSMUSG00000020728	ENSMUSG00000020728.18	Cep112	21	26	0.807692	8774	2966	3027	29695	1634	14498	272	11253	4735	3373	1564	10313	296	636	3330	8007	38822	20580	15101	58100	87851	5029	50830	47043	3458	784
ENSMUSG00000020732	ENSMUSG00000020732.14	Rab37	1	8	0.125	2635	913	512	87	964	557	82	120
ENSMUSG00000020733	ENSMUSG00000020733.4	Slc9a3r1	1	5	0.2	12399	711	1672	916	218
ENSMUSG00000020734	ENSMUSG00000020734.14	Grin2c	3	14	0.214286	398	106	4834	2362	321	1082	191	259	1094	125	329	437	1341	301
ENSMUSG00000020736	ENSMUSG00000020736.13	Nt5c	1	4	0.25	235	72	170	108
ENSMUSG00000020737	ENSMUSG00000020737.13	Jpt1	1	4	0.25	11045	929	1320	2366
ENSMUSG00000020738	ENSMUSG00000020738.17	Sumo2	3	3	1	1414	4134	6576
ENSMUSG00000020739	ENSMUSG00000020739.12	Nup85	7	18	0.388889	591	1353	1599	245	979	227	7809	99	202	169	1607	142	125	669	79	837	297	293
ENSMUSG00000020740	ENSMUSG00000020740.14	Gga3	1	16	0.0625	8834	127	2175	678	263	295	353	1259	82	310	308	219	204	510	119	245
ENSMUSG00000020741	ENSMUSG00000020741.18	Cluh	1	25	0.04	6728	542	1846	153	86	100	277	164	640	1288	177	142	642	80	112	266	145	78	647	77	91	228	86	85	1274
ENSMUSG00000020743	ENSMUSG00000020743.16	Mif4gd	1	4	0.25	2254	103	126	447
ENSMUSG00000020744	ENSMUSG00000020744.14	Slc25a19	2	7	0.285714	265	3268	171	2824	3175	866	929
ENSMUSG00000020745	ENSMUSG00000020745.16	Pafah1b1	1	10	0.1	24478	8700	241	1026	2912	1387	718	1122	2620	1715
ENSMUSG00000020747	ENSMUSG00000020747.19	Tmem94	1	30	0.0333333	4472	255	233	1049	674	272	179	212	258	249	140	632	570	254	370	93	733	76	258	202	236	199	251	246	260	312	88	101	151	296
ENSMUSG00000020752	ENSMUSG00000020752.12	Recql5	7	18	0.388889	1990	2190	533	1810	2078	6107	19719	165	640	116	82	259	284	277	169	227	165	101
ENSMUSG00000020755	ENSMUSG00000020755.10	Sap30bp	3	10	0.3	1584	2534	13909	5351	3050	764	322	703	1390	183
ENSMUSG00000020758	ENSMUSG00000020758.16	Itgb4	26	39	0.666667	2631	1198	202	151	856	169	1588	294	294	271	820	1518	1640	93	134	699	96	630	175	233	245	169	1145	73	805	3539	1643	283	123	2661	78	1169	432	693	375	84	86	89	95
ENSMUSG00000020766	ENSMUSG00000020766.5	Galk1	1	7	0.142857	1297	344	186	138	722	82	88
ENSMUSG00000020770	ENSMUSG00000020770.14	Unk	1	15	0.0666667	17185	1098	152	592	514	653	1473	331	706	374	969	108	1863	564	576
ENSMUSG00000020773	ENSMUSG00000020773.12	Trim47	1	5	0.2	1172	257	155	417	290
ENSMUSG00000020774	ENSMUSG00000020774.10	Aspa	4	6	0.666667	4746	1973	2197	6177	4691	3075
ENSMUSG00000020775	ENSMUSG00000020775.14	Mrpl38	2	8	0.25	89	3116	74	402	131	1354	186	289
ENSMUSG00000020776	ENSMUSG00000020776.19	Fbf1	4	29	0.137931	1639	1141	1303	1808	1314	1122	1061	1653	457	257	126	654	1005	959	308	171	1266	147	99	584	77	77	881	82	424	74	80	882	966
ENSMUSG00000020777	ENSMUSG00000020777.17	Acox1	2	13	0.153846	214	14597	1443	850	536	513	763	371	2735	111	213	131	694
ENSMUSG00000020778	ENSMUSG00000020778.13	Ten1	3	3	1	5861	631	9070
ENSMUSG00000020780	ENSMUSG00000020780.16	Srp68	8	15	0.533333	1946	3525	2721	2059	245	1032	810	6393	1508	1836	1910	785	1095	372	289
ENSMUSG00000020781	ENSMUSG00000020781.15	Tsen54	6	10	0.6	95	95	88	287	1256	3019	155	648	282	467
ENSMUSG00000020782	ENSMUSG00000020782.19	Llgl2	1	25	0.04	10619	8414	1079	259	423	1388	87	285	542	1175	77	117	88	284	88	886	757	120	282	211	191	236	203	86	212
ENSMUSG00000020783	ENSMUSG00000020783.15	Ncbp3	3	12	0.25	1776	3498	11459	457	983	943	1902	984	2324	2094	2085	924
ENSMUSG00000020785	ENSMUSG00000020785.18	Camkk1	1	15	0.0666667	6409	647	382	361	210	403	876	1639	2867	2515	667	269	223	434	1705
ENSMUSG00000020787	ENSMUSG00000020787.15	P2rx1	1	11	0.0909091	8650	217	389	188	303	263	2381	327	392	363	139
ENSMUSG00000020788	ENSMUSG00000020788.16	Atp2a3	1	21	0.047619	9124	234	1214	153	280	91	2106	1487	118	768	332	1321	93	953	675	633	4428	355	389	387	2141
ENSMUSG00000020790	ENSMUSG00000020790.15	Ankfy1	1	24	0.0416667	22122	2015	8144	5997	1587	1626	5838	1532	344	6254	2346	551	222	1510	1366	618	1196	1402	983	1315	233	998	3267	2645
ENSMUSG00000020792	ENSMUSG00000020792.16	Exoc7	4	19	0.210526	160	1339	181	3250	670	2602	1881	217	333	272	368	658	690	944	219	868	215	291	239
ENSMUSG00000020793	ENSMUSG00000020793.6	Galr2	1	1	1	1060
ENSMUSG00000020794	ENSMUSG00000020794.14	Ube2g1	1	5	0.2	55435	9786	4647	1485	4031
ENSMUSG00000020798	ENSMUSG00000020798.15	Spns3	8	11	0.727273	4044	5336	1228	644	1004	490	6804	24412	5319	111	880
ENSMUSG00000020799	ENSMUSG00000020799.17	Tekt1	6	7	0.857143	2419	2028	2146	367	2648	6045	614
ENSMUSG00000020801	ENSMUSG00000020801.9	Med31	3	3	1	745	264	1699
ENSMUSG00000020802	ENSMUSG00000020802.9	Ube2o	1	17	0.0588235	31918	153	1801	346	483	399	128	225	327	133	83	527	752	115	951	75	87
ENSMUSG00000020803	ENSMUSG00000020803.4	Txndc17	3	3	1	484	395	609
ENSMUSG00000020804	ENSMUSG00000020804.13	Aanat	1	3	0.333333	1801	332	508
ENSMUSG00000020805	ENSMUSG00000020805.15	Slc13a5	1	11	0.0909091	4312	273	1230	1068	1475	3957	825	1413	2897	2403	1489
ENSMUSG00000020806	ENSMUSG00000020806.16	Rhbdf2	1	18	0.0555556	16251	2876	995	669	78	454	327	78	1352	225	133	202	135	96	209	111	183	622
ENSMUSG00000020807	ENSMUSG00000020807.16	4933427D14Rik	7	18	0.388889	4641	3448	2473	1160	2925	1660	8921	1831	1624	1084	194	5343	978	1892	1039	5996	383	3353
ENSMUSG00000020808	ENSMUSG00000020808.4	Pimreg	2	5	0.4	482	1643	420	565	293
ENSMUSG00000020810	ENSMUSG00000020810.6	Cygb	1	3	0.333333	3761	337	2290
ENSMUSG00000020811	ENSMUSG00000020811.17	Wscd1	5	8	0.625	7862	6522	1725	3039	11283	851	3284	750
ENSMUSG00000020814	ENSMUSG00000020814.14	Mxra7	1	3	0.333333	11486	4168	7268
ENSMUSG00000020817	ENSMUSG00000020817.17	Rabep1	1	17	0.0588235	29737	9890	2042	6397	6783	3997	3602	8797	1394	1570	2174	2530	8492	526	2341	2257	385
ENSMUSG00000020818	ENSMUSG00000020818.17	Mfsd11	2	12	0.166667	469	3775	717	118	1465	405	2238	1944	2577	2634	1775	401
ENSMUSG00000020821	ENSMUSG00000020821.18	Kif1c	15	21	0.714286	2062	362	354	579	375	92	399	141	87	552	181	1355	167	92	8392	1500	4954	690	95	675	1699
ENSMUSG00000020823	ENSMUSG00000020823.17	Sec14l1	2	16	0.125	1808	24165	94	1493	365	833	2149	1237	522	942	273	2405	1941	889	261	1851
ENSMUSG00000020826	ENSMUSG00000020826.10	Nos2	2	26	0.0769231	1226	6196	1107	1709	3623	888	1066	97	2039	94	4310	377	324	85	1873	316	695	398	263	957	1544	1884	357	1034	765	2049
ENSMUSG00000020827	ENSMUSG00000020827.19	Mink1	1	32	0.03125	34041	1608	81	2508	242	625	451	150	219	240	741	842	755	197	241	320	162	140	207	153	122	363	82	197	600	108	507	109	84	91	88	334
ENSMUSG00000020828	ENSMUSG00000020828.14	Pld2	10	24	0.416667	230	108	103	375	80	517	118	89	1032	6902	122	989	133	466	582	114	188	178	100	134	214	177	946	216
ENSMUSG00000020829	ENSMUSG00000020829.10	Slc46a1	3	4	0.75	345	1421	1986	519
ENSMUSG00000020830	ENSMUSG00000020830.4	Vmo1	2	2	1	114	315
ENSMUSG00000020831	ENSMUSG00000020831.19	0610010K14Rik	3	5	0.6	158	552	665	223	227
ENSMUSG00000020832	ENSMUSG00000020832.15	Eral1	1	9	0.111111	1687	367	1537	181	155	82	763	117	105
ENSMUSG00000020834	ENSMUSG00000020834.18	Dhrs13	4	4	1	86	1309	138	2275
ENSMUSG00000020836	ENSMUSG00000020836.16	Coro6	2	10	0.2	1097	1555	406	93	1150	396	90	303	89	91
ENSMUSG00000020838	ENSMUSG00000020838.13	Slc6a4	2	14	0.142857	2931	8666	2137	143	1654	1417	220	1152	757	604	1417	1684	3808	4351
ENSMUSG00000020839	ENSMUSG00000020839.17	Tmigd1	4	6	0.666667	2326	2266	2855	3648	1377	530
ENSMUSG00000020840	ENSMUSG00000020840.11	Blmh	11	11	1	348	3520	974	1315	1920	11212	761	103	1541	3188	14497
ENSMUSG00000020841	ENSMUSG00000020841.6	Cpd	2	20	0.1	5588	25474	1118	751	495	2817	2624	3641	449	1681	1884	1944	2569	740	773	103	4424	1066	532	1976
ENSMUSG00000020843	ENSMUSG00000020843.16	Timm22	3	3	1	2199	1288	2846
ENSMUSG00000020844	ENSMUSG00000020844.7	Nxn	1	7	0.142857	120109	3825	443	1488	9188	1341	2794
ENSMUSG00000020846	ENSMUSG00000020846.7	Rflnb	2	2	1	2370	2707
ENSMUSG00000020847	ENSMUSG00000020847.16	Rph3al	4	8	0.5	26603	1895	2263	27482	24470	19427	1214	1187
ENSMUSG00000020848	ENSMUSG00000020848.8	Doc2b	1	8	0.125	9348	4397	1256	89	2881	3379	919	454
ENSMUSG00000020849	ENSMUSG00000020849.14	Ywhae	1	5	0.2	18789	3493	1136	2268	5191
ENSMUSG00000020850	ENSMUSG00000020850.15	Prpf8	23	41	0.560976	433	1948	91	112	99	80	490	125	83	111	114	347	242	266	117	126	119	367	160	209	164	411	2719	102	183	118	133	119	306	566	581	108	732	76	253	1041	94	1468	106	106	165
ENSMUSG00000020857	ENSMUSG00000020857.12	Nme2	2	4	0.5	201	2593	787	1853
ENSMUSG00000020859	ENSMUSG00000020859.17	Spag9	2	28	0.0714286	17049	22856	6901	4741	19334	835	2529	9653	1362	1035	2247	3221	902	1032	444	387	504	3559	244	1150	954	1903	4475	1672	3406	2026	2380	5842
ENSMUSG00000020863	ENSMUSG00000020863.16	Luc7l3	1	10	0.1	11998	3399	2199	2262	1444	2035	591	803	2641	105
ENSMUSG00000020864	ENSMUSG00000020864.14	Ankrd40	1	4	0.25	5513	378	3432	1031
ENSMUSG00000020865	ENSMUSG00000020865.17	Abcc3	1	30	0.0333333	17153	348	207	687	220	622	1065	3000	98	498	2360	106	333	243	218	87	1615	300	1228	154	78	178	1345	107	1858	2786	122	696	4794	2171
ENSMUSG00000020866	ENSMUSG00000020866.18	Cacna1g	9	37	0.243243	7148	161	324	1897	890	165	2015	1757	12781	666	95	79	2952	1519	79	3696	906	111	1944	166	918	1543	874	439	2060	4700	678	742	243	136	98	306	668	1706	1473	238	1154
ENSMUSG00000020867	ENSMUSG00000020867.14	Spata20	13	15	0.866667	110	98	112	75	117	235	97	220	97	82	245	255	1007	896	172
ENSMUSG00000020868	ENSMUSG00000020868.16	Xylt2	1	10	0.1	6472	225	263	633	185	87	214	289	567	1288
ENSMUSG00000020869	ENSMUSG00000020869.9	Lrrc59	4	6	0.666667	1971	2404	208	3514	2616	1900
ENSMUSG00000020870	ENSMUSG00000020870.8	Cdc34b	NA	0	NA
ENSMUSG00000020871	ENSMUSG00000020871.9	Dlx4	1	2	0.5	3216	319
ENSMUSG00000020872	ENSMUSG00000020872.5	Tac4	1	3	0.333333	3395	2060	1031
ENSMUSG00000020873	ENSMUSG00000020873.16	Slc35b1	5	8	0.625	687	581	594	528	1152	1071	140	809
ENSMUSG00000020875	ENSMUSG00000020875.10	Hoxb9	1	1	1	2565
ENSMUSG00000020876	ENSMUSG00000020876.15	Snx11	6	8	0.75	393	1534	878	1218	253	1657	177	1316
ENSMUSG00000020877	ENSMUSG00000020877.12	Scrn2	3	7	0.428571	360	290	1027	466	93	89	166
ENSMUSG00000020878	ENSMUSG00000020878.7	Lrrc46	3	7	0.428571	110	1986	2255	264	154	267	434
ENSMUSG00000020882	ENSMUSG00000020882.18	Cacnb1	3	13	0.230769	2575	2837	3788	490	242	368	966	379	179	136	3497	373	1661
ENSMUSG00000020883	ENSMUSG00000020883.19	Fbxl20	1	14	0.0714286	20939	12867	2097	2191	1372	7697	1591	1488	1360	1735	1975	911	1274	959
ENSMUSG00000020884	ENSMUSG00000020884.16	Asgr1	1	7	0.142857	1030	123	81	372	87	80	116
ENSMUSG00000020886	ENSMUSG00000020886.18	Dlg4	3	21	0.142857	188	265	9096	3410	142	212	97	96	153	7233	165	160	1478	255	92	128	76	288	914	508	221
ENSMUSG00000020888	ENSMUSG00000020888.17	Dvl2	1	15	0.0666667	3778	280	136	115	140	107	85	83	862	294	76	129	316	148	99
ENSMUSG00000020889	ENSMUSG00000020889.12	Nr1d1	1	7	0.142857	2583	267	92	368	299	443	629
ENSMUSG00000020890	ENSMUSG00000020890.12	Gucy2e	3	18	0.166667	291	93	2481	309	215	339	1355	1527	162	406	1165	1039	86	389	259	119	143	197
ENSMUSG00000020891	ENSMUSG00000020891.12	Alox8	3	13	0.230769	87	246	5378	1585	1053	488	107	827	116	170	99	82	448
ENSMUSG00000020892	ENSMUSG00000020892.11	Aloxe3	12	14	0.857143	776	1084	869	319	2602	192	736	82	89	462	696	6192	560	5542
ENSMUSG00000020893	ENSMUSG00000020893.18	Per1	1	22	0.0454545	1500	88	92	100	102	110	125	367	72	172	95	87	161	83	88	212	576	829	463	141	310	569
ENSMUSG00000020894	ENSMUSG00000020894.17	Vamp2	2	3	0.666667	478	504	86
ENSMUSG00000020895	ENSMUSG00000020895.15	Tmem107	3	3	1	190	82	948
ENSMUSG00000020897	ENSMUSG00000020897.13	Aurkb	1	7	0.142857	1776	84	132	140	86	1422	423
ENSMUSG00000020898	ENSMUSG00000020898.19	Ctc1	1	22	0.0454545	4864	1183	94	1241	1767	98	674	117	82	1621	671	92	93	221	1578	95	417	598	104	556	96	134
ENSMUSG00000020899	ENSMUSG00000020899.17	Pfas	1	27	0.037037	4530	1080	641	436	127	284	79	107	1964	120	3332	293	180	107	258	129	244	143	87	191	178	221	97	106	84	1280	93
ENSMUSG00000020900	ENSMUSG00000020900.16	Myh10	2	40	0.05	6650	21734	12911	10901	6522	7711	843	1759	183	1302	686	3005	2511	814	11119	83	1422	199	261	98	1381	2560	374	1122	1021	4063	773	2358	657	378	483	1574	2285	1506	1238	1352	72	963	1304	372
ENSMUSG00000020901	ENSMUSG00000020901.14	Pik3r5	1	18	0.0555556	41532	1492	801	1070	8968	3851	142	1004	221	124	303	487	178	226	316	79	477	88
ENSMUSG00000020902	ENSMUSG00000020902.13	Ntn1	3	7	0.428571	86	14200	107491	16776	2988	30844	13201
ENSMUSG00000020903	ENSMUSG00000020903.14	Stx8	7	7	1	3254	3361	11235	26641	9466	88278	94327
ENSMUSG00000020904	ENSMUSG00000020904.12	Cfap52	1	13	0.0769231	11350	354	3784	3170	828	5473	691	2944	3954	843	3317	818	1110
ENSMUSG00000020905	ENSMUSG00000020905.12	Usp43	14	14	1	7659	9329	5344	1527	4072	1527	3488	4440	1922	814	120	3264	945	18718
ENSMUSG00000020907	ENSMUSG00000020907.2	Rcvrn	1	2	0.5	4175	2793
ENSMUSG00000020908	ENSMUSG00000020908.15	Myh3	3	40	0.075	770	841	2079	425	391	323	216	627	84	1303	79	578	85	959	89	116	877	83	274	93	777	192	563	127	80	716	91	927	173	377	820	533	475	113	72	796	119	145	94	474
ENSMUSG00000020910	ENSMUSG00000020910.17	Adprm	2	4	0.5	756	9573	1145	1773
ENSMUSG00000020911	ENSMUSG00000020911.15	Krt19	1	5	0.2	2922	217	367	117	112
ENSMUSG00000020912	ENSMUSG00000020912.5	Krt12	2	7	0.285714	843	1044	897	85	138	949	786
ENSMUSG00000020913	ENSMUSG00000020913.4	Krt24	1	7	0.142857	968	746	166	95	626	203	653
ENSMUSG00000020914	ENSMUSG00000020914.18	Top2a	4	35	0.114286	1053	409	565	2769	2268	189	968	96	135	2255	957	306	335	129	93	267	1934	99	808	1659	151	118	437	1432	217	122	1420	1242	953	755	125	302	837	271	350
ENSMUSG00000020916	ENSMUSG00000020916.9	Krt36	1	6	0.166667	626	226	495	92	147	363
ENSMUSG00000020917	ENSMUSG00000020917.18	Acly	11	28	0.392857	4173	1335	1628	485	446	2182	755	803	624	1282	7866	561	1013	4397	267	2220	1779	265	921	7777	797	1409	297	176	2079	773	236	676
ENSMUSG00000020918	ENSMUSG00000020918.15	Kat2a	11	17	0.647059	144	334	103	236	85	955	205	90	90	211	1240	364	152	87	134	100	144
ENSMUSG00000020919	ENSMUSG00000020919.12	Stat5b	1	18	0.0555556	13518	3369	2341	857	2685	205	432	402	358	76	1782	3590	1985	167	989	2904	476	449
ENSMUSG00000020921	ENSMUSG00000020921.7	Tmem101	2	3	0.666667	303	1020	962
ENSMUSG00000020922	ENSMUSG00000020922.12	Lsm12	2	4	0.5	2091	15661	1600	1192
ENSMUSG00000020923	ENSMUSG00000020923.18	Ubtf	1	20	0.05	2374	1309	641	85	2079	253	343	349	110	281	100	101	347	84	381	90	657	93	79	89
ENSMUSG00000020925	ENSMUSG00000020925.17	Ccdc43	1	4	0.25	5312	1774	1341	2304
ENSMUSG00000020926	ENSMUSG00000020926.17	Adam11	2	25	0.08	463	7561	150	1047	114	404	63	342	82	151	392	98	107	439	76	118	306	538	92	209	150	93	91	84	552
ENSMUSG00000020928	ENSMUSG00000020928.15	Higd1b	2	2	1	471	539
ENSMUSG00000020929	ENSMUSG00000020929.15	Eftud2	2	27	0.0740741	3176	6424	773	997	442	705	2185	779	1930	2484	4714	354	2886	2445	1032	1261	348	1854	707	1581	154	143	787	145	450	162	253
ENSMUSG00000020930	ENSMUSG00000020930.10	Ccdc103	1	4	0.25	1036	113	377	646
ENSMUSG00000020932	ENSMUSG00000020932.15	Gfap	7	8	0.875	855	181	933	791	205	1080	2390	713
ENSMUSG00000020935	ENSMUSG00000020935.9	Dcakd	1	4	0.25	16693	302	2203	2180
ENSMUSG00000020936	ENSMUSG00000020936.9	Nmt1	1	11	0.0909091	14465	3102	5682	2873	1093	865	669	1764	3559	754	880
ENSMUSG00000020937	ENSMUSG00000020937.15	Plcd3	1	14	0.0714286	20714	88	517	1072	276	134	615	1710	147	714	1920	250	95	80
ENSMUSG00000020940	ENSMUSG00000020940.14	Efcab15	1	9	0.111111	6746	228	121	161	451	84	240	176	199
ENSMUSG00000020941	ENSMUSG00000020941.8	Map3k14	1	15	0.0666667	24948	1008	1194	79	1296	6011	193	595	2636	394	1364	149	643	2646	309
ENSMUSG00000020945	ENSMUSG00000020945.14	Lyzl6	4	4	1	1790	1604	1016	2508
ENSMUSG00000020946	ENSMUSG00000020946.14	Gosr2	1	5	0.2	8310	1621	810	2649	4394
ENSMUSG00000020948	ENSMUSG00000020948.10	Klhl28	1	4	0.25	7671	5019	1153	6400
ENSMUSG00000020949	ENSMUSG00000020949.10	Fkbp3	1	6	0.166667	3762	841	2224	837	1961	937
ENSMUSG00000020950	ENSMUSG00000020950.11	Foxg1	NA	0	NA
ENSMUSG00000020952	ENSMUSG00000020952.11	Scfd1	10	24	0.416667	6468	2874	2143	933	1754	1550	2769	957	2220	12405	1451	664	591	7310	3034	1756	3543	1680	5976	3194	2400	653	1835	2266
ENSMUSG00000020953	ENSMUSG00000020953.18	Coch	7	10	0.7	80	1543	952	437	950	79	3514	729	322	1144
ENSMUSG00000020954	ENSMUSG00000020954.17	Strn3	1	17	0.0588235	29708	385	5667	2556	2441	1968	4779	9384	4071	1493	144	281	3766	1255	1858	9367	87
ENSMUSG00000020955	ENSMUSG00000020955.10	Ap4s1	1	5	0.2	25627	3485	2257	7839	7653
ENSMUSG00000020956	ENSMUSG00000020956.15	Dtd2	2	2	1	1426	5005
ENSMUSG00000020961	ENSMUSG00000020961.16	Ston2	3	4	0.75	2859	26346	64856	5308
ENSMUSG00000020962	ENSMUSG00000020962.15	Gtf2a1	2	8	0.25	2733	10908	2950	2727	1492	276	4541	3057
ENSMUSG00000020963	ENSMUSG00000020963.16	Tshr	1	9	0.111111	92049	4348	4327	3069	2376	4127	7273	14543	3093
ENSMUSG00000020964	ENSMUSG00000020964.15	Sel1l	3	20	0.15	5695	1371	8415	1380	719	3981	87	1126	322	1229	3423	1745	874	973	306	626	280	614	1826	1823
ENSMUSG00000020973	ENSMUSG00000020973.8	Dnaaf2	1	2	0.5	3540	2413
ENSMUSG00000020974	ENSMUSG00000020974.7	Pole2	5	18	0.277778	1658	3158	627	328	6591	1398	785	715	777	1378	420	340	836	84	1340	2142	1116	1024
ENSMUSG00000020978	ENSMUSG00000020978.11	Klhdc2	1	12	0.0833333	3068	2028	1092	231	581	1000	74	1348	318	1267	941	113
ENSMUSG00000020982	ENSMUSG00000020982.10	Nemf	16	32	0.5	703	146	1257	704	1419	3369	2461	1336	153	488	2478	91	196	1108	1811	5843	721	3341	2657	427	80	1881	1531	104	2192	1206	304	1795	1749	97	90	174
ENSMUSG00000020986	ENSMUSG00000020986.14	Sec23a	19	19	1	4610	1673	682	2434	3480	978	4852	1036	1499	3178	869	2457	3952	3802	1539	1554	2271	1767	6893
ENSMUSG00000020988	ENSMUSG00000020988.10	L2hgdh	3	9	0.333333	2460	614	8558	5335	1324	3394	761	1666	6989
ENSMUSG00000020990	ENSMUSG00000020990.6	Cdkl1	2	9	0.222222	378	20465	9229	2799	561	2238	3350	1758	1393
ENSMUSG00000020993	ENSMUSG00000020993.10	Trappc6b	1	5	0.2	9447	1255	2061	3776	576
ENSMUSG00000020994	ENSMUSG00000020994.6	Pnn	6	8	0.75	663	434	372	103	119	950	81	908
ENSMUSG00000021000	ENSMUSG00000021000.18	Mia2	6	29	0.206897	5556	2870	3274	10322	150	16256	1385	95	6912	1565	484	894	1540	4787	3774	1223	538	2614	5914	1222	638	1532	1513	2142	3390	4178	1425	2523	1090
ENSMUSG00000021003	ENSMUSG00000021003.11	Galc	7	16	0.4375	2194	181	2348	2015	5717	3481	8244	2701	4120	4478	6262	1767	1173	4107	1240	3306
ENSMUSG00000021007	ENSMUSG00000021007.15	Spata7	4	11	0.363636	3628	2186	3246	10735	9730	903	2355	1077	1009	4526	212
ENSMUSG00000021009	ENSMUSG00000021009.16	Ptpn21	2	18	0.111111	635	18280	4126	1196	660	3624	862	4095	1048	5213	600	3243	4574	737	2029	169	520	597
ENSMUSG00000021010	ENSMUSG00000021010.10	Npas3	4	11	0.363636	105597	146599	139181	191159	115377	56115	40960	4040	13110	3660	1822
ENSMUSG00000021012	ENSMUSG00000021012.17	Zc3h14	9	16	0.5625	321	5255	3292	783	1307	777	430	3412	10266	4788	780	3301	1213	265	228	833
ENSMUSG00000021013	ENSMUSG00000021013.17	Ttc8	1	14	0.0714286	16336	5068	964	95	203	2654	10667	4035	3007	10034	1195	275	3252	2572
ENSMUSG00000021018	ENSMUSG00000021018.9	Polr2h	3	4	0.75	829	83	1434	1307
ENSMUSG00000021022	ENSMUSG00000021022.10	Ppp2r3c	5	13	0.384615	119	3572	378	520	3898	1207	2711	1013	76	381	3006	1803	1108
ENSMUSG00000021023	ENSMUSG00000021023.15	Prorp	4	6	0.666667	1454	2350	29290	38846	2019	2779
ENSMUSG00000021024	ENSMUSG00000021024.15	Psma6	1	6	0.166667	8477	438	2043	1904	2038	3738
ENSMUSG00000021025	ENSMUSG00000021025.9	Nfkbia	1	5	0.2	521	339	260	104	436
ENSMUSG00000021027	ENSMUSG00000021027.18	Ralgapa1	38	39	0.974359	24885	621	4625	2845	1075	3272	5351	1064	5160	7881	4479	10661	5552	1864	959	15269	1697	1274	954	4175	2926	421	885	5389	3547	864	2583	1681	3527	5137	396	6641	2879	7776	6349	16564	1613	27825	8365
ENSMUSG00000021028	ENSMUSG00000021028.9	Mbip	7	8	0.875	3316	1632	87	2371	308	1407	5530	1429
ENSMUSG00000021032	ENSMUSG00000021032.14	Ngb	3	3	1	1371	573	1437
ENSMUSG00000021033	ENSMUSG00000021033.12	Gstz1	1	8	0.125	10048	1133	494	329	1299	486	895	666
ENSMUSG00000021036	ENSMUSG00000021036.11	Sptlc2	9	11	0.818182	18920	12228	873	5140	3459	3958	887	5378	21845	1223	2677
ENSMUSG00000021037	ENSMUSG00000021037.8	Ahsa1	2	8	0.25	1233	1529	379	884	1144	422	222	92
ENSMUSG00000021038	ENSMUSG00000021038.18	Vipas39	2	19	0.105263	2154	3170	1410	1627	865	2198	971	497	816	1211	1015	2493	555	1247	295	1882	459	595	1400
ENSMUSG00000021039	ENSMUSG00000021039.10	Snw1	2	13	0.153846	3484	3898	2592	90	1153	916	462	1924	1120	1635	1158	1612	89
ENSMUSG00000021040	ENSMUSG00000021040.16	Slirp	1	3	0.333333	3537	1670	403
ENSMUSG00000021044	ENSMUSG00000021044.16	Adck1	3	10	0.3	7551	3214	30194	28844	9903	5399	8721	1108	2075	1811
ENSMUSG00000021047	ENSMUSG00000021047.8	Nova1	2	4	0.5	1586	96029	7120	12524
ENSMUSG00000021048	ENSMUSG00000021048.8	Mthfd1	1	27	0.037037	14873	8901	693	169	112	2158	907	4837	422	156	1122	2273	702	107	3052	2803	793	1560	606	96	3240	3645	796	2417	440	2505	1880
ENSMUSG00000021051	ENSMUSG00000021051.11	Ppp2r5e	2	13	0.153846	2302	77370	22086	8189	15269	130	921	1666	113	1634	2444	2512	5874
ENSMUSG00000021054	ENSMUSG00000021054.7	Sgpp1	1	2	0.5	12171	5987
ENSMUSG00000021055	ENSMUSG00000021055.15	Esr2	4	9	0.444444	9237	1635	6730	13058	3770	1083	6254	10482	1230
ENSMUSG00000021056	ENSMUSG00000021056.9	Tex21	3	9	0.333333	1296	5422	17717	4390	2244	1855	5380	2477	5140
ENSMUSG00000021057	ENSMUSG00000021057.16	Akap5	1	1	1	2576
ENSMUSG00000021061	ENSMUSG00000021061.16	Sptb	1	35	0.0285714	59956	17245	1621	880	637	303	481	746	1834	610	1015	615	616	1479	5718	365	92	922	1439	343	419	1457	626	1262	258	1284	1398	413	1034	259	483	10135	3397	156	168
ENSMUSG00000021062	ENSMUSG00000021062.16	Rab15	1	6	0.166667	17690	814	422	1086	1260	164
ENSMUSG00000021065	ENSMUSG00000021065.17	Fut8	2	11	0.181818	38107	46389	7958	32639	112	28363	18874	35523	1380	13783	10788
ENSMUSG00000021066	ENSMUSG00000021066.10	Atl1	2	14	0.142857	14460	17949	5348	544	2548	2154	9081	1141	5854	888	803	3653	1075	2665
ENSMUSG00000021067	ENSMUSG00000021067.9	Sav1	2	4	0.5	2021	7970	6754	2722
ENSMUSG00000021068	ENSMUSG00000021068.18	Nin	4	29	0.137931	10619	12033	12254	15383	1347	4352	612	428	335	268	3137	385	1502	1749	1515	894	1251	98	1835	3268	3377	660	750	1794	1108	1272	4375	3147	2616
ENSMUSG00000021069	ENSMUSG00000021069.18	Pygl	4	19	0.210526	4414	3157	2922	5404	3244	1226	4373	483	990	326	1097	668	114	121	105	1259	1136	427	2582
ENSMUSG00000021070	ENSMUSG00000021070.7	Bdkrb2	1	2	0.5	24948	3272
ENSMUSG00000021071	ENSMUSG00000021071.18	Trim9	1	12	0.0833333	53985	1872	8327	1123	8088	4109	795	12007	2553	399	759	2529
ENSMUSG00000021072	ENSMUSG00000021072.13	Tmx1	6	7	0.857143	2691	453	2152	1437	88	3819	1511
ENSMUSG00000021076	ENSMUSG00000021076.7	Actr10	4	12	0.333333	2766	1388	1067	3934	2144	3178	1589	1618	247	1358	1727	1824
ENSMUSG00000021078	ENSMUSG00000021078.6	Tomm20l	2	4	0.5	125	5776	4256	1042
ENSMUSG00000021079	ENSMUSG00000021079.17	Timm9	3	5	0.6	3912	420	5603	775	1775
ENSMUSG00000021081	ENSMUSG00000021081.13	Serpina1f	3	5	0.6	700	574	1377	833	844
ENSMUSG00000021086	ENSMUSG00000021086.6	Ccdc175	4	20	0.2	3976	2126	3335	15076	2205	1746	10719	4732	3825	4821	1846	679	10251	3546	1937	2990	2378	666	3747	507
ENSMUSG00000021087	ENSMUSG00000021087.19	Rtn1	1	8	0.125	99381	3737	80117	3936	1768	457	85	4193
ENSMUSG00000021090	ENSMUSG00000021090.17	Lrrc9	23	31	0.741935	7151	247	810	407	674	2011	1755	3694	776	2402	334	2907	2178	931	3470	2033	1040	1261	2646	1331	3099	603	8447	1353	629	1652	1010	2513	2760	2544	1293
ENSMUSG00000021091	ENSMUSG00000021091.9	Serpina3n	1	4	0.25	1858	1819	933	927
ENSMUSG00000021094	ENSMUSG00000021094.11	Dhrs7	1	6	0.166667	5132	1831	788	3076	650	1617
ENSMUSG00000021095	ENSMUSG00000021095.6	Gsc	1	2	0.5	508	346
ENSMUSG00000021096	ENSMUSG00000021096.12	Ppm1a	1	5	0.2	22051	2135	3843	2036	876
ENSMUSG00000021097	ENSMUSG00000021097.16	Clmn	1	13	0.0769231	60199	4036	3351	5110	1666	4395	1403	1505	3580	2395	645	498	1218
ENSMUSG00000021098	ENSMUSG00000021098.15	4930447C04Rik	17	18	0.944444	120	628	92	1191	2081	3093	90	1829	1538	2856	726	3617	176	3441	2004	2957	4427	3798
ENSMUSG00000021099	ENSMUSG00000021099.7	Six6	1	1	1	999
ENSMUSG00000021102	ENSMUSG00000021102.5	Glrx5	1	1	1	7292
ENSMUSG00000021103	ENSMUSG00000021103.13	Mnat1	7	7	1	44073	2441	8537	2475	6215	30755	53271
ENSMUSG00000021108	ENSMUSG00000021108.19	Prkch	1	13	0.0769231	63766	42192	1233	3220	1641	2134	2129	157	18823	36995	528	15648	1378
ENSMUSG00000021109	ENSMUSG00000021109.14	Hif1a	1	14	0.0714286	18232	1238	82	2358	1504	3713	1356	1728	598	1056	108	1693	723	514
ENSMUSG00000021111	ENSMUSG00000021111.16	Papola	1	21	0.047619	14736	859	4176	1478	568	1336	676	91	1374	1164	803	5073	370	1441	3105	3266	1194	675	3822	1547	1980
ENSMUSG00000021112	ENSMUSG00000021112.10	Pals1	1	14	0.0714286	45138	2532	12361	7280	306	1432	1442	3803	984	332	3320	1032	1309	4982
ENSMUSG00000021113	ENSMUSG00000021113.6	Snapc1	8	9	0.888889	3161	171	1147	549	1545	583	2411	7316	1283
ENSMUSG00000021114	ENSMUSG00000021114.10	Atp6v1d	2	8	0.25	4074	4882	1725	687	1240	562	2462	1615
ENSMUSG00000021115	ENSMUSG00000021115.16	Vrk1	3	14	0.214286	5745	6132	8042	755	3954	110	1729	600	921	2953	7716	954	1977	1328
ENSMUSG00000021116	ENSMUSG00000021116.11	Eif2s1	2	7	0.285714	4345	7796	2448	2707	1074	2028	1389
ENSMUSG00000021118	ENSMUSG00000021118.8	Plek2	1	8	0.125	6671	3741	1167	297	209	1864	2138	604
ENSMUSG00000021120	ENSMUSG00000021120.12	Pigh	1	3	0.333333	3583	1947	1119
ENSMUSG00000021123	ENSMUSG00000021123.13	Rdh12	5	6	0.833333	1732	428	1109	786	4922	3097
ENSMUSG00000021124	ENSMUSG00000021124.14	Vti1b	1	5	0.2	5810	1211	4365	2499	1276
ENSMUSG00000021125	ENSMUSG00000021125.7	Arg2	2	7	0.285714	860	15674	2103	703	126	864	3767
ENSMUSG00000021127	ENSMUSG00000021127.8	Zfp36l1	1	1	1	2270
ENSMUSG00000021130	ENSMUSG00000021130.9	Galnt16	2	15	0.133333	407	52953	3402	544	818	2511	1135	2340	278	4342	2009	1713	4596	795	3551
ENSMUSG00000021131	ENSMUSG00000021131.15	Erh	3	4	0.75	918	1744	3346	2962
ENSMUSG00000021133	ENSMUSG00000021133.10	Susd6	1	6	0.166667	37210	22970	17150	1450	3938	2519
ENSMUSG00000021134	ENSMUSG00000021134.18	Srsf5	5	7	0.714286	903	590	114	201	1229	325	112
ENSMUSG00000021135	ENSMUSG00000021135.9	Slc10a1	2	5	0.4	553	6939	2239	1904	2139
ENSMUSG00000021136	ENSMUSG00000021136.14	Smoc1	1	12	0.0833333	77448	1126	29764	2089	12606	1964	14753	529	1874	9187	4264	507
ENSMUSG00000021139	ENSMUSG00000021139.18	Gm20498	3	5	0.6	21750	6189	23541	6281	2235
ENSMUSG00000021140	ENSMUSG00000021140.10	Pcnx	1	35	0.0285714	34458	11257	6110	675	4189	8861	5156	13215	1336	1685	2469	3289	2419	1139	2533	1308	278	2524	4097	1817	1034	676	444	3142	1681	867	1322	2960	1133	2506	993	978	1655	390	160
ENSMUSG00000021143	ENSMUSG00000021143.11	Pacs2	1	23	0.0434783	29543	1164	1461	2652	547	290	1269	4519	2755	269	468	301	428	104	491	730	387	4138	860	259	633	384	756
ENSMUSG00000021144	ENSMUSG00000021144.15	Mta1	1	20	0.05	13700	4774	3129	565	69	2030	3540	737	317	1899	339	292	315	105	125	1207	203	2220	452	85
ENSMUSG00000021147	ENSMUSG00000021147.18	Wdr37	11	13	0.846154	10217	4159	2736	265	4000	1847	2783	1980	5706	1344	14751	433	13916
ENSMUSG00000021148	ENSMUSG00000021148.12	Gm9745	1	4	0.25	3887	845	526	541
ENSMUSG00000021149	ENSMUSG00000021149.9	Gtpbp4	10	16	0.625	3133	609	80	916	1552	1105	441	1521	318	5229	421	800	1094	2225	637	889
ENSMUSG00000021156	ENSMUSG00000021156.18	Zmynd11	2	12	0.166667	10465	11440	891	1817	554	782	720	2319	388	553	203	2078
ENSMUSG00000021171	ENSMUSG00000021171.9	Esyt2	1	21	0.047619	36157	932	2188	2636	208	9990	5290	2408	1185	2983	1173	403	8797	661	5460	2010	1001	679	896	1170	109
ENSMUSG00000021175	ENSMUSG00000021175.16	Cdca7l	1	9	0.111111	21072	4841	1946	1283	103	617	768	1181	424
ENSMUSG00000021176	ENSMUSG00000021176.7	Efcab11	5	5	1	424	4359	22717	837	161407
ENSMUSG00000021177	ENSMUSG00000021177.17	Tdp1	13	15	0.866667	6624	1872	1048	3498	3987	3653	3550	436	1233	494	1727	1332	19447	10132	9614
ENSMUSG00000021178	ENSMUSG00000021178.10	Psmc1	7	10	0.7	2119	671	1685	457	181	783	2277	724	854	1910
ENSMUSG00000021179	ENSMUSG00000021179.9	Nrde2	1	13	0.0769231	8205	1160	3788	1680	1440	1754	2226	3125	1819	867	924	3022	469
ENSMUSG00000021180	ENSMUSG00000021180.10	Rps6ka5	1	17	0.0588235	46191	24028	34629	3421	18023	1971	14368	3412	1961	378	598	438	2798	12188	4015	1109	1317
ENSMUSG00000021182	ENSMUSG00000021182.17	Ccdc88c	3	29	0.103448	435	5833	38324	12620	745	1997	261	1346	282	11628	732	4655	1188	1191	2722	761	838	926	889	2060	2280	1245	1163	1449	5458	1584	3129	1458	2772
ENSMUSG00000021185	ENSMUSG00000021185.17	Dglucy	3	14	0.214286	6827	1369	41926	5459	3164	2672	1121	1964	5182	2840	3607	2463	7451	4048
ENSMUSG00000021186	ENSMUSG00000021186.10	Fbln5	4	10	0.4	3636	2336	2183	38348	2735	3117	3231	974	3249	6352
ENSMUSG00000021187	ENSMUSG00000021187.15	Tc2n	8	11	0.727273	8865	2810	11709	1299	3262	716	10329	12769	12699	1547	1786
ENSMUSG00000021188	ENSMUSG00000021188.15	Trip11	16	20	0.8	6873	3412	3128	3108	1223	468	2812	786	2684	531	4326	640	4468	1395	9131	15915	749	557	133	7013
ENSMUSG00000021189	ENSMUSG00000021189.12	Atxn3	1	10	0.1	9694	226	2084	367	3195	4647	2922	1183	6386	3279
ENSMUSG00000021190	ENSMUSG00000021190.15	Lgmn	1	13	0.0769231	15875	10022	7587	1450	757	694	718	1628	143	1521	2368	734	229
ENSMUSG00000021192	ENSMUSG00000021192.17	Golga5	6	12	0.5	2016	1980	1396	407	2677	4602	2545	2170	2495	1515	1840	1683
ENSMUSG00000021193	ENSMUSG00000021193.11	Pitrm1	2	26	0.0769231	1350	2951	441	2020	83	893	1059	267	1110	546	458	1254	1288	1476	2242	1181	114	224	1236	2338	1198	585	2260	925	831	129
ENSMUSG00000021194	ENSMUSG00000021194.7	Chga	2	7	0.285714	714	2534	729	1987	163	514	1536
ENSMUSG00000021196	ENSMUSG00000021196.15	Pfkp	1	21	0.047619	12572	10711	3039	855	1321	236	4375	8975	554	1492	250	219	2046	1769	727	9205	1375	460	1779	2095	810
ENSMUSG00000021198	ENSMUSG00000021198.17	Unc79	1	51	0.0196078	41774	7126	3063	9223	9714	684	20238	4776	613	2196	9395	1796	1588	6682	533	1794	1961	3857	4429	4809	94	3242	458	1380	564	1413	7992	3220	317	2445	648	9093	3165	2503	3243	2746	1124	6063	94	522	3541	2600	7374	5252	3739	2555	1116	1818	1683	8632	1208
ENSMUSG00000021200	ENSMUSG00000021200.15	Asb2	1	9	0.111111	9751	7474	2100	805	1311	2775	4730	1136	2088
ENSMUSG00000021203	ENSMUSG00000021203.16	Otub2	2	6	0.333333	3623	7272	657	1749	332	797
ENSMUSG00000021207	ENSMUSG00000021207.10	Akr1c21	5	8	0.625	923	907	722	208	2801	758	2466	2475
ENSMUSG00000021208	ENSMUSG00000021208.10	Ifi27l2b	4	6	0.666667	108	495	453	3221	503	453
ENSMUSG00000021209	ENSMUSG00000021209.13	Ppp4r4	2	24	0.0833333	1328	24223	17810	406	2083	2280	2569	1529	1121	316	3222	670	1385	3212	1604	2115	854	83	1388	951	908	1840	3561	2127
ENSMUSG00000021210	ENSMUSG00000021210.17	Akr1c6	3	8	0.375	1805	2042	7745	578	1854	218	4985	2602
ENSMUSG00000021211	ENSMUSG00000021211.5	Akr1c12	1	8	0.125	2876	388	1299	493	692	567	1952	1730
ENSMUSG00000021213	ENSMUSG00000021213.13	Akr1c13	7	8	0.875	2723	475	1639	478	689	567	4723	1891
ENSMUSG00000021214	ENSMUSG00000021214.15	Akr1c18	1	8	0.125	5141	799	994	968	4883	366	1316	2366
ENSMUSG00000021215	ENSMUSG00000021215.16	Net1	3	11	0.272727	5003	5011	18818	348	314	310	123	575	319	1058	329
ENSMUSG00000021216	ENSMUSG00000021216.8	Tubal3	1	3	0.333333	3351	2204	1932
ENSMUSG00000021217	ENSMUSG00000021217.8	Tshz3	1	1	1	70338
ENSMUSG00000021218	ENSMUSG00000021218.11	Gdi2	1	10	0.1	10519	2018	3323	1767	413	2934	1774	2502	174	82
ENSMUSG00000021219	ENSMUSG00000021219.17	Rgs6	1	16	0.0625	333382	62164	3669	1106	7202	3611	2455	1377	2007	1004	21088	14899	9229	17355	3641	160
ENSMUSG00000021221	ENSMUSG00000021221.16	Dpf3	1	10	0.1	117012	19608	18797	6829	9467	20892	21894	45958	9858	516
ENSMUSG00000021222	ENSMUSG00000021222.10	Dcaf4	1	12	0.0833333	2927	708	689	1372	1485	849	990	1733	129	1266	307	1461
ENSMUSG00000021223	ENSMUSG00000021223.14	Papln	2	27	0.0740741	2435	4200	1288	242	883	585	454	86	104	373	379	439	458	151	987	160	1156	287	1132	585	251	258	457	2153	86	2277	2510
ENSMUSG00000021224	ENSMUSG00000021224.16	Numb	3	9	0.333333	10221	6630	13898	3044	4116	2473	1355	2164	1042
ENSMUSG00000021226	ENSMUSG00000021226.8	Acot2	1	2	0.5	2012	1805
ENSMUSG00000021228	ENSMUSG00000021228.16	Acot3	2	3	0.666667	545	2967	1309
ENSMUSG00000021234	ENSMUSG00000021234.10	Fam161b	5	7	0.714286	3841	1050	876	782	5029	229	1341
ENSMUSG00000021235	ENSMUSG00000021235.14	Coq6	2	12	0.166667	133	4647	1123	384	1546	537	76	280	580	77	116	861
ENSMUSG00000021236	ENSMUSG00000021236.17	Entpd5	1	13	0.0769231	8447	1975	2074	5350	206	511	261	587	827	1846	1854	1025	1799
ENSMUSG00000021238	ENSMUSG00000021238.12	Aldh6a1	1	11	0.0909091	7100	1583	146	1449	519	1316	1056	219	2292	325	883
ENSMUSG00000021239	ENSMUSG00000021239.13	Vsx2	3	4	0.75	1257	4624	15768	720
ENSMUSG00000021240	ENSMUSG00000021240.7	Abcd4	11	18	0.611111	1838	121	1032	1008	329	553	2247	282	77	146	2261	136	487	317	595	307	539	134
ENSMUSG00000021241	ENSMUSG00000021241.8	Isca2	3	3	1	203	115	634
ENSMUSG00000021242	ENSMUSG00000021242.10	Npc2	1	3	0.333333	7401	4384	3507
ENSMUSG00000021243	ENSMUSG00000021243.15	Fcf1	4	7	0.571429	249	1707	1029	5155	1047	1633	838
ENSMUSG00000021244	ENSMUSG00000021244.16	Ylpm1	1	20	0.05	15532	778	527	13176	3029	6538	829	206	630	1309	4284	261	439	75	261	6849	2960	4656	4517	305
ENSMUSG00000021245	ENSMUSG00000021245.16	Mlh3	6	12	0.5	1064	3289	1014	756	1534	8819	2578	1689	4779	83	3131	1785
ENSMUSG00000021248	ENSMUSG00000021248.10	Tmed10	1	4	0.25	19534	3918	6451	675
ENSMUSG00000021250	ENSMUSG00000021250.14	Fos	1	3	0.333333	754	405	117
ENSMUSG00000021252	ENSMUSG00000021252.12	Erg28	3	4	0.75	2222	2518	3044	122
ENSMUSG00000021253	ENSMUSG00000021253.8	Tgfb3	1	6	0.166667	7670	270	5418	1621	2974	961
ENSMUSG00000021254	ENSMUSG00000021254.10	Gpatch2l	8	9	0.888889	2090	12161	3644	862	3486	1894	1792	12387	7256
ENSMUSG00000021255	ENSMUSG00000021255.18	Esrrb	1	6	0.166667	48181	17991	17151	423	7770	4270
ENSMUSG00000021256	ENSMUSG00000021256.6	Vash1	1	6	0.166667	5057	1493	1189	615	1574	865
ENSMUSG00000021257	ENSMUSG00000021257.15	Angel1	7	9	0.777778	2909	777	460	647	2388	688	11579	1946	715
ENSMUSG00000021258	ENSMUSG00000021258.11	Ccnk	5	11	0.454545	2296	4167	556	1804	4475	564	667	346	487	2936	2692
ENSMUSG00000021259	ENSMUSG00000021259.6	Cyp46a1	1	14	0.0714286	7758	610	2478	441	5006	593	749	165	2271	1990	459	2339	626	251
ENSMUSG00000021260	ENSMUSG00000021260.9	Hhipl1	7	8	0.875	5004	4116	1859	543	503	1701	5241	459
ENSMUSG00000021262	ENSMUSG00000021262.16	Evl	3	12	0.25	12430	4438	20189	1054	931	475	3605	1601	1640	86	2639	291
ENSMUSG00000021263	ENSMUSG00000021263.12	Degs2	1	2	0.5	9520	1283
ENSMUSG00000021264	ENSMUSG00000021264.13	Yy1	1	4	0.25	12387	6277	1626	708
ENSMUSG00000021265	ENSMUSG00000021265.4	Slc25a29	1	3	0.333333	4411	3439	185
ENSMUSG00000021266	ENSMUSG00000021266.17	Wars	6	10	0.6	4611	5467	1543	5257	369	7336	1377	3069	1376	935
ENSMUSG00000021270	ENSMUSG00000021270.14	Hsp90aa1	1	10	0.1	571	100	347	227	146	208	144	147	156	464
ENSMUSG00000021271	ENSMUSG00000021271.6	Zfp839	2	7	0.285714	4436	4923	2940	799	1234	339	1324
ENSMUSG00000021273	ENSMUSG00000021273.12	Fdft1	6	6	1	1046	4155	2267	4055	1024	4181
ENSMUSG00000021275	ENSMUSG00000021275.17	Tecpr2	3	20	0.15	6148	560	18275	568	3390	7137	2555	2235	884	2643	1731	1392	1515	3050	1436	1290	6738	12913	414	427
ENSMUSG00000021276	ENSMUSG00000021276.11	Cinp	1	5	0.2	5007	4075	2312	252	2711
ENSMUSG00000021277	ENSMUSG00000021277.17	Traf3	1	11	0.0909091	53208	17640	1208	3362	823	5027	2483	1459	2466	5273	677
ENSMUSG00000021278	ENSMUSG00000021278.8	Amn	3	11	0.272727	532	82	2200	128	134	105	94	105	79	83	89
ENSMUSG00000021279	ENSMUSG00000021279.6	Cdc42bpb	1	36	0.0277778	31473	3422	2109	3646	6793	1522	1207	896	1810	84	1198	264	875	1104	87	403	343	2886	1002	1760	3289	251	1231	639	554	1060	1599	141	2127	2605	86	143	91	577	91	661
ENSMUSG00000021280	ENSMUSG00000021280.10	Exoc3l4	1	12	0.0833333	3744	479	914	1115	219	282	132	1707	423	79	605	1132
ENSMUSG00000021281	ENSMUSG00000021281.16	Tnfaip2	1	11	0.0909091	2245	223	1845	149	118	591	436	793	237	152	1948
ENSMUSG00000021282	ENSMUSG00000021282.18	Eif5	6	11	0.545455	115	859	113	247	158	1133	306	369	258	262	867
ENSMUSG00000021285	ENSMUSG00000021285.16	Ppp1r13b	1	16	0.0625	35428	5751	8128	11780	1331	1080	2447	2175	2824	309	907	481	72	676	1005	871
ENSMUSG00000021286	ENSMUSG00000021286.9	Zfyve21	1	7	0.142857	8864	462	929	88	470	1910	132
ENSMUSG00000021287	ENSMUSG00000021287.13	Xrcc3	5	7	0.714286	1605	1065	893	1764	2705	124	71
ENSMUSG00000021288	ENSMUSG00000021288.20	Klc1	1	15	0.0666667	13276	1772	1340	809	982	491	2951	118	3228	113	1985	1728	6061	4665	784
ENSMUSG00000021290	ENSMUSG00000021290.7	Atp5mpl	1	3	0.333333	3240	773	894
ENSMUSG00000021294	ENSMUSG00000021294.8	Kif26a	2	15	0.133333	307	10291	5677	5226	3613	557	303	100	150	176	549	743	131	294	505
ENSMUSG00000021298	ENSMUSG00000021298.9	Gpr132	1	2	0.5	4964	2638
ENSMUSG00000021301	ENSMUSG00000021301.10	Hecw1	1	28	0.0357143	88332	56451	5595	14727	11037	5105	18124	3503	1513	4226	4755	664	5528	2870	11587	5026	2041	6187	938	4880	731	895	15622	655	1683	8723	2393	3538
ENSMUSG00000021302	ENSMUSG00000021302.11	Ggps1	1	3	0.333333	5317	2575	694
ENSMUSG00000021303	ENSMUSG00000021303.15	Gng4	3	3	1	18955	2358	19076
ENSMUSG00000021306	ENSMUSG00000021306.12	Gpr137b	1	6	0.166667	18716	6547	2393	1473	2021	225
ENSMUSG00000021311	ENSMUSG00000021311.10	Mtr	22	32	0.6875	3883	3072	687	1859	467	2701	525	2269	1854	1600	2444	2442	1816	3075	2042	3190	592	4522	1244	2634	182	7030	426	4464	1052	1057	2519	1427	3209	664	1193	949
ENSMUSG00000021313	ENSMUSG00000021313.17	Ryr2	1	104	0.00961538	160396	27467	15072	12369	5295	2340	3457	10258	903	14926	1901	16969	4245	1839	3124	13295	8957	535	1214	4947	1656	2305	5117	5769	6605	2420	8416	1381	7266	1154	1138	1787	1728	332	3097	3333	2050	3719	1159	3212	2479	1399	876	3245	1242	2318	2261	2048	1674	149	1059	783	2059	2628	393	7531	2271	2278	831	2416	3374	4718	6208	877	1652	1067	3494	1724	1063	1824	1244	1192	4501	1992	1096	2592	3426	1790	2853	12523	1507	1768	789	13370	1382	1797	3148	1353	1091	1524	1720	2996	704	1677	1229	6222	5473	3627	1489	6167	2412	1348	1115	819
ENSMUSG00000021314	ENSMUSG00000021314.14	Amph	1	20	0.05	97451	31297	6819	2223	8134	1146	3800	603	2217	1220	8743	3017	1891	248	1659	646	16204	1429	2532	7669
ENSMUSG00000021318	ENSMUSG00000021318.16	Gli3	2	14	0.142857	13888	70235	65136	27184	3019	4080	11239	705	1395	50968	1301	4940	3094	693
ENSMUSG00000021319	ENSMUSG00000021319.8	Sfrp4	4	4	1	1150	85	1846	2761
ENSMUSG00000021322	ENSMUSG00000021322.9	Aoah	4	20	0.2	22004	23478	10916	49291	5131	4333	991	742	2973	2059	24659	37558	15084	752	4403	2584	183	2074	7984	10020
ENSMUSG00000021326	ENSMUSG00000021326.14	Trim27	4	8	0.5	379	1069	1652	4078	1791	121	1095	783
ENSMUSG00000021327	ENSMUSG00000021327.20	Zkscan3	1	5	0.2	6097	1193	177	431	5255
ENSMUSG00000021335	ENSMUSG00000021335.14	Slc17a1	10	12	0.833333	2115	1965	723	80	649	1835	101	1510	92	7246	4471	2622
ENSMUSG00000021336	ENSMUSG00000021336.18	Slc17a4	1	11	0.0909091	6042	1986	929	86	444	1350	110	940	74	1129	1546
ENSMUSG00000021337	ENSMUSG00000021337.9	Scgn	2	10	0.2	1107	8201	2580	3945	770	7064	4012	598	2377	5693
ENSMUSG00000021338	ENSMUSG00000021338.18	Carmil1	2	37	0.0540541	4006	98199	4531	8693	9313	335	232	12946	2278	2057	15211	6260	3383	127	3215	2111	4225	2408	521	100	4235	1823	3434	6950	6188	1540	4133	2411	2405	19494	645	2388	5064	10249	1318	1686	9035
ENSMUSG00000021339	ENSMUSG00000021339.5	Mrs2	2	10	0.2	1488	12044	1383	3142	2571	1780	1530	502	941	481
ENSMUSG00000021340	ENSMUSG00000021340.14	Gpld1	3	25	0.12	149	4373	4711	2182	839	1352	1346	3355	199	83	3760	1610	2957	4067	3593	182	91	962	1409	81	1236	500	2023	90	2976
ENSMUSG00000021342	ENSMUSG00000021342.15	Prl	3	4	0.75	1724	1942	2662	412
ENSMUSG00000021345	ENSMUSG00000021345.17	Prl8a6	1	5	0.2	1343	808	700	1052	980
ENSMUSG00000021346	ENSMUSG00000021346.15	Prl8a8	5	6	0.833333	298	996	957	765	1034	985
ENSMUSG00000021347	ENSMUSG00000021347.4	Prl7b1	1	5	0.2	3422	692	1538	1626	561
ENSMUSG00000021348	ENSMUSG00000021348.4	Prl7d1	1	5	0.2	2142	1216	919	1808	658
ENSMUSG00000021356	ENSMUSG00000021356.11	Irf4	7	8	0.875	1252	884	824	665	1548	2162	3610	2042
ENSMUSG00000021357	ENSMUSG00000021357.15	Exoc2	24	28	0.857143	3756	5594	2317	2494	8073	1460	14472	4292	147	747	4749	14470	3815	4635	147	390	1410	2889	387	661	3080	3024	8035	30559	3284	1992	2520	2606
ENSMUSG00000021359	ENSMUSG00000021359.17	Tfap2a	1	5	0.2	3161	1806	1703	1935	1788
ENSMUSG00000021360	ENSMUSG00000021360.17	Gcnt2	1	2	0.5	92302	4480
ENSMUSG00000021361	ENSMUSG00000021361.8	Tmem14c	4	5	0.8	716	532	573	2661	899
ENSMUSG00000021362	ENSMUSG00000021362.8	Gcm2	1	4	0.25	3963	125	716	879
ENSMUSG00000021363	ENSMUSG00000021363.15	Mak	1	13	0.0769231	13479	787	2319	1792	1890	1087	1722	3833	2241	4743	2154	2388	3454
ENSMUSG00000021364	ENSMUSG00000021364.17	Elovl2	1	7	0.142857	23156	2300	2681	1770	2392	441	1445
ENSMUSG00000021365	ENSMUSG00000021365.16	Nedd9	2	7	0.285714	61132	86840	20031	480	846	1318	2195
ENSMUSG00000021366	ENSMUSG00000021366.9	Hivep1	2	8	0.25	3309	67617	31166	3032	732	3169	13768	1460
ENSMUSG00000021367	ENSMUSG00000021367.9	Edn1	1	4	0.25	1598	1220	150	1408
ENSMUSG00000021368	ENSMUSG00000021368.16	Tbc1d7	4	7	0.571429	1361	947	3307	5878	4428	1489	1089
ENSMUSG00000021371	ENSMUSG00000021371.6	Mcur1	1	8	0.125	4753	3195	498	1423	809	2909	1117	2726
ENSMUSG00000021373	ENSMUSG00000021373.17	Cap2	4	12	0.333333	23203	5440	29426	49014	324	5100	20265	2038	1801	93	6403	1614
ENSMUSG00000021374	ENSMUSG00000021374.11	Nup153	1	21	0.047619	10036	3231	640	79	2604	101	83	1735	2531	402	2901	516	1255	2880	2528	4261	1560	2386	613	1304	281
ENSMUSG00000021375	ENSMUSG00000021375.12	Kif13a	2	37	0.0540541	260	64384	16432	15509	1749	4013	1352	1144	7550	864	939	1296	1907	1446	100	6161	1072	1947	701	4289	2383	3124	1412	1120	6252	1680	1628	1694	636	1172	136	1985	4506	1146	1923	8400	1454
ENSMUSG00000021376	ENSMUSG00000021376.12	Tpmt	3	8	0.375	1524	1202	4076	821	2528	3450	1585	1774
ENSMUSG00000021377	ENSMUSG00000021377.16	Dek	7	10	0.7	335	3497	240	1354	710	999	9539	303	1531	345
ENSMUSG00000021379	ENSMUSG00000021379.3	Id4	2	2	1	346	604
ENSMUSG00000021381	ENSMUSG00000021381.5	Barx1	1	3	0.333333	1686	83	342
ENSMUSG00000021384	ENSMUSG00000021384.15	Susd3	1	4	0.25	7373	1546	1176	6092
ENSMUSG00000021385	ENSMUSG00000021385.11	Ippk	1	12	0.0833333	8930	1453	1363	1574	1119	5152	1410	2808	2660	593	8529	2841
ENSMUSG00000021388	ENSMUSG00000021388.15	Aspn	1	7	0.142857	6940	2003	3214	1330	4539	221	2539
ENSMUSG00000021390	ENSMUSG00000021390.7	Ogn	3	6	0.5	987	1942	4161	2379	2717	1704
ENSMUSG00000021391	ENSMUSG00000021391.11	Cenpp	5	7	0.714286	2283	2466	6251	13874	161496	892	357
ENSMUSG00000021392	ENSMUSG00000021392.9	Nol8	12	16	0.75	664	670	1439	1942	1118	939	1278	560	528	1885	2218	2765	2562	809	365	1551
ENSMUSG00000021395	ENSMUSG00000021395.12	Spin1	1	5	0.2	22097	4636	11383	4691	4426
ENSMUSG00000021396	ENSMUSG00000021396.6	Nxnl2	1	1	1	3000
ENSMUSG00000021400	ENSMUSG00000021400.9	Wrnip1	3	6	0.5	2293	1229	9252	3736	664	765
ENSMUSG00000021403	ENSMUSG00000021403.4	Serpinb9b	2	6	0.333333	1851	3286	473	1871	2313	1422
ENSMUSG00000021404	ENSMUSG00000021404.13	Serpinb9c	5	6	0.833333	1799	711	381	1818	2447	1410
ENSMUSG00000021408	ENSMUSG00000021408.16	Ripk1	1	10	0.1	6647	724	2548	1738	1639	4234	5284	885	1788	2315
ENSMUSG00000021411	ENSMUSG00000021411.17	Pxdc1	1	4	0.25	13081	724	7702	1462
ENSMUSG00000021413	ENSMUSG00000021413.10	Prpf4b	1	14	0.0714286	7536	2242	1280	1232	901	1384	1597	583	736	510	2988	607	381	942
ENSMUSG00000021414	ENSMUSG00000021414.9	Fam217a	1	8	0.125	4182	2692	1000	997	117	756	113	1959
ENSMUSG00000021415	ENSMUSG00000021415.14	4933417A18Rik	2	4	0.5	7733	11532	7066	1413
ENSMUSG00000021416	ENSMUSG00000021416.12	Eci3	6	8	0.75	3254	338	2943	2679	980	4146	529	981
ENSMUSG00000021417	ENSMUSG00000021417.16	Eci2	7	9	0.777778	783	2251	348	1828	714	1281	5715	1468	583
ENSMUSG00000021418	ENSMUSG00000021418.16	Rpp40	5	7	0.714286	1640	662	1579	581	2292	115	1639
ENSMUSG00000021420	ENSMUSG00000021420.14	Fars2	6	6	1	86503	26980	14081	95442	67981	127061
ENSMUSG00000021423	ENSMUSG00000021423.7	Ly86	3	4	0.75	29388	1838	38480	2989
ENSMUSG00000021427	ENSMUSG00000021427.11	Ssr1	7	7	1	1895	2405	1724	1465	632	1777	15909
ENSMUSG00000021428	ENSMUSG00000021428.10	Riok1	12	16	0.75	2541	2776	767	1294	1929	1542	83	1067	497	1323	505	3177	909	1431	1198	662
ENSMUSG00000021431	ENSMUSG00000021431.16	Snrnp48	8	8	1	4748	216	799	5183	860	3192	458	5480
ENSMUSG00000021432	ENSMUSG00000021432.16	Slc35b3	3	9	0.333333	4676	1418	9454	1333	3086	2035	393	2434	1821
ENSMUSG00000021439	ENSMUSG00000021439.9	Ctsq	1	7	0.142857	1004	275	89	863	455	764	780
ENSMUSG00000021440	ENSMUSG00000021440.8	Cts7	6	7	0.857143	912	289	83	516	436	1028	953
ENSMUSG00000021441	ENSMUSG00000021441.5	Cts6	4	7	0.571429	1063	288	85	2921	690	1045	831
ENSMUSG00000021448	ENSMUSG00000021448.9	Shc3	1	11	0.0909091	50375	33579	2663	7242	6237	5069	9677	2175	1178	4904	11408
ENSMUSG00000021451	ENSMUSG00000021451.17	Sema4d	2	15	0.133333	30176	37709	1535	1162	1713	5618	988	861	1054	92	1065	921	3629	76	1421
ENSMUSG00000021453	ENSMUSG00000021453.3	Gadd45g	1	3	0.333333	519	102	99
ENSMUSG00000021456	ENSMUSG00000021456.9	Fbp2	4	6	0.666667	3061	837	4456	7453	1395	2990
ENSMUSG00000021457	ENSMUSG00000021457.15	Syk	1	13	0.0769231	27190	1042	8345	1740	483	1431	6880	1143	4972	2357	1070	1034	2570
ENSMUSG00000021458	ENSMUSG00000021458.18	Aopep	4	14	0.285714	17059	27845	6845	88260	14205	19431	484	8333	10555	29920	101	41810	14599	1767
ENSMUSG00000021460	ENSMUSG00000021460.18	Auh	6	9	0.666667	10188	110	20264	9454	1805	46176	1268	1424	2534
ENSMUSG00000021461	ENSMUSG00000021461.18	Fancc	4	15	0.266667	28411	2523	2056	36390	1318	12611	6944	8425	1220	4894	2061	1363	4310	70	4380
ENSMUSG00000021464	ENSMUSG00000021464.16	Ror2	1	8	0.125	139069	14596	802	9125	2658	1310	3884	1379
ENSMUSG00000021466	ENSMUSG00000021466.13	Ptch1	2	22	0.0909091	1546	15437	2689	109	1347	284	771	876	319	769	455	4824	623	417	5247	2018	1664	2593	2014	3770	426	1485
ENSMUSG00000021468	ENSMUSG00000021468.9	Sptlc1	5	14	0.357143	3223	538	5369	481	8418	4480	2460	6692	926	554	901	4446	2193	1363
ENSMUSG00000021469	ENSMUSG00000021469.10	Msx2	1	1	1	3738
ENSMUSG00000021470	ENSMUSG00000021470.20	Ercc6l2	17	18	0.944444	4113	4753	9667	6634	376	2376	2654	1286	4090	605	4457	7631	2968	1510	1026	4451	17104	3714
ENSMUSG00000021474	ENSMUSG00000021474.10	Sfxn1	1	10	0.1	13516	3265	2163	1051	552	767	2749	8021	896	711
ENSMUSG00000021476	ENSMUSG00000021476.10	Habp4	1	7	0.142857	7679	3886	568	1146	6018	2294	514
ENSMUSG00000021477	ENSMUSG00000021477.10	Ctsl	7	8	0.875	264	1071	789	109	767	226	1156	1004
ENSMUSG00000021478	ENSMUSG00000021478.7	Drd1	1	1	1	947
ENSMUSG00000021481	ENSMUSG00000021481.12	Zfp346	5	6	0.833333	7517	538	1709	6657	8021	1679
ENSMUSG00000021482	ENSMUSG00000021482.11	Prxl2c	4	5	0.8	157	3120	165	11435	5026
ENSMUSG00000021483	ENSMUSG00000021483.9	Cdk20	2	7	0.285714	306	3027	186	151	560	364	748
ENSMUSG00000021484	ENSMUSG00000021484.9	Lman2	2	7	0.285714	148	9057	1155	169	109	2721	1277
ENSMUSG00000021485	ENSMUSG00000021485.15	Mxd3	4	5	0.8	223	625	129	2173	114
ENSMUSG00000021486	ENSMUSG00000021486.8	Prelid1	2	4	0.5	571	1252	82	224
ENSMUSG00000021488	ENSMUSG00000021488.9	Nsd1	2	22	0.0909091	3328	19744	4659	6655	12266	1075	1518	5005	7999	890	4983	7272	875	2247	2272	2371	1014	1766	995	3955	3294	1577
ENSMUSG00000021490	ENSMUSG00000021490.12	Slc34a1	8	12	0.666667	2157	121	87	73	1397	125	143	5352	237	2872	98	761
ENSMUSG00000021492	ENSMUSG00000021492.16	F12	2	13	0.153846	351	3530	196	328	82	123	116	95	103	165	86	1616	85
ENSMUSG00000021493	ENSMUSG00000021493.16	Pdlim7	10	12	0.833333	948	3268	81	453	583	121	962	137	1095	5436	91	159
ENSMUSG00000021494	ENSMUSG00000021494.10	Ddx41	6	16	0.375	74	250	81	110	133	800	99	74	790	519	238	109	147	85	86	449
ENSMUSG00000021495	ENSMUSG00000021495.11	Fam193b	1	8	0.125	14549	1534	867	2554	6434	126	860	1911
ENSMUSG00000021496	ENSMUSG00000021496.13	Pcbd2	2	3	0.666667	5461	42299	1157
ENSMUSG00000021497	ENSMUSG00000021497.11	Txndc15	2	4	0.5	2947	3311	2765	1028
ENSMUSG00000021499	ENSMUSG00000021499.13	Catsper3	2	7	0.285714	1606	12224	5800	747	382	1663	648
ENSMUSG00000021500	ENSMUSG00000021500.18	Ddx46	3	22	0.136364	2830	1576	5436	2159	2622	1477	755	523	281	829	3889	1618	2419	395	2245	3331	354	3587	1778	655	606	1189
ENSMUSG00000021501	ENSMUSG00000021501.5	Caml	2	3	0.666667	1454	3405	3166
ENSMUSG00000021504	ENSMUSG00000021504.15	B4galt7	1	5	0.2	3827	2814	919	272	416
ENSMUSG00000021506	ENSMUSG00000021506.8	Pitx1	1	2	0.5	2096	1828
ENSMUSG00000021508	ENSMUSG00000021508.12	Cxcl14	2	3	0.666667	178	3251	2653
ENSMUSG00000021509	ENSMUSG00000021509.6	Slc25a48	4	7	0.571429	4253	6165	1951	12223	1209	5261	1449
ENSMUSG00000021510	ENSMUSG00000021510.12	Zfp729a	1	3	0.333333	13485	471	1618
ENSMUSG00000021514	ENSMUSG00000021514.19	Zfp369	4	7	0.571429	273	921	4532	6806	2090	1115	336
ENSMUSG00000021518	ENSMUSG00000021518.5	Ptdss1	1	12	0.0833333	11590	8151	2817	6806	2918	5952	1809	2188	10942	6099	1325	1551
ENSMUSG00000021519	ENSMUSG00000021519.12	Mterf3	4	7	0.571429	2711	1562	5224	5582	341	1824	2248
ENSMUSG00000021520	ENSMUSG00000021520.5	Uqcrb	1	3	0.333333	2491	1161	575
ENSMUSG00000021532	ENSMUSG00000021532.12	Fastkd3	3	6	0.5	1188	175	2396	1485	716	1710
ENSMUSG00000021534	ENSMUSG00000021534.9	1700001L19Rik	1	2	0.5	13433	1552
ENSMUSG00000021536	ENSMUSG00000021536.8	Adcy2	2	24	0.0833333	16529	94226	91279	57833	3812	2418	1681	898	1238	3484	3479	7576	2967	20647	10645	6465	3253	11018	5340	9264	1639	9685	4997	4915
ENSMUSG00000021537	ENSMUSG00000021537.10	Cetn3	3	4	0.75	1283	2066	4998	4506
ENSMUSG00000021538	ENSMUSG00000021538.4	Il9	3	4	0.75	88	83	1186	1077
ENSMUSG00000021539	ENSMUSG00000021539.10	Lect2	3	3	1	1422	1033	2747
ENSMUSG00000021540	ENSMUSG00000021540.17	Smad5	1	6	0.166667	20297	3407	854	4220	2728	1278
ENSMUSG00000021541	ENSMUSG00000021541.15	Trpc7	3	11	0.272727	7376	26266	29439	8644	11807	5606	14715	5757	1031	6318	2183
ENSMUSG00000021545	ENSMUSG00000021545.6	1700067P10Rik	1	2	0.5	332	163
ENSMUSG00000021546	ENSMUSG00000021546.19	Hnrnpk	3	17	0.176471	758	275	1646	342	680	1359	853	567	500	280	379	113	150	207	78	326	719
ENSMUSG00000021548	ENSMUSG00000021548.11	Ccnh	2	7	0.285714	1101	5375	1025	4771	3631	2579	2964
ENSMUSG00000021549	ENSMUSG00000021549.15	Rasa1	1	24	0.0416667	29925	1843	884	2840	1962	3788	2252	5970	3658	614	3113	705	839	300	1106	258	909	1163	658	1919	1976	1146	1170	689
ENSMUSG00000021550	ENSMUSG00000021550.7	2210016F16Rik	2	3	0.666667	414	1546	398
ENSMUSG00000021552	ENSMUSG00000021552.8	Gkap1	1	11	0.0909091	9874	600	3686	3563	4593	7176	2046	2941	1591	392	2858
ENSMUSG00000021553	ENSMUSG00000021553.15	Slc28a3	1	17	0.0588235	22425	5482	2007	1920	1535	2370	719	806	1031	2042	2921	2039	804	3724	557	232	2392
ENSMUSG00000021555	ENSMUSG00000021555.16	Naa35	2	22	0.0909091	693	9067	2657	1574	1100	6174	75	713	565	634	3043	3928	1116	4839	1572	815	2280	903	1014	440	2244	1389
ENSMUSG00000021556	ENSMUSG00000021556.13	Golm1	3	9	0.333333	10050	1149	13447	1030	4340	2705	1901	1707	903
ENSMUSG00000021557	ENSMUSG00000021557.16	Agtpbp1	1	25	0.04	12771	8013	3009	1095	809	2538	3147	7455	3357	1585	4267	3648	3491	2954	1326	81	12728	5378	1180	947	714	7571	3811	1367	10154
ENSMUSG00000021559	ENSMUSG00000021559.15	Dapk1	2	26	0.0769231	314	93634	20225	1197	158	86	1146	348	1617	1156	2184	399	647	1767	850	1250	5221	3712	7968	869	1749	885	1756	3119	3097	493
ENSMUSG00000021565	ENSMUSG00000021565.17	Slc6a19	1	11	0.0909091	7344	1128	1783	104	343	2850	144	1365	117	1760	162
ENSMUSG00000021567	ENSMUSG00000021567.16	Nkd2	3	9	0.333333	97	253	19975	1065	522	672	892	454	1152
ENSMUSG00000021569	ENSMUSG00000021569.11	Trip13	6	12	0.5	1217	3119	2642	410	1675	6674	738	246	1430	2840	900	1148
ENSMUSG00000021572	ENSMUSG00000021572.10	Cep72	9	11	0.818182	2614	947	3310	1823	1259	1050	1025	1663	3403	3343	1722
ENSMUSG00000021573	ENSMUSG00000021573.16	Tppp	1	3	0.333333	11629	9299	317
ENSMUSG00000021575	ENSMUSG00000021575.17	Ahrr	4	10	0.4	9121	5227	20058	27494	4993	1730	2163	4736	232	706
ENSMUSG00000021576	ENSMUSG00000021576.7	Pdcd6	2	5	0.4	715	4617	1825	4033	1492
ENSMUSG00000021577	ENSMUSG00000021577.15	Sdha	1	14	0.0714286	5208	1352	3621	360	1507	2968	1107	727	628	2883	938	189	2972	667
ENSMUSG00000021578	ENSMUSG00000021578.18	Ccdc127	2	2	1	2447	3469
ENSMUSG00000021579	ENSMUSG00000021579.5	Lrrc14b	1	1	1	1673
ENSMUSG00000021583	ENSMUSG00000021583.8	Erap1	18	18	1	6277	10918	2498	1904	979	545	1876	213	142	1168	1287	1828	1252	694	842	479	421	14667
ENSMUSG00000021585	ENSMUSG00000021585.11	Cast	3	31	0.0967742	9717	18081	26132	5449	561	1568	478	1271	3212	1413	1538	589	567	101	1413	3052	967	2649	969	1809	502	3550	173	7187	9440	1450	1306	499	1450	3152	1057
ENSMUSG00000021587	ENSMUSG00000021587.6	Pcsk1	9	13	0.692308	2841	3102	1500	1229	6597	4778	1551	2482	10512	640	928	2098	1738
ENSMUSG00000021589	ENSMUSG00000021589.14	Rhobtb3	3	11	0.272727	98	3568	21604	4238	2347	8339	9151	13935	1257	1105	3709
ENSMUSG00000021590	ENSMUSG00000021590.8	Spata9	3	4	0.75	160	9406	15236	5375
ENSMUSG00000021591	ENSMUSG00000021591.9	Glrx	1	2	0.5	6994	1945
ENSMUSG00000021592	ENSMUSG00000021592.19	Arsk	3	7	0.428571	4356	2070	16606	2503	5240	1130	2677
ENSMUSG00000021594	ENSMUSG00000021594.12	Srd5a1	4	4	1	10569	5213	8180	11388
ENSMUSG00000021595	ENSMUSG00000021595.19	Nsun2	9	18	0.5	112	479	2369	1888	628	1255	1966	1483	3184	484	393	1878	285	533	471	216	1557	304
ENSMUSG00000021596	ENSMUSG00000021596.18	Mctp1	1	20	0.05	256460	46661	23449	11508	7991	25176	2533	41538	4623	16710	1696	331	415	1884	63693	33857	95226	3921	3729	1160
ENSMUSG00000021597	ENSMUSG00000021597.17	Slf1	14	20	0.7	8638	160	894	12495	6467	1298	909	2424	8510	1014	716	5844	725	16693	15305	1107	660	1884	405	2491
ENSMUSG00000021598	ENSMUSG00000021598.10	Med10	2	2	1	1554	2013
ENSMUSG00000021604	ENSMUSG00000021604.16	Irx4	1	5	0.2	3971	478	886	795	393
ENSMUSG00000021606	ENSMUSG00000021606.9	Ndufs6	2	3	0.666667	869	6999	209
ENSMUSG00000021607	ENSMUSG00000021607.10	Mrpl36	1	1	1	268
ENSMUSG00000021608	ENSMUSG00000021608.16	Lpcat1	1	13	0.0769231	16743	4483	5700	1265	3058	1998	1650	2406	4411	726	298	2421	392
ENSMUSG00000021609	ENSMUSG00000021609.7	Slc6a3	4	14	0.285714	1612	2043	3704	12129	969	2598	1314	3845	1130	542	1583	1481	1182	4338
ENSMUSG00000021610	ENSMUSG00000021610.9	Clptm1l	5	16	0.3125	530	1191	1308	1035	2161	360	677	1179	845	500	739	769	728	85	638	1515
ENSMUSG00000021611	ENSMUSG00000021611.10	Tert	2	15	0.133333	102	5477	1072	756	669	1791	728	1904	275	1812	1743	469	1108	216	493
ENSMUSG00000021612	ENSMUSG00000021612.16	Slc6a18	1	11	0.0909091	1910	215	751	1590	1014	1553	1638	1071	384	611	1223
ENSMUSG00000021613	ENSMUSG00000021613.10	Hapln1	1	4	0.25	43785	16616	3379	2362
ENSMUSG00000021614	ENSMUSG00000021614.17	Vcan	12	14	0.857143	10538	5795	3342	77	9068	6407	9416	3092	565	4441	1642	16013	4231	144
ENSMUSG00000021615	ENSMUSG00000021615.14	Xrcc4	7	7	1	17807	9356	60924	8311	1289	49963	91498
ENSMUSG00000021619	ENSMUSG00000021619.7	Atg10	3	7	0.428571	15505	54005	113228	18182	85179	590	341
ENSMUSG00000021620	ENSMUSG00000021620.5	Acot12	1	14	0.0714286	8527	7265	2378	2857	7032	598	760	550	279	2009	6270	1579	1252	223
ENSMUSG00000021621	ENSMUSG00000021621.16	Zcchc9	2	5	0.4	1449	4734	162	1719	1568
ENSMUSG00000021622	ENSMUSG00000021622.4	Ckmt2	1	9	0.111111	11468	1844	1290	393	1193	540	849	2347	2089
ENSMUSG00000021624	ENSMUSG00000021624.10	Cd180	1	2	0.5	8911	1837
ENSMUSG00000021629	ENSMUSG00000021629.11	Slc30a5	1	15	0.0666667	4078	2381	1450	3709	2905	1040	2242	624	176	492	1212	2026	2323	2543	400
ENSMUSG00000021635	ENSMUSG00000021635.15	Rad17	4	16	0.25	1040	4432	1387	6421	2942	359	129	244	1714	1473	1554	103	2943	1501	3646	1161
ENSMUSG00000021636	ENSMUSG00000021636.16	Marveld2	3	6	0.5	4020	3620	6739	256	2608	390
ENSMUSG00000021638	ENSMUSG00000021638.13	Ocln	4	8	0.5	11202	1134	4136	19787	3399	5089	3173	4020
ENSMUSG00000021639	ENSMUSG00000021639.18	Gtf2h2	14	15	0.933333	2292	515	310	200	2324	348	3027	1635	120	356	1285	1980	531	5551	1852
ENSMUSG00000021640	ENSMUSG00000021640.7	Naip1	11	14	0.785714	1565	451	6237	825	3100	703	3149	1154	463	2161	8876	288	2614	1698
ENSMUSG00000021643	ENSMUSG00000021643.16	Serf1	2	2	1	793	4833
ENSMUSG00000021645	ENSMUSG00000021645.17	Smn1	7	8	0.875	1621	211	815	209	2718	1180	3222	1641
ENSMUSG00000021646	ENSMUSG00000021646.10	Mccc2	1	16	0.0625	15069	6598	2253	836	1599	12013	4565	3845	97	3760	2831	2028	4033	364	1894	3199
ENSMUSG00000021647	ENSMUSG00000021647.8	Cartpt	2	2	1	396	930
ENSMUSG00000021650	ENSMUSG00000021650.8	Ptcd2	8	9	0.888889	1158	3282	3120	3696	360	2370	3239	4963	1167
ENSMUSG00000021660	ENSMUSG00000021660.15	Btf3	2	5	0.4	326	2477	345	2054	779
ENSMUSG00000021661	ENSMUSG00000021661.17	Ankra2	1	8	0.125	2674	783	955	2559	501	446	479	525
ENSMUSG00000021662	ENSMUSG00000021662.12	Arhgef28	2	35	0.0571429	60477	68231	1880	21024	2664	7079	13868	438	32443	2629	5556	2718	3896	2818	266	7660	985	1848	79	1538	3860	3470	1063	2562	2063	4587	1062	950	1931	2892	2598	100	5411	1072	29594
ENSMUSG00000021665	ENSMUSG00000021665.10	Hexb	1	13	0.0769231	3758	2843	1860	233	3292	1761	1663	664	1665	1289	733	154	207
ENSMUSG00000021666	ENSMUSG00000021666.17	Gfm2	10	20	0.5	3867	997	2554	515	2991	890	2814	1873	170	4486	851	1684	82	1836	3068	3143	887	248	1806	555
ENSMUSG00000021668	ENSMUSG00000021668.16	Polk	1	14	0.0714286	23139	2270	8274	3569	2838	4676	1070	1412	2859	1658	2202	2402	999	203
ENSMUSG00000021669	ENSMUSG00000021669.16	Cert1	3	17	0.176471	5937	22579	26177	1077	3544	6617	2329	2420	1596	444	7623	4222	1615	3241	652	766	1231
ENSMUSG00000021670	ENSMUSG00000021670.15	Hmgcr	1	19	0.0526316	4102	296	215	963	1627	2804	107	516	98	112	1825	550	146	628	1987	421	81	691	376
ENSMUSG00000021671	ENSMUSG00000021671.10	Poc5	11	12	0.916667	1691	1225	1551	1147	2070	1863	1879	721	1124	1372	5906	3712
ENSMUSG00000021675	ENSMUSG00000021675.5	F2rl2	1	1	1	3385
ENSMUSG00000021676	ENSMUSG00000021676.11	Iqgap2	2	35	0.0571429	53740	74421	13175	3478	12486	879	1432	1729	4753	2872	5331	8015	18086	4679	1801	586	6755	1557	630	1547	2711	2611	1305	2335	503	648	2182	9522	1274	8956	2041	3279	1897	933	826
ENSMUSG00000021678	ENSMUSG00000021678.10	F2rl1	1	1	1	10755
ENSMUSG00000021679	ENSMUSG00000021679.5	S100z	1	1	1	1055
ENSMUSG00000021680	ENSMUSG00000021680.9	Crhbp	6	6	1	309	281	1458	1851	3545	4310
ENSMUSG00000021681	ENSMUSG00000021681.9	Aggf1	8	13	0.615385	3202	581	1198	828	3377	1732	316	3657	1347	721	2315	1103	1044
ENSMUSG00000021684	ENSMUSG00000021684.18	Pde8b	1	20	0.05	114629	2942	3706	5164	5279	3409	1466	1998	30183	2884	2112	1250	2849	391	836	7478	1218	2349	2565	1388
ENSMUSG00000021685	ENSMUSG00000021685.13	Otp	2	2	1	1306	5567
ENSMUSG00000021686	ENSMUSG00000021686.7	Ap3b1	1	26	0.0384615	31560	3851	8544	513	4669	9117	22111	3505	1905	89	2315	2437	4310	6890	9103	936	4036	2598	3338	10308	8176	26140	3585	10712	4878	17711
ENSMUSG00000021687	ENSMUSG00000021687.15	Scamp1	1	8	0.125	32149	19812	901	2229	4659	14216	2323	3972
ENSMUSG00000021690	ENSMUSG00000021690.11	Jmy	1	10	0.1	25507	7903	4777	5526	352	494	10125	964	1265	4019
ENSMUSG00000021692	ENSMUSG00000021692.10	Dimt1	10	11	0.909091	302	1041	767	75	83	1899	374	1025	1177	2354	1454
ENSMUSG00000021693	ENSMUSG00000021693.21	Kif2a	1	20	0.05	28069	568	3070	1962	583	2109	1817	505	2956	441	856	895	125	1174	808	4677	915	3518	541	2116
ENSMUSG00000021694	ENSMUSG00000021694.19	Ercc8	11	11	1	1764	5659	2876	3210	1208	1493	1996	854	5028	3274	6775
ENSMUSG00000021696	ENSMUSG00000021696.10	Elovl7	1	7	0.142857	42166	10391	3252	1091	2424	5185	2758
ENSMUSG00000021697	ENSMUSG00000021697.13	Depdc1b	2	10	0.2	7436	33222	4705	1170	5149	4852	8902	1803	1932	1520
ENSMUSG00000021699	ENSMUSG00000021699.18	Pde4d	1	14	0.0714286	623306	16998	11920	3023	130896	30178	1344	1198	1191	1130	8878	1019	672	539
ENSMUSG00000021700	ENSMUSG00000021700.11	Rab3c	3	4	0.75	19288	79381	96724	22127
ENSMUSG00000021701	ENSMUSG00000021701.9	Plk2	1	13	0.0769231	577	153	198	186	476	121	87	251	208	212	118	253	159
ENSMUSG00000021702	ENSMUSG00000021702.8	Thbs4	2	21	0.0952381	3694	13569	657	533	314	233	1386	3556	2225	3520	245	256	1176	880	2416	1335	990	83	648	1774	541
ENSMUSG00000021703	ENSMUSG00000021703.10	Serinc5	1	11	0.0909091	49730	21569	419	1706	3380	2113	2432	8078	3767	589	1708
ENSMUSG00000021704	ENSMUSG00000021704.9	Mtx3	8	8	1	338	345	1163	584	96	1024	1214	2405
ENSMUSG00000021706	ENSMUSG00000021706.15	Zfyve16	1	17	0.0588235	6360	898	1552	2774	2601	1930	1354	954	544	2379	1079	389	3645	5115	971	1187	3879
ENSMUSG00000021707	ENSMUSG00000021707.6	Dhfr	5	5	1	305	2227	7632	2393	16424
ENSMUSG00000021708	ENSMUSG00000021708.19	Rasgrf2	1	26	0.0384615	77551	15224	2193	4963	1573	334	4791	685	4989	1205	502	16079	4255	596	10308	3144	49015	17196	6094	251	2218	2989	2807	1162	670	1088
ENSMUSG00000021709	ENSMUSG00000021709.15	Erbin	1	26	0.0384615	30960	2899	1880	15244	687	1337	4305	2134	550	1452	310	300	2106	3974	5119	516	1180	2188	1663	4278	3166	2164	2980	1313	428	2004
ENSMUSG00000021710	ENSMUSG00000021710.12	Nln	1	12	0.0833333	36393	3419	7342	2175	565	6101	1642	4104	8704	315	1130	10506
ENSMUSG00000021711	ENSMUSG00000021711.18	Trappc13	1	12	0.0833333	8225	1257	1519	5764	6057	496	2113	1981	1767	739	2689	158
ENSMUSG00000021712	ENSMUSG00000021712.16	Trim23	7	10	0.7	2112	3489	2553	381	1419	2138	5838	474	1364	1037
ENSMUSG00000021713	ENSMUSG00000021713.10	Ppwd1	7	10	0.7	3153	2157	133	2353	2757	3373	3730	1535	715	1451
ENSMUSG00000021714	ENSMUSG00000021714.16	Cenpk	5	9	0.555556	1072	1778	1432	1959	5963	83	292	2405	4029
ENSMUSG00000021715	ENSMUSG00000021715.13	Cwc27	10	13	0.769231	5373	3384	939	1620	563	2049	4788	820	3759	71979	59005	3174	26290
ENSMUSG00000021716	ENSMUSG00000021716.15	Srek1ip1	1	4	0.25	9688	5751	1250	3044
ENSMUSG00000021718	ENSMUSG00000021718.6	Nt5el	1	7	0.142857	18083	8690	1241	1106	6133	1012	1239
ENSMUSG00000021719	ENSMUSG00000021719.10	Rgs7bp	2	5	0.4	925	69961	15737	2826	12501
ENSMUSG00000021720	ENSMUSG00000021720.12	Rnf180	5	7	0.714286	23223	18554	1684	2912	64987	13796	35964
ENSMUSG00000021721	ENSMUSG00000021721.6	Htr1a	NA	0	NA
ENSMUSG00000021725	ENSMUSG00000021725.10	Parp8	3	26	0.115385	87	946	85393	11352	714	1473	2301	11125	428	8008	7008	461	1388	101	13912	1378	894	4820	2171	870	241	1020	2776	1041	780	6917
ENSMUSG00000021728	ENSMUSG00000021728.9	Emb	2	8	0.25	11769	16455	236	14608	2797	1330	3081	945
ENSMUSG00000021730	ENSMUSG00000021730.9	Hcn1	2	7	0.285714	53510	152877	63797	28662	22650	45782	3520
ENSMUSG00000021731	ENSMUSG00000021731.11	Mrps30	4	4	1	1272	561	1514	2206
ENSMUSG00000021732	ENSMUSG00000021732.15	Fgf10	1	2	0.5	65794	7509
ENSMUSG00000021733	ENSMUSG00000021733.12	Slc4a7	1	25	0.04	25921	4438	3500	676	1380	2500	3185	2382	1811	6762	2803	2006	3054	1029	4223	1221	539	1540	124	3397	3154	4069	4643	2785	2019
ENSMUSG00000021737	ENSMUSG00000021737.5	Psmd6	2	7	0.285714	546	3016	221	127	1856	1519	139
ENSMUSG00000021738	ENSMUSG00000021738.6	Atxn7	3	12	0.25	17977	217	39263	34259	1663	571	5247	98	295	3619	700	1638
ENSMUSG00000021743	ENSMUSG00000021743.7	Fezf2	3	3	1	296	146	880
ENSMUSG00000021747	ENSMUSG00000021747.13	Cfap20dc	4	15	0.266667	3629	2776	14919	65934	20157	21378	17751	637	1271	1075	4059	28241	9004	30400	11137
ENSMUSG00000021748	ENSMUSG00000021748.10	Pdhb	8	9	0.888889	73	1233	93	91	693	341	272	2490	231
ENSMUSG00000021749	ENSMUSG00000021749.7	Fam3d	1	9	0.111111	11467	2137	3292	3020	1169	1595	1530	1640	2715
ENSMUSG00000021750	ENSMUSG00000021750.17	Fam107a	1	3	0.333333	16271	1392	712
ENSMUSG00000021751	ENSMUSG00000021751.14	Acox2	13	14	0.928571	1886	544	188	353	1631	444	1206	1437	1778	1491	2435	2244	10969	4330
ENSMUSG00000021752	ENSMUSG00000021752.15	Kctd6	1	2	0.5	4649	1966
ENSMUSG00000021754	ENSMUSG00000021754.18	Map3k1	1	19	0.0526316	32484	3071	3108	693	365	3759	501	261	2823	1764	880	291	250	315	741	1242	1003	644	1393
ENSMUSG00000021756	ENSMUSG00000021756.13	Il6st	1	16	0.0625	8336	2357	4875	1133	6164	634	1824	2946	907	400	1912	335	880	2223	1581	832
ENSMUSG00000021758	ENSMUSG00000021758.15	Ddx4	17	21	0.809524	857	6765	3281	5104	2032	4987	2414	896	522	1934	93	350	804	437	6789	1555	7342	2975	1289	117	586
ENSMUSG00000021759	ENSMUSG00000021759.15	Plpp1	1	5	0.2	33592	21732	2617	7094	470
ENSMUSG00000021760	ENSMUSG00000021760.6	Gpx8	2	2	1	478	2132
ENSMUSG00000021763	ENSMUSG00000021763.18	Cspg4b	1	9	0.111111	23749	417	1515	4369	14618	3942	4954	14317	1202
ENSMUSG00000021764	ENSMUSG00000021764.9	Ndufs4	1	4	0.25	36432	34418	8966	18950
ENSMUSG00000021765	ENSMUSG00000021765.10	Fst	1	5	0.2	1947	460	338	610	774
ENSMUSG00000021767	ENSMUSG00000021767.20	Kat6b	1	15	0.0666667	92255	9028	211	2655	2745	957	1972	2393	3012	2909	23102	453	570	1990	3582
ENSMUSG00000021768	ENSMUSG00000021768.16	Dusp13	2	3	0.666667	752	4987	1044
ENSMUSG00000021770	ENSMUSG00000021770.12	Samd8	1	5	0.2	24182	4530	3497	8607	382
ENSMUSG00000021771	ENSMUSG00000021771.15	Vdac2	4	9	0.444444	183	974	848	3893	94	347	1800	3312	1206
ENSMUSG00000021772	ENSMUSG00000021772.16	Nkiras1	1	3	0.333333	5372	1497	1401
ENSMUSG00000021773	ENSMUSG00000021773.12	Comtd1	2	6	0.333333	110	225	89	74	125	186
ENSMUSG00000021774	ENSMUSG00000021774.14	Ube2e1	3	5	0.6	552	4519	41111	714	834
ENSMUSG00000021775	ENSMUSG00000021775.12	Nr1d2	1	7	0.142857	16557	1930	3173	1156	2909	3649	1037
ENSMUSG00000021779	ENSMUSG00000021779.20	Thrb	1	6	0.166667	20326	5940	2348	15366	3359	3023
ENSMUSG00000021782	ENSMUSG00000021782.15	Dlg5	1	31	0.0322581	42780	9343	1500	646	12330	1019	4191	1464	4136	788	671	263	3693	1490	665	329	1218	451	218	3556	239	626	971	986	750	1656	5550	243	997	451	895
ENSMUSG00000021785	ENSMUSG00000021785.9	Ngly1	10	11	0.909091	5144	5807	9674	7158	2671	925	1477	7297	3552	15640	367
ENSMUSG00000021786	ENSMUSG00000021786.14	Oxsm	1	2	0.5	6678	720
ENSMUSG00000021789	ENSMUSG00000021789.15	Sftpa1	4	5	0.8	383	186	192	696	354
ENSMUSG00000021790	ENSMUSG00000021790.13	Dydc1	1	6	0.166667	4977	431	3553	3992	971	4501
ENSMUSG00000021791	ENSMUSG00000021791.8	Dydc2	3	3	1	6499	331	12444
ENSMUSG00000021792	ENSMUSG00000021792.16	Prxl2a	1	5	0.2	9477	1513	3451	966	3075
ENSMUSG00000021794	ENSMUSG00000021794.17	Glud1	1	12	0.0833333	8539	1805	3689	3712	4728	1010	653	265	2183	1043	2100	1422
ENSMUSG00000021795	ENSMUSG00000021795.11	Sftpd	2	7	0.285714	1989	5527	240	326	748	1067	1764
ENSMUSG00000021796	ENSMUSG00000021796.16	Bmpr1a	1	12	0.0833333	41782	12520	3790	2617	6364	159	4578	4517	2088	6677	816	90
ENSMUSG00000021797	ENSMUSG00000021797.3	9230112D13Rik	1	2	0.5	8179	2224
ENSMUSG00000021798	ENSMUSG00000021798.15	Ldb3	7	13	0.538462	105	9049	505	1250	9418	504	11328	3020	7759	1365	438	5187	7015
ENSMUSG00000021799	ENSMUSG00000021799.10	Opn4	2	8	0.25	857	1321	154	598	353	845	756	760
ENSMUSG00000021803	ENSMUSG00000021803.11	Cdhr1	12	16	0.75	731	919	1091	963	1972	1243	1072	350	1460	1661	435	1995	552	582	613	520
ENSMUSG00000021804	ENSMUSG00000021804.7	Rgr	5	6	0.833333	1851	1014	975	1885	3604	487
ENSMUSG00000021806	ENSMUSG00000021806.5	Nid2	2	20	0.1	675	11116	4311	9058	592	553	1397	8305	463	1101	5512	1113	3692	489	2079	415	1912	1895	850	119
ENSMUSG00000021807	ENSMUSG00000021807.7	Rtraf	3	7	0.428571	978	2559	2759	787	1579	2139	111
ENSMUSG00000021809	ENSMUSG00000021809.11	Nudt13	1	8	0.125	5794	3273	2139	1326	1872	824	737	4398
ENSMUSG00000021810	ENSMUSG00000021810.4	Ecd	3	13	0.230769	972	3237	4759	101	1054	684	2611	3289	964	93	1311	2642	3421
ENSMUSG00000021811	ENSMUSG00000021811.8	Dnajc9	3	4	0.75	163	88	2070	321
ENSMUSG00000021814	ENSMUSG00000021814.18	Anxa7	1	13	0.0769231	6565	1702	1878	1452	347	2511	140	1588	181	2071	78	1476	1968
ENSMUSG00000021815	ENSMUSG00000021815.5	Mss51	1	6	0.166667	8949	263	753	945	991	308
ENSMUSG00000021816	ENSMUSG00000021816.12	Ppp3cb	1	13	0.0769231	14495	591	2674	3655	257	103	104	2900	4953	6022	694	5347	1584
ENSMUSG00000021819	ENSMUSG00000021819.12	Zswim8	1	25	0.04	2580	237	335	160	138	123	613	152	377	1084	138	97	227	859	434	92	78	154	140	1134	210	113	140	248	132
ENSMUSG00000021820	ENSMUSG00000021820.19	Camk2g	2	21	0.0952381	1287	13255	8142	877	3838	138	432	440	592	3671	210	4441	7807	1958	1143	1850	1213	1975	383	1345	406
ENSMUSG00000021822	ENSMUSG00000021822.4	Plau	10	10	1	314	474	137	627	408	144	220	574	307	1179
ENSMUSG00000021823	ENSMUSG00000021823.11	Vcl	1	20	0.05	37849	14965	643	2150	1208	7893	742	5138	1810	3843	1556	977	4744	4219	1090	1221	1978	4884	402	1700
ENSMUSG00000021824	ENSMUSG00000021824.14	Ap3m1	1	8	0.125	6376	663	3562	815	790	942	720	409
ENSMUSG00000021830	ENSMUSG00000021830.15	Txndc16	6	20	0.3	167	5471	2047	4353	1312	22174	10441	3125	3344	319	2291	548	846	9407	283	3424	2748	2808	1364	4444
ENSMUSG00000021831	ENSMUSG00000021831.10	Ero1a	1	15	0.0666667	11745	1179	1661	1626	82	1730	758	3062	1434	114	1126	499	4299	109	1644
ENSMUSG00000021832	ENSMUSG00000021832.9	Psmc6	7	13	0.538462	897	77	879	2694	196	2446	3064	81	385	2057	125	3016	1767
ENSMUSG00000021835	ENSMUSG00000021835.16	Bmp4	1	3	0.333333	3023	1061	1002
ENSMUSG00000021838	ENSMUSG00000021838.18	Samd4	2	12	0.166667	1230	131260	36054	11106	2058	7361	3358	5904	4143	1083	6920	5256
ENSMUSG00000021840	ENSMUSG00000021840.18	Mapk1ip1l	1	3	0.333333	10161	1826	8298
ENSMUSG00000021843	ENSMUSG00000021843.18	Ktn1	1	42	0.0238095	15178	2980	2691	2641	1679	1818	6557	1231	1402	3605	793	1461	927	380	666	115	658	5048	414	515	1385	1020	142	1274	607	743	1522	1949	1572	2123	2151	3235	3684	601	136	958	225	161	3785	2803	832	1835
ENSMUSG00000021846	ENSMUSG00000021846.11	Peli2	2	5	0.4	46963	71883	10198	1872	3250
ENSMUSG00000021848	ENSMUSG00000021848.17	Otx2	2	4	0.5	154	4540	969	1972
ENSMUSG00000021850	ENSMUSG00000021850.15	ccdc198	2	6	0.333333	1229	7762	1318	1491	6010	6728
ENSMUSG00000021852	ENSMUSG00000021852.15	Slc35f4	1	7	0.142857	203027	3292	4889	7268	1842	3183	1936
ENSMUSG00000021866	ENSMUSG00000021866.16	Anxa11	1	14	0.0714286	26568	1142	2330	1045	178	366	1876	357	162	1676	3738	915	156	1746
ENSMUSG00000021868	ENSMUSG00000021868.8	Ppif	3	5	0.6	1049	500	1480	596	1125
ENSMUSG00000021870	ENSMUSG00000021870.18	Slmap	1	22	0.0454545	50361	8847	3498	1818	2819	295	1484	1177	2050	87	443	5809	10903	3546	209	8768	1471	686	552	3972	4173	3124
ENSMUSG00000021871	ENSMUSG00000021871.20	Gm49342	5	5	1	3258	2236	181	113	12082
ENSMUSG00000021872	ENSMUSG00000021872.9	Rnase10	1	1	1	1200
ENSMUSG00000021876	ENSMUSG00000021876.16	Rnase4	1	1	1	13553
ENSMUSG00000021877	ENSMUSG00000021877.13	Arf4	1	5	0.2	8172	174	6082	659	1933
ENSMUSG00000021879	ENSMUSG00000021879.14	Dnah12	20	73	0.273973	115	2334	334	845	8594	668	205	1813	790	706	5483	1177	4043	1283	223	342	9838	957	3340	27522	96	3373	295	379	1463	240	430	376	4464	2434	136	3453	514	6092	3912	2428	1006	1324	10993	1580	667	591	2622	5246	2334	857	1257	1056	682	2351	2751	12393	1018	340	2643	858	1491	2529	2335	3202	3589	2800	352	182	2411	1421	898	1582	4277	1648	744	2145	2351
ENSMUSG00000021880	ENSMUSG00000021880.8	Rnase6	1	2	0.5	4845	983
ENSMUSG00000021884	ENSMUSG00000021884.19	Hacl1	2	16	0.125	190	4709	1464	1230	1857	833	3580	3365	1730	1074	771	2457	838	1051	3915	2058
ENSMUSG00000021886	ENSMUSG00000021886.8	Gpr65	1	1	1	5941
ENSMUSG00000021890	ENSMUSG00000021890.7	Eaf1	1	5	0.2	2337	2316	2006	1833	2050
ENSMUSG00000021891	ENSMUSG00000021891.9	Mettl6	4	5	0.8	937	1140	4580	4638	2980
ENSMUSG00000021892	ENSMUSG00000021892.15	Sh3bp5	3	8	0.375	1665	22413	23657	8199	1068	667	1526	402
ENSMUSG00000021893	ENSMUSG00000021893.15	Capn7	2	20	0.1	3051	4298	859	2131	1940	2481	1601	1084	3247	454	811	3233	824	908	576	1812	996	460	850	83
ENSMUSG00000021895	ENSMUSG00000021895.11	Arhgef3	5	13	0.384615	29069	8831	55833	56567	97204	16693	4392	1628	151	7763	3372	2531	1178
ENSMUSG00000021898	ENSMUSG00000021898.17	Asb14	6	9	0.666667	2935	2618	368	88	2017	7808	342	1822	641
ENSMUSG00000021900	ENSMUSG00000021900.11	Btd	1	3	0.333333	20934	3556	709
ENSMUSG00000021901	ENSMUSG00000021901.11	Bap1	3	16	0.1875	95	120	973	395	457	72	251	446	303	450	365	497	113	242	81	175
ENSMUSG00000021902	ENSMUSG00000021902.8	Phf7	4	10	0.4	987	560	860	6215	742	425	536	394	637	183
ENSMUSG00000021903	ENSMUSG00000021903.12	Galnt15	1	9	0.111111	10324	2566	3003	1582	1660	2281	355	3374	1738
ENSMUSG00000021904	ENSMUSG00000021904.7	Sema3g	1	15	0.0666667	2533	110	228	280	103	162	196	108	291	224	89	918	1257	232	1222
ENSMUSG00000021905	ENSMUSG00000021905.15	Dph3	2	2	1	428	1660
ENSMUSG00000021906	ENSMUSG00000021906.15	Oxnad1	1	7	0.142857	5582	308	3233	1015	2760	1354	1162
ENSMUSG00000021907	ENSMUSG00000021907.14	Msmb	3	3	1	6001	1981	7801
ENSMUSG00000021910	ENSMUSG00000021910.16	Nisch	3	20	0.15	2041	1032	10597	1032	293	1169	936	920	405	171	1333	261	3992	936	2123	1443	512	394	465	258
ENSMUSG00000021911	ENSMUSG00000021911.17	Parg	7	17	0.411765	5691	488	780	3685	120	3009	20796	3565	7670	4439	3481	4530	8798	3141	9140	10994	862
ENSMUSG00000021913	ENSMUSG00000021913.9	Ogdhl	4	23	0.173913	1762	1846	980	5031	145	146	807	1478	2016	133	1323	516	589	454	709	1012	993	211	97	101	1215	137	652
ENSMUSG00000021916	ENSMUSG00000021916.17	Glt8d1	1	9	0.111111	4461	120	1922	867	228	131	454	90	251
ENSMUSG00000021917	ENSMUSG00000021917.17	Spcs1	3	3	1	301	79	455
ENSMUSG00000021918	ENSMUSG00000021918.11	Nek4	6	14	0.428571	2084	2811	183	1771	4637	6088	3650	864	388	1618	2410	2235	1827	2634
ENSMUSG00000021919	ENSMUSG00000021919.9	Chat	8	15	0.533333	4893	2013	3858	714	1118	3443	1964	20498	1864	764	2420	1592	135	6840	2781
ENSMUSG00000021922	ENSMUSG00000021922.18	Itih4	11	22	0.5	1186	1607	119	139	439	603	206	80	187	88	2306	236	252	262	395	752	283	90	1223	1396	95	403
ENSMUSG00000021928	ENSMUSG00000021928.10	Ebpl	1	3	0.333333	12778	5145	683
ENSMUSG00000021929	ENSMUSG00000021929.10	Kpna3	1	16	0.0625	36680	11152	178	96	139	3654	2234	345	1308	8819	1197	1982	97	156	2160	398
ENSMUSG00000021930	ENSMUSG00000021930.15	Spryd7	1	4	0.25	6660	3895	5442	4895
ENSMUSG00000021932	ENSMUSG00000021932.14	Rnaseh2b	1	10	0.1	14391	1878	1771	3046	6825	801	2595	1147	5170	1807
ENSMUSG00000021933	ENSMUSG00000021933.12	Gucy1b2	3	16	0.1875	2622	5062	14263	10816	2658	871	1722	1195	1444	2420	2688	829	1413	1479	1217	10204
ENSMUSG00000021936	ENSMUSG00000021936.15	Mapk8	1	11	0.0909091	35990	2678	5124	102	9516	2628	1259	1503	546	2610	1554
ENSMUSG00000021938	ENSMUSG00000021938.13	Pspc1	6	8	0.75	5784	7460	2118	3119	9686	20257	3044	2025
ENSMUSG00000021939	ENSMUSG00000021939.9	Ctsb	1	9	0.111111	10750	498	1557	684	1507	232	504	2618	369
ENSMUSG00000021940	ENSMUSG00000021940.11	Ptpn20	1	11	0.0909091	13818	1745	2448	4668	2039	7915	2268	5917	1664	5198	715
ENSMUSG00000021943	ENSMUSG00000021943.8	Gdf10	1	2	0.5	7642	1545
ENSMUSG00000021944	ENSMUSG00000021944.16	Gata4	2	6	0.333333	3505	35777	804	260	1678	926
ENSMUSG00000021945	ENSMUSG00000021945.10	Zmym2	1	23	0.0434783	14838	7525	1591	838	5102	1244	764	4223	2229	3751	5248	729	3558	1125	697	2253	1330	1468	498	5851	557	1078	1412
ENSMUSG00000021947	ENSMUSG00000021947.12	Cryl1	3	7	0.428571	15542	19709	49792	9180	17122	10341	354
ENSMUSG00000021948	ENSMUSG00000021948.18	Prkcd	1	17	0.0588235	15669	886	1433	157	93	1261	246	1232	1279	244	107	181	528	1420	103	471	2692
ENSMUSG00000021950	ENSMUSG00000021950.16	Anxa8	1	11	0.0909091	3434	1005	1099	615	757	426	454	231	1711	1268	1711
ENSMUSG00000021951	ENSMUSG00000021951.8	Eef1akmt1	2	4	0.5	5458	7805	7391	482
ENSMUSG00000021952	ENSMUSG00000021952.17	Xpo4	1	22	0.0454545	16363	5195	4724	7886	705	11113	4286	239	7973	616	632	919	4443	741	2972	2748	664	1869	1242	595	1174	2131
ENSMUSG00000021953	ENSMUSG00000021953.15	Tdh	1	8	0.125	8389	2480	582	805	97	1272	345	895
ENSMUSG00000021957	ENSMUSG00000021957.8	Tkt	1	13	0.0769231	9340	913	721	4803	1262	1103	617	816	90	629	105	962	1006
ENSMUSG00000021958	ENSMUSG00000021958.6	Pinx1	6	6	1	3768	1777	2323	3704	5717	40908
ENSMUSG00000021959	ENSMUSG00000021959.17	Lats2	2	7	0.285714	11471	30823	2363	1759	613	1699	2543
ENSMUSG00000021961	ENSMUSG00000021961.7	4930578I06Rik	2	3	0.666667	1422	12548	1656
ENSMUSG00000021962	ENSMUSG00000021962.10	Dcp1a	3	9	0.333333	2376	2225	18239	2653	7299	5821	1912	1072	279
ENSMUSG00000021963	ENSMUSG00000021963.18	Sap18	2	3	0.666667	133	2896	305
ENSMUSG00000021965	ENSMUSG00000021965.4	Ska3	5	8	0.625	3047	699	1473	3402	4979	1436	1864	443
ENSMUSG00000021966	ENSMUSG00000021966.8	Prss52	1	4	0.25	5017	945	1602	842
ENSMUSG00000021967	ENSMUSG00000021967.5	Mrpl57	1	1	1	186
ENSMUSG00000021969	ENSMUSG00000021969.9	Zdhhc20	1	13	0.0769231	11603	4436	8251	6911	879	897	6429	3082	3606	2269	1623	1422	944
ENSMUSG00000021972	ENSMUSG00000021972.15	Hmbox1	3	9	0.333333	6112	8989	25948	9477	23216	1718	1079	230	1600
ENSMUSG00000021973	ENSMUSG00000021973.10	Micu2	1	11	0.0909091	27240	16620	787	8703	1714	11284	4943	3085	4487	363	1447
ENSMUSG00000021974	ENSMUSG00000021974.16	Fgf9	2	2	1	9868	26028
ENSMUSG00000021975	ENSMUSG00000021975.10	Ints9	1	16	0.0625	29754	6053	4168	2379	1868	12177	624	8404	3674	5908	2420	3162	1583	2302	849	1789
ENSMUSG00000021977	ENSMUSG00000021977.12	1700129C05Rik	4	4	1	264	2010	328	6185
ENSMUSG00000021978	ENSMUSG00000021978.10	Extl3	1	6	0.166667	17481	2190	8773	7553	2025	2008
ENSMUSG00000021981	ENSMUSG00000021981.11	Cab39l	3	10	0.3	18075	2393	35100	2599	6556	13182	7021	2026	10154	7780
ENSMUSG00000021982	ENSMUSG00000021982.15	Cdadc1	6	10	0.6	795	4326	2495	3179	4664	5421	1897	4638	4352	3596
ENSMUSG00000021983	ENSMUSG00000021983.17	Atp8a2	32	35	0.914286	39821	558	990	610	5269	1936	1655	1363	5595	896	706	2603	281	2288	3093	688	865	3425	2491	1308	1987	8163	72821	64693	2990	54710	8254	2607	17158	203	1954	80098	6432	30274	6624
ENSMUSG00000021986	ENSMUSG00000021986.10	Amer2	NA	0	NA
ENSMUSG00000021987	ENSMUSG00000021987.10	Mtmr6	1	14	0.0714286	11767	2837	1691	2822	4497	1028	1174	791	356	2610	404	1288	720	1231
ENSMUSG00000021990	ENSMUSG00000021990.17	Spata13	1	12	0.0833333	55989	14165	2345	36075	932	547	2336	1492	1913	2301	2998	1218
ENSMUSG00000021991	ENSMUSG00000021991.10	Cacna2d3	2	37	0.0540541	692	186274	66524	71313	44477	4629	90	13097	32882	7558	109423	12925	45820	19640	1207	5807	24643	8738	300	1344	3825	157	2366	3386	6734	1967	61127	1110	8878	2987	12290	2858	1583	8573	35158	215	2630
ENSMUSG00000021993	ENSMUSG00000021993.11	Mipep	18	18	1	2424	685	2644	5198	5885	509	5998	2082	3793	12293	1934	1648	2667	9113	3101	25514	3094	28060
ENSMUSG00000021994	ENSMUSG00000021994.16	Wnt5a	1	4	0.25	5708	1184	4894	3903
ENSMUSG00000021996	ENSMUSG00000021996.17	Esd	8	8	1	3438	2394	2639	758	1080	1309	803	3927
ENSMUSG00000021997	ENSMUSG00000021997.5	Lrrc63	6	9	0.666667	1136	2899	601	2028	1850	13565	8977	11886	1120
ENSMUSG00000021998	ENSMUSG00000021998.17	Lcp1	1	16	0.0625	40172	21143	1116	936	2126	1796	1472	2135	1876	1796	1958	545	1104	7609	2772	2114
ENSMUSG00000021999	ENSMUSG00000021999.10	Cpb2	1	10	0.1	13530	1547	2967	4584	2583	2535	1701	2347	2985	5013
ENSMUSG00000022000	ENSMUSG00000022000.12	Zc3h13	4	18	0.222222	6903	483	1603	11786	3011	596	6078	5518	1319	538	2939	1529	291	446	3703	1295	1738	4121
ENSMUSG00000022002	ENSMUSG00000022002.3	Erich6b	1	13	0.0769231	8622	7656	4572	1497	6029	4959	6125	914	3085	4707	131	2034	2177
ENSMUSG00000022003	ENSMUSG00000022003.8	Slc25a30	1	9	0.111111	9798	1853	3461	1182	509	625	1774	3493	638
ENSMUSG00000022008	ENSMUSG00000022008.5	Gpalpp1	7	7	1	3163	1168	3502	3254	441	3348	4260
ENSMUSG00000022009	ENSMUSG00000022009.2	Nufip1	5	9	0.555556	597	2177	704	743	8625	1559	4481	2042	1587
ENSMUSG00000022010	ENSMUSG00000022010.20	Tsc22d1	1	2	0.5	86239	1119
ENSMUSG00000022012	ENSMUSG00000022012.10	Enox1	4	16	0.25	61069	64904	1189	69337	1178	3225	10150	18294	4045	17006	4996	26818	4010	30401	8302	13127
ENSMUSG00000022013	ENSMUSG00000022013.5	Dnajc15	1	5	0.2	17807	3967	8425	4157	13697
ENSMUSG00000022014	ENSMUSG00000022014.16	Epsti1	6	11	0.545455	22505	1518	2416	827	7630	23696	8852	1906	12094	7766	7339
ENSMUSG00000022015	ENSMUSG00000022015.9	Tnfsf11	2	4	0.5	7668	15372	82	5241
ENSMUSG00000022016	ENSMUSG00000022016.18	Akap11	1	11	0.0909091	14009	3694	559	1715	1251	486	1999	4702	702	3194	2888
ENSMUSG00000022018	ENSMUSG00000022018.8	Rgcc	2	4	0.5	548	8936	1364	1124
ENSMUSG00000022019	ENSMUSG00000022019.17	Tdrd3	1	13	0.0769231	40185	1638	13253	2462	2549	3272	4675	492	813	18471	5038	27626	5735
ENSMUSG00000022020	ENSMUSG00000022020.16	Naa16	9	19	0.473684	3455	2263	1260	1606	3973	2512	4638	817	9549	2919	493	4219	6264	1575	2030	850	360	3048	456
ENSMUSG00000022021	ENSMUSG00000022021.15	Diaph3	27	27	1	25951	23859	17591	35695	30055	81	4236	2687	13883	276	721	3092	2892	9060	2815	768	46577	8645	3990	39294	14201	16970	5820	18520	37633	461	115503
ENSMUSG00000022022	ENSMUSG00000022022.4	Mtrf1	6	10	0.6	1655	1622	977	3660	187	4688	1172	2773	3173	4110
ENSMUSG00000022023	ENSMUSG00000022023.7	Wbp4	4	9	0.444444	485	3268	109	4277	1618	506	2641	923	4053
ENSMUSG00000022024	ENSMUSG00000022024.11	Sugt1	10	12	0.833333	87	7357	1288	578	5380	569	3759	1678	1187	9361	5041	3829
ENSMUSG00000022025	ENSMUSG00000022025.14	Cnmd	3	6	0.5	401	4665	6166	4795	3288	3718
ENSMUSG00000022026	ENSMUSG00000022026.8	Olfm4	1	6	0.166667	5669	5451	2197	262	3515	2895
ENSMUSG00000022031	ENSMUSG00000022031.7	Elp3	14	14	1	2319	4109	3297	711	1298	2668	12451	1933	2937	8645	1899	1326	650	15533
ENSMUSG00000022032	ENSMUSG00000022032.15	Scara5	3	8	0.375	3810	19093	40624	7228	1785	1743	17405	2942
ENSMUSG00000022033	ENSMUSG00000022033.10	Pbk	1	7	0.142857	3080	2641	941	698	1195	1298	413
ENSMUSG00000022034	ENSMUSG00000022034.11	Esco2	9	10	0.9	1060	869	1252	1138	1180	556	1544	587	2376	1482
ENSMUSG00000022035	ENSMUSG00000022035.7	Ccdc25	2	8	0.25	2963	5800	5281	2433	2246	166	3273	4914
ENSMUSG00000022037	ENSMUSG00000022037.16	Clu	1	8	0.125	3043	1472	1369	567	913	2640	973	278
ENSMUSG00000022039	ENSMUSG00000022039.7	Adam2	6	20	0.3	362	3105	1006	3711	508	8575	1047	1014	1018	2549	3182	4194	2893	2744	2532	2257	294	4923	1577	363
ENSMUSG00000022040	ENSMUSG00000022040.9	Ephx2	1	18	0.0555556	7539	6435	1948	640	3419	1483	475	2754	3091	862	1827	3218	1172	1232	661	857	306	170
ENSMUSG00000022041	ENSMUSG00000022041.11	Chrna2	4	6	0.666667	1138	1070	412	2440	2271	1131
ENSMUSG00000022043	ENSMUSG00000022043.20	Trim35	1	5	0.2	5631	728	2790	763	804
ENSMUSG00000022044	ENSMUSG00000022044.15	Stmn4	1	6	0.166667	9942	1140	587	359	928	3037
ENSMUSG00000022048	ENSMUSG00000022048.9	Dpysl2	3	13	0.230769	3159	2424	28096	4229	478	522	4305	8757	334	1658	5084	781	1478
ENSMUSG00000022051	ENSMUSG00000022051.16	Bnip3l	1	5	0.2	8983	5571	4367	121	1359
ENSMUSG00000022052	ENSMUSG00000022052.10	Ppp2r2a	2	9	0.222222	1780	31262	9844	4224	717	442	582	2466	3062
ENSMUSG00000022053	ENSMUSG00000022053.14	Ebf2	7	16	0.4375	869	2183	943	322	427	7519	124613	16103	1620	693	19446	1562	82	2373	9404	3970
ENSMUSG00000022054	ENSMUSG00000022054.12	Nefm	2	2	1	794	1436
ENSMUSG00000022055	ENSMUSG00000022055.8	Nefl	1	3	0.333333	964	388	501
ENSMUSG00000022056	ENSMUSG00000022056.10	Adam7	20	22	0.909091	973	2703	2053	1247	925	1091	2049	1363	1867	1756	1615	2064	1173	398	890	1735	1619	992	357	3054	1580	1381
ENSMUSG00000022057	ENSMUSG00000022057.9	Adamdec1	5	13	0.384615	1303	1306	1224	687	3821	193	1001	254	358	690	1185	3110	1142
ENSMUSG00000022061	ENSMUSG00000022061.9	Nkx3-1	1	1	1	830
ENSMUSG00000022064	ENSMUSG00000022064.11	Pibf1	10	17	0.588235	899	3867	2029	5472	20146	3083	480	3313	9980	28573	7000	1086	8540	14488	10488	21195	11151
ENSMUSG00000022066	ENSMUSG00000022066.17	Entpd4b	1	12	0.0833333	10197	1478	1432	3493	841	1215	222	1672	2650	1604	669	1035
ENSMUSG00000022070	ENSMUSG00000022070.8	Bora	9	11	0.818182	620	2524	3418	3175	3419	669	488	585	5603	4040	897
ENSMUSG00000022074	ENSMUSG00000022074.7	Tnfrsf10b	1	7	0.142857	2989	2499	1598	877	1452	2688	1658
ENSMUSG00000022075	ENSMUSG00000022075.8	Rhobtb2	7	9	0.777778	4217	836	1353	846	255	1845	5183	668	122
ENSMUSG00000022076	ENSMUSG00000022076.11	Klhl1	1	10	0.1	135858	13096	21571	66554	39608	38770	49144	15108	13196	16817
ENSMUSG00000022085	ENSMUSG00000022085.5	Pebp4	3	6	0.5	6901	3936	111685	82338	2436	11124
ENSMUSG00000022089	ENSMUSG00000022089.10	Bin3	1	8	0.125	18407	5188	301	4605	531	4891	144	2268
ENSMUSG00000022090	ENSMUSG00000022090.11	Pdlim2	6	9	0.666667	1371	724	2552	103	161	3175	176	1453	1296
ENSMUSG00000022091	ENSMUSG00000022091.7	Sorbs3	1	20	0.05	4107	223	1388	2003	3320	416	1461	213	101	712	459	510	232	85	173	3743	1722	720	234	2434
ENSMUSG00000022092	ENSMUSG00000022092.12	Ppp3cc	1	14	0.0714286	21674	554	10158	8640	1581	4871	80	4125	1269	9185	879	559	4263	1739
ENSMUSG00000022094	ENSMUSG00000022094.16	Slc39a14	1	9	0.111111	19913	12328	2037	2667	2625	584	117	923	1837
ENSMUSG00000022095	ENSMUSG00000022095.10	Fhip2b	1	16	0.0625	5694	2221	1130	88	1007	76	232	223	221	599	107	122	138	315	179	155
ENSMUSG00000022096	ENSMUSG00000022096.15	Hr	15	17	0.882353	628	1229	83	1748	1352	148	1619	645	117	233	203	283	143	81	3285	365	205
ENSMUSG00000022097	ENSMUSG00000022097.5	Sftpc	1	5	0.2	1228	338	238	332	201
ENSMUSG00000022098	ENSMUSG00000022098.11	Bmp1	8	19	0.421053	8174	2666	176	278	440	1996	534	9866	1817	228	133	599	643	346	3747	5865	395	1441	2603
ENSMUSG00000022099	ENSMUSG00000022099.18	Dmtn	1	15	0.0666667	8330	209	514	1166	360	323	238	1422	522	6709	152	144	178	248	113
ENSMUSG00000022100	ENSMUSG00000022100.15	Xpo7	1	27	0.037037	59078	2529	1274	1437	2673	2225	863	1577	1119	1496	2658	393	2070	488	1123	799	351	987	3071	1264	4975	382	362	1073	558	1510	927
ENSMUSG00000022101	ENSMUSG00000022101.7	Fgf17	2	4	0.5	154	2552	228	1443
ENSMUSG00000022102	ENSMUSG00000022102.14	Dok2	1	4	0.25	956	236	744	461
ENSMUSG00000022103	ENSMUSG00000022103.11	Gfra2	4	8	0.5	4877	5402	24145	40134	680	1106	8839	1064
ENSMUSG00000022105	ENSMUSG00000022105.7	Rb1	17	26	0.653846	3379	23847	3023	6163	1038	4624	2603	1630	4667	926	3434	3478	886	91	80	1567	45749	3534	1234	4284	1091	102	2888	3500	600	1247
ENSMUSG00000022106	ENSMUSG00000022106.15	Rcbtb2	1	14	0.0714286	8939	2699	422	7045	231	2206	1629	126	1117	5590	476	2478	1298	3895
ENSMUSG00000022108	ENSMUSG00000022108.9	Itm2b	1	5	0.2	16582	1771	458	1059	1398
ENSMUSG00000022109	ENSMUSG00000022109.7	Med4	2	6	0.333333	969	2583	1314	1288	484	555
ENSMUSG00000022110	ENSMUSG00000022110.14	Sucla2	4	10	0.4	7543	8012	128	10331	2194	8939	91	1479	924	1608
ENSMUSG00000022111	ENSMUSG00000022111.10	Uchl3	4	7	0.571429	622	323	1451	16994	4809	4511	684
ENSMUSG00000022112	ENSMUSG00000022112.15	Gpc5	7	7	1	40338	236223	28919	28859	123950	235837	735947
ENSMUSG00000022113	ENSMUSG00000022113.7	Trim52	NA	0	NA
ENSMUSG00000022114	ENSMUSG00000022114.6	Spry2	1	1	1	2786
ENSMUSG00000022119	ENSMUSG00000022119.16	Rbm26	1	21	0.047619	16168	520	4887	1229	862	733	429	340	5962	1328	1330	757	1153	7083	324	1082	1563	3781	3514	3882	1699
ENSMUSG00000022120	ENSMUSG00000022120.5	Obi1	5	5	1	12103	2271	1597	2657	23049
ENSMUSG00000022122	ENSMUSG00000022122.16	Ednrb	2	7	0.285714	589	19489	132	1267	723	741	2730
ENSMUSG00000022123	ENSMUSG00000022123.10	Scel	8	30	0.266667	15714	705	3225	3612	3548	1303	1825	16361	2133	2252	5328	1440	292	2312	1755	1580	3900	1226	1953	1326	5434	139	133	6934	2745	1001	2260	2447	2514	1556
ENSMUSG00000022124	ENSMUSG00000022124.16	Fbxl3	4	4	1	3620	2766	2830	5791
ENSMUSG00000022125	ENSMUSG00000022125.8	Cln5	3	3	1	1166	1387	2415
ENSMUSG00000022126	ENSMUSG00000022126.7	Acod1	4	4	1	2195	172	1621	2986
ENSMUSG00000022129	ENSMUSG00000022129.5	Dct	6	7	0.857143	8176	2446	684	2979	2077	15444	5388
ENSMUSG00000022130	ENSMUSG00000022130.11	Tgds	4	11	0.363636	1970	2315	637	5633	1980	1843	723	725	903	706	1155
ENSMUSG00000022131	ENSMUSG00000022131.4	Gpr180	2	8	0.25	2396	8189	5283	127	3970	1938	1372	954
ENSMUSG00000022132	ENSMUSG00000022132.16	Cldn10	3	4	0.75	6486	91	11570	483
ENSMUSG00000022136	ENSMUSG00000022136.9	Dnajc3	1	11	0.0909091	14938	4648	2793	7128	1958	401	1560	224	2318	1445	1168
ENSMUSG00000022139	ENSMUSG00000022139.18	Mbnl2	2	9	0.222222	48888	53737	6076	3308	6548	685	6731	1266	24202
ENSMUSG00000022141	ENSMUSG00000022141.8	Nipbl	1	46	0.0217391	70022	1763	2442	2731	686	3913	705	1649	6828	6546	4402	122	82	1551	1583	102	1117	492	518	2072	1703	514	602	1225	1024	94	497	96	788	2930	1040	5920	1052	3158	187	540	930	2282	366	1438	394	3816	946	2252	758	546
ENSMUSG00000022142	ENSMUSG00000022142.9	Nup155	12	34	0.352941	2680	1223	1738	880	711	581	1091	1181	937	495	2014	4084	1546	1226	2518	499	1032	727	1154	1881	1280	1608	891	1298	1519	201	694	2306	825	1289	403	1165	1633	833
ENSMUSG00000022144	ENSMUSG00000022144.5	Gdnf	2	2	1	4474	18582
ENSMUSG00000022146	ENSMUSG00000022146.13	Osmr	1	17	0.0588235	13823	7704	5220	2527	1303	677	4121	622	8206	1321	2436	816	1364	925	3932	252	653
ENSMUSG00000022148	ENSMUSG00000022148.17	Fyb	1	17	0.0588235	38547	10321	2146	492	1984	3890	1474	1971	1114	998	1737	2191	2883	478	5987	2117	2435
ENSMUSG00000022149	ENSMUSG00000022149.19	C9	5	10	0.5	12693	612	497	7660	15575	3319	2966	1392	5411	1252
ENSMUSG00000022150	ENSMUSG00000022150.17	Dab2	1	14	0.0714286	29873	1235	1369	2397	719	759	244	384	4598	1004	4057	590	485	1731
ENSMUSG00000022151	ENSMUSG00000022151.17	Ttc33	2	4	0.5	3813	18565	3548	5019
ENSMUSG00000022155	ENSMUSG00000022155.10	Mroh2b	41	41	1	1247	2460	1076	679	436	2814	332	106	2651	770	1226	935	1801	154	831	903	2014	2164	1271	470	4502	758	171	2970	90	209	298	2956	3034	2002	485	538	2027	601	584	222	1977	280	478	992	8721
ENSMUSG00000022156	ENSMUSG00000022156.9	Gzme	1	4	0.25	1053	464	186	381
ENSMUSG00000022157	ENSMUSG00000022157.9	Mcpt8	1	4	0.25	1182	315	220	479
ENSMUSG00000022159	ENSMUSG00000022159.17	Rab2b	3	7	0.428571	210	3403	6442	183	2340	1422	881
ENSMUSG00000022160	ENSMUSG00000022160.19	Mettl3	1	10	0.1	4486	78	885	554	210	513	146	82	329	980
ENSMUSG00000022174	ENSMUSG00000022174.9	Dad1	1	1	1	10763
ENSMUSG00000022175	ENSMUSG00000022175.10	Lrp10	3	6	0.5	292	625	1750	113	254	99
ENSMUSG00000022176	ENSMUSG00000022176.12	Rem2	1	4	0.25	1096	212	852	288
ENSMUSG00000022177	ENSMUSG00000022177.10	Haus4	5	9	0.555556	1964	2100	93	668	3043	1375	295	1327	125
ENSMUSG00000022178	ENSMUSG00000022178.12	Ajuba	1	7	0.142857	2738	1558	102	1093	80	700	419
ENSMUSG00000022179	ENSMUSG00000022179.6	4931414P19Rik	1	6	0.166667	9851	3674	5124	180	560	272
ENSMUSG00000022180	ENSMUSG00000022180.8	Slc7a8	1	10	0.1	21434	950	20773	1662	546	1770	3750	2448	1819	486
ENSMUSG00000022181	ENSMUSG00000022181.17	C6	7	16	0.4375	1860	1304	4490	15340	4421	3340	18257	7516	1321	1492	273	3663	1214	7591	2168	6188
ENSMUSG00000022184	ENSMUSG00000022184.9	Fbxo4	3	6	0.5	1244	1784	4052	116	2254	3114
ENSMUSG00000022185	ENSMUSG00000022185.20	Acin1	4	18	0.222222	1392	5658	378	11581	1438	566	1303	10309	3586	1251	99	707	248	419	128	182	116	675
ENSMUSG00000022186	ENSMUSG00000022186.15	Oxct1	7	16	0.4375	8410	1722	10283	6114	3804	2160	31171	1135	1489	2362	4606	604	26954	13868	4692	6061
ENSMUSG00000022191	ENSMUSG00000022191.17	Drosha	15	34	0.441176	1122	1059	6536	2620	4681	132	3536	1843	3588	7496	2218	3262	1464	951	10987	2795	1418	1722	4523	307	314	10555	1422	2914	1622	5116	1343	1282	8611	1793	132	2553	709	5280
ENSMUSG00000022193	ENSMUSG00000022193.8	Psmb5	2	2	1	972	2033
ENSMUSG00000022194	ENSMUSG00000022194.16	Pabpn1	4	4	1	353	666	120	1028
ENSMUSG00000022195	ENSMUSG00000022195.8	6030458C11Rik	3	8	0.375	760	2007	3119	1475	348	1592	2118	1088
ENSMUSG00000022197	ENSMUSG00000022197.17	Pdzd2	1	23	0.0434783	133781	12132	2910	5220	17531	8304	3628	678	3755	114	741	2124	9129	1389	850	1588	2417	6218	740	2868	538	2047	3388
ENSMUSG00000022199	ENSMUSG00000022199.13	Slc22a17	3	9	0.333333	133	89	2223	682	175	135	157	255	159
ENSMUSG00000022200	ENSMUSG00000022200.9	Golph3	1	3	0.333333	17671	3277	6216
ENSMUSG00000022201	ENSMUSG00000022201.17	Zfr	2	19	0.105263	291	18057	1226	2384	5496	3131	453	2336	1448	1697	3190	723	1423	3880	4529	845	8767	109	3018
ENSMUSG00000022203	ENSMUSG00000022203.8	Efs	1	5	0.2	4256	257	90	276	1796
ENSMUSG00000022204	ENSMUSG00000022204.10	Ngdn	3	10	0.3	580	837	3916	202	77	212	93	843	129	595
ENSMUSG00000022205	ENSMUSG00000022205.16	Sub1	3	4	0.75	2089	2707	4394	2158
ENSMUSG00000022206	ENSMUSG00000022206.8	Npr3	3	7	0.428571	9081	12217	24545	7094	2823	2083	1009
ENSMUSG00000022208	ENSMUSG00000022208.13	Jph4	3	5	0.6	545	717	3211	258	890
ENSMUSG00000022209	ENSMUSG00000022209.13	Dhrs2	2	10	0.2	1699	9468	1248	1232	1024	1415	985	503	319	268
ENSMUSG00000022210	ENSMUSG00000022210.8	Dhrs4	2	7	0.285714	992	5913	874	96	272	441	1603
ENSMUSG00000022211	ENSMUSG00000022211.10	Carmil3	1	39	0.025641	1588	253	107	86	188	253	98	231	76	510	225	170	134	484	77	92	456	100	145	76	210	177	101	316	165	427	763	139	236	331	497	805	315	800	103	1458	140	127	115
ENSMUSG00000022212	ENSMUSG00000022212.16	Cpne6	1	16	0.0625	1248	429	410	141	171	89	337	226	567	244	71	80	337	141	186	106
ENSMUSG00000022214	ENSMUSG00000022214.16	Dcaf11	12	13	0.923077	1449	352	220	268	217	216	309	317	95	1041	230	1622	98
ENSMUSG00000022215	ENSMUSG00000022215.7	Fitm1	1	1	1	367
ENSMUSG00000022216	ENSMUSG00000022216.18	Psme1	1	10	0.1	981	143	97	72	170	167	80	106	79	162
ENSMUSG00000022217	ENSMUSG00000022217.15	Emc9	2	4	0.5	156	2553	80	137
ENSMUSG00000022218	ENSMUSG00000022218.17	Tgm1	14	14	1	533	144	913	352	438	353	372	125	2125	445	101	489	367	3875
ENSMUSG00000022219	ENSMUSG00000022219.11	Cideb	2	4	0.5	265	2570	223	139
ENSMUSG00000022220	ENSMUSG00000022220.15	Adcy4	11	25	0.44	181	1487	93	610	774	82	640	134	228	179	2479	112	176	398	722	106	635	230	206	419	858	239	118	294	85
ENSMUSG00000022221	ENSMUSG00000022221.15	Ripk3	9	9	1	235	104	384	121	189	106	224	106	510
ENSMUSG00000022223	ENSMUSG00000022223.10	Sdr39u1	4	5	0.8	269	84	341	797	230
ENSMUSG00000022225	ENSMUSG00000022225.8	Cma1	2	4	0.5	625	1000	182	328
ENSMUSG00000022226	ENSMUSG00000022226.7	Mcpt2	2	4	0.5	492	511	184	354
ENSMUSG00000022227	ENSMUSG00000022227.6	Mcpt1	1	4	0.25	507	303	198	392
ENSMUSG00000022228	ENSMUSG00000022228.15	Zscan26	1	5	0.2	4061	107	789	272	1956
ENSMUSG00000022229	ENSMUSG00000022229.4	Atp12a	3	22	0.136364	659	2284	2333	762	726	129	227	970	134	1268	2010	1472	639	1597	1419	90	1312	195	590	168	388	161
ENSMUSG00000022231	ENSMUSG00000022231.11	Sema5a	1	22	0.0454545	101920	69995	42709	14059	64241	9987	1435	12028	5935	5968	34202	9378	9215	2930	9569	28290	3686	5559	2200	685	4282	2447
ENSMUSG00000022234	ENSMUSG00000022234.16	Cct5	1	10	0.1	3540	424	1567	1118	87	462	462	83	180	1229
ENSMUSG00000022235	ENSMUSG00000022235.16	Cmbl	1	5	0.2	12900	1891	1222	2730	1424
ENSMUSG00000022236	ENSMUSG00000022236.11	Ropn1l	3	4	0.75	2207	1956	5496	1911
ENSMUSG00000022237	ENSMUSG00000022237.18	Ankrd33b	1	3	0.333333	41823	19953	7007
ENSMUSG00000022240	ENSMUSG00000022240.11	Ctnnd2	1	22	0.0454545	158846	148635	138327	569	14704	11952	22087	13608	91628	31454	40328	33711	5853	18380	14878	1068	44750	5826	32071	3957	11536	6637
ENSMUSG00000022241	ENSMUSG00000022241.7	Tars	2	18	0.111111	2224	2766	943	248	437	197	77	606	650	569	1115	79	302	128	104	138	1853	924
ENSMUSG00000022243	ENSMUSG00000022243.11	Slc45a2	2	6	0.333333	1626	9470	9261	1138	2254	1781
ENSMUSG00000022244	ENSMUSG00000022244.8	Amacr	4	4	1	1296	1192	3912	5894
ENSMUSG00000022245	ENSMUSG00000022245.16	Skor1	5	8	0.625	228	985	945	458	1282	228	490	532
ENSMUSG00000022246	ENSMUSG00000022246.15	Rai14	2	17	0.117647	22893	57104	23042	10220	3827	778	1879	749	456	2241	1334	4001	5295	2523	1831	771	719
ENSMUSG00000022247	ENSMUSG00000022247.13	Brix1	1	9	0.111111	2328	1535	2064	282	102	129	122	1733	210
ENSMUSG00000022248	ENSMUSG00000022248.15	Rad1	4	5	0.8	188	1273	2157	2250	290
ENSMUSG00000022249	ENSMUSG00000022249.15	Ttc23l	8	10	0.8	7012	4112	7131	2213	3727	2931	6893	8341	5691	4740
ENSMUSG00000022253	ENSMUSG00000022253.18	Nadk2	1	12	0.0833333	11504	803	1474	5368	1464	3163	2716	1231	2780	287	3349	1366
ENSMUSG00000022255	ENSMUSG00000022255.17	Mtdh	1	11	0.0909091	16070	14438	690	1335	1503	5557	7397	3002	2288	2913	794
ENSMUSG00000022257	ENSMUSG00000022257.5	Laptm4b	1	6	0.166667	20258	13551	810	2785	1197	5772
ENSMUSG00000022261	ENSMUSG00000022261.7	Sdc2	1	4	0.25	95796	6435	4261	4194
ENSMUSG00000022262	ENSMUSG00000022262.9	Dnah5	1	78	0.0128205	15059	4965	5219	736	2539	950	1282	801	1784	1185	2622	2897	500	1201	4444	10958	5595	838	1498	88	6121	10406	799	3285	1123	249	1539	1832	3105	2046	2483	3749	807	1356	12607	492	343	3788	1185	2435	4559	3007	2060	857	2800	661	14826	483	1328	2445	1689	5915	5114	478	3285	2450	150	6166	4532	1436	4740	567	545	1504	8071	961	485	14414	1807	5833	662	3073	661	1964	1667	5134	418	11006
ENSMUSG00000022263	ENSMUSG00000022263.11	Trio	1	56	0.0178571	106048	6482	7288	2128	1207	3142	6361	1822	7858	9954	14926	1009	2868	657	1940	1453	428	1785	2967	2823	5624	95	670	550	572	479	1784	2491	1491	2539	2297	736	12190	31456	800	2504	2276	2099	1661	5544	1784	1235	1074	223	930	2633	1049	3720	1442	1092	173	219	4049	867	1734	475
ENSMUSG00000022265	ENSMUSG00000022265.8	Ank	1	11	0.0909091	77151	9221	3356	5476	2007	2478	3951	18688	445	395	1567
ENSMUSG00000022269	ENSMUSG00000022269.14	Marchf11	2	3	0.666667	1178	76621	21156
ENSMUSG00000022270	ENSMUSG00000022270.17	Retreg1	3	8	0.375	45868	5525	69080	2282	1689	1251	237	1328
ENSMUSG00000022272	ENSMUSG00000022272.18	Myo10	1	40	0.025	43395	35037	12308	7953	1579	1063	110	1139	5446	1888	1839	308	93	788	414	1261	2971	1726	31764	172	1648	1395	553	561	1053	2761	7104	2436	1422	2156	487	887	1982	912	914	824	377	558	2170	1570
ENSMUSG00000022280	ENSMUSG00000022280.10	Rnf19a	1	9	0.111111	16880	5052	5487	1219	5135	467	1492	1185	2021
ENSMUSG00000022283	ENSMUSG00000022283.16	Pabpc1	3	14	0.214286	2376	186	2456	1436	307	181	1115	162	639	74	431	362	308	463
ENSMUSG00000022285	ENSMUSG00000022285.18	Ywhaz	3	6	0.5	469	2490	14314	666	81	2461
ENSMUSG00000022286	ENSMUSG00000022286.17	Grhl2	1	15	0.0666667	37183	3857	4623	7514	890	3216	17992	18470	7313	416	1427	6848	3021	10515	2302
ENSMUSG00000022288	ENSMUSG00000022288.2	4930447A16Rik	2	3	0.666667	3976	9666	862
ENSMUSG00000022292	ENSMUSG00000022292.17	Rrm2b	5	8	0.625	7089	6747	1562	446	7148	5509	2450	1640
ENSMUSG00000022295	ENSMUSG00000022295.9	Atp6v1c1	1	12	0.0833333	10773	876	2063	1405	1706	1655	1775	3794	119	2015	1310	952
ENSMUSG00000022296	ENSMUSG00000022296.11	Baalc	1	2	0.5	56298	15041
ENSMUSG00000022297	ENSMUSG00000022297.16	Fzd6	2	6	0.333333	792	18102	4952	2017	809	1158
ENSMUSG00000022299	ENSMUSG00000022299.10	Slc25a32	1	6	0.166667	6365	3763	1949	1630	463	1411
ENSMUSG00000022300	ENSMUSG00000022300.11	Dcaf13	7	10	0.7	5659	434	3760	1026	3405	2248	7785	5374	1332	1418
ENSMUSG00000022303	ENSMUSG00000022303.10	Dcstamp	1	3	0.333333	8216	4088	706
ENSMUSG00000022304	ENSMUSG00000022304.14	Dpys	7	9	0.777778	10331	2571	1745	13791	969	2555	30731	8512	15310
ENSMUSG00000022305	ENSMUSG00000022305.14	Lrp12	1	6	0.166667	39008	19397	4683	1220	1575	3208
ENSMUSG00000022306	ENSMUSG00000022306.10	Zfpm2	5	7	0.714286	97312	20990	96381	84046	141254	3021	1573
ENSMUSG00000022307	ENSMUSG00000022307.17	Oxr1	3	16	0.1875	87980	117737	143812	2914	1003	11878	3355	2572	2748	2394	22617	1708	790	1794	1503	4163
ENSMUSG00000022309	ENSMUSG00000022309.10	Angpt1	1	8	0.125	152505	11098	15824	19721	8120	8322	21261	11144
ENSMUSG00000022311	ENSMUSG00000022311.16	Csmd3	13	70	0.185714	118100	51297	81595	82500	98085	45187	20943	5205	31835	70152	24123	9350	140334	6076	2979	19455	4819	6679	14946	4798	1753	33873	14070	10878	4980	1983	23364	7969	2387	8504	17939	64270	486	1467	12445	7638	1379	20853	538	3912	1993	5854	1246	800	19218	575	5909	366	2395	6194	937	1325	7234	4525	1072	7644	2472	4256	7775	1371	5498	2178	4643	776	2493	6616	5945	3682	1170	3022
ENSMUSG00000022312	ENSMUSG00000022312.12	Eif3h	2	7	0.285714	22701	43108	1479	1075	6274	1954	1080
ENSMUSG00000022313	ENSMUSG00000022313.11	Utp23	1	2	0.5	3305	960
ENSMUSG00000022314	ENSMUSG00000022314.11	Rad21	1	13	0.0769231	8843	4354	1846	2155	544	758	333	1601	1398	414	1056	1543	707
ENSMUSG00000022315	ENSMUSG00000022315.4	Slc30a8	2	7	0.285714	10493	10628	4277	3707	5856	1848	1466
ENSMUSG00000022321	ENSMUSG00000022321.16	Cdh10	1	11	0.0909091	78774	64165	1677	665	18156	1433	4972	7814	7566	3196	2083
ENSMUSG00000022322	ENSMUSG00000022322.9	Shcbp1	1	12	0.0833333	11109	121	2817	10568	4434	91	466	4126	2480	2166	328	2717
ENSMUSG00000022323	ENSMUSG00000022323.12	Rida	1	5	0.2	6373	777	1062	955	1064
ENSMUSG00000022324	ENSMUSG00000022324.16	Matn2	2	18	0.111111	9582	28335	10002	22969	9946	10203	3662	6795	238	12105	1229	2346	2148	2624	1055	281	319	2143
ENSMUSG00000022325	ENSMUSG00000022325.15	Pop1	14	16	0.875	3873	2878	2480	1284	1452	396	971	312	1488	706	238	2662	1869	8144	2565	632
ENSMUSG00000022329	ENSMUSG00000022329.16	Stk3	10	10	1	39881	907	14980	26212	459	64131	8204	40754	13684	68185
ENSMUSG00000022330	ENSMUSG00000022330.6	Osr2	1	2	0.5	956	725
ENSMUSG00000022332	ENSMUSG00000022332.9	Khdrbs3	1	8	0.125	66218	18187	3853	7225	4875	19468	41672	1708
ENSMUSG00000022335	ENSMUSG00000022335.18	Zfat	1	15	0.0666667	33724	11922	25356	2479	3262	773	8487	1271	2788	19161	27428	8373	5364	3354	16909
ENSMUSG00000022336	ENSMUSG00000022336.4	Eif3e	10	12	0.833333	4180	2953	2918	1292	4619	508	2165	508	1429	8752	590	1242
ENSMUSG00000022337	ENSMUSG00000022337.8	Emc2	1	10	0.1	14844	2456	359	1811	10526	131	2893	803	1934	13547
ENSMUSG00000022338	ENSMUSG00000022338.9	Eny2	2	4	0.5	1317	2801	1390	1638
ENSMUSG00000022339	ENSMUSG00000022339.10	Ebag9	5	6	0.833333	5073	3016	740	1570	6551	3446
ENSMUSG00000022340	ENSMUSG00000022340.16	Sybu	1	7	0.142857	39190	1846	27260	35337	5609	2019	1717
ENSMUSG00000022342	ENSMUSG00000022342.7	Kcnv1	2	2	1	751	3404
ENSMUSG00000022346	ENSMUSG00000022346.18	Myc	1	2	0.5	1555	1067
ENSMUSG00000022347	ENSMUSG00000022347.9	A1bg	6	6	1	76	84	319	192	460	728
ENSMUSG00000022350	ENSMUSG00000022350.8	Washc5	1	28	0.0357143	3855	581	692	880	1039	2816	1957	1688	3301	3203	916	1018	79	728	767	1484	504	696	1188	1923	776	88	974	770	1624	1951	1382	1258
ENSMUSG00000022351	ENSMUSG00000022351.15	Sqle	2	10	0.2	1666	3265	1341	681	79	483	1477	392	3073	897
ENSMUSG00000022353	ENSMUSG00000022353.11	Mtss1	3	14	0.214286	23033	3269	82457	1407	2063	4330	7906	1219	1494	1833	3949	1306	321	1231
ENSMUSG00000022354	ENSMUSG00000022354.5	Ndufb9	1	3	0.333333	2329	891	1809
ENSMUSG00000022357	ENSMUSG00000022357.3	Klhl38	2	3	0.666667	626	5649	1110
ENSMUSG00000022358	ENSMUSG00000022358.8	Fbxo32	4	8	0.5	6428	1706	893	12848	801	7020	1103	1279
ENSMUSG00000022359	ENSMUSG00000022359.11	Wdyhv1	1	5	0.2	6752	2172	1940	834	4197
ENSMUSG00000022360	ENSMUSG00000022360.9	Atad2	2	27	0.0740741	2465	3937	1494	398	218	3139	1393	2492	998	354	921	1413	2893	1078	1330	107	1169	1062	910	1036	661	2287	112	962	973	546	1005
ENSMUSG00000022361	ENSMUSG00000022361.15	Zhx1	3	4	0.75	6727	5138	8972	3438
ENSMUSG00000022362	ENSMUSG00000022362.14	Gm29394	2	3	0.666667	6727	38218	1912
ENSMUSG00000022364	ENSMUSG00000022364.15	Tbc1d31	4	20	0.2	3578	3814	2910	9396	3407	1651	2520	1570	83	6269	1892	524	943	499	1632	2928	2413	2820	3984	1719
ENSMUSG00000022365	ENSMUSG00000022365.7	Derl1	1	7	0.142857	8596	3370	924	468	1014	1810	3590
ENSMUSG00000022366	ENSMUSG00000022366.13	Slc22a22	2	11	0.181818	952	212560	4092	2447	1219	770	3214	1088	2012	2412	721
ENSMUSG00000022367	ENSMUSG00000022367.8	Has2	1	3	0.333333	11789	11587	1300
ENSMUSG00000022369	ENSMUSG00000022369.14	Mtbp	11	21	0.52381	763	4121	160	1524	1522	839	1750	2135	1506	4479	8745	2171	8578	5680	3342	4138	6448	1889	747	4654	681
ENSMUSG00000022370	ENSMUSG00000022370.14	Mrpl13	2	6	0.333333	1814	7084	4757	3114	971	4692
ENSMUSG00000022371	ENSMUSG00000022371.17	Col14a1	1	47	0.0212766	21171	9125	3158	3045	17422	913	2478	6358	6766	1075	1569	3641	2207	17945	958	956	1228	1333	6963	2000	2440	4353	8940	4212	3196	1044	293	1067	668	495	929	2329	2796	8349	2834	1275	3607	1210	299	14598	480	8940	902	2896	14596	1940	1595
ENSMUSG00000022372	ENSMUSG00000022372.15	Sla	1	7	0.142857	30041	7650	1369	2439	2513	3280	853
ENSMUSG00000022375	ENSMUSG00000022375.7	Lrrc6	10	11	0.909091	11134	8154	11251	15521	4434	1771	5370	3732	665	40528	16409
ENSMUSG00000022376	ENSMUSG00000022376.9	Adcy8	2	17	0.117647	48348	49331	6773	8551	19163	3311	15719	12922	7685	1966	7278	11858	9264	11225	414	2045	2370
ENSMUSG00000022377	ENSMUSG00000022377.17	Asap1	3	30	0.1	32803	37352	103792	16854	18191	483	4855	1154	6162	1217	5029	913	3154	11564	2099	5538	799	1707	2467	317	334	125	1556	1821	8881	8433	2812	5023	1838	2526
ENSMUSG00000022378	ENSMUSG00000022378.15	Cyrib	1	11	0.0909091	89226	14247	6472	5577	1002	1175	2169	901	1239	1648	3899
ENSMUSG00000022382	ENSMUSG00000022382.16	Wnt7b	1	3	0.333333	22250	14966	5800
ENSMUSG00000022383	ENSMUSG00000022383.14	Ppara	2	7	0.285714	697	40642	9340	1710	1722	6773	2747
ENSMUSG00000022385	ENSMUSG00000022385.12	Gtse1	4	10	0.4	1805	109	1411	3212	1078	2451	2058	1098	317	397
ENSMUSG00000022386	ENSMUSG00000022386.13	Trmu	3	10	0.3	3215	2246	5012	2239	1086	74	905	1333	330	107
ENSMUSG00000022387	ENSMUSG00000022387.18	Brd1	2	12	0.166667	3224	12261	2888	459	369	5321	5763	8888	413	1236	198	1028
ENSMUSG00000022388	ENSMUSG00000022388.15	Ttll8	1	11	0.0909091	14817	2820	974	994	282	649	6948	5845	2263	1247	706
ENSMUSG00000022389	ENSMUSG00000022389.16	Tef	2	3	0.666667	3223	5937	2046
ENSMUSG00000022390	ENSMUSG00000022390.12	Zc3h7b	1	22	0.0454545	22648	779	117	2556	531	777	2463	429	309	770	678	399	1133	1349	965	2675	5964	164	127	208	106	317
ENSMUSG00000022391	ENSMUSG00000022391.17	Rangap1	1	15	0.0666667	5079	2459	1232	1684	2041	3589	683	280	83	920	754	2983	652	85	194
ENSMUSG00000022394	ENSMUSG00000022394.15	L3mbtl2	8	17	0.470588	3134	1233	1363	817	4367	625	432	5006	419	305	785	310	330	432	764	618	854
ENSMUSG00000022400	ENSMUSG00000022400.10	Rbx1	3	4	0.75	1704	2718	2820	1157
ENSMUSG00000022401	ENSMUSG00000022401.13	Xpnpep3	1	9	0.111111	14144	12727	3006	5821	1290	4198	5854	2404	1843
ENSMUSG00000022403	ENSMUSG00000022403.16	St13	1	11	0.0909091	7162	2541	1250	5283	4979	117	2781	3229	2015	2904	768
ENSMUSG00000022404	ENSMUSG00000022404.9	Slc25a17	1	8	0.125	16515	4060	1886	8769	1687	80	3348	3833
ENSMUSG00000022407	ENSMUSG00000022407.11	Adsl	4	12	0.333333	3496	3219	548	4102	789	1293	873	150	2064	929	387	896
ENSMUSG00000022408	ENSMUSG00000022408.8	Fam83f	1	4	0.25	17529	448	1256	6353
ENSMUSG00000022412	ENSMUSG00000022412.15	Mief1	2	5	0.4	1623	10583	986	189	825
ENSMUSG00000022414	ENSMUSG00000022414.9	Tab1	1	10	0.1	15038	323	941	558	2099	853	2013	1702	924	1166
ENSMUSG00000022415	ENSMUSG00000022415.13	Syngr1	1	3	0.333333	18951	917	4110
ENSMUSG00000022416	ENSMUSG00000022416.16	Cacna1i	2	36	0.0555556	10616	21714	716	15314	11639	6954	327	2565	2763	6391	766	276	146	292	640	489	285	579	359	462	439	185	1077	1292	651	1237	576	765	5719	556	526	262	976	657	1900	1150
ENSMUSG00000022419	ENSMUSG00000022419.17	Deptor	1	8	0.125	36721	2268	28953	27687	3275	3161	2610	33733
ENSMUSG00000022420	ENSMUSG00000022420.17	Dnal4	1	4	0.25	9337	1222	984	377
ENSMUSG00000022421	ENSMUSG00000022421.21	Nptxr	1	4	0.25	9499	1405	2157	349
ENSMUSG00000022422	ENSMUSG00000022422.14	Dscc1	9	9	1	1102	1218	758	2565	455	306	724	1825	3927
ENSMUSG00000022425	ENSMUSG00000022425.17	Enpp2	8	25	0.32	230	9408	3082	5413	1978	309	1087	10072	4514	770	4198	2015	5323	3442	689	1840	158	1055	2403	9915	1680	848	1303	1277	4842
ENSMUSG00000022426	ENSMUSG00000022426.7	Josd1	1	3	0.333333	9205	107	917
ENSMUSG00000022427	ENSMUSG00000022427.5	Tomm22	2	3	0.666667	164	605	202
ENSMUSG00000022428	ENSMUSG00000022428.9	Cby1	2	4	0.5	2077	4121	79	1038
ENSMUSG00000022429	ENSMUSG00000022429.12	Dmc1	12	13	0.923077	2477	839	1324	3719	3056	1488	2781	2990	497	121	482	15563	6056
ENSMUSG00000022431	ENSMUSG00000022431.4	Ribc2	4	6	0.666667	496	2256	2387	3419	1495	766
ENSMUSG00000022432	ENSMUSG00000022432.8	Smc1b	19	24	0.791667	1969	1799	87	3508	1873	830	4696	952	1806	1855	3587	8884	274	752	4561	925	1126	3403	14354	647	983	1838	1407	1113
ENSMUSG00000022433	ENSMUSG00000022433.22	Csnk1e	2	10	0.2	3072	8606	194	3224	588	511	3829	94	615	717
ENSMUSG00000022434	ENSMUSG00000022434.9	Fam118a	7	8	0.875	1795	784	2486	2113	2748	1797	3055	2706
ENSMUSG00000022435	ENSMUSG00000022435.7	Upk3a	2	5	0.4	754	1128	951	639	842
ENSMUSG00000022436	ENSMUSG00000022436.17	Sh3bp1	16	17	0.941176	1184	210	1051	222	93	417	572	125	475	595	373	85	710	630	294	1495	1239
ENSMUSG00000022437	ENSMUSG00000022437.8	Samm50	1	14	0.0714286	3359	1150	1467	1111	413	206	1512	410	1168	2775	891	2583	406	2947
ENSMUSG00000022438	ENSMUSG00000022438.7	Parvb	1	12	0.0833333	39044	2178	9192	7522	2254	2659	2350	5422	365	4949	3748	179
ENSMUSG00000022439	ENSMUSG00000022439.10	Parvg	10	12	0.833333	712	1211	504	1056	815	1196	344	1628	185	3130	2967	412
ENSMUSG00000022440	ENSMUSG00000022440.10	C1qtnf6	1	2	0.5	2049	1829
ENSMUSG00000022441	ENSMUSG00000022441.18	Efcab6	6	31	0.193548	10712	10122	11034	14210	8558	21049	5265	10079	5521	12519	2628	2123	1947	112	635	1574	9059	2708	8611	5935	4500	9233	4372	3489	2997	13104	6992	893	131	2447	1067
ENSMUSG00000022442	ENSMUSG00000022442.17	Ttll1	11	11	1	4406	636	116	2960	1978	1635	723	904	3642	2910	5155
ENSMUSG00000022443	ENSMUSG00000022443.18	Myh9	1	40	0.025	28725	4855	10839	946	3614	474	569	200	740	830	1256	849	1220	1589	1873	89	1051	2061	768	956	522	379	498	491	1235	554	1151	157	151	160	1128	107	255	885	1106	81	299	461	97	935
ENSMUSG00000022445	ENSMUSG00000022445.8	Cyp2d26	1	8	0.125	687	265	78	634	183	175	372	100
ENSMUSG00000022449	ENSMUSG00000022449.15	Adamts20	28	38	0.736842	448	8414	14648	17122	641	1138	5188	1586	1770	2429	1286	1575	98	1621	2790	2198	149	4682	2070	672	400	994	955	1268	102	1091	1704	31080	5050	501	1609	752	200	86	453	1799	6680	2820
ENSMUSG00000022450	ENSMUSG00000022450.7	Ndufa6	1	2	0.5	2986	607
ENSMUSG00000022451	ENSMUSG00000022451.13	Twf1	2	8	0.25	1446	1691	814	962	1505	1382	151	953
ENSMUSG00000022452	ENSMUSG00000022452.17	Smdt1	1	2	0.5	1630	802
ENSMUSG00000022453	ENSMUSG00000022453.9	Naga	7	9	0.777778	437	715	445	749	251	549	2255	1534	447
ENSMUSG00000022454	ENSMUSG00000022454.18	Nell2	20	20	1	589	395	53617	38078	98	2138	173	927	1558	44721	1336	8769	27840	47781	2603	54481	8859	1010	1988	153217
ENSMUSG00000022455	ENSMUSG00000022455.5	Wbp2nl	1	5	0.2	6602	264	160	2084	5147
ENSMUSG00000022456	ENSMUSG00000022456.19	Septin3	2	11	0.181818	2365	6549	3452	489	613	1277	532	2662	1109	282	421
ENSMUSG00000022462	ENSMUSG00000022462.8	Slc38a2	4	15	0.266667	590	351	144	2412	127	121	1374	216	105	419	103	510	237	90	880
ENSMUSG00000022463	ENSMUSG00000022463.9	Srebf2	1	18	0.0555556	22247	947	1469	2197	1837	135	1129	456	2433	3006	6772	1670	752	1135	1325	1848	3364	400
ENSMUSG00000022464	ENSMUSG00000022464.15	Slc38a4	1	15	0.0666667	35993	2872	517	2616	445	2534	86	109	808	125	144	2468	6186	948	1351
ENSMUSG00000022466	ENSMUSG00000022466.7	Rpap3	16	16	1	2380	1990	2029	2290	2272	819	1903	2943	1547	2338	107	1987	1097	1167	583	3006
ENSMUSG00000022468	ENSMUSG00000022468.13	Endou	5	8	0.625	77	437	434	553	4151	608	680	788
ENSMUSG00000022469	ENSMUSG00000022469.18	Rapgef3	2	27	0.0740741	420	5029	97	245	360	529	579	86	173	338	285	255	173	88	538	2281	314	2888	396	81	264	104	825	305	935	93	1391
ENSMUSG00000022471	ENSMUSG00000022471.15	Xrcc6	10	12	0.833333	302	1782	3351	223	2443	1536	1710	272	1408	4414	1679	2151
ENSMUSG00000022472	ENSMUSG00000022472.17	Desi1	1	5	0.2	12098	1147	2926	1272	3264
ENSMUSG00000022474	ENSMUSG00000022474.16	Pmm1	5	7	0.714286	2804	1354	101	420	2848	685	311
ENSMUSG00000022475	ENSMUSG00000022475.20	Hdac7	1	24	0.0416667	32477	84	298	813	397	342	196	126	191	176	926	3649	132	304	1273	878	116	1213	185	989	601	266	1681	187
ENSMUSG00000022476	ENSMUSG00000022476.9	Polr3h	2	5	0.4	3280	3647	343	866	534
ENSMUSG00000022477	ENSMUSG00000022477.14	Aco2	1	17	0.0588235	16749	5735	3700	4254	221	756	984	1482	1958	194	497	1361	197	744	382	425	268
ENSMUSG00000022479	ENSMUSG00000022479.16	Vdr	1	9	0.111111	19746	3471	7939	6893	222	2029	7867	192	1157
ENSMUSG00000022483	ENSMUSG00000022483.18	Col2a1	1	53	0.0188679	3802	1111	388	122	100	141	909	619	105	332	689	290	94	279	473	2628	377	1528	293	87	145	371	362	84	138	452	380	391	246	227	233	185	250	347	255	360	268	279	471	435	628	169	194	217	135	193	112	233	432	328	351	297	455
ENSMUSG00000022484	ENSMUSG00000022484.8	Hoxc10	1	1	1	3189
ENSMUSG00000022485	ENSMUSG00000022485.4	Hoxc5	1	1	1	692
ENSMUSG00000022487	ENSMUSG00000022487.15	Gtsf1	6	8	0.75	1128	2808	4114	633	451	10239	4781	2250
ENSMUSG00000022488	ENSMUSG00000022488.10	Nckap1l	9	30	0.3	989	758	4252	1297	820	87	1548	91	6566	241	1144	161	345	201	194	1403	243	2180	300	3104	1336	2686	116	153	233	2802	825	438	1645	4101
ENSMUSG00000022489	ENSMUSG00000022489.7	Pde1b	2	15	0.133333	88	16365	1243	164	325	2146	349	91	120	925	223	295	452	546	469
ENSMUSG00000022490	ENSMUSG00000022490.8	Ppp1r1a	1	6	0.166667	3384	855	355	556	865	404
ENSMUSG00000022491	ENSMUSG00000022491.6	Glycam1	2	3	0.666667	726	738	228
ENSMUSG00000022494	ENSMUSG00000022494.16	Shisa9	2	4	0.5	11909	247427	8021	14591
ENSMUSG00000022496	ENSMUSG00000022496.6	Tnfrsf17	2	2	1	1107	4341
ENSMUSG00000022498	ENSMUSG00000022498.17	Txndc11	4	11	0.363636	5564	5719	5745	12135	10637	2029	3016	2883	433	4423	4061
ENSMUSG00000022500	ENSMUSG00000022500.16	Litaf	1	3	0.333333	26396	3011	2205
ENSMUSG00000022501	ENSMUSG00000022501.7	Prm1	1	1	1	92
ENSMUSG00000022503	ENSMUSG00000022503.11	Nubp1	3	10	0.3	74	1436	3916	1923	570	627	98	239	1142	335
ENSMUSG00000022504	ENSMUSG00000022504.11	Ciita	1	18	0.0555556	21340	222	1434	138	2248	449	1741	626	1281	774	1149	3179	525	2581	2664	110	1170	500
ENSMUSG00000022505	ENSMUSG00000022505.10	Emp2	1	4	0.25	21387	4101	2453	839
ENSMUSG00000022507	ENSMUSG00000022507.7	1810013L24Rik	3	3	1	635	11566	12550
ENSMUSG00000022508	ENSMUSG00000022508.6	Bcl6	1	9	0.111111	9985	864	2480	1593	645	1341	1468	109	1791
ENSMUSG00000022510	ENSMUSG00000022510.15	Trp63	1	13	0.0769231	78914	769	56091	41636	1209	1456	718	1955	2747	11393	2126	1250	2708
ENSMUSG00000022512	ENSMUSG00000022512.4	Cldn1	1	3	0.333333	8169	2142	1642
ENSMUSG00000022514	ENSMUSG00000022514.15	Il1rap	2	10	0.2	42268	52489	3108	12455	2311	3533	2134	9244	1486	10095
ENSMUSG00000022515	ENSMUSG00000022515.7	Anks3	1	16	0.0625	3551	2230	205	1701	1903	3050	2249	467	216	1085	2354	307	300	398	223	101
ENSMUSG00000022516	ENSMUSG00000022516.11	Nudt16l1	2	2	1	84	557
ENSMUSG00000022517	ENSMUSG00000022517.18	Mgrn1	1	15	0.0666667	20894	3233	513	2221	1945	285	2711	1399	2212	1669	3142	2789	298	1044	4597
[truncated: 1,747,829 more chars]
