# Supplementary material for: Genes divided according to the relative position of the longest intron show increased representation in different KEGG pathways
Source: BMC Genomics. 2024 Jun 28;25:649. doi: 10.1186/s12864-024-10558-x (PMC11214234; doi:10.1186/s12864-024-10558-x)
Supplement: Supplementary file 1 — Supplementary Material 1. Figure S1: Comparison of the absolute and relative positions of the longest introns among orthologous genes of 6 vertebrates. Twenty randomly selected human genes and their corresponding orthologs were monitored in each of the groups with the longest human intron in the 1st tertile (A), 2nd tertile (B) and 3rd tertile (C). [file 12864_2024_10558_MOESM1_ESM.zip › Supplementary Information Dvorak/Table S4_G gallus primary data v2.txt]

Table S4: Intron lengths of Ensembl Canonical transcripts of all protein-coding genes in Gallus gallus genome
Gene_stable_ID	Transcript_stable_ID	Gene_name	Longest_Intron	Total_Introns	RatioL/T	1	2	3	4	5	6	7	8	9	10	11	12	13	14	15	16	17	18	19	20	21	22	23	24	25	26	27	28	29	30	31	32	33	34	35	36	37	38	39	40	41	42	43	44	45	46	47	48	49	50	51	52	53	54	55	56	57	58	59	60	61	62	63	64	65	66	67	68	69	70	71	72	73	74	75	76	77	78	79	80	81	82	83	84	85	86	87	88	89	90	91	92	93	94	95	96	97	98	99	100	101	102	103	104	105	106	107	108	109	110	111	112	113	114	115	116	117	118	119	120	121	122	123	124	125	126	127	128	129	130	131	132	133	134	135	136	137	138	139	140	141	142	143	144	145	146	147	148	149	150	151	152	153	154	155	156	157	158	159	160	161	162	163	164	165	166	167	168	169	170	171	172	173	174	175	176	177	178	179	180	181	182	183	184	185	186	187	188	189	190	191	192	193	194	195	196	197	198	199	200	201	202	203	204	205	206	207	208	209	210	211	212	213	214	215	216	217	218	219	220	221	222	223	224	225	226	227	228	229	230	231	232	233	234	235	236	237	238	239	240	241	242	243	244	245	246	247	248	249	250	251	252	253	254	255	256	257	258	259	260	261	262	263	264	265	266	267	268	269	270	271	272	273	274	275	276	277	278	279	280	281	282	283	284	285	286	287	288	289	290	291	292	293	294	295	296	297	298	299	300	301	302	303	304	305	306	307	308	309	310	311	312	313	314	315	316	317	318	319	320	321	322	323	324	325
ENSGALG00010000007	ENSGALT00010000007	ND1	NA	0	NA
ENSGALG00010000011	ENSGALT00010000011	ND2	NA	0	NA
ENSGALG00010000017	ENSGALT00010000017	COX1	NA	0	NA
ENSGALG00010000020	ENSGALT00010000020	COX2	NA	0	NA
ENSGALG00010000022	ENSGALT00010000022	ATP8	NA	0	NA
ENSGALG00010000023	ENSGALT00010000023	ATP6	NA	0	NA
ENSGALG00010000024	ENSGALT00010000024	COX3	NA	0	NA
ENSGALG00010000026	ENSGALT00010000026	ND3	1	1	1	1
ENSGALG00010000028	ENSGALT00010000028	ND4L	NA	0	NA
ENSGALG00010000029	ENSGALT00010000029	ND4	NA	0	NA
ENSGALG00010000033	ENSGALT00010000033	ND5	NA	0	NA
ENSGALG00010000034	ENSGALT00010000034	CYTB	NA	0	NA
ENSGALG00010000037	ENSGALT00010000037	ND6	NA	0	NA
ENSGALG00010000039	ENSGALT00010000040	PDIA3	2	13	0.153846	152	929	712	880	450	488	531	560	853	716	474	287	37
ENSGALG00010000040	ENSGALT00010000042		4	4	1	69	72	68	87
ENSGALG00010000041	ENSGALT00010000043		1	1	1	654
ENSGALG00010000042	ENSGALT00010000044	CKMT1B	1	8	0.125	4344	117	85	401	519	141	293	230
ENSGALG00010000043	ENSGALT00010000050	PPIP5K1	25	30	0.833333	280	1461	87	646	234	989	242	119	452	182	437	522	959	412	839	749	943	622	996	465	984	1209	357	628	4577	4464	2532	4547	447	1208
ENSGALG00010000044	ENSGALT00010000057	MAP1A	2	6	0.333333	3445	29728	705	661	1770	933
ENSGALG00010000045	ENSGALT00010000059	TP53BP1	23	25	0.92	69	229	793	463	609	1550	2161	1333	1022	2871	468	521	1112	1091	913	1282	328	205	103	1849	337	507	3597	1164	614
ENSGALG00010000046	ENSGALT00010000061	TUBGCP4	6	16	0.375	77	539	955	506	456	1294	1094	654	450	331	238	410	976	256	394	1095
ENSGALG00010000047	ENSGALT00010000066	IQGAP3	14	37	0.378378	1286	2171	801	790	1858	964	316	636	485	3140	1216	250	520	4605	3317	1186	402	335	1150	97	95	1033	1003	152	1128	1790	91	2211	789	331	1341	1756	411	1100	1278	709	1894
ENSGALG00010000048	ENSGALT00010000068	MAN2A2	1	23	0.0434783	433	151	106	95	89	87	305	83	141	72	154	112	142	108	92	96	83	84	78	246	255	85	375
ENSGALG00010000049	ENSGALT00010000072	FES	1	18	0.0555556	678	80	74	195	271	90	78	75	103	218	329	165	84	190	120	68	184	100
ENSGALG00010000050	ENSGALT00010000073	CIB1	5	5	1	217	223	216	77	238
ENSGALG00010000051	ENSGALT00010000076	GDPGP1	2	2	1	31	133
ENSGALG00010000052	ENSGALT00010000077	TTLL13	1	14	0.0714286	1468	516	946	257	1091	141	614	957	437	317	1461	242	486	69
ENSGALG00010000053	ENSGALT00010000078	HDDC3	2	2	1	72	77
ENSGALG00010000054	ENSGALT00010000082	VPS33B	10	22	0.454545	118	73	87	340	113	241	361	222	89	1174	344	82	216	313	71	76	179	206	229	113	72	79
ENSGALG00010000055	ENSGALT00010000087	PRC1	13	13	1	203	72	246	85	242	261	126	194	162	267	343	356	967
ENSGALG00010000056	ENSGALT00010000090	UNC45A	20	20	1	129	534	80	99	256	265	227	137	121	147	84	199	198	199	117	279	86	76	102	758
ENSGALG00010000057	ENSGALT00010000092		1	3	0.333333	272	33	48
ENSGALG00010000058	ENSGALT00010000093	FURIN	2	15	0.133333	2274	2869	538	93	232	346	179	771	86	82	87	865	78	268	76
ENSGALG00010000059	ENSGALT00010000094	MFAP1	4	8	0.5	108	180	298	396	73	256	330	158
ENSGALG00010000060	ENSGALT00010000097	HYPK	2	2	1	84	228
ENSGALG00010000061	ENSGALT00010000098	SERINC4	11	11	1	66	111	92	92	63	261	72	281	265	132	420
ENSGALG00010000062	ENSGALT00010000099		1	1	1	102
ENSGALG00010000063	ENSGALT00010000100	SERF2	1	2	0.5	183	74
ENSGALG00010000091	ENSGALT00010000157		1	4	0.25	8413	3436	38	30
ENSGALG00010000093	ENSGALT00010000158		2	3	0.666667	7257	8397	3445
ENSGALG00010000143	ENSGALT00010000271	SCARF2	6	10	0.6	357	1016	151	74	449	1598	65	1333	1030	404
ENSGALG00010000145	ENSGALT00010000276	PRODH	2	13	0.153846	81	3823	246	82	232	134	254	287	92	113	89	105	777
ENSGALG00010000151	ENSGALT00010000287	TBX5	8	9	0.888889	175	2401	1242	2533	564	1866	7259	10449	7267
ENSGALG00010000153	ENSGALT00010000289	NF2	1	15	0.0666667	8037	895	2111	4350	465	701	302	2193	1461	2375	380	1362	4518	1736	7502
ENSGALG00010000173	ENSGALT00010000341	NIPSNAP1	5	13	0.384615	850	382	177	176	1800	117	253	146	86	227	200	113	73
ENSGALG00010000186	ENSGALT00010000368	THOC5	6	19	0.315789	91	489	430	559	79	1870	532	1039	335	512	255	1541	128	182	470	92	111	115	275
ENSGALG00010000191	ENSGALT00010000372	NEFH	1	3	0.333333	998	617	276
ENSGALG00010000196	ENSGALT00010000388	KSR2	4	20	0.2	3310	758	2763	10264	6340	640	1415	162	794	2121	1296	295	258	573	6646	2568	2408	1531	334	466
ENSGALG00010000200	ENSGALT00010000395	GAL3ST1	2	3	0.666667	373	4316	564
ENSGALG00010000201	ENSGALT00010000396		2	7	0.285714	221	232	70	154	134	74	104
ENSGALG00010000202	ENSGALT00010000397		4	10	0.4	180	100	71	375	240	73	98	71	82	71
ENSGALG00010000203	ENSGALT00010000399		1	5	0.2	706	114	69	147	595
ENSGALG00010000204	ENSGALT00010000400		2	5	0.4	658	1170	189	612	109
ENSGALG00010000205	ENSGALT00010000402	RNF215	7	9	0.777778	452	101	81	376	185	129	457	220	178
ENSGALG00010000206	ENSGALT00010000404		1	2	0.5	19207	6382
ENSGALG00010000210	ENSGALT00010000413	CCDC157	1	10	0.1	34717	992	862	624	350	131	389	514	426	83
ENSGALG00010000215	ENSGALT00010000434	SF3A1	1	15	0.0666667	1992	1668	830	447	385	442	653	116	357	159	698	709	799	221	897
ENSGALG00010000221	ENSGALT00010000445	TBC1D10A	1	7	0.142857	2240	169	174	191	203	528	158
ENSGALG00010000223	ENSGALT00010000449	CASTOR1	3	9	0.333333	66	77	1720	106	216	392	69	118	75
ENSGALG00010000225	ENSGALT00010000453	LIF	1	3	0.333333	2851	1207	122
ENSGALG00010000233	ENSGALT00010000466	HORMAD2	12	12	1	1525	780	1684	1000	1320	738	1391	2547	571	780	1091	9195
ENSGALG00010000247	ENSGALT00010000488		1	13	0.0769231	3378	621	898	799	100	504	265	1418	833	650	2392	687	1227
ENSGALG00010000263	ENSGALT00010000517	MTMR3	1	20	0.05	26886	1926	2189	391	1243	6753	2341	3618	1805	6318	223	1936	1135	1630	1358	2040	699	1711	470	3149
ENSGALG00010000271	ENSGALT00010000526	RTN4R	1	2	0.5	45757	16963
ENSGALG00010000281	ENSGALT00010000540	OSBP2	2	13	0.153846	15244	23932	8336	1080	175	122	2316	1645	174	223	372	367	499
ENSGALG00010000286	ENSGALT00010000547	TCN2	1	10	0.1	921	326	72	65	97	76	127	76	106	95
ENSGALG00010000287	ENSGALT00010000548	IQCD	2	3	0.666667	1196	2004	1039
ENSGALG00010000294	ENSGALT00010000560	DUSP21	1	2	0.5	2318	1530
ENSGALG00010000298	ENSGALT00010000564	SLC35E4	1	1	1	857
ENSGALG00010000301	ENSGALT00010000570	UQCR10	1	1	1	988
ENSGALG00010000303	ENSGALT00010000575		6	15	0.4	290	109	92	736	127	750	164	284	197	138	176	115	161	552	58
ENSGALG00010000307	ENSGALT00010000578	ZMAT5	5	6	0.833333	404	1119	907	182	4563	2176
ENSGALG00010000312	ENSGALT00010000589	CABP7	1	4	0.25	1627	1040	660	79
ENSGALG00010000323	ENSGALT00010000622	AP1B1	7	23	0.304348	242	262	612	651	642	479	903	221	369	638	366	413	387	475	392	95	114	517	93	407	399	299	487
ENSGALG00010000331	ENSGALT00010000633		1	1	1	403
ENSGALG00010000341	ENSGALT00010000650	EWSR1	4	16	0.25	1854	233	2081	5083	1265	1650	496	2755	532	923	573	157	102	370	542	114
ENSGALG00010000366	ENSGALT00010000697	EMID1	3	14	0.214286	2141	82	2448	85	84	109	74	115	84	85	117	94	962	1384
ENSGALG00010000376	ENSGALT00010000724	ASCC2	15	18	0.833333	1897	1124	311	1700	1945	1702	339	1657	558	1354	721	327	559	2433	2755	1127	526	490
ENSGALG00010000387	ENSGALT00010000752	DTX1	2	9	0.222222	1095	1889	1368	94	216	85	74	86	125
ENSGALG00010000404	ENSGALT00010000794	RASAL1	14	20	0.7	808	77	88	80	712	86	73	84	77	181	108	79	65	932	153	84	684	75	77	546
ENSGALG00010000407	ENSGALT00010000810	WSB2	1	9	0.111111	5390	74	149	650	134	114	434	175	80
ENSGALG00010000412	ENSGALT00010000820	RFC5	2	10	0.2	88	630	83	238	95	72	74	179	75	149
ENSGALG00010000423	ENSGALT00010000850		1	11	0.0909091	2573	215	508	1924	1260	84	572	433	573	329	656
ENSGALG00010000431	ENSGALT00010000895	AIFM3	1	20	0.05	5071	3929	1842	480	127	588	552	1420	753	1001	464	274	455	455	256	225	447	415	1869	341
ENSGALG00010000433	ENSGALT00010000900		3	3	1	144	70	165
ENSGALG00010000435	ENSGALT00010000902	P2RX6	3	11	0.272727	78	311	781	151	212	111	219	154	135	259	446
ENSGALG00010000440	ENSGALT00010000919		2	7	0.285714	307	947	582	944	384	449	191
ENSGALG00010000441	ENSGALT00010000921	SLC7A4	2	4	0.5	103	360	153	54
ENSGALG00010000442	ENSGALT00010000924	DGCR6	3	4	0.75	1313	199	2595	1190
ENSGALG00010000443	ENSGALT00010000925	TBX3	3	7	0.428571	1695	1136	1837	1327	1207	394	467
ENSGALG00010000444	ENSGALT00010000927	RBM19	22	25	0.88	817	718	223	615	513	498	767	720	658	497	736	2	753	520	483	707	2328	1286	1722	1534	1251	15665	4347	3965	3341
ENSGALG00010000445	ENSGALT00010000928	LHX5	1	5	0.2	1177	364	513	872	897
ENSGALG00010000447	ENSGALT00010000934	SDSL	3	6	0.5	86	106	209	67	182	76
ENSGALG00010000449	ENSGALT00010000936	PLBD2	8	11	0.727273	86	68	113	108	68	62	76	238	93	127	71
ENSGALG00010000452	ENSGALT00010000940	SLC8B1	9	13	0.692308	189	88	297	71	71	68	88	70	334	98	88	281	82
ENSGALG00010000457	ENSGALT00010000953	CATSPER4	2	28	0.0714286	91	26689	2001	1622	1983	583	1900	327	725	1033	823	665	199	1100	1064	89	529	235	1233	739	713	709	555	425	1367	1273	1167	1465
ENSGALG00010000462	ENSGALT00010000954		1	1	1	162
ENSGALG00010000466	ENSGALT00010000973	FBXO21	9	11	0.818182	1763	1527	2085	1741	610	217	858	762	2472	961	987
ENSGALG00010000468	ENSGALT00010000977	TESC	1	6	0.166667	892	314	398	77	70	93
ENSGALG00010000470	ENSGALT00010000982	FBXW8	4	10	0.4	2501	6099	596	12681	6299	1004	9552	3370	1640	680
ENSGALG00010000475	ENSGALT00010000990	RNFT2	6	9	0.666667	1877	2366	955	1487	2474	9590	3446	1033	896
ENSGALG00010000479	ENSGALT00010001000	C12orf49	5	5	1	81	1176	502	774	5798
ENSGALG00010000481	ENSGALT00010001009		2	2	1	224	408
ENSGALG00010000483	ENSGALT00010001015		3	5	0.6	4197	1832	9472	423	4326
ENSGALG00010000486	ENSGALT00010001016		1	1	1	108
ENSGALG00010000485	ENSGALT00010001019	MED13L	2	30	0.0666667	16721	68513	4384	38367	1273	377	3859	813	2864	1100	966	308	987	2640	2910	2097	477	1418	917	1777	1599	1808	2545	482	1418	1062	2250	3172	2128	1181
ENSGALG00010000491	ENSGALT00010001026		1	9	0.111111	934	875	141	110	172	84	361	623	108
ENSGALG00010000501	ENSGALT00010001050		1	15	0.0666667	921	467	487	281	906	84	79	695	672	539	462	246	179	97	437
ENSGALG00010000507	ENSGALT00010001057	TRPT1	2	6	0.333333	89	769	642	382	90	508
ENSGALG00010000511	ENSGALT00010001063	FERMT3	1	13	0.0769231	1321	804	227	430	117	665	342	95	586	638	786	405	632
ENSGALG00010000529	ENSGALT00010001115	STIP1	2	15	0.133333	1249	1525	841	612	31	91	81	106	93	76	387	114	99	464	94
ENSGALG00010000546	ENSGALT00010001141	FLRT1	3	3	1	66	78	1116
ENSGALG00010000555	ENSGALT00010001158	OTUB1	6	7	0.857143	835	88	910	83	844	1060	68
ENSGALG00010000561	ENSGALT00010001164		1	1	1	79
ENSGALG00010000564	ENSGALT00010001177	NAA40	7	7	1	885	109	311	82	96	118	1022
ENSGALG00010000569	ENSGALT00010001194	SIPA1	8	9	0.888889	610	416	474	413	103	318	31	713	424
ENSGALG00010000574	ENSGALT00010001202		1	16	0.0625	998	605	357	467	481	153	93	474	484	88	270	208	172	897	647	280
ENSGALG00010000575	ENSGALT00010001204		1	12	0.0833333	1122	658	180	100	71	376	233	73	98	71	82	71
ENSGALG00010000577	ENSGALT00010001206		1	1	1	607
ENSGALG00010000576	ENSGALT00010001210	NOS1	1	27	0.037037	5963	3829	133	277	707	189	301	374	193	910	827	1901	85	379	1857	108	621	996	491	623	237	679	290	311	266	442	1198
ENSGALG00010000578	ENSGALT00010001211		1	4	0.25	679	421	210	231
ENSGALG00010000581	ENSGALT00010001226	RBM4	2	2	1	1985	20463
ENSGALG00010000583	ENSGALT00010001230	CCS	1	5	0.2	626	342	74	97	103
ENSGALG00010000584	ENSGALT00010001232	RBM14	1	2	0.5	2585	355
ENSGALG00010000585	ENSGALT00010001234	SPTBN2	1	34	0.0294118	3399	3352	788	330	448	215	642	525	227	369	411	550	686	342	488	483	313	391	638	679	559	116	637	848	552	1000	401	454	98	459	328	109	343	255
ENSGALG00010000586	ENSGALT00010001235		NA	0	NA
ENSGALG00010000589	ENSGALT00010001238		2	2	1	297	855
ENSGALG00010000590	ENSGALT00010001241	DNAH5	1	78	0.0128205	17405	1674	1616	1672	563	1207	345	1237	714	1705	2049	681	758	2414	1097	1428	2087	493	836	85	1412	601	1494	826	680	542	692	495	798	665	646	874	711	1271	1016	934	2022	323	555	2316	569	1649	4759	456	494	711	1780	1984	601	1549	2589	2394	1503	558	958	1570	272	852	1432	852	593	923	1264	462	5296	1691	431	1094	941	1858	506	617	817	536	2052	2008	549	1681
ENSGALG00010000591	ENSGALT00010001243	SBK2	1	3	0.333333	6982	772	257
ENSGALG00010000592	ENSGALT00010001244	CCT5	8	10	0.8	233	97	721	1101	449	343	500	1748	364	641
ENSGALG00010000593	ENSGALT00010001246	ATPSCKMT	4	4	1	466	1692	1001	3698
ENSGALG00010000594	ENSGALT00010001247		2	2	1	32	829
ENSGALG00010000596	ENSGALT00010001249		2	3	0.666667	190	612	109
ENSGALG00010000595	ENSGALT00010001250	MYO10	2	41	0.0487805	28649	32752	15637	4832	1463	828	117	666	2299	658	745	176	245	1971	729	176	1357	3112	23614	153	2359	999	283	406	799	1254	35	1794	3373	736	2950	438	1117	1218	1728	1681	632	930	774	381	287
ENSGALG00010000598	ENSGALT00010001255		2	3	0.666667	190	476	79
ENSGALG00010000597	ENSGALT00010001257	CDH9	4	13	0.307692	7440	16847	5771	24360	18372	1925	3844	1273	560	884	12283	97	2758
ENSGALG00010000599	ENSGALT00010001267	RETREG1	3	8	0.375	12888	1728	37573	1922	546	1897	913	2489
ENSGALG00010000600	ENSGALT00010001268		1	2	0.5	688	497
ENSGALG00010000601	ENSGALT00010001273		2	3	0.666667	190	11442	109
ENSGALG00010000602	ENSGALT00010001275		2	2	1	357	2487
ENSGALG00010000603	ENSGALT00010001279	ZNF622	2	6	0.333333	901	1490	621	725	109	156
ENSGALG00010000604	ENSGALT00010001283		1	2	0.5	848	109
ENSGALG00010000605	ENSGALT00010001285	MARCHF11	2	3	0.666667	813	21513	6905
ENSGALG00010000606	ENSGALT00010001287	UBE2QL1	1	1	1	14423
ENSGALG00010000607	ENSGALT00010001288		3	5	0.6	336	190	610	112	479
ENSGALG00010000608	ENSGALT00010001290		2	5	0.4	433	1500	190	610	109
ENSGALG00010000610	ENSGALT00010001294		3	3	1	143	1293	10385
ENSGALG00010000611	ENSGALT00010001295	C7orf57	3	5	0.6	586	633	775	116	295
ENSGALG00010000612	ENSGALT00010001301		1	4	0.25	56694	394	18470	14801
ENSGALG00010000615	ENSGALT00010001305		2	3	0.666667	190	612	112
ENSGALG00010000614	ENSGALT00010001306	KAT8	4	11	0.363636	86	3674	4955	5462	143	4902	3158	4123	5212	3718	88
ENSGALG00010000617	ENSGALT00010001310		2	2	1	181	204
ENSGALG00010000619	ENSGALT00010001311		1	2	0.5	533	54
ENSGALG00010000622	ENSGALT00010001314		8	8	1	2030	190	531	112	504	1140	1499	17612
ENSGALG00010000623	ENSGALT00010001320		1	1	1	8156
ENSGALG00010000621	ENSGALT00010001321	UPP1	2	8	0.25	723	11020	2742	472	1049	769	1302	656
ENSGALG00010000624	ENSGALT00010001322		1	1	1	17594
ENSGALG00010000627	ENSGALT00010001324		1	1	1	1338
ENSGALG00010000626	ENSGALT00010001325	ABCA13	33	51	0.647059	3179	819	8284	2965	2566	1741	2151	1128	1349	5792	1631	951	1215	1325	2567	1626	3244	546	6853	3990	2007	769	1202	2350	1675	1433	1620	1492	1644	1903	794	415	22297	1854	2043	1598	352	7448	11306	581	3908	1375	1421	370	989	10282	9585	1668	2641	11686	1274
ENSGALG00010000628	ENSGALT00010001326		2	2	1	56384	232077
ENSGALG00010000630	ENSGALT00010001329		1	1	1	60
ENSGALG00010000632	ENSGALT00010001330		1	1	1	4005
ENSGALG00010000633	ENSGALT00010001331	VWC2	3	4	0.75	366	6860	44474	4566
ENSGALG00010000631	ENSGALT00010001332		3	6	0.5	655	120	696	195	48	397
ENSGALG00010000634	ENSGALT00010001334		2	5	0.4	7603	12249	5634	4311	1804
ENSGALG00010000636	ENSGALT00010001335		1	2	0.5	2262	288
ENSGALG00010000637	ENSGALT00010001337		1	1	1	590
ENSGALG00010000638	ENSGALT00010001340		1	1	1	2488
ENSGALG00010000640	ENSGALT00010001344		1	1	1	17863
ENSGALG00010000641	ENSGALT00010001345		1	10	0.1	14949	5009	1393	2417	5839	3058	2664	2478	1436	1458
ENSGALG00010000642	ENSGALT00010001350	ZPBP1	3	7	0.428571	4405	2100	5567	2439	2452	1427	3605
ENSGALG00010000643	ENSGALT00010001351	VKORC1	1	2	0.5	3195	3078
ENSGALG00010000644	ENSGALT00010001352	SPATA48	8	9	0.888889	1463	6057	1478	708	473	873	546	11094	3421
ENSGALG00010000645	ENSGALT00010001353		1	1	1	79
ENSGALG00010000646	ENSGALT00010001355		1	2	0.5	1018	247
ENSGALG00010000647	ENSGALT00010001357		2	2	1	6390	46068
ENSGALG00010000648	ENSGALT00010001358		1	1	1	3790
ENSGALG00010000649	ENSGALT00010001360	PAPD7	1	11	0.0909091	13397	1387	880	1414	833	966	6721	5077	272	7940	12234
ENSGALG00010000652	ENSGALT00010001366	SRD5A1	3	5	0.6	1945	1291	5882	1553	2289
ENSGALG00010000650	ENSGALT00010001367	BCKDK	1	10	0.1	4497	3554	1571	1554	2695	1087	85	3812	1603	1585
ENSGALG00010000654	ENSGALT00010001372		1	1	1	87
ENSGALG00010000653	ENSGALT00010001374	NSUN2	9	18	0.5	68	81	103	923	833	772	350	1121	2281	1962	602	957	509	420	797	225	968	858
ENSGALG00010000655	ENSGALT00010001376		1	1	1	27685
ENSGALG00010000661	ENSGALT00010001385		NA	0	NA
ENSGALG00010000660	ENSGALT00010001390		6	6	1	2150	2777	3600	1558	954	3846
ENSGALG00010000659	ENSGALT00010001393		5	9	0.555556	1020	518	761	355	9739	518	761	361	562
ENSGALG00010000665	ENSGALT00010001397		1	1	1	858
ENSGALG00010000670	ENSGALT00010001402		1	1	1	112
ENSGALG00010000675	ENSGALT00010001413		1	1	1	857
ENSGALG00010000674	ENSGALT00010001417	GRB10	5	18	0.277778	9307	979	21060	22606	26768	2780	26149	5425	2780	3485	629	1659	3250	651	868	990	3898	872
ENSGALG00010000678	ENSGALT00010001423		1	2	0.5	858	278
ENSGALG00010000679	ENSGALT00010001424		1	1	1	23470
ENSGALG00010000680	ENSGALT00010001425		1	1	1	168
ENSGALG00010000681	ENSGALT00010001426		2	3	0.666667	433	2676	109
ENSGALG00010000682	ENSGALT00010001427		1	1	1	205
ENSGALG00010000683	ENSGALT00010001428		1	1	1	205
ENSGALG00010000684	ENSGALT00010001433	COBL	1	14	0.0714286	41621	6093	711	4094	3274	21165	22142	2888	21894	12275	1233	625	2148	4953
ENSGALG00010000686	ENSGALT00010001444		1	3	0.333333	114568	936	106
ENSGALG00010000685	ENSGALT00010001448		5	14	0.357143	5122	1805	4185	971	5488	5035	3813	2347	1273	3506	2843	2635	1424	1269
ENSGALG00010000687	ENSGALT00010001450	IKZF1	3	7	0.428571	11705	7440	30567	5589	2222	5635	4272
ENSGALG00010000688	ENSGALT00010001451		8	14	0.571429	111	2208	1896	1262	1744	96	786	2510	2245	2112	1800	2173	2180	112
ENSGALG00010000689	ENSGALT00010001453		NA	0	NA
ENSGALG00010000695	ENSGALT00010001480	FIGNL1	1	1	1	1722
ENSGALG00010000702	ENSGALT00010001486	DDC	13	14	0.928571	200	5517	5575	689	3689	2901	5566	2550	1767	5376	4165	697	6834	4088
ENSGALG00010000705	ENSGALT00010001491		3	5	0.6	100	471	761	360	561
ENSGALG00010000704	ENSGALT00010001500		4	6	0.666667	1929	6274	190	13496	606	112
ENSGALG00010000708	ENSGALT00010001507		1	1	1	68937
ENSGALG00010000709	ENSGALT00010001509		1	1	1	882
ENSGALG00010000711	ENSGALT00010001519	SPRY2	2	3	0.666667	3472	6043	1162
ENSGALG00010000713	ENSGALT00010001520		1	1	1	2948
ENSGALG00010000715	ENSGALT00010001523	PCDH20	1	1	1	391
ENSGALG00010000716	ENSGALT00010001526		2	3	0.666667	38	773	400
ENSGALG00010000714	ENSGALT00010001527	FBXL7	2	4	0.5	37225	122630	4727	52
ENSGALG00010000717	ENSGALT00010001536	NDFIP2	2	8	0.25	53	19981	1375	6990	7014	2697	2094	2046
ENSGALG00010000720	ENSGALT00010001541	RBM26	1	21	0.047619	10872	489	858	537	1869	1219	1211	341	930	743	1427	2334	876	2906	2056	1376	5010	1776	1112	3527	2813
ENSGALG00010000721	ENSGALT00010001544		1	2	0.5	928	109
ENSGALG00010000725	ENSGALT00010001549		1	1	1	112
ENSGALG00010000724	ENSGALT00010001551	OBI1	5	5	1	7601	3368	1680	3058	8076
ENSGALG00010000726	ENSGALT00010001554	POU4F1	1	1	1	639
ENSGALG00010000727	ENSGALT00010001555		2	3	0.666667	190	45775	106
ENSGALG00010000722	ENSGALT00010001557	ANKH	1	11	0.0909091	55171	7658	1090	2464	597	1174	3973	15042	867	579	1217
ENSGALG00010000729	ENSGALT00010001558	EDNRB	1	6	0.166667	8506	164	335	962	568	1570
ENSGALG00010000728	ENSGALT00010001563	OTULIN	1	5	0.2	2936	1256	1155	1090	1272
ENSGALG00010000731	ENSGALT00010001564		2	3	0.666667	190	475	79
ENSGALG00010000733	ENSGALT00010001566		2	3	0.666667	190	610	109
ENSGALG00010000734	ENSGALT00010001569	SLAIN1	2	6	0.333333	3230	30806	2978	10248	1653	3170
ENSGALG00010000737	ENSGALT00010001572		2	3	0.666667	190	612	109
ENSGALG00010000741	ENSGALT00010001587	FAM105A	1	7	0.142857	11331	118	99	2718	839	2835	856
ENSGALG00010000753	ENSGALT00010001619	TRIO	1	56	0.0178571	62499	5764	3146	641	2561	12256	3326	3211	8614	5087	9501	907	6746	1326	3636	1230	903	1386	4542	2697	2135	124	536	735	700	470	1922	2046	1851	3267	2119	611	8181	32748	1325	4347	1978	713	709	585	2000	551	633	224	1044	1051	826	4099	802	357	870	2559	145	637	681	725
ENSGALG00010000757	ENSGALT00010001628		10	17	0.588235	6883	4228	655	331	5245	1854	3747	2005	870	12494	1164	1474	1377	2284	1274	1732	754
ENSGALG00010000760	ENSGALT00010001632	CDH10	1	12	0.0833333	32042	8556	21078	6654	568	4916	2630	3268	2955	6724	1875	800
ENSGALG00010000762	ENSGALT00010001641		1	1	1	58572
ENSGALG00010000768	ENSGALT00010001659		3	4	0.75	5493	8404	18828	423
ENSGALG00010000770	ENSGALT00010001661	CDH12	1	12	0.0833333	144506	60909	32041	51479	4467	18888	7492	18303	7659	1218	3870	5273
ENSGALG00010000777	ENSGALT00010001705	MYCBP2	1	83	0.0120482	28394	7768	1101	4018	208	243	3753	5899	1131	768	522	1641	696	772	1884	3747	10530	6619	430	6185	2119	374	2538	636	97	1555	943	94	486	4119	604	803	1632	943	694	1448	1120	857	1199	1335	576	1443	3652	1201	292	1779	2571	370	798	4693	766	8550	908	1835	4689	9128	1188	550	1123	625	770	342	419	572	754	815	2108	134	780	790	743	277	2804	1520	4855	2396	236	479	508	998	8698	192	1161
ENSGALG00010000783	ENSGALT00010001710	DAP	2	4	0.5	7064	32766	1648	8657
ENSGALG00010000784	ENSGALT00010001711	FBXL3	5	5	1	1891	3194	2582	1501	51917
ENSGALG00010000786	ENSGALT00010001713	ANKRD33B	1	3	0.333333	26266	4729	5271
ENSGALG00010000785	ENSGALT00010001714	CLN5	3	3	1	1711	981	4129
ENSGALG00010000787	ENSGALT00010001715	SNRNP48	4	8	0.5	101	346	578	1406	890	360	250	437
ENSGALG00010000788	ENSGALT00010001717	GATD3AL1	3	4	0.75	250	575	1622	1237
ENSGALG00010000789	ENSGALT00010001723	ROPN1L	4	5	0.8	703	697	174	2841	1613
ENSGALG00010000790	ENSGALT00010001728	MARCH6	4	27	0.148148	2753	413	816	6867	4167	1200	1286	301	2438	1101	2502	618	1152	113	622	986	316	681	1510	1202	1119	1044	173	1332	685	2072	207
ENSGALG00010000791	ENSGALT00010001735	ACOD1	2	5	0.4	1513	2239	1103	1187	346
ENSGALG00010000792	ENSGALT00010001736		1	5	0.2	3426	624	1803	416	1898
ENSGALG00010000794	ENSGALT00010001739		3	5	0.6	442	45	4720	745	1911
ENSGALG00010000793	ENSGALT00010001740		1	1	1	290
ENSGALG00010000795	ENSGALT00010001741		2	2	1	777	1377
ENSGALG00010000796	ENSGALT00010001742		1	1	1	498
ENSGALG00010000797	ENSGALT00010001743		1	6	0.166667	1189	1157	775	943	412	887
ENSGALG00010000798	ENSGALT00010001747		2	6	0.333333	112071	120251	86871	870	21780	3792
ENSGALG00010000799	ENSGALT00010001750	CTNND2	3	13	0.230769	214	20934	67180	22440	15595	32993	3302	7123	10243	26373	3291	20580	13339
ENSGALG00010000800	ENSGALT00010001758	LMO7	1	32	0.03125	33153	3552	19912	28240	397	474	1188	473	326	186	446	1531	2680	1118	1277	590	3166	4364	1452	629	2920	297	1750	1404	2012	316	1898	1156	900	1319	1161	2354
ENSGALG00010000802	ENSGALT00010001761	SEMA5A	2	23	0.0869565	7054	74537	19676	23918	12772	44368	6056	481	12343	1784	3640	21363	12809	6023	1758	7897	34940	5898	10215	4848	3445	2933	1362
ENSGALG00010000803	ENSGALT00010001763	MTRR	2	15	0.133333	2366	2612	1911	989	1218	1140	2252	1657	1830	1340	2259	1296	95	955	74
ENSGALG00010000804	ENSGALT00010001765		2	2	1	513	3119
ENSGALG00010000805	ENSGALT00010001766	FASTKD3	7	7	1	115	1216	610	147	563	974	1227
ENSGALG00010000806	ENSGALT00010001769	C5orf49	2	2	1	2619	15357
ENSGALG00010000808	ENSGALT00010001775	ADCY2	2	24	0.0833333	16339	45889	32652	33740	1291	1010	5415	360	326	1333	2596	4307	3313	6624	10868	7993	4764	1120	5355	6617	1548	2045	3386	960
ENSGALG00010000809	ENSGALT00010001776		1	1	1	179
ENSGALG00010000810	ENSGALT00010001779	UCHL3	6	9	0.666667	179	7072	1958	361	873	17418	7529	2427	1424
ENSGALG00010000811	ENSGALT00010001785		2	2	1	473	743
ENSGALG00010000812	ENSGALT00010001788		5	6	0.833333	575	850	166	562	1673	847
ENSGALG00010000814	ENSGALT00010001794	CDH18	1	13	0.0769231	67123	20573	38002	8217	51627	7601	7873	13037	7185	5951	4428	15885	1560
ENSGALG00010000816	ENSGALT00010001804	TBC1D4	1	19	0.0526316	61382	1172	4285	2162	1888	830	587	3573	1023	1994	7730	337	4192	978	456	2217	3127	1433	1980
ENSGALG00010000818	ENSGALT00010001810	KLF12	1	7	0.142857	73387	26599	62742	18818	12830	41127	16909
ENSGALG00010000820	ENSGALT00010001814	KLF5	3	3	1	1364	1055	13179
ENSGALG00010000822	ENSGALT00010001818	BASP1	1	1	1	5470
ENSGALG00010000823	ENSGALT00010001825	PIBF1	10	17	0.588235	666	716	1558	5253	10075	1995	948	4577	3648	36049	8306	2336	3801	5664	7161	18695	2196
ENSGALG00010000843	ENSGALT00010001859	DIS3	19	19	1	1398	745	112	1492	868	848	1738	1269	808	193	95	553	434	890	1382	859	478	387	3387
ENSGALG00010000859	ENSGALT00010001888	BORA	3	12	0.25	112	695	3646	1592	2535	714	1156	1216	1215	212	1376	1659
ENSGALG00010000864	ENSGALT00010001894	MZT1	1	2	0.5	2979	873
ENSGALG00010000870	ENSGALT00010001903	DACH1	1	10	0.1	152944	39351	50858	13135	2077	51088	14674	3899	470	35588
ENSGALG00010000876	ENSGALT00010001911	KLHL1	1	10	0.1	69777	15345	16529	42419	18499	20549	13554	9683	3720	1136
ENSGALG00010000901	ENSGALT00010001977	PCDH9	2	4	0.5	1215	314855	138745	244973
ENSGALG00010001066	ENSGALT00010002350	SLC33A1	1	6	0.166667	3702	612	933	721	1633	1232
ENSGALG00010001070	ENSGALT00010002366	C3orf33	2	4	0.5	371	1608	473	547
ENSGALG00010001082	ENSGALT00010002400	P2RY1	1	1	1	125
ENSGALG00010001104	ENSGALT00010002503	MBNL1	1	9	0.111111	9131	1630	4918	886	987	3519	695	2931	971
ENSGALG00010001111	ENSGALT00010002523	SUCNR1	1	1	1	1401
ENSGALG00010001112	ENSGALT00010002527	TSC22D2	1	4	0.25	10765	3339	5603	1038
ENSGALG00010001113	ENSGALT00010002531	IGSF10	1	5	0.2	1349	867	499	627	716
ENSGALG00010001114	ENSGALT00010002532	MED12L	15	43	0.348837	3149	1353	1359	2898	729	402	823	491	569	5967	1000	2353	1072	976	45101	420	1125	518	457	1577	1960	842	751	1321	1571	510	940	122	312	1451	1241	876	370	458	1270	925	1201	2322	310	484	417	2303	309
ENSGALG00010001115	ENSGALT00010002535	PFN2	3	3	1	682	150	1673
ENSGALG00010001116	ENSGALT00010002537	RNF13	8	10	0.8	4799	3830	2134	2723	3472	149	2708	5568	660	186
ENSGALG00010001117	ENSGALT00010002541	P2RY13	NA	0	NA
ENSGALG00010001118	ENSGALT00010002542	P2RY12	1	2	0.5	1284	355
ENSGALG00010001119	ENSGALT00010002543	COMMD2	3	4	0.75	149	344	1152	524
ENSGALG00010001120	ENSGALT00010002545	GPR87	2	3	0.666667	108	7455	556
ENSGALG00010001121	ENSGALT00010002546	WWTR1	1	5	0.2	18800	14740	4599	515	218
ENSGALG00010001122	ENSGALT00010002554	P2RY14	1	2	0.5	2428	1743
ENSGALG00010001123	ENSGALT00010002555	CP	12	18	0.666667	180	1419	462	597	1102	249	572	121	543	1055	988	1568	375	1186	279	609	190	1035
ENSGALG00010001124	ENSGALT00010002556	GPR171	2	2	1	92	1269
ENSGALG00010001125	ENSGALT00010002557	CLRN1	1	2	0.5	2703	280
ENSGALG00010001126	ENSGALT00010002560	MINDY4B	8	11	0.727273	257	738	704	569	412	439	323	1077	194	462	164
ENSGALG00010001127	ENSGALT00010002561	SIAH2	1	1	1	2899
ENSGALG00010001128	ENSGALT00010002562	ERICH6	3	10	0.3	952	90	1169	82	892	559	136	850	507	154
ENSGALG00010001129	ENSGALT00010002563	TM4SF4	2	4	0.5	261	1858	1002	281
ENSGALG00010001130	ENSGALT00010002564		1	1	1	337
ENSGALG00010001131	ENSGALT00010002565	HPS3	17	18	0.944444	417	1331	2829	1072	210	1652	1209	194	326	585	1697	928	874	354	1227	1187	9855	7588
ENSGALG00010001132	ENSGALT00010002567	SELENOT	3	5	0.6	224	980	1393	1024	592
ENSGALG00010001133	ENSGALT00010002568	EIF2A	6	13	0.461538	366	455	765	887	355	1650	140	876	1495	411	816	1068	736
ENSGALG00010001134	ENSGALT00010002571		1	4	0.25	2494	510	599	898
ENSGALG00010001135	ENSGALT00010002572	GYG1	4	6	0.666667	2399	1600	361	3998	3296	887
ENSGALG00010001136	ENSGALT00010002576	SERP1	2	2	1	77	904
ENSGALG00010001137	ENSGALT00010002577	OTOL1	1	2	0.5	268	36
ENSGALG00010001138	ENSGALT00010002582	SPTSSB	1	1	1	6857
ENSGALG00010001139	ENSGALT00010002583		5	5	1	428	489	537	200	607
ENSGALG00010001140	ENSGALT00010002587	NMD3	2	14	0.142857	84	1469	270	263	538	153	302	298	584	470	901	546	855	400
ENSGALG00010001141	ENSGALT00010002594	MTAP	1	7	0.142857	26266	4993	1718	9002	3105	1374	5316
ENSGALG00010001142	ENSGALT00010002598	PPM1L	1	3	0.333333	61141	14995	3648
ENSGALG00010001143	ENSGALT00010002601	CDKN2A	1	1	1	8406
ENSGALG00010001144	ENSGALT00010002602	CDKN2B	1	1	1	1514
ENSGALG00010001145	ENSGALT00010002603	TRIM36	3	10	0.3	938	3249	4111	2791	1613	1627	648	547	266	1181
ENSGALG00010001146	ENSGALT00010002605	FAM69C	1	3	0.333333	4623	3290	715
ENSGALG00010001147	ENSGALT00010002606	PGGT1B	3	8	0.375	5720	7351	8544	2520	2120	1067	1825	3611
ENSGALG00010001148	ENSGALT00010002608	C18orf63	10	12	0.833333	659	492	1376	1353	970	1286	800	99	542	1385	1203	1240
ENSGALG00010001149	ENSGALT00010002611	CIDEA	5	5	1	513	2729	203	1839	2851
ENSGALG00010001150	ENSGALT00010002618		1	1	1	2985
ENSGALG00010001151	ENSGALT00010002619	CCDC112	2	6	0.333333	801	2185	1803	1307	542	817
ENSGALG00010001152	ENSGALT00010002627	FEM1C	2	2	1	270	11353
ENSGALG00010001153	ENSGALT00010002629	TSHZ1	1	1	1	49136
ENSGALG00010001154	ENSGALT00010002630	PTGR3	1	1	1	4015
ENSGALG00010001155	ENSGALT00010002632	CYB5A	1	4	0.25	5623	1828	1521	709
ENSGALG00010001156	ENSGALT00010002637	ALDH7A1	7	17	0.411765	137	212	1446	1660	594	596	2762	683	966	2633	695	283	1274	414	157	944	622
ENSGALG00010001157	ENSGALT00010002638	TIMM21	4	5	0.8	984	97	1221	1527	96
ENSGALG00010001158	ENSGALT00010002639	FRMPD1	1	14	0.0714286	8497	280	1046	133	1265	3623	2680	634	282	1224	401	450	1239	1269
ENSGALG00010001159	ENSGALT00010002640	RTTN	34	48	0.708333	352	1382	1711	809	1267	492	1103	2868	4480	2152	1298	1155	1945	1232	304	2599	240	1163	1624	1728	266	1308	339	2708	2359	1149	1132	752	1783	614	385	2867	1856	6676	748	1025	618	164	487	3382	2466	2846	1900	1496	983	1164	339	1777
ENSGALG00010001161	ENSGALT00010002645	B3GALNT1	1	2	0.5	1713	101
ENSGALG00010001160	ENSGALT00010002646	TRMT10B	5	6	0.833333	91	96	334	798	3096	400
ENSGALG00010001163	ENSGALT00010002654	ARL14	1	3	0.333333	6853	5198	2924
ENSGALG00010001162	ENSGALT00010002656		3	7	0.428571	3817	2401	15771	7226	533	112	1216
ENSGALG00010001164	ENSGALT00010002657	KPNA4	1	13	0.0769231	8251	1361	100	1717	1225	87	549	244	1322	985	605	1104	1914
ENSGALG00010001165	ENSGALT00010002661		4	5	0.8	999	1424	795	1578	397
ENSGALG00010001166	ENSGALT00010002663	TRIM59	1	1	1	4306
ENSGALG00010001167	ENSGALT00010002673	SMC4	5	23	0.217391	1620	1129	590	1651	11647	1035	448	999	278	821	458	940	311	94	1500	144	341	909	478	1101	619	598	1322
ENSGALG00010001168	ENSGALT00010002679	DOK6	1	8	0.125	97705	19802	31105	6644	24959	20532	44718	90
ENSGALG00010001169	ENSGALT00010002685		2	2	1	978	2097
ENSGALG00010001170	ENSGALT00010002694	DCAF10	1	5	0.2	4447	319	743	1133	2601
ENSGALG00010001171	ENSGALT00010002695	POLR1E	11	11	1	96	638	2109	752	390	1876	484	790	832	867	2198
ENSGALG00010001172	ENSGALT00010002697	TMEM200C	1	1	1	729
ENSGALG00010001173	ENSGALT00010002704	IFT80	8	20	0.4	1696	300	7089	2790	5179	566	997	7477	2017	101	513	1206	2850	772	179	629	1475	99	1117	2760
ENSGALG00010001174	ENSGALT00010002708		4	14	0.285714	90	456	496	925	91	112	326	74	658	287	160	121	391	596
ENSGALG00010001175	ENSGALT00010002711		2	7	0.285714	104	9284	5195	2766	1561	2727	4414
ENSGALG00010001176	ENSGALT00010002714	IL12A	1	4	0.25	805	102	87	195
ENSGALG00010001177	ENSGALT00010002716	SEH1L	8	8	1	1619	744	1382	959	1391	297	697	1839
ENSGALG00010001178	ENSGALT00010002717	ZBTB5	1	1	1	39
ENSGALG00010001179	ENSGALT00010002723	GRHPR	8	8	1	108	93	319	556	556	665	334	1456
ENSGALG00010001180	ENSGALT00010002727	SPIRE1	2	15	0.133333	10494	43000	22876	8994	687	6684	377	11756	5080	818	6072	1878	951	102	412
ENSGALG00010001181	ENSGALT00010002733	MFSD1	15	16	0.9375	95	426	296	414	547	441	704	631	947	498	296	280	494	688	1939	254
ENSGALG00010001182	ENSGALT00010002734	ZCCHC7	3	9	0.333333	1078	1781	62044	1166	1669	10915	16141	4297	425
ENSGALG00010001183	ENSGALT00010002737	RARRES1	1	5	0.2	4002	860	694	686	93
ENSGALG00010001184	ENSGALT00010002738		5	5	1	428	489	528	200	603
ENSGALG00010001185	ENSGALT00010002741	PTPN2	7	9	0.777778	2579	6894	731	1185	6653	1131	7157	998	4497
ENSGALG00010001186	ENSGALT00010002742		1	4	0.25	84637	26864	42604	573
ENSGALG00010001188	ENSGALT00010002745	PSMG2	5	5	1	1123	807	786	1092	1473
ENSGALG00010001187	ENSGALT00010002747	GFM1	13	17	0.764706	250	844	216	716	580	2946	427	386	656	624	391	566	4695	1030	669	400	737
ENSGALG00010001189	ENSGALT00010002748		1	1	1	606
ENSGALG00010001190	ENSGALT00010002749	LXN	4	5	0.8	418	359	561	1445	415
ENSGALG00010001191	ENSGALT00010002750	TOMM5	1	1	1	212
ENSGALG00010001192	ENSGALT00010002751	MLF1	1	8	0.125	4580	2723	1364	428	1079	576	893	92
ENSGALG00010001193	ENSGALT00010002753	PRELID3A	5	5	1	1310	331	789	90	5662
ENSGALG00010001195	ENSGALT00010002757	ZNF608	2	9	0.222222	965	36686	34257	501	1779	573	884	1238	27179
ENSGALG00010001194	ENSGALT00010002758	POT1	9	21	0.428571	781	126	5582	3654	1430	4023	818	1225	9768	5112	2980	8119	664	1002	444	4226	2538	2265	444	2271	1022
ENSGALG00010001196	ENSGALT00010002763	LSMEM1	3	4	0.75	690	1604	1851	1792
ENSGALG00010001197	ENSGALT00010002766	CEP76	5	11	0.454545	413	647	387	664	3508	683	839	2203	1175	1139	494
ENSGALG00010001199	ENSGALT00010002768	AFG3L2	1	16	0.0625	3898	468	711	850	2487	1571	1601	563	3177	720	136	1048	531	874	954	929
ENSGALG00010001198	ENSGALT00010002769	IFRD1	8	11	0.727273	195	904	401	284	1267	96	100	1539	960	678	548
ENSGALG00010001200	ENSGALT00010002773	CTTNBP2	2	22	0.0909091	10097	20162	4800	6072	4859	1548	1069	2529	2016	961	411	956	83	2112	282	2620	3559	222	1348	808	1758	1606
ENSGALG00010001201	ENSGALT00010002775	TUBB6	3	3	1	370	1212	4459
ENSGALG00010001203	ENSGALT00010002778	TMX3	13	15	0.866667	252	3266	1157	2146	1410	988	224	1877	606	865	885	337	4422	2159	1379
ENSGALG00010001202	ENSGALT00010002780	CFTR	1	25	0.04	11651	880	6453	892	1574	373	2406	2008	543	3493	10053	2644	822	1374	4910	1094	4331	1112	1341	7852	1760	7151	3084	844	424
ENSGALG00010001204	ENSGALT00010002785	SNX2	2	14	0.142857	7142	10191	1169	208	99	2307	2283	1190	226	1785	801	2668	107	967
ENSGALG00010001205	ENSGALT00010002786	CEP192	40	43	0.930233	667	1492	914	1188	1321	311	2494	254	340	2197	75	862	1455	1370	120	770	1552	599	502	682	930	189	546	127	2748	675	1309	2392	511	178	1495	1817	466	363	2961	1160	1314	874	1369	3811	869	483	3571
ENSGALG00010001207	ENSGALT00010002788	ASZ1	5	13	0.384615	189	1176	4519	3557	5531	278	2469	3302	278	4107	5186	428	2341
ENSGALG00010001208	ENSGALT00010002790	MOV10L1	2	26	0.0769231	1804	5094	393	832	2173	635	127	1789	681	835	625	347	730	488	2992	887	448	364	771	465	962	823	629	2272	450	536
ENSGALG00010001210	ENSGALT00010002794	PANX2	2	4	0.5	273	15150	1756	194
ENSGALG00010001209	ENSGALT00010002796	CDH7	2	11	0.181818	8613	28965	7395	2765	1245	8352	3953	1816	2507	2585	6436
ENSGALG00010001211	ENSGALT00010002797		1	1	1	368
ENSGALG00010001212	ENSGALT00010002800	PAX5	5	10	0.5	3503	4011	4445	1159	25977	16334	3577	23603	16093	5958
ENSGALG00010001213	ENSGALT00010002805	PPIC	3	5	0.6	1550	433	1595	912	818
ENSGALG00010001214	ENSGALT00010002810	TES	1	6	0.166667	12121	7672	1133	1380	531	637
ENSGALG00010001206	ENSGALT00010002814	RSRC1	4	12	0.333333	5071	2227	21452	27051	11939	3454	4170	21262	13037	912	581	1743
ENSGALG00010001215	ENSGALT00010002816	PRDM6	3	7	0.428571	428	8070	37937	3539	3023	8611	6077
ENSGALG00010001216	ENSGALT00010002817	SHOX2	2	4	0.5	669	1869	90	575
ENSGALG00010001217	ENSGALT00010002818		1	2	0.5	826	414
ENSGALG00010001219	ENSGALT00010002820	TFEC	2	8	0.25	37479	54033	2090	16680	844	4116	6945	936
ENSGALG00010001220	ENSGALT00010002822	PLXNB2	2	38	0.0526316	8219	67894	59346	38233	1650	876	3769	2174	1750	2242	606	468	4544	1162	4261	1083	3554	11870	639	1594	1687	472	380	1014	2216	948	777	112	2668	1059	827	6445	1623	578	525	724	1926	3435
ENSGALG00010001221	ENSGALT00010002823	GRAMD2B	1	13	0.0769231	15124	1679	294	640	3974	895	121	672	1204	187	382	1773	1878
ENSGALG00010001222	ENSGALT00010002827	ZNF800	2	7	0.285714	18857	22642	6392	2148	3552	2702	1417
ENSGALG00010001218	ENSGALT00010002828		9	9	1	1391	824	99	347	1284	846	917	4535	5479
ENSGALG00010001223	ENSGALT00010002829	GRM8	3	10	0.3	5875	59815	83579	1539	1601	57046	57252	17890	30875	4434
ENSGALG00010001224	ENSGALT00010002830	DNAJB9	1	2	0.5	2176	2082
ENSGALG00010001225	ENSGALT00010002834	SOCS6	1	1	1	776
ENSGALG00010001227	ENSGALT00010002842		1	12	0.0833333	2476	299	932	448	226	929	965	107	1469	979	311	940
ENSGALG00010001226	ENSGALT00010002843	VEPH1	4	14	0.285714	5869	1663	3216	11831	1506	4374	3994	748	3793	1540	4720	4953	427	2368
ENSGALG00010001228	ENSGALT00010002844	THAP5	1	4	0.25	3745	835	1422	269
ENSGALG00010001229	ENSGALT00010002846	ZNF407	3	8	0.375	26562	5794	100420	63497	4490	8483	26621	94549
ENSGALG00010001230	ENSGALT00010002847	PTX3	2	2	1	358	2966
ENSGALG00010001231	ENSGALT00010002849	CNDP1	2	12	0.166667	1142	3519	574	1333	1819	1187	1380	572	1433	169	394	1182
ENSGALG00010001232	ENSGALT00010002855	TSPAN12	4	7	0.571429	2107	13149	615	15872	4306	3140	5310
ENSGALG00010001233	ENSGALT00010002856	CNDP2	4	12	0.333333	1623	997	541	2368	1357	886	490	530	1824	511	596	374
ENSGALG00010001234	ENSGALT00010002857	AASS	12	22	0.545455	852	604	670	95	2096	101	158	1270	151	514	91	4019	2710	603	1710	422	1306	2479	2089	186	322	1339
ENSGALG00010001235	ENSGALT00010002858	CCDC102B	4	5	0.8	16314	1097	3652	24066	14611
ENSGALG00010001236	ENSGALT00010002859		2	2	1	73	611
ENSGALG00010001237	ENSGALT00010002864	MELK	12	17	0.705882	509	275	456	557	2026	1060	1124	1497	562	856	1316	4704	718	1658	446	1614	644
ENSGALG00010001239	ENSGALT00010002868		2	3	0.666667	1785	13831	6489
ENSGALG00010001240	ENSGALT00010002870		1	2	0.5	958	786
ENSGALG00010001241	ENSGALT00010002872		2	2	1	43	3191
ENSGALG00010001238	ENSGALT00010002873	GOLIM4	2	17	0.117647	223	11193	795	796	509	1155	437	1651	1121	330	924	477	463	925	731	1708	363
ENSGALG00010001242	ENSGALT00010002877		6	6	1	837	797	1021	1056	563	1278
ENSGALG00010001245	ENSGALT00010002886	SERPINI1	1	8	0.125	15643	1841	2357	1044	3923	5619	1199	1312
ENSGALG00010001248	ENSGALT00010002892	PTPRZ1	1	30	0.0333333	36371	32668	2417	1123	262	2706	443	6004	759	6562	2694	3664	7660	3111	2195	164	2484	750	1221	2015	721	1527	993	873	314	1006	238	275	569	715
ENSGALG00010001250	ENSGALT00010002893		NA	0	NA
ENSGALG00010001249	ENSGALT00010002894	PDCD10	1	7	0.142857	6000	738	1124	572	350	300	1158
ENSGALG00010001252	ENSGALT00010002900	SNCAIP	1	12	0.0833333	15514	13506	5203	10551	1595	6647	4474	2228	5041	2498	1718	3631
ENSGALG00010001251	ENSGALT00010002901	ZNF277	1	11	0.0909091	20699	2727	1961	12398	1353	3934	5855	1059	825	595	843
ENSGALG00010001254	ENSGALT00010002904	NETO1	4	9	0.444444	3470	1561	8022	23347	106	12012	12054	2269	2444
ENSGALG00010001258	ENSGALT00010002908		1	7	0.142857	1512	296	182	605	105	486	503
ENSGALG00010001259	ENSGALT00010002909		1	1	1	94566
ENSGALG00010001253	ENSGALT00010002911		5	17	0.294118	87	1215	790	306	1798	143	1489	465	734	525	209	259	189	882	600	1039	886
ENSGALG00010001260	ENSGALT00010002912		2	5	0.4	513	1361	188	590	89
ENSGALG00010001264	ENSGALT00010002920	FAM3C	4	8	0.5	2496	1046	187	5180	1373	400	1806	991
ENSGALG00010001266	ENSGALT00010002921		1	1	1	84
ENSGALG00010001267	ENSGALT00010002925	BCHE	1	4	0.25	20131	19183	5247	7682
ENSGALG00010001268	ENSGALT00010002931	CBLN2	2	3	0.666667	706	1876	275
ENSGALG00010001272	ENSGALT00010002937		1	2	0.5	597	108
ENSGALG00010001275	ENSGALT00010002939		1	1	1	22737
ENSGALG00010001274	ENSGALT00010002942	DLGAP1	3	12	0.25	78890	70732	101177	13573	30297	2226	63772	2368	7767	8084	2340	2809
ENSGALG00010001276	ENSGALT00010002945		1	1	1	52382
ENSGALG00010001278	ENSGALT00010002951		1	2	0.5	908	188
ENSGALG00010001280	ENSGALT00010002956		1	1	1	1010
ENSGALG00010001279	ENSGALT00010002958	LPIN2	1	20	0.05	11759	2528	1564	3658	2161	811	241	494	850	342	98	609	1130	916	480	1523	836	587	341	3462
ENSGALG00010001282	ENSGALT00010002962		1	1	1	1030
ENSGALG00010001281	ENSGALT00010002963	LRRN3	1	2	0.5	31479	2160
ENSGALG00010001273	ENSGALT00010002972		2	43	0.0465116	1033	3525	89	664	1973	808	688	680	753	164	591	863	1109	379	695	684	579	882	632	386	2617	504	345	957	874	645	808	111	81	285	111	305	249	489	949	3312	451	91	1390	1091	103	862	121
ENSGALG00010001284	ENSGALT00010002973		1	1	1	699
ENSGALG00010001287	ENSGALT00010002976	PLPP4	6	7	0.857143	66	16184	5169	2556	1461	17411	1356
ENSGALG00010001286	ENSGALT00010002977	SRFBP1	3	8	0.375	13615	935	17650	14906	470	428	865	184
ENSGALG00010001290	ENSGALT00010002979		1	1	1	1058
ENSGALG00010001288	ENSGALT00010002980	TGIF1	2	2	1	40	1372
ENSGALG00010001292	ENSGALT00010002988	LOX	3	6	0.5	174	1062	2343	2257	145	1440
ENSGALG00010001293	ENSGALT00010002989		1	1	1	906
ENSGALG00010001296	ENSGALT00010003002		1	1	1	904
ENSGALG00010001297	ENSGALT00010003003	MYL12A	1	3	0.333333	5051	173	1013
ENSGALG00010001299	ENSGALT00010003004		1	1	1	13981
ENSGALG00010001298	ENSGALT00010003009	DOCK4	1	53	0.0188679	80606	705	2298	1888	3708	4351	1648	20463	586	1849	1511	15199	14346	1068	2162	1797	6209	139	90	662	876	1451	8506	2167	4292	8539	6987	786	609	2618	1528	5482	164	1525	3385	2212	1061	1161	1949	629	1271	1614	3242	1763	893	266	510	253	1065	2062	3897	877	3063
ENSGALG00010001303	ENSGALT00010003015		1	1	1	1018
ENSGALG00010001305	ENSGALT00010003019	WNT16	2	2	1	1671	7020
ENSGALG00010001306	ENSGALT00010003024	CEP120	18	21	0.857143	1498	859	945	3242	266	1527	247	2077	883	804	2581	92	657	617	3852	2598	1453	8111	694	4940	201
ENSGALG00010001314	ENSGALT00010003038		1	1	1	1005
ENSGALG00010001313	ENSGALT00010003039	EMILIN2	2	7	0.285714	175	13107	2163	4504	501	5353	1055
ENSGALG00010001308	ENSGALT00010003042	MGMT	3	5	0.6	8886	10614	92520	20178	7632
ENSGALG00010001301	ENSGALT00010003049	GMPS	1	15	0.0666667	3267	2574	1556	1202	734	317	849	181	1524	1043	970	765	1548	1026	969
ENSGALG00010001321	ENSGALT00010003054	HOXA13	1	1	1	514
ENSGALG00010001320	ENSGALT00010003062	CPED1	17	23	0.73913	470	11862	18928	1791	11383	1491	12328	1623	2056	102	921	2101	2991	313	1772	1465	43286	5629	6961	259	210	1752	5672
ENSGALG00010001325	ENSGALT00010003063		1	1	1	104012
ENSGALG00010001329	ENSGALT00010003070		1	1	1	829
ENSGALG00010001334	ENSGALT00010003077	EBF3	6	15	0.4	86	217	567	2435	1515	64953	2952	5925	554	15715	5603	650	1184	412	6188
ENSGALG00010001337	ENSGALT00010003080		1	1	1	535
ENSGALG00010001336	ENSGALT00010003084	C7orf31	3	8	0.375	153	1848	7720	1577	1403	358	30	1673
ENSGALG00010001345	ENSGALT00010003095		1	1	1	109
ENSGALG00010001348	ENSGALT00010003097	NPVF	1	2	0.5	1728	859
ENSGALG00010001349	ENSGALT00010003104	ING3	2	11	0.181818	160	4029	1230	3075	2341	268	1103	332	1115	1118	1460
ENSGALG00010001347	ENSGALT00010003107	MYOM1	2	39	0.0512821	3500	7984	4478	1445	3997	774	112	1621	535	3774	1797	1599	366	1611	1022	3160	938	1623	1203	750	1030	5041	975	111	3772	832	448	296	1125	655	701	91	1487	1403	299	1596	4368	4167	1150
ENSGALG00010001353	ENSGALT00010003118	GLRX3	4	10	0.4	4168	2382	592	6199	102	2662	1660	968	82	1422
ENSGALG00010001356	ENSGALT00010003121		1	1	1	520
ENSGALG00010001358	ENSGALT00010003123	TCERG1L	4	12	0.333333	17969	527	10369	20539	8522	949	4005	4678	3929	4309	3187	934
ENSGALG00010001360	ENSGALT00010003127		1	1	1	1009
ENSGALG00010001362	ENSGALT00010003131		1	1	1	384
ENSGALG00010001333	ENSGALT00010003133	PLCH1	2	23	0.0869565	9223	16896	273	2488	2517	4937	1822	309	1323	2845	1622	2582	2070	731	329	96	476	406	734	385	1493	475	2967
ENSGALG00010001363	ENSGALT00010003141	HIBADH	4	9	0.444444	7148	4464	3615	52777	758	7075	4469	76	1142
ENSGALG00010001367	ENSGALT00010003155	IMMP2L	2	2	1	6380	38223
ENSGALG00010001364	ENSGALT00010003156	SMCHD1	1	47	0.0212766	12891	470	4759	97	1195	120	1864	746	258	724	107	461	114	289	171	145	1582	87	2135	331	994	1689	724	897	616	1607	991	719	1139	3188	2344	1495	1000	2848	306	4803	2871	168	1540	925	272	455	1272	1106	1907	602	764
ENSGALG00010001368	ENSGALT00010003157	WIPF3	3	8	0.375	10642	5577	13159	983	1316	957	637	461
ENSGALG00010001370	ENSGALT00010003161		1	1	1	2728
ENSGALG00010001369	ENSGALT00010003169	PPP2R2D	1	9	0.111111	12007	2901	1396	2486	855	1439	83	1036	141
ENSGALG00010001373	ENSGALT00010003170	IMPA2	1	7	0.142857	4740	4375	1345	2401	3366	151	808
ENSGALG00010001379	ENSGALT00010003185		1	1	1	5446
ENSGALG00010001380	ENSGALT00010003187	SCRN1	2	8	0.25	8107	9964	3966	3533	1584	3735	1445	275
ENSGALG00010001381	ENSGALT00010003192	MDFIC	3	4	0.75	668	10132	22114	12105
ENSGALG00010001382	ENSGALT00010003195	BNIP3	3	6	0.5	961	1044	1129	103	770	38
ENSGALG00010001383	ENSGALT00010003197		1	1	1	19704
ENSGALG00010001386	ENSGALT00010003202	FKBP14	3	4	0.75	733	404	2232	1538
ENSGALG00010001388	ENSGALT00010003207	MPPE1	1	9	0.111111	3479	848	305	1248	1522	811	108	901	1405
ENSGALG00010001389	ENSGALT00010003212		2	2	1	689	29383
ENSGALG00010001393	ENSGALT00010003215		1	1	1	186226
ENSGALG00010001385	ENSGALT00010003216	MME	4	23	0.173913	87	658	1392	5175	808	663	100	1020	3494	1196	2758	99	1587	919	1809	449	900	2440	722	1644	2323	365	2790
ENSGALG00010001395	ENSGALT00010003218	GNAL	5	12	0.416667	605	181	853	184	58234	42046	2236	1604	247	958	1591	5065
ENSGALG00010001396	ENSGALT00010003219		1	1	1	1058
ENSGALG00010001397	ENSGALT00010003221	KLHL7	7	10	0.7	3349	764	1096	1802	2572	1324	5269	2983	761	1550
ENSGALG00010001398	ENSGALT00010003223	WDR11	10	27	0.37037	2470	763	1337	833	839	256	1220	882	568	5073	1149	841	539	327	474	488	1738	2726	1489	950	725	214	1078	239	929	356	948
ENSGALG00010001399	ENSGALT00010003225		1	1	1	239
ENSGALG00010001400	ENSGALT00010003226	SNX24	1	5	0.2	38724	5060	25507	1650	454
ENSGALG00010001401	ENSGALT00010003228		2	3	0.666667	154	16314	7776
ENSGALG00010001403	ENSGALT00010003232		1	1	1	790
ENSGALG00010001402	ENSGALT00010003233	NUP42	6	6	1	629	1216	327	1072	1529	46615
ENSGALG00010001404	ENSGALT00010003234		1	6	0.166667	2831	327	191	641	133	357
ENSGALG00010001405	ENSGALT00010003235		1	1	1	916
ENSGALG00010001408	ENSGALT00010003237		1	1	1	1952
ENSGALG00010001409	ENSGALT00010003238	GPNMB	1	10	0.1	4314	671	1321	1081	480	1141	681	816	2364	785
ENSGALG00010001410	ENSGALT00010003242	MC2R	2	2	1	1108	7773
ENSGALG00010001413	ENSGALT00010003244		1	1	1	405
ENSGALG00010001414	ENSGALT00010003245	CCDC126	1	5	0.2	8956	524	692	504	1693
ENSGALG00010001415	ENSGALT00010003256	MC5R	1	1	1	820
ENSGALG00010001407	ENSGALT00010003262	FOXP2	3	18	0.166667	65486	58157	97100	65864	59989	1167	1474	6782	1228	9726	2189	4366	744	139	2445	1367	850	27968
ENSGALG00010001411	ENSGALT00010003263	FGFR2	2	18	0.111111	812	56307	14303	687	7276	5740	14382	2165	2329	7741	2958	561	726	3625	1233	1572	865	3457
ENSGALG00010001417	ENSGALT00010003266		1	1	1	6259
ENSGALG00010001418	ENSGALT00010003270	RNMT	8	10	0.8	769	1517	1236	1585	1096	583	976	2127	1086	1675
ENSGALG00010001420	ENSGALT00010003271	FAM221A	1	7	0.142857	1250	499	1198	648	471	837	410
ENSGALG00010001419	ENSGALT00010003274	KCND2	2	6	0.333333	1964	246360	8655	1471	2884	1544
ENSGALG00010001421	ENSGALT00010003275		3	3	1	36	31	1241
ENSGALG00010001423	ENSGALT00010003278	FAM210A	1	4	0.25	11123	2202	1279	120
ENSGALG00010001424	ENSGALT00010003280		1	1	1	75835
ENSGALG00010001426	ENSGALT00010003283	ATE1	11	12	0.916667	688	888	655	752	5942	1615	1049	11861	5604	3911	20677	12664
ENSGALG00010001427	ENSGALT00010003285	ASB11	1	5	0.2	3086	2518	1517	208	1040
ENSGALG00010001428	ENSGALT00010003288		1	1	1	15694
ENSGALG00010001432	ENSGALT00010003295	NSMCE4A	4	11	0.363636	514	1008	446	1563	282	778	604	490	653	536	449
ENSGALG00010001433	ENSGALT00010003297		1	1	1	2720
ENSGALG00010001438	ENSGALT00010003307		1	1	1	16085
ENSGALG00010001436	ENSGALT00010003310		4	4	1	1127	4852	1493	7063
ENSGALG00010001440	ENSGALT00010003316	CDCA7L	2	9	0.222222	13880	14829	427	924	1478	1329	836	2113	628
ENSGALG00010001442	ENSGALT00010003323	LDLRAD4	3	4	0.75	205	2617	9040	1210
ENSGALG00010001441	ENSGALT00010003333	HMGCLL1	7	9	0.777778	19466	999	3909	1594	10295	4168	26162	3887	2399
ENSGALG00010001445	ENSGALT00010003335		1	2	0.5	5514	36
ENSGALG00010001443	ENSGALT00010003342	ANKRD26	6	38	0.157895	2041	243	116	412	692	2730	1630	80	1230	375	709	1502	1019	1597	99	88	2398	1387	774	824	719	215	1510	2288	1873	573	244	1240	195	1202	1445	951	415	717	913	408	2247	2392
ENSGALG00010001446	ENSGALT00010003343		1	1	1	1027
ENSGALG00010001448	ENSGALT00010003346	GPR37	1	1	1	10372
ENSGALG00010001447	ENSGALT00010003347	GFRAL	2	8	0.25	3171	6854	1437	715	657	2500	1914	6169
ENSGALG00010001449	ENSGALT00010003348		1	1	1	17846
ENSGALG00010001451	ENSGALT00010003349	HCRTR2	1	7	0.142857	12058	1642	6807	6638	1408	1092	2080
ENSGALG00010001452	ENSGALT00010003350		1	1	1	48544
ENSGALG00010001453	ENSGALT00010003354	TAX1BP1	3	18	0.166667	83	1656	11626	1777	721	10964	138	940	2244	240	1272	1151	830	1796	3418	361	7061	682
ENSGALG00010001455	ENSGALT00010003357		1	1	1	790
ENSGALG00010001454	ENSGALT00010003360	VEGFD	1	7	0.142857	16209	4212	1945	2198	1000	2414	1423
ENSGALG00010001450	ENSGALT00010003363	GPR149	3	3	1	1026	1425	14123
ENSGALG00010001456	ENSGALT00010003366	LSM8	3	4	0.75	1599	974	2501	41
ENSGALG00010001458	ENSGALT00010003370	JAZF1	1	4	0.25	89319	54390	20195	6066
ENSGALG00010001457	ENSGALT00010003372	NDC80	14	17	0.823529	146	565	946	136	1796	616	1092	1281	913	296	989	292	1436	1799	871	1299	839
ENSGALG00010001460	ENSGALT00010003374	MALSU1	2	3	0.666667	1278	2196	1359
ENSGALG00010001459	ENSGALT00010003376		1	1	1	777
ENSGALG00010001463	ENSGALT00010003378	DSEL	2	2	1	551	12612
ENSGALG00010001461	ENSGALT00010003379	ASB9	2	7	0.285714	133	5457	1092	271	562	1331	2691
ENSGALG00010001464	ENSGALT00010003380		1	1	1	684
ENSGALG00010001466	ENSGALT00010003381	PRKX	1	8	0.125	27064	4064	5128	5762	3567	862	3179	501
ENSGALG00010001462	ENSGALT00010003384	DHX36	10	24	0.416667	97	893	664	455	785	1017	126	539	502	1148	880	573	111	473	617	618	850	319	681	118	87	917	563	960
ENSGALG00010001467	ENSGALT00010003388		1	1	1	1411
ENSGALG00010001465	ENSGALT00010003389	TACC2	8	23	0.347826	6236	5092	1128	8258	6422	13789	4670	22429	5883	4314	974	3899	824	771	1220	927	4501	759	3969	4930	531	972	785
ENSGALG00010001468	ENSGALT00010003390	ANOS1	2	13	0.153846	26262	41779	3098	5469	7755	10544	2633	3944	13028	2335	1229	2532	658
ENSGALG00010001470	ENSGALT00010003397	GPR85	1	1	1	1508
ENSGALG00010001472	ENSGALT00010003401		1	2	0.5	2623	1474
ENSGALG00010001473	ENSGALT00010003403		1	2	0.5	1057	359
ENSGALG00010001471	ENSGALT00010003407	BMP5	2	7	0.285714	1680	22422	5636	10886	7106	1593	3844
ENSGALG00010001474	ENSGALT00010003408		1	1	1	1411
ENSGALG00010001476	ENSGALT00010003413	IGF2BP3	4	16	0.25	440	819	19175	42989	92	8586	2935	548	1440	1766	14320	4341	3378	992	1004	1268
ENSGALG00010001475	ENSGALT00010003414	BMT2	1	4	0.25	11972	9505	4795	3681
ENSGALG00010001478	ENSGALT00010003416		1	2	0.5	1057	72
ENSGALG00010001479	ENSGALT00010003418	TMEM168	3	5	0.6	1641	1990	11779	960	4056
ENSGALG00010001477	ENSGALT00010003419	NLGN4Y	6	8	0.75	26230	1893	17255	50236	3553	52727	2208	7438
ENSGALG00010001480	ENSGALT00010003422	JAKMIP3	1	22	0.0454545	26619	2407	4667	1607	765	741	535	1245	274	1042	1026	551	92	248	87	1317	432	93	1849	314	906	443
ENSGALG00010001481	ENSGALT00010003425		2	2	1	143	6226
ENSGALG00010001482	ENSGALT00010003428	TRA2A	1	7	0.142857	8614	874	3908	6894	516	723	196
ENSGALG00010001484	ENSGALT00010003430	BMX	9	17	0.529412	680	988	2077	1260	1602	5276	3106	849	5512	1088	432	537	884	1621	846	1999	668
ENSGALG00010001485	ENSGALT00010003433		1	2	0.5	94977	46141
ENSGALG00010001483	ENSGALT00010003435		9	40	0.225	77824	2375	43325	1261	6186	29911	9566	7795	134921	20314	33527	21949	7115	987	1503	22076	546	7504	61585	1402	6675	1570	46	105	53	65830	48618	26723	45066	8985	41315	4540	49979	10741	2972	189	4301	3663	12495	8599
ENSGALG00010001486	ENSGALT00010003436	WNT2	4	4	1	747	1077	2374	7882
ENSGALG00010001487	ENSGALT00010003437	CDH19	1	12	0.0833333	19415	2627	3348	8701	615	746	1070	2639	7755	3181	635	3657
ENSGALG00010001488	ENSGALT00010003441	GRPR	1	2	0.5	17138	3147
ENSGALG00010001489	ENSGALT00010003442		1	1	1	107692
ENSGALG00010001490	ENSGALT00010003446		1	1	1	687
ENSGALG00010001469	ENSGALT00010003449	ARHGEF26	6	14	0.428571	617	1411	1769	4858	3436	9997	478	453	763	3992	6527	3207	431	356
ENSGALG00010001491	ENSGALT00010003450	PHF3	3	14	0.214286	7379	865	9108	1137	1710	130	989	1490	715	336	2836	1428	1216	741
ENSGALG00010001492	ENSGALT00010003451		1	1	1	12283
ENSGALG00010001493	ENSGALT00010003454		2	2	1	31	893
ENSGALG00010001494	ENSGALT00010003455		1	1	1	1058
ENSGALG00010001495	ENSGALT00010003456	CCNL1	3	10	0.3	121	88	5767	401	1340	120	277	1541	125	523
ENSGALG00010001496	ENSGALT00010003457	PTP4A1	2	6	0.333333	768	7440	1518	306	1189	1038
ENSGALG00010001497	ENSGALT00010003459	LEKR1	5	11	0.454545	857	4288	562	1583	12138	1579	278	1681	2550	768	1984
ENSGALG00010001498	ENSGALT00010003460		1	1	1	16619
ENSGALG00010001499	ENSGALT00010003463	TIPARP	2	5	0.4	2133	12220	681	3798	159
ENSGALG00010001500	ENSGALT00010003464		1	1	1	9414
ENSGALG00010001502	ENSGALT00010003472	LGSN	1	3	0.333333	7030	5834	1431
ENSGALG00010001501	ENSGALT00010003473	CAPZA2	1	10	0.1	14567	1572	685	519	1440	937	3463	2765	901	578
ENSGALG00010001505	ENSGALT00010003475	SSR3	4	4	1	276	738	839	957
ENSGALG00010001504	ENSGALT00010003480	RBMS3	4	16	0.25	596	100865	106196	142937	28075	61596	107427	9873	50210	9663	7353	3074	30339	26481	2489	3852
ENSGALG00010001507	ENSGALT00010003485	METTL4	8	8	1	1814	763	2096	1661	1585	210	620	6164
ENSGALG00010001508	ENSGALT00010003487	CD109	2	32	0.0625	150	18161	4047	146	8077	627	2155	826	772	1663	350	98	594	2487	508	517	549	762	2219	205	2230	1070	3636	2091	508	1107	3228	89	5541	3436	374	2646
ENSGALG00010001509	ENSGALT00010003488		1	1	1	1289
ENSGALG00010001510	ENSGALT00010003491	AP1S2	1	3	0.333333	8405	1200	6409
ENSGALG00010001506	ENSGALT00010003493	DPYSL4	14	14	1	1567	109	907	727	95	1096	100	851	1018	792	308	1492	350	2456
ENSGALG00010001511	ENSGALT00010003497		1	1	1	1286
ENSGALG00010001512	ENSGALT00010003501	PLCL2	1	5	0.2	51629	3046	13681	13030	6701
ENSGALG00010001513	ENSGALT00010003502	ZRSR2	7	11	0.636364	1767	128	267	327	2225	1601	5020	2256	183	672	1649
ENSGALG00010001514	ENSGALT00010003503	MET	1	19	0.0526316	13700	11424	1396	4924	1181	203	2099	878	8300	5509	1906	789	2271	2356	626	1585	2386	900	159
ENSGALG00010001515	ENSGALT00010003506		1	1	1	701
ENSGALG00010001516	ENSGALT00010003507	TMEM27	3	5	0.6	431	4045	6160	2775	4109
ENSGALG00010001517	ENSGALT00010003508	CAV2	2	2	1	79	6412
ENSGALG00010001519	ENSGALT00010003509		1	1	1	540
ENSGALG00010001522	ENSGALT00010003510		1	2	0.5	857	33
ENSGALG00010001521	ENSGALT00010003512	TBC1D5	2	21	0.0952381	26163	96328	28908	14350	1804	96	2058	5042	5348	1469	88	6917	38706	5914	16176	4818	9646	15271	14931	716	5801
ENSGALG00010001518	ENSGALT00010003516	SLC17A5	1	11	0.0909091	3824	1371	492	2659	1229	861	1748	3355	3491	1571	1823
ENSGALG00010001523	ENSGALT00010003517		1	1	1	765
ENSGALG00010001526	ENSGALT00010003520	PPP1R3A	1	3	0.333333	20135	108	2226
ENSGALG00010001525	ENSGALT00010003523	EEF1A1	2	7	0.285714	775	1033	142	262	159	228	300
ENSGALG00010001524	ENSGALT00010003524	ACE2	14	17	0.823529	2220	1785	571	456	681	708	1428	867	604	1588	668	319	706	3963	951	1197	609
ENSGALG00010001529	ENSGALT00010003525		1	1	1	254
ENSGALG00010001530	ENSGALT00010003528		1	1	1	885
ENSGALG00010001531	ENSGALT00010003529		1	1	1	26567
ENSGALG00010001532	ENSGALT00010003530		1	1	1	461
ENSGALG00010001520	ENSGALT00010003531	KCNAB1	1	13	0.0769231	17085	4004	1042	470	967	151	1282	3815	113	485	680	1106	637
ENSGALG00010001528	ENSGALT00010003533	NR1D2	7	7	1	1378	1808	944	1617	3410	3806	8679
ENSGALG00010001533	ENSGALT00010003534		NA	0	NA
ENSGALG00010001534	ENSGALT00010003535	SLITRK3	NA	0	NA
ENSGALG00010001535	ENSGALT00010003536	RAP2B	NA	0	NA
ENSGALG00010001536	ENSGALT00010003540	ASMT	1	7	0.142857	1897	1177	636	480	724	906	244
ENSGALG00010001540	ENSGALT00010003546	TRABD	1	7	0.142857	14801	888	5802	946	2115	1965	1596
ENSGALG00010001539	ENSGALT00010003549		1	3	0.333333	676	60	50
ENSGALG00010001542	ENSGALT00010003553	MTO1	4	11	0.363636	83	962	629	1164	130	268	567	84	514	481	180
ENSGALG00010001544	ENSGALT00010003555		2	2	1	29164	133202
ENSGALG00010001527	ENSGALT00010003556	STK32C	2	13	0.153846	115	30219	13918	1852	517	911	455	94	984	88	985	635	225
ENSGALG00010001546	ENSGALT00010003557	CGAS	3	4	0.75	636	677	1276	1100
ENSGALG00010001547	ENSGALT00010003560	PWWP2B	1	1	1	25791
ENSGALG00010001545	ENSGALT00010003561	SELENOO	4	9	0.444444	812	1086	781	3726	391	313	378	508	672
ENSGALG00010001548	ENSGALT00010003562	AKAP17A	2	4	0.5	166	2158	1102	1336
ENSGALG00010001549	ENSGALT00010003565		1	1	1	1008
ENSGALG00010001550	ENSGALT00010003566		9	16	0.5625	87	380	1318	545	1081	79	256	1293	2633	607	1789	1555	733	799	1132	335
ENSGALG00010001551	ENSGALT00010003569	FHIP1B	6	9	0.666667	72	75	67	79	67	671	78	81	128
ENSGALG00010001552	ENSGALT00010003571	TUBGCP6	20	25	0.8	1263	1406	903	476	924	323	537	1211	89	792	670	83	472	568	91	244	419	276	273	1729	1106	273	383	883	877
ENSGALG00010001553	ENSGALT00010003573	CNGA4	3	4	0.75	118	76	811	543
ENSGALG00010001554	ENSGALT00010003579		1	3	0.333333	40760	101	274
ENSGALG00010001555	ENSGALT00010003580		1	1	1	113007
ENSGALG00010001556	ENSGALT00010003585	EPB41L3	1	23	0.0434783	28233	5601	19240	2112	3280	1224	82	3526	2018	949	2560	10400	476	3612	411	716	518	530	804	414	1511	264	1250
ENSGALG00010001558	ENSGALT00010003590	CCKBR	1	4	0.25	544	68	68	190
ENSGALG00010001557	ENSGALT00010003596	THRB	1	6	0.166667	16410	6200	1786	3042	5579	1532
ENSGALG00010001560	ENSGALT00010003598		8	9	0.888889	329	209	219	97	394	209	225	162892	148
ENSGALG00010001564	ENSGALT00010003599		1	1	1	651
ENSGALG00010001559	ENSGALT00010003601	HDAC10	3	20	0.15	127	791	2088	566	78	210	608	477	353	390	1209	235	452	1093	1543	470	539	490	461	670
ENSGALG00010001567	ENSGALT00010003613	INPP5A	1	14	0.0714286	44799	16769	882	44132	3403	11330	6063	15704	29783	296	14412	14647	4309	1437
ENSGALG00010001572	ENSGALT00010003616		1	1	1	124
ENSGALG00010001577	ENSGALT00010003621	NKX6-201	2	2	1	257	499
ENSGALG00010001578	ENSGALT00010003622		1	5	0.2	5434	3590	517	867	1065
ENSGALG00010001570	ENSGALT00010003625	SMPD1	1	6	0.166667	719	43	433	74	104	577
ENSGALG00010001585	ENSGALT00010003631	CHN2	3	5	0.6	6584	3078	8579	1393	2871
ENSGALG00010001586	ENSGALT00010003632	ZBTB14	1	3	0.333333	2250	472	1414
ENSGALG00010001589	ENSGALT00010003635	EVX1	1	2	0.5	1355	689
ENSGALG00010001588	ENSGALT00010003639		1	3	0.333333	736	274	586
ENSGALG00010001591	ENSGALT00010003643		1	1	1	776
ENSGALG00010001595	ENSGALT00010003644	AKAIN1	1	1	1	17507
ENSGALG00010001598	ENSGALT00010003650		1	1	1	1703
ENSGALG00010001601	ENSGALT00010003657		2	3	0.666667	46465	77999	67895
ENSGALG00010001599	ENSGALT00010003659	TBL1X	2	16	0.125	5146	32072	19449	2664	6624	7500	2785	103	1543	3298	1455	2490	1153	908	384	653
ENSGALG00010001604	ENSGALT00010003666		1	1	1	582
ENSGALG00010001606	ENSGALT00010003669	PIGA	2	4	0.5	531	1649	1418	1408
ENSGALG00010001608	ENSGALT00010003672		NA	0	NA
ENSGALG00010001605	ENSGALT00010003673	APBB1	3	15	0.2	179	104	1209	91	68	112	180	84	448	133	104	118	121	100	74
ENSGALG00010001609	ENSGALT00010003678		1	1	1	146
ENSGALG00010001611	ENSGALT00010003683	MAPK12	3	12	0.25	588	446	9654	2845	4052	611	5384	632	769	622	1620	788
ENSGALG00010001612	ENSGALT00010003685	HPX	6	9	0.666667	257	110	338	270	121	475	85	390	79
ENSGALG00010001615	ENSGALT00010003691		2	2	1	505	26644
ENSGALG00010001616	ENSGALT00010003697	OPNVA	1	4	0.25	1572	644	1182	1006
ENSGALG00010001617	ENSGALT00010003702	TRIM3	2	11	0.181818	318	1099	62	78	81	69	72	65	1009	104	745
ENSGALG00010001620	ENSGALT00010003706	MOSPD2	2	14	0.142857	194	9040	749	2432	2642	1272	1069	4002	2757	3472	751	537	1446	506
ENSGALG00010001624	ENSGALT00010003711		1	1	1	99
ENSGALG00010001626	ENSGALT00010003712		1	1	1	1353
ENSGALG00010001621	ENSGALT00010003717	DLGAP2	2	15	0.133333	77694	140429	76653	54266	15115	16592	14573	3633	18347	9832	1209	10590	5352	862	1500
ENSGALG00010001627	ENSGALT00010003722	ARFIP2	3	8	0.375	551	85	1205	784	175	321	85	295
ENSGALG00010001628	ENSGALT00010003726	MAPK11	2	12	0.166667	60	11791	521	1164	2426	136	2452	123	1604	3212	1306	3155
ENSGALG00010001630	ENSGALT00010003729		1	1	1	687
ENSGALG00010001633	ENSGALT00010003736	B3GAT2	2	4	0.5	1073	12092	7429	75
ENSGALG00010001632	ENSGALT00010003737	FANCB	4	8	0.5	335	832	493	3929	802	2043	855	2208
ENSGALG00010001635	ENSGALT00010003738	TIMM10B	1	2	0.5	144	88
ENSGALG00010001637	ENSGALT00010003745		1	1	1	908
ENSGALG00010001642	ENSGALT00010003755		2	8	0.25	1657	2927	2087	1844	101	1421	1205	2182
ENSGALG00010001639	ENSGALT00010003760	ZNF385D	2	8	0.25	76446	197207	38149	30943	48324	1931	1302	4047
ENSGALG00010001649	ENSGALT00010003771	UBE2E2	4	4	1	122	3169	7669	14289
ENSGALG00010001650	ENSGALT00010003772		1	1	1	792
ENSGALG00010001647	ENSGALT00010003776	ARL8BL	2	6	0.333333	4239	14573	780	2139	1875	3000
ENSGALG00010001655	ENSGALT00010003784		2	2	1	109	9143
ENSGALG00010001656	ENSGALT00010003790	GLRA2	7	9	0.777778	2211	17576	6776	14446	1318	2724	53082	1910	24870
ENSGALG00010001654	ENSGALT00010003798	RPS11	2	3	0.666667	251	855	427
ENSGALG00010001664	ENSGALT00010003805	SPAM1	1	3	0.333333	8402	2404	1075
ENSGALG00010001657	ENSGALT00010003806	SMAP1	1	11	0.0909091	26095	692	3956	16397	3577	21126	7935	9484	580	1838	114
ENSGALG00010001663	ENSGALT00010003807		1	1	1	10168
ENSGALG00010001668	ENSGALT00010003815	UBE2E1	4	6	0.666667	470	1344	2186	32419	6241	906
ENSGALG00010001666	ENSGALT00010003817	PIEZO2	1	54	0.0185185	55252	49667	32825	21269	14052	2050	20481	6610	1562	1270	420	2015	3431	1459	651	742	2438	3275	350	2175	942	175	2675	1797	153	450	7579	1112	2094	2113	2423	799	3795	1422	2302	917	3282	3552	8408	1147	513	191	710	465	110	2214	1255	2488	442	1623	1537	2371	1324	890
ENSGALG00010001661	ENSGALT00010003818	TCTN3	2	13	0.153846	523	3223	325	75	2226	428	92	1082	251	562	753	445	1489
ENSGALG00010001667	ENSGALT00010003820		6	6	1	721	48	35	83	75	2977
ENSGALG00010001670	ENSGALT00010003821	SHOX	2	4	0.5	2314	3927	80	599
ENSGALG00010001669	ENSGALT00010003823		2	2	1	3140	15309
ENSGALG00010001673	ENSGALT00010003830	HYAL6	1	3	0.333333	10802	6117	775
ENSGALG00010001676	ENSGALT00010003843		1	1	1	1392
ENSGALG00010001674	ENSGALT00010003846		4	15	0.266667	616	660	102	2993	2826	1098	463	497	99	162	1288	497	260	387	162
ENSGALG00010001678	ENSGALT00010003851	SYAP1	6	8	0.75	3627	2222	1665	176	1488	5225	916	1442
ENSGALG00010001677	ENSGALT00010003852	SDHAF4	2	3	0.666667	2362	2510	116
ENSGALG00010001672	ENSGALT00010003853		6	7	0.857143	1688	81	78	33	150	67195	33
ENSGALG00010001681	ENSGALT00010003863	NAPG	10	11	0.909091	1372	1241	1148	579	941	112	610	1136	694	1431	1112
ENSGALG00010001683	ENSGALT00010003866		2	3	0.666667	6413	6861	33
ENSGALG00010001686	ENSGALT00010003868	WASL	1	11	0.0909091	25847	1233	531	3896	5730	2119	284	754	3129	587	1356
ENSGALG00010001690	ENSGALT00010003872		1	1	1	701
ENSGALG00010001689	ENSGALT00010003873	ILK	2	13	0.153846	627	1155	230	149	86	224	268	183	240	69	93	168	261
ENSGALG00010001688	ENSGALT00010003874		3	7	0.428571	80	30	9866	1715	69	713	2257
ENSGALG00010001694	ENSGALT00010003881		3	3	1	370	706	2276
ENSGALG00010001691	ENSGALT00010003884	CTPS2	13	18	0.722222	3352	1707	309	1832	1317	4195	1297	236	3310	739	932	592	21130	1188	1618	2901	3332	1760
ENSGALG00010001695	ENSGALT00010003885	LMOD2	1	1	1	3741
ENSGALG00010001693	ENSGALT00010003886	NKIRAS1	2	4	0.5	665	5091	2263	53
ENSGALG00010001692	ENSGALT00010003887	ALDH18A1	1	18	0.0555556	11808	3209	1626	90	4266	587	1305	4488	2189	661	1348	4750	103	151	1533	994	1350	1507
ENSGALG00010001697	ENSGALT00010003896	TAF10	4	4	1	73	62	91	1328
ENSGALG00010001698	ENSGALT00010003897	RPL15	3	3	1	1151	868	1981
ENSGALG00010001696	ENSGALT00010003898	FAM135A	2	20	0.1	1606	18450	4406	116	339	2899	375	1506	2236	1753	5052	309	241	1939	2037	2025	5082	1067	6055	734
ENSGALG00010001699	ENSGALT00010003899	ASB15	1	10	0.1	3995	985	1541	95	898	2165	593	375	558	1385
ENSGALG00010001700	ENSGALT00010003900		3	7	0.428571	1636	2925	4020	100	1412	1204	1884
ENSGALG00010001703	ENSGALT00010003903		1	1	1	773
ENSGALG00010001701	ENSGALT00010003904	NDUFA5	2	4	0.5	396	2212	723	640
ENSGALG00010001702	ENSGALT00010003908	PLEKHA1	1	12	0.0833333	10884	592	875	2143	1528	569	800	485	847	1246	2771	939
ENSGALG00010001705	ENSGALT00010003912	HTRA1	1	8	0.125	11835	309	8756	695	1128	124	858	1923
ENSGALG00010001704	ENSGALT00010003913		1	20	0.05	33583	17347	320	991	355	198	4159	156	1721	293	410	304	488	506	4060	173	1200	439	291	246
ENSGALG00010001706	ENSGALT00010003917	IQUB	6	11	0.545455	406	1176	155	252	1839	3807	3358	1412	646	2852	2091
ENSGALG00010001708	ENSGALT00010003918	AADAC	1	5	0.2	1563	1140	461	521	434
ENSGALG00010001709	ENSGALT00010003919		1	1	1	491
ENSGALG00010001713	ENSGALT00010003924	PNPLA4	4	8	0.5	597	795	3456	4715	158	1600	4487	1651
ENSGALG00010001712	ENSGALT00010003925	ATP6AP1	6	9	0.666667	6460	105	7686	1195	5454	20931	576	3667	5694
ENSGALG00010001710	ENSGALT00010003930	LCMT2	13	13	1	233	1569	331	3377	972	415	1779	1413	180	2125	3650	90	3778
ENSGALG00010001711	ENSGALT00010003932	CREB5	5	10	0.5	36324	3066	9228	28538	101045	1959	55811	4731	604	965
ENSGALG00010001714	ENSGALT00010003933	SLC13A1	1	15	0.0666667	23227	907	662	3203	565	328	491	5242	1222	89	6617	841	640	1375	132
ENSGALG00010001707	ENSGALT00010003934		13	15	0.866667	36	657	1008	1002	255	492	1008	203	1136	608	130	229	1682	392	1017
ENSGALG00010001715	ENSGALT00010003937		1	1	1	809
ENSGALG00010001716	ENSGALT00010003938	TRIL	1	1	1	33
ENSGALG00010001717	ENSGALT00010003939	STARD10	1	2	0.5	9051	330
ENSGALG00010001718	ENSGALT00010003940		1	1	1	916
ENSGALG00010001719	ENSGALT00010003941		1	1	1	916
ENSGALG00010001720	ENSGALT00010003942		1	1	1	689
ENSGALG00010001721	ENSGALT00010003943	TM4SF1	4	7	0.571429	1748	89	1098	8696	622	1377	438
ENSGALG00010001723	ENSGALT00010003946		1	1	1	687
ENSGALG00010001726	ENSGALT00010003948		4	4	1	241	459	578	670
ENSGALG00010001724	ENSGALT00010003949		1	4	0.25	767	36	31	388
ENSGALG00010001728	ENSGALT00010003951	STS	12	12	1	817	11166	1045	9333	1204	3682	5053	7111	24198	7624	2725	26417
ENSGALG00010001730	ENSGALT00010003952		1	1	1	1329
ENSGALG00010001731	ENSGALT00010003953		2	3	0.666667	96	7563	4178
ENSGALG00010001733	ENSGALT00010003959		1	1	1	505
ENSGALG00010001734	ENSGALT00010003961		1	1	1	916
ENSGALG00010001736	ENSGALT00010003964		1	1	1	1098
ENSGALG00010001735	ENSGALT00010003965		1	1	1	916
ENSGALG00010001738	ENSGALT00010003969	PUDP	5	5	1	2341	4131	16522	7600	27320
ENSGALG00010001729	ENSGALT00010003972		1	18	0.0555556	689	351	413	324	350	110	104	111	111	111	111	111	111	90	107	102	111	112
ENSGALG00010001739	ENSGALT00010003973		1	1	1	1113
ENSGALG00010001740	ENSGALT00010003976		2	3	0.666667	120	525	48
ENSGALG00010001741	ENSGALT00010003980	SATB1	10	12	0.833333	92	2669	3805	853	727	17808	2470	8353	8344	20650	492	2754
ENSGALG00010001742	ENSGALT00010003981		1	1	1	1146
ENSGALG00010001744	ENSGALT00010003985		2	3	0.666667	317	1665	81
ENSGALG00010001743	ENSGALT00010003987		14	25	0.56	1718	333	750	216	542	521	97	331	542	520	97	326	362	3466	723	143	482	871	313	456	247	572	396	922	947
ENSGALG00010001727	ENSGALT00010003989	COL9A1	5	37	0.135135	327	1345	152	6986	9088	663	910	548	107	2564	1241	5034	292	149	1675	88	726	1160	1217	977	1667	174	98	225	1524	798	98	7224	733	3379	111	1871	1916	422	2306	3135	1188
ENSGALG00010001746	ENSGALT00010003991		1	1	1	974
ENSGALG00010001747	ENSGALT00010003993	KCNH8	1	15	0.0666667	54010	14912	8386	3100	16933	4788	21131	4120	1951	4673	16328	1717	2792	1017	6145
ENSGALG00010001748	ENSGALT00010003995		1	1	1	388
ENSGALG00010001749	ENSGALT00010003998	VAPA	2	6	0.333333	175	16019	6964	1639	2370	948
ENSGALG00010001745	ENSGALT00010004001	CADPS2	1	29	0.0344828	61531	39275	19251	3508	3769	20270	10661	24796	5545	1136	6577	3987	12254	5216	2085	2173	11428	1567	1964	9946	118	7593	2106	5975	3338	114	7755	19133	4031
ENSGALG00010001751	ENSGALT00010004002	AVPR2	1	1	1	1081
ENSGALG00010001750	ENSGALT00010004004	EFHB	12	12	1	33	1777	524	3061	389	1671	1347	1302	941	1515	48	3186
ENSGALG00010001754	ENSGALT00010004005	APCDD1	4	5	0.8	102	9024	1290	12251	2336
ENSGALG00010001753	ENSGALT00010004006	PNPLA8	8	9	0.888889	583	467	1151	1297	5094	4273	3007	14001	1486
ENSGALG00010001752	ENSGALT00010004007	ARRB1	1	17	0.0588235	16899	90	933	2837	2567	142	994	1043	86	83	98	1967	329	127	3261	434	944
ENSGALG00010001755	ENSGALT00010004010	CUZD1	1	8	0.125	1435	235	880	479	845	832	349	638
ENSGALG00010001757	ENSGALT00010004014		1	1	1	777
ENSGALG00010001756	ENSGALT00010004015		5	5	1	136	67	274	586	1731
ENSGALG00010001759	ENSGALT00010004018	C10orf88	4	5	0.8	126	286	590	625	609
ENSGALG00010001760	ENSGALT00010004021	RAB5A	2	7	0.285714	1804	4154	2904	843	1808	2849	92
ENSGALG00010001758	ENSGALT00010004025	COL19A1	4	50	0.08	896	6937	374	22239	387	1645	1675	512	10224	17932	3302	19854	10310	724	12787	14148	8475	4395	782	494	924	101	598	2892	1287	367	95	1226	118	83	4311	785	859	812	918	2222	2068	88	772	1218	3371	2596	99	1771	154	1520	743	1111	4908	241
ENSGALG00010001763	ENSGALT00010004026		4	4	1	871	273	586	1626
ENSGALG00010001762	ENSGALT00010004027		3	4	0.75	873	118	1456	174
ENSGALG00010001764	ENSGALT00010004029		1	21	0.047619	2313	1133	596	939	737	506	92	580	412	246	464	844	542	135	215	415	538	728	599	303	107
ENSGALG00010001765	ENSGALT00010004030		1	1	1	642
ENSGALG00010001766	ENSGALT00010004034		1	8	0.125	1031	221	33	30	145	76	209	212
ENSGALG00010001768	ENSGALT00010004035		1	1	1	103199
ENSGALG00010001769	ENSGALT00010004036		1	2	0.5	203	89
ENSGALG00010001770	ENSGALT00010004037	PP2D1	1	3	0.333333	5559	373	2743
ENSGALG00010001771	ENSGALT00010004042		7	7	1	75	629	335	2081	313	755	2449
ENSGALG00010001773	ENSGALT00010004043	NRCAM	24	29	0.827586	2637	2053	2671	874	385	2336	1720	1264	5840	1050	229	82	522	899	1314	1831	113	880	294	4474	184	1062	1111	6753	509	1088	5063	1544	1811
ENSGALG00010001774	ENSGALT00010004044		3	5	0.6	360	1153	1480	615	1093
ENSGALG00010001775	ENSGALT00010004046		1	1	1	24009
ENSGALG00010001776	ENSGALT00010004048	LMBRD1	8	16	0.5	1026	3963	9685	707	4195	2926	1036	12799	1341	8232	725	1098	1218	932	12534	113
ENSGALG00010001777	ENSGALT00010004053		1	1	1	808
ENSGALG00010001779	ENSGALT00010004057		1	3	0.333333	736	273	587
ENSGALG00010001778	ENSGALT00010004061	KAT2B	1	17	0.0588235	8036	4162	517	2007	2517	2211	1706	3657	1350	2290	3490	742	1684	804	247	97	1521
ENSGALG00010001781	ENSGALT00010004062		1	1	1	701
ENSGALG00010001783	ENSGALT00010004065	SGO1	7	9	0.777778	193	103	275	439	158	572	881	217	112
ENSGALG00010001787	ENSGALT00010004069		1	2	0.5	26323	918
ENSGALG00010001788	ENSGALT00010004070	HOXA1	1	1	1	369
ENSGALG00010001786	ENSGALT00010004074	P2RY8	2	2	1	1926	20724
ENSGALG00010001789	ENSGALT00010004078		1	2	0.5	17297	39
ENSGALG00010001790	ENSGALT00010004079	HOXA2	1	1	1	600
ENSGALG00010001785	ENSGALT00010004081	CNTN1	1	22	0.0454545	50880	15808	3056	3173	727	1249	151	1197	1439	1597	492	2217	12799	3012	2878	3092	1089	3598	5435	1284	1176	14610
ENSGALG00010001791	ENSGALT00010004083		1	2	0.5	913	571
ENSGALG00010001792	ENSGALT00010004084		1	1	1	269
ENSGALG00010001794	ENSGALT00010004086		1	1	1	1075
ENSGALG00010001793	ENSGALT00010004087	IKZF5	1	4	0.25	56237	5088	290	2278
ENSGALG00010001795	ENSGALT00010004090		4	4	1	508	262	586	1279
ENSGALG00010001796	ENSGALT00010004096	SLCO2B1	1	14	0.0714286	11681	8200	80	1496	1011	767	6398	4217	1259	669	3105	1019	654	652
ENSGALG00010001798	ENSGALT00010004097	PSTK	4	5	0.8	100	479	419	486	227
ENSGALG00010001799	ENSGALT00010004098		1	1	1	251629
ENSGALG00010001801	ENSGALT00010004101	HOXA3	2	3	0.666667	3564	11294	1375
ENSGALG00010001804	ENSGALT00010004102		1	1	1	71
ENSGALG00010001802	ENSGALT00010004103		1	1	1	588
ENSGALG00010001806	ENSGALT00010004111		1	1	1	63
ENSGALG00010001807	ENSGALT00010004113	ASMTL	7	12	0.583333	1653	2067	372	2183	1899	1720	3010	1022	2705	1106	535	1119
ENSGALG00010001803	ENSGALT00010004118	PPP4R1	2	19	0.105263	646	14381	8242	10566	1629	1048	761	993	924	1544	6168	2067	1731	1365	313	1068	98	1116	1523
ENSGALG00010001808	ENSGALT00010004119	HOXA4	1	1	1	493
ENSGALG00010001809	ENSGALT00010004120		1	1	1	1395
ENSGALG00010001812	ENSGALT00010004124		3	3	1	539	60	897
ENSGALG00010001813	ENSGALT00010004128	HOXA5	1	1	1	870
ENSGALG00010001811	ENSGALT00010004129	ACADSB	1	10	0.1	16493	914	753	427	2244	383	1719	1518	565	519
ENSGALG00010001814	ENSGALT00010004130		1	1	1	790
ENSGALG00010001815	ENSGALT00010004131	HMX3	2	2	1	183	1762
ENSGALG00010001816	ENSGALT00010004132		1	6	0.166667	631	58	149	466	73	83
ENSGALG00010001817	ENSGALT00010004133	SLC25A6	2	3	0.666667	504	764	454
ENSGALG00010001819	ENSGALT00010004135	HOXA6	1	1	1	1199
ENSGALG00010001820	ENSGALT00010004140	PGM2L1	1	13	0.0769231	14566	5924	2220	335	1569	1775	238	796	2139	722	493	665	2474
ENSGALG00010001821	ENSGALT00010004143	HMX2	1	2	0.5	4039	904
ENSGALG00010001822	ENSGALT00010004145	KCNE3	1	1	1	884
ENSGALG00010001818	ENSGALT00010004147	ADGRB3	2	30	0.0666667	2736	181430	5273	7100	1974	879	6224	526	16513	4353	4739	25549	698	6461	5354	82490	1734	2723	46060	594	4817	2244	3725	342	4326	1375	2520	11468	9810	1868
ENSGALG00010001823	ENSGALT00010004150	RALBP1	1	10	0.1	15039	637	5313	2108	1605	220	1196	780	379	204
ENSGALG00010001824	ENSGALT00010004151		1	1	1	701
ENSGALG00010001825	ENSGALT00010004153	LIPT2	1	1	1	1638
ENSGALG00010001828	ENSGALT00010004158		NA	0	NA
ENSGALG00010001826	ENSGALT00010004159	HOXA7	1	2	0.5	1959	1113
ENSGALG00010001827	ENSGALT00010004160	PDZRN4	4	11	0.363636	2127	3844	60182	101733	34178	1145	22865	1927	3236	3369	8273
ENSGALG00010001829	ENSGALT00010004164	POLD3	9	11	0.818182	2596	1831	2106	1715	2772	1892	2732	1311	6797	817	3044
ENSGALG00010001830	ENSGALT00010004166		1	1	1	150243
ENSGALG00010001831	ENSGALT00010004171	CSF2RA	12	22	0.545455	393	292	165	1951	1027	108	2243	3083	1024	442	2197	14274	168	1175	1963	104	793	1333	908	795	577	1650
ENSGALG00010001833	ENSGALT00010004172		1	1	1	1058
ENSGALG00010001832	ENSGALT00010004174	BUB3	6	9	0.666667	100	239	1801	830	828	2716	1397	360	1939
ENSGALG00010001834	ENSGALT00010004176	ZCRB1	1	7	0.142857	3539	167	3165	80	671	98	1266
ENSGALG00010001836	ENSGALT00010004181	TWSG1	4	4	1	786	5137	2627	6618
ENSGALG00010001837	ENSGALT00010004182	TAB3	1	7	0.142857	24613	1486	3066	1293	699	4338	277
ENSGALG00010001839	ENSGALT00010004185		1	9	0.111111	2525	1769	90	681	1677	569	544	582	897
ENSGALG00010001838	ENSGALT00010004186	PPHLN1	9	9	1	4894	1140	4243	371	17676	3820	4145	3041	27255
ENSGALG00010001841	ENSGALT00010004187		1	1	1	1059
ENSGALG00010001840	ENSGALT00010004190	HOXA9	1	2	0.5	14681	961
ENSGALG00010001842	ENSGALT00010004192	GPR26	2	3	0.666667	5075	7045	5717
ENSGALG00010001843	ENSGALT00010004193	PRICKLE1	1	8	0.125	43202	6325	2262	833	571	531	132	2026
ENSGALG00010001846	ENSGALT00010004195		1	1	1	797
ENSGALG00010001845	ENSGALT00010004196	ANKRD12	1	12	0.0833333	15129	4815	7818	8045	964	3889	1905	2847	6190	817	2226	416
ENSGALG00010001844	ENSGALT00010004197	HOXA10	1	2	0.5	1631	1348
ENSGALG00010001847	ENSGALT00010004199		1	10	0.1	5211	329	134	510	132	2834	4011	4406	1652	2085
ENSGALG00010001849	ENSGALT00010004200	NDUFV2	2	7	0.285714	1121	5884	92	1593	1509	1950	862
ENSGALG00010001848	ENSGALT00010004201	HOXA11	1	1	1	1341
ENSGALG00010001851	ENSGALT00010004202		1	1	1	435
ENSGALG00010001850	ENSGALT00010004203	MYOM2	6	36	0.166667	7244	1057	1831	199	862	8165	76	267	2921	2121	1573	1151	2403	3273	1478	2164	1438	2483	4168	175	585	106	1052	395	4397	112	1455	5404	1386	1134	655	2636	296	121	869	3206
ENSGALG00010001852	ENSGALT00010004205	CPXM2	1	12	0.0833333	23035	4132	11306	499	6638	4871	1105	837	906	3177	253	5499
ENSGALG00010001855	ENSGALT00010004209		1	1	1	683
ENSGALG00010001856	ENSGALT00010004214	CHST15	2	8	0.25	942	23999	745	2938	4035	4202	2175	1216
ENSGALG00010001859	ENSGALT00010004217		1	1	1	909
ENSGALG00010001857	ENSGALT00010004219	HNRNPA2B1	1	9	0.111111	4002	793	1555	390	80	501	408	237	699
ENSGALG00010001854	ENSGALT00010004223	CHRDL2	1	12	0.0833333	8469	1643	7855	517	1195	2940	1662	1227	990	2721	4320	1684
ENSGALG00010001858	ENSGALT00010004224	ADAMTS20	28	38	0.736842	195	10302	4033	10181	670	897	298	1023	322	1310	6012	1083	99	1127	3164	1113	113	905	674	685	614	816	1301	1190	183	288	680	17106	2122	2795	506	132	157	94	412	671	2997	642
ENSGALG00010001860	ENSGALT00010004225	RNF169	2	5	0.4	554	5636	797	1097	1601
ENSGALG00010001861	ENSGALT00010004226	CBX3	1	4	0.25	5156	1852	1374	1624
ENSGALG00010001862	ENSGALT00010004228	XRRA1	5	14	0.357143	743	587	459	479	987	373	491	612	285	413	541	127	501	696
ENSGALG00010001863	ENSGALT00010004230		1	1	1	687
ENSGALG00010001867	ENSGALT00010004236		1	1	1	927
ENSGALG00010001866	ENSGALT00010004240	PUS7L	4	8	0.5	443	494	1482	1560	1276	1154	1235	568
ENSGALG00010001871	ENSGALT00010004244		1	5	0.2	1936	872	188	460	114
ENSGALG00010001869	ENSGALT00010004248	CRLF2	3	10	0.3	204	579	5425	1083	1302	729	2198	460	1323	1861
ENSGALG00010001872	ENSGALT00010004261		1	1	1	565
ENSGALG00010001865	ENSGALT00010004270	CYBB	2	13	0.153846	1624	12882	989	3860	511	847	4393	749	838	273	786	1138	728
ENSGALG00010001878	ENSGALT00010004278	XK	1	5	0.2	25373	581	1966	18724	3066
ENSGALG00010001877	ENSGALT00010004279	OAT	2	10	0.2	630	1810	904	127	973	907	313	1527	779	471
ENSGALG00010001879	ENSGALT00010004285	IRAK4	3	10	0.3	879	294	1433	1239	271	1305	1333	810	1247	93
ENSGALG00010001881	ENSGALT00010004286		1	2	0.5	7478	33
ENSGALG00010001885	ENSGALT00010004300	SMPX	5	6	0.833333	311	3553	4702	3529	30203	562
ENSGALG00010001884	ENSGALT00010004304		3	3	1	130	39	593
ENSGALG00010001883	ENSGALT00010004306	KBTBD11	1	1	1	13757
ENSGALG00010001880	ENSGALT00010004307	MTCL1	3	14	0.214286	9986	1930	37823	5770	956	7852	2956	1399	6807	5430	3771	2634	1318	6430
ENSGALG00010001886	ENSGALT00010004309	NEU3	3	3	1	600	106	1220
ENSGALG00010001887	ENSGALT00010004311		1	1	1	44668
ENSGALG00010001890	ENSGALT00010004314	KLHL34	1	1	1	18705
ENSGALG00010001888	ENSGALT00010004320	SNX10	2	6	0.333333	4741	14903	1946	671	7617	470
ENSGALG00010001892	ENSGALT00010004327	RAB12	1	4	0.25	19651	520	802	510
ENSGALG00010001893	ENSGALT00010004328		1	1	1	687
ENSGALG00010001894	ENSGALT00010004330		NA	0	NA
ENSGALG00010001898	ENSGALT00010004334	LHPP	6	6	1	10299	600	2674	1141	6563	26214
ENSGALG00010001895	ENSGALT00010004336	P4HA3	3	12	0.25	345	401	1123	102	100	82	413	194	456	297	526	112
ENSGALG00010001897	ENSGALT00010004337	TLR7	1	1	1	3288
ENSGALG00010001900	ENSGALT00010004339		NA	0	NA
ENSGALG00010001901	ENSGALT00010004346	PRPS2	1	8	0.125	9835	2765	3578	1093	2104	2570	951	192
ENSGALG00010001896	ENSGALT00010004348	ARHGEF10	2	28	0.0714286	11876	18779	2347	1279	943	1223	1391	3164	1153	1834	4224	221	1257	1550	1281	1812	2266	15027	1622	518	1236	2831	1256	573	10638	6767	7468	2198
ENSGALG00010001899	ENSGALT00010004349	TWF1	6	9	0.666667	95	3175	2024	1692	443	4140	188	421	1600
ENSGALG00010001903	ENSGALT00010004353	NARS2	6	13	0.461538	4092	946	711	3006	8914	13040	7682	415	1885	1547	730	2006	5544
ENSGALG00010001904	ENSGALT00010004354		NA	0	NA
ENSGALG00010001905	ENSGALT00010004358		1	1	1	490
ENSGALG00010001909	ENSGALT00010004363		NA	0	NA
ENSGALG00010001906	ENSGALT00010004364	SKAP2	4	13	0.307692	10123	2212	9731	43611	734	7532	911	363	17122	1059	4386	8999	403
ENSGALG00010001908	ENSGALT00010004367	FAM83B	2	4	0.5	4183	29770	8691	2163
ENSGALG00010001910	ENSGALT00010004369	FAM53B	4	4	1	11631	2527	7517	13313
ENSGALG00010001911	ENSGALT00010004370	USP35	3	10	0.3	396	1061	6936	1500	2340	730	120	1466	516	882
ENSGALG00010001913	ENSGALT00010004372		NA	0	NA
ENSGALG00010001912	ENSGALT00010004373	TMEM117	3	7	0.428571	2220	26467	54388	40898	28493	31846	8689
ENSGALG00010001915	ENSGALT00010004375	EEF1AKMT2	6	6	1	213	813	2046	870	791	12833
ENSGALG00010001916	ENSGALT00010004376		1	1	1	2621
ENSGALG00010001914	ENSGALT00010004378		1	3	0.333333	458	111	387
ENSGALG00010001917	ENSGALT00010004380	FEZF1	3	3	1	122	263	471
ENSGALG00010001918	ENSGALT00010004382	CNKSR2	20	21	0.952381	33011	11679	9346	16399	12107	6519	4671	14448	9717	2718	3391	651	19523	929	2135	2404	5783	5242	1424	35113	3126
ENSGALG00010001919	ENSGALT00010004386		NA	0	NA
ENSGALG00010001920	ENSGALT00010004389		NA	0	NA
ENSGALG00010001921	ENSGALT00010004392		1	1	1	168
ENSGALG00010001927	ENSGALT00010004397		NA	0	NA
ENSGALG00010001929	ENSGALT00010004398	POLR2I	5	6	0.833333	86	111	679	310	10043	920
ENSGALG00010001932	ENSGALT00010004408		1	1	1	752
ENSGALG00010001925	ENSGALT00010004411	FRMPD4	1	16	0.0625	181758	49213	2213	38395	7848	1293	3209	3325	675	1098	2316	553	4170	574	330	1242
ENSGALG00010001928	ENSGALT00010004416	KCTD21	1	1	1	5889
ENSGALG00010001923	ENSGALT00010004418	RAPGEF5	1	25	0.04	29371	855	995	1493	5804	6215	14807	5210	23157	319	25606	989	1901	700	941	2993	2637	1726	1169	3074	2594	1128	3147	5939	2526
ENSGALG00010001939	ENSGALT00010004425		NA	0	NA
ENSGALG00010001938	ENSGALT00010004427	ALG8	3	12	0.25	503	1107	1487	654	545	591	99	313	790	420	911	947
ENSGALG00010001935	ENSGALT00010004433	FAM175B	2	8	0.25	1451	2787	2548	1968	559	656	1697	2506
ENSGALG00010001941	ENSGALT00010004434	IL6	3	3	1	81	117	1358
ENSGALG00010001946	ENSGALT00010004437		NA	0	NA
ENSGALG00010001940	ENSGALT00010004440	PTPRM	1	34	0.0294118	106996	37870	10674	3629	18529	10908	57554	3267	4231	3440	25652	1116	3606	17115	7843	46449	2566	228	4109	761	27246	5215	3070	19160	13023	4035	215	569	479	2021	3372	1943	2121	4160
ENSGALG00010001947	ENSGALT00010004442	TINAG	10	11	0.909091	3867	987	1524	6057	2179	6044	733	3294	1259	15247	1018
ENSGALG00010001948	ENSGALT00010004447	EMX2	3	3	1	678	1647	2647
ENSGALG00010001951	ENSGALT00010004449		NA	0	NA
ENSGALG00010001952	ENSGALT00010004457	MSL3	12	13	0.923077	1993	566	600	833	2605	444	1448	458	192	188	425	10244	30
ENSGALG00010001958	ENSGALT00010004469	RAB11FIP2	3	4	0.75	10574	709	11542	3615
ENSGALG00010001957	ENSGALT00010004471	NDUFC2	1	2	0.5	2433	887
ENSGALG00010001962	ENSGALT00010004473		NA	0	NA
ENSGALG00010001964	ENSGALT00010004478		NA	0	NA
ENSGALG00010001961	ENSGALT00010004481		1	1	1	96
ENSGALG00010001966	ENSGALT00010004483	ARHGAP6	2	13	0.153846	3881	58663	15158	8320	4410	3168	2534	1129	3321	4282	5949	1504	830
ENSGALG00010001972	ENSGALT00010004491	FAM204A	7	8	0.875	394	1556	880	497	449	1654	10247	343
ENSGALG00010001971	ENSGALT00010004492	MLIP	1	13	0.0769231	38015	1937	5299	4289	7681	80	93	411	3770	4337	18488	5223	1984
ENSGALG00010001974	ENSGALT00010004494		1	2	0.5	47525	96
ENSGALG00010001973	ENSGALT00010004499		NA	0	NA
ENSGALG00010001969	ENSGALT00010004504	PLEKHA8	1	13	0.0769231	7961	615	966	637	805	734	1173	404	659	1100	545	1406	888
ENSGALG00010001976	ENSGALT00010004506	THRSP	NA	0	NA
ENSGALG00010001985	ENSGALT00010004515		NA	0	NA
ENSGALG00010001987	ENSGALT00010004518	KCTD14	1	1	1	2317
ENSGALG00010001988	ENSGALT00010004521		13	14	0.928571	408	315	298	200	123	223	311	415	116	396	178	213	460	256
ENSGALG00010001992	ENSGALT00010004522		NA	0	NA
ENSGALG00010001996	ENSGALT00010004527		1	1	1	1509
ENSGALG00010001991	ENSGALT00010004529	TOMM7	1	2	0.5	2072	1088
ENSGALG00010001997	ENSGALT00010004532	INTS4	2	22	0.0909091	1130	3082	622	511	1803	1124	250	465	602	2197	1969	811	2583	855	1412	1853	2326	505	1841	303	724	1610
ENSGALG00010002000	ENSGALT00010004533		NA	0	NA
ENSGALG00010001995	ENSGALT00010004536	LRRC1	3	20	0.15	214	9298	13601	2916	13146	1521	742	1742	2499	1010	8742	871	1522	1653	8367	2338	1590	650	2341	8394
ENSGALG00010002004	ENSGALT00010004546		NA	0	NA
ENSGALG00010002006	ENSGALT00010004552		1	10	0.1	5733	1849	355	1310	902	554	804	339	2433	145
ENSGALG00010001967	ENSGALT00010004556	LAMA1	2	63	0.031746	2569	17178	351	6743	2513	2923	439	1059	1459	468	3897	633	1256	755	1279	883	745	593	366	508	1437	923	1913	2275	369	601	704	1074	136	1628	1179	253	920	2259	926	167	1627	230	93	1079	1201	1186	1454	326	1357	755	254	938	947	1150	627	1084	202	725	480	502	1122	1032	1951	991	590	1107	2955
ENSGALG00010002008	ENSGALT00010004557		1	2	0.5	165	154
ENSGALG00010002014	ENSGALT00010004559		NA	0	NA
ENSGALG00010001982	ENSGALT00010004560	DMD	44	77	0.571429	111169	83639	957	2807	8500	12536	41679	896	14737	316	3432	6239	8005	104	3514	5552	8644	6411	6857	2105	5089	1243	3248	1464	1800	3416	1881	605	5702	6832	3010	1860	5312	6387	1792	1721	5488	1273	1788	925	11795	7356	31100	149228	11136	1901	18286	15074	7162	20304	32219	23001	8411	21276	50715	2777	7350	721	20596	34961	10516	34649	12930	5116	3092	2763	7694	2131	4724	759	4458	1039	2872	8243	354	3826	12991
ENSGALG00010002012	ENSGALT00010004561	MID1	1	10	0.1	42439	28964	20775	13950	5166	2517	6596	9188	2399	1589
ENSGALG00010002005	ENSGALT00010004564	COLQ	2	16	0.125	965	9851	1685	2621	686	1615	3359	644	751	673	3826	1678	2768	570	1233	1924
ENSGALG00010002018	ENSGALT00010004570		NA	0	NA
ENSGALG00010002017	ENSGALT00010004572	ARHGAP28	1	15	0.0666667	39538	4269	5536	1997	2387	114	1316	3459	1394	1808	755	2531	635	2175	1358
ENSGALG00010002019	ENSGALT00010004573		1	2	0.5	550	87
ENSGALG00010002022	ENSGALT00010004576	ERNI	NA	0	NA
ENSGALG00010002024	ENSGALT00010004578	KLHL31	1	2	0.5	2197	1803
ENSGALG00010002027	ENSGALT00010004582	LRRC30	NA	0	NA
ENSGALG00010002023	ENSGALT00010004583	CLCN4	1	11	0.0909091	13542	350	3868	4718	1951	92	543	2262	2369	2808	1449
ENSGALG00010002025	ENSGALT00010004586		2	3	0.666667	283	453	36
ENSGALG00010002032	ENSGALT00010004590		NA	0	NA
ENSGALG00010002037	ENSGALT00010004596		NA	0	NA
ENSGALG00010002034	ENSGALT00010004597	WWC3	1	22	0.0454545	34698	4829	2953	1774	6653	5010	1753	8688	3363	1135	5572	730	888	2418	3424	699	707	1414	1377	1878	565	1294
ENSGALG00010002035	ENSGALT00010004600		2	2	1	165	664
ENSGALG00010002039	ENSGALT00010004603	AAMDC	2	2	1	3176	4939
ENSGALG00010002041	ENSGALT00010004608	GCLC	2	16	0.125	52	13644	1337	2419	697	91	2777	878	737	513	685	713	2806	87	99	1682
ENSGALG00010002050	ENSGALT00010004622		1	1	1	372
ENSGALG00010002046	ENSGALT00010004623	FAM126A	9	9	1	786	3645	891	395	308	1114	741	1115	6737
ENSGALG00010002057	ENSGALT00010004631		NA	0	NA
ENSGALG00010002054	ENSGALT00010004633	RSF1	1	15	0.0666667	20251	4153	284	1927	4157	2035	918	1632	3829	1190	2572	1120	723	1136	1796
ENSGALG00010002063	ENSGALT00010004641		2	2	1	222	222
ENSGALG00010002062	ENSGALT00010004643	GSTA4	2	5	0.4	673	3075	345	911	2109
ENSGALG00010002065	ENSGALT00010004650	CLNS1A	6	6	1	1761	1738	910	310	1669	2365
ENSGALG00010002075	ENSGALT00010004660		NA	0	NA
ENSGALG00010002079	ENSGALT00010004666	ARX	3	4	0.75	383	620	1275	264
ENSGALG00010002082	ENSGALT00010004674		NA	0	NA
ENSGALG00010002088	ENSGALT00010004677	OZFL	NA	0	NA
ENSGALG00010002090	ENSGALT00010004680	AQP11	2	4	0.5	80	6860	4813	2814
ENSGALG00010002087	ENSGALT00010004687	POLA1	34	36	0.944444	1171	1103	480	735	249	1480	1783	227	887	3448	442	6536	1065	2289	1965	949	718	1608	787	1662	331	1113	562	1753	227	36224	1572	494	1291	588	3435	7691	1685	40312	18711	40267
ENSGALG00010002084	ENSGALT00010004700	HACL1	16	16	1	84	2702	1262	4012	496	996	448	1437	845	983	259	617	1404	297	587	6351
ENSGALG00010002097	ENSGALT00010004707	PCYT1B	2	8	0.25	63	11754	1397	3137	853	2879	2027	5816
ENSGALG00010002099	ENSGALT00010004708		NA	0	NA
ENSGALG00010002100	ENSGALT00010004711	BTD	2	4	0.5	444	3753	1511	1844
ENSGALG00010002102	ENSGALT00010004716	PAK1	3	16	0.1875	15142	8024	15528	3537	1586	843	1628	108	2473	818	2810	5234	443	2007	1282	1779
ENSGALG00010002110	ENSGALT00010004724		NA	0	NA
ENSGALG00010002106	ENSGALT00010004727		5	5	1	204	93	85	297	302
ENSGALG00010002056	ENSGALT00010004732	PRLHR	2	2	1	640	4614
ENSGALG00010002113	ENSGALT00010004734	GDPD4	1	15	0.0666667	12622	1083	798	5423	1679	1120	1498	374	898	586	641	1348	1052	1280	561
ENSGALG00010002122	ENSGALT00010004744		1	5	0.2	255	81	83	69	158
ENSGALG00010002130	ENSGALT00010004756	OR14J1L58	NA	0	NA
ENSGALG00010002135	ENSGALT00010004765	ELOVL5	1	5	0.2	28981	422	1490	1847	1352
ENSGALG00010002134	ENSGALT00010004773	ANKRD28	2	27	0.0740741	1083	19118	8783	3406	770	3669	1339	4356	427	407	1648	1300	1518	3254	630	751	1176	1115	672	607	1108	96	485	175	767	2437	2424
ENSGALG00010002137	ENSGALT00010004774	PDK3	1	10	0.1	12464	11299	6156	1296	3433	1834	1165	210	4433	1074
ENSGALG00010002138	ENSGALT00010004775	MYO7A	2	49	0.0408163	17920	20266	1063	6670	900	2895	92	977	761	842	739	443	495	629	2559	4414	2734	338	1371	1087	965	132	560	497	915	1793	1079	1216	3293	723	399	674	758	278	104	117	552	684	754	129	203	1496	1060	210	748	749	846	485	795
ENSGALG00010002139	ENSGALT00010004783		NA	0	NA
ENSGALG00010002141	ENSGALT00010004785		NA	0	NA
ENSGALG00010002140	ENSGALT00010004789		7	8	0.875	2936	93	2	84	297	1	3061	219
ENSGALG00010002145	ENSGALT00010004792		1	2	0.5	49427	264
ENSGALG00010002144	ENSGALT00010004794		NA	0	NA
ENSGALG00010002146	ENSGALT00010004798	CACUL1	5	8	0.625	4296	4183	9685	4584	9863	1893	2151	680
ENSGALG00010002147	ENSGALT00010004802		11	11	1	307	198	122	221	311	421	116	399	177	202	457
ENSGALG00010002142	ENSGALT00010004804	CLDN34	1	1	1	3202
ENSGALG00010002149	ENSGALT00010004807	SLC51AL	4	7	0.571429	128	104	1421	2113	725	1376	550
ENSGALG00010002150	ENSGALT00010004812	EIF3A	1	21	0.047619	3875	191	1638	1068	909	410	509	598	669	609	2639	538	1553	278	1050	480	1648	1938	906	354	1310
ENSGALG00010002151	ENSGALT00010004818		NA	0	NA
ENSGALG00010002152	ENSGALT00010004821		NA	0	NA
ENSGALG00010002155	ENSGALT00010004823		2	2	1	271	889
ENSGALG00010002161	ENSGALT00010004837	CDKL5	2	19	0.105263	19558	25980	475	24094	2633	2973	1110	6379	4816	4563	2621	1857	2991	262	1783	8177	4160	1086	964
ENSGALG00010002159	ENSGALT00010004842	GALNT15	4	10	0.4	918	4947	682	5979	579	886	3477	1035	822	982
ENSGALG00010002160	ENSGALT00010004853	CAPN5	2	13	0.153846	12558	16097	9528	743	628	472	529	824	465	349	2376	103	1916
ENSGALG00010002173	ENSGALT00010004861	GCM1	1	6	0.166667	4953	1319	913	954	1301	619
ENSGALG00010002174	ENSGALT00010004863		3	5	0.6	94	85	297	264	223
ENSGALG00010002178	ENSGALT00010004876		NA	0	NA
ENSGALG00010002179	ENSGALT00010004879		1	2	0.5	263	224
ENSGALG00010002182	ENSGALT00010004883		NA	0	NA
ENSGALG00010002177	ENSGALT00010004885	FBXO9	2	14	0.142857	160	3136	851	607	1622	1138	2573	1232	367	960	754	627	922	204
ENSGALG00010002183	ENSGALT00010004886		NA	0	NA
ENSGALG00010002189	ENSGALT00010004896		NA	0	NA
ENSGALG00010002186	ENSGALT00010004897	CILK1	1	13	0.0769231	3609	1840	930	1977	1228	478	465	669	1022	652	1387	843	464
ENSGALG00010002192	ENSGALT00010004912		2	6	0.333333	657	2211	963	362	568	739
ENSGALG00010002196	ENSGALT00010004916	FAM45A	2	9	0.222222	228	893	807	172	365	882	592	721	73
ENSGALG00010002197	ENSGALT00010004919	GSTA2	2	8	0.25	354	1855	529	1095	263	1050	1263	820
ENSGALG00010002199	ENSGALT00010004924		NA	0	NA
ENSGALG00010002194	ENSGALT00010004931	SHROOM2	1	10	0.1	48043	25112	4987	1893	20283	3764	1704	4668	4365	16082
ENSGALG00010002202	ENSGALT00010004952	SFXN4	10	13	0.769231	103	913	455	93	549	625	81	102	639	1208	949	1056	1103
ENSGALG00010002206	ENSGALT00010004953	DPH3P1	2	3	0.666667	87	3337	2920
ENSGALG00010002209	ENSGALT00010004963		NA	0	NA
ENSGALG00010002210	ENSGALT00010004968	GPR143	6	7	0.857143	1722	2374	778	477	2611	2774	1421
ENSGALG00010002211	ENSGALT00010004980	ACER3	1	10	0.1	17760	8526	4003	1671	1565	8773	3208	3980	2301	12700
ENSGALG00010002215	ENSGALT00010004989	YLEC18	1	7	0.142857	3165	93	85	289	255	223	229
ENSGALG00010002218	ENSGALT00010004991		NA	0	NA
ENSGALG00010002223	ENSGALT00010005007		NA	0	NA
ENSGALG00010002227	ENSGALT00010005015		4	6	0.666667	204	93	85	297	265	223
ENSGALG00010002225	ENSGALT00010005022	PRDX3	1	7	0.142857	1857	69	85	364	1698	1114	440
ENSGALG00010002231	ENSGALT00010005030	TMEM14A	3	4	0.75	930	142	2672	571
ENSGALG00010002226	ENSGALT00010005033	OXNAD1	4	7	0.571429	1	266	2668	4124	2384	2429	646
ENSGALG00010002234	ENSGALT00010005036		NA	0	NA
ENSGALG00010002235	ENSGALT00010005042	MXRA5	2	6	0.333333	1505	3635	344	2208	631	1422
ENSGALG00010002238	ENSGALT00010005054		1	1	1	173790
ENSGALG00010002239	ENSGALT00010005055	AGPAT5	1	7	0.142857	15758	209	4630	8218	9765	12969	1577
ENSGALG00010002241	ENSGALT00010005057		NA	0	NA
ENSGALG00010002243	ENSGALT00010005065	ARSH	6	11	0.545455	275	1695	228	873	1370	3075	905	557	631	287	631
ENSGALG00010002245	ENSGALT00010005069		1	1	1	217
ENSGALG00010002248	ENSGALT00010005075		NA	0	NA
ENSGALG00010002247	ENSGALT00010005085	RFTN1	2	9	0.222222	4981	27640	12526	13373	3365	8436	10578	1307	3212
ENSGALG00010002251	ENSGALT00010005087	GRK5	1	15	0.0666667	66751	34213	8917	19700	2866	3375	534	1108	3789	589	1166	7121	2386	835	858
ENSGALG00010002255	ENSGALT00010005092		NA	0	NA
ENSGALG00010002254	ENSGALT00010005093	ARSD	3	11	0.272727	1328	1548	2269	885	936	1475	903	213	1679	631	459
ENSGALG00010002253	ENSGALT00010005094	GK2	1	19	0.0526316	7662	624	567	959	1035	699	650	2423	569	1572	648	1554	1903	1675	2841	1080	1016	1493	1922
ENSGALG00010002259	ENSGALT00010005112	CXorf21	1	1	1	6890
ENSGALG00010002261	ENSGALT00010005120	NR0B1	1	1	1	911
ENSGALG00010002267	ENSGALT00010005130		NA	0	NA
ENSGALG00010002270	ENSGALT00010005134	IMMP2L	3	3	1	74987	55750	93061
ENSGALG00010002271	ENSGALT00010005138		10	10	1	1255	717	606	898	1432	1060	2591	1110	924	5960
ENSGALG00010002273	ENSGALT00010005142		NA	0	NA
ENSGALG00010002274	ENSGALT00010005143		2	5	0.4	126	255	95	84	158
ENSGALG00010002269	ENSGALT00010005144	MCPH1	12	13	0.923077	265	2378	3854	546	262	1588	2498	6794	8496	2865	5611	81686	1019
ENSGALG00010002275	ENSGALT00010005148	IL1RAPL1	2	11	0.181818	84095	283161	62796	1910	18273	77861	141023	1857	12831	12764	1320
ENSGALG00010002276	ENSGALT00010005149		NA	0	NA
ENSGALG00010002279	ENSGALT00010005153		4	27	0.148148	156	156	363	529	281	115	85	307	145	187	127	175	399	326	283	198	135	221	312	419	116	391	172	202	416	243	148
ENSGALG00010002277	ENSGALT00010005154	RGS10	1	4	0.25	4878	1434	4066	3110
ENSGALG00010002280	ENSGALT00010005161	ST7	1	14	0.0714286	37052	7520	2826	556	1168	1962	3234	10889	8994	1587	9472	4249	1642	2792
ENSGALG00010002284	ENSGALT00010005164		NA	0	NA
ENSGALG00010002282	ENSGALT00010005165	TSKU	1	1	1	9602
ENSGALG00010002283	ENSGALT00010005166		5	28	0.178571	131	156	156	363	529	279	115	85	307	145	187	127	175	399	326	283	198	135	221	312	419	116	391	172	202	416	243	148
ENSGALG00010002285	ENSGALT00010005168	CAV1	2	2	1	586	13161
ENSGALG00010002281	ENSGALT00010005177	TGFBR2	1	8	0.125	26763	1517	1747	1622	11718	4245	8713	3419
ENSGALG00010002287	ENSGALT00010005178		NA	0	NA
ENSGALG00010002289	ENSGALT00010005183		1	1	1	113
ENSGALG00010002292	ENSGALT00010005189		NA	0	NA
ENSGALG00010002288	ENSGALT00010005195	ANGPT2	1	8	0.125	22695	2957	2649	2285	6910	459	3855	1399
ENSGALG00010002291	ENSGALT00010005196	RNASEH1	6	8	0.75	119	84	627	593	471	1073	921	926
ENSGALG00010002296	ENSGALT00010005202		NA	0	NA
ENSGALG00010002295	ENSGALT00010005204	YAF2	2	4	0.5	125	21641	2670	293
ENSGALG00010002293	ENSGALT00010005207	GYG2	1	8	0.125	6675	1655	1246	532	922	1145	1653	1611
ENSGALG00010002299	ENSGALT00010005209		1	1	1	244
ENSGALG00010002302	ENSGALT00010005215		NA	0	NA
ENSGALG00010002294	ENSGALT00010005216	DAZL	2	12	0.166667	1410	4975	4491	266	1263	1172	334	547	720	1137	697	776
ENSGALG00010002303	ENSGALT00010005218		1	1	1	95
ENSGALG00010002298	ENSGALT00010005222		1	18	0.0555556	13884	1882	1244	3495	3206	744	616	1159	960	1326	1905	1835	307	121	6789	2782	2109	11672
ENSGALG00010002312	ENSGALT00010005226		1	2	0.5	10655	4419
ENSGALG00010002315	ENSGALT00010005231		1	1	1	1513
ENSGALG00010002308	ENSGALT00010005233	GXYLT1	5	7	0.714286	7553	6811	882	802	10188	326	1422
ENSGALG00010002311	ENSGALT00010005238		1	4	0.25	792	81	62	134
ENSGALG00010002310	ENSGALT00010005239	PRRG1	1	3	0.333333	14622	3866	6976
ENSGALG00010002309	ENSGALT00010005245	GADL1	1	14	0.0714286	162146	859	1415	719	509	5490	113	3885	6224	294	6066	5142	3026	33728
ENSGALG00010002321	ENSGALT00010005247		2	4	0.5	60	144	42	117
ENSGALG00010002300	ENSGALT00010005249	TPO	8	13	0.615385	162	1432	4858	2239	4293	2570	6218	6988	524	1445	2234	513	3101
ENSGALG00010002324	ENSGALT00010005256	SNTG2	1	16	0.0625	103748	12063	96	13143	113	14602	5284	11410	12451	7299	11918	6734	4363	11990	4041	9450
ENSGALG00010002328	ENSGALT00010005262		NA	0	NA
ENSGALG00010002329	ENSGALT00010005266	STT3B	1	15	0.0666667	19507	1792	1683	3157	4472	1626	2890	1774	1761	790	498	2342	1048	1081	1972
ENSGALG00010002330	ENSGALT00010005267	KHDRBS2	7	9	0.777778	56295	28623	24418	41324	56294	2769	63608	14255	17655
ENSGALG00010002333	ENSGALT00010005269		2	5	0.4	126	245	95	81	158
ENSGALG00010002332	ENSGALT00010005275		2	9	0.222222	1097	10796	431	4715	2464	1019	559	287	907
ENSGALG00010002331	ENSGALT00010005279		50	63	0.793651	3375	3566	2089	2302	607	1419	549	3311	4639	380	1454	106	946	647	940	1065	733	944	550	1310	8601	2944	712	2614	610	4598	3332	1625	772	4682	467	6502	10931	277	6088	492	3276	877	2208	5900	2467	5213	2311	2729	8938	1694	906	10861	7548	22764	13920	2247	5450	4476	3398	5099	20742	570	3300	9768	1427	7862	10052
ENSGALG00010002334	ENSGALT00010005280	OSBPL10	1	11	0.0909091	31629	1776	8653	15680	8758	17151	6266	8225	1104	1577	741
ENSGALG00010002335	ENSGALT00010005282	TMEM47	1	2	0.5	14471	7970
ENSGALG00010002337	ENSGALT00010005284	MHCY2B1	1	5	0.2	232	110	83	81	87
ENSGALG00010002336	ENSGALT00010005285	PRIM2	7	13	0.538462	309	1075	470	3106	8529	805	24785	4788	964	17241	1760	12265	4590
ENSGALG00010002339	ENSGALT00010005288	ZNFY4	1	4	0.25	8139	177	632	108
ENSGALG00010002338	ENSGALT00010005290	CD99	1	9	0.111111	15342	501	239	1063	1406	1340	521	662	554
ENSGALG00010002340	ENSGALT00010005292	RAB23	3	7	0.428571	1081	747	4329	1561	647	902	2159
ENSGALG00010002342	ENSGALT00010005294	BAG2	1	2	0.5	5758	601
ENSGALG00010002343	ENSGALT00010005299	GPD1L	5	7	0.714286	5423	1348	3787	1120	5950	365	3144
ENSGALG00010002341	ENSGALT00010005300	FAM49A	1	12	0.0833333	15064	1871	14857	9551	871	887	83	276	91	2161	2226	1350
ENSGALG00010002344	ENSGALT00010005302		1	2	0.5	2808	2168
ENSGALG00010002346	ENSGALT00010005310	FBXO15	8	9	0.888889	3490	1920	4339	258	146	2288	1184	5401	3203
ENSGALG00010002345	ENSGALT00010005313	SCML2	8	15	0.533333	244	10372	4782	5275	5378	4467	1397	14072	4303	1793	4264	1026	4880	716	1521
ENSGALG00010002347	ENSGALT00010005315	ZNF451	13	14	0.928571	567	7470	836	5028	789	1926	1353	1277	601	1935	2203	907	9137	2862
ENSGALG00010002348	ENSGALT00010005316	THAP12	1	5	0.2	6129	1503	956	281	1325
ENSGALG00010002349	ENSGALT00010005323	DHRSX	1	1	1	635
ENSGALG00010002350	ENSGALT00010005325	BEND6	2	9	0.222222	1594	9630	105	795	368	884	1194	1688	2195
ENSGALG00010002352	ENSGALT00010005328	MYL12B	2	2	1	177	3526
ENSGALG00010002351	ENSGALT00010005329		1	4	0.25	232	107	83	48
ENSGALG00010002354	ENSGALT00010005334		1	1	1	3820
ENSGALG00010002355	ENSGALT00010005337	UFM1	3	5	0.6	93	166	4436	409	1733
ENSGALG00010002353	ENSGALT00010005338	CMTM8	1	3	0.333333	28591	4202	3489
ENSGALG00010002356	ENSGALT00010005342	WNT11	5	5	1	3125	10084	493	1377	12370
ENSGALG00010002357	ENSGALT00010005346	RAB31	1	6	0.166667	24841	3183	11108	1418	3959	13525
ENSGALG00010002359	ENSGALT00010005347	CMTM6	1	5	0.2	3122	1415	1421	1515	1946
ENSGALG00010002358	ENSGALT00010005348	FREM2	2	23	0.0869565	5682	56047	3675	1094	872	13712	1730	258	674	76	2656	680	802	2116	582	8851	2205	1123	102	3862	598	139	1648
ENSGALG00010002360	ENSGALT00010005352	DHRSX	4	7	0.571429	481	36846	13394	54742	14314	15519	27786
ENSGALG00010002362	ENSGALT00010005357	TRPC4	1	10	0.1	48246	24301	26951	11794	6655	1566	1665	8983	1880	1889
ENSGALG00010002363	ENSGALT00010005360		1	2	0.5	694	35
ENSGALG00010002361	ENSGALT00010005366	TIAL1	12	14	0.857143	6014	3786	317	311	1871	2260	319	86	305	498	917	6328	355	141
ENSGALG00010002364	ENSGALT00010005367	VSNL1	2	3	0.666667	30617	39925	940
ENSGALG00010002365	ENSGALT00010005380	RAI2	1	1	1	4948
ENSGALG00010002366	ENSGALT00010005392		1	1	1	6038
ENSGALG00010002369	ENSGALT00010005393	GEMIN8	3	4	0.75	4245	2753	18011	839
ENSGALG00010002370	ENSGALT00010005397		1	11	0.0909091	9791	1077	181	2175	2074	1061	932	634	1220	1909	125
ENSGALG00010002371	ENSGALT00010005408	BAG3	1	3	0.333333	10873	2075	2773
ENSGALG00010002367	ENSGALT00010005413	STK31	11	23	0.478261	117	236	1439	942	752	1036	1710	1884	681	4535	4991	1349	1823	505	522	895	290	678	226	674	1815	2027	4140
ENSGALG00010002372	ENSGALT00010005414	SMC6	21	28	0.75	1278	1656	1774	1237	1251	185	819	588	155	92	1034	388	486	1060	1604	136	1568	1065	1158	1900	2857	694	675	2718	1132	1711	1389	98
ENSGALG00010002368	ENSGALT00010005415	UVRAG	14	15	0.933333	2238	10520	1222	1300	908	3733	9985	2956	737	448	564	1264	14064	18367	10153
ENSGALG00010002375	ENSGALT00010005418	NPY	1	3	0.333333	2636	1960	2624
ENSGALG00010002373	ENSGALT00010005428	POSTN	3	24	0.125	186	1444	5507	1287	635	863	511	2282	175	830	556	670	1953	157	163	563	1808	2492	591	1507	349	2022	1985	1070
ENSGALG00010002376	ENSGALT00010005433	GEN1	3	15	0.2	299	1365	2806	874	914	2126	506	796	113	100	1620	552	1087	507	114
ENSGALG00010002374	ENSGALT00010005435	DST	2	95	0.0210526	8764	15395	116	369	668	79	2894	327	841	86	179	103	108	1779	477	386	248	240	1084	920	109	200	520	2250	652	88	811	10607	2478	998	1054	197	169	196	1045	1848	878	259	1689	1368	2652	1392	242	216	1196	1020	2276	952	1642	1366	1427	1010	8399	1102	761	1857	247	167	1117	1092	5182	171	1620	3049	2813	347	676	1721	1599	1087	812	2513	506	2969	1345	234	1679	4067	559	1371	1169	2017	843	647	818	300	1157	156	830	3047	2125	781	443	2566	1719
ENSGALG00010002377	ENSGALT00010005437	ART7B	1	1	1	4122
ENSGALG00010002378	ENSGALT00010005441		1	1	1	720
ENSGALG00010002379	ENSGALT00010005446	NHS	1	8	0.125	220233	4027	8241	1994	3150	1234	284	1246
ENSGALG00010002380	ENSGALT00010005448	CMPK2	4	4	1	79	778	1104	1975
ENSGALG00010002382	ENSGALT00010005453	ART1L2	1	1	1	245
ENSGALG00010002381	ENSGALT00010005456	TDRD3	1	13	0.0769231	38206	1317	10916	2928	7672	603	718	3174	364	11764	1865	16653	3083
ENSGALG00010002383	ENSGALT00010005463	INPP5F	1	19	0.0526316	14752	6209	748	746	152	940	309	293	347	1267	443	1940	516	558	774	92	888	743	1537
ENSGALG00010002384	ENSGALT00010005466		2	2	1	149	653
ENSGALG00010002385	ENSGALT00010005468	PALS2	1	11	0.0909091	28922	4500	5570	486	998	1205	591	1051	2551	413	1990
ENSGALG00010002386	ENSGALT00010005473	MHCY2B2	1	5	0.2	4942	109	83	81	87
ENSGALG00010002387	ENSGALT00010005476	MCMBP	8	15	0.533333	782	763	301	400	885	1265	272	1637	865	808	418	1226	566	369	249
ENSGALG00010002388	ENSGALT00010005477		1	1	1	6033
ENSGALG00010002390	ENSGALT00010005482	MYT1L	2	22	0.0909091	85190	86394	182	300	27448	19364	4589	2587	2254	3622	5830	2267	1691	368	492	25470	7121	1466	12301	1698	3435	326
ENSGALG00010002391	ENSGALT00010005484	REPS2	1	17	0.0588235	29609	1591	874	3324	1624	2408	2273	3158	4652	2020	4413	2224	12010	12857	2557	2045	925
ENSGALG00010002389	ENSGALT00010005487	COL21A1	17	29	0.586207	1843	1920	4887	131	2583	2320	2242	1912	2282	10148	2355	2026	899	673	83	1150	14506	363	4698	1336	1480	4149	688	2022	4044	96	327	1473	740
ENSGALG00010002392	ENSGALT00010005491	DFNA5	4	10	0.4	1732	1551	1076	7056	955	4343	1795	478	1772	1053
ENSGALG00010002394	ENSGALT00010005492		2	2	1	323	500
ENSGALG00010002395	ENSGALT00010005496	CLN8	1	3	0.333333	1024	323	405
ENSGALG00010002393	ENSGALT00010005501	GPM6B	1	8	0.125	78437	4969	9577	3298	2982	1524	310	2201
ENSGALG00010002397	ENSGALT00010005502		1	1	1	84
ENSGALG00010002396	ENSGALT00010005504	SEC23IP	1	18	0.0555556	3236	276	202	442	1141	273	448	601	629	600	347	183	671	423	934	237	2351	1291
ENSGALG00010002398	ENSGALT00010005506		3	4	0.75	146	113	265	105
ENSGALG00010002400	ENSGALT00010005509	RBBP7	2	11	0.181818	154	2244	472	291	459	427	90	545	340	793	599
ENSGALG00010002399	ENSGALT00010005510	CSMD1	1	69	0.0144928	213958	122634	196436	19139	104351	21257	42473	5372	4903	28299	8544	22991	1714	3985	4161	5263	2634	5194	1351	2282	14920	6606	5458	3773	3065	12490	1616	4198	2258	6553	2459	1065	7476	1104	605	5015	6004	4063	2051	4892	12358	6892	2664	1531	176	4818	4294	7387	3676	3930	1356	6110	2964	11848	1169	1329	4371	1525	1299	506	1670	5096	1057	1641	2767	1920	922	7605	3649
ENSGALG00010002402	ENSGALT00010005511	TXLNG	1	9	0.111111	6766	592	3167	734	794	1115	2130	539	1255
ENSGALG00010002401	ENSGALT00010005512	ZRANB1	1	10	0.1	10897	779	8799	1587	803	560	3101	858	4100	1292
ENSGALG00010002403	ENSGALT00010005513	ZNFY3	1	2	0.5	936	105
ENSGALG00010002404	ENSGALT00010005517	OSBPL3	2	23	0.0869565	944	9654	223	208	560	3640	749	140	613	2158	4973	2733	150	436	2367	2095	2711	2351	1195	1114	583	561	1454
ENSGALG00010002405	ENSGALT00010005518	KCNQ5	1	14	0.0714286	180569	13820	19037	414	7077	1723	3794	2191	2795	5348	11906	6126	708	393
ENSGALG00010002406	ENSGALT00010005526	DIAPH3	27	27	1	11101	12355	4732	12272	3655	87	374	467	14380	434	148	936	131	463	2398	901	36658	936	5459	16949	3670	12013	8674	7414	14691	424	59294
ENSGALG00010002410	ENSGALT00010005535	RNF175	1	6	0.166667	3543	612	263	254	450	2744
ENSGALG00010002409	ENSGALT00010005536	CYCS	1	1	1	845
ENSGALG00010002411	ENSGALT00010005542		1	9	0.111111	388	119	194	101	89	217	187	152	96
ENSGALG00010002408	ENSGALT00010005543	OFD1	21	21	1	1360	790	85	669	698	1452	539	878	1738	675	152	693	327	1379	4242	2846	3788	1010	1035	747	5052
ENSGALG00010002407	ENSGALT00010005544		1	5	0.2	232	93	39	89	48
ENSGALG00010002412	ENSGALT00010005546		1	1	1	410
ENSGALG00010002415	ENSGALT00010005547	PCDH17	4	5	0.8	1628	23713	167	44077	8376
ENSGALG00010002416	ENSGALT00010005548	SH3BGRL2	2	3	0.666667	11124	14764	1119
ENSGALG00010002414	ENSGALT00010005549		1	7	0.142857	7271	571	245	95	81	114	158
ENSGALG00010002413	ENSGALT00010005556	TSSC1	3	9	0.333333	9593	5793	22062	9299	1666	3402	1238	84	7935
ENSGALG00010002417	ENSGALT00010005560	YLEC17	1	1	1	223
ENSGALG00010002418	ENSGALT00010005561	TRAPPC2	2	3	0.666667	238	2348	638
ENSGALG00010002419	ENSGALT00010005567	CTBP2	1	8	0.125	19732	981	2331	750	130	168	523	1886
ENSGALG00010002420	ENSGALT00010005572	TMEM272	3	5	0.6	253	2762	6119	5392	2338
ENSGALG00010002421	ENSGALT00010005573		2	4	0.5	2951	3713	2	1176
ENSGALG00010002422	ENSGALT00010005574	TRAPPC12	5	11	0.454545	101	1898	5677	1507	15635	5300	3165	7323	1443	691	1901
ENSGALG00010002425	ENSGALT00010005577	FDX2	2	3	0.666667	75	1321	1246
ENSGALG00010002423	ENSGALT00010005579		2	6	0.333333	126	255	95	83	121	162
ENSGALG00010002426	ENSGALT00010005582	TEX36	3	3	1	752	1224	1242
ENSGALG00010002427	ENSGALT00010005585	CYB5R4	5	15	0.333333	796	2132	1348	3552	4726	1554	103	581	659	3188	129	485	4557	1380	742
ENSGALG00010002424	ENSGALT00010005586	CASK	1	26	0.0384615	55888	21726	8512	1779	23306	9886	1606	2109	4174	4929	7839	12452	1284	4183	503	2906	1162	5921	1339	2909	1228	4403	91	3278	2810	5119
ENSGALG00010002429	ENSGALT00010005588		4	4	1	197	93	85	289
ENSGALG00010002428	ENSGALT00010005592	IBSP	2	2	1	116	431
ENSGALG00010002431	ENSGALT00010005597	BCKDHB	9	10	0.9	1967	2327	18772	592	4094	4764	3050	24330	45773	3210
ENSGALG00010002432	ENSGALT00010005603	RAVER1	3	13	0.230769	490	1911	3010	594	164	97	1153	2224	828	767	479	111	138
ENSGALG00010002430	ENSGALT00010005604	NUMA1	3	25	0.12	100	137	979	173	190	92	202	179	395	562	268	85	398	441	629	81	86	83	78	103	93	95	209	86	90
ENSGALG00010002433	ENSGALT00010005606	GRHL1	8	15	0.533333	2378	2802	1461	775	758	476	972	11280	4573	2138	1426	101	1752	1699	1215
ENSGALG00010002434	ENSGALT00010005609	GPR34	2	2	1	271	1248
ENSGALG00010002435	ENSGALT00010005610	ATP7B	1	20	0.05	5384	1365	1315	955	1197	365	577	195	140	2561	201	1919	957	1467	1302	1298	2032	111	794	1195
ENSGALG00010002439	ENSGALT00010005614	GPR82	2	2	1	109	1215
ENSGALG00010002436	ENSGALT00010005615		2	7	0.285714	2521	3584	245	95	80	114	157
ENSGALG00010002437	ENSGALT00010005618	TTK	5	22	0.227273	3367	2743	244	1620	4862	3110	92	79	752	677	2634	115	1280	746	1127	79	828	305	1820	726	267	1176
ENSGALG00010002440	ENSGALT00010005619	LRRC51	5	5	1	120	79	112	81	359
ENSGALG00010002442	ENSGALT00010005621		4	6	0.666667	204	92	85	297	265	223
ENSGALG00010002443	ENSGALT00010005627	TYK2	23	24	0.958333	522	1026	1446	938	647	680	1095	71	573	91	553	81	385	1024	443	95	197	1092	209	662	1444	95	1840	59
ENSGALG00010002444	ENSGALT00010005630	KLF11	3	3	1	504	1524	1798
ENSGALG00010002441	ENSGALT00010005634	USO1	3	25	0.12	86	228	5112	1133	2673	3887	151	214	933	472	134	243	253	282	2540	209	497	267	598	286	325	528	695	178	376
ENSGALG00010002447	ENSGALT00010005635	YLEC12	4	6	0.666667	198	93	84	297	265	223
ENSGALG00010002446	ENSGALT00010005636	RIMS1	1	29	0.0344828	108864	29728	1582	22072	540	1363	3536	4904	1045	942	316	105	1234	5224	1846	3826	3079	457	9245	2143	6349	14851	7896	23738	29551	3050	2803	1336	353
ENSGALG00010002438	ENSGALT00010005638	RARB	3	11	0.272727	2406	8999	112819	43330	81788	22581	26648	6501	5455	1338	3038
ENSGALG00010002450	ENSGALT00010005640		1	2	0.5	42	21
ENSGALG00010002445	ENSGALT00010005641	EDRF1	24	24	1	417	984	408	495	399	1255	289	910	673	75	178	1640	380	112	2188	969	392	355	560	262	899	268	925	2690
ENSGALG00010002449	ENSGALT00010005642	ALG11	3	3	1	506	626	1094
ENSGALG00010002448	ENSGALT00010005648	RAB9A	2	2	1	118	2289
ENSGALG00010002451	ENSGALT00010005651		5	6	0.833333	253	93	85	330	31984	155
ENSGALG00010002452	ENSGALT00010005652		2	2	1	297	404
ENSGALG00010002455	ENSGALT00010005660	NYX	2	2	1	124	11281
ENSGALG00010002454	ENSGALT00010005662	NEK5	5	23	0.217391	588	1345	1718	1973	3254	105	694	806	927	98	550	1900	805	336	129	104	1482	742	118	202	975	1769	387
ENSGALG00010002456	ENSGALT00010005664	ELOVL4	2	6	0.333333	90	18144	2476	7308	1794	702
ENSGALG00010002453	ENSGALT00010005669	TOP2B	1	34	0.0294118	15118	3122	1751	1248	951	897	81	6986	98	1168	1729	717	952	96	229	3854	94	1945	804	1504	1576	446	1112	133	659	165	976	343	1259	541	495	4065	877	218
ENSGALG00010002458	ENSGALT00010005673		2	14	0.142857	1758	28081	1677	538	1275	3385	415	1136	915	997	3388	160	3477	312
ENSGALG00010002460	ENSGALT00010005674	LAMTOR1	2	4	0.5	259	614	109	108
ENSGALG00010002459	ENSGALT00010005678	G3BP2	2	13	0.153846	105	7640	3376	465	128	885	801	925	3765	1108	431	165	927
ENSGALG00010002461	ENSGALT00010005681	TOMT	1	3	0.333333	2271	183	801
ENSGALG00010002462	ENSGALT00010005683	RRM2	6	9	0.666667	85	107	139	400	643	760	401	135	400
ENSGALG00010002465	ENSGALT00010005686		3	4	0.75	160	1982	4243	222
ENSGALG00010002457	ENSGALT00010005691		2	7	0.285714	126	245	95	80	114	158	185
ENSGALG00010002463	ENSGALT00010005693	ASRGL1	5	7	0.714286	521	100	3947	3642	7326	1907	2575
ENSGALG00010002464	ENSGALT00010005695	NGLY1	4	11	0.363636	247	2160	2732	3128	730	398	230	2977	1275	2078	512
ENSGALG00010002466	ENSGALT00010005696	UROS	1	9	0.111111	3474	227	913	514	115	2189	664	1568	1036
ENSGALG00010002470	ENSGALT00010005701	OXSM	2	2	1	1200	2900
ENSGALG00010002469	ENSGALT00010005702	MEPE	1	3	0.333333	833	136	78
ENSGALG00010002471	ENSGALT00010005704	OGFRL1	3	6	0.5	908	559	3043	92	139	1754
ENSGALG00010002472	ENSGALT00010005706	CDC37	5	6	0.833333	330	1730	1210	111	1912	135
ENSGALG00010002468	ENSGALT00010005708		6	8	0.75	71	93	205	93	85	289	265	223
ENSGALG00010002467	ENSGALT00010005710	NEK3	7	14	0.5	893	716	1009	1055	115	1082	1295	330	711	905	513	568	825	729
ENSGALG00010002475	ENSGALT00010005711		NA	0	NA
ENSGALG00010002477	ENSGALT00010005713	MBOAT4	1	2	0.5	392	211
ENSGALG00010002474	ENSGALT00010005714	HPCAL1	2	5	0.4	13653	32323	1621	1207	1064
ENSGALG00010002473	ENSGALT00010005715		2	6	0.333333	126	245	94	83	124	162
ENSGALG00010002481	ENSGALT00010005725	CKAP2	2	8	0.25	629	1368	942	965	554	544	627	1032
ENSGALG00010002483	ENSGALT00010005728	COQ2	6	6	1	316	1563	214	740	453	2681
ENSGALG00010002476	ENSGALT00010005730	DDX3X	4	17	0.235294	46	2422	1027	3869	1118	81	475	421	570	71	192	89	314	90	965	866	351
ENSGALG00010002487	ENSGALT00010005735	BCCIP	6	7	0.857143	204	130	1086	517	1148	1711	1264
ENSGALG00010002478	ENSGALT00010005742	PPME1	1	14	0.0714286	11068	2427	2836	544	1887	510	900	728	661	757	774	987	954	46
ENSGALG00010002492	ENSGALT00010005743	RPL8	2	5	0.4	195	1255	434	708	242
ENSGALG00010002497	ENSGALT00010005749	DHX32	6	10	0.6	1332	1238	697	1950	107	5852	1182	1163	263	1256
ENSGALG00010002500	ENSGALT00010005755	OSR1	1	3	0.333333	30089	5414	534
ENSGALG00010002501	ENSGALT00010005757	TCEANC	2	4	0.5	310	4019	1198	2439
ENSGALG00010002504	ENSGALT00010005764	USP9Y	1	44	0.0227273	16032	1282	316	6276	747	1085	246	76	1560	4283	349	851	4548	5288	1492	1546	1203	1695	205	122	469	222	2262	1870	3056	4630	228	131	894	1840	388	442	1231	179	486	1259	995	2385	1641	1885	1741	364	470	1393
ENSGALG00010002507	ENSGALT00010005773	C2CD3	32	32	1	84	1493	1295	417	594	2092	1090	355	1081	1063	1628	934	1948	343	1444	399	1160	716	1251	1236	985	402	588	4475	1618	1692	644	401	542	1273	1241	16577
ENSGALG00010002513	ENSGALT00010005775		4	22	0.181818	86	111	1604	2077	831	908	90	865	1013	896	1199	841	605	79	122	80	423	96	82	996	204	551
ENSGALG00010002511	ENSGALT00010005779	VPS36	2	14	0.142857	1060	3801	1637	883	861	3590	109	381	859	874	443	2768	86	1475
ENSGALG00010002512	ENSGALT00010005783	DAXX	1	5	0.2	1487	762	326	370	516
ENSGALG00010002520	ENSGALT00010005786	TTC32	2	2	1	74	737
ENSGALG00010002523	ENSGALT00010005795	DNAJB13	2	8	0.25	141	1156	372	149	500	215	459	140
ENSGALG00010002518	ENSGALT00010005796	MAST1	13	19	0.684211	399	99	883	79	1264	122	437	290	81	222	208	194	1666	602	592	73	233	654	102
ENSGALG00010002526	ENSGALT00010005799	ZBTB22	2	2	1	181	375
ENSGALG00010002522	ENSGALT00010005804	HPSE	2	12	0.166667	150	821	160	111	71	139	670	211	73	268	122	173
ENSGALG00010002528	ENSGALT00010005813	MED14	2	30	0.0666667	2024	5689	637	754	1532	360	842	534	2051	662	609	1530	379	592	444	1769	271	86	1123	239	381	539	599	692	677	671	193	433	540	2880
ENSGALG00010002533	ENSGALT00010005819	LPAR2	1	2	0.5	6353	1005
ENSGALG00010002536	ENSGALT00010005822	RGL2	9	10	0.9	416	587	779	712	95	877	825	429	1041	422
ENSGALG00010002527	ENSGALT00010005830	LRRC3B	1	2	0.5	94730	43819
ENSGALG00010002530	ENSGALT00010005837	STAG3	13	32	0.40625	336	4606	619	1927	1077	3235	2543	1003	1217	443	5114	2173	8084	1900	856	841	435	111	976	1373	994	1029	1949	706	1413	799	1300	100	3564	925	297	1399
ENSGALG00010002547	ENSGALT00010005838	PBX4	2	8	0.25	2025	2941	369	273	646	169	427	973
ENSGALG00010002543	ENSGALT00010005841	UCP3	4	6	0.666667	114	124	514	570	76	90
ENSGALG00010002544	ENSGALT00010005844	THSD1	3	4	0.75	5678	6138	7532	3631
ENSGALG00010002553	ENSGALT00010005851		NA	0	NA
ENSGALG00010002556	ENSGALT00010005854		1	7	0.142857	1464	1331	1035	1100	78	1160	998
ENSGALG00010002551	ENSGALT00010005856	WDR35	12	27	0.444444	565	1242	1612	1269	206	505	96	1425	1633	563	2106	6352	885	738	682	1573	587	125	1113	1789	1162	912	1069	914	777	731	1219
ENSGALG00010002557	ENSGALT00010005866		3	32	0.09375	181	351	425	312	371	110	105	110	103	98	107	221	101	102	105	105	94	107	103	102	100	107	102	109	102	99	107	101	110	102	102	94
ENSGALG00010002554	ENSGALT00010005869	EGFL6	7	11	0.636364	5381	2156	2971	3692	2890	1711	7545	7224	1668	1679	1212
ENSGALG00010002561	ENSGALT00010005870	PAAF1	4	11	0.363636	82	1539	518	4296	593	2092	305	1168	486	374	2104
ENSGALG00010002546	ENSGALT00010005871	ATP6AP2	2	8	0.25	1942	2029	548	308	413	876	770	338
ENSGALG00010002566	ENSGALT00010005877	TMSB4X	1	3	0.333333	444	277	56
ENSGALG00010002559	ENSGALT00010005882	NEK10	23	35	0.657143	5323	315	1154	475	2031	784	1638	385	950	1165	1239	253	841	2094	947	1360	111	578	723	873	212	6033	15316	610	1225	7878	88	6652	1896	2930	2582	1864	1496	83	8535
ENSGALG00010002565	ENSGALT00010005883	MRPS18C	3	7	0.428571	509	4387	13430	814	324	203	83
ENSGALG00010002567	ENSGALT00010005884	COA4	1	1	1	287
ENSGALG00010002539	ENSGALT00010005885	SNAP91	2	29	0.0689655	754	18758	1141	1613	1797	1234	1350	1227	4065	418	931	3207	1228	3836	145	5114	534	196	107	495	909	5516	1279	1547	1203	3864	71	2842	1054
ENSGALG00010002569	ENSGALT00010005887	GTPBP6	1	9	0.111111	2902	373	1598	934	448	1057	713	289	433
ENSGALG00010002573	ENSGALT00010005904	MVB12A	9	9	1	108	103	76	158	826	218	85	809	1167
ENSGALG00010002577	ENSGALT00010005908	MRPL48	1	7	0.142857	2310	331	910	760	1435	1317	1438
ENSGALG00010002570	ENSGALT00010005913	ADAM12	4	23	0.173913	44	15011	30644	49643	3759	9996	4546	869	933	1245	4906	18976	4756	548	6886	107	2592	2028	2906	658	135	3589	2285
ENSGALG00010002576	ENSGALT00010005914	HELQ	13	17	0.764706	309	484	554	973	467	490	692	862	839	296	498	764	2432	273	521	2050	547
ENSGALG00010002575	ENSGALT00010005916	V-BG	3	28	0.107143	195	353	424	311	345	110	104	111	103	103	107	101	110	105	102	110	104	97	107	103	110	102	102	105	103	97	107	100
ENSGALG00010002579	ENSGALT00010005925	MATN3	6	7	0.857143	1812	2531	87	1552	1240	3886	2017
ENSGALG00010002581	ENSGALT00010005930	ATP13A1	1	25	0.04	1071	213	313	300	200	614	581	270	545	243	221	369	394	658	546	293	187	357	405	225	273	181	518	238	196
ENSGALG00010002582	ENSGALT00010005932		4	6	0.666667	478	1937	743	9191	427	1007
ENSGALG00010002571	ENSGALT00010005942	BCOR	1	14	0.0714286	29721	646	833	695	438	5261	407	3091	334	4336	4791	894	208	632
ENSGALG00010002588	ENSGALT00010005952	FAM175A	4	8	0.5	590	767	579	813	386	602	427	136
ENSGALG00010002584	ENSGALT00010005954		1	28	0.0357143	21898	353	424	316	348	164	110	103	145	108	101	110	104	102	110	105	97	107	101	110	100	102	105	98	97	107	100	99
ENSGALG00010002586	ENSGALT00010005968	GPR63	2	2	1	23778	59696
ENSGALG00010002595	ENSGALT00010005969		2	2	1	171	248
ENSGALG00010002590	ENSGALT00010005976	ATP6V1C2	3	13	0.230769	416	1533	3310	1467	2154	663	1832	987	839	227	287	568	678
ENSGALG00010002587	ENSGALT00010005980	DOCK1	27	51	0.529412	20270	3967	1881	1478	3223	2898	1455	560	416	155	2504	1994	1477	250	1095	1470	488	4615	2608	463	1736	2927	11362	896	6640	2380	70306	6078	34120	1022	3334	6331	9195	190	3087	1227	3454	7424	2482	2182	174	470	1832	3648	1056	4749	2561	4401	5721	4772	9565
ENSGALG00010002591	ENSGALT00010005989		2	18	0.111111	891	1783	1456	668	350	1729	795	442	551	219	81	1194	884	975	612	321	469	1713
ENSGALG00010002597	ENSGALT00010005992		2	3	0.666667	624	676	105
ENSGALG00010002598	ENSGALT00010005994	NMT2	1	11	0.0909091	7547	5303	1910	105	106	391	1769	3490	2051	2066	201
ENSGALG00010002601	ENSGALT00010006006	PLCXD1	5	6	0.833333	2276	1975	2487	1175	4405	613
ENSGALG00010002603	ENSGALT00010006009	INSYN2A	1	3	0.333333	13158	5880	8193
ENSGALG00010002599	ENSGALT00010006012	KIFC1	4	12	0.333333	74	68	140	788	82	86	278	72	528	89	96	202
ENSGALG00010002589	ENSGALT00010006013	SLC4A7	1	25	0.04	32881	11258	776	979	2039	2551	4195	1337	1460	1496	1229	1489	2428	530	1831	1819	1044	420	295	2133	403	329	614	1757	592
ENSGALG00010002600	ENSGALT00010006016	TRPA1	1	27	0.037037	41504	2280	1610	688	885	360	1443	2534	3475	1136	1231	83	1490	760	906	680	1319	879	454	1423	215	1475	128	1393	1644	511	1726
ENSGALG00010002604	ENSGALT00010006020	BLEC3	1	4	0.25	807	185	74	94
ENSGALG00010002605	ENSGALT00010006022	EOMES	5	5	1	120	192	400	91	646
ENSGALG00010002592	ENSGALT00010006023	RPS6KA3	2	21	0.0952381	13892	21019	861	1777	1991	894	1612	377	3064	4253	275	101	823	2299	1714	4125	3714	192	566	803	1162
ENSGALG00010002606	ENSGALT00010006024		2	8	0.25	1608	11536	555	85	526	472	370	66
ENSGALG00010002608	ENSGALT00010006032	RPP38	2	2	1	617	1458
ENSGALG00010002611	ENSGALT00010006035	NPS	2	2	1	123	1741
ENSGALG00010002609	ENSGALT00010006036	PDIA6	8	13	0.615385	2282	1150	700	477	1523	410	644	4274	89	1004	873	773	58
ENSGALG00010002612	ENSGALT00010006039	JPH1	2	5	0.4	6878	46374	13773	8073	165
ENSGALG00010002613	ENSGALT00010006040	CMC1	1	3	0.333333	27981	2480	11223
ENSGALG00010002616	ENSGALT00010006051	ZNF692	7	11	0.636364	453	87	562	292	181	579	1956	128	349	449	72
ENSGALG00010002617	ENSGALT00010006054	CLRN3	1	2	0.5	5412	2089
ENSGALG00010002614	ENSGALT00010006057	GPAT3	1	11	0.0909091	9086	3921	471	485	223	400	1153	414	266	518	584
ENSGALG00010002618	ENSGALT00010006060		1	7	0.142857	2874	669	341	1586	815	221	1244
ENSGALG00010002621	ENSGALT00010006065	SLC25A15	2	5	0.4	1158	4624	319	990	854
ENSGALG00010002619	ENSGALT00010006068	RAB6A	1	8	0.125	19752	14964	3754	1339	1987	977	11467	1709
ENSGALG00010002622	ENSGALT00010006076	AZI2	1	7	0.142857	11362	649	296	1297	3758	3380	3076
ENSGALG00010002623	ENSGALT00010006080	MID1IP1	1	1	1	256
ENSGALG00010002625	ENSGALT00010006085	FHL5	4	5	0.8	908	2321	1776	3306	1205
ENSGALG00010002627	ENSGALT00010006095	MRPS31	6	6	1	1780	688	5134	4028	3377	6699
ENSGALG00010002626	ENSGALT00010006099	CHD7	1	37	0.027027	36233	28402	7782	2496	1054	5622	1333	1705	874	96	421	5448	1245	2167	4608	543	211	684	285	84	973	599	3418	507	1464	278	217	722	159	139	447	1622	225	559	337	506	794
ENSGALG00010002628	ENSGALT00010006100	TRIM7.2	1	7	0.142857	1007	111	379	158	96	828	21
ENSGALG00010002629	ENSGALT00010006106		1	4	0.25	1257	487	775	730
ENSGALG00010002631	ENSGALT00010006107		NA	0	NA
ENSGALG00010002633	ENSGALT00010006109		1	2	0.5	291	78
ENSGALG00010002634	ENSGALT00010006116	RGN	6	7	0.857143	1215	1605	2175	1499	1289	5474	807
ENSGALG00010002632	ENSGALT00010006118	HPGD	3	6	0.5	514	3310	11367	7090	1198	1101
ENSGALG00010002638	ENSGALT00010006120	FABP9	3	3	1	1585	261	1851
ENSGALG00010002644	ENSGALT00010006128	KCNF1	1	1	1	121
ENSGALG00010002647	ENSGALT00010006136	FAM168A	3	8	0.375	43694	31368	52385	8711	4093	2078	976	408
ENSGALG00010002646	ENSGALT00010006149	FOXO1	3	4	0.75	332	36	57161	383
ENSGALG00010002649	ENSGALT00010006152	UFL1	11	18	0.611111	693	1510	670	826	904	603	2122	1128	654	351	2240	1692	959	1046	133	719	478	674
ENSGALG00010002653	ENSGALT00010006153	EIF1AX	3	6	0.5	32	780	1770	1434	903	107
ENSGALG00010002657	ENSGALT00010006154	C2orf50	2	3	0.666667	86	1420	618
ENSGALG00010002658	ENSGALT00010006156	FBXL12	1	3	0.333333	3184	244	312
ENSGALG00010002655	ENSGALT00010006157	FABP4	3	3	1	1240	224	1288
ENSGALG00010002656	ENSGALT00010006171	GLRA3	1	9	0.111111	18799	5810	16940	2004	12314	6401	1256	3088	4138
ENSGALG00010002661	ENSGALT00010006172	ACBD7	1	3	0.333333	1701	108	87
ENSGALG00010002664	ENSGALT00010006174	BZFP1	2	3	0.666667	217	322	34
ENSGALG00010002667	ENSGALT00010006186		1	1	1	427
ENSGALG00010002669	ENSGALT00010006188	IL4I1	2	7	0.285714	126	1471	249	577	177	232	236
ENSGALG00010002673	ENSGALT00010006196	SLC66A3	1	6	0.166667	1925	475	623	1216	1129	1652
ENSGALG00010002678	ENSGALT00010006204	CCNI	2	7	0.285714	91	10347	7816	2862	172	848	625
ENSGALG00010002679	ENSGALT00010006207	OLAH	1	6	0.166667	1961	1241	615	1043	796	253
ENSGALG00010002682	ENSGALT00010006213	UBL5	1	3	0.333333	625	314	586
ENSGALG00010002681	ENSGALT00010006217	PLEKHB1	4	6	0.666667	1163	183	305	1958	681	584
ENSGALG00010002685	ENSGALT00010006225	CA8	3	8	0.375	225	3575	19737	3175	1325	2570	5095	13306
ENSGALG00010002693	ENSGALT00010006236	MSC	1	1	1	552
ENSGALG00010002689	ENSGALT00010006241	COG6	4	19	0.210526	718	588	745	12515	2212	220	1132	3080	513	107	3962	1872	1398	7826	510	2100	1484	2675	3962
ENSGALG00010002700	ENSGALT00010006255	LHFPL1	3	4	0.75	78	1635	121132	13614
ENSGALG00010002701	ENSGALT00010006262	TMEM196	2	5	0.4	311	9476	1815	1830	2302
ENSGALG00010002703	ENSGALT00010006263	PIN1	1	1	1	733
ENSGALG00010002704	ENSGALT00010006265	KCNB2	2	2	1	14083	169091
ENSGALG00010002705	ENSGALT00010006267	JADE3	3	10	0.3	2510	1049	10861	1823	1953	2384	4667	421	1928	1759
ENSGALG00010002707	ENSGALT00010006272	RELT	1	9	0.111111	5984	902	79	81	634	507	104	112	83
ENSGALG00010002710	ENSGALT00010006280		3	3	1	184	54	424
ENSGALG00010002706	ENSGALT00010006282	ROCK2	1	32	0.03125	37397	11145	5695	2637	5419	3091	1717	775	661	1745	302	544	99	251	461	670	1075	1687	983	1381	143	334	127	592	234	376	2168	407	546	208	411	3839
ENSGALG00010002713	ENSGALT00010006286	OLFM2	2	6	0.333333	1601	1717	813	1406	1131	1015
ENSGALG00010002712	ENSGALT00010006290	PTPRE	4	18	0.222222	432	258	1694	4030	665	124	399	593	1186	2206	497	2073	535	1156	969	423	3791	1722
ENSGALG00010002716	ENSGALT00010006297	NHLRC3	2	7	0.285714	1150	1665	510	1380	1486	799	106
ENSGALG00010002719	ENSGALT00010006302		2	2	1	116	1012
ENSGALG00010002722	ENSGALT00010006306	TRIM7.1	8	8	1	117	180	976	822	387	1779	412	2762
ENSGALG00010002733	ENSGALT00010006325	RDH8	2	6	0.333333	780	1540	996	726	769	823
ENSGALG00010002728	ENSGALT00010006332	RP2	2	5	0.4	279	7535	2668	1137	3099
ENSGALG00010002730	ENSGALT00010006333	E2F6	1	6	0.166667	4385	745	316	1165	1388	738
ENSGALG00010002739	ENSGALT00010006341	SLURP1	1	3	0.333333	377	257	236
ENSGALG00010002725	ENSGALT00010006342	TSPAN7	1	7	0.142857	70830	2211	2046	1127	4662	6509	186
ENSGALG00010002742	ENSGALT00010006349	PROSER1	2	13	0.153846	252	2653	1021	289	1673	514	631	1318	2407	122	2254	683	1172
ENSGALG00010002741	ENSGALT00010006350	PDK4	2	10	0.2	608	811	568	427	499	583	536	283	596	741
ENSGALG00010002747	ENSGALT00010006363	FUT9	1	1	1	39125
ENSGALG00010002750	ENSGALT00010006371		9	15	0.6	642	1256	81	284	885	1506	301	707	1767	809	140	778	1119	538	1124
ENSGALG00010002752	ENSGALT00010006374	NDUFA4	3	3	1	466	338	1991
ENSGALG00010002753	ENSGALT00010006375	SLC9A7	1	16	0.0625	30195	1340	627	964	1285	279	3969	352	115	3508	799	6320	4126	2571	3355	5503
ENSGALG00010002756	ENSGALT00010006384	STOML3	3	5	0.6	804	1228	1434	776	130
ENSGALG00010002761	ENSGALT00010006387		7	8	0.875	927	4332	1651	3789	1642	1314	4655	848
ENSGALG00010002762	ENSGALT00010006390	PPAN	2	11	0.181818	868	1241	564	660	1160	94	631	447	640	531	974
ENSGALG00010002758	ENSGALT00010006394	GREB1	4	32	0.125	549	3243	733	7438	307	624	1428	843	169	415	488	1511	451	95	1682	571	1253	1405	682	992	1719	6652	1677	1422	344	1600	1033	1290	2753	491	1615	1582
ENSGALG00010002760	ENSGALT00010006396	RAB2A	3	7	0.428571	9241	3566	10392	1379	3134	9604	2221
ENSGALG00010002766	ENSGALT00010006401	NANOS1	NA	0	NA
ENSGALG00010002765	ENSGALT00010006402	MAP7D2	1	16	0.0625	30819	3011	7250	2894	1238	2863	1064	7974	364	1140	145	1199	508	728	1697	1307
ENSGALG00010002767	ENSGALT00010006406		1	2	0.5	408	133
ENSGALG00010002768	ENSGALT00010006414	TRIM39.2	3	4	0.75	464	280	841	520
ENSGALG00010002770	ENSGALT00010006425	OTC	5	9	0.555556	2590	700	5290	4855	6663	669	103	985	2207
ENSGALG00010002763	ENSGALT00010006429	SEPTIN11	1	9	0.111111	21589	3328	4728	2122	1738	1835	4330	547	8696
ENSGALG00010002774	ENSGALT00010006430	TBX18	4	7	0.571429	214	1415	2872	6318	1218	4690	2672
ENSGALG00010002779	ENSGALT00010006444	FBXO8	3	5	0.6	4101	2259	6459	1600	767
ENSGALG00010002781	ENSGALT00010006445	EIF3G	8	10	0.8	470	92	235	118	628	94	334	1385	745	399
ENSGALG00010002787	ENSGALT00010006457	CEP44	8	11	0.727273	1228	507	605	567	891	1453	350	2525	1922	257	761
ENSGALG00010002782	ENSGALT00010006460	GSTA3	4	5	0.8	1105	1117	572	11587	1238
ENSGALG00010002792	ENSGALT00010006466		1	5	0.2	1036	778	359	859	366
ENSGALG00010002790	ENSGALT00010006467	CXorf23	1	11	0.0909091	9559	1711	343	2048	671	197	830	1755	4776	4713	1675
ENSGALG00010002788	ENSGALT00010006469		7	40	0.175	692	2429	982	280	1013	1047	2949	176	2012	717	707	2168	1026	393	351	407	572	217	600	861	1042	478	661	851	420	1672	324	962	435	598	464	726	2291	606	818	673	360	749	2727	987
ENSGALG00010002784	ENSGALT00010006470	TRIM27.2	2	7	0.285714	351	614	472	146	141	159	96
ENSGALG00010002796	ENSGALT00010006472	PRDM8	1	5	0.2	961	78	54	69	743
ENSGALG00010002798	ENSGALT00010006481	TRIM39.1	4	4	1	862	626	215	1017
ENSGALG00010002801	ENSGALT00010006483	FGF5	5	5	1	36	2656	510	1463	10730
ENSGALG00010002805	ENSGALT00010006494	FAM171A1	1	8	0.125	48190	4924	5022	4329	13788	2627	657	1308
ENSGALG00010002810	ENSGALT00010006495	TRIM27.1	1	6	0.166667	571	497	203	206	174	482
ENSGALG00010002800	ENSGALT00010006498	TUBGCP5	3	23	0.130435	2010	84	2049	552	554	1014	1542	672	553	259	235	558	171	904	1258	890	279	114	943	784	565	1098	1365
ENSGALG00010002812	ENSGALT00010006511	TRIM13	4	4	1	430	1847	1269	1907
ENSGALG00010002807	ENSGALT00010006517	P2RY6	1	1	1	4007
ENSGALG00010002820	ENSGALT00010006525	DLEU7	1	1	1	7380
ENSGALG00010002817	ENSGALT00010006528	SHFM1	1	2	0.5	3530	1642
ENSGALG00010002809	ENSGALT00010006531	SH3KBP1	2	17	0.117647	21614	54232	36501	12896	16391	21702	7328	18133	2477	3978	2682	4381	10077	1218	2464	767	2047
ENSGALG00010002819	ENSGALT00010006532	BMP3	2	3	0.666667	357	14920	4159
ENSGALG00010002814	ENSGALT00010006534	TERF1	9	9	1	3472	1819	1450	1734	2612	1061	89	925	6096
ENSGALG00010002824	ENSGALT00010006541	NXPH1	2	2	1	835	132258
ENSGALG00010002827	ENSGALT00010006547	SBSPON	1	4	0.25	7509	658	801	730
ENSGALG00010002825	ENSGALT00010006548	TRIM41	5	6	0.833333	521	409	499	393	590	374
ENSGALG00010002834	ENSGALT00010006557	MRPL53	2	3	0.666667	1156	1630	85
ENSGALG00010002838	ENSGALT00010006566		1	1	1	2340
ENSGALG00010002835	ENSGALT00010006568	CYFIP1	1	30	0.0333333	11952	163	546	672	1410	676	136	630	193	1088	1103	1255	294	1003	1854	1217	614	347	85	575	2130	6395	9503	1831	7519	1651	1115	1233	856	424
ENSGALG00010002832	ENSGALT00010006577	LPIN1	2	22	0.0909091	18418	18424	1310	918	384	905	1618	1596	975	1276	1094	1209	2859	1268	442	1562	1525	1287	2451	1735	2876	812
ENSGALG00010002844	ENSGALT00010006580		1	1	1	1891
ENSGALG00010002840	ENSGALT00010006584	SRPX	2	7	0.285714	598	4925	470	617	454	1025	2079
ENSGALG00010002848	ENSGALT00010006591	TRIB2	3	3	1	758	3876	13179
ENSGALG00010002837	ENSGALT00010006592	DNMT1	2	33	0.0606061	1548	2096	151	444	137	589	139	204	97	135	81	833	104	450	497	73	79	497	82	592	709	612	78	349	91	106	1124	547	397	744	896	71	446
ENSGALG00010002855	ENSGALT00010006604	RACK1	1	8	0.125	820	380	792	290	123	209	361	170
ENSGALG00010002853	ENSGALT00010006611	CEP162	2	25	0.08	4155	8723	220	705	1204	672	359	639	152	882	1087	1677	767	693	815	785	1095	938	559	1108	1358	787	1592	3024	2110
ENSGALG00010002857	ENSGALT00010006618	DCAF15	6	10	0.6	652	98	590	90	523	672	641	491	103	404
ENSGALG00010002860	ENSGALT00010006622	NIPA2	2	9	0.222222	2134	3829	326	1433	447	586	396	945	1125
ENSGALG00010002864	ENSGALT00010006633	RNASEH2B	1	10	0.1	11960	2910	3511	2508	4040	601	3765	970	4698	1800
ENSGALG00010002869	ENSGALT00010006636		1	1	1	17201
ENSGALG00010002866	ENSGALT00010006638		18	37	0.486486	86	296	82	97	223	85	233	162	160	460	340	96	127	236	392	154	222	492	175	78	467	378	239	448	167	253	471	240	86	162	412	132	112	201	456	92	265
ENSGALG00010002868	ENSGALT00010006644	PPP1R9A	2	19	0.105263	1030	67941	494	4755	14327	8583	5490	2382	1295	130	5377	573	4668	87	2891	2370	1855	1155	903
ENSGALG00010002870	ENSGALT00010006645	FABP5	1	3	0.333333	2621	969	142
ENSGALG00010002873	ENSGALT00010006650	MRAP2	3	4	0.75	2770	825	5302	4521
ENSGALG00010002877	ENSGALT00010006658		2	2	1	72	227
ENSGALG00010002878	ENSGALT00010006665	P2RY2	1	1	1	1838
ENSGALG00010002881	ENSGALT00010006670		1	7	0.142857	647	146	78	108	338	276	254
ENSGALG00010002884	ENSGALT00010006677	ADHFE1	12	14	0.857143	214	3019	173	317	162	588	994	526	1038	898	152	3157	1968	591
ENSGALG00010002880	ENSGALT00010006679	RASGEF1B	1	13	0.0769231	8660	1066	852	3115	96	1142	181	692	1785	1285	1308	674	809
ENSGALG00010002888	ENSGALT00010006687	FAM124A	2	3	0.666667	11099	17097	7323
ENSGALG00010002886	ENSGALT00010006688	HERC2	2	92	0.0217391	487	9746	5491	9570	2236	808	817	302	619	599	568	1292	409	1343	818	548	704	71	1368	735	110	295	912	106	109	599	498	112	129	582	643	77	103	413	617	467	679	1100	393	93	233	601	557	1562	206	146	931	94	112	750	137	1511	831	173	580	548	1017	112	530	1088	402	81	1791	618	1077	544	722	360	1346	727	1142	767	92	371	993	143	103	2354	741	1119	1053	902	592	643	2139	5837	822	105	829	1610	620	945
ENSGALG00010002890	ENSGALT00010006690	VXN	3	6	0.5	214	3226	5634	4253	1229	240
ENSGALG00010002894	ENSGALT00010006701		3	19	0.157895	3291	22155	38755	1019	3170	454	758	17548	3227	5751	1864	10513	2120	482	115	310	1145	1350	1727
ENSGALG00010002896	ENSGALT00010006708	OCA2	24	24	1	16782	10916	22964	591	3504	1091	8812	1781	333	13114	705	1032	998	2796	7159	10089	1488	1290	12072	4716	568	8091	13335	34943
ENSGALG00010002897	ENSGALT00010006711	SERPINE3	4	8	0.5	763	4378	1943	4632	504	1441	1963	1667
ENSGALG00010002883	ENSGALT00010006731	MAP3K15	1	29	0.0344828	17342	2198	8003	1104	3566	8221	753	967	614	417	1024	2348	1655	3433	742	1743	288	3063	2458	2300	695	1174	514	832	833	172	114	1204	11628
ENSGALG00010002904	ENSGALT00010006733	PON1	3	10	0.3	1501	1325	3229	1153	1033	813	654	544	836	1707
ENSGALG00010002907	ENSGALT00010006748	GABRG3	3	9	0.333333	2616	13949	145132	1461	95234	29467	7095	1259	2611
ENSGALG00010002908	ENSGALT00010006754	S1PR2	1	1	1	45
ENSGALG00010002913	ENSGALT00010006761	NXNL1	2	4	0.5	330	1268	40	118
ENSGALG00010002911	ENSGALT00010006762	MYBL1	14	15	0.933333	3245	123	2858	1053	1655	221	1529	1173	316	431	419	1681	86	3908	1431
ENSGALG00010002914	ENSGALT00010006764	SLC27A1	2	12	0.166667	122	2365	353	813	95	90	913	267	227	879	682	782
ENSGALG00010002912	ENSGALT00010006770	RPS3	1	6	0.166667	1612	258	1192	1161	1153	808
ENSGALG00010002916	ENSGALT00010006773	SDCBP	4	9	0.444444	782	516	1576	2110	266	1171	1119	521	444
ENSGALG00010002917	ENSGALT00010006774	PGLS	1	3	0.333333	420	99	141
ENSGALG00010002920	ENSGALT00010006778	VCPIP1	1	2	0.5	5883	2649
ENSGALG00010002918	ENSGALT00010006781	FAM84A	2	2	1	203	621
ENSGALG00010002919	ENSGALT00010006782		1	21	0.047619	11809	4468	1261	1216	2486	1266	991	1201	2795	966	1095	784	6226	187	1235	2239	152	90	518	90	756
ENSGALG00010002922	ENSGALT00010006786	TMEM106B	2	8	0.25	456	3843	3048	1391	773	106	1605	751
ENSGALG00010002923	ENSGALT00010006797	SERPINH1	1	5	0.2	4864	166	387	166	29
ENSGALG00010002925	ENSGALT00010006804	INTS6	4	18	0.222222	158	182	610	17752	5713	1000	556	2708	139	491	401	1614	108	1203	411	755	438	4131
ENSGALG00010002928	ENSGALT00010006806	ASB4	1	4	0.25	3088	2825	1190	203
ENSGALG00010002927	ENSGALT00010006807	GABRA5	7	10	0.7	387	425	7602	1497	113	16171	19007	5580	1701	416
ENSGALG00010002926	ENSGALT00010006811	GALNTL6	4	11	0.363636	148853	20951	14618	159570	4699	32358	14236	11609	8816	5789	5548
ENSGALG00010002930	ENSGALT00010006815		2	4	0.5	2844	4024	583	1943
ENSGALG00010002929	ENSGALT00010006819	PDHA2	1	11	0.0909091	2096	1417	590	730	1872	361	633	196	937	868	742
ENSGALG00010002932	ENSGALT00010006820		1	2	0.5	913	592
ENSGALG00010002935	ENSGALT00010006831	SYTL5	1	17	0.0588235	27683	7029	7585	1096	1824	3539	1620	1955	3826	3427	925	835	2042	2799	1193	1816	375
ENSGALG00010002934	ENSGALT00010006833	VWDE	1	29	0.0344828	4198	2168	2739	1501	1324	590	325	1943	1271	399	1180	2530	601	369	2458	116	361	581	1511	1650	79	1509	616	343	469	96	1270	412	1431
ENSGALG00010002937	ENSGALT00010006834	GALNT7	1	11	0.0909091	29907	15757	6002	164	1208	2150	1678	1726	2170	1262	2583
ENSGALG00010002939	ENSGALT00010006843	HMGB2	4	4	1	354	97	79	455
ENSGALG00010002940	ENSGALT00010006846	BG1	3	18	0.166667	353	416	678	230	110	104	110	103	5	103	110	103	95	103	109	104	119	116
ENSGALG00010002943	ENSGALT00010006848	SAP30	2	3	0.666667	404	2309	2067
ENSGALG00010002944	ENSGALT00010006850		1	1	1	256
ENSGALG00010002942	ENSGALT00010006852	GABRB3	4	9	0.444444	70455	7181	76	81103	5302	1067	6495	4030	9553
ENSGALG00010002947	ENSGALT00010006858		NA	0	NA
ENSGALG00010002948	ENSGALT00010006861	DLX6	2	3	0.666667	496	1345	571
ENSGALG00010002949	ENSGALT00010006862		NA	0	NA
ENSGALG00010002951	ENSGALT00010006864		NA	0	NA
ENSGALG00010002946	ENSGALT00010006867	GDPD5	1	16	0.0625	58578	55848	4911	973	2410	649	2800	9071	3562	1230	1422	1561	2524	2655	3978	1411
ENSGALG00010002954	ENSGALT00010006872	CHST7	NA	0	NA
ENSGALG00010002955	ENSGALT00010006881	BLEC1	1	4	0.25	8984	487	336	300
ENSGALG00010002953	ENSGALT00010006882	WDFY2	1	11	0.0909091	31651	4994	7152	8594	1863	977	1770	3768	1072	228	1177
ENSGALG00010002958	ENSGALT00010006887		5	10	0.5	489	4545	3913	1331	11946	741	542	1296	2510	5738
ENSGALG00010002956	ENSGALT00010006889	SCRG1	1	2	0.5	4122	1332
ENSGALG00010002959	ENSGALT00010006891	DLX5	1	2	0.5	834	131
ENSGALG00010002952	ENSGALT00010006894	NBAS	48	51	0.941176	4363	623	1440	1045	1191	1209	699	133	6279	1009	3097	1989	1446	1102	744	1484	807	260	1183	256	9978	496	2290	831	724	698	507	1452	518	1770	3317	4834	527	1671	4460	590	457	4951	492	14876	4015	3435	668	8305	238	7015	2374	16006	7912	7547	10331
ENSGALG00010002960	ENSGALT00010006902	BLEC2	1	6	0.166667	582	78	380	76	529	72
ENSGALG00010002957	ENSGALT00010006903	ADGRG2	3	26	0.115385	2580	5077	9289	1624	2664	1357	613	1427	1078	120	1640	574	463	571	311	912	227	1094	108	479	644	1070	360	3402	657	1657
ENSGALG00010002965	ENSGALT00010006911	PRSS35	1	1	1	24463
ENSGALG00010002967	ENSGALT00010006925	OLFM4	1	5	0.2	16596	4956	6051	912	8738
ENSGALG00010002978	ENSGALT00010006940	DYNLT3	2	5	0.4	308	1346	300	1332	757
ENSGALG00010002981	ENSGALT00010006945	KLHL35	1	6	0.166667	1927	535	419	556	529	119
ENSGALG00010002983	ENSGALT00010006953	NSMAF	5	30	0.166667	1703	97	88	87	2956	2458	384	99	494	959	823	2863	885	1246	92	110	1744	238	1368	369	1231	828	628	1508	237	706	990	439	605	844
ENSGALG00010002982	ENSGALT00010006957	HAND2	5	5	1	2	1	501	985	1076
ENSGALG00010002972	ENSGALT00010006965	ME1	4	16	0.25	4229	2598	4622	39751	7327	19062	2033	18025	35779	7338	1698	11638	1897	2254	6252	1585
ENSGALG00010002985	ENSGALT00010006968		6	8	0.75	709	481	90	37	334	930	80	264
ENSGALG00010002992	ENSGALT00010006971	CHN2	1	6	0.166667	64553	9987	15064	3016	1927	17830
ENSGALG00010002995	ENSGALT00010006975	RWDD2A	1	1	1	820
ENSGALG00010002987	ENSGALT00010006980	PCDH8	2	2	1	117	406
ENSGALG00010002994	ENSGALT00010006981	DUSP4	1	3	0.333333	2310	109	314
ENSGALG00010002991	ENSGALT00010006986	BLB1	4	4	1	207	86	82	697
ENSGALG00010002999	ENSGALT00010006990	CMTM7	1	4	0.25	19908	3158	995	15684
ENSGALG00010002998	ENSGALT00010006992	LECT1	8	8	1	366	439	827	1581	1675	1623	868	2351
ENSGALG00010003001	ENSGALT00010006998	MAP6	1	3	0.333333	23156	1031	11281
ENSGALG00010003006	ENSGALT00010007003	CYP7B1	1	5	0.2	100526	6325	443	6264	3925
ENSGALG00010003002	ENSGALT00010007021	PHKA2	15	31	0.483871	1990	1075	369	767	589	1028	306	228	547	2505	1416	705	1401	1540	2686	428	1554	572	1079	827	1434	1390	232	125	1655	592	1727	1923	696	1313	299
ENSGALG00010003017	ENSGALT00010007025	PGM3	6	13	0.461538	809	642	502	313	170	1127	778	801	323	638	617	197	126
ENSGALG00010003018	ENSGALT00010007026	MOGAT2	2	5	0.4	3932	7460	582	159	1297
ENSGALG00010003009	ENSGALT00010007027	TNKS	3	26	0.115385	8511	16227	28967	852	18303	2222	321	2021	500	77	5731	1733	951	1082	3170	522	2292	1119	691	2390	609	1240	682	842	686	875
ENSGALG00010003019	ENSGALT00010007033	TAPBP	4	8	0.5	127	97	571	682	368	179	163	97
ENSGALG00010003022	ENSGALT00010007045	BLB2	4	4	1	207	86	82	280
ENSGALG00010003025	ENSGALT00010007048	MFHAS1	1	3	0.333333	15785	436	690
ENSGALG00010003024	ENSGALT00010007069	SUGT1	10	11	0.909091	75	2674	701	357	3235	1253	848	584	1002	9618	130
ENSGALG00010003035	ENSGALT00010007077	DGAT2	3	6	0.5	213	243	5177	2020	518	756
ENSGALG00010003030	ENSGALT00010007082	PPEF1	2	17	0.117647	103	5316	3088	522	3155	1548	1777	2344	715	1130	2065	1384	618	848	946	825	402
ENSGALG00010003034	ENSGALT00010007086	ERI1	6	6	1	592	1588	758	651	1734	1893
ENSGALG00010003027	ENSGALT00010007087	SCIN	4	15	0.266667	4587	1493	12619	14575	1197	1767	204	1211	216	2441	479	466	1536	1348	916
ENSGALG00010003040	ENSGALT00010007099	RS1	1	5	0.2	16482	817	2816	258	240
ENSGALG00010003042	ENSGALT00010007111	TOX	2	9	0.222222	364	112084	15949	46441	4965	11327	13395	9773	2075
ENSGALG00010003051	ENSGALT00010007114	ART1L3	1	1	1	266
ENSGALG00010003052	ENSGALT00010007119	ZFX	4	8	0.5	50	5513	460	7566	198	91	2313	1372
ENSGALG00010003063	ENSGALT00010007131	GGH	3	8	0.375	269	1136	3587	1801	341	104	1035	1652
ENSGALG00010003061	ENSGALT00010007146	ABCB5	1	29	0.0344828	13121	1072	113	1051	400	226	1129	1028	2343	508	740	2421	512	856	1841	218	1481	3107	776	1070	1901	800	1278	407	1552	898	985	536	80
ENSGALG00010003068	ENSGALT00010007149	BRD2	1	11	0.0909091	1765	832	77	81	88	93	72	117	89	77	73
ENSGALG00010003074	ENSGALT00010007150	TTPA	1	4	0.25	7370	1282	2424	916
ENSGALG00010003079	ENSGALT00010007162	SP8	1	1	1	909
ENSGALG00010003072	ENSGALT00010007165	ELF1	2	10	0.2	1516	23322	103	8932	6861	688	5419	3018	1132	9997
ENSGALG00010003077	ENSGALT00010007168	EIF2S3	12	12	1	55	1971	505	108	1132	653	1245	847	1021	424	1237	2072
ENSGALG00010003087	ENSGALT00010007182	TWISTNB	3	3	1	78	780	1349
ENSGALG00010003090	ENSGALT00010007194	DMA	1	3	0.333333	3963	756	90
ENSGALG00010003092	ENSGALT00010007197		1	1	1	456
ENSGALG00010003097	ENSGALT00010007198	TFPI2	4	4	1	88	374	1217	2324
ENSGALG00010003081	ENSGALT00010007213	DOP1A	1	39	0.025641	6814	3017	1237	1697	614	522	970	1545	2076	1646	554	1457	365	415	3402	2003	668	3114	1265	674	101	627	2070	975	3280	459	455	1409	262	554	107	355	428	1171	1181	894	1487	1835	2072
ENSGALG00010003101	ENSGALT00010007214	KLHL15	2	3	0.666667	1567	10475	6552
ENSGALG00010003103	ENSGALT00010007216	YTHDF3	4	4	1	935	5111	1227	10724
ENSGALG00010003107	ENSGALT00010007224	GNG11	3	3	1	97	145	2132
ENSGALG00010003109	ENSGALT00010007231	ART5	2	4	0.5	266	305	182	218
ENSGALG00010003057	ENSGALT00010007237	DDX1	1	26	0.0384615	2373	1074	945	610	240	1168	155	890	431	1295	127	817	490	836	989	699	559	1710	452	671	537	456	108	227	733	242
ENSGALG00010003108	ENSGALT00010007238	PPP1R3B	1	1	1	2422
ENSGALG00010003113	ENSGALT00010007246	WBP4	5	8	0.625	1459	93	773	1446	2574	2056	1036	2565
ENSGALG00010003114	ENSGALT00010007247	CHRNA10	2	4	0.5	674	706	580	72
ENSGALG00010003115	ENSGALT00010007257	UBE3D	9	9	1	135	1107	6403	5773	2342	770	3814	22838	30500
ENSGALG00010003117	ENSGALT00010007263	ID2	1	1	1	647
ENSGALG00010003121	ENSGALT00010007281	ARMC1	3	7	0.428571	1903	3911	17722	3179	88	347	55
ENSGALG00010003110	ENSGALT00010007289	BF1	2	7	0.285714	117	229	99	73	117	159	157
ENSGALG00010003125	ENSGALT00010007293	APOO	8	9	0.888889	4102	488	1692	2927	977	1780	6336	9066	2832
ENSGALG00010003132	ENSGALT00010007303	TPBG	1	1	1	2505
ENSGALG00010003131	ENSGALT00010007304	TAP1	1	10	0.1	690	73	75	428	509	317	406	299	71	177
ENSGALG00010003133	ENSGALT00010007306	SAT1	4	6	0.666667	44	139	83	1139	111	322
ENSGALG00010003126	ENSGALT00010007308		22	32	0.6875	232	210	72	109	77	215	80	150	86	123	113	139	231	381	140	129	135	77	294	95	249	404	284	72	245	77	105	143	82	88	149	243
ENSGALG00010003064	ENSGALT00010007334	VAV1	2	24	0.0833333	38	4840	1920	1306	108	1711	1800	2735	1350	1351	540	273	3149	1721	111	750	1554	95	1432	656	1537	107	676	89
ENSGALG00010003152	ENSGALT00010007341		3	9	0.333333	13879	11795	19559	6971	6799	6141	7194	138	7559
ENSGALG00010003136	ENSGALT00010007343	NUP98	20	32	0.625	1934	803	121	685	1267	612	1286	768	495	1687	394	1231	1736	643	1212	1119	684	267	918	3726	644	1785	739	288	1047	768	737	501	1133	1125	422	1047
ENSGALG00010003154	ENSGALT00010007349	MTFR1	3	7	0.428571	4249	3051	5718	2399	1763	173	877
ENSGALG00010003158	ENSGALT00010007351		2	2	1	72	529
ENSGALG00010003159	ENSGALT00010007352	TAP2	2	8	0.25	224	238	70	74	130	67	67	75
ENSGALG00010003160	ENSGALT00010007360	KIDINS220	22	30	0.733333	3951	955	1009	1296	959	477	1482	907	1779	711	905	389	1073	344	963	1776	399	602	178	497	2093	14814	1059	4360	919	4123	2945	739	1026	351
ENSGALG00010003165	ENSGALT00010007362	BMP2K	1	15	0.0666667	21198	1268	1506	289	1070	658	3955	2673	1201	797	452	1102	1650	4883	10944
ENSGALG00010003166	ENSGALT00010007373	PGAP2	4	5	0.8	1095	2836	2322	6155	76
ENSGALG00010003169	ENSGALT00010007377	MTRF1	3	10	0.3	855	1221	3539	856	245	91	1435	1694	1307	344
ENSGALG00010003171	ENSGALT00010007384	PAQR3	2	7	0.285714	68	1697	650	754	464	337	446
ENSGALG00010003170	ENSGALT00010007389	C4	28	40	0.7	280	225	309	86	522	69	410	97	270	381	139	472	158	266	153	315	230	78	185	408	293	75	518	278	146	126	351	539	105	204	128	83	85	334	143	104	214	302	306	137
ENSGALG00010003176	ENSGALT00010007404	PRAG1	2	4	0.5	1118	6272	2427	2946
ENSGALG00010003178	ENSGALT00010007407	CENPA	2	3	0.666667	111	650	462
ENSGALG00010003184	ENSGALT00010007418	BET1	2	3	0.666667	392	863	187
ENSGALG00010003180	ENSGALT00010007419	IBTK	27	29	0.931034	7500	249	3765	1390	1612	933	1231	1583	822	1805	1089	780	818	859	98	1719	389	835	1553	814	2205	583	503	1772	1256	4184	7683	97	785
ENSGALG00010003186	ENSGALT00010007421	CYP21A1	2	9	0.222222	399	499	141	342	226	49	341	322	92
ENSGALG00010003183	ENSGALT00010007422	NAA16	9	19	0.473684	11236	2696	3618	1138	7474	1066	2156	3359	18443	243	224	2217	544	1950	688	554	1375	759	265
ENSGALG00010003164	ENSGALT00010007429	C3	3	41	0.0731707	126	210	2753	2177	1056	86	141	100	819	737	341	434	977	95	1033	88	228	178	668	356	319	71	301	399	86	404	79	182	115	936	801	223	1054	334	166	375	300	1670	276	718	1169
ENSGALG00010003187	ENSGALT00010007433	RHOG	2	2	1	182	3385
ENSGALG00010003189	ENSGALT00010007437	ANTXR2	16	17	0.941176	341	2836	5441	579	88	872	15649	1019	3824	16942	1871	5215	1079	3883	167	38499	123
ENSGALG00010003192	ENSGALT00010007441	RGCC	2	4	0.5	101	8013	1137	1105
ENSGALG00010003198	ENSGALT00010007456	PRKG2	3	18	0.166667	268	1223	4016	1009	1900	1270	420	875	1628	726	725	687	148	847	502	316	336	1701
ENSGALG00010003199	ENSGALT00010007457		2	6	0.333333	681	2565	708	601	342	204
ENSGALG00010003201	ENSGALT00010007466	MBOAT2	3	12	0.25	8718	2904	39653	3124	8249	828	5227	2731	328	4541	701	251
ENSGALG00010003206	ENSGALT00010007477		1	1	1	330
ENSGALG00010003193	ENSGALT00010007483	ACOT9	4	15	0.266667	1298	1517	2887	3697	94	1140	589	617	1860	807	996	530	793	180	257
ENSGALG00010003191	ENSGALT00010007485	CC2D1A	7	16	0.4375	533	957	941	378	376	861	2908	2544	623	82	726	98	493	2447	738	100
ENSGALG00010003204	ENSGALT00010007486	PKD2	1	14	0.0714286	3846	1805	91	718	130	532	580	561	1151	103	237	167	417	805
ENSGALG00010003202	ENSGALT00010007489	FAM46A	3	6	0.5	4538	10274	13719	6707	6965	837
ENSGALG00010003205	ENSGALT00010007490		12	27	0.444444	905	523	486	490	1003	77	200	1472	663	1951	1646	2920	340	54	81	126	1957	963	52	144	1122	299	332	558	198	374	326
ENSGALG00010003208	ENSGALT00010007493		1	2	0.5	1820	42
ENSGALG00010003212	ENSGALT00010007497	LTB4R	1	1	1	468
ENSGALG00010003211	ENSGALT00010007499		1	1	1	871
ENSGALG00010003210	ENSGALT00010007514	EYA1	1	16	0.0625	79543	1387	13861	1891	384	4191	6412	428	9861	1180	6156	22001	177	306	1914	8335
ENSGALG00010003214	ENSGALT00010007517	PRDX4	6	6	1	1120	717	558	962	1524	2696
ENSGALG00010003218	ENSGALT00010007527	MAP3K7	1	18	0.0555556	11183	1472	872	531	1102	3612	1922	416	975	635	2565	7574	6940	357	1460	830	560	2429
ENSGALG00010003220	ENSGALT00010007536	SPP1	1	5	0.2	620	104	229	499	488
ENSGALG00010003223	ENSGALT00010007542	AREG	2	5	0.4	92	2104	449	1653	559
ENSGALG00010003224	ENSGALT00010007544		1	1	1	843
ENSGALG00010003227	ENSGALT00010007561	PLAC8L1	1	4	0.25	376	120	90	99
ENSGALG00010003229	ENSGALT00010007572	STIM1	2	12	0.166667	383	11651	3658	3109	805	7229	2893	2675	650	667	4289	6281
ENSGALG00010003222	ENSGALT00010007577	ITGA8	27	29	0.931034	133	9781	2622	2248	1015	971	3826	2282	575	185	5080	2193	10127	1947	3346	553	1084	477	984	5551	4712	2542	3715	1636	5238	3052	11638	6540	1211
ENSGALG00010003234	ENSGALT00010007583		1	2	0.5	301	39
ENSGALG00010003237	ENSGALT00010007584		1	14	0.0714286	1271	690	93	1090	97	76	91	126	89	362	102	331	108	789
ENSGALG00010003238	ENSGALT00010007585	HEPACAM2	3	9	0.333333	4107	850	6521	2898	85	123	878	1257	105
ENSGALG00010003240	ENSGALT00010007588	PLACL2	2	3	0.666667	371	395	88
ENSGALG00010003239	ENSGALT00010007589	RRM1	2	18	0.111111	807	2248	414	587	1821	818	778	593	609	536	490	874	842	907	308	797	834	329
ENSGALG00010003241	ENSGALT00010007591		1	1	1	889
ENSGALG00010003242	ENSGALT00010007595	ASAP2	1	28	0.0357143	23396	3747	10667	1022	10035	1607	1418	505	1506	4496	107	3297	1010	109	1294	629	1560	128	179	458	731	3769	2521	919	1614	793	3285	935
ENSGALG00010003243	ENSGALT00010007599	VPS50	23	28	0.821429	1853	6429	531	2053	1738	428	84	2181	1816	934	1783	995	5370	1077	652	3665	1024	6615	772	5433	968	2761	9366	1149	147	2142	662	2405
ENSGALG00010003244	ENSGALT00010007601		1	2	0.5	174	42
ENSGALG00010003245	ENSGALT00010007605		1	1	1	5167
ENSGALG00010003247	ENSGALT00010007611		1	2	0.5	1151	90
ENSGALG00010003248	ENSGALT00010007612	MRI1	2	7	0.285714	608	912	754	761	63	439	92
ENSGALG00010003246	ENSGALT00010007615	VWA8	37	44	0.840909	9824	10575	2130	9323	1919	392	336	4191	3275	938	80	9214	605	8281	313	3440	869	225	2925	10015	14447	657	1116	1896	7147	4223	919	1666	7523	650	100	456	2026	1719	7201	876	17213	759	2426	5537	1884	8973	1078	1911
ENSGALG00010003249	ENSGALT00010007616	YJU2B	1	5	0.2	567	102	503	539	429
ENSGALG00010003252	ENSGALT00010007618	PHEX	12	21	0.571429	3949	1726	16607	263	3157	1783	1720	298	4719	4343	3312	16627	1620	7068	9028	3684	1006	2943	73	1581	3543
ENSGALG00010003250	ENSGALT00010007623	CD1C	2	5	0.4	189	875	87	86	74
ENSGALG00010003251	ENSGALT00010007624	ELOF1	1	2	0.5	111	85
ENSGALG00010003256	ENSGALT00010007628		NA	0	NA
ENSGALG00010003255	ENSGALT00010007629	CALCR	1	12	0.0833333	57683	9238	3595	7504	4297	6775	10833	3987	122	2144	8616	5485
ENSGALG00010003254	ENSGALT00010007631	DGKH	2	30	0.0666667	5673	80701	2311	19288	316	7853	1055	1132	1670	2276	287	1712	2780	991	1185	439	2495	1093	887	139	2931	2399	289	979	2385	2026	4068	362	1413	5673
ENSGALG00010003253	ENSGALT00010007632	ITGB1BP1	5	6	0.833333	354	853	527	900	2840	728
ENSGALG00010003257	ENSGALT00010007633		NA	0	NA
ENSGALG00010003258	ENSGALT00010007635		NA	0	NA
ENSGALG00010003260	ENSGALT00010007637	ACP5	2	2	1	34	671
ENSGALG00010003262	ENSGALT00010007639		NA	0	NA
ENSGALG00010003259	ENSGALT00010007640	VEGFC	1	6	0.166667	49116	1079	10622	3705	253	1591
ENSGALG00010003263	ENSGALT00010007642		NA	0	NA
ENSGALG00010003264	ENSGALT00010007646		NA	0	NA
ENSGALG00010003261	ENSGALT00010007648	PEX2	2	2	1	664	1610
ENSGALG00010003265	ENSGALT00010007652		4	8	0.5	157	452	270	624	533	380	383	432
ENSGALG00010003267	ENSGALT00010007653		NA	0	NA
ENSGALG00010003268	ENSGALT00010007657	SMS	1	11	0.0909091	14721	7722	712	2348	1835	372	926	577	10861	617	75
ENSGALG00010003269	ENSGALT00010007658		1	1	1	32
ENSGALG00010003266	ENSGALT00010007662		1	22	0.0454545	531	281	115	332	145	192	127	236	407	314	297	200	122	170	311	415	116	395	177	213	460	256
ENSGALG00010003270	ENSGALT00010007667		NA	0	NA
ENSGALG00010003271	ENSGALT00010007673	AKAP11	1	11	0.0909091	19552	5837	5032	1355	1370	440	1896	4678	724	548	3961
ENSGALG00010003272	ENSGALT00010007674	CPSF3	15	17	0.882353	821	825	801	941	1624	892	1965	358	769	305	1574	761	581	564	1972	598	355
ENSGALG00010003274	ENSGALT00010007677	BACH2	1	4	0.25	28372	26197	9700	4112
ENSGALG00010003273	ENSGALT00010007684	NFIX	1	9	0.111111	5321	2796	107	205	448	413	211	1718	680
ENSGALG00010003275	ENSGALT00010007689	MBTPS2	9	10	0.9	4297	1621	4047	2255	3382	957	2421	1902	5713	1172
ENSGALG00010003277	ENSGALT00010007690		NA	0	NA
ENSGALG00010003279	ENSGALT00010007692		2	2	1	693	2798
ENSGALG00010003276	ENSGALT00010007693	TNFSF11	3	5	0.6	3941	2034	7421	83	5251
ENSGALG00010003278	ENSGALT00010007699		1	1	1	1232
ENSGALG00010003280	ENSGALT00010007700		NA	0	NA
ENSGALG00010003283	ENSGALT00010007703		1	5	0.2	2289	1792	1629	979	273
ENSGALG00010003287	ENSGALT00010007707		NA	0	NA
ENSGALG00010003292	ENSGALT00010007712	GADD45GIP1	1	2	0.5	410	155
ENSGALG00010003294	ENSGALT00010007713		NA	0	NA
ENSGALG00010003293	ENSGALT00010007714		1	2	0.5	900	377
ENSGALG00010003296	ENSGALT00010007717		NA	0	NA
ENSGALG00010003298	ENSGALT00010007728	IL7	2	4	0.5	1338	3478	523	1738
ENSGALG00010003295	ENSGALT00010007729	IAH1	5	5	1	320	532	624	259	709
ENSGALG00010003301	ENSGALT00010007730		NA	0	NA
ENSGALG00010003299	ENSGALT00010007733	RAD23A	8	8	1	129	83	338	354	93	322	84	393
ENSGALG00010003304	ENSGALT00010007741		3	7	0.428571	456	269	620	533	385	382	375
ENSGALG00010003300	ENSGALT00010007742	CASP8AP2	7	9	0.777778	783	1057	1861	1104	1164	2122	2470	1612	621
ENSGALG00010003303	ENSGALT00010007743	MTHFD2L	7	7	1	3773	869	3502	748	4905	3270	6858
ENSGALG00010003305	ENSGALT00010007744	CALR	1	9	0.111111	663	95	136	79	88	93	96	358	167
ENSGALG00010003311	ENSGALT00010007752		NA	0	NA
ENSGALG00010003308	ENSGALT00010007753	MDN1	1	101	0.00990099	4325	594	3064	83	1908	518	444	1662	1308	577	1763	1860	562	91	545	948	986	870	878	646	185	808	461	358	508	799	138	76	909	94	143	1065	518	709	1506	454	981	92	1164	306	108	147	876	233	1109	638	1075	1003	458	808	659	419	762	340	1842	141	1112	1683	142	101	200	900	518	440	519	647	259	727	1104	269	414	220	612	162	1180	894	1074	1080	543	365	200	390	431	955	934	231	1627	614	242	359	192	646	1460	1792	1262	580	986	94	941	669	1077
ENSGALG00010003315	ENSGALT00010007759	EPGN	2	4	0.5	486	5070	645	276
ENSGALG00010003317	ENSGALT00010007767	LYRM2	1	2	0.5	789	515
ENSGALG00010003322	ENSGALT00010007769	EREG	1	4	0.25	5025	179	552	1204
ENSGALG00010003324	ENSGALT00010007771		NA	0	NA
ENSGALG00010003320	ENSGALT00010007772	OR51E2	1	1	1	8517
ENSGALG00010003326	ENSGALT00010007778		1	1	1	6755
ENSGALG00010003323	ENSGALT00010007781	STMN2	1	5	0.2	22729	644	6805	2276	71
ENSGALG00010003307	ENSGALT00010007787	COL1A2	1	52	0.0192308	19922	1920	610	645	1562	1308	1983	101	309	366	484	216	1606	235	109	2274	1848	88	138	523	97	880	108	739	353	761	705	89	98	840	1193	692	1405	549	510	105	101	971	92	856	994	432	1219	102	217	317	568	133	406	401	1106	557
ENSGALG00010003330	ENSGALT00010007789	HEY1	5	5	1	214	78	77	75	730
ENSGALG00010003333	ENSGALT00010007791		NA	0	NA
ENSGALG00010003334	ENSGALT00010007793	TAC1	5	6	0.833333	1072	77	501	1478	2109	195
ENSGALG00010003339	ENSGALT00010007800		1	1	1	3228
ENSGALG00010003342	ENSGALT00010007810		1	2	0.5	841	829
ENSGALG00010003331	ENSGALT00010007812	EPSTI1	7	13	0.538462	10051	10197	1763	3666	745	4625	16205	3762	2587	790	5026	1379	3270
ENSGALG00010003346	ENSGALT00010007815		NA	0	NA
ENSGALG00010003344	ENSGALT00010007816	ZFAND1	6	7	0.857143	897	705	337	90	815	1720	107
ENSGALG00010003347	ENSGALT00010007817	GPM6A	1	6	0.166667	49681	11968	8091	1493	1226	3575
ENSGALG00010003351	ENSGALT00010007823		NA	0	NA
ENSGALG00010003349	ENSGALT00010007829	OR51M1	1	1	1	2821
ENSGALG00010003356	ENSGALT00010007831		NA	0	NA
ENSGALG00010003348	ENSGALT00010007836	ADAM17	4	18	0.222222	801	869	601	2047	752	1382	1065	525	548	1971	425	136	493	963	1101	1163	489	1271
ENSGALG00010003363	ENSGALT00010007845	HBE1	1	1	1	557
ENSGALG00010003358	ENSGALT00010007848	DNAJC15	5	6	0.833333	9060	1903	5501	4001	12862	118
ENSGALG00010003368	ENSGALT00010007855		NA	0	NA
ENSGALG00010003364	ENSGALT00010007858	ANKRD6	1	15	0.0666667	9509	2318	5028	657	2643	530	1141	196	312	229	346	1788	539	1935	1725
ENSGALG00010003352	ENSGALT00010007865	FARSA	11	12	0.916667	180	101	76	88	90	99	77	78	101	69	264	86
ENSGALG00010003366	ENSGALT00010007866	CASD1	1	17	0.0588235	7040	538	1432	1125	601	439	1662	778	403	543	1546	1301	899	1100	533	236	1277
ENSGALG00010003371	ENSGALT00010007867		1	1	1	4274
ENSGALG00010003372	ENSGALT00010007872	ENOX1	3	16	0.1875	68104	40702	114079	819	34765	1964	7113	11733	16581	3426	20072	17613	4554	15042	2808	2882
ENSGALG00010003374	ENSGALT00010007873	SYCE2	2	4	0.5	763	781	667	34
ENSGALG00010003377	ENSGALT00010007878		NA	0	NA
ENSGALG00010003375	ENSGALT00010007879	YWHAQ	2	7	0.285714	953	18644	2458	24	354	1051	64
ENSGALG00010003379	ENSGALT00010007882		1	1	1	7807
ENSGALG00010003382	ENSGALT00010007889	ASNS	6	12	0.5	858	85	1425	657	115	1954	768	1384	524	1036	246	1483
ENSGALG00010003383	ENSGALT00010007892	UBE2J1	6	7	0.857143	515	913	794	1820	1903	3713	3411
ENSGALG00010003388	ENSGALT00010007896	PXDN	1	22	0.0454545	25048	1158	6063	6430	502	1726	1204	2151	440	1252	1180	1073	299	2389	428	3597	825	1923	7029	2202	1138	572
ENSGALG00010003395	ENSGALT00010007905		NA	0	NA
ENSGALG00010003384	ENSGALT00010007906	WDR17	1	30	0.0333333	59392	6835	1055	1697	676	1382	349	902	1869	1123	874	1592	294	82	98	1686	1120	285	399	1018	789	1513	1925	1163	636	82	949	1363	192	1611
ENSGALG00010003397	ENSGALT00010007910	SPATA4	4	5	0.8	84	115	327	2149	580
ENSGALG00010003400	ENSGALT00010007916	PKIA	2	3	0.666667	1406	29337	4542
ENSGALG00010003389	ENSGALT00010007917		1	3	0.333333	548	100	346
ENSGALG00010003401	ENSGALT00010007919		NA	0	NA
ENSGALG00010003403	ENSGALT00010007922	GCDH	3	9	0.333333	141	260	427	336	92	78	78	76	72
ENSGALG00010003406	ENSGALT00010007927	C1GALT1	2	6	0.333333	594	2453	1111	2186	79	160
ENSGALG00010003405	ENSGALT00010007930	GABRR2	2	8	0.25	6442	8925	2235	2379	1164	198	1373	1891
ENSGALG00010003407	ENSGALT00010007931	CHMP4C	1	4	0.25	6856	938	2267	2386
ENSGALG00010003408	ENSGALT00010007932		NA	0	NA
ENSGALG00010003412	ENSGALT00010007940	ASB5	2	7	0.285714	805	18278	1144	695	129	1803	1099
ENSGALG00010003419	ENSGALT00010007943		NA	0	NA
ENSGALG00010003420	ENSGALT00010007946		NA	0	NA
ENSGALG00010003422	ENSGALT00010007949		1	1	1	2310
ENSGALG00010003415	ENSGALT00010007954	FOLR1	1	4	0.25	944	602	313	260
ENSGALG00010003425	ENSGALT00010007955		NA	0	NA
ENSGALG00010003429	ENSGALT00010007962		NA	0	NA
ENSGALG00010003431	ENSGALT00010007966	PM20D2	5	6	0.833333	81	3517	2851	1609	4190	835
ENSGALG00010003428	ENSGALT00010007974	SNX16	4	8	0.5	2827	1593	4441	4558	2084	3316	2130	291
ENSGALG00010003437	ENSGALT00010007981	PNRC1	1	1	1	559
ENSGALG00010003438	ENSGALT00010007995	KCNS3	1	1	1	18545
ENSGALG00010003432	ENSGALT00010007996	LACC1	7	8	0.875	3417	508	12782	1371	476	1762	20687	1336
ENSGALG00010003442	ENSGALT00010008003	SPCS3	1	2	0.5	6100	400
ENSGALG00010003449	ENSGALT00010008008	BORCS6	1	1	1	32
ENSGALG00010003447	ENSGALT00010008011	ZC2HC1A	1	9	0.111111	11607	723	193	3227	1009	877	6626	3870	641
ENSGALG00010003439	ENSGALT00010008020	GMIP	2	21	0.0952381	1326	7829	135	652	726	249	152	283	233	443	585	210	149	122	87	734	85	104	693	1300	238
ENSGALG00010003454	ENSGALT00010008021	BPNT2	1	4	0.25	11053	864	1957	1374
ENSGALG00010003453	ENSGALT00010008022		1	1	1	264
ENSGALG00010003456	ENSGALT00010008028	CDS1	1	12	0.0833333	6281	1188	2475	2150	1033	2004	1782	451	836	2714	1489	1068
ENSGALG00010003450	ENSGALT00010008036	OR51Q1	1	3	0.333333	161	49	104
ENSGALG00010003461	ENSGALT00010008042	CCDC122	2	4	0.5	1519	2740	1354	2617
ENSGALG00010003466	ENSGALT00010008052	TSC22D1	2	2	1	130	581
ENSGALG00010003470	ENSGALT00010008057	METTL3	8	12	0.666667	3463	2007	3891	1014	2974	1721	94	4982	120	100	634	533
ENSGALG00010003469	ENSGALT00010008060	ZPAX	3	21	0.142857	202	447	1305	667	513	633	68	94	942	73	85	168	422	637	776	79	970	382	260	138	84
ENSGALG00010003468	ENSGALT00010008061	ILVBL	1	17	0.0588235	5249	1014	1882	96	1813	96	1465	83	1325	1307	97	1300	4390	84	91	116	1535
ENSGALG00010003471	ENSGALT00010008062	ADI1	1	3	0.333333	2256	956	1751
ENSGALG00010003472	ENSGALT00010008065	FAM110B	2	4	0.5	26128	61839	7405	21731
ENSGALG00010003473	ENSGALT00010008066		1	1	1	827
ENSGALG00010003474	ENSGALT00010008074	RPS7	5	7	0.714286	199	423	1498	1614	1703	596	167
ENSGALG00010003475	ENSGALT00010008076		1	1	1	1873
ENSGALG00010003476	ENSGALT00010008081		1	2	0.5	130	93
ENSGALG00010003477	ENSGALT00010008082		1	1	1	4631
ENSGALG00010003479	ENSGALT00010008084	SYDE1	1	7	0.142857	2030	569	97	90	87	411	625
ENSGALG00010003478	ENSGALT00010008085	COLEC11	1	6	0.166667	14569	6343	9887	672	1427	170
ENSGALG00010003485	ENSGALT00010008115	RNGTT	12	15	0.8	5416	7714	109	3913	3195	5915	787	22737	6354	16027	22399	28580	27811	28533	2155
ENSGALG00010003489	ENSGALT00010008118	SGCE	5	10	0.5	1799	2215	666	1128	3339	712	752	1349	1142	1357
ENSGALG00010003487	ENSGALT00010008138	OR52B2L	1	4	0.25	1173	94	101	545
ENSGALG00010003495	ENSGALT00010008148		1	1	1	786
ENSGALG00010003494	ENSGALT00010008152		1	2	0.5	135	122
ENSGALG00010003499	ENSGALT00010008158		1	1	1	1048
ENSGALG00010003503	ENSGALT00010008167	NUFIP1	5	9	0.555556	217	1440	610	339	7348	3629	3744	1725	2383
ENSGALG00010003506	ENSGALT00010008179	DYNC1I1	6	16	0.375	15188	1889	2746	16527	4378	56508	7808	1125	4419	19213	4157	2772	2014	15139	5630	19067
ENSGALG00010003509	ENSGALT00010008181	GPALPP1	3	7	0.428571	2614	1257	4005	2460	228	549	1776
ENSGALG00010003512	ENSGALT00010008185		NA	0	NA
ENSGALG00010003511	ENSGALT00010008195	UBXN2B	11	11	1	533	3582	894	2412	181	1487	4096	420	1742	3288	9256
ENSGALG00010003507	ENSGALT00010008206	WDFY3	1	66	0.0151515	8718	3717	5658	7339	1024	1848	2498	2760	2812	1311	4476	1752	1605	2716	388	1852	2586	1849	1027	2655	645	2609	595	419	1021	2343	99	1357	1732	736	2612	1164	1221	1245	2307	2344	630	762	817	763	1195	936	756	2139	204	1101	265	290	386	535	343	462	966	727	2154	324	1002	970	451	1438	1402	599	995	1053	226	457
ENSGALG00010003517	ENSGALT00010008209	GTF2F2	6	8	0.75	6511	492	1327	8388	22157	34133	7713	7975
ENSGALG00010003519	ENSGALT00010008211	KCTD4	1	1	1	4173
ENSGALG00010003522	ENSGALT00010008214	THRSPB	NA	0	NA
ENSGALG00010003520	ENSGALT00010008219		NA	0	NA
ENSGALG00010003518	ENSGALT00010008223	CYP7A1	3	5	0.6	1559	721	2125	666	622
ENSGALG00010003530	ENSGALT00010008230		NA	0	NA
ENSGALG00010003528	ENSGALT00010008231	GDAP1	5	5	1	326	1196	1227	447	2252
ENSGALG00010003525	ENSGALT00010008233	NOL10	13	20	0.65	549	1124	573	1667	3196	517	1454	514	269	1216	2288	3505	15860	793	121	358	1520	370	4093	2531
ENSGALG00010003535	ENSGALT00010008240		NA	0	NA
ENSGALG00010003539	ENSGALT00010008245		NA	0	NA
ENSGALG00010003531	ENSGALT00010008251	PPM1K	4	8	0.5	476	1671	576	7211	493	947	319	84
ENSGALG00010003541	ENSGALT00010008254	CNR1	1	1	1	13231
ENSGALG00010003543	ENSGALT00010008255	SOX11	1	1	1	700
ENSGALG00010003544	ENSGALT00010008256	OR52R1	NA	0	NA
ENSGALG00010003552	ENSGALT00010008284	PI15	3	7	0.428571	3408	1309	17200	522	151	267	2526
ENSGALG00010003556	ENSGALT00010008286		2	5	0.4	3496	9101	1394	2646	4049
ENSGALG00010003558	ENSGALT00010008288	TPT1	4	5	0.8	53	236	220	740	468
ENSGALG00010003560	ENSGALT00010008311	ADGRL3	1	24	0.0416667	84903	49061	51012	35472	1765	31102	39241	2021	6755	3700	13531	788	2085	706	11209	1110	7919	1411	13292	3238	2321	2508	15405	5553
ENSGALG00010003577	ENSGALT00010008324		1	1	1	1917
ENSGALG00010003571	ENSGALT00010008325	RPL7	1	7	0.142857	109360	785	805	653	322	1045	2168
ENSGALG00010003582	ENSGALT00010008335	RDH10	2	5	0.4	358	18347	1351	346	1833
ENSGALG00010003583	ENSGALT00010008339	RSAD2	3	5	0.6	485	655	1279	1030	544
ENSGALG00010003589	ENSGALT00010008353	SLC25A30	1	9	0.111111	1907	579	745	315	955	483	275	755	1418
ENSGALG00010003596	ENSGALT00010008354	CRISPLD1	2	14	0.142857	890	19242	142	1420	624	658	87	152	602	3163	91	1813	5340	1727
ENSGALG00010003597	ENSGALT00010008356	RNF144A	1	6	0.166667	15689	200	1019	1102	1349	4209
ENSGALG00010003604	ENSGALT00010008375	ODC	10	11	0.909091	1634	166	157	272	148	315	1225	91	255	1890	67
ENSGALG00010003585	ENSGALT00010008379	PNPLA6	30	35	0.857143	76	443	146	105	76	212	91	745	69	89	69	431	79	445	121	132	68	75	712	79	561	69	307	83	113	438	94	877	281	1519	106	698	312	81	1368
ENSGALG00010003619	ENSGALT00010008396	HNF4G	4	10	0.4	2912	1951	3391	3770	493	2104	196	487	375	1591
ENSGALG00010003617	ENSGALT00010008404	COG3	1	22	0.0454545	3486	509	1426	1525	119	280	1200	181	841	409	1764	1231	1832	1597	1540	1836	2662	99	1089	1616	945	1207
ENSGALG00010003595	ENSGALT00010008406	SNX13	1	25	0.04	18504	4813	1797	377	2863	152	645	413	3385	622	1098	973	2418	1709	2284	2714	2553	1803	865	1233	1166	1602	1320	1121	950
ENSGALG00010003627	ENSGALT00010008409	MCOLN1	2	13	0.153846	86	1574	88	180	657	107	110	411	259	299	240	122	317
ENSGALG00010003634	ENSGALT00010008420	CYP4F11	6	11	0.545455	983	239	73	1027	879	1051	67	70	85	102	815
ENSGALG00010003639	ENSGALT00010008428		1	1	1	12530
ENSGALG00010003632	ENSGALT00010008430	TECRL	1	12	0.0833333	14216	5010	10279	556	8948	2537	1717	1303	4017	1230	394	958
ENSGALG00010003641	ENSGALT00010008432		2	2	1	3073	6352
ENSGALG00010003650	ENSGALT00010008453	SPACA1	5	8	0.625	2773	3328	381	474	10774	277	4767	109
ENSGALG00010003652	ENSGALT00010008458	MYCN	2	2	1	955	1109
ENSGALG00010003659	ENSGALT00010008466		1	3	0.333333	12340	4542	2411
ENSGALG00010003660	ENSGALT00010008468	IGFBP7	1	5	0.2	9542	1162	860	1116	2956
ENSGALG00010003661	ENSGALT00010008471		2	4	0.5	43	36436	24736	159
ENSGALG00010003665	ENSGALT00010008482	RDH14	1	1	1	3311
ENSGALG00010003669	ENSGALT00010008487		NA	0	NA
ENSGALG00010003671	ENSGALT00010008490		1	3	0.333333	985	285	586
ENSGALG00010003681	ENSGALT00010008506	NT5C1B	2	5	0.4	76	2066	485	673	941
ENSGALG00010003676	ENSGALT00010008511	POLR2B	1	23	0.0434783	2758	2460	254	1142	827	486	765	339	129	346	100	316	254	123	456	1315	267	86	950	456	88	674	1152
ENSGALG00010003674	ENSGALT00010008514	AKIRIN2	2	5	0.4	341	10664	503	3680	430
ENSGALG00010003678	ENSGALT00010008515	ZNFY1	1	2	0.5	632	105
ENSGALG00010003683	ENSGALT00010008516		2	2	1	1073	1504
ENSGALG00010003680	ENSGALT00010008525	TRAPPC5	1	2	0.5	1873	162
ENSGALG00010003666	ENSGALT00010008530	SLC25A13	18	18	1	14830	3629	6668	13635	6139	1821	825	176	2066	449	5777	1000	12077	10693	3646	89	834	28227
ENSGALG00010003696	ENSGALT00010008534		NA	0	NA
ENSGALG00010003691	ENSGALT00010008535	ERICH1	3	5	0.6	12591	18001	26986	2249	4118
ENSGALG00010003695	ENSGALT00010008536	NOA1	1	6	0.166667	898	392	700	409	489	91
ENSGALG00010003690	ENSGALT00010008537		3	24	0.125	196	364	532	279	314	332	145	191	127	236	399	322	307	198	122	221	311	421	116	399	177	202	451	256
ENSGALG00010003692	ENSGALT00010008539	ZNFY2	1	2	0.5	632	105
ENSGALG00010003700	ENSGALT00010008541	REST	3	3	1	741	3600	4442
ENSGALG00010003698	ENSGALT00010008542	MACC1	1	4	0.25	18357	2399	1735	5311
ENSGALG00010003703	ENSGALT00010008545	TDRP	1	4	0.25	12189	8720	2659	2161
ENSGALG00010003701	ENSGALT00010008551	SARAF	4	5	0.8	301	1343	1338	1868	498
ENSGALG00010003707	ENSGALT00010008552		3	3	1	4101	4473	11274
ENSGALG00010003715	ENSGALT00010008565		1	1	1	9821
ENSGALG00010003713	ENSGALT00010008566	SPERT	3	3	1	1659	1343	15661
ENSGALG00010003718	ENSGALT00010008574	SIAH3	1	1	1	35172
ENSGALG00010003717	ENSGALT00010008575	LEPROTL1	3	3	1	187	690	1047
ENSGALG00010003716	ENSGALT00010008577	YLEC8	2	6	0.333333	206	3052	85	289	255	223
ENSGALG00010003719	ENSGALT00010008578	RPGR	7	13	0.538462	2095	6381	1981	1478	1439	6568	10524	535	740	883	783	443	1021
ENSGALG00010003720	ENSGALT00010008579		1	1	1	1269
ENSGALG00010003714	ENSGALT00010008583	ORC3	13	19	0.684211	2397	2474	3281	1322	496	1321	1732	817	1724	459	3677	865	3815	2936	487	1060	3511	1103	1182
ENSGALG00010003722	ENSGALT00010008590	MHCY11	2	6	0.333333	126	245	95	80	114	158
ENSGALG00010003724	ENSGALT00010008598		1	3	0.333333	505	80	78
ENSGALG00010003726	ENSGALT00010008602	ENPEP	1	19	0.0526316	4911	2444	3756	2032	617	1815	3275	1860	1118	3521	333	123	813	763	112	100	1687	993	252
ENSGALG00010003727	ENSGALT00010008608	FBXO25	3	11	0.272727	508	3735	5114	1164	861	3805	619	1726	1812	3999	2847
ENSGALG00010003730	ENSGALT00010008610		1	1	1	4599
ENSGALG00010003729	ENSGALT00010008611	RARS2	20	20	1	123	556	2460	2706	1340	1478	3968	3992	1604	567	1279	2527	1000	1956	99	1020	1079	1720	884	4583
ENSGALG00010003731	ENSGALT00010008612		7	7	1	126	255	2	95	83	122	881
ENSGALG00010003734	ENSGALT00010008619	ZC3H13	4	19	0.210526	5691	438	5229	6827	3877	681	657	1345	2870	1408	592	2634	1103	334	717	2712	921	1572	613
ENSGALG00010003736	ENSGALT00010008622		1	1	1	1705
ENSGALG00010003733	ENSGALT00010008625	STAU2	13	14	0.928571	90	1050	4235	2788	22289	4256	6086	3450	2566	5305	12636	18335	60787	844
ENSGALG00010003737	ENSGALT00010008637	SRP72	2	18	0.111111	890	3043	397	237	1173	617	92	192	406	505	1224	422	715	598	667	235	299	783
ENSGALG00010003740	ENSGALT00010008638	PITX2	3	3	1	251	1010	1328
ENSGALG00010003743	ENSGALT00010008646	ARL9	2	3	0.666667	84	1904	378
ENSGALG00010003742	ENSGALT00010008648	ZFHX4	4	9	0.444444	23251	1099	48198	48816	6725	137	2661	148	6908
ENSGALG00010003745	ENSGALT00010008651		1	1	1	127
ENSGALG00010003746	ENSGALT00010008655	HOPX	2	4	0.5	139	3013	2328	2126
ENSGALG00010003749	ENSGALT00010008659	MHCY15	2	6	0.333333	126	255	95	84	69	158
ENSGALG00010003750	ENSGALT00010008662	CPB2	2	11	0.181818	3319	3675	108	546	562	2011	300	455	1309	1838	130
ENSGALG00010003753	ENSGALT00010008667	SLCO5A1	1	8	0.125	26749	4265	8892	4311	10632	3196	930	1282
ENSGALG00010003754	ENSGALT00010008671	FAM110C	2	2	1	533	3269
ENSGALG00010003756	ENSGALT00010008674	MHCY7	2	6	0.333333	126	265	95	83	122	162
ENSGALG00010003757	ENSGALT00010008676		1	2	0.5	215	30
ENSGALG00010003755	ENSGALT00010008680	SLC35A1	2	7	0.285714	1726	6734	356	810	3295	393	5813
ENSGALG00010003759	ENSGALT00010008685	PRDM14	6	6	1	94	77	151	963	1331	1462
ENSGALG00010003761	ENSGALT00010008690	UGT8	2	5	0.4	3866	17573	2347	2078	1621
ENSGALG00010003762	ENSGALT00010008695	EVI5L	2	19	0.105263	3350	6450	131	165	179	821	184	551	80	773	560	764	1787	1506	3428	2219	2786	111	3373
ENSGALG00010003766	ENSGALT00010008698	CFAP206	8	12	0.666667	164	630	298	973	211	1093	796	1988	464	1746	919	1267
ENSGALG00010003765	ENSGALT00010008700		3	3	1	177	186	1484
ENSGALG00010003767	ENSGALT00010008702		2	7	0.285714	2521	3583	245	95	80	114	157
ENSGALG00010003768	ENSGALT00010008704	ARSJ	1	1	1	36962
ENSGALG00010003769	ENSGALT00010008707	C3H6ORF163	3	4	0.75	2108	553	2230	1026
ENSGALG00010003771	ENSGALT00010008714	SPARCL1	1	9	0.111111	5538	1226	580	620	590	861	1210	333	216
ENSGALG00010003772	ENSGALT00010008720		2	4	0.5	126	245	95	80
ENSGALG00010003764	ENSGALT00010008725	HDAC9	2	26	0.0769231	34835	141197	50502	953	2093	1966	16453	2636	5501	1731	371	7562	36874	4296	7839	6127	14109	9957	243	4258	337	34308	32021	9874	5101	9142
ENSGALG00010003774	ENSGALT00010008726		1	3	0.333333	292	21	187
ENSGALG00010003775	ENSGALT00010008730	NCOA2	2	23	0.0869565	138	59614	43219	920	23653	4655	1376	671	103	3383	1892	8220	3326	2018	594	4503	1936	799	494	1639	2280	5302	4077
ENSGALG00010003777	ENSGALT00010008735		1	6	0.166667	23075	14034	5416	7070	2177	7180
ENSGALG00010003778	ENSGALT00010008736	LCA5	1	7	0.142857	4467	2231	1481	1163	1123	1617	1836
ENSGALG00010003782	ENSGALT00010008746		1	3	0.333333	631	51	44
ENSGALG00010003785	ENSGALT00010008755		1	3	0.333333	10222	841	57
ENSGALG00010003788	ENSGALT00010008759	NUDT9	2	7	0.285714	875	953	476	815	412	217	773
ENSGALG00010003787	ENSGALT00010008766	SMIM8	1	1	1	1112
ENSGALG00010003786	ENSGALT00010008768		2	7	0.285714	197	2959	93	85	289	255	223
ENSGALG00010003790	ENSGALT00010008773	ELOVL6	2	5	0.4	605	43616	17067	2763	79
ENSGALG00010003794	ENSGALT00010008777		2	2	1	128	377
ENSGALG00010003796	ENSGALT00010008782		2	6	0.333333	126	245	95	80	114	113
ENSGALG00010003791	ENSGALT00010008789	ITGB8	1	14	0.0714286	13757	2599	2273	1208	3731	5033	92	2604	2810	3284	1355	1094	6909	11337
ENSGALG00010003797	ENSGALT00010008791		3	6	0.5	83	424	1132	762	195	928
ENSGALG00010003795	ENSGALT00010008795	LCP1	1	15	0.0666667	20498	1796	813	620	426	1551	1590	1861	518	1299	259	868	953	781	1453
ENSGALG00010003793	ENSGALT00010008799	TRAM1L1	11	11	1	1742	604	190	1018	376	2975	89	602	720	4000	4320
ENSGALG00010003804	ENSGALT00010008805	PSME1	6	11	0.545455	125	2000	692	3475	2321	4742	141	3760	3233	579	178
ENSGALG00010003803	ENSGALT00010008806	LACTB2	4	6	0.666667	392	1241	2032	3687	1479	2597
ENSGALG00010003808	ENSGALT00010008808	TWIST1	1	1	1	559
ENSGALG00010003809	ENSGALT00010008809		3	5	0.6	3728	641	5050	1802	783
ENSGALG00010003806	ENSGALT00010008810	EGF	1	24	0.0416667	7517	2572	949	2672	945	3819	910	1897	1204	819	1153	2209	1635	3629	810	1005	326	1000	1524	1808	1371	2785	3714	1443
ENSGALG00010003810	ENSGALT00010008816	HMGN2P46	1	7	0.142857	14278	5173	602	2417	514	642	434
ENSGALG00010003811	ENSGALT00010008817	PGLYRP2	1	3	0.333333	1284	443	127
ENSGALG00010003813	ENSGALT00010008821	LRIT3	2	3	0.666667	946	7517	864
ENSGALG00010003812	ENSGALT00010008822	BG8	3	34	0.0882353	181	352	359	316	346	110	233	110	105	110	103	123	97	102	110	102	102	110	104	98	107	108	110	102	102	105	104	96	107	96	97	107	100	99
ENSGALG00010003814	ENSGALT00010008824	TPP1	7	12	0.583333	84	76	89	439	483	183	816	78	100	69	93	164
ENSGALG00010003815	ENSGALT00010008826	RASAL3	14	17	0.823529	1117	80	741	76	69	311	864	1156	163	467	493	113	611	1998	73	314	72
ENSGALG00010003818	ENSGALT00010008828	GAB2	1	9	0.111111	47915	24098	3386	1126	585	1031	1745	842	325
ENSGALG00010003816	ENSGALT00010008829	KLHL8	1	10	0.1	4924	961	164	878	2469	674	726	1443	406	416
ENSGALG00010003819	ENSGALT00010008831	PHIP	15	39	0.384615	89	169	96	9273	111	9602	6207	536	7179	794	93	1015	2402	799	14557	4494	2416	1076	951	6431	662	657	2439	2565	519	180	4620	200	1311	1931	1914	1292	368	360	1217	2165	476	339	1801
ENSGALG00010003820	ENSGALT00010008832	SH3YL1	9	9	1	156	929	443	2983	2469	945	758	700	18545
ENSGALG00010003822	ENSGALT00010008839		NA	0	NA
ENSGALG00010003817	ENSGALT00010008842	BF2	6	6	1	117	229	98	73	117	348
ENSGALG00010003821	ENSGALT00010008843	RUBCNL	1	15	0.0666667	4647	2513	2076	4044	2575	633	765	380	257	636	752	728	1109	130	447
ENSGALG00010003825	ENSGALT00010008847	DMB1	1	3	0.333333	550	76	99
ENSGALG00010003823	ENSGALT00010008850	PTPN13	1	47	0.0212766	20964	8182	5152	1763	1510	11512	7978	1794	7332	1378	109	1008	159	428	1473	445	2601	172	1438	952	1289	88	290	942	1826	926	85	823	102	1203	157	1277	1041	115	949	1553	602	323	757	1044	728	1264	1023	697	541	672	593
ENSGALG00010003826	ENSGALT00010008851		1	4	0.25	7499	3462	1228	881
ENSGALG00010003824	ENSGALT00010008852	SP4	3	5	0.6	611	470	17781	220	1075
ENSGALG00010003828	ENSGALT00010008855		7	7	1	817	1133	1114	646	763	1897	2177
ENSGALG00010003827	ENSGALT00010008856	RRH	1	6	0.166667	4581	1656	713	382	2630	888
ENSGALG00010003829	ENSGALT00010008859		1	6	0.166667	4117	2272	2119	1493	2070	1458
ENSGALG00010003830	ENSGALT00010008860	DMB2	2	5	0.4	251	923	74	303	84
ENSGALG00010003832	ENSGALT00010008861	ART7C	1	2	0.5	245	94
ENSGALG00010003831	ENSGALT00010008864	IRAK1BP1	1	3	0.333333	4493	4027	908
ENSGALG00010003833	ENSGALT00010008867	ACP1	1	5	0.2	12844	105	4172	2111	837
ENSGALG00010003835	ENSGALT00010008868		6	9	0.666667	1880	1129	512	464	1089	8865	1706	489	1635
ENSGALG00010003836	ENSGALT00010008873	CD1B	2	4	0.5	326	502	88	72
ENSGALG00010003837	ENSGALT00010008875	FAM150B	5	5	1	325	2439	113	1928	7154
ENSGALG00010003834	ENSGALT00010008877	MAPK10	2	14	0.142857	4641	30938	19931	11305	2452	1285	1135	1016	2644	11759	1177	1134	730	918
ENSGALG00010003838	ENSGALT00010008879	GAR1	3	6	0.5	566	80	828	400	773	333
ENSGALG00010003839	ENSGALT00010008883		1	2	0.5	245	94
ENSGALG00010003840	ENSGALT00010008884	CGA	1	3	0.333333	21776	1491	1465
ENSGALG00010003842	ENSGALT00010008889	RASAL3	2	11	0.181818	6732	17711	1981	213	8983	3178	1261	548	607	325	1169
ENSGALG00010003841	ENSGALT00010008896	UBE2W	1	5	0.2	17494	6187	2362	1266	15189
ENSGALG00010003843	ENSGALT00010008900	LRCH1	1	21	0.047619	54332	7405	4814	508	2321	3674	1236	1347	2818	1028	2024	102	1976	2116	720	5061	6475	1671	1143	18465	955
ENSGALG00010003844	ENSGALT00010008902	TMEM18	2	4	0.5	231	2544	732	84
ENSGALG00010003846	ENSGALT00010008903	MEI4	4	4	1	8910	12224	12747	34034
ENSGALG00010003845	ENSGALT00010008904	CFI	1	11	0.0909091	1893	387	1223	683	678	1192	491	593	632	1210	1810
ENSGALG00010003847	ENSGALT00010008905	XKR9	2	3	0.666667	271	5455	617
ENSGALG00010003848	ENSGALT00010008906	ESD	3	7	0.428571	498	177	2567	258	1718	1012	1746
ENSGALG00010003849	ENSGALT00010008907	MSGN1	NA	0	NA
ENSGALG00010003850	ENSGALT00010008908	PLA2G12A	3	3	1	594	930	1285
ENSGALG00010003852	ENSGALT00010008911	TCEB1	1	3	0.333333	6978	1961	2016
ENSGALG00010003853	ENSGALT00010008913		NA	0	NA
ENSGALG00010003851	ENSGALT00010008918	PHF14	16	18	0.888889	399	8619	4472	7680	6163	2055	1842	3758	532	1206	1570	668	5903	13232	167	38755	20672	34049
ENSGALG00010003858	ENSGALT00010008922	SUCLA2	2	10	0.2	1691	8902	194	2607	433	380	81	2205	267	1238
ENSGALG00010003861	ENSGALT00010008926	NUDT15	2	2	1	88	163
ENSGALG00010003863	ENSGALT00010008932	HTR1B	2	2	1	2558	13205
ENSGALG00010003860	ENSGALT00010008933	TMEM70	1	1	1	2103
ENSGALG00010003865	ENSGALT00010008939	AKAP8L	1	12	0.0833333	1854	427	1610	402	98	291	655	1061	136	525	341	296
ENSGALG00010003869	ENSGALT00010008947	LY96	5	5	1	976	1397	1045	1081	1939
ENSGALG00010003868	ENSGALT00010008949	HBBA	3	3	1	508	94	808
ENSGALG00010003862	ENSGALT00010008953	PCK2	9	10	0.9	1555	1778	562	2296	2050	2371	2298	3381	4839	1947
ENSGALG00010003870	ENSGALT00010008954	MED4	6	7	0.857143	2159	293	389	1264	1346	2284	139
ENSGALG00010003871	ENSGALT00010008955		2	2	1	1102	1855
ENSGALG00010003873	ENSGALT00010008959	CLUL1	1	10	0.1	4762	480	1797	1236	1425	1719	874	1386	1165	1593
ENSGALG00010003874	ENSGALT00010008965	YES1	2	12	0.166667	68	34636	4001	885	2848	393	203	282	1742	343	541	821
ENSGALG00010003877	ENSGALT00010008968	CLVS1	3	4	0.75	9089	26685	46307	1047
ENSGALG00010003875	ENSGALT00010008972	AKAP8	4	14	0.285714	1347	98	132	1677	698	622	296	1083	624	1027	258	1583	1621	152
ENSGALG00010003882	ENSGALT00010008988		7	16	0.4375	2539	106	3010	2396	429	3551	3742	1384	1346	1433	2111	2429	3685	1426	1131	1607
ENSGALG00010003884	ENSGALT00010008993	TYMS	3	5	0.6	928	1181	2670	1202	385
ENSGALG00010003878	ENSGALT00010008994	ARHGAP24	3	9	0.333333	13144	25843	70883	11337	11260	1410	763	2500	724
ENSGALG00010003879	ENSGALT00010008999	CASP6	3	7	0.428571	1250	1194	2036	438	447	646	623
ENSGALG00010003887	ENSGALT00010009002	GIPC1	3	5	0.6	1156	566	1855	89	488
ENSGALG00010003889	ENSGALT00010009004	ITM2B	4	5	0.8	835	2169	2008	3387	1207
ENSGALG00010003892	ENSGALT00010009008	OPRK1	2	3	0.666667	498	12723	5402
ENSGALG00010003894	ENSGALT00010009011	COPS4	1	9	0.111111	1398	780	1207	480	865	355	281	375	1004
ENSGALG00010003896	ENSGALT00010009015	MCUB	1	7	0.142857	18088	582	4140	211	859	1216	712
ENSGALG00010003897	ENSGALT00010009017		2	2	1	57	682
ENSGALG00010003898	ENSGALT00010009019	NDST4	2	14	0.142857	17053	28858	5006	8204	1982	24187	2315	1736	1912	1131	2970	3997	303	4250
ENSGALG00010003895	ENSGALT00010009021	THSD7A	1	28	0.0357143	72878	18592	1580	1801	3453	3026	24041	10096	2971	2506	1178	9597	3325	10751	3735	397	267	773	437	8738	575	550	1311	890	3659	335	3324	1582
ENSGALG00010003899	ENSGALT00010009028	LIN54	1	13	0.0769231	15227	4933	2776	1513	2312	745	143	506	1223	1947	285	712	406
ENSGALG00010003902	ENSGALT00010009030		4	9	0.444444	734	861	653	1125	113	554	997	79	100
ENSGALG00010003903	ENSGALT00010009036	COL28A1	11	33	0.333333	888	532	731	624	2210	501	734	917	1831	588	10489	602	1353	871	1109	574	1124	1078	2126	626	2546	2250	1212	7891	1719	4567	1565	89	189	302	1227	2232	430
ENSGALG00010003900	ENSGALT00010009039	RB1	17	27	0.62963	145	8499	2214	1971	1128	1029	2032	1152	2338	800	3932	670	739	82	78	195	39627	484	1017	680	902	90	1056	485	612	600	483
ENSGALG00010003909	ENSGALT00010009043	DNAJB1	1	2	0.5	2724	85
ENSGALG00010003910	ENSGALT00010009050	THAP9	4	4	1	66	84	85	1185
ENSGALG00010003913	ENSGALT00010009052	PSMB5	2	2	1	2315	8906
ENSGALG00010003915	ENSGALT00010009053	MIOS	5	11	0.454545	980	204	957	818	2678	614	728	1301	1071	225	659
ENSGALG00010003914	ENSGALT00010009057	CAMK2D	2	21	0.0952381	727	58626	29853	7953	2682	4888	6383	827	834	1042	843	3793	1488	4195	1601	2571	19135	1159	1150	3578	510
ENSGALG00010003918	ENSGALT00010009068	HTR1E	1	1	1	691
ENSGALG00010003920	ENSGALT00010009075	LPAR6	1	5	0.2	15841	2230	8507	1805	4895
ENSGALG00010003923	ENSGALT00010009080	RPA3	2	3	0.666667	606	1556	269
ENSGALG00010003921	ENSGALT00010009082	COLEC12	2	9	0.222222	124	63166	7058	2282	1409	439	771	1661	1390
ENSGALG00010003925	ENSGALT00010009092	SEC31A	23	27	0.851852	199	321	2257	1253	530	773	710	847	189	1781	402	1633	701	1080	174	1308	786	1405	404	2027	483	565	4181	1819	153	2371	359
ENSGALG00010003928	ENSGALT00010009094		2	3	0.666667	85	668	408
ENSGALG00010003929	ENSGALT00010009102	RCBTB2	1	13	0.0769231	6102	1685	1630	472	1150	681	1472	1452	1738	2233	1484	599	3274
ENSGALG00010003933	ENSGALT00010009105	TECR	4	12	0.333333	46	134	1731	3210	1640	1894	1028	145	1297	951	443	2133
ENSGALG00010003935	ENSGALT00010009115	IMPG1	12	17	0.705882	10448	5693	203	2532	762	2539	1561	1837	1351	1376	515	11248	905	3567	996	106	314
ENSGALG00010003937	ENSGALT00010009117		8	9	0.888889	4333	4739	3969	1406	2756	168	296	5702	1334
ENSGALG00010003947	ENSGALT00010009131		2	2	1	167	702
ENSGALG00010003948	ENSGALT00010009138	SCD5	1	5	0.2	7572	1251	3532	2421	400
ENSGALG00010003958	ENSGALT00010009152	CYSLTR2	1	1	1	5031
ENSGALG00010003962	ENSGALT00010009167	UMAD1	2	5	0.4	6171	44376	3091	1873	10967
ENSGALG00010003960	ENSGALT00010009172	ASPH	3	24	0.125	17008	2441	19760	1691	471	1133	1586	2180	1704	596	136	494	931	18072	1776	2651	1964	5865	654	770	6509	873	3786	4923
ENSGALG00010003965	ENSGALT00010009183	SNTG1	1	19	0.0526316	148681	13453	11102	11316	6478	3676	107	20713	1324	2743	3713	24267	17035	4052	16591	3858	14964	8227	13173
ENSGALG00010003972	ENSGALT00010009189	PENK	2	2	1	272	2529
ENSGALG00010003968	ENSGALT00010009190	DSN1	8	11	0.727273	77	545	287	545	224	312	256	728	90	291	24
ENSGALG00010003980	ENSGALT00010009205	CHCHD7	1	3	0.333333	2190	561	787
ENSGALG00010003977	ENSGALT00010009210	MYO6	1	32	0.03125	22991	2838	6140	4622	2016	822	1562	2158	795	5638	2509	1788	5780	1013	447	1546	1023	840	3626	993	1294	96	892	819	2034	1703	382	1792	6615	1387	4601	1616
ENSGALG00010003981	ENSGALT00010009215	TMEM150C	1	7	0.142857	4180	941	120	96	1655	2384	1205
ENSGALG00010003978	ENSGALT00010009217	ANK2	1	46	0.0217391	86188	10349	1057	14440	3557	477	2117	1163	8885	1349	2847	174	2373	1147	1964	537	2506	1406	104	2623	2965	5358	11527	4763	603	11743	1696	1184	858	692	1809	3673	2366	1974	1407	2071	2449	1370	1358	491	1387	1860	1895	1614	1823	2565
ENSGALG00010003982	ENSGALT00010009232	GLCCI1	1	7	0.142857	16129	9095	5711	3301	6505	5744	1091
ENSGALG00010003988	ENSGALT00010009241	ENOPH1	5	5	1	559	75	708	196	810
ENSGALG00010003990	ENSGALT00010009247	ICA1	8	17	0.470588	1019	22320	1519	2940	1638	1722	2237	24451	193	8402	1111	2561	102	4257	4950	2325	620
ENSGALG00010003985	ENSGALT00010009250	PRMT5	13	20	0.65	823	1273	102	1062	1900	1654	84	639	640	807	94	956	3286	492	906	1863	1409	560	786	1048
ENSGALG00010003986	ENSGALT00010009251	FNDC3A	3	25	0.12	15935	24624	24661	4369	772	1168	7012	1166	1957	639	589	3815	678	2777	1651	1705	1564	91	1057	2541	84	2002	749	671	6049
ENSGALG00010003993	ENSGALT00010009253		6	9	0.666667	102	809	2705	1838	1734	3000	793	726	87
ENSGALG00010003995	ENSGALT00010009256	MLNR	1	1	1	2169
ENSGALG00010003994	ENSGALT00010009260	SDR16C5	3	7	0.428571	1835	1083	5253	720	1074	569	474
ENSGALG00010004002	ENSGALT00010009264	CDADC1	1	9	0.111111	5110	1789	849	458	585	548	638	2016	41
ENSGALG00010004001	ENSGALT00010009265	LARP7	1	11	0.0909091	3770	1463	109	2866	585	1639	748	2687	762	2477	2455
ENSGALG00010004000	ENSGALT00010009266		6	10	0.6	688	53	841	961	3128	3155	1927	830	72	1345
ENSGALG00010004003	ENSGALT00010009270	HNRNPDL	5	6	0.833333	245	121	424	114	804	215
ENSGALG00010004005	ENSGALT00010009271	ERD2L	2	6	0.333333	1083	2501	1347	1666	968	510
ENSGALG00010004007	ENSGALT00010009277		17	27	0.62963	870	121	107	435	719	316	475	1081	86	204	965	942	554	466	655	1040	1378	947	983	649	836	994	331	426	139	965	917
ENSGALG00010004006	ENSGALT00010009282	NKAIN3	1	6	0.166667	217028	7718	80542	55403	17193	2496
ENSGALG00010004014	ENSGALT00010009287		1	1	1	41487
ENSGALG00010004018	ENSGALT00010009295	HNRNPD	1	7	0.142857	2341	817	1139	912	95	919	1210
ENSGALG00010004029	ENSGALT00010009309	ARL4A	1	1	1	237
ENSGALG00010004036	ENSGALT00010009323	ADCYAP1	1	3	0.333333	583	308	378
ENSGALG00010004034	ENSGALT00010009327	NEDD8	3	10	0.3	567	1349	1539	944	419	79	339	645	84	382
ENSGALG00010004043	ENSGALT00010009340	CAB39L	4	10	0.4	353	1190	6726	9663	4702	5787	3978	1524	628	8033
ENSGALG00010004040	ENSGALT00010009344	LGALS1B	1	3	0.333333	742	139	459
ENSGALG00010004042	ENSGALT00010009345	PLAG1	1	2	0.5	3739	577
ENSGALG00010004039	ENSGALT00010009346	ALPK1	2	14	0.142857	410	11475	3802	8571	1444	1528	777	1013	526	427	757	1475	900	611
ENSGALG00010004044	ENSGALT00010009358	RNF138	3	7	0.428571	248	896	1433	992	472	843	1349
ENSGALG00010004038	ENSGALT00010009360	SENP6	2	24	0.0833333	263	36869	7197	1106	4625	3817	4945	1410	3279	844	2469	896	493	2834	601	90	874	234	1149	2395	1720	1907	77	1149
ENSGALG00010004046	ENSGALT00010009366		16	30	0.533333	97	364	581	660	998	321	391	775	796	84	656	770	992	667	491	1597	986	938	89	590	794	247	761	79	713	823	345	1130	678	636
ENSGALG00010004047	ENSGALT00010009370	PDE7A	3	12	0.25	6519	6696	12219	1698	2294	2984	1143	288	575	806	907	2249
ENSGALG00010004049	ENSGALT00010009380	SETDB2	2	14	0.142857	733	2617	1052	788	643	1512	1339	1030	1317	1172	785	1118	345	1294
ENSGALG00010004050	ENSGALT00010009382	DNAJC5B	2	4	0.5	2143	24767	4005	5388
ENSGALG00010004055	ENSGALT00010009402	FILIP1	1	6	0.166667	75639	17742	2288	22234	6372	8597
ENSGALG00010004057	ENSGALT00010009406		8	18	0.444444	673	124	2432	1260	3780	1715	464	3928	1099	502	899	1257	582	759	1811	79	73	83
ENSGALG00010004058	ENSGALT00010009411	TMEM30A	1	6	0.166667	4649	657	1010	403	1829	1912
ENSGALG00010004056	ENSGALT00010009419	SHROOM3	2	10	0.2	41744	65477	7691	1918	2547	3591	1027	748	3870	624
ENSGALG00010004061	ENSGALT00010009421	MEP1B	1	14	0.0714286	6415	185	92	1023	401	3352	1408	3350	1144	2438	2870	498	2339	418
ENSGALG00010004060	ENSGALT00010009424	ETV1	5	13	0.384615	545	750	1732	9745	20049	1514	3792	11566	2440	3054	3361	2526	127
ENSGALG00010004063	ENSGALT00010009426		NA	0	NA
ENSGALG00010004065	ENSGALT00010009442	TIFA	2	2	1	288	3652
ENSGALG00010004068	ENSGALT00010009443	ALKAL1	2	5	0.4	721	23788	6776	1752	2765
ENSGALG00010004070	ENSGALT00010009452	ARL11	1	1	1	2183
ENSGALG00010004076	ENSGALT00010009463	COX7A2	2	3	0.666667	350	1333	677
ENSGALG00010004072	ENSGALT00010009465	SGK3	2	17	0.117647	385	28562	3933	1351	2567	5261	1397	1242	677	87	1427	218	112	2112	683	3120	596
ENSGALG00010004079	ENSGALT00010009477	AP1AR	1	9	0.111111	5079	1527	834	848	795	2768	979	457	1926
ENSGALG00010004081	ENSGALT00010009482	RPS20	1	3	0.333333	1411	509	238
ENSGALG00010004082	ENSGALT00010009485	FAM241A	1	1	1	5942
ENSGALG00010004083	ENSGALT00010009492	PHF11	6	11	0.545455	2013	560	273	1439	1402	2209	1637	594	912	643	1150
ENSGALG00010004085	ENSGALT00010009493	RB1CC1	1	23	0.0434783	12492	1870	2493	256	10247	1036	3275	4689	2312	76	650	849	2035	6208	3209	2102	118	3354	1404	2978	1771	3845	558
ENSGALG00010004086	ENSGALT00010009499	UTP3	8	9	0.888889	2812	2313	1296	886	977	1656	484	3435	240
ENSGALG00010004089	ENSGALT00010009501	NPBWR1	1	6	0.166667	38896	2590	20506	6213	104	704
ENSGALG00010004087	ENSGALT00010009517	NCOA7	3	15	0.2	16945	18125	22089	863	940	1067	1806	1380	1523	8235	4353	117	486	703	1647
ENSGALG00010004095	ENSGALT00010009526	ANKRD50	1	2	0.5	22800	7633
ENSGALG00010004094	ENSGALT00010009529	DGKB	24	26	0.923077	31747	26175	4091	14476	2320	732	3886	1331	517	8642	2792	79	4176	9290	3745	5181	6398	8495	1062	3393	55065	56991	5398	61528	1978	9858
ENSGALG00010004097	ENSGALT00010009532		1	4	0.25	1126	419	474	246
ENSGALG00010004101	ENSGALT00010009548	ARID1B	4	20	0.2	27391	46791	18738	123586	15813	16024	7095	19108	7494	740	5948	3541	6688	820	1705	982	1511	3379	876	1992
ENSGALG00010004102	ENSGALT00010009551	PCMTD1	1	6	0.166667	18032	4190	11517	534	1095	4580
ENSGALG00010004104	ENSGALT00010009561	SCARB2	1	11	0.0909091	6063	3188	1348	744	737	937	551	1359	1373	640	1715
ENSGALG00010004108	ENSGALT00010009565	PERPB	1	2	0.5	6848	591
ENSGALG00010004109	ENSGALT00010009566	AGMO	3	12	0.25	6750	12189	55488	5416	12702	2361	114	1097	469	6408	1125	2342
ENSGALG00010004113	ENSGALT00010009576	ECHDC1	6	6	1	1767	6907	5136	3867	1917	15913
ENSGALG00010004117	ENSGALT00010009590	STBD1	2	2	1	33	91
ENSGALG00010004096	ENSGALT00010009597	COL12A1	13	65	0.2	2403	8064	1204	1551	700	111	437	829	217	1442	1342	958	10193	1877	2243	692	2700	83	546	188	654	1165	1104	269	843	761	1323	244	100	308	3368	931	1269	524	660	623	1597	197	510	817	430	284	531	1221	190	1956	862	89	2103	367	6086	966	586	1027	476	1829	1207	1250	871	7147	105	1137	1084	1027	2376
ENSGALG00010004116	ENSGALT00010009598	SPRY1	NA	0	NA
ENSGALG00010004123	ENSGALT00010009604	NDUFAF4	2	2	1	412	2229
ENSGALG00010004122	ENSGALT00010009608	TRIM55	2	9	0.222222	413	7299	1859	3866	1008	100	2030	2046	6256
ENSGALG00010004125	ENSGALT00010009612	MANEA	2	4	0.5	3401	4405	1750	699
ENSGALG00010004127	ENSGALT00010009624	EPHA7	5	16	0.3125	3842	4366	43527	867	59596	4807	5384	642	3840	4202	560	997	1041	4275	1062	13686
ENSGALG00010004128	ENSGALT00010009626	MCMDC2	2	14	0.142857	599	1385	95	312	452	194	1173	514	1108	462	346	964	397	502
ENSGALG00010004130	ENSGALT00010009627	RIPPLY2	2	2	1	80	1445
ENSGALG00010004131	ENSGALT00010009629	NUDT6	1	3	0.333333	4366	3232	2567
ENSGALG00010004133	ENSGALT00010009638	CRH	1	1	1	200
ENSGALG00010004132	ENSGALT00010009640	ST18	2	22	0.0909091	2371	17940	6440	1863	17918	3739	2844	1503	1792	1434	3228	8593	4976	2773	792	4661	95	888	2756	1513	2096	805
ENSGALG00010004136	ENSGALT00010009644	PRDM13	3	3	1	1576	80	2337
ENSGALG00010004135	ENSGALT00010009656	NUP54	5	12	0.416667	363	2190	126	668	2886	600	1105	318	507	343	399	324
ENSGALG00010004137	ENSGALT00010009658	CROT	2	18	0.111111	563	5230	531	202	2259	1349	95	478	601	114	260	1379	2261	542	134	4532	376	398
ENSGALG00010004139	ENSGALT00010009660	PPEF2	1	15	0.0666667	2645	910	1142	1057	420	379	84	91	810	1349	598	680	1226	573	561
ENSGALG00010004142	ENSGALT00010009665	RBBP8	4	20	0.2	417	56	1106	4385	3429	1511	724	3049	1491	1081	629	617	83	1143	737	1017	649	1028	3885	2201
ENSGALG00010004143	ENSGALT00010009667	TCF24	2	2	1	142	1804
ENSGALG00010004141	ENSGALT00010009673	KPNA3	3	17	0.176471	7137	10959	13532	212	89	94	2329	2555	392	725	3047	1267	1755	135	102	2837	1567
ENSGALG00010004145	ENSGALT00010009681	PPP1R42	8	8	1	542	2218	397	2008	4898	706	585	5933
ENSGALG00010004146	ENSGALT00010009682	NAAA	4	10	0.4	161	805	785	1817	765	848	587	542	756	817
ENSGALG00010004147	ENSGALT00010009683	SPRYD7	2	3	0.666667	554	1892	1683
ENSGALG00010004148	ENSGALT00010009687		NA	0	NA
ENSGALG00010004149	ENSGALT00010009691	SDAD1	21	21	1	83	106	132	758	83	735	623	785	459	967	819	566	382	706	401	386	1012	452	503	372	1458
ENSGALG00010004154	ENSGALT00010009699	COPS5	6	8	0.75	122	33	2712	1200	1336	3527	563	580
ENSGALG00010004158	ENSGALT00010009709	JCHAIN	1	3	0.333333	2660	906	494
ENSGALG00010004172	ENSGALT00010009735	ST8SIA6	2	7	0.285714	203	9422	5531	7895	3734	2059	3055
ENSGALG00010004177	ENSGALT00010009758	CSPP1	29	30	0.966667	2982	1180	1887	693	2136	1859	834	1734	194	1480	681	2678	1222	818	356	1370	2921	2249	1079	1127	807	1821	538	1221	774	3039	1250	878	3951	1762
ENSGALG00010004181	ENSGALT00010009766	BBS12	3	4	0.75	2111	5762	5844	739
ENSGALG00010004188	ENSGALT00010009776	BMI1	1	9	0.111111	999	253	626	107	273	88	504	291	95
ENSGALG00010004187	ENSGALT00010009778	ARFGEF1	2	39	0.0512821	313	25978	3762	867	5135	1795	545	620	2375	2309	2741	120	124	1321	1175	1228	100	1858	1490	2828	3228	371	3043	1164	104	603	157	968	624	1282	876	87	2762	3818	837	360	588	809	717
ENSGALG00010004191	ENSGALT00010009786	CABLES1	1	9	0.111111	30259	2528	7101	9321	1517	911	9671	930	1494
ENSGALG00010004201	ENSGALT00010009797	CPA6	1	9	0.111111	54479	3759	1094	770	13064	247	5068	4438	1603
ENSGALG00010004200	ENSGALT00010009806	ABCB1	1	29	0.0344828	7165	295	442	917	2145	693	3254	587	837	738	1742	955	2030	184	393	916	1267	727	326	581	1409	902	2560	791	577	458	1279	808	603
ENSGALG00010004211	ENSGALT00010009829	RNF146	2	2	1	683	3468
ENSGALG00010004210	ENSGALT00010009834	SYNCRIP	11	11	1	1177	902	186	1652	86	4522	858	4588	1277	3142	49303
ENSGALG00010004212	ENSGALT00010009835	RSPO3	1	4	0.25	34152	1416	2313	19525
ENSGALG00010004214	ENSGALT00010009842	REPS1	2	19	0.105263	166	17722	3711	9341	5737	441	302	1226	4772	7903	831	2936	2240	700	1285	818	570	495	1055
ENSGALG00010004216	ENSGALT00010009848	SNX14	4	28	0.142857	154	1087	107	5928	4365	1287	2298	339	1452	94	144	1132	241	1125	3531	3544	5050	924	136	313	1664	179	4493	484	948	768	157	2140
ENSGALG00010004217	ENSGALT00010009850	CCDC28A	1	4	0.25	2186	391	628	517
ENSGALG00010004219	ENSGALT00010009857	FGF2	2	2	1	1294	5324
ENSGALG00010004224	ENSGALT00010009868	NT5E	2	8	0.25	4370	5662	2041	975	3378	533	1534	1662
ENSGALG00010004225	ENSGALT00010009869	CETN2	2	5	0.4	631	1786	115	239	84
ENSGALG00010004222	ENSGALT00010009870	SPAG6	3	10	0.3	106	3446	6638	893	1943	2620	1159	2687	2163	47
ENSGALG00010004228	ENSGALT00010009874	IL21	2	4	0.5	119	3660	445	107
ENSGALG00010004229	ENSGALT00010009877	PTF1A	1	1	1	87
ENSGALG00010004231	ENSGALT00010009880	ARMC3	10	17	0.588235	459	6987	1946	1078	315	1276	793	5178	116	13741	1163	3012	885	1068	4960	2938	1426
ENSGALG00010004230	ENSGALT00010009881	TAF1B	9	15	0.6	726	342	1839	310	634	3237	5575	6151	11753	2041	306	2684	456	2825	3442
ENSGALG00010004226	ENSGALT00010009884	RUNDC3B	8	10	0.8	5508	7233	1116	3501	2304	919	3456	14230	360	2588
ENSGALG00010004232	ENSGALT00010009886	IL2	3	4	0.75	1706	108	1729	413
ENSGALG00010004234	ENSGALT00010009888	SLC25A40	7	10	0.7	275	2085	1180	1430	440	936	2683	632	1883	592
ENSGALG00010004235	ENSGALT00010009892	ADAD1	5	10	0.5	216	1316	517	524	1578	196	1108	1360	488	869
ENSGALG00010004233	ENSGALT00010009896	NHSL1	1	7	0.142857	115617	14597	7152	4918	9603	468	3513
ENSGALG00010004236	ENSGALT00010009900	DBF4	3	12	0.25	360	2339	2840	849	566	142	381	237	1431	2372	1201	810
ENSGALG00010004238	ENSGALT00010009904	CCNC	2	11	0.181818	690	5053	251	1517	2734	759	1261	675	327	1923	505
ENSGALG00010004239	ENSGALT00010009906	SMIM28	1	2	0.5	4507	14
ENSGALG00010004240	ENSGALT00010009907		3	3	1	166	600	1290
ENSGALG00010004237	ENSGALT00010009910	RUFY3	1	17	0.0588235	25521	1261	1905	945	279	1343	116	1557	714	449	1440	3441	2229	2008	960	760	869
ENSGALG00010004242	ENSGALT00010009918	ADAM22	3	30	0.1	94	16587	41320	10994	4295	651	5571	1630	1743	1008	2124	996	1275	1888	2804	493	2026	226	294	1706	615	685	970	958	1209	2690	2258	537	13123	951
ENSGALG00010004241	ENSGALT00010009921	PREX2	1	39	0.025641	46387	74	1754	1276	1738	7291	3026	5387	3413	1831	4640	1262	603	707	1056	149	1268	2323	1725	3225	837	2826	2990	336	5075	3355	2116	353	1481	5690	2345	3441	2875	4785	10341	1961	12688	4894	4745
ENSGALG00010004243	ENSGALT00010009923	BLTP1	1	85	0.0117647	7940	3444	1773	650	3568	1059	597	3716	1240	1695	475	851	724	1101	403	882	134	2028	1456	608	3436	2321	652	2028	146	501	549	833	688	327	899	332	426	1892	399	324	988	1046	1248	980	1174	903	1034	503	651	203	439	4207	132	544	665	2838	288	449	489	2012	568	764	520	201	1343	981	2046	527	1495	732	1104	916	2441	112	977	441	99	1314	389	1032	301	495	184	558	485	946	506	907	271
ENSGALG00010004245	ENSGALT00010009932	ARFGEF3	2	34	0.0588235	1097	14749	2735	14318	2571	2678	1475	988	2602	2047	1317	730	4656	910	1567	253	252	1297	449	890	1070	516	673	1143	1194	390	2806	547	561	621	607	1382	3156	726
ENSGALG00010004246	ENSGALT00010009933	C8orf34	7	14	0.5	35599	685	6127	21743	6947	1972	39144	19458	4802	11025	4235	4782	20297	21147
ENSGALG00010004247	ENSGALT00010009938	MEOX2	1	2	0.5	38256	12603
ENSGALG00010004248	ENSGALT00010009942	GRSF1	6	11	0.545455	96	242	103	427	325	1625	1442	166	215	171	678
ENSGALG00010004244	ENSGALT00010009949	TMEM241	14	14	1	1039	2436	4308	3258	1386	1418	1146	1446	942	6443	1239	2942	20092	36642
ENSGALG00010004249	ENSGALT00010009950	USP45	8	18	0.444444	7830	1053	1590	761	8935	1115	2197	12210	3689	997	2056	784	2776	998	367	461	943	696
ENSGALG00010004250	ENSGALT00010009954	MOB1B	1	7	0.142857	19997	4510	5734	2361	602	1887	254
ENSGALG00010004251	ENSGALT00010009955	CCN2	4	6	0.666667	94	92	208	305	82	111
ENSGALG00010004255	ENSGALT00010009962	RPS12	3	5	0.6	138	449	1493	505	548
ENSGALG00010004257	ENSGALT00010009963		1	1	1	2265
ENSGALG00010004256	ENSGALT00010009970		2	15	0.133333	2136	2769	442	1174	909	1289	1389	1276	1337	187	1419	584	1916	1029	774
ENSGALG00010004265	ENSGALT00010009987	PIP4K2A	2	10	0.2	82	50692	1051	15517	12018	2717	8931	3360	721	1696
ENSGALG00010004275	ENSGALT00010009998	ADARB2	1	9	0.111111	191224	8322	39816	15881	6205	16271	10143	3790	2610
ENSGALG00010004281	ENSGALT00010010008	VIM	1	7	0.142857	3513	143	455	616	94	424	489
ENSGALG00010004283	ENSGALT00010010010	DCK	2	5	0.4	1161	2441	763	1379	462
ENSGALG00010004285	ENSGALT00010010020	SLC18B1	2	13	0.153846	403	1680	1531	839	569	1125	1592	845	717	757	1283	97	489
ENSGALG00010004291	ENSGALT00010010024		2	2	1	90	4075
ENSGALG00010004296	ENSGALT00010010031		1	15	0.0666667	6363	346	1189	154	939	515	351	180	1018	138	906	1886	488	1512	2844
ENSGALG00010004297	ENSGALT00010010035	SULF1	1	19	0.0526316	36507	319	5679	11721	1965	9955	1351	780	264	941	14022	2511	1418	85	735	474	3160	134	5714
ENSGALG00010004300	ENSGALT00010010040	VNN2	5	6	0.833333	103	1259	1423	806	1922	251
ENSGALG00010004302	ENSGALT00010010044	CRPPA	9	9	1	6864	18046	11650	6373	10692	4645	624	4848	44479
ENSGALG00010004309	ENSGALT00010010047	MRPS28	2	2	1	12664	61486
ENSGALG00010004307	ENSGALT00010010048	NPC2	3	3	1	91	272	583
ENSGALG00010004308	ENSGALT00010010049	DSG2	1	14	0.0714286	5644	873	683	269	1059	810	172	898	812	682	1018	990	1100	2567
ENSGALG00010004306	ENSGALT00010010053	PNISR	1	12	0.0833333	6100	4715	1257	1645	1669	282	461	1019	697	1257	2450	243
ENSGALG00010004315	ENSGALT00010010060		2	3	0.666667	1504	2169	1705
ENSGALG00010004312	ENSGALT00010010061	PDLIM5	2	20	0.1	2237	32889	24710	3464	1967	288	2364	2306	1625	692	3899	796	723	765	7710	13350	5772	1011	3709	635
ENSGALG00010004319	ENSGALT00010010068	TAAR1	NA	0	NA
ENSGALG00010004322	ENSGALT00010010074	TAAR5	1	2	0.5	456	69
ENSGALG00010004323	ENSGALT00010010081	TRDMT1	1	9	0.111111	9033	1607	1372	3384	1492	878	562	3645	813
ENSGALG00010004325	ENSGALT00010010083	LTBP2	3	34	0.0882353	6352	3423	15901	1296	1465	405	1574	7415	4005	332	892	543	292	247	714	260	298	884	159	128	1513	298	97	168	772	588	242	111	177	201	159	496	217	2267
ENSGALG00010004326	ENSGALT00010010084		1	11	0.0909091	2299	535	270	348	402	122	368	581	375	207	109
ENSGALG00010004328	ENSGALT00010010089		1	10	0.1	1624	535	270	347	402	122	368	581	303	207
ENSGALG00010004330	ENSGALT00010010096	STX7	10	10	1	7138	13306	1824	1735	733	705	1197	658	2499	57422
ENSGALG00010004332	ENSGALT00010010100		1	11	0.0909091	1645	535	270	348	402	122	368	581	375	207	109
ENSGALG00010004329	ENSGALT00010010101	COQ3	5	5	1	867	146	1111	1044	1304
ENSGALG00010004333	ENSGALT00010010102	DIO2	3	7	0.428571	2983	161	78614	1676	10832	42	30
ENSGALG00010004334	ENSGALT00010010103		3	6	0.5	85	732	928	557	526	254
ENSGALG00010004336	ENSGALT00010010106		5	8	0.625	217	3333	1291	1411	4148	2106	883	1626
ENSGALG00010004338	ENSGALT00010010113		4	6	0.666667	354	357	516	4879	2147	984
ENSGALG00010004337	ENSGALT00010010118	BMPR1B	1	11	0.0909091	78209	37672	8746	959	5817	787	4792	416	2287	1671	1372
ENSGALG00010004340	ENSGALT00010010119	SLC4A4	2	24	0.0833333	17664	48737	6325	2514	5815	4949	17754	8511	197	436	1502	5025	3960	3330	4229	2322	593	4187	1392	4030	1688	2586	4721	3366
ENSGALG00010004341	ENSGALT00010010121		1	3	0.333333	770	743	628
ENSGALG00010004339	ENSGALT00010010125	B4GALT6	1	8	0.125	11504	368	2110	451	1379	930	774	1684
ENSGALG00010004342	ENSGALT00010010130	ZNF438	1	5	0.2	20035	7622	4752	1575	94
ENSGALG00010004344	ENSGALT00010010132	SOSTDC1	2	2	1	768	2115
ENSGALG00010004345	ENSGALT00010010139	FAXC	3	5	0.6	732	3410	6197	2913	1625
ENSGALG00010004346	ENSGALT00010010143	CEP128	18	23	0.782609	4445	1975	2397	964	763	727	4055	9262	1514	926	1600	8039	675	4076	2889	1338	1923	16822	5160	9745	1810	3468	5546
ENSGALG00010004347	ENSGALT00010010145	OPN5L1	2	6	0.333333	3468	29145	2773	760	1774	9868
ENSGALG00010004350	ENSGALT00010010156	MOXD1	4	11	0.363636	6499	2092	119	17631	2226	3239	1392	2737	2158	4116	2724
ENSGALG00010004351	ENSGALT00010010158		2	2	1	213	843
ENSGALG00010004352	ENSGALT00010010159	CHMP2A	2	5	0.4	604	679	434	599	236
ENSGALG00010004356	ENSGALT00010010173	TRAPPC8	27	30	0.9	5799	2833	3530	1068	372	1450	759	1331	1090	1241	708	1504	1128	1598	688	180	1002	631	991	464	2110	1235	784	107	1325	565	6925	1342	1612	356
ENSGALG00010004358	ENSGALT00010010174	GC	1	11	0.0909091	1628	397	103	685	483	284	85	218	145	242	89
ENSGALG00010004355	ENSGALT00010010176	ANKMY2	2	9	0.222222	2533	5312	1864	1933	1089	998	2734	426	1244
ENSGALG00010004359	ENSGALT00010010178	APOV1	1	3	0.333333	1375	343	540
ENSGALG00010004362	ENSGALT00010010188	FBXL4	7	9	0.777778	5866	786	9960	4590	1926	6272	11540	1144	8235
ENSGALG00010004361	ENSGALT00010010192	NPFFR2	2	4	0.5	5206	5802	772	566
ENSGALG00010004368	ENSGALT00010010195	GJD4	1	1	1	89
ENSGALG00010004366	ENSGALT00010010197	UNC5C	1	16	0.0625	135309	19712	11915	11023	1508	1273	12651	1431	1210	2409	8687	1639	3934	293	2265	217
ENSGALG00010004369	ENSGALT00010010203	UBE2M	1	4	0.25	3181	171	124	1079
ENSGALG00010004370	ENSGALT00010010207	ATP6V1H	13	13	1	175	5515	601	1790	1627	1438	2640	1270	3781	788	2202	3462	37294
ENSGALG00010004365	ENSGALT00010010208	TPD52	4	6	0.666667	4558	1538	783	4884	1241	1046
ENSGALG00010004367	ENSGALT00010010211	TSPAN13	1	5	0.2	11961	780	863	317	1154
ENSGALG00010004364	ENSGALT00010010212	TSHR	1	8	0.125	13961	12941	298	3251	546	7582	5800	1531
ENSGALG00010004373	ENSGALT00010010222	MMS22L	14	24	0.583333	1198	1926	3074	1610	88	1037	1941	4411	1115	5320	4624	645	2279	30189	2530	4491	749	114	2197	6261	2095	1372	1155	1219
ENSGALG00010004374	ENSGALT00010010224	ILDR1	5	7	0.714286	2795	1484	1515	152	4306	1632	625
ENSGALG00010004372	ENSGALT00010010230	SYNJ2	4	26	0.153846	8719	8869	2279	9563	1593	1115	2990	407	222	103	1282	1944	883	2418	1587	237	1934	2379	677	1229	356	2631	1138	746	1305	2214
ENSGALG00010004375	ENSGALT00010010231		NA	0	NA
ENSGALG00010004377	ENSGALT00010010237	AGR2	1	7	0.142857	1561	75	82	238	392	433	439
ENSGALG00010004378	ENSGALT00010010238	TRIM28	9	17	0.529412	1356	73	136	917	124	666	162	72	2011	83	293	414	78	719	89	79	86
ENSGALG00010004379	ENSGALT00010010239	ZBTB10	2	4	0.5	6606	11937	2080	2140
ENSGALG00010004380	ENSGALT00010010240	ISCA2	1	4	0.25	253	155	153	98
ENSGALG00010004383	ENSGALT00010010242		1	3	0.333333	4945	2323	1743
ENSGALG00010004381	ENSGALT00010010244		1	1	1	108
ENSGALG00010004384	ENSGALT00010010246		1	9	0.111111	5289	157	455	275	620	533	380	383	432
ENSGALG00010004387	ENSGALT00010010251		2	2	1	323	566
ENSGALG00010004386	ENSGALT00010010253	CFAP44	25	34	0.735294	3338	480	860	708	993	284	1507	513	1068	388	998	1212	2490	882	3042	1768	461	798	2031	429	336	924	385	570	4409	415	386	975	1370	1107	873	563	1386	528
ENSGALG00010004389	ENSGALT00010010256		2	2	1	669	875
ENSGALG00010004390	ENSGALT00010010259	PNLDC1	12	18	0.666667	429	120	335	148	682	507	631	1009	694	268	193	1447	428	212	533	496	165	524
ENSGALG00010004385	ENSGALT00010010260	ADAMTS3	4	23	0.173913	576	10188	32885	48985	11340	1600	2093	948	1290	282	1089	567	1137	509	1954	218	1142	1598	559	747	298	757	5015
ENSGALG00010004392	ENSGALT00010010262	GJA10	NA	0	NA
ENSGALG00010004391	ENSGALT00010010265	AGR3	2	8	0.25	109	2365	2052	708	631	791	1019	691
ENSGALG00010004393	ENSGALT00010010266	ZBTB45	2	2	1	279	1163
ENSGALG00010004394	ENSGALT00010010269	CCNY	1	9	0.111111	67810	6080	10993	3266	3740	98	9467	3919	5445
ENSGALG00010004395	ENSGALT00010010271	BOC	1	19	0.0526316	15352	8801	415	5089	545	331	805	509	1735	693	407	839	1456	189	258	411	529	611	568
ENSGALG00010004397	ENSGALT00010010274		1	1	1	69
ENSGALG00010004398	ENSGALT00010010276	COX18	3	5	0.6	509	700	1071	995	732
ENSGALG00010004399	ENSGALT00010010280	POU3F2	NA	0	NA
ENSGALG00010004406	ENSGALT00010010288		1	1	1	104
ENSGALG00010004404	ENSGALT00010010293	RGS20	1	4	0.25	27725	3942	1054	1271
ENSGALG00010004408	ENSGALT00010010303	SERAC1	6	16	0.375	1382	1319	341	283	946	2917	1782	1143	1439	1686	802	739	2229	359	508	690
ENSGALG00010004416	ENSGALT00010010316	STXBP6	2	5	0.4	17137	36273	1850	12076	122
ENSGALG00010004420	ENSGALT00010010317		1	1	1	1016
ENSGALG00010004421	ENSGALT00010010330	RAP1GDS1	2	14	0.142857	217	16643	2646	13983	7705	2369	2948	262	408	1401	1006	3077	1503	2852
ENSGALG00010004429	ENSGALT00010010334		NA	0	NA
ENSGALG00010004424	ENSGALT00010010336	MRPL18	1	2	0.5	988	987
ENSGALG00010004425	ENSGALT00010010339	CREM	4	8	0.5	1627	3436	568	9277	142	5142	7122	1726
ENSGALG00010004430	ENSGALT00010010344	TCEA1	4	10	0.4	40	5301	4147	6984	1041	1799	526	1574	884	83
ENSGALG00010004434	ENSGALT00010010355	TCP1	1	11	0.0909091	1015	681	489	299	633	626	329	657	788	219	242
ENSGALG00010004436	ENSGALT00010010356	NOVA1	1	1	1	8119
ENSGALG00010004433	ENSGALT00010010364	AHR1A	4	12	0.333333	1433	998	18342	31684	3813	2179	4129	869	1646	883	806	3809
ENSGALG00010004440	ENSGALT00010010368	GTF2H5	2	3	0.666667	452	2873	60
ENSGALG00010004446	ENSGALT00010010373	ACAT2	7	8	0.875	118	885	949	763	1129	289	1876	510
ENSGALG00010004445	ENSGALT00010010375	EPHA6	3	19	0.157895	38793	91039	121833	7883	77764	24139	425	5667	4529	3383	3301	7263	25091	12150	12401	34538	8956	2352	3861
ENSGALG00010004443	ENSGALT00010010389	ANKRD17	1	33	0.030303	35487	607	1011	291	1055	1894	4550	510	376	730	880	297	564	1495	6105	1147	182	1932	701	871	787	556	970	802	856	973	111	476	1706	858	1452	325	822
ENSGALG00010004451	ENSGALT00010010392	CLDND1	2	5	0.4	573	5711	674	364	108
ENSGALG00010004454	ENSGALT00010010404	SRI	2	7	0.285714	922	3444	639	1014	157	595	543
ENSGALG00010004457	ENSGALT00010010408	AGA	7	8	0.875	1719	596	1664	953	706	821	2145	792
ENSGALG00010004460	ENSGALT00010010411		11	16	0.6875	343	643	911	1053	96	777	1576	1441	701	855	2604	1915	632	2084	1562	2422
ENSGALG00010004468	ENSGALT00010010424	LYPLA1	8	8	1	447	1463	1228	807	421	725	410	1489
ENSGALG00010004472	ENSGALT00010010429	NEIL3	6	10	0.6	1089	1952	1129	905	2136	3570	960	2473	792	401
ENSGALG00010004471	ENSGALT00010010431	C1H3ORF52	7	8	0.875	804	2890	550	889	1698	1139	6917	724
ENSGALG00010004473	ENSGALT00010010435	JDP2	1	3	0.333333	9187	3136	596
ENSGALG00010004477	ENSGALT00010010443	TULP4	1	14	0.0714286	56966	292	16785	433	2504	3852	9297	1635	489	2459	1193	1531	3928	1727
ENSGALG00010004479	ENSGALT00010010447		2	3	0.666667	1052	4916	386
ENSGALG00010004483	ENSGALT00010010451	STEAP4	1	4	0.25	7781	1310	656	996
ENSGALG00010004484	ENSGALT00010010453	CLDN23	NA	0	NA
ENSGALG00010004487	ENSGALT00010010460	ABHD10	1	4	0.25	1765	774	929	459
ENSGALG00010004481	ENSGALT00010010469	ZNF704	2	8	0.25	17567	41153	4134	2207	1847	2949	3578	1691
ENSGALG00010004494	ENSGALT00010010473	WTAP	7	8	0.875	3531	85	4555	1578	1163	4084	4678	1720
ENSGALG00010004495	ENSGALT00010010475	MRPL15	1	4	0.25	3188	2242	477	1347
ENSGALG00010004496	ENSGALT00010010483		NA	0	NA
ENSGALG00010004501	ENSGALT00010010490	TAGLN3	4	5	0.8	104	434	870	4936	3554
ENSGALG00010004504	ENSGALT00010010492	ZNF804B	2	3	0.666667	248	19234	2380
ENSGALG00010004503	ENSGALT00010010493	SOX17	1	1	1	101
ENSGALG00010004505	ENSGALT00010010494		NA	0	NA
ENSGALG00010004515	ENSGALT00010010514		2	5	0.4	820	2311	1658	1942	1760
ENSGALG00010004507	ENSGALT00010010515	CUL2	2	20	0.1	2722	6180	1781	4618	2921	2793	5617	100	874	1147	1582	2495	385	89	501	1471	734	2768	705	3454
ENSGALG00010004516	ENSGALT00010010516	sox17	1	1	1	101
ENSGALG00010004518	ENSGALT00010010521		NA	0	NA
ENSGALG00010004522	ENSGALT00010010552	TSPAN5	1	7	0.142857	58420	9250	1694	1895	3448	129	3005
ENSGALG00010004533	ENSGALT00010010564	PAG1	2	8	0.25	7235	16598	2769	515	2482	5956	1005	184
ENSGALG00010004534	ENSGALT00010010570	CUBN	27	67	0.402985	166	362	1290	748	958	3026	1300	1155	1138	545	1335	1702	1230	981	759	196	3538	1302	199	233	973	8148	2173	502	745	2668	12928	8566	6746	1682	5612	985	2266	1259	273	2152	707	1199	1022	325	901	257	1561	976	1065	289	1716	1245	849	2450	855	1784	2080	2280	1363	7046	1667	920	10194	819	480	661	130	637	453	882	407
ENSGALG00010004545	ENSGALT00010010578	TMPRSS7	6	17	0.352941	4299	824	2486	990	906	4452	915	1229	1992	2697	617	629	1127	1547	182	712	1089
ENSGALG00010004549	ENSGALT00010010582		NA	0	NA
ENSGALG00010004542	ENSGALT00010010594	ERMARD	15	17	0.882353	1106	1039	524	886	1050	594	1103	467	436	736	785	975	807	797	1158	869	654
ENSGALG00010004553	ENSGALT00010010599	BATF	3	3	1	147	1744	2836
ENSGALG00010004570	ENSGALT00010010623		NA	0	NA
ENSGALG00010004568	ENSGALT00010010624	RSU1	7	7	1	137	6705	13065	4157	1468	270	71065
ENSGALG00010004576	ENSGALT00010010638	STEAP2	1	4	0.25	4746	1422	1101	2284
ENSGALG00010004565	ENSGALT00010010640		1	58	0.0172414	24747	1269	16073	1894	4627	6380	641	1824	1362	101	135	1197	2264	618	1787	1634	3003	1383	2028	271	2366	2248	345	3088	11451	9986	604	5087	1844	156	5638	5622	1323	2263	1033	1769	7875	1912	1087	581	539	4130	1279	6089	5359	1834	1511	11181	2072	316	528	4339	133	2069	206	1533	2904	6128
ENSGALG00010004579	ENSGALT00010010642		NA	0	NA
ENSGALG00010004577	ENSGALT00010010646	ZPLD1	4	12	0.333333	93	5136	4759	5186	2228	646	2618	279	848	1397	3344	1131
ENSGALG00010004583	ENSGALT00010010652	XKR4	2	3	0.666667	351	146245	72456
ENSGALG00010004586	ENSGALT00010010660		3	5	0.6	1987	2691	6174	353	930
ENSGALG00010004588	ENSGALT00010010667	MINDY3	10	14	0.714286	6312	562	794	3774	1733	494	436	4534	1101	14663	1369	3071	3653	2250
ENSGALG00010004591	ENSGALT00010010668	RRS1	NA	0	NA
ENSGALG00010004584	ENSGALT00010010670	EIF4E	1	6	0.166667	7814	1443	1639	1907	2394	1745
ENSGALG00010004589	ENSGALT00010010672	CDX2	1	2	0.5	1774	224
ENSGALG00010004598	ENSGALT00010010685		1	1	1	367
ENSGALG00010004602	ENSGALT00010010691	DYNLT2	4	4	1	884	829	799	1294
ENSGALG00010004610	ENSGALT00010010705	TGS1	12	12	1	130	1181	1805	1341	1074	649	1059	1172	898	1521	1175	7889
ENSGALG00010004609	ENSGALT00010010706	CFAP69	18	22	0.818182	150	1302	922	1938	1414	2140	107	686	1701	92	483	436	734	421	1262	914	535	2191	1003	974	649	987
ENSGALG00010004613	ENSGALT00010010710	GSX1	1	1	1	202
ENSGALG00010004489	ENSGALT00010010721	LIG1	5	23	0.217391	22	89	129	79	721	515	77	71	89	74	483	78	72	102	80	65	69	81	112	86	72	70	156
ENSGALG00010004618	ENSGALT00010010728	FAM237B	2	2	1	515	703
ENSGALG00010004622	ENSGALT00010010743		1	1	1	1156
ENSGALG00010004623	ENSGALT00010010750	MBIP	1	8	0.125	3346	1706	103	1401	1498	943	1274	1440
ENSGALG00010004624	ENSGALT00010010752	PHF10	9	11	0.818182	2197	166	489	1363	114	1036	742	2529	4763	263	1437
ENSGALG00010004630	ENSGALT00010010755		1	1	1	669
ENSGALG00010004641	ENSGALT00010010799	METAP1	1	11	0.0909091	9977	505	1412	1340	1190	873	887	902	959	2658	218
ENSGALG00010004650	ENSGALT00010010808	GTPBP10	6	9	0.666667	457	88	550	2262	1972	2880	549	926	755
ENSGALG00010004639	ENSGALT00010010810	HBS1L	5	18	0.277778	2606	1529	3437	648	28306	9025	434	2557	2365	689	749	191	3369	2221	1574	612	905	1006
ENSGALG00010004654	ENSGALT00010010819	NKX2-202	1	2	0.5	4012	550
ENSGALG00010004666	ENSGALT00010010853	C6orf120	1	1	1	732
ENSGALG00010004673	ENSGALT00010010854	RAB18	2	6	0.333333	137	5343	717	1611	75	1450
ENSGALG00010004669	ENSGALT00010010856	ELMOD1	1	12	0.0833333	13606	8303	142	1492	3020	1993	1217	295	2384	1233	2107	77
ENSGALG00010004689	ENSGALT00010010887	BBX	10	12	0.833333	1539	5373	5384	4487	7339	2845	2177	903	2687	12762	670	2796
ENSGALG00010004707	ENSGALT00010010925	OTUD1	1	1	1	9526
ENSGALG00010004705	ENSGALT00010010939		1	8	0.125	1234	72	1157	476	396	264	620	183
ENSGALG00010004722	ENSGALT00010010948	C1QL3	1	1	1	3408
ENSGALG00010004717	ENSGALT00010010954	ALKBH8	8	12	0.666667	1714	759	2668	1067	814	1180	2422	19364	4311	743	7234	1364
ENSGALG00010004716	ENSGALT00010010958	ADH6	2	8	0.25	590	1111	274	113	113	261	385	51
ENSGALG00010004715	ENSGALT00010010962	WDR27	23	23	1	1212	1894	446	460	1077	841	659	280	374	685	1543	1545	2269	1245	1888	3968	572	6005	253	9146	10937	13452	37587
ENSGALG00010004729	ENSGALT00010010964		3	3	1	531	226	568
ENSGALG00010004728	ENSGALT00010010971		1	1	1	29631
ENSGALG00010004730	ENSGALT00010010982	CLDN12	NA	0	NA
ENSGALG00010004735	ENSGALT00010010984		2	4	0.5	17119	20947	1502	1078
ENSGALG00010004739	ENSGALT00010011000		1	10	0.1	11653	2033	8262	2536	525	1475	275	375	318	860
ENSGALG00010004736	ENSGALT00010011018	CD47	3	11	0.272727	2218	1259	3069	2439	850	338	1336	1152	2228	619	1812
ENSGALG00010004751	ENSGALT00010011029	PTER	2	5	0.4	2861	5932	2338	3469	3251
ENSGALG00010004757	ENSGALT00010011032	TRMT10A	7	9	0.777778	618	774	1106	460	623	1148	3365	204	228
ENSGALG00010004762	ENSGALT00010011040	IFT57	6	10	0.6	412	800	952	3876	438	4011	773	996	1804	1079
ENSGALG00010004769	ENSGALT00010011060	HTR2A	2	3	0.666667	4579	19313	393
ENSGALG00010004765	ENSGALT00010011072		10	15	0.666667	435	1182	415	1123	646	495	744	1089	2311	6564	940	564	2093	626	124
ENSGALG00010004758	ENSGALT00010011073	FLT3	1	23	0.0434783	7517	1337	471	1966	884	579	79	4317	3391	2868	1377	1269	102	89	851	578	339	367	371	304	121	575	412
ENSGALG00010004760	ENSGALT00010011074	THBS2	4	21	0.190476	974	895	1505	3975	775	256	746	822	1527	457	106	1014	3577	1681	1430	1423	3134	441	867	1769	699
ENSGALG00010004755	ENSGALT00010011078	PAX9	4	4	1	2797	1930	4746	8857
ENSGALG00010004746	ENSGALT00010011082	LYN	1	12	0.0833333	15934	1204	94	297	98	1629	1042	6199	923	7421	1848	4060
ENSGALG00010004778	ENSGALT00010011087		1	1	1	2068
ENSGALG00010004780	ENSGALT00010011094		5	17	0.294118	511	2325	498	95	3012	459	81	1687	568	646	839	468	1919	775	75	1619	1175
ENSGALG00010004777	ENSGALT00010011097	CDK14	15	15	1	5262	18282	52584	11501	12231	26998	14301	13527	20026	9033	22609	13501	21257	4201	61652
ENSGALG00010004781	ENSGALT00010011100		7	7	1	1003	528	2929	2408	482	592	2993
ENSGALG00010004785	ENSGALT00010011106	NKX2-201	1	1	1	372
ENSGALG00010004721	ENSGALT00010011113	LAMA2	1	65	0.0153846	73198	3582	18667	25754	2340	2573	701	1842	6706	4166	1341	34104	508	6648	4956	6193	4053	6231	4586	1017	2416	3623	2809	3652	1749	743	93	4474	3290	621	3009	1740	8045	554	5126	5466	5846	1606	1112	3027	5761	7473	2493	2421	1542	896	5458	3546	1908	2016	1986	1790	2329	1430	1548	3040	665	2173	2461	1081	1903	2603	349	620	848
ENSGALG00010004787	ENSGALT00010011119	RIOK3	6	12	0.5	811	1230	110	87	716	1507	1037	459	914	87	355	1435
ENSGALG00010004791	ENSGALT00010011127	FZD1	2	2	1	2023	2565
ENSGALG00010004800	ENSGALT00010011159	ZC3H12C	1	5	0.2	18381	9513	2409	622	1132
ENSGALG00010004798	ENSGALT00010011168	PTPRK	7	29	0.241379	56508	47142	44088	1751	13239	34234	73645	9039	1080	2592	5388	3044	31896	6533	5890	1741	976	2542	2221	658	725	1093	727	625	3002	229	2476	1334	2437
ENSGALG00010004803	ENSGALT00010011174	RMC1	1	19	0.0526316	2114	1662	382	1013	596	1570	498	99	1047	995	373	815	341	726	150	171	76	131	362
ENSGALG00010004808	ENSGALT00010011195	THEMIS	4	5	0.8	14899	9187	2881	38639	9189
ENSGALG00010004832	ENSGALT00010011247	C6orf58	5	5	1	3082	2651	1156	424	3456
ENSGALG00010004824	ENSGALT00010011261	ATM	5	62	0.0806452	2058	87	1514	400	2933	284	785	368	1372	542	344	976	1726	714	121	872	1091	381	105	518	152	1335	1377	741	287	737	1115	895	963	647	278	1031	1356	407	599	454	1259	355	960	718	90	993	1412	533	902	1310	1113	478	862	913	406	1083	424	1302	773	983	630	1015	77	205	658	129
ENSGALG00010004846	ENSGALT00010011280	TTLL2	1	3	0.333333	1211	432	932
ENSGALG00010004835	ENSGALT00010011287	HHLA2	8	8	1	296	1499	567	984	432	1810	2946	36846
ENSGALG00010004851	ENSGALT00010011291	SOGA3	3	4	0.75	281	3439	18101	629
ENSGALG00010004855	ENSGALT00010011308	ZEB1	1	8	0.125	43438	3291	647	2740	3640	1421	1871	1640
ENSGALG00010004852	ENSGALT00010011320		1	18	0.0555556	3772	107	805	388	547	363	582	1557	723	671	1000	183	707	704	1079	309	713	178
ENSGALG00010004841	ENSGALT00010011325	AKAP9	1	50	0.02	24364	5004	5993	402	2548	737	713	1548	682	428	416	772	443	1329	863	1522	964	1498	551	735	5042	4216	2787	1204	1230	1548	1880	126	438	261	2673	1200	371	429	724	1031	440	621	688	687	689	1491	829	852	581	403	607	631	1015	640
ENSGALG00010004859	ENSGALT00010011351	NPC1	1	24	0.0416667	6508	1232	584	891	637	1860	455	399	236	917	250	382	737	543	91	444	110	786	542	578	913	1068	757	631
ENSGALG00010004868	ENSGALT00010011354	NPAT	1	17	0.0588235	2995	1489	1186	472	1077	470	269	612	82	1081	449	761	1131	99	1897	429	896
ENSGALG00010004871	ENSGALT00010011369	C11orf87	1	1	1	274
ENSGALG00010004872	ENSGALT00010011371	KIAA0408	1	5	0.2	3890	2770	322	690	1933
ENSGALG00010004837	ENSGALT00010011389	CENPC	17	18	0.944444	757	1063	327	1358	94	1615	1045	359	1845	1257	1357	763	2515	329	910	354	8724	4227
ENSGALG00010004866	ENSGALT00010011392	SLC25A21	1	8	0.125	167739	34621	5071	1692	4131	9315	782	2428
ENSGALG00010004880	ENSGALT00010011402	STAP1	1	7	0.142857	2356	672	662	1177	613	675	931
ENSGALG00010004879	ENSGALT00010011404		4	5	0.8	78	811	694	1954	212
ENSGALG00010004876	ENSGALT00010011406		12	21	0.571429	654	2473	1422	573	1615	311	1472	1085	2998	1139	1877	5279	674	370	261	780	1637	1029	363	780	1028
ENSGALG00010004881	ENSGALT00010011408	MIPOL1	8	10	0.8	9999	1900	1578	12148	4225	259	21871	44516	26761	17426
ENSGALG00010004883	ENSGALT00010011419	KRIT1	14	17	0.823529	755	736	430	1335	842	1920	295	430	1161	246	1627	907	631	1989	1741	304	675
ENSGALG00010004888	ENSGALT00010011429	FOXA1	1	1	1	1902
ENSGALG00010004892	ENSGALT00010011436	HEY2	3	3	1	104	2588	4461
ENSGALG00010004891	ENSGALT00010011437	ANKIB1	1	19	0.0526316	15148	12617	5877	7079	2979	2257	1551	1375	3913	945	5775	545	93	391	1233	462	3116	1859	341
ENSGALG00010004890	ENSGALT00010011440	ACAT1	5	12	0.416667	504	2034	898	530	2205	953	799	612	409	610	1271	1817
ENSGALG00010004887	ENSGALT00010011444	MYH15	3	40	0.075	1076	506	2300	1267	853	1358	602	1114	94	1677	281	572	1038	566	549	1213	1860	1921	225	232	665	366	429	593	502	609	1104	1286	1038	471	623	742	2254	1771	664	879	1319	539	971	503
ENSGALG00010004896	ENSGALT00010011448	UBA6	32	32	1	1527	1180	826	838	324	1057	570	1048	1221	778	1000	672	406	536	250	2032	383	1231	664	884	103	582	842	96	637	1163	1001	993	1188	733	345	2701
ENSGALG00010004899	ENSGALT00010011462	GATAD1	3	4	0.75	74	249	1064	692
ENSGALG00010004903	ENSGALT00010011471		4	10	0.4	84	6550	714	11231	2592	8795	2949	677	757	1278
ENSGALG00010004901	ENSGALT00010011472	CUL5	1	18	0.0555556	5735	1949	1254	2755	625	76	1179	3140	727	599	2488	512	618	726	118	685	927	1188
ENSGALG00010004902	ENSGALT00010011473	ANKRD29	4	10	0.4	4528	2327	3123	4777	1087	3168	4655	839	1044	1299
ENSGALG00010004907	ENSGALT00010011483	FRMD1	3	13	0.230769	120	5064	7357	1048	1589	2305	2206	207	187	756	133	726	1847
ENSGALG00010004917	ENSGALT00010011507		1	5	0.2	6402	330	400	786	438
ENSGALG00010004921	ENSGALT00010011521	RRAGD	1	6	0.166667	5173	428	1018	5085	2420	1877
ENSGALG00010004924	ENSGALT00010011526		3	12	0.25	3301	1426	22798	5709	987	1752	1751	1016	1584	237	819	419
ENSGALG00010004928	ENSGALT00010011527	HDDC2	4	5	0.8	364	1135	2227	3671	1122
ENSGALG00010004927	ENSGALT00010011535	KIF25	11	14	0.785714	912	3059	2116	1612	1287	1613	3561	3399	3459	203	3945	2095	2043	1152
ENSGALG00010004929	ENSGALT00010011541		3	8	0.375	71	1215	6162	1194	1829	93	153	667
ENSGALG00010004933	ENSGALT00010011556	SPTLC2	9	11	0.818182	11130	6894	985	309	587	2467	809	1772	26461	728	3786
ENSGALG00010004934	ENSGALT00010011570	KIAA1524	1	22	0.0454545	11588	1082	1484	581	943	153	585	867	465	1021	709	848	406	1515	83	684	327	1445	3404	492	1087	110
ENSGALG00010004942	ENSGALT00010011577	GABRR1	1	9	0.111111	12397	4126	1336	2474	2388	1176	377	5772	577
ENSGALG00010004939	ENSGALT00010011582	DDX10	13	18	0.722222	6938	204	1954	392	1063	2102	1348	1971	11948	8244	3176	5455	47135	1281	15373	41094	12336	45
ENSGALG00010004944	ENSGALT00010011589	ALKBH1	3	5	0.6	2732	2809	3534	1152	528
ENSGALG00010004935	ENSGALT00010011591	SVIL	1	39	0.025641	34028	5283	5128	125	356	4609	1582	330	711	1054	398	762	1216	1393	1057	1465	5529	3884	5885	2478	87	989	267	1211	2787	494	115	801	98	341	1692	1181	787	626	638	402	4785	798	118
ENSGALG00010004949	ENSGALT00010011597	RAB39A	1	1	1	8938
ENSGALG00010004950	ENSGALT00010011599	SLIRP	3	4	0.75	136	762	1289	544
ENSGALG00010004946	ENSGALT00010011609	SH2D1B	2	5	0.4	4763	12575	4479	4485	668
ENSGALG00010004957	ENSGALT00010011621		1	4	0.25	27122	1089	2543	1782
ENSGALG00010004951	ENSGALT00010011622	AFDN	1	32	0.03125	29350	1714	1598	1563	941	5450	406	7357	216	1232	2091	1196	875	3644	741	1375	1793	508	2508	526	1104	18831	158	957	1019	280	413	2569	5795	1494	4072	1097
ENSGALG00010004952	ENSGALT00010011631	PEX1	1	23	0.0434783	2728	766	237	89	1405	1019	261	1249	900	769	481	474	1490	179	269	534	533	83	1155	817	1125	292	1024
ENSGALG00010004958	ENSGALT00010011633	TPD52L1	1	7	0.142857	20588	4316	11747	5001	2716	1336	4126
ENSGALG00010004965	ENSGALT00010011647	JCAD	1	3	0.333333	11448	5459	3836
ENSGALG00010004963	ENSGALT00010011650		1	11	0.0909091	6041	1565	1131	131	904	288	1539	1122	1091	1508	465
ENSGALG00010004967	ENSGALT00010011653	SLC35F2	4	8	0.5	939	3942	560	5285	1269	795	638	2265
ENSGALG00010004962	ENSGALT00010011655		1	1	1	2584
ENSGALG00010004968	ENSGALT00010011657	TRAT1	1	7	0.142857	5327	4523	1476	1674	1089	985	1119
ENSGALG00010004971	ENSGALT00010011664		1	1	1	408
ENSGALG00010004970	ENSGALT00010011666	RBM48	3	4	0.75	333	126	679	472
ENSGALG00010004976	ENSGALT00010011673		1	6	0.166667	1931	386	596	1120	195	1286
ENSGALG00010004973	ENSGALT00010011675	SLN	1	1	1	1216
ENSGALG00010004974	ENSGALT00010011678	MTPAP	4	8	0.5	2268	524	143	4063	2151	1451	86	1763
ENSGALG00010004975	ENSGALT00010011679	SNW1	3	14	0.214286	616	2106	5217	94	616	93	706	1235	335	1653	1095	993	78	120
ENSGALG00010004978	ENSGALT00010011680		3	4	0.75	2407	10498	10673	1024
ENSGALG00010004977	ENSGALT00010011681	RNF217	1	5	0.2	26919	6424	5206	7218	1833
ENSGALG00010004969	ENSGALT00010011682	YTHDC1	8	17	0.470588	1892	2143	605	128	1371	523	597	2699	89	1018	1903	2550	1491	92	104	1526	738
ENSGALG00010004981	ENSGALT00010011694		2	6	0.333333	1941	2283	1264	380	731	648
ENSGALG00010004983	ENSGALT00010011696	CLXN	3	6	0.5	211	735	1712	769	357	1072
ENSGALG00010004980	ENSGALT00010011697	FNDC1	15	19	0.789474	1828	1141	317	291	2019	798	111	739	1939	964	4577	1912	2694	1258	6689	1900	1977	857	1291
ENSGALG00010004984	ENSGALT00010011704		2	3	0.666667	207	2830	370
ENSGALG00010004985	ENSGALT00010011705		1	6	0.166667	670	325	421	566	83	208
ENSGALG00010004987	ENSGALT00010011710	MAP3K8	6	8	0.75	1819	905	2707	1531	2867	3377	634	1509
ENSGALG00010004990	ENSGALT00010011721		7	10	0.7	1212	2197	3004	1460	523	1703	3110	773	200	918
ENSGALG00010004988	ENSGALT00010011723	HJURP	11	11	1	1425	1258	873	2248	1014	743	672	484	1220	1502	6680
ENSGALG00010004991	ENSGALT00010011728	FAM133B	1	10	0.1	3095	675	2002	157	426	1719	1182	1762	1066	1430
ENSGALG00010004993	ENSGALT00010011733	SULT1B	1	6	0.166667	204	85	111	77	71	73
ENSGALG00010004995	ENSGALT00010011735	PIT54	6	6	1	1222	834	459	333	513	1622
ENSGALG00010004996	ENSGALT00010011744	GPR158	2	10	0.2	12157	62429	4606	19918	30782	28471	11715	3700	2116	731
ENSGALG00010004999	ENSGALT00010011749	ADCK1	3	11	0.272727	1408	5205	23365	170	18149	3650	6589	11652	239	3698	507
ENSGALG00010005001	ENSGALT00010011758	GUCA1C	1	3	0.333333	28419	2838	2151
ENSGALG00010005004	ENSGALT00010011760	CDK6	4	7	0.571429	1468	27346	24621	36954	22158	3978	2427
ENSGALG00010005003	ENSGALT00010011774		1	5	0.2	16789	2188	4431	1585	1747
ENSGALG00010005007	ENSGALT00010011775		1	6	0.166667	670	325	421	566	83	219
ENSGALG00010005008	ENSGALT00010011782		4	4	1	6507	223	1805	12762
ENSGALG00010005010	ENSGALT00010011790	NKAIN2	1	6	0.166667	232231	43514	164655	52229	16255	4769
ENSGALG00010005012	ENSGALT00010011793		2	2	1	188	1986
ENSGALG00010005014	ENSGALT00010011800	SULT1B1	1	7	0.142857	608	123	118	112	82	71	213
ENSGALG00010005011	ENSGALT00010011806	CD163L	7	10	0.7	1914	1613	1160	1461	523	1688	3097	771	200	918
ENSGALG00010005018	ENSGALT00010011813	FERD3L	NA	0	NA
ENSGALG00010005017	ENSGALT00010011814	SULT1E1	5	6	0.833333	102	80	97	96	103	95
ENSGALG00010004966	ENSGALT00010011819	LAMA3	3	67	0.0447761	131	4769	9518	897	1441	2368	2567	5518	3439	1011	1349	2382	4898	465	1389	888	325	1935	773	3216	1385	1504	109	1390	1879	3626	75	377	534	879	3245	774	503	2865	756	1209	3583	3274	1738	1388	2638	380	493	667	854	1458	535	1084	1109	83	835	1022	827	97	482	63	519	1304	1273	1153	1662	1723	613	461	158	1591	176
ENSGALG00010005015	ENSGALT00010011824	NRXN3	12	17	0.705882	190552	5303	32190	6126	33302	7281	80888	5625	1313	842	12953	272348	108892	19769	6275	68286	35582
ENSGALG00010005016	ENSGALT00010011825	STX11	1	4	0.25	10550	2986	1198	1883
ENSGALG00010005023	ENSGALT00010011834	POGLUT3	1	9	0.111111	5712	1332	424	1666	812	1037	840	905	2838
ENSGALG00010005025	ENSGALT00010011839	THOC1	19	22	0.863636	268	93	1290	857	1090	521	286	360	542	1088	1045	1832	189	600	884	440	1	257	2910	304	1405	1878
ENSGALG00010005029	ENSGALT00010011853	FAT4	1	16	0.0625	66833	4026	1668	3803	749	13082	3612	2853	7179	895	3725	1311	868	1120	4612	3500
ENSGALG00010005035	ENSGALT00010011857	NECTIN3	1	5	0.2	22191	6042	1986	3022	8430
ENSGALG00010005033	ENSGALT00010011872	USP14	7	16	0.4375	1079	476	579	1457	1297	1542	1902	302	764	1460	1138	323	845	1110	647	108
ENSGALG00010005037	ENSGALT00010011874	THNSL1	1	1	1	496
ENSGALG00010005043	ENSGALT00010011883		1	2	0.5	545	66
ENSGALG00010005042	ENSGALT00010011890	SLC46A3	2	6	0.333333	81	5515	524	2722	818	134
ENSGALG00010005048	ENSGALT00010011893	ROCK1	1	32	0.03125	27965	3493	841	1241	2816	1654	288	1214	218	2610	3968	1526	550	667	132	353	1023	900	239	689	1372	1507	1446	1197	628	506	4714	2282	1458	121	573	1423
ENSGALG00010005050	ENSGALT00010011900		1	11	0.0909091	4067	742	1123	655	1093	512	459	465	1312	715	509
ENSGALG00010005045	ENSGALT00010011912	UTRN	52	75	0.693333	251	54559	14573	1353	3064	877	3299	1084	584	1069	635	1172	749	3803	523	1413	1388	1476	2267	243	3316	1562	3917	791	1502	1717	605	529	1335	377	439	589	1506	1288	2345	130	157	379	984	5950	380	3518	1125	612	2194	1311	1433	1164	3055	1222	4730	73136	5191	29183	10828	2287	1404	6105	9579	1033	4762	6261	4812	2882	1891	7372	1562	247	3974	5260	381	6404	1453	3718	1846
ENSGALG00010005060	ENSGALT00010011916	POMP	4	5	0.8	1384	965	1506	1546	1097
ENSGALG00010005058	ENSGALT00010011921		1	3	0.333333	768	48	445
ENSGALG00010005065	ENSGALT00010011935	ENKUR	5	5	1	221	3199	1264	3309	5835
ENSGALG00010005057	ENSGALT00010011938	FLVCR2	1	9	0.111111	10119	464	4652	738	3927	465	478	404	7110
ENSGALG00010005068	ENSGALT00010011939	PLCXD2	1	3	0.333333	13702	1039	2277
ENSGALG00010005070	ENSGALT00010011950	ALB	14	14	1	1487	754	919	705	1066	1277	879	549	828	137	518	530	1019	2288
ENSGALG00010005073	ENSGALT00010011953		2	2	1	39	23353
ENSGALG00010005077	ENSGALT00010011960	C5H14orf1	2	2	1	89	486
ENSGALG00010005075	ENSGALT00010011964	TRDN	1	38	0.0263158	25335	8106	5992	1479	13589	4331	2752	1462	1215	825	4538	15954	11164	846	18371	2606	11769	101	1264	5330	2963	2747	519	4093	1419	583	6370	11945	1032	4438	1376	1576	871	4001	1347	1024	233	12455
ENSGALG00010005082	ENSGALT00010011969		1	3	0.333333	8476	8468	690
ENSGALG00010005081	ENSGALT00010011980	GREB1L	1	33	0.030303	55787	13761	206	7831	2687	2253	3328	1464	327	1603	1671	4064	800	552	2456	1539	1321	427	3031	3437	379	931	499	3167	213	1898	323	651	351	917	619	563	747
ENSGALG00010005086	ENSGALT00010011982		1	20	0.05	4834	2133	104	593	123	408	531	123	386	123	400	123	388	123	409	123	387	123	2437	725
ENSGALG00010005087	ENSGALT00010011984	ENPP1	1	24	0.0416667	11984	1627	1473	166	5081	3722	1259	1068	1181	305	1711	1408	1508	1046	1018	1585	2206	518	3119	674	962	1057	718	844
ENSGALG00010005092	ENSGALT00010011992		7	11	0.636364	2549	191	573	575	1197	1769	8086	7156	1100	272	1319
ENSGALG00010005094	ENSGALT00010011996	AFP	1	11	0.0909091	4218	954	535	256	691	609	844	800	1213	412	799
ENSGALG00010005098	ENSGALT00010012000		7	7	1	1188	1842	693	547	904	2136	11758
ENSGALG00010005104	ENSGALT00010012012	ENPP3	4	24	0.166667	2383	2656	1126	2885	2174	1197	552	1344	1307	704	1589	125	357	1943	720	1464	757	104	729	941	1026	1011	1657	1996
ENSGALG00010005109	ENSGALT00010012018	ABHD3	8	8	1	1467	2481	1693	2056	4119	652	84	6329
ENSGALG00010005111	ENSGALT00010012019	RASSF6	1	11	0.0909091	8696	2437	6668	1194	1919	429	455	1067	999	87	777
ENSGALG00010005114	ENSGALT00010012029	PHLDB2	1	18	0.0555556	10967	8766	2041	848	10084	4323	815	694	3378	794	667	568	6938	2697	1406	2276	2253	720
ENSGALG00010005118	ENSGALT00010012031	PRTFDC1	3	8	0.375	5250	2916	18273	12720	1386	590	2185	608
ENSGALG00010005119	ENSGALT00010012044	MIB1	12	20	0.6	8575	2708	1677	6940	3106	1588	288	1409	994	2396	2466	15959	359	2837	3601	1754	1407	244	1144	5278
ENSGALG00010005122	ENSGALT00010012050	IL8L1	2	3	0.666667	447	786	598
ENSGALG00010005126	ENSGALT00010012056	MED23	11	29	0.37931	1847	99	686	134	745	543	231	1627	711	591	6322	1668	889	568	183	393	1460	1138	462	945	958	1251	752	1466	837	1080	859	520	45
ENSGALG00010005123	ENSGALT00010012060	MTIF3	5	5	1	107	1710	1196	1062	3630
ENSGALG00010005127	ENSGALT00010012063	GATA6	5	5	1	2364	2875	1464	92	7979
ENSGALG00010005131	ENSGALT00010012069	IL8L2	1	3	0.333333	775	642	568
ENSGALG00010005128	ENSGALT00010012070		1	11	0.0909091	1564	637	756	363	741	428	368	471	735	182	722
ENSGALG00010005132	ENSGALT00010012074	LNX2	1	10	0.1	23748	7719	8069	1501	3322	2060	1610	1550	1931	2165
ENSGALG00010005138	ENSGALT00010012085		1	3	0.333333	100	63	81
ENSGALG00010005107	ENSGALT00010012087	TTLL5	30	33	0.909091	895	2021	1891	729	580	519	2201	314	10561	120	2038	6935	1237	1586	2737	2524	382	575	842	908	1373	2435	2248	2491	3250	597	399	1490	10124	28173	8503	7055	7713
ENSGALG00010005140	ENSGALT00010012091	DCT	2	9	0.222222	4419	8158	2902	713	2703	94	1027	2202	83
ENSGALG00010005142	ENSGALT00010012097		1	12	0.0833333	2024	891	1230	1619	370	658	560	445	310	1715	183	416
ENSGALG00010005143	ENSGALT00010012099	GTF3A	5	8	0.625	83	313	185	593	1240	387	75	245
ENSGALG00010005145	ENSGALT00010012107	AKAP7	7	7	1	3763	954	1832	3514	11013	9095	39473
ENSGALG00010005146	ENSGALT00010012110	TGFB3	1	6	0.166667	5252	1367	1504	812	484	2336
ENSGALG00010005141	ENSGALT00010012112	CCDC170	7	12	0.583333	1509	1143	4665	2273	4147	1763	8718	6068	1354	1201	830	5108
ENSGALG00010005148	ENSGALT00010012121	TTC39C	1	13	0.0769231	10311	1615	929	4273	1284	4408	878	487	793	1600	887	1303	462
ENSGALG00010005152	ENSGALT00010012126		1	1	1	694
ENSGALG00010005154	ENSGALT00010012133	CWF19L2	12	18	0.666667	2513	665	1344	2679	1092	1141	1631	3873	592	14858	1176	15901	609	4339	1005	1810	870	94
ENSGALG00010005150	ENSGALT00010012145	ALCAM	1	15	0.0666667	81784	2506	4410	396	846	4571	1666	4203	869	77	1461	738	319	1967	5095
ENSGALG00010005157	ENSGALT00010012149	IMPA1	7	8	0.875	1509	1142	1892	1020	144	740	2284	394
ENSGALG00010005158	ENSGALT00010012150	IFT43	2	8	0.25	3098	15869	12108	408	11792	1400	354	726
ENSGALG00010005161	ENSGALT00010012157	VMO1	2	2	1	668	693
ENSGALG00010005163	ENSGALT00010012166		1	9	0.111111	222351	179858	135852	128625	7098	4559	46481	8534	432
ENSGALG00010005165	ENSGALT00010012172	METTL21C	2	4	0.5	1094	1321	1212	261
ENSGALG00010005167	ENSGALT00010012176	GUCY1A2	4	7	0.571429	10024	3025	9949	48592	14246	29200	10245
ENSGALG00010005166	ENSGALT00010012180	CBLB	3	18	0.166667	775	7872	52590	12282	4797	1962	1484	2028	3656	5467	3584	2747	6134	2729	99	1190	2580	5262
ENSGALG00010005159	ENSGALT00010012185	ARHGAP21	1	24	0.0416667	44059	3591	11982	5409	7160	7282	1512	10826	154	93	660	763	1262	79	851	166	105	920	106	2126	191	339	1776	1265
ENSGALG00010005170	ENSGALT00010012188	GPATCH2L	10	11	0.909091	552	29	94	6575	3270	361	1929	688	2193	8368	4970
ENSGALG00010005172	ENSGALT00010012201	OSBPL1A	15	28	0.535714	4298	4525	2130	1122	1077	1517	736	87	611	82	1061	1395	1208	3632	22569	8712	4878	1613	322	758	504	92	236	2681	729	1960	909	2849
ENSGALG00010005176	ENSGALT00010012209	BAMBI	1	2	0.5	2563	394
ENSGALG00010005177	ENSGALT00010012212	AASDHPPT	2	6	0.333333	766	12326	447	4233	2113	2095
ENSGALG00010005174	ENSGALT00010012213	TPP2	28	29	0.965517	5326	406	359	648	685	1017	894	499	1031	1535	97	1567	1090	403	1048	786	936	1527	1812	265	1466	206	1915	6253	112	884	1262	8373	538
ENSGALG00010005181	ENSGALT00010012220	IMPACT	7	10	0.7	176	1335	963	2714	966	332	3344	2333	3055	1735
ENSGALG00010005180	ENSGALT00010012224	WAC	3	13	0.230769	1088	1416	21834	764	426	1485	9474	1731	1026	4405	7000	1852	2492
ENSGALG00010005182	ENSGALT00010012232	NEPRO	9	9	1	188	819	105	344	933	655	335	447	1142
ENSGALG00010005187	ENSGALT00010012238	KBTBD3	1	2	0.5	8312	2559
ENSGALG00010005184	ENSGALT00010012239	FGF14	1	4	0.25	282443	9730	88848	2824
ENSGALG00010005188	ENSGALT00010012242		2	2	1	2113	2955
ENSGALG00010005178	ENSGALT00010012247	EPHA5	3	17	0.176471	14046	25207	65960	6539	32098	3778	3988	9648	6331	1743	1126	5395	776	1963	4701	3011	8862
ENSGALG00010005190	ENSGALT00010012261		2	3	0.666667	401	3180	1667
ENSGALG00010005191	ENSGALT00010012263	MSANTD4	2	3	0.666667	1136	7941	1553
ENSGALG00010005186	ENSGALT00010012267	ESR1	2	10	0.2	32662	51174	26779	12517	17509	24523	14937	5078	1373	2984
ENSGALG00010005194	ENSGALT00010012278		18	19	0.947368	1509	579	550	332	2460	987	432	1450	835	1058	1732	1814	1018	1018	1019	1001	1400	3301	1614
ENSGALG00010005193	ENSGALT00010012284	EPB41L2	2	22	0.0909091	3524	36905	1184	13674	6823	6142	1502	429	1583	1610	5717	398	1341	1884	2461	4901	198	1513	508	1152	1925	4033
ENSGALG00010005198	ENSGALT00010012298	TRPC3	2	11	0.181818	7746	7877	4985	2432	1044	1371	2124	1984	2144	2529	1425
ENSGALG00010005199	ENSGALT00010012300		1	1	1	228
ENSGALG00010005201	ENSGALT00010012303		2	3	0.666667	383	809	759
ENSGALG00010005204	ENSGALT00010012304	ITGBL1	2	10	0.2	1153	54073	2699	3798	2600	2194	44105	12142	6421	1511
ENSGALG00010005203	ENSGALT00010012306		18	18	1	2965	1153	2611	2576	2949	455	734	846	828	2338	882	1147	1497	321	504	979	1823	6416
ENSGALG00010005202	ENSGALT00010012315		5	15	0.333333	724	449	745	278	2622	2032	519	395	1253	545	767	1305	824	379	1071
ENSGALG00010005208	ENSGALT00010012328	SSNA1	1	1	1	2061
ENSGALG00010005212	ENSGALT00010012330	TAF13	4	4	1	108	261	1091	1176
ENSGALG00010005213	ENSGALT00010012332		7	11	0.636364	754	169	668	72	1012	928	1963	664	406	1911	1822
ENSGALG00010005211	ENSGALT00010012333	ESRRB	1	6	0.166667	42582	8363	12371	641	5773	5826
ENSGALG00010005214	ENSGALT00010012340	BBS7	13	18	0.722222	81	155	212	455	581	1380	524	763	785	561	812	978	1715	958	472	151	1136	627
ENSGALG00010005215	ENSGALT00010012341	VASH1	2	7	0.285714	745	4844	1031	1061	981	388	511
ENSGALG00010005218	ENSGALT00010012342	GTPBP8	5	6	0.833333	389	384	442	243	574	83
ENSGALG00010005217	ENSGALT00010012343	CCNA2	5	7	0.714286	105	327	296	517	1001	533	460
ENSGALG00010005219	ENSGALT00010012347	NALCN	10	43	0.232558	9598	2604	16567	1606	689	16667	30700	120	2647	31333	6901	4631	5473	3541	29361	1277	12742	3800	437	1252	149	1711	353	94	1784	960	599	1790	85	2172	537	390	2695	1018	1903	346	577	535	2757	612	2137	672	1038
ENSGALG00010005216	ENSGALT00010012349		13	14	0.928571	652	504	926	995	663	489	1419	1469	865	2626	1501	1230	3087	670
ENSGALG00010005220	ENSGALT00010012350	ANGEL1	1	9	0.111111	1708	524	622	813	657	794	737	461	850
ENSGALG00010005221	ENSGALT00010012352		1	1	1	2197
ENSGALG00010005222	ENSGALT00010012354	ABCB1	20	26	0.769231	1013	1386	296	2931	332	903	3182	206	655	1464	184	394	2408	1486	801	2061	1557	1483	898	3350	906	1295	3174	2191	875	721
ENSGALG00010005224	ENSGALT00010012358		2	2	1	1580	4676
ENSGALG00010005223	ENSGALT00010012361	GRIA4	2	15	0.133333	1137	70422	58248	17147	1996	1830	1310	4975	9214	6469	1307	5710	23530	8995	6222
ENSGALG00010005226	ENSGALT00010012362	MYCT1	1	1	1	18172
ENSGALG00010005225	ENSGALT00010012364		3	3	1	701	347	953
ENSGALG00010005227	ENSGALT00010012367	EXOSC9	11	11	1	138	640	111	578	387	243	117	186	346	348	844
ENSGALG00010005229	ENSGALT00010012374	CIPC	4	4	1	1649	1048	882	4020
ENSGALG00010005228	ENSGALT00010012376	ZNF521	7	9	0.777778	1241	15700	1019	6019	71064	16267	86265	2645	27658
ENSGALG00010005230	ENSGALT00010012377		1	2	0.5	428	149
ENSGALG00010005232	ENSGALT00010012380	GATA3	1	5	0.2	8455	2529	2629	4828	6176
ENSGALG00010005231	ENSGALT00010012381		3	7	0.428571	73	117	47614	80	117	97	370
ENSGALG00010005233	ENSGALT00010012382	CD200R1B	1	3	0.333333	1005	610	370
ENSGALG00010005235	ENSGALT00010012384	ZDHHC22	1	1	1	3694
ENSGALG00010005234	ENSGALT00010012386		7	7	1	362	146	85	218	63	96	610
ENSGALG00010005236	ENSGALT00010012388	TMTC4	5	17	0.294118	1614	6673	2082	3914	10421	4435	2612	756	1672	81	7956	170	124	678	487	6536	516
ENSGALG00010005237	ENSGALT00010012391	RAP2A	1	1	1	28695
ENSGALG00010005240	ENSGALT00010012394	VIP	1	5	0.2	1669	398	1450	744	1503
ENSGALG00010005238	ENSGALT00010012396	TMEM63C	1	23	0.0434783	15522	407	932	378	1007	404	231	291	529	121	72	105	228	451	385	114	418	95	90	128	284	352	109
ENSGALG00010005239	ENSGALT00010012399		2	12	0.166667	6581	11875	608	5221	2693	5770	1281	153	1014	6843	8042	1518
ENSGALG00010005241	ENSGALT00010012402	C4orf54	1	4	0.25	27098	20039	3495	870
ENSGALG00010005242	ENSGALT00010012405	CCDC80	4	8	0.5	106	373	4792	5117	586	3732	1136	3663
ENSGALG00010005244	ENSGALT00010012406	FBXO5	1	4	0.25	1256	539	1042	917
ENSGALG00010005243	ENSGALT00010012407	NGB	2	3	0.666667	271	880	711
ENSGALG00010005246	ENSGALT00010012411		6	6	1	5644	464	776	8874	5137	9178
ENSGALG00010005247	ENSGALT00010012416	THAP8	1	4	0.25	1321	508	713	366
ENSGALG00010005245	ENSGALT00010012417	KIAA1217	2	19	0.105263	5001	67479	9642	15819	5223	22727	8384	6874	5885	7349	245	1637	646	3902	578	3812	3559	431	676
ENSGALG00010005248	ENSGALT00010012422	TMEM200A	2	2	1	6120	31279
ENSGALG00010005250	ENSGALT00010012432	SLC35A5	4	6	0.666667	1040	569	1089	3688	1250	1129
ENSGALG00010005251	ENSGALT00010012435	MTRF1L	3	6	0.5	2424	1201	5091	1375	1748	245
ENSGALG00010005249	ENSGALT00010012436	PDGFD	1	7	0.142857	81015	4358	614	22560	5055	9613	12118
ENSGALG00010005252	ENSGALT00010012440	KLHL14	3	8	0.375	400	15119	26601	4445	5850	183	2620	668
ENSGALG00010005253	ENSGALT00010012443	POMT2	6	20	0.3	213	782	1075	840	1673	2395	1015	454	2000	831	1353	732	1587	1309	1551	208	201	2130	618	558
ENSGALG00010005254	ENSGALT00010012444		1	9	0.111111	9496	568	2025	6986	794	209	1783	6170	671
ENSGALG00010005256	ENSGALT00010012447	OPRM1	1	3	0.333333	13971	1015	5605
ENSGALG00010005255	ENSGALT00010012455	BZW2	1	10	0.1	26490	1026	2633	5897	3077	1797	478	2273	4829	1646
ENSGALG00010005257	ENSGALT00010012456	SAMD3	7	11	0.636364	3601	178	680	11774	312	5693	12203	343	1215	258	1803
ENSGALG00010005258	ENSGALT00010012457	ITIH5	7	13	0.538462	3208	3570	1180	1171	6789	531	15292	2382	3175	388	1071	2186	1285
ENSGALG00010005259	ENSGALT00010012459	SLC27A2	2	10	0.2	117	1632	449	676	82	741	214	100	718	417
ENSGALG00010005260	ENSGALT00010012461	ANXA5	2	13	0.153846	99	6608	1159	1735	797	912	412	3193	1794	546	101	1930	982
ENSGALG00010005262	ENSGALT00010012465		5	6	0.833333	2435	2364	1391	3499	6054	4632
ENSGALG00010005261	ENSGALT00010012466	ATG3	1	12	0.0833333	3438	3396	1236	1674	2422	1685	480	709	671	3053	2352	1139
ENSGALG00010005263	ENSGALT00010012470		3	6	0.5	73	117	227088	117	97	358
ENSGALG00010005266	ENSGALT00010012472	SLC19A2	3	6	0.5	95	3038	4527	899	210	1044
ENSGALG00010005264	ENSGALT00010012473	ITIH2	1	20	0.05	52074	4004	727	708	340	1474	1529	685	1292	1126	827	543	773	573	1923	1889	334	653	669	406
ENSGALG00010005267	ENSGALT00010012474	CYP51A1	9	10	0.9	99	342	989	1436	948	172	459	522	1647	671
ENSGALG00010005268	ENSGALT00010012476	MTTP	7	17	0.411765	4707	454	2002	719	1076	859	5040	869	555	343	1031	658	101	713	4427	319	919
ENSGALG00010005269	ENSGALT00010012479	KIN	7	13	0.538462	1698	961	113	957	1347	265	2715	474	262	1029	1544	1195	1219
ENSGALG00010005270	ENSGALT00010012480	GSTZ1	1	5	0.2	1613	905	681	476	247
ENSGALG00010005271	ENSGALT00010012481		1	4	0.25	1623	349	152	571
ENSGALG00010005265	ENSGALT00010012484	DYNC2H1	84	87	0.965517	5895	520	385	571	1340	283	355	172	1358	839	489	1358	85	2402	94	760	1261	872	1500	1157	855	92	380	223	307	90	166	88	1152	683	496	224	155	758	2295	617	344	362	1211	1023	397	799	853	1225	1323	129	1135	705	468	813	896	1729	1824	2071	802	133	519	697	534	1387	486	1476	1165	1589	425	1591	770	1680	1010	1658	1289	1049	1304	1367	3006	1545	1245	1557	1395	748	11653	8711	2522	14625	333	6942	3654
ENSGALG00010005273	ENSGALT00010012488		1	4	0.25	69306	494	154	577
ENSGALG00010005274	ENSGALT00010012489		5	12	0.416667	296	551	541	523	953	804	410	742	315	316	508	177
ENSGALG00010005276	ENSGALT00010012499		1	3	0.333333	304	183	179
ENSGALG00010005272	ENSGALT00010012503	MBNL2	2	9	0.222222	19544	40143	3643	1067	4151	649	3113	1386	13208
ENSGALG00010005277	ENSGALT00010012505	IPCEF1	1	9	0.111111	19394	662	7016	2536	2871	1826	5116	10150	2947
ENSGALG00010005278	ENSGALT00010012508	DAPP1	1	7	0.142857	8995	2622	3457	1538	235	1706	1039
ENSGALG00010005279	ENSGALT00010012509	CCDC181	1	5	0.2	2504	528	2465	623	585
ENSGALG00010005275	ENSGALT00010012510	L3MBTL3	3	22	0.136364	4768	6043	12740	2185	1012	1818	2153	4397	1418	3454	499	9082	2051	988	1521	3251	6622	1405	2774	2284	1029	2213
ENSGALG00010005280	ENSGALT00010012518	TMEM244	1	5	0.2	5229	591	1917	1551	1134
ENSGALG00010005284	ENSGALT00010012520		1	1	1	2915
ENSGALG00010005283	ENSGALT00010012521	ATP5C1	2	9	0.222222	352	1179	658	216	430	568	712	849	523
ENSGALG00010005286	ENSGALT00010012523		4	4	1	73	117	80	121
ENSGALG00010005285	ENSGALT00010012528	MPP7	2	18	0.111111	5306	36817	12600	23976	4487	10120	6075	6663	929	1752	618	520	16536	6577	1787	1084	1430	1260
ENSGALG00010005281	ENSGALT00010012530	TMED8	2	5	0.4	203	1739	911	282	937
ENSGALG00010005289	ENSGALT00010012535		1	2	0.5	1654	1532
ENSGALG00010005288	ENSGALT00010012536		1	12	0.0833333	30447	7834	1369	3080	1876	1747	4260	216	1507	2529	423	1410
ENSGALG00010005290	ENSGALT00010012540		2	2	1	73	117
ENSGALG00010005291	ENSGALT00010012544	IFNGR1	1	7	0.142857	7700	353	641	1620	1005	5345	2803
ENSGALG00010005282	ENSGALT00010012548	FLT1	10	29	0.344828	14277	362	9290	5146	87	1508	1390	1960	393	15201	8679	5339	4844	1814	4270	2972	4734	2559	743	1403	414	548	708	1798	1319	75	269	653	4388
ENSGALG00010005287	ENSGALT00010012549		12	12	1	12857	2110	1921	1671	1715	1335	5355	2099	1673	3100	115	13563
ENSGALG00010005294	ENSGALT00010012554		2	2	1	376	4132
ENSGALG00010005292	ENSGALT00010012556	TAF3	2	6	0.333333	10478	73457	4983	15853	3520	738
ENSGALG00010005293	ENSGALT00010012557	BLZF1	4	7	0.571429	442	964	354	1548	574	323	76
ENSGALG00010005295	ENSGALT00010012559		5	7	0.714286	278	1633	917	1345	2022	523	266
ENSGALG00010005297	ENSGALT00010012560	IL22RA2	3	4	0.75	903	524	1026	464
ENSGALG00010005298	ENSGALT00010012562		1	1	1	383
ENSGALG00010005296	ENSGALT00010012563	PAN3	1	19	0.0526316	12730	9140	1674	2189	9132	8445	5437	558	526	1127	343	97	7206	449	5691	896	2952	720	3172
ENSGALG00010005299	ENSGALT00010012565	ODAD2	19	19	1	915	1011	1203	558	461	974	3629	978	204	14415	299	170	1731	501	2802	5552	14192	570	17426
ENSGALG00010005301	ENSGALT00010012568		5	5	1	46	110	420	1706	1992
ENSGALG00010005302	ENSGALT00010012570	PSPC1	6	8	0.75	1783	2399	1674	3946	1491	18244	4179	3181
ENSGALG00010005300	ENSGALT00010012571	QRFPR	1	5	0.2	26926	566	802	1355	1826
ENSGALG00010005303	ENSGALT00010012573		1	5	0.2	1578	117	80	120	783
ENSGALG00010005304	ENSGALT00010012574		3	3	1	443	1754	4603
ENSGALG00010005305	ENSGALT00010012577	SCAF8	1	19	0.0526316	11159	2586	2151	450	1626	2726	5521	392	1926	158	470	1918	1835	539	1100	1231	584	614	684
ENSGALG00010005306	ENSGALT00010012580		1	3	0.333333	13570	117	494
ENSGALG00010005307	ENSGALT00010012581	TIAM2	12	23	0.521739	5378	4838	1024	10715	1160	7715	2609	461	959	1021	15713	16390	1521	398	1295	618	1366	1712	1715	851	747	568	792
ENSGALG00010005308	ENSGALT00010012584		1	3	0.333333	1657	254	198
ENSGALG00010005312	ENSGALT00010012589		2	2	1	81	121
ENSGALG00010005309	ENSGALT00010012592	ASXL3	2	12	0.166667	26186	30657	3458	1354	11141	12407	929	4449	22342	482	5053	2815
ENSGALG00010005310	ENSGALT00010012593	LAMTOR3	5	6	0.833333	283	135	220	813	924	686
ENSGALG00010005311	ENSGALT00010012600	YME1L1	2	19	0.105263	45	2929	1655	798	1614	1124	91	781	859	554	1121	455	416	381	653	820	99	608	1130
ENSGALG00010005313	ENSGALT00010012601	MPHOSPH8	1	13	0.0769231	3562	883	2656	1042	423	85	751	788	1572	1925	780	709	284
ENSGALG00010005315	ENSGALT00010012603		2	5	0.4	659	1489	109	81	123
ENSGALG00010005314	ENSGALT00010012606	IL20RA	2	7	0.285714	2191	10271	1520	661	1116	541	2115
ENSGALG00010005318	ENSGALT00010012608	SLC35D3	1	1	1	840
ENSGALG00010005316	ENSGALT00010012611	PARP4	19	34	0.558824	1125	1566	1250	1044	585	635	1184	2004	2722	729	1703	230	407	548	1758	229	470	861	2916	440	579	228	1685	2418	887	334	1805	964	810	1699	515	1830	891	1322
ENSGALG00010005319	ENSGALT00010012613	NOL4	6	12	0.5	294	34222	10106	510	3924	58442	31760	756	11046	23695	3376	6805
ENSGALG00010005320	ENSGALT00010012618		5	5	1	73	117	80	120	784
ENSGALG00010005317	ENSGALT00010012621	CHCHD3	3	6	0.5	3010	26053	71750	47407	30166	29934
ENSGALG00010005321	ENSGALT00010012624	HS6ST3	3	3	1	26036	628	171001
ENSGALG00010005322	ENSGALT00010012627	TFB1M	6	9	0.666667	906	1491	2185	1674	5689	10593	2351	97	95
ENSGALG00010005325	ENSGALT00010012629		1	1	1	140
ENSGALG00010005324	ENSGALT00010012632	CENPJ	2	14	0.142857	1741	2352	1443	342	1256	2148	965	626	386	647	108	98	109	581
ENSGALG00010005323	ENSGALT00010012635	DNAJB14	2	7	0.285714	4801	9051	3227	382	638	1394	2359
ENSGALG00010005326	ENSGALT00010012638	MASTL	10	13	0.769231	708	1199	1235	490	266	644	1146	1790	1436	2075	95	1965	349
ENSGALG00010005327	ENSGALT00010012640		3	5	0.6	157	91	215	156	165
ENSGALG00010005328	ENSGALT00010012643	CLDN20	1	1	1	1821
ENSGALG00010005330	ENSGALT00010012644		2	5	0.4	118	158600	43385	123572	785
ENSGALG00010005331	ENSGALT00010012647		1	1	1	140
ENSGALG00010005329	ENSGALT00010012649	VIPAS39	4	18	0.222222	1224	966	324	1370	958	661	440	87	189	538	285	307	371	451	382	348	267	66
ENSGALG00010005332	ENSGALT00010012650		4	4	1	110	495	154	575
ENSGALG00010005335	ENSGALT00010012652	AHSA1	4	8	0.5	91	151	352	1572	308	740	524	418
ENSGALG00010005333	ENSGALT00010012653	PLXNA4	3	31	0.0967742	26425	18727	186314	63991	40171	3235	2374	2239	16525	8526	3141	6276	657	4733	1646	5687	604	763	4681	393	3239	2661	1533	5057	8001	2871	2210	2993	2610	12178	700
ENSGALG00010005334	ENSGALT00010012659	NME7	10	12	0.833333	16771	3085	5169	4069	524	3168	12556	853	2540	21549	13581	2673
ENSGALG00010005337	ENSGALT00010012660	DCTN1	3	28	0.107143	2053	1838	11580	1953	1818	940	308	472	757	1216	1007	268	410	525	383	397	75	235	259	99	275	133	663	385	569	288	85	103
ENSGALG00010005338	ENSGALT00010012669	PCGF1	1	7	0.142857	722	77	528	95	504	74	402
ENSGALG00010005336	ENSGALT00010012671	PEX7	9	9	1	656	1427	3454	358	7033	417	2124	5740	10853
ENSGALG00010005339	ENSGALT00010012672		1	2	0.5	987	148
ENSGALG00010005340	ENSGALT00010012673		5	5	1	185	328	66	102	352
ENSGALG00010005344	ENSGALT00010012675		6	6	1	73	117	80	122	104	448
ENSGALG00010005342	ENSGALT00010012677	MAP3K5	1	29	0.0344828	34196	2512	9145	255	853	1657	3490	4411	1553	2307	5231	4628	1053	1950	901	790	613	907	670	1035	702	104	2843	2968	1674	1999	808	852	809
ENSGALG00010005345	ENSGALT00010012678	NOX3	4	13	0.307692	666	211	1763	8475	2929	2232	3199	1636	3264	7344	1580	2245	5693
ENSGALG00010005341	ENSGALT00010012684	UGGT2	29	38	0.763158	1304	6826	773	4121	2243	1214	3194	1806	3125	4211	1513	1045	3040	1087	1843	1377	438	79	2807	905	1561	950	849	1224	3884	1313	997	1167	6827	1310	1107	1593	597	714	284	3310	1271	920
ENSGALG00010005343	ENSGALT00010012685	RNF17	32	37	0.864865	127	563	1925	1555	1368	1857	1107	744	1195	675	952	2718	2147	1140	540	1334	584	453	700	1440	765	1185	404	571	833	487	284	630	761	428	677	2751	1617	769	951	385	355
ENSGALG00010005346	ENSGALT00010012686	FBXO30	1	1	1	875
ENSGALG00010005347	ENSGALT00010012688	DOK1	2	4	0.5	262	3314	140	1573
ENSGALG00010005348	ENSGALT00010012689		1	2	0.5	226	91
ENSGALG00010005349	ENSGALT00010012694	ACBD5	5	12	0.416667	611	1008	1383	2840	9313	872	666	1940	879	1645	188	2631
ENSGALG00010005352	ENSGALT00010012696		4	6	0.666667	36111	68742	54045	100548	109	418
ENSGALG00010005353	ENSGALT00010012700		1	2	0.5	4185	1997
ENSGALG00010005351	ENSGALT00010012702	DTNA	1	21	0.047619	77579	8659	22351	5809	1841	5215	2575	2346	4531	7495	617	6261	2438	1318	3329	1172	3919	3239	705	737	9621
ENSGALG00010005350	ENSGALT00010012706	ARHGAP20	2	13	0.153846	837	5718	1832	1273	2727	2977	2207	5155	2867	1218	736	794	1843
ENSGALG00010005354	ENSGALT00010012708	M1AP	2	8	0.25	3686	5063	1384	4694	1497	1084	418	545
ENSGALG00010005355	ENSGALT00010012711	FDX1	3	3	1	5163	3693	26574
ENSGALG00010005361	ENSGALT00010012721		1	3	0.333333	586	79	182
ENSGALG00010005357	ENSGALT00010012724	TNIP3	2	13	0.153846	309	8773	8742	1161	871	1106	3197	3735	2974	1267	1188	3355	7876
ENSGALG00010005360	ENSGALT00010012725	CAMK1D	2	11	0.181818	558	92471	38959	40738	5479	10043	7881	2378	9477	570	3483
ENSGALG00010005362	ENSGALT00010012735	ATP1B1	1	6	0.166667	13019	8039	6734	591	1766	662
ENSGALG00010005359	ENSGALT00010012736	MEIS2	8	11	0.727273	915	1299	222	642	791	10009	34926	57695	54568	1418	3622
ENSGALG00010005363	ENSGALT00010012742	RDX	2	14	0.142857	6759	7278	5532	1283	2352	474	1475	608	645	2703	703	632	988	735
ENSGALG00010005358	ENSGALT00010012744	SHPRH	1	29	0.0344828	4895	442	1641	325	1708	2210	524	410	3039	1650	1872	82	3110	2345	1554	3495	770	1516	569	1097	1272	408	800	972	4707	500	469	2800	1208
ENSGALG00010005356	ENSGALT00010012746	DNAJC3	10	12	0.833333	5026	1965	1029	4447	3657	1438	1154	1213	91	5083	974	685
ENSGALG00010005365	ENSGALT00010012748		2	2	1	1184	7141
ENSGALG00010005366	ENSGALT00010012753	AUP1	11	11	1	184	410	1005	87	2741	897	571	325	179	198	2795
ENSGALG00010005369	ENSGALT00010012759	DPT	2	3	0.666667	9186	12065	3970
ENSGALG00010005370	ENSGALT00010012760		1	1	1	75
ENSGALG00010005367	ENSGALT00010012761	H2AFZ	3	4	0.75	110	345	433	136
ENSGALG00010005368	ENSGALT00010012766	CCDC3	2	2	1	895	37229
ENSGALG00010005373	ENSGALT00010012768		4	4	1	579	120	330	769
ENSGALG00010005374	ENSGALT00010012769		2	2	1	81	103
ENSGALG00010005364	ENSGALT00010012770	MAP7	2	18	0.111111	8158	45957	4623	11602	825	3046	5403	3313	2171	416	4021	2158	920	585	97	2342	5678	682
ENSGALG00010005376	ENSGALT00010012778	HTRA2	6	7	0.857143	824	69	232	298	549	3586	312
ENSGALG00010005371	ENSGALT00010012779	GRM1	3	8	0.375	1319	34124	78784	21873	5467	1866	4662	26865
ENSGALG00010005372	ENSGALT00010012780	CDIN1	10	11	0.909091	20400	845	3402	3168	18328	376	2669	4992	1721	55268	803
ENSGALG00010005377	ENSGALT00010012782	EMCN	1	12	0.0833333	13282	1673	369	27	3523	6673	2001	1349	1453	361	8861	1113
ENSGALG00010005378	ENSGALT00010012783		4	13	0.307692	3091	910	860	4079	873	1167	778	944	3674	2257	876	1378	908
ENSGALG00010005379	ENSGALT00010012787	DZIP1	10	18	0.555556	91	3590	1361	2630	721	1137	1227	826	1348	6461	3098	327	399	187	915	2076	2827	667
ENSGALG00010005382	ENSGALT00010012790	RAB32	1	3	0.333333	15431	1519	158
ENSGALG00010005380	ENSGALT00010012791	XCL1	1	5	0.2	3753	1573	3291	2384	730
ENSGALG00010005381	ENSGALT00010012796	FGF9	3	3	1	239	5709	23363
ENSGALG00010005386	ENSGALT00010012798	CPOX	4	6	0.666667	78	502	848	2294	2232	929
ENSGALG00010005384	ENSGALT00010012809	MAPRE2	2	8	0.25	23169	31667	11266	1722	9904	4469	6085	1709
ENSGALG00010005387	ENSGALT00010012810	CLDN10	1	4	0.25	6850	147	4921	667
ENSGALG00010005388	ENSGALT00010012811		6	6	1	233	81	121	106	439	79694
ENSGALG00010005385	ENSGALT00010012812	PDSS1	4	10	0.4	189	885	357	7782	771	88	6757	145	2545	751
ENSGALG00010005383	ENSGALT00010012817	OPTN	7	13	0.538462	1260	1777	2474	1425	2080	1032	2556	676	1066	655	663	943	234
ENSGALG00010005389	ENSGALT00010012818	MCM10	8	19	0.421053	225	994	766	596	231	694	659	1126	773	1005	1025	76	843	552	662	562	791	175	359
ENSGALG00010005390	ENSGALT00010012819		1	3	0.333333	887	132	293
ENSGALG00010005392	ENSGALT00010012820		6	18	0.333333	2549	236	783	103	100	4453	749	1717	621	752	1974	662	85	91	985	882	3930	637
ENSGALG00010005391	ENSGALT00010012824	ADGB	1	34	0.0294118	11525	1685	1918	578	488	2204	1381	1154	1880	2424	930	2516	3580	3495	931	1236	1493	2232	1381	1217	2488	390	1982	203	3711	904	2263	1207	4295	1637	2141	1168	1329	1647
ENSGALG00010005394	ENSGALT00010012826	PHYH	1	9	0.111111	2069	898	197	351	1687	958	1623	1932	36
ENSGALG00010005396	ENSGALT00010012830	MICU2	1	11	0.0909091	75148	23846	107	4995	5229	4641	9116	9026	279	1081	307
ENSGALG00010005395	ENSGALT00010012833		6	8	0.75	804	4817	1908	4596	5337	12151	2910	377
ENSGALG00010005397	ENSGALT00010012834		3	6	0.5	683	93	9231	69	79	877
ENSGALG00010005398	ENSGALT00010012835	SEPHS1	8	9	0.888889	114	2897	3658	844	807	3331	1614	5427	840
ENSGALG00010005400	ENSGALT00010012838		2	4	0.5	520	19300	1140	110
ENSGALG00010005399	ENSGALT00010012841	NDNF	3	5	0.6	337	7460	13901	909	813
ENSGALG00010005401	ENSGALT00010012846	BCLAF1	10	13	0.769231	1027	2935	869	1290	112	2566	930	671	1146	3007	2649	151	1528
ENSGALG00010005403	ENSGALT00010012848		5	5	1	5182	806	832	2585	19918
ENSGALG00010005404	ENSGALT00010012853	BEND7	2	8	0.25	3685	10740	5580	1606	4732	4606	8688	5209
ENSGALG00010005405	ENSGALT00010012855	CEBPD	1	1	1	93
ENSGALG00010005406	ENSGALT00010012856	FFAR2L	1	1	1	21956
ENSGALG00010005402	ENSGALT00010012857	ABCC4	19	31	0.612903	12071	3054	651	3954	484	3913	2714	2813	5606	334	1438	106	10537	984	1925	1353	345	3203	25020	17263	598	3940	1472	2038	3304	1234	4033	468	9624	13926	4965
ENSGALG00010005408	ENSGALT00010012865	APBB1IP	9	12	0.75	2621	1796	4199	2077	3060	7266	1262	2752	11856	948	2776	835
ENSGALG00010005409	ENSGALT00010012872	PRKCQ	1	20	0.05	17362	93	1175	5810	1588	1837	492	90	981	347	1306	2044	2174	5038	1984	2152	3940	751	1188	25
ENSGALG00010005407	ENSGALT00010012876	DPH6	12	14	0.857143	3774	2294	36497	2224	12502	4112	5667	8393	640	3696	2349	42299	21306	37391
ENSGALG00010005412	ENSGALT00010012877	MTFR2	3	7	0.428571	377	222	3757	1128	2318	825	1389
ENSGALG00010005410	ENSGALT00010012878	GR42L6	2	3	0.666667	1	189548	130252
ENSGALG00010005414	ENSGALT00010012882		5	10	0.5	380	257	76	62	651	74	79	98	289	85
ENSGALG00010005413	ENSGALT00010012887	GAD2	7	15	0.466667	172	107	727	3332	837	2780	7509	2349	733	767	3852	1727	1763	1127	681
ENSGALG00010005418	ENSGALT00010012889		1	2	0.5	24642	120
ENSGALG00010005411	ENSGALT00010012893	STXBP5	2	27	0.0740741	1670	26706	834	11588	1109	3449	5794	1370	5619	1044	2205	457	926	1828	1459	1297	486	7770	2399	93	6874	4704	1428	1794	807	2268	586
ENSGALG00010005419	ENSGALT00010012895		3	3	1	95	72	768
ENSGALG00010005416	ENSGALT00010012903	PPP3CA	1	14	0.0714286	84248	55778	7547	942	1740	11514	1580	8558	2688	4923	3816	3249	2705	3107
ENSGALG00010005420	ENSGALT00010012907	DHRS4	2	7	0.285714	530	533	78	103	284	425	97
ENSGALG00010005417	ENSGALT00010012908	LOXL3	14	26	0.538462	3485	1395	388	373	262	137	273	878	71	283	1163	240	1039	7243	522	266	2642	301	232	544	466	201	508	105	253	190
ENSGALG00010005415	ENSGALT00010012910	PRKDC	62	85	0.729412	261	78	1537	951	1258	696	531	122	929	196	1534	1312	998	571	290	467	615	833	402	371	257	953	926	660	1269	756	375	915	935	1013	997	884	134	1099	359	1325	899	1537	324	1491	1500	849	519	771	221	956	195	1286	192	550	1556	1413	93	438	867	653	382	339	241	2009	1162	3546	468	948	485	625	667	1845	1260	82	1253	523	1181	1121	653	3397	534	266	284	2033	1218	85	462	566	1011
ENSGALG00010005422	ENSGALT00010012912		1	4	0.25	702	84	54	415
ENSGALG00010005421	ENSGALT00010012913		1	7	0.142857	128680	62256	5106	80	117	97	370
ENSGALG00010005424	ENSGALT00010012914		3	3	1	205	70	233
ENSGALG00010005425	ENSGALT00010012916	ELAPOR2	1	21	0.047619	46058	15305	1011	1720	1761	657	576	2817	901	1277	1648	1090	786	863	1005	3602	1207	1655	694	454	2981
ENSGALG00010005423	ENSGALT00010012918	ST3GAL6	5	9	0.555556	4572	2271	3401	1274	7713	1576	1088	3495	1671
ENSGALG00010005427	ENSGALT00010012921		2	7	0.285714	291	1695	204	287	301	160	954
ENSGALG00010005426	ENSGALT00010012922		3	4	0.75	594	75	10633	72
ENSGALG00010005428	ENSGALT00010012925	ZNF770	1	1	1	1487
ENSGALG00010005432	ENSGALT00010012933		1	3	0.333333	13240	81	2
ENSGALG00010005430	ENSGALT00010012934	MCM4	10	16	0.625	821	75	991	86	128	107	428	434	517	1768	1447	300	1239	330	119	346
ENSGALG00010005434	ENSGALT00010012935	PRDM5	14	16	0.875	5340	11805	10608	2435	1171	261	3741	5399	1282	5087	1467	1188	1004	12507	11473	5191
ENSGALG00010005431	ENSGALT00010012939	GRM3	1	6	0.166667	31267	28849	11909	20641	7395	4630
ENSGALG00010005429	ENSGALT00010012947	ZDHHC20	1	13	0.0769231	16446	4383	3057	1360	1127	811	5124	1151	1569	1202	1103	413	2171
ENSGALG00010005435	ENSGALT00010012954	MAD2L1	3	4	0.75	148	101	1248	608
ENSGALG00010005433	ENSGALT00010012961	GPC5	7	7	1	10806	69206	19715	2832	93302	140704	276961
ENSGALG00010005437	ENSGALT00010012966	PDE7B	1	11	0.0909091	45416	13121	528	2496	1632	1338	2721	1971	1989	3338	1364
ENSGALG00010005438	ENSGALT00010012967	GPR180	6	9	0.666667	1247	2318	3698	149	3442	6164	353	1624	5096
ENSGALG00010005440	ENSGALT00010012972		2	4	0.5	35408	176583	80	117
ENSGALG00010005436	ENSGALT00010012975	AQR	17	34	0.5	488	1019	880	1641	796	884	496	711	1825	1696	911	769	504	947	778	761	3972	433	823	1912	1458	2266	1509	1968	1250	296	1015	3725	400	1051	705	807	1094	2452
ENSGALG00010005439	ENSGALT00010012976	TBX19	2	8	0.25	1991	5436	1861	815	938	632	683	2109
ENSGALG00010005441	ENSGALT00010012977	UBE2V2	3	3	1	85	3216	7094
ENSGALG00010005443	ENSGALT00010012981	BANK1	7	15	0.466667	18934	15025	1298	2022	6849	6578	53930	1521	2762	9192	1694	1551	4228	104	2673
ENSGALG00010005442	ENSGALT00010012982	SASH1	2	19	0.105263	22838	34306	121	11264	1526	1219	1658	14397	4070	4559	2520	2645	1083	839	711	2790	5514	1459	825
ENSGALG00010005445	ENSGALT00010012983	SFT2D2	4	6	0.666667	215	171	1237	2314	881	608
ENSGALG00010005444	ENSGALT00010012985	ACTC1	5	6	0.833333	495	830	627	112	1011	354
ENSGALG00010005446	ENSGALT00010012987		6	6	1	73	117	82	121	109	435
ENSGALG00010005448	ENSGALT00010012994	MRPL57	1	1	1	346
ENSGALG00010005449	ENSGALT00010012997	TIPRL	2	7	0.285714	152	1768	863	936	418	713	1562
ENSGALG00010005450	ENSGALT00010013003		5	5	1	72	109	493	151	571
ENSGALG00010005451	ENSGALT00010013006		1	3	0.333333	820	87	258
ENSGALG00010005447	ENSGALT00010013007	MYO3A	3	34	0.0882353	2048	4287	13374	767	12828	1289	1599	407	9490	1040	1123	84	1592	1305	97	3461	1245	2182	4403	846	2459	2213	631	2518	1713	728	659	3080	637	659	6097	2235	1720	1228
ENSGALG00010005452	ENSGALT00010013008		1	2	0.5	556	496
ENSGALG00010005454	ENSGALT00010013011	GPR161	5	6	0.833333	1090	105	542	1540	2238	1731
ENSGALG00010005453	ENSGALT00010013012	UST	1	9	0.111111	60310	17461	8057	15584	20730	909	25869	6030	502
ENSGALG00010005455	ENSGALT00010013014		5	5	1	73	109	320	154	573
ENSGALG00010005456	ENSGALT00010013015	RPL7L1	2	7	0.285714	144	1154	171	150	241	225	82
ENSGALG00010005457	ENSGALT00010013019	SEMA3D	1	17	0.0588235	15574	12035	1705	4037	3240	4323	3312	14029	1853	633	12036	3338	1761	1184	2235	2118	10100
ENSGALG00010005459	ENSGALT00010013020	ZC3H12D	3	6	0.5	2303	533	3944	798	863	478
ENSGALG00010005461	ENSGALT00010013023		2	5	0.4	663	1497	109	81	120
ENSGALG00010005458	ENSGALT00010013032	PRKD1	2	19	0.105263	57	64430	13417	795	12359	1534	3729	2053	794	829	2338	536	1007	477	1370	497	3568	12301	3823
ENSGALG00010005460	ENSGALT00010013036	TGDS	10	11	0.909091	406	385	2035	1406	635	824	1529	244	529	2175	390
ENSGALG00010005462	ENSGALT00010013037	AHI1	19	24	0.791667	4472	861	6085	243	757	660	1857	1884	554	1650	327	2131	900	547	3056	984	3928	11147	16919	5043	2261	1205	10724	4787
ENSGALG00010005463	ENSGALT00010013038	SKA3	4	8	0.5	973	861	1030	2012	805	206	181	551
ENSGALG00010005464	ENSGALT00010013044	SLC39A8	1	8	0.125	6285	3654	539	83	951	3949	656	2649
ENSGALG00010005466	ENSGALT00010013047	LATS2	2	7	0.285714	4242	28719	2760	2711	581	1272	710
ENSGALG00010005465	ENSGALT00010013048		3	23	0.130435	88	214	1632	496	768	653	226	116	272	801	662	1072	793	770	691	649	749	474	858	1585	992	907	274
ENSGALG00010005468	ENSGALT00010013052	PPIL4	12	13	0.923077	655	90	2086	1146	748	1419	1197	2311	872	1249	599	5471	49
ENSGALG00010005469	ENSGALT00010013053		1	2	0.5	106231	81
ENSGALG00010005471	ENSGALT00010013056		2	2	1	176	451
ENSGALG00010005470	ENSGALT00010013058	SEMA3A	2	17	0.117647	8751	48694	3363	18595	32144	6137	25934	734	100	1511	4278	5002	4196	5397	3880	5698	1525
ENSGALG00010005473	ENSGALT00010013060		2	2	1	81	120
ENSGALG00010005474	ENSGALT00010013066	COL8A1	2	5	0.4	15921	39935	25394	1352	102
ENSGALG00010005477	ENSGALT00010013069	TMEM161B	5	11	0.454545	1958	4164	3822	1402	4281	501	1724	3841	1642	2091	825
ENSGALG00010005478	ENSGALT00010013072		3	4	0.75	73	117	385	122
ENSGALG00010005472	ENSGALT00010013081	PFKP	2	23	0.0869565	207	7990	5032	1752	2505	750	104	258	1140	422	553	556	2817	605	455	960	5439	3154	899	938	860	584	547
ENSGALG00010005481	ENSGALT00010013083		NA	0	NA
ENSGALG00010005476	ENSGALT00010013085	NFKB1	2	25	0.08	135	12525	1095	8072	1620	7312	1162	783	1899	1800	564	2603	1424	903	2246	2910	1977	1010	843	879	863	336	126	749	1
ENSGALG00010005480	ENSGALT00010013086		3	5	0.6	367	75	13356	63	1153
ENSGALG00010005479	ENSGALT00010013095		11	15	0.733333	828	2881	850	1710	3112	3931	4138	3755	465	1606	17556	15792	13321	980	2031
ENSGALG00010005475	ENSGALT00010013096	TMEM181	2	17	0.117647	30	11012	3837	1294	566	600	1927	925	705	607	1470	600	94	1259	36	2276	965
ENSGALG00010005483	ENSGALT00010013098	FFAR2L7	1	1	1	117000
ENSGALG00010005484	ENSGALT00010013102	GINM1	1	7	0.142857	7279	175	2013	1751	724	1339	1504
ENSGALG00010005485	ENSGALT00010013104	PITRM1	13	26	0.5	361	790	1347	372	125	309	982	751	485	1686	450	1805	1876	1020	1493	702	806	416	120	829	780	1273	533	1157	638	573
ENSGALG00010005487	ENSGALT00010013106		1	3	0.333333	1372	561	864
ENSGALG00010005486	ENSGALT00010013107	IRF5	2	7	0.285714	1481	2774	196	488	1074	1163	682
ENSGALG00010005488	ENSGALT00010013108		3	3	1	81	57	413
ENSGALG00010005482	ENSGALT00010013110	XPO4	4	22	0.181818	665	4446	255	11123	731	7351	2389	262	3888	2098	111	1307	1438	1460	934	1098	920	840	897	771	858	2136
ENSGALG00010005490	ENSGALT00010013112	DCBLD2	1	14	0.0714286	15654	4019	1251	1237	3124	1324	2384	1196	2926	237	934	364	1533	1070
ENSGALG00010005491	ENSGALT00010013115	GGACT	2	2	1	178	397
ENSGALG00010005492	ENSGALT00010013119	TNPO3	1	23	0.0434783	2392	653	79	552	715	1363	678	216	150	518	80	298	133	703	79	729	350	632	1063	618	788	1154	293
ENSGALG00010005494	ENSGALT00010013126	C8orf22	1	3	0.333333	844	92	396
ENSGALG00010005493	ENSGALT00010013133	KLF6	1	3	0.333333	2727	1713	522
ENSGALG00010005496	ENSGALT00010013137		1	3	0.333333	605	42	60
ENSGALG00010005495	ENSGALT00010013139	TXN	1	5	0.2	9211	3834	559	708	936
ENSGALG00010005497	ENSGALT00010013142	MKX	5	6	0.833333	132	1382	5448	1211	30962	453
ENSGALG00010005498	ENSGALT00010013144	SMO	1	11	0.0909091	2083	605	80	509	83	76	189	141	546	139	707
ENSGALG00010005489	ENSGALT00010013146	G2E3	1	15	0.0666667	2596	1400	1913	498	2259	933	1266	1451	106	649	1148	635	179	824	558
ENSGALG00010005501	ENSGALT00010013150		3	3	1	492	33	871
ENSGALG00010005500	ENSGALT00010013152	KATNA1	2	11	0.181818	137	4423	667	2969	1148	1232	331	1118	1152	283	3243
ENSGALG00010005499	ENSGALT00010013153	PDE5A	1	20	0.05	10798	1437	8383	1037	1118	713	1934	2860	3583	1802	4334	1674	2020	3851	1188	86	1483	626	511	3363
ENSGALG00010005502	ENSGALT00010013156	SCFD1	14	24	0.583333	3940	820	945	723	391	2514	1076	988	1705	3203	867	337	1034	7073	2996	907	546	537	1423	3541	1490	1256	3065	945
ENSGALG00010005503	ENSGALT00010013162	DYNLT1	1	4	0.25	7325	1117	219	511
ENSGALG00010005504	ENSGALT00010013163	LATS1	5	8	0.625	123	3797	3643	752	4755	1007	223	984
ENSGALG00010005505	ENSGALT00010013164	FABP2	3	3	1	630	572	842
ENSGALG00010005506	ENSGALT00010013166		2	3	0.666667	86	34674	862
ENSGALG00010005507	ENSGALT00010013167	USP53	1	16	0.0625	8950	2257	4010	1394	80	290	884	552	437	834	969	258	1327	5222	1	820
ENSGALG00010005508	ENSGALT00010013168	SS18	3	10	0.3	2937	1236	13475	5091	8732	715	2141	720	2629	2113
ENSGALG00010005510	ENSGALT00010013170	MYOZ2	5	5	1	553	5347	2106	1597	6459
ENSGALG00010005512	ENSGALT00010013174	SMARCAD1	3	24	0.125	188	42	9576	2138	1384	3402	1524	615	1514	4654	1652	1149	1619	210	583	1003	292	2739	256	1125	806	772	578	118
ENSGALG00010005509	ENSGALT00010013177	COCH	3	10	0.3	72	5073	5222	319	874	84	523	643	1293	772
ENSGALG00010005513	ENSGALT00010013178	TMEM30CP	4	6	0.666667	796	1253	1124	1296	1142	1029
ENSGALG00010005511	ENSGALT00010013181	AHCYL2	1	17	0.0588235	22117	2933	300	1060	560	747	346	2947	725	627	131	689	107	70	623	1113	19
ENSGALG00010005514	ENSGALT00010013184	EEF1AKMT1	1	4	0.25	3594	805	675	1287
ENSGALG00010005515	ENSGALT00010013190	PCCA	21	23	0.913043	5068	2830	95	33129	1494	34600	6447	5292	8741	5081	8589	10295	1462	5255	694	9436	9383	20970	32562	14115	40661	9214	2862
ENSGALG00010005516	ENSGALT00010013196	LARP4B	12	15	0.8	1901	217	800	899	551	1613	490	337	3163	516	943	3171	2878	626	620
ENSGALG00010005517	ENSGALT00010013197		2	3	0.666667	73	117	79
ENSGALG00010005518	ENSGALT00010013199	HPGDS	2	6	0.333333	3105	8977	2029	2519	598	46
ENSGALG00010005520	ENSGALT00010013203	ZIC2	1	2	0.5	2119	186
ENSGALG00010005519	ENSGALT00010013211	PTBP3	4	16	0.25	6816	1069	2536	11777	3835	841	6107	2906	1517	2159	670	3632	638	550	1039	713
ENSGALG00010005523	ENSGALT00010013212		4	4	1	73	117	81	120
ENSGALG00010005522	ENSGALT00010013213	SYNPO2	1	4	0.25	61543	4662	3135	14693
ENSGALG00010005521	ENSGALT00010013217	SYTL3	6	14	0.428571	1398	3173	2462	1366	591	3285	2200	2743	1497	1859	202	905	526	835
ENSGALG00010005525	ENSGALT00010013218	ZIC5	2	3	0.666667	60	1274	45
ENSGALG00010005524	ENSGALT00010013220	STRIP2	17	19	0.894737	1113	798	90	552	80	83	362	518	672	400	580	215	561	199	1295	540	1998	237	1051
ENSGALG00010005529	ENSGALT00010013223		8	8	1	57145	73	117	80	117	97	358	148747
ENSGALG00010005528	ENSGALT00010013225		1	4	0.25	597	91	258	436
ENSGALG00010005527	ENSGALT00010013226	NUP43	4	7	0.571429	142	226	760	2917	830	1590	642
ENSGALG00010005526	ENSGALT00010013230	STRN3	1	18	0.0555556	16141	5008	1284	295	419	1023	3837	5752	4325	6184	138	1061	1382	260	1118	1748	111	601
ENSGALG00010005530	ENSGALT00010013234	ILD-202	2	2	1	103	8157
ENSGALG00010005531	ENSGALT00010013237	SUSD1	7	15	0.466667	1255	538	663	755	1572	1866	9362	1484	924	1135	9297	987	3310	1961	1871
ENSGALG00010005532	ENSGALT00010013239	GTPBP4	1	19	0.0526316	15272	192	274	1078	78	1042	382	476	89	1337	663	279	108	479	614	391	1116	530	451
ENSGALG00010005535	ENSGALT00010013241	AP4S1	1	7	0.142857	5184	77	1543	1420	817	1618	4265
ENSGALG00010005533	ENSGALT00010013242	OPN4-203	6	8	0.75	1880	1294	436	1034	140	3091	2323	2296
ENSGALG00010005534	ENSGALT00010013243		2	4	0.5	166	1341	580	822
ENSGALG00010005537	ENSGALT00010013247	GRIN3A	1	8	0.125	28668	5523	16117	1339	1887	7492	759	2089
ENSGALG00010005538	ENSGALT00010013248		6	12	0.5	73	117	81	80	122	1797	73	117	79	122	103	448
ENSGALG00010005536	ENSGALT00010013253	TAF4B	1	14	0.0714286	14524	739	4143	106	2073	4454	4797	545	5434	2882	5069	964	11503	10689
ENSGALG00010005539	ENSGALT00010013254	IFT88	24	25	0.96	113	973	1031	1155	743	91	947	1479	827	662	97	1652	352	1687	797	605	595	2348	1106	1283	1440	1712	4164	4840	395
ENSGALG00010005542	ENSGALT00010013255	KCTD1	1	4	0.25	31652	26202	2212	2681
ENSGALG00010005541	ENSGALT00010013257		1	3	0.333333	242	35	95
ENSGALG00010005540	ENSGALT00010013261	PCMT1	1	7	0.142857	12841	1016	2526	3727	5495	754	4817
ENSGALG00010005544	ENSGALT00010013263	AQP4	1	4	0.25	4345	908	901	1697
ENSGALG00010005543	ENSGALT00010013267	SEC24D	8	22	0.363636	2619	3276	2326	2283	1380	2964	1398	15196	1642	2990	2065	537	2253	471	661	655	1501	428	1187	532	558	421
ENSGALG00010005547	ENSGALT00010013268	LRP11	5	6	0.833333	4935	2341	1876	703	5383	275
ENSGALG00010005550	ENSGALT00010013272		2	2	1	121	785
ENSGALG00010005545	ENSGALT00010013274	RPL34	2	9	0.222222	12902	87145	90	792	1503	1482	191	1492	1285
ENSGALG00010005546	ENSGALT00010013275	NRF1	1	12	0.0833333	12626	2104	2172	575	3981	527	1028	1606	3031	9975	1385	5629
ENSGALG00010005549	ENSGALT00010013276	RNF20	14	19	0.736842	1504	132	514	158	1138	1673	169	285	1882	188	1291	348	549	1942	866	1110	458	369	232
ENSGALG00010005551	ENSGALT00010013278	METTL14	3	13	0.230769	165	203	20106	367	696	7553	342	1972	1550	2075	1289	3111	1977
ENSGALG00010005548	ENSGALT00010013286	EZR	1	12	0.0833333	17592	6939	1208	683	592	2487	2325	973	648	257	461	347
ENSGALG00010005552	ENSGALT00010013288	WDR37	11	14	0.785714	8357	2770	2187	148	2534	1392	2177	1528	1309	500	8917	384	1325	76
ENSGALG00010005553	ENSGALT00010013290	PPP1R14C	1	3	0.333333	39620	1311	8880
ENSGALG00010005555	ENSGALT00010013291	PRSS12	2	13	0.153846	819	8547	2223	1811	4172	622	878	3083	6219	661	2022	4196	1926
ENSGALG00010005554	ENSGALT00010013297	CRYL1	3	7	0.428571	2611	6784	13624	4715	8888	9261	1995
ENSGALG00010005556	ENSGALT00010013299	IYD	4	9	0.444444	5010	6048	3990	8593	2017	1589	1974	1758	178
ENSGALG00010005558	ENSGALT00010013301	TAGAP	1	9	0.111111	62820	3643	454	1005	761	469	726	396	186
ENSGALG00010005557	ENSGALT00010013304	CMSS1	1	9	0.111111	9282	4515	2577	2870	755	1379	804	1537	2872
ENSGALG00010005559	ENSGALT00010013313	FILIP1L	6	8	0.75	45127	48321	22751	3089	6181	52191	11869	1460
ENSGALG00010005560	ENSGALT00010013314	RSPH3	6	6	1	1545	1334	506	969	1074	1975
ENSGALG00010005562	ENSGALT00010013321	HECTD1	2	42	0.047619	2104	10865	870	2748	262	315	89	341	556	1374	223	845	83	2546	110	588	272	361	439	1315	87	462	446	190	2263	2982	1647	2057	800	554	232	296	78	1477	1449	145	296	1023	86	307	1162	351
ENSGALG00010005561	ENSGALT00010013322	CLYBL	1	8	0.125	80271	47994	3297	1708	1388	5063	12784	118
ENSGALG00010005564	ENSGALT00010013330	TM9SF2	16	16	1	3313	1454	1010	4152	1503	663	1614	94	124	232	2159	645	1499	1035	632	4182
ENSGALG00010005565	ENSGALT00010013334	PGAP4	1	1	1	6925
ENSGALG00010005566	ENSGALT00010013337		3	3	1	81	103	461
ENSGALG00010005567	ENSGALT00010013342	NDST3	1	13	0.0769231	73060	22920	3496	4060	3466	11249	1959	832	2875	1060	3558	1194	1731
ENSGALG00010005568	ENSGALT00010013343	PLEKHG1	3	19	0.157895	12123	23806	42993	18669	6213	8812	450	980	2122	86	125	1858	1183	1214	519	643	461	782	885
ENSGALG00010005569	ENSGALT00010013344	NEUROG2	NA	0	NA
ENSGALG00010005570	ENSGALT00010013345		2	2	1	73	117
ENSGALG00010005571	ENSGALT00010013346		2	2	1	73	117
ENSGALG00010005572	ENSGALT00010013347		NA	0	NA
ENSGALG00010005575	ENSGALT00010013350		2	2	1	73	117
ENSGALG00010005573	ENSGALT00010013357	CHST9	2	3	0.666667	6297	63484	4286
ENSGALG00010005581	ENSGALT00010013365	GR42L5	1	1	1	1157
ENSGALG00010005578	ENSGALT00010013366	HEATR5A	1	37	0.027027	8328	1532	1883	5109	510	277	1815	2391	1118	769	3075	725	1461	750	3413	108	380	926	444	977	1192	2881	1930	1119	846	574	1312	424	649	422	1979	440	676	849	882	556	276
ENSGALG00010005583	ENSGALT00010013368	ALDOB	2	9	0.222222	127	4132	280	236	149	838	481	143	415
ENSGALG00010005585	ENSGALT00010013372		1	1	1	125
ENSGALG00010005588	ENSGALT00010013377	PLAGL1	1	6	0.166667	10616	787	2603	2933	1574	365
ENSGALG00010005593	ENSGALT00010013386		7	7	1	73	116	81	121	112	462	6453
ENSGALG00010005590	ENSGALT00010013387	TBC1D23	1	18	0.0555556	5248	220	3055	1195	2103	104	1212	582	1037	2198	221	739	647	1232	2808	2246	1355	1191
ENSGALG00010005594	ENSGALT00010013389	MRPL50	1	1	1	144
ENSGALG00010005587	ENSGALT00010013390	LEF1	3	10	0.3	567	1251	23440	2947	1935	1835	804	3304	3724	12277
ENSGALG00010005597	ENSGALT00010013391		4	5	0.8	73	117	80	122	104
ENSGALG00010005601	ENSGALT00010013397	TMEM215	1	3	0.333333	33427	177	19954
ENSGALG00010005602	ENSGALT00010013399	ZC2HC1B	2	6	0.333333	1293	2194	658	1768	438	993
ENSGALG00010005604	ENSGALT00010013403		4	4	1	218	355	151	572
ENSGALG00010005605	ENSGALT00010013406		1	23	0.0434783	8833	2244	2361	3710	777	618	1205	2479	1496	1455	267	821	1604	2658	897	929	906	769	946	709	845	2747	532
ENSGALG00010005609	ENSGALT00010013416	GJB6	1	1	1	102
ENSGALG00010005596	ENSGALT00010013422	PARD3	2	25	0.08	46310	96008	26936	14184	30786	2517	8048	1228	10560	1583	3798	11298	463	11126	7495	4136	635	412	5877	5758	21977	18193	86158	9308	3340
ENSGALG00010005617	ENSGALT00010013437	DTD2	4	4	1	88	952	1410	1944
ENSGALG00010005618	ENSGALT00010013442	PHACTR2	1	11	0.0909091	75946	7171	2941	13446	1428	1228	2056	5306	1066	3315	2865
ENSGALG00010005622	ENSGALT00010013444		2	2	1	854	1018
ENSGALG00010005610	ENSGALT00010013446	MTHFD1L	26	28	0.928571	941	3368	76	1857	739	837	6043	4779	733	3940	8524	1796	1984	814	1408	1824	3188	8044	5098	20796	1625	923	412	12786	1595	38748	3714	45
ENSGALG00010005619	ENSGALT00010013457	CELF2	1	13	0.0769231	108418	31643	23069	9312	10516	4840	1422	10254	17541	6005	3387	5269	1345
ENSGALG00010005621	ENSGALT00010013463	CDH2	3	16	0.1875	142	10856	65370	1834	611	1707	1057	4584	373	2230	1408	1198	271	1581	11197	6222
ENSGALG00010005627	ENSGALT00010013467		NA	0	NA
ENSGALG00010005630	ENSGALT00010013472	NIT2	2	9	0.222222	109	1940	125	354	695	401	611	926	359
ENSGALG00010005629	ENSGALT00010013473	NRP1	3	17	0.176471	201	3022	41210	4198	7089	2228	17042	2890	1322	4288	2865	3021	6809	3031	459	1721	1229
ENSGALG00010005635	ENSGALT00010013484	MOS	NA	0	NA
ENSGALG00010005637	ENSGALT00010013485	TOPORS	1	1	1	786
ENSGALG00010005632	ENSGALT00010013490	ITGB1	1	16	0.0625	16411	560	235	1386	1923	258	900	1160	859	910	121	1794	1407	1280	1688	6557
ENSGALG00010005634	ENSGALT00010013491	HADH	3	7	0.428571	2055	933	4627	1674	1506	3387	1038
ENSGALG00010005636	ENSGALT00010013493		1	4	0.25	440	30	95	57
ENSGALG00010005643	ENSGALT00010013502		2	2	1	69176	153077
ENSGALG00010005645	ENSGALT00010013510	FUCA2	1	6	0.166667	1840	1302	590	1772	1267	1410
ENSGALG00010005650	ENSGALT00010013517		2	2	1	225	986
ENSGALG00010005656	ENSGALT00010013519	CYP2U1	1	4	0.25	4017	2787	1022	393
ENSGALG00010005649	ENSGALT00010013520	TOMM70	1	11	0.0909091	7545	1759	2330	1290	1121	603	1941	664	865	338	468
ENSGALG00010005651	ENSGALT00010013533	USP6NL	2	15	0.133333	91	32841	1000	15856	4593	8228	2623	2199	1798	1468	222	83	1608	10063	130
ENSGALG00010005668	ENSGALT00010013542	LNP1	3	4	0.75	821	2598	6210	1972
ENSGALG00010005667	ENSGALT00010013544		1	1	1	186
ENSGALG00010005660	ENSGALT00010013546	UBAC2	5	9	0.555556	360	9576	2585	509	54010	1842	9415	13371	3251
ENSGALG00010005670	ENSGALT00010013547	SGMS2	1	6	0.166667	22911	612	811	2487	796	60
ENSGALG00010005675	ENSGALT00010013560	GJA3	1	1	1	4897
ENSGALG00010005680	ENSGALT00010013562		1	1	1	117
ENSGALG00010005679	ENSGALT00010013563	TMEM45B	1	5	0.2	10099	2507	434	2119	718
ENSGALG00010005688	ENSGALT00010013577		2	3	0.666667	73	117	80
ENSGALG00010005681	ENSGALT00010013578	EPC1	3	15	0.2	680	14648	21877	1142	85	389	1270	1280	85	1240	10819	81	646	144	271
ENSGALG00010005695	ENSGALT00010013589	KIF5B	1	25	0.04	7898	1551	598	355	288	100	1386	590	443	1293	1312	744	916	731	749	727	331	79	350	1549	93	170	518	3190	2232
ENSGALG00010005694	ENSGALT00010013590	PEX3	1	12	0.0833333	4730	1336	4155	1200	1451	99	262	864	746	1136	189	100
ENSGALG00010005692	ENSGALT00010013594	SEC24B	2	23	0.0869565	4755	6497	4913	2930	1726	1782	1180	815	572	907	1206	341	300	563	613	449	656	629	1175	1414	987	1337	587
ENSGALG00010005696	ENSGALT00010013597	NUBPL	6	10	0.6	499	4184	10724	12542	87	19822	12092	4327	3834	11705
ENSGALG00010005700	ENSGALT00010013598		1	1	1	186
ENSGALG00010005698	ENSGALT00010013600	ADGRG7	2	15	0.133333	3021	3153	831	2132	708	1708	84	1343	1751	1249	1621	1171	1034	789	1438
ENSGALG00010005699	ENSGALT00010013603	PRPF18	10	10	1	1450	125	2611	1467	1222	2143	683	486	2222	2662
ENSGALG00010005704	ENSGALT00010013617	AKAP12	1	3	0.333333	8512	771	368
ENSGALG00010005705	ENSGALT00010013620	ECHDC3	3	4	0.75	235	1269	1277	865
ENSGALG00010005711	ENSGALT00010013631		1	1	1	654
ENSGALG00010005712	ENSGALT00010013632	ADAT2	2	5	0.4	95	6357	959	1321	120
ENSGALG00010005714	ENSGALT00010013637	ARHGAP5	1	6	0.166667	78674	10496	10393	1341	1809	6355
ENSGALG00010005716	ENSGALT00010013639	ZBTB2	1	2	0.5	2813	1795
ENSGALG00010005724	ENSGALT00010013650	PROSER2	2	3	0.666667	9538	10625	354
ENSGALG00010005720	ENSGALT00010013654	COL25A1	2	35	0.0571429	430	150313	2103	45429	165	11622	874	3742	9457	2729	9636	1538	1970	4580	136	3879	10952	829	637	2034	540	3073	1375	1629	236	720	2038	346	4062	4790	1159	707	4570	2277	724
ENSGALG00010005740	ENSGALT00010013682		4	5	0.8	109	80	122	2005	235
ENSGALG00010005743	ENSGALT00010013687	ETNPPL	4	12	0.333333	1249	159	820	1747	1023	1691	945	835	575	200	909	877
ENSGALG00010005738	ENSGALT00010013704	ELAVL2	1	7	0.142857	35103	2330	19269	18388	2123	3137	459
ENSGALG00010005748	ENSGALT00010013705	AIG1	3	6	0.5	35858	8321	44996	17154	9101	3144
ENSGALG00010005742	ENSGALT00010013717	GPR183	1	1	1	3667
ENSGALG00010005752	ENSGALT00010013721	RMND1	2	11	0.181818	845	4830	2467	347	2793	956	2031	764	1179	763	243
ENSGALG00010005756	ENSGALT00010013725	TET2	1	9	0.111111	45718	2153	3405	1068	813	2148	2508	2036	1260
ENSGALG00010005758	ENSGALT00010013728	HIVEP2	5	5	1	746	5039	2579	539	6730
ENSGALG00010005760	ENSGALT00010013733	GPR18	1	2	0.5	3868	3040
ENSGALG00010005757	ENSGALT00010013735	ARHGAP12	1	16	0.0625	24478	4038	1408	7173	3338	2228	1215	6516	323	1675	899	2879	1772	1108	267	412
ENSGALG00010005768	ENSGALT00010013751	CXXC4	2	2	1	135	732
ENSGALG00010005763	ENSGALT00010013753	AKAP6	7	12	0.583333	2819	34108	4855	18472	14331	1235	51634	6433	29221	3420	18183	17431
ENSGALG00010005767	ENSGALT00010013757		3	4	0.75	538	2363	18521	879
ENSGALG00010005769	ENSGALT00010013767	TFG	1	7	0.142857	5810	2406	1145	1307	2123	1940	2063
ENSGALG00010005777	ENSGALT00010013772		1	1	1	226
ENSGALG00010005776	ENSGALT00010013776	TACR3	1	4	0.25	14769	1345	7557	2876
ENSGALG00010005779	ENSGALT00010013777	ARMT1	3	4	0.75	1150	300	1546	970
ENSGALG00010005772	ENSGALT00010013778	SVEP1	3	49	0.0612245	20305	1140	24301	241	3328	4405	2337	1420	570	227	1429	1130	1867	2372	271	519	729	316	1931	1153	723	823	744	1481	1176	608	1169	2919	532	1188	2291	738	792	318	1497	1843	1245	1314	828	1784	1055	988	1903	1435	818	5016	2006	2734	1916
ENSGALG00010005755	ENSGALT00010013780	ZMYM2	2	24	0.0833333	855	20410	1343	8765	3400	788	11545	802	5604	577	11635	6075	894	1832	169	807	2148	1825	625	949	3128	1060	382	2834
ENSGALG00010005784	ENSGALT00010013786	RASL11A	2	2	1	79	419
ENSGALG00010005785	ENSGALT00010013789	RPL21	3	5	0.6	902	569	910	658	855
ENSGALG00010005789	ENSGALT00010013794	RNASET2	1	9	0.111111	4525	1576	3702	868	898	3393	2075	212	2028
ENSGALG00010005790	ENSGALT00010013797	MUSK	5	16	0.3125	3428	3093	799	506	12690	3030	602	1612	4489	222	2518	313	1243	302	4724	1851
ENSGALG00010005792	ENSGALT00010013809	ADGRG6	2	24	0.0833333	5844	37536	4492	4745	3088	7110	2000	81	8514	718	1988	1517	426	3132	2402	1601	1249	2651	1015	1656	1016	3856	1979	4373
ENSGALG00010005799	ENSGALT00010013812	UFSP2	9	13	0.692308	373	796	93	290	426	1403	474	1618	1950	634	760	509	114
ENSGALG00010005803	ENSGALT00010013824		2	2	1	784	21782
ENSGALG00010005800	ENSGALT00010013833	FRMD4A	2	22	0.0909091	14882	29369	6265	12572	3423	2621	8281	7058	186	1437	14992	4184	5568	9363	2163	3910	1147	219	276	1737	2034	3469
ENSGALG00010005814	ENSGALT00010013862	UPF2	21	21	1	113	1039	4194	930	1779	4567	571	5205	1386	506	3776	527	604	1683	2911	1362	1259	681	3153	3591	5419
ENSGALG00010005817	ENSGALT00010013863	VTA1	1	7	0.142857	10126	1852	633	2052	4781	1247	6141
ENSGALG00010005824	ENSGALT00010013868	NMBR	1	2	0.5	12896	2282
ENSGALG00010005827	ENSGALT00010013877		3	3	1	662	1523	20913
ENSGALG00010005828	ENSGALT00010013878	LPAR1	2	2	1	13317	15508
ENSGALG00010005826	ENSGALT00010013879	LRP2BP	5	7	0.714286	203	1445	83	513	2065	1682	553
ENSGALG00010005831	ENSGALT00010013896	SEC61A2	2	11	0.181818	1776	3773	1683	1924	148	591	874	1342	258	153	713
ENSGALG00010005835	ENSGALT00010013899		2	9	0.222222	110	9989	87	247	185	88	221	151	165
ENSGALG00010005821	ENSGALT00010013901	DOCK9	1	52	0.0192308	20303	10057	1608	1460	4020	615	1185	1244	4430	101	330	137	2560	409	1051	80	118	889	289	391	1438	964	1284	139	150	129	5943	712	673	1638	620	1384	741	3095	208	1467	2474	5866	646	286	697	143	1584	1428	3417	358	1483	2007	1152	783	153	1883
ENSGALG00010005830	ENSGALT00010013903	USP12	1	9	0.111111	11039	3825	3010	5139	205	140	3172	1098	2261
ENSGALG00010005841	ENSGALT00010013922		1	3	0.333333	38053	441	120
ENSGALG00010005836	ENSGALT00010013930	NEBL	23	24	0.958333	98	6105	2082	6511	7713	1606	6786	1472	5878	663	2830	2671	640	327	459	3884	4092	1492	2287	1155	3197	1023	13965	4951
ENSGALG00010005843	ENSGALT00010013935	GPR12	1	1	1	332
ENSGALG00010005839	ENSGALT00010013943	RPS6KA2	2	21	0.0952381	3185	168231	4119	22507	733	3142	7486	760	5244	834	6704	8827	1633	1473	13657	1160	1148	4431	2335	979	387
ENSGALG00010005848	ENSGALT00010013952	WASF3	1	10	0.1	19975	504	102	5151	2560	1620	5651	2568	1620	1066
ENSGALG00010005847	ENSGALT00010013954		4	4	1	18361	10266	512	46074
ENSGALG00010005849	ENSGALT00010013955	SNX25	5	17	0.294118	5599	7765	848	5640	10147	3106	611	3750	2886	1390	573	2086	2430	1110	580	1167	125
ENSGALG00010005854	ENSGALT00010013972		1	1	1	1157
ENSGALG00010005853	ENSGALT00010013973	COMMD3	7	8	0.875	721	130	109	282	76	89	740	141
ENSGALG00010005851	ENSGALT00010013974	SLC15A1	2	22	0.0909091	2492	3149	87	1411	166	233	1239	1627	1137	608	1160	102	125	1473	1442	1335	442	584	135	432	818	1004
ENSGALG00010005829	ENSGALT00010013986	NPAS3	5	12	0.416667	79555	96252	112	115100	127351	79297	42312	30688	6168	16113	3132	2566
ENSGALG00010005859	ENSGALT00010013992		2	5	0.4	225	9722	121	103	447
ENSGALG00010005858	ENSGALT00010013994	CFAP97	5	7	0.714286	4812	3728	229	6231	7274	657	1975
ENSGALG00010005864	ENSGALT00010014004		1	1	1	236
ENSGALG00010005866	ENSGALT00010014010	DNAJC1	1	10	0.1	32276	527	7067	893	1072	9478	8867	17047	12414	473
ENSGALG00010005860	ENSGALT00010014011	ABI3BP	1	54	0.0185185	24053	10465	1657	3906	3195	3968	1119	671	1688	5282	1266	2516	471	1237	1244	1929	592	407	5499	2216	431	596	408	1912	864	545	1206	1225	3074	563	630	1529	815	773	1114	654	1766	657	445	1914	469	1036	352	4476	560	2380	656	895	4362	8175	1531	978	3714	1956
ENSGALG00010005861	ENSGALT00010014012	MPC1L	1	3	0.333333	4596	2419	745
ENSGALG00010005870	ENSGALT00010014026		1	2	0.5	530	385
ENSGALG00010005871	ENSGALT00010014037	EGLN3	1	5	0.2	19988	1562	687	1032	34
ENSGALG00010005467	ENSGALT00010014038		19	38	0.5	271	68	77	289	119	96	912	800	728	222	651	919	2244	2857	180	148	119	7172	22009	254	96	162	399	1078	365	242	230	82	426	138	782	135	84	202	541	118	96	116
ENSGALG00010005875	ENSGALT00010014045	CDK8	1	12	0.0833333	18149	9051	1520	16546	2777	2550	1991	1063	6389	1389	123	4746
ENSGALG00010005872	ENSGALT00010014051	STK24	2	10	0.2	11991	24770	3379	110	3549	1109	2174	1632	613	1409
ENSGALG00010005882	ENSGALT00010014066		1	2	0.5	741	460
ENSGALG00010005883	ENSGALT00010014070		1	2	0.5	2451	854
ENSGALG00010005881	ENSGALT00010014072	CORO2A	1	12	0.0833333	23397	4040	3837	495	837	825	355	1380	615	287	761	574
ENSGALG00010005879	ENSGALT00010014078	FAM107B	2	4	0.5	1729	51545	4211	1425
ENSGALG00010005885	ENSGALT00010014079	SLITRK5	1	2	0.5	1381	969
ENSGALG00010005880	ENSGALT00010014080	SLC25A4	2	3	0.666667	274	510	384
ENSGALG00010005887	ENSGALT00010014087	CCNH	3	6	0.5	291	273	2011	1262	573	1649
ENSGALG00010005892	ENSGALT00010014096		1	1	1	226
ENSGALG00010005891	ENSGALT00010014098	RNF6	1	3	0.333333	2991	2385	837
ENSGALG00010005890	ENSGALT00010014101	SNX32	1	12	0.0833333	4785	827	1557	1978	1285	843	1865	1252	1058	867	710	3135
ENSGALG00010005888	ENSGALT00010014102	IMPG2	2	19	0.105263	1296	10195	6706	107	6074	440	2766	2904	1642	2076	574	4169	558	930	1155	1791	187	838	905
ENSGALG00010005893	ENSGALT00010014105	SFT2D1	3	8	0.375	483	1721	3086	1076	758	1412	1518	31
ENSGALG00010005884	ENSGALT00010014114	MYB	15	15	1	2851	1542	624	403	1455	772	398	1318	1035	1531	340	86	678	551	8371
ENSGALG00010005895	ENSGALT00010014120	MLLT10	11	20	0.55	520	3545	14322	10816	4704	2476	2045	9569	6987	1588	19914	15270	1335	4307	1934	405	125	5839	740	2198
ENSGALG00010005901	ENSGALT00010014135		1	1	1	114667
ENSGALG00010005900	ENSGALT00010014136	SPTSSA	1	1	1	2872
ENSGALG00010005899	ENSGALT00010014137		1	24	0.0416667	14698	3645	779	2669	982	1679	687	4314	2756	2689	2364	2518	1812	284	3643	193	180	773	1069	2726	3241	845	1226	1731
ENSGALG00010005902	ENSGALT00010014138	EAPP	5	5	1	434	1192	355	712	1631
ENSGALG00010005903	ENSGALT00010014139	PRR18	1	1	1	1064
ENSGALG00010005905	ENSGALT00010014157	CITED2	1	1	1	9345
ENSGALG00010005908	ENSGALT00010014158		1	3	0.333333	820	87	258
ENSGALG00010005909	ENSGALT00010014159	BRMS1L	1	9	0.111111	6838	979	1478	1674	348	1674	1401	848	1245
ENSGALG00010005910	ENSGALT00010014161		2	6	0.333333	268	13835	8393	8882	80	573
ENSGALG00010005911	ENSGALT00010014163	TBXT	6	7	0.857143	86	149	665	93	913	1558	1408
ENSGALG00010005913	ENSGALT00010014168	NFKBIA	3	5	0.6	266	447	498	113	470
ENSGALG00010005915	ENSGALT00010014169	PAPSS1	2	12	0.166667	121	6901	1099	1353	1702	6793	1290	1813	1518	1901	2350	6473
ENSGALG00010005916	ENSGALT00010014176		5	12	0.416667	323	232	224	173	733	496	418	569	147	116	239	271
ENSGALG00010005918	ENSGALT00010014179		1	1	1	512
ENSGALG00010005930	ENSGALT00010014204		5	12	0.416667	323	232	224	173	733	496	418	569	147	116	239	271
ENSGALG00010005934	ENSGALT00010014211	SLITRK6	1	2	0.5	3277	1959
ENSGALG00010005926	ENSGALT00010014221	NUDT5	4	10	0.4	734	629	2425	2619	1069	704	521	333	1087	255
ENSGALG00010005943	ENSGALT00010014231	PROX2	1	4	0.25	1597	305	383	66
ENSGALG00010005941	ENSGALT00010014240	TXLNB	1	10	0.1	6440	1878	4634	6403	1605	4887	2303	2690	213	1169
ENSGALG00010005947	ENSGALT00010014242		1	3	0.333333	829	87	258
ENSGALG00010005949	ENSGALT00010014248	SLITRK1	4	4	1	406	217	585	44263
ENSGALG00010005935	ENSGALT00010014249	ATP8A2	33	36	0.916667	15592	13187	586	848	1983	1870	2632	2567	1037	638	2350	704	1669	747	1221	8466	950	1119	1469	1700	737	2871	4148	29382	47901	4005	32858	2662	1054	3291	319	4199	61937	5896	15906	6988
ENSGALG00010005959	ENSGALT00010014264		1	1	1	1000
ENSGALG00010005963	ENSGALT00010014265	UGCG	1	8	0.125	15258	3215	967	373	1729	408	475	1258
ENSGALG00010005969	ENSGALT00010014267	HECA	1	3	0.333333	13213	3137	2886
ENSGALG00010005970	ENSGALT00010014270	SHISA2	1	1	1	1140
ENSGALG00010005967	ENSGALT00010014273	GJD2	1	1	1	493
ENSGALG00010005964	ENSGALT00010014285	HSPA14	10	13	0.769231	93	73	845	737	99	527	462	412	1231	1444	390	1019	1441
ENSGALG00010005966	ENSGALT00010014286	PLXDC2	1	13	0.0769231	116778	14509	3745	36028	2903	8149	9632	911	14584	354	1328	10252	10845
ENSGALG00010005975	ENSGALT00010014288	ABRACL	1	2	0.5	2283	1007
ENSGALG00010005956	ENSGALT00010014297	TXNL4B	3	22	0.136364	2467	1964	8272	1652	3771	714	935	823	636	1353	722	383	518	794	1486	1867	820	387	319	210	1788	2131
ENSGALG00010005976	ENSGALT00010014298		1	3	0.333333	847	87	258
ENSGALG00010005978	ENSGALT00010014299	VPS16	7	23	0.304348	296	111	750	356	64	228	1091	182	361	173	240	94	377	208	71	88	353	137	269	165	148	214	242
ENSGALG00010005979	ENSGALT00010014303	SUV39H2	4	6	0.666667	660	961	1294	1521	1068	61
ENSGALG00010005981	ENSGALT00010014305	AREL1	11	19	0.578947	906	89	643	1663	947	81	719	1674	861	393	1708	360	850	138	192	84	178	894	180
ENSGALG00010005985	ENSGALT00010014316	DKK2	3	6	0.5	585	2257	37621	1218	522	324
ENSGALG00010005990	ENSGALT00010014318	SLC2A12	3	5	0.6	7754	338	15056	2141	796
ENSGALG00010005989	ENSGALT00010014321	FCF1	7	8	0.875	80	125	112	450	902	416	1191	120
ENSGALG00010005991	ENSGALT00010014327	FARP1	2	26	0.0769231	21094	95519	5019	1240	2156	3814	1174	2677	359	1690	753	2233	13500	1746	2144	7977	2783	1454	2103	2960	824	356	459	2425	254	620
ENSGALG00010005984	ENSGALT00010014336	IDH3B	2	13	0.153846	165	1636	575	365	485	407	420	496	95	92	442	1228	389
ENSGALG00010005997	ENSGALT00010014338		1	3	0.333333	26836	2692	15675
ENSGALG00010005998	ENSGALT00010014340	YLPM1	18	20	0.9	3577	948	1089	2979	3073	1841	1179	418	146	352	641	354	373	234	241	695	2964	5055	2367	361
ENSGALG00010006004	ENSGALT00010014355	DCLRE1C	14	14	1	88	769	878	585	277	289	161	765	569	570	419	822	1224	2208
ENSGALG00010005999	ENSGALT00010014358	PDE10A	1	21	0.047619	70737	31139	10144	1944	10140	1422	1426	1266	1842	2518	2103	664	1249	1876	2364	1438	3275	2366	2746	4319	4308
ENSGALG00010006001	ENSGALT00010014359	NOP56	8	11	0.727273	202	95	116	121	235	70	187	275	193	176	238
ENSGALG00010005988	ENSGALT00010014366	NUP58	13	15	0.866667	3472	1233	1325	1721	665	2824	448	459	1280	311	2457	2628	5925	2792	5872
ENSGALG00010006011	ENSGALT00010014374	GIMD1	2	2	1	1538	2217
ENSGALG00010006013	ENSGALT00010014385	TRMT10C	1	1	1	1462
ENSGALG00010006010	ENSGALT00010014387	IPO5	2	26	0.0769231	3419	6020	472	245	981	2599	86	2632	3265	1709	90	87	219	1448	766	94	349	962	407	691	1717	606	1538	936	2307	602
ENSGALG00010006016	ENSGALT00010014390	MTMR6	7	14	0.5	117	1931	1168	815	1017	1207	4981	1493	1259	505	646	76	1996	62
ENSGALG00010006015	ENSGALT00010014391	CDC123	10	12	0.833333	1781	2004	1248	2876	701	6214	1956	3088	3589	7307	1731	724
ENSGALG00010006019	ENSGALT00010014401	SLC10A2	1	5	0.2	3269	1122	2049	795	1088
ENSGALG00010006009	ENSGALT00010014403	MALRD1	37	41	0.902439	5975	4572	2848	3551	78	2506	4527	3555	5005	2592	3327	3895	4963	973	8683	151	847	1596	7419	1986	2194	15270	3435	1047	3407	1875	15512	2387	21643	9841	4462	2520	6399	12766	5206	2241	29406	89	8759	1624	319
ENSGALG00010006024	ENSGALT00010014404	AMER2	1	1	1	174
ENSGALG00010006026	ENSGALT00010014407		2	2	1	281	1254
ENSGALG00010006022	ENSGALT00010014408	SPATA5	14	15	0.933333	783	661	2650	1094	2102	662	858	1280	12406	6796	10515	375	11878	94468	16684
ENSGALG00010006025	ENSGALT00010014410	TNFAIP3	2	8	0.25	2314	4097	222	192	705	1471	1200	759
ENSGALG00010006028	ENSGALT00010014421	ARL5B	1	5	0.2	6879	1272	2834	1636	1087
ENSGALG00010006029	ENSGALT00010014422	HSDL2	7	11	0.636364	2055	1518	412	128	980	920	2111	482	1313	567	424
ENSGALG00010006021	ENSGALT00010014432		5	31	0.16129	3713	2053	1838	2101	6450	2990	1953	1818	940	308	472	757	1216	1007	268	410	525	383	397	75	235	259	99	275	133	663	385	569	288	85	103
ENSGALG00010006031	ENSGALT00010014434	ERCC5	12	15	0.8	488	991	501	91	1151	869	906	321	451	338	1376	1485	1078	798	1339
ENSGALG00010006032	ENSGALT00010014437	MEIG1	5	5	1	1353	1526	1566	1912	3090
ENSGALG00010006034	ENSGALT00010014438		1	3	0.333333	820	87	258
ENSGALG00010006033	ENSGALT00010014442	NSUN6	1	11	0.0909091	3151	723	1692	1152	1019	255	1265	1839	1688	1763	2873
ENSGALG00010006035	ENSGALT00010014446	ADH1C	8	8	1	1069	974	1221	107	672	487	1390	1536
ENSGALG00010006037	ENSGALT00010014449		2	4	0.5	1679	12173	4206	927
ENSGALG00010006038	ENSGALT00010014451		1	3	0.333333	579	86	262
ENSGALG00010006039	ENSGALT00010014457	PCNP	1	5	0.2	3969	2070	483	975	350
ENSGALG00010006043	ENSGALT00010014463		8	10	0.8	742	1114	654	1142	512	460	428	1314	725	500
ENSGALG00010006044	ENSGALT00010014467		1	3	0.333333	704	87	258
ENSGALG00010006046	ENSGALT00010014468		9	10	0.9	742	823	653	1131	513	459	467	1314	1416	507
ENSGALG00010006047	ENSGALT00010014470	ZBTB11	4	10	0.4	2178	622	1103	3821	434	834	388	298	473	958
ENSGALG00010006041	ENSGALT00010014472	QKI	3	7	0.428571	34963	19751	39144	31702	2279	2667	4620
ENSGALG00010006049	ENSGALT00010014473	AIMP1	1	6	0.166667	7856	717	2631	1430	1654	5322
ENSGALG00010006054	ENSGALT00010014481		2	9	0.222222	923	1610	785	369	721	428	853	630	176
ENSGALG00010006055	ENSGALT00010014482		1	4	0.25	936	71	87	530
ENSGALG00010006053	ENSGALT00010014487	TMEM243	1	3	0.333333	3618	684	1913
ENSGALG00010006058	ENSGALT00010014490		5	10	0.5	431	146	390	115	450	325	239	149	448	301
ENSGALG00010006059	ENSGALT00010014491	BIVM	7	10	0.7	405	1370	878	90	1789	1625	3218	878	1693	1084
ENSGALG00010006060	ENSGALT00010014495		1	2	0.5	167	96
ENSGALG00010006061	ENSGALT00010014497	RPL24	1	4	0.25	1756	825	395	497
ENSGALG00010006063	ENSGALT00010014499	KDELC1	1	9	0.111111	2688	438	731	1590	1656	582	433	542	212
ENSGALG00010006062	ENSGALT00010014500		1	1	1	335
ENSGALG00010006065	ENSGALT00010014503	WDR54	7	10	0.7	644	176	393	277	1	2	1409	144	104	403
ENSGALG00010006064	ENSGALT00010014506	DMTF1	1	16	0.0625	5267	513	861	741	2912	1215	797	1146	925	1669	1474	2553	666	656	2648	802
ENSGALG00010006052	ENSGALT00010014507	RALGAPA1	38	39	0.974359	11791	455	1049	622	1181	1120	214	5111	389	1942	500	999	1115	599	2200	8500	1907	2245	842	3199	1221	129	108	1168	923	707	1477	1068	954	2052	518	6304	1494	497	739	7799	1311	20699	8181
ENSGALG00010006066	ENSGALT00010014508	ARHGAP18	1	15	0.0666667	22629	2029	2437	6449	2177	1693	748	2772	2702	895	792	5546	1754	2464	115
ENSGALG00010006067	ENSGALT00010014510		4	4	1	717	87	257	959
ENSGALG00010006070	ENSGALT00010014518	TMEM242	3	3	1	1282	3323	13916
ENSGALG00010006068	ENSGALT00010014519	PACRG	5	5	1	1016	40509	57684	9218	82805
ENSGALG00010006069	ENSGALT00010014520	TTR	3	4	0.75	1332	786	4000	2204
ENSGALG00010006072	ENSGALT00010014522		2	8	0.25	75	1228	572	126	163	149	75	196
ENSGALG00010006071	ENSGALT00010014523	TEX30	5	5	1	1413	1521	1476	729	4959
ENSGALG00010006073	ENSGALT00010014525	CEP97	1	10	0.1	1972	1566	434	392	940	628	883	151	1480	743
ENSGALG00010006075	ENSGALT00010014526	SOX21	NA	0	NA
ENSGALG00010006074	ENSGALT00010014527		1	3	0.333333	820	87	258
ENSGALG00010006077	ENSGALT00010014530	TBCK	3	25	0.12	5498	2164	16949	1540	595	1243	1280	937	650	994	1464	1476	352	758	1301	843	545	1393	4126	5670	1178	10452	13339	3566	11138
ENSGALG00010006076	ENSGALT00010014534	PODXL	1	8	0.125	25540	1183	937	4575	362	117	1066	1248
ENSGALG00010006079	ENSGALT00010014537		NA	0	NA
ENSGALG00010006078	ENSGALT00010014542	SPATA13	1	12	0.0833333	30120	12341	3176	10232	430	1048	2365	654	2698	549	1901	1176
ENSGALG00010006080	ENSGALT00010014544		1	13	0.0769231	668	84	158	464	80	68	128	523	81	70	114	279	84
ENSGALG00010006082	ENSGALT00010014550		1	1	1	456
ENSGALG00010006081	ENSGALT00010014551	ZDHHC14	2	9	0.222222	502	56635	12903	13717	3832	5020	1574	3248	8672
ENSGALG00010006084	ENSGALT00010014554	TMEM68	2	5	0.4	2397	5169	2077	1793	1681
ENSGALG00010006086	ENSGALT00010014557		NA	0	NA
ENSGALG00010006083	ENSGALT00010014566	CACNB2	2	13	0.153846	10516	143109	38130	3095	1677	3833	2773	320	1597	8841	805	1265	4700
ENSGALG00010006085	ENSGALT00010014567	DLST	1	15	0.0666667	3488	1018	111	888	328	385	685	439	260	687	1843	557	836	542	495
ENSGALG00010006091	ENSGALT00010014570	RTKN	2	12	0.166667	223	2748	68	1115	74	1166	788	179	673	74	134	377
ENSGALG00010006096	ENSGALT00010014578	EDIL3	1	10	0.1	78017	34770	26458	27524	28479	17071	1078	5994	36721	14743
ENSGALG00010006101	ENSGALT00010014584		2	3	0.666667	92	608	85
ENSGALG00010006102	ENSGALT00010014585		2	3	0.666667	240	2212	1994
ENSGALG00010006104	ENSGALT00010014591	SLC39A12	11	11	1	1124	3890	2486	1961	4192	2599	1218	3710	3502	1629	5023
ENSGALG00010006103	ENSGALT00010014592	NXPE3	1	4	0.25	8906	885	3689	1395
ENSGALG00010006100	ENSGALT00010014594	RPS6KL1	9	12	0.75	130	89	93	84	503	240	41	36	674	142	277	117
ENSGALG00010006106	ENSGALT00010014595	SHOC1	20	25	0.8	3737	610	1789	2916	1846	719	1242	3286	837	680	1836	2594	2430	1429	1567	4388	469	536	516	4875	1018	1328	1545	215	2310
ENSGALG00010006107	ENSGALT00010014597	PGF	4	6	0.666667	114	458	1186	1209	85	736
ENSGALG00010006111	ENSGALT00010014600	WBP1	1	3	0.333333	208	65	120
ENSGALG00010006110	ENSGALT00010014602		1	2	0.5	561	42
ENSGALG00010006113	ENSGALT00010014607	EIF2B2	7	7	1	653	559	700	274	595	676	924
ENSGALG00010006108	ENSGALT00010014610	MKLN1	1	17	0.0588235	15654	7593	1378	5848	3840	7841	1166	7137	14726	1727	2134	9050	1059	4698	1709	8297	1770
ENSGALG00010006118	ENSGALT00010014612	NPNT	2	13	0.153846	1124	7269	6565	1824	4751	803	4346	971	1853	5762	371	3254	2176
ENSGALG00010006120	ENSGALT00010014613	MOGS	2	3	0.666667	76	137	75
ENSGALG00010006121	ENSGALT00010014617	ATP6AP1L	2	7	0.285714	5734	5755	802	1599	3655	1257	1374
ENSGALG00010006123	ENSGALT00010014626	MLH3	2	12	0.166667	337	3149	651	996	1680	629	1007	2036	1262	190	743	610
ENSGALG00010006119	ENSGALT00010014628		7	12	0.583333	840	669	753	3591	687	3617	3967	1030	154	373	803	771
ENSGALG00010006128	ENSGALT00010014630	ACYP1	1	1	1	156
ENSGALG00010006126	ENSGALT00010014632		11	29	0.37931	1685	851	1985	804	2195	900	518	382	1090	420	3159	299	254	582	1358	103	1003	428	687	715	816	1808	657	1232	1870	1196	248	1182	338
ENSGALG00010006131	ENSGALT00010014634		10	10	1	120	79	82	227	93	61	470	63	291	507
ENSGALG00010006135	ENSGALT00010014637	ZC2HC1C	1	2	0.5	838	768
ENSGALG00010006136	ENSGALT00010014638		NA	0	NA
ENSGALG00010006134	ENSGALT00010014640	K123	1	2	0.5	2462	687
ENSGALG00010006132	ENSGALT00010014643	MIPEP	16	18	0.888889	2954	1290	1195	1080	409	2971	476	641	469	14365	932	457	2870	6561	4585	17329	773	6579
ENSGALG00010006139	ENSGALT00010014647	GAREM1	2	5	0.4	8258	55758	9606	5373	2979
ENSGALG00010006146	ENSGALT00010014658	CCDC142	8	8	1	95	74	95	80	125	81	73	393
ENSGALG00010006151	ENSGALT00010014662		2	10	0.2	8598	10666	2044	97	3685	1265	4929	1447	490	2048
ENSGALG00010006147	ENSGALT00010014663		1	28	0.0357143	2187	662	1004	875	907	1199	1129	799	853	1233	904	572	1188	97	603	855	352	952	1376	674	1492	2	1792	967	1178	624	1722	531
ENSGALG00010006156	ENSGALT00010014669	NFKBIZ	11	11	1	198	899	121	114	437	324	339	571	446	103	959
ENSGALG00010006155	ENSGALT00010014670	TNFRSF19	5	9	0.555556	11451	706	10888	1978	20195	956	773	1625	2780
ENSGALG00010006157	ENSGALT00010014673	SNX9	4	17	0.235294	1007	1304	1173	11626	764	1026	910	329	2493	3046	1963	2663	5384	1327	591	1367	2721
ENSGALG00010006163	ENSGALT00010014686		4	4	1	73	116	79	121
ENSGALG00010006172	ENSGALT00010014697	TTC31	5	13	0.384615	294	196	151	122	519	202	70	84	67	120	147	243	76
ENSGALG00010006173	ENSGALT00010014701	TBPL1	6	6	1	2016	542	1111	1606	86	2158
ENSGALG00010006177	ENSGALT00010014703	NEK9	2	22	0.0909091	444	2853	840	1851	2623	845	544	969	1034	834	758	406	871	365	550	387	220	576	237	713	385	560
ENSGALG00010006178	ENSGALT00010014704	RPS23	1	2	0.5	638	405
ENSGALG00010006176	ENSGALT00010014707	MMR1L3	28	29	0.965517	1052	895	1384	893	697	785	754	644	325	296	1015	292	1018	1138	1170	120	875	712	1146	1020	593	1163	1317	847	1196	379	489	2024	1136
ENSGALG00010006180	ENSGALT00010014718	CD200L	5	5	1	1455	1224	116	201	2926
ENSGALG00010006175	ENSGALT00010014719	IL2RA	4	4	1	2283	214	588	2733
ENSGALG00010006184	ENSGALT00010014723	LBX2	1	1	1	2331
ENSGALG00010006187	ENSGALT00010014732	TCF21	1	1	1	187
ENSGALG00010006186	ENSGALT00010014734	CHIR-AB1	4	4	1	218	320	154	572
ENSGALG00010006188	ENSGALT00010014741	TMED10	2	5	0.4	3865	4006	3717	488	70
ENSGALG00010006183	ENSGALT00010014742	PRKN	8	12	0.666667	72291	50789	92058	22440	69469	22325	80934	146733	11853	92763	11562	4909
ENSGALG00010006193	ENSGALT00010014749	RBM17	6	11	0.545455	1845	1359	524	1059	890	2218	1529	679	395	496	133
ENSGALG00010006197	ENSGALT00010014753		1	2	0.5	2629	1974
ENSGALG00010006198	ENSGALT00010014755		5	5	1	73	109	320	154	572
ENSGALG00010006201	ENSGALT00010014763	SSTR1	1	1	1	115
ENSGALG00010006202	ENSGALT00010014764	SACS	2	9	0.222222	2907	23490	4600	1620	3210	585	1160	1494	3445
ENSGALG00010006203	ENSGALT00010014773	MMR1L4	22	29	0.758621	1505	1513	619	316	911	842	188	897	821	763	384	397	742	692	473	91	853	1878	319	682	103	2237	493	1575	127	299	243	1243	397
ENSGALG00010006205	ENSGALT00010014775	CGGBP1	2	2	1	260	1467
ENSGALG00010006207	ENSGALT00010014777		1	4	0.25	193	68	70	90
ENSGALG00010006208	ENSGALT00010014784		1	4	0.25	448	39	133	43
ENSGALG00010006200	ENSGALT00010014785	GSTCD	6	12	0.5	745	3600	1784	5536	677	35130	210	1321	5007	1857	2915	4429
ENSGALG00010006212	ENSGALT00010014790	FOS	1	3	0.333333	439	128	107
ENSGALG00010006219	ENSGALT00010014795	CLEC14A	1	1	1	9150
ENSGALG00010006220	ENSGALT00010014806	SGCG	1	8	0.125	21363	15152	3828	3245	11745	7252	16566	646
ENSGALG00010006223	ENSGALT00010014809	ATG10	2	6	0.333333	1148	48140	7329	18608	265	394
ENSGALG00010006228	ENSGALT00010014815		5	5	1	73	117	79	121	60757
ENSGALG00010006227	ENSGALT00010014818	AGPAT4	2	8	0.25	13333	21772	7608	2409	6665	1412	5503	6330
ENSGALG00010006229	ENSGALT00010014819	INTS12	1	6	0.166667	5846	1810	461	3330	1284	1534
ENSGALG00010006232	ENSGALT00010014830	ZNF654	1	8	0.125	8987	7715	2562	4174	767	4710	1331	433
ENSGALG00010006231	ENSGALT00010014834	VSX2	3	4	0.75	1078	2173	12839	651
ENSGALG00010006236	ENSGALT00010014835	C1H3ORF38	2	2	1	1531	3786
ENSGALG00010006237	ENSGALT00010014840		6	6	1	73	117	80	117	97	358
ENSGALG00010006242	ENSGALT00010014850		1	1	1	117
ENSGALG00010006241	ENSGALT00010014854	MRC1	3	28	0.107143	4375	1154	4382	2026	1912	4374	3430	1010	1052	2653	456	1164	919	1121	119	1184	608	480	716	1871	1363	986	1205	989	1929	343	2539	288
ENSGALG00010006243	ENSGALT00010014857	ARHGEF38	1	13	0.0769231	9185	2529	4310	2968	3823	516	1673	1061	2180	1571	1144	149	796
ENSGALG00010006244	ENSGALT00010014861	EPHA3	3	16	0.1875	16984	53740	73862	519	17027	6340	2365	454	4274	6511	4895	2314	8742	1959	12704	1687
ENSGALG00010006239	ENSGALT00010014868	EYA4	2	19	0.105263	20852	60201	20511	1126	5307	6320	1916	139	874	343	7984	1363	8444	7859	105	2004	1759	1801	1789
ENSGALG00010006246	ENSGALT00010014875	SUPT20H	5	22	0.227273	3365	1577	1026	96	6613	584	500	108	932	724	84	835	916	1635	1887	2237	1282	1815	1026	2319	3205	1434
ENSGALG00010006245	ENSGALT00010014876	PFKFB3	1	17	0.0588235	11821	6794	4791	279	637	308	293	1180	805	670	338	889	199	158	1548	4237	2334
ENSGALG00010006249	ENSGALT00010014880	C9orf72	6	10	0.6	709	2924	831	605	1140	3111	674	469	616	82
ENSGALG00010006251	ENSGALT00010014886	SEMA3E	1	16	0.0625	62294	6623	5237	18842	9229	2061	2512	297	1186	5130	2632	612	3158	5681	490	2196
ENSGALG00010006252	ENSGALT00010014887	COX7C	1	2	0.5	1139	985
ENSGALG00010006254	ENSGALT00010014891	PROS1	7	14	0.5	4331	1115	323	3688	158	2117	5102	2787	2019	1364	1044	1560	658	2141
ENSGALG00010006257	ENSGALT00010014904		1	1	1	1185
ENSGALG00010006259	ENSGALT00010014913	PPA2	5	13	0.384615	4656	7840	6114	1529	7876	2393	2367	1283	7269	1819	1441	4949	1018
ENSGALG00010006261	ENSGALT00010014914	PCLO	3	25	0.12	5661	11435	124030	7261	377	26435	5214	7273	16085	33475	532	1877	5169	1377	1713	2097	3768	2345	1223	1199	10592	3061	32952	581	4206
ENSGALG00010006263	ENSGALT00010014922	EXOSC8	9	10	0.9	280	1248	1157	600	1004	83	250	758	2091	406
ENSGALG00010006260	ENSGALT00010014925	MAP3K4	1	26	0.0384615	19287	8756	4002	3923	1825	401	411	102	1648	1789	723	950	1766	2421	1835	840	3467	1497	999	650	1679	1316	6190	542	191	776
ENSGALG00010006265	ENSGALT00010014930		1	3	0.333333	829	87	258
ENSGALG00010006267	ENSGALT00010014934		2	3	0.666667	53	294	159
ENSGALG00010006269	ENSGALT00010014940		13	18	0.722222	1471	1082	611	648	565	133	1202	879	843	1670	979	672	1982	1000	943	1811	863	1082
ENSGALG00010006270	ENSGALT00010014943	STAM	1	12	0.0833333	2553	82	585	492	256	309	858	1571	1634	333	1760	753
ENSGALG00010006271	ENSGALT00010014945		4	9	0.444444	3575	2738	94	3951	101	1561	164	203	205
ENSGALG00010006273	ENSGALT00010014953	ARL13B	5	11	0.454545	79	4115	1584	3938	23936	3037	1422	796	759	447	5462
ENSGALG00010006266	ENSGALT00010014957	CENPW	2	3	0.666667	3597	56808	431
ENSGALG00010006277	ENSGALT00010014966	GNG10	2	3	0.666667	469	2470	1770
ENSGALG00010006279	ENSGALT00010014968	HACD1	1	7	0.142857	3298	1065	79	2535	2310	1463	31
ENSGALG00010006280	ENSGALT00010014976	VRTN	2	2	1	447	2467
ENSGALG00010006283	ENSGALT00010014985	DNAJC25	3	3	1	1193	1761	2473
ENSGALG00010006281	ENSGALT00010014993	TRMT11	12	12	1	1753	746	1374	91	1610	662	3809	1929	1536	699	3892	6782
ENSGALG00010006285	ENSGALT00010014994	FZD8	NA	0	NA
ENSGALG00010006287	ENSGALT00010014999	ECPAS	1	48	0.0208333	8490	3039	2325	837	2123	532	2125	251	134	283	1144	548	105	938	1284	1771	732	485	1790	1554	392	497	1423	675	1001	713	964	104	1720	873	769	960	1008	1183	874	1777	105	761	101	224	947	554	552	597	390	148	592	381
ENSGALG00010006289	ENSGALT00010015000	SKIDA1	NA	0	NA
ENSGALG00010006291	ENSGALT00010015007		1	13	0.0769231	1367	857	310	521	864	194	138	419	504	622	736	258	87
ENSGALG00010006288	ENSGALT00010015008	ARF5	1	4	0.25	4048	1001	209	1229
ENSGALG00010006293	ENSGALT00010015019	SLC22A3	1	10	0.1	8260	1913	2227	641	3727	135	2911	202	858	742
ENSGALG00010006300	ENSGALT00010015031	GCC1	2	2	1	114	1266
ENSGALG00010006301	ENSGALT00010015038		1	1	1	1831
ENSGALG00010006311	ENSGALT00010015055	ABCD4	6	17	0.352941	85	102	197	2417	363	2951	680	884	169	270	287	133	829	274	342	823	154
ENSGALG00010006310	ENSGALT00010015072	ALG5	8	9	0.888889	751	1223	540	1034	1618	2371	1941	6476	676
ENSGALG00010006318	ENSGALT00010015074		11	11	1	827	3444	915	280	526	163	1534	691	889	485	4213
ENSGALG00010006328	ENSGALT00010015089	SYNDIG1L	1	3	0.333333	5849	1167	1594
ENSGALG00010006323	ENSGALT00010015110	ANAPC10	6	7	0.857143	139	1220	994	749	29167	71291	24221
ENSGALG00010006330	ENSGALT00010015113	STX19	1	2	0.5	12768	1019
ENSGALG00010006336	ENSGALT00010015116	ALDH8A1	1	7	0.142857	4260	161	1375	576	793	1275	747
ENSGALG00010006339	ENSGALT00010015122		1	10	0.1	2445	1077	1849	941	443	109	801	998	1107	479
ENSGALG00010006327	ENSGALT00010015123	DENND6B	6	20	0.3	171	243	92	1173	1106	1867	570	248	801	517	377	97	557	643	442	963	371	1337	858	252
ENSGALG00010006341	ENSGALT00010015129	HHIP	4	12	0.333333	6637	6716	801	35259	442	1025	886	1991	654	543	10468	1564
ENSGALG00010006331	ENSGALT00010015131	SMAD9	2	7	0.285714	4630	6180	2731	1414	4365	4757	1483
ENSGALG00010006342	ENSGALT00010015132	RFXAP	1	2	0.5	2229	1983
ENSGALG00010006344	ENSGALT00010015133	HINT3	4	4	1	853	1107	1038	1535
ENSGALG00010006343	ENSGALT00010015134	SEC23A	20	20	1	871	3271	732	298	1081	90	886	341	816	925	1128	2636	1266	1043	664	562	1422	915	609	3644
ENSGALG00010006346	ENSGALT00010015137	NSUN3	5	6	0.833333	1096	1498	1529	855	11956	357
ENSGALG00010006347	ENSGALT00010015143	PPP6R2	2	25	0.08	334	16934	12310	3956	1172	5766	382	3048	1024	1298	244	1044	984	129	305	1160	1708	985	648	728	412	2150	2959	3163	1218
ENSGALG00010006345	ENSGALT00010015157	SMC2	10	24	0.416667	714	914	660	932	140	182	473	748	618	3402	517	741	186	280	533	3122	842	272	292	548	747	908	1314	836
ENSGALG00010006355	ENSGALT00010015176	PTGR1	1	8	0.125	1737	680	1211	809	282	245	1129	559
ENSGALG00010006353	ENSGALT00010015178	ABCE1	1	17	0.0588235	4227	521	731	372	1562	154	1028	789	316	186	448	83	164	82	88	1006	238
ENSGALG00010006352	ENSGALT00010015181	GEMIN2	2	8	0.25	1121	1377	164	604	720	700	216	337
ENSGALG00010006361	ENSGALT00010015190	SERTM1	2	2	1	102	7354
ENSGALG00010006359	ENSGALT00010015192	SGK1	2	12	0.166667	116	628	403	463	108	282	69	96	292	113	112	460
ENSGALG00010006364	ENSGALT00010015195		1	3	0.333333	829	87	258
ENSGALG00010006365	ENSGALT00010015201	TAAR2	NA	0	NA
ENSGALG00010006363	ENSGALT00010015202	TRAPPC6A	5	5	1	85	1045	615	446	1275
ENSGALG00010006366	ENSGALT00010015204	CCNA1	5	8	0.625	72	736	220	627	786	781	598	337
ENSGALG00010006368	ENSGALT00010015211	MSH5	NA	0	NA
ENSGALG00010006370	ENSGALT00010015213		2	6	0.333333	415	568	146	116	239	271
ENSGALG00010006374	ENSGALT00010015219	OLIG3	NA	0	NA
ENSGALG00010006372	ENSGALT00010015220	SBF1	1	42	0.0238095	23869	4856	129	2494	2217	807	469	1394	1010	351	614	942	540	593	390	109	641	183	266	177	93	702	495	483	1871	260	641	88	766	289	442	296	881	897	84	101	342	545	94	105	87	100
ENSGALG00010006378	ENSGALT00010015226	CAAP1	5	5	1	436	1536	887	4856	8257
ENSGALG00010006381	ENSGALT00010015235	SPART	1	8	0.125	5161	1048	973	1663	798	509	79	2272
ENSGALG00010006382	ENSGALT00010015239	PNN	5	8	0.625	194	808	1468	80	2030	1532	87	1023
ENSGALG00010006387	ENSGALT00010015250	OTUD4	1	23	0.0434783	2976	1407	2938	1608	2588	473	785	1459	380	228	1104	1057	99	1078	1015	1860	547	451	1063	75	763	1440	1057
ENSGALG00010006351	ENSGALT00010015254	IGF2R	1	47	0.0212766	7568	5177	1592	398	1154	1312	1425	177	815	353	296	353	867	406	853	603	303	712	812	1197	640	141	529	604	1639	48	398	715	807	198	675	381	955	1644	866	1044	441	382	417	822	873	831	1067	685	966	939	398
ENSGALG00010006404	ENSGALT00010015276	SMAD1	1	5	0.2	12608	2541	3859	2029	1655
ENSGALG00010006408	ENSGALT00010015277		4	7	0.571429	4397	503	79	11870	129	4286	3166
ENSGALG00010006410	ENSGALT00010015279	ADM2	1	2	0.5	1810	187
ENSGALG00010006411	ENSGALT00010015315	RGS17	1	4	0.25	39173	20874	3651	2592
ENSGALG00010006434	ENSGALT00010015317	MMAA	7	7	1	469	1094	1111	528	556	1404	2378
ENSGALG00010006421	ENSGALT00010015331	LMF2	2	13	0.153846	577	1536	151	136	83	236	92	319	414	261	98	133	95
ENSGALG00010006448	ENSGALT00010015336	MAS1	1	1	1	1374
ENSGALG00010006446	ENSGALT00010015347	LSAMP	1	7	0.142857	109787	52791	75355	4319	934	18798	137
ENSGALG00010006454	ENSGALT00010015355	SOD2	2	4	0.5	502	2734	1135	1322
ENSGALG00010006457	ENSGALT00010015362	NCAPH2	3	19	0.157895	693	441	1764	918	112	373	350	236	82	404	108	99	567	72	75	192	125	72	86
ENSGALG00010006463	ENSGALT00010015373	SCO2	1	1	1	24
ENSGALG00010006465	ENSGALT00010015384	PLAA	6	14	0.428571	373	1205	1761	107	296	1931	486	554	877	1930	1461	1248	992	1312
ENSGALG00010006472	ENSGALT00010015417	DCLK1	3	16	0.1875	3111	10280	105142	39998	8917	16999	1326	4664	759	6050	4179	979	625	1902	7157	14926
ENSGALG00010006486	ENSGALT00010015432	FGFR1OP	6	11	0.545455	4025	1674	657	1354	726	4297	2173	540	424	542	388
ENSGALG00010006480	ENSGALT00010015449	IFT74	8	19	0.421053	70	1403	528	786	166	493	762	7947	929	922	643	1108	2870	795	928	3904	589	2327	2270
ENSGALG00010006492	ENSGALT00010015453	GAP43	2	3	0.666667	61	28611	23672
ENSGALG00010006499	ENSGALT00010015457	CCR6	2	4	0.5	1779	3220	2297	90
ENSGALG00010006496	ENSGALT00010015461	UBE2H	2	6	0.333333	58	23002	952	7542	294	2655
ENSGALG00010006503	ENSGALT00010015464	LRRC19	1	4	0.25	2718	1255	183	264
ENSGALG00010006478	ENSGALT00010015468		13	28	0.464286	1366	1001	330	1348	139	2441	1454	103	132	734	179	414	2585	560	740	205	1216	1589	1138	318	819	649	349	1852	644	1063	380	808
ENSGALG00010006506	ENSGALT00010015485	ZNF827	1	12	0.0833333	28623	5261	10377	11882	12605	686	4224	19985	1538	1454	3252	2801
ENSGALG00010006515	ENSGALT00010015488	FBXO33	1	3	0.333333	5830	4673	3785
ENSGALG00010006517	ENSGALT00010015491	ZBTB20	2	2	1	2152	3950
ENSGALG00010006520	ENSGALT00010015501		3	3	1	106	147	1544
ENSGALG00010006524	ENSGALT00010015502	TAB2	3	6	0.5	3046	1911	7875	626	1258	1593
ENSGALG00010006516	ENSGALT00010015503	NBEA	1	58	0.0172414	77692	5961	250	2135	5899	8485	2779	6352	760	10655	2304	544	8425	764	109	1217	2906	3580	232	341	199	3819	1521	8193	2330	1037	1512	1552	1373	12227	11268	3824	3517	19074	10613	12315	3329	39289	20866	13904	48631	605	6065	8930	9562	7614	10039	11770	19377	321	1561	1723	2840	786	10635	3706	760	1868
ENSGALG00010006526	ENSGALT00010015506	LSM6	2	3	0.666667	267	2674	1252
ENSGALG00010006521	ENSGALT00010015519	ZNF410	2	9	0.222222	1427	7600	317	301	550	334	2399	1097	500
ENSGALG00010006528	ENSGALT00010015520	ZC3HC1	1	9	0.111111	1657	180	768	591	1102	692	869	335	771
ENSGALG00010006530	ENSGALT00010015528	REELD1	6	6	1	1032	1831	113	537	689	2392
ENSGALG00010006531	ENSGALT00010015529	FAM161B	3	7	0.428571	129	1194	1589	391	268	488	248
ENSGALG00010006532	ENSGALT00010015533	KLHDC10	1	9	0.111111	6072	1217	533	130	585	639	817	590	987
ENSGALG00010006536	ENSGALT00010015543		1	19	0.0526316	726	80	82	94	159	100	118	78	92	81	103	84	99	210	81	592	263	273	277
ENSGALG00010006538	ENSGALT00010015548	TEK	1	22	0.0454545	12707	4324	1762	1074	938	759	1851	771	402	818	483	788	478	1159	953	359	369	667	539	550	247	111
ENSGALG00010006542	ENSGALT00010015561	RFC3	3	8	0.375	1024	819	3766	1468	710	109	1189	1797
ENSGALG00010006537	ENSGALT00010015563	DRD3	2	6	0.333333	2418	5753	1169	480	827	359
ENSGALG00010006544	ENSGALT00010015569	MOB3B	3	4	0.75	20013	14807	30549	14355
ENSGALG00010006548	ENSGALT00010015585	TMEM209	12	14	0.857143	590	672	104	238	776	199	677	652	1251	643	424	1335	377	564
ENSGALG00010006549	ENSGALT00010015588	ZDHHC23	4	4	1	403	130	253	811
ENSGALG00010006546	ENSGALT00010015592	SMOC2	1	12	0.0833333	42548	12106	1114	6430	3890	1231	26913	4855	29053	910	643	2797
ENSGALG00010006552	ENSGALT00010015595	CPA2	1	11	0.0909091	2357	2071	725	169	608	154	195	339	132	439	180
ENSGALG00010006553	ENSGALT00010015596		3	3	1	35	41	481
ENSGALG00010006557	ENSGALT00010015624	COQ6	11	16	0.6875	314	750	495	443	367	89	285	707	1068	420	21832	760	975	371	284	411
ENSGALG00010006563	ENSGALT00010015629		1	1	1	748
ENSGALG00010006566	ENSGALT00010015640	CPA5	2	10	0.2	582	691	156	153	207	483	120	112	375	91
ENSGALG00010006568	ENSGALT00010015645	ENTPD5	1	14	0.0714286	3762	1157	1494	386	1204	887	2227	1459	462	853	325	808	188	1248
ENSGALG00010006564	ENSGALT00010015647	SLC10A7	5	11	0.454545	2745	4937	4426	41098	46346	13366	10053	2997	1519	16013	3325
ENSGALG00010006570	ENSGALT00010015656	SULT6B1L	6	6	1	1626	444	705	423	377	9213
ENSGALG00010006572	ENSGALT00010015663	POU4F2	2	2	1	42	380
ENSGALG00010006574	ENSGALT00010015669	CPA1	2	10	0.2	287	497	81	377	84	112	226	428	222	116
ENSGALG00010006575	ENSGALT00010015670	SSBP2	4	16	0.25	37770	7422	1998	65417	16827	3178	283	3819	6185	1665	4106	2984	1222	3003	5791	2182
ENSGALG00010006576	ENSGALT00010015675	CCDC191	17	17	1	242	527	2021	514	507	814	2082	739	1345	505	1554	1083	1117	1138	373	1497	3565
ENSGALG00010006580	ENSGALT00010015689	ALDH6A1	12	12	1	138	2572	696	580	542	457	239	646	1350	209	318	7706
ENSGALG00010006581	ENSGALT00010015690	CEP41	3	10	0.3	394	863	2574	367	465	185	287	839	180	398
ENSGALG00010006585	ENSGALT00010015705	TTC29	1	11	0.0909091	66721	1913	4204	14964	10075	16979	1297	16828	5280	2718	44697
ENSGALG00010006588	ENSGALT00010015719	ACOT12	2	14	0.142857	3044	4602	977	1824	1819	4470	695	2021	407	1408	3687	1430	1104	1625
ENSGALG00010006592	ENSGALT00010015745	STARD13	5	17	0.294118	17795	29995	3998	47756	129570	2019	10545	5493	1419	2057	5260	2070	928	767	1920	4500	370
ENSGALG00010006598	ENSGALT00010015752		1	1	1	45570
ENSGALG00010006600	ENSGALT00010015757		1	3	0.333333	820	87	258
ENSGALG00010006603	ENSGALT00010015762	MEST	5	11	0.454545	705	109	86	355	746	154	88	201	196	238	386
ENSGALG00010006602	ENSGALT00010015763	EDNRA	2	8	0.25	2457	9771	6538	3750	1947	381	1680	87
ENSGALG00010006606	ENSGALT00010015767	SULT	5	5	1	1279	667	538	1107	1542
ENSGALG00010006608	ENSGALT00010015785	KL	2	5	0.4	1416	29460	4276	2852	3466
ENSGALG00010006558	ENSGALT00010015799	USP10	1	13	0.0769231	5749	2525	4020	4411	737	435	1385	707	1005	3924	3528	1018	2383
ENSGALG00010006614	ENSGALT00010015806	TMEM184C	3	9	0.333333	80	448	2373	729	931	1170	774	505	465
ENSGALG00010006615	ENSGALT00010015815	GRAMD1C	2	17	0.117647	1261	16167	5360	1185	1134	5194	1169	3405	5601	823	1105	1702	698	1523	520	788	1499
ENSGALG00010006621	ENSGALT00010015827	DACT2	1	3	0.333333	5305	1415	3458
ENSGALG00010006616	ENSGALT00010015830	COPG2	4	23	0.173913	1884	557	817	2038	381	415	720	837	606	608	618	817	400	421	430	923	853	109	214	783	536	320	658
ENSGALG00010006623	ENSGALT00010015834		2	2	1	265	1916
ENSGALG00010006624	ENSGALT00010015837		1	3	0.333333	4376	2483	338
ENSGALG00010006619	ENSGALT00010015840	LIN52	5	5	1	87	102	341	653	37297
ENSGALG00010006625	ENSGALT00010015841		1	2	0.5	699	49
ENSGALG00010006627	ENSGALT00010015850	SF3B5	NA	0	NA
ENSGALG00010006635	ENSGALT00010015864		NA	0	NA
ENSGALG00010006634	ENSGALT00010015868	PRMT9	10	14	0.714286	534	1134	514	482	1271	668	1783	467	2208	2485	1279	703	463	176
ENSGALG00010006633	ENSGALT00010015878	FBXO18	1	20	0.05	2088	720	915	1541	215	1063	1461	1216	1002	684	131	1374	1092	212	355	1312	2071	1482	713	913
ENSGALG00010006641	ENSGALT00010015884	PLA2G10L	3	4	0.75	1543	3757	5098	2218
ENSGALG00010006649	ENSGALT00010015896	GPR15	NA	0	NA
ENSGALG00010006651	ENSGALT00010015901		2	2	1	23292	25607
ENSGALG00010006653	ENSGALT00010015918	CFL2	1	3	0.333333	3848	87	91
ENSGALG00010006664	ENSGALT00010015925		NA	0	NA
ENSGALG00010006657	ENSGALT00010015934	PDS5B	1	34	0.0294118	22001	2558	4503	89	679	6602	1753	7796	1736	2055	945	1557	1530	4490	1361	77	1682	1008	627	929	1134	4507	5611	3070	2638	376	1273	307	1975	1904	3001	93	2418	595
ENSGALG00010006670	ENSGALT00010015956	ANKRD16	2	7	0.285714	207	3334	3164	1006	1598	2638	1703
ENSGALG00010006678	ENSGALT00010015958		NA	0	NA
ENSGALG00010006673	ENSGALT00010015959	BAZ1A	3	26	0.115385	604	6719	9740	3102	1256	993	554	1347	653	1759	441	2818	128	141	260	748	462	1469	185	2467	7430	97	1103	1461	2099	494
ENSGALG00010006684	ENSGALT00010015969		NA	0	NA
ENSGALG00010006685	ENSGALT00010015970		1	7	0.142857	7689	1035	838	1711	3840	1356	1515
ENSGALG00010006682	ENSGALT00010015976	ARHGAP10	1	22	0.0454545	35301	88	11786	3679	2636	1442	1248	447	1316	3191	1114	1252	5440	5296	1430	2110	625	14698	15476	7663	759	8284
ENSGALG00010006681	ENSGALT00010015977	CRISPLD2	4	15	0.266667	95	608	3984	5113	1724	109	1544	1127	939	591	914	147	670	387	3922
ENSGALG00010006694	ENSGALT00010015988		NA	0	NA
ENSGALG00010006701	ENSGALT00010016025	LINGO2	1	6	0.166667	177469	55566	23259	63214	27351	123665
ENSGALG00010006720	ENSGALT00010016043	SRP54	10	16	0.625	1281	1219	607	576	301	891	94	1001	822	1319	104	338	238	753	435	660
ENSGALG00010006716	ENSGALT00010016045		6	10	0.6	2566	9565	3862	367	3755	13109	2702	688	999	2786
ENSGALG00010006728	ENSGALT00010016055		1	5	0.2	7263	820	1177	878	149
ENSGALG00010006715	ENSGALT00010016060	IRF8	4	10	0.4	676	86	465	970	884	450	344	122	312	815
ENSGALG00010006730	ENSGALT00010016066	HAPLN1	4	6	0.666667	307	174	33893	45550	12012	6649
ENSGALG00010006735	ENSGALT00010016080	NR3C2	2	8	0.25	4160	107275	33137	21556	412	15542	3820	9547
ENSGALG00010006745	ENSGALT00010016086		1	1	1	256
ENSGALG00010006740	ENSGALT00010016088	BRCA2	12	26	0.461538	294	2462	1392	783	103	93	1623	881	2204	869	513	3116	378	791	596	3010	298	708	1359	1830	828	172	76	230	696	969
ENSGALG00010006739	ENSGALT00010016089	VCAN	7	14	0.5	7666	9432	11184	114	9312	11642	18033	2103	1429	7124	731	12931	1347	498
ENSGALG00010006748	ENSGALT00010016098	FAM177A1	2	4	0.5	3490	6264	1502	763
ENSGALG00010006752	ENSGALT00010016104	ZAR1L	3	3	1	176	154	403
ENSGALG00010006761	ENSGALT00010016117	PPP2R3C	10	14	0.714286	394	1206	568	840	838	739	705	73	626	1686	1112	708	103	946
ENSGALG00010006767	ENSGALT00010016138		6	7	0.857143	496	92	1020	207	2215	2519	2286
ENSGALG00010006794	ENSGALT00010016169	PERPA	2	3	0.666667	2115	14777	253
ENSGALG00010006804	ENSGALT00010016177	PSMA6	1	7	0.142857	2690	1010	251	1840	1310	437	910
ENSGALG00010006803	ENSGALT00010016190	COX4I1	1	5	0.2	1820	1025	869	1099	739
ENSGALG00010006814	ENSGALT00010016195		1	10	0.1	44450	5867	3601	14316	8737	5562	1366	2459	33423	21450
ENSGALG00010006816	ENSGALT00010016202		7	7	1	103	885	651	977	165	570	9773
ENSGALG00010006819	ENSGALT00010016211	EMC8	1	4	0.25	4171	1194	514	117
ENSGALG00010006821	ENSGALT00010016215	XRCC4	8	8	1	852	19301	7766	49050	6609	656	30587	64084
ENSGALG00010006760	ENSGALT00010016225		23	23	1	6812	1291	1413	757	633	96	99	107	753	979	2458	112	4333	165	1065	451	904	434	280	548	578	335	12668
ENSGALG00010006824	ENSGALT00010016226		1	1	1	461
ENSGALG00010006833	ENSGALT00010016240	LTV1	1	9	0.111111	1323	180	1217	577	746	915	262	797	548
ENSGALG00010006828	ENSGALT00010016245	GTF2A1	2	9	0.222222	48	6457	1074	2305	1973	2430	822	2444	3101
ENSGALG00010006838	ENSGALT00010016249	ASB13	1	6	0.166667	3146	2066	614	1041	1814	66
ENSGALG00010006840	ENSGALT00010016251	GINS2	2	4	0.5	633	1057	342	199
ENSGALG00010006843	ENSGALT00010016254	STON2	4	6	0.666667	15301	476	6218	35416	4820	1050
ENSGALG00010006845	ENSGALT00010016258	CALML3	1	1	1	189
ENSGALG00010006847	ENSGALT00010016262	SEL1L	1	19	0.0526316	5974	398	2737	639	1411	1053	85	272	303	713	2129	718	1216	252	590	725	1090	2992	1357
ENSGALG00010006850	ENSGALT00010016268	C5H14orf4	NA	0	NA
ENSGALG00010006851	ENSGALT00010016270	TMEM167A	3	4	0.75	5030	2303	5310	2953
ENSGALG00010006835	ENSGALT00010016273	FRY	2	61	0.0327869	4116	52950	14481	8783	2249	415	111	972	2422	95	2406	1089	411	1456	1944	1675	3586	4282	1118	875	1889	310	740	184	2394	195	1485	514	1213	2637	308	1429	743	2561	1451	2374	3030	574	3838	2736	626	855	922	1832	1546	92	4289	733	1020	744	1030	5508	526	3088	1165	6469	1375	461	9235	1941	556
ENSGALG00010006854	ENSGALT00010016281	FOXG1	NA	0	NA
ENSGALG00010006860	ENSGALT00010016292	INSM2	NA	0	NA
ENSGALG00010006855	ENSGALT00010016295	DCLK2	2	16	0.125	14394	23667	1779	1273	2302	7074	661	3632	3411	1608	4189	1070	1355	1647	1129	4097
ENSGALG00010006865	ENSGALT00010016320	EFCAB2	1	6	0.166667	11687	2970	4352	1660	102	800
ENSGALG00010006853	ENSGALT00010016334	NET1	1	11	0.0909091	26466	5410	12619	776	780	423	114	508	250	1074	338
ENSGALG00010006885	ENSGALT00010016340	RHOU	2	2	1	556	2551
ENSGALG00010006883	ENSGALT00010016370	LRBA	41	57	0.719298	95	268	33792	133	2295	2095	102	1305	319	761	956	1430	168	1257	1176	1072	1784	2528	1133	354	1689	242	10739	1040	583	361	1272	353	2091	642	8443	8476	283	2273	17555	11609	26995	42814	6753	2605	44053	1608	914	1602	15829	1174	8065	37731	14066	3315	2692	1965	4744	15478	1240	6116	2185
ENSGALG00010006903	ENSGALT00010016378	B3GLCT	1	14	0.0714286	6296	2639	3952	2650	2819	4796	1334	4790	926	3929	1644	967	1722	2869
ENSGALG00010006901	ENSGALT00010016385	TUBAL3	1	3	0.333333	2530	1078	1025
ENSGALG00010006912	ENSGALT00010016400	HUS1	5	7	0.714286	299	498	666	913	1995	333	1397
ENSGALG00010006913	ENSGALT00010016404	HSPH1	2	17	0.117647	308	2805	1734	1128	2304	469	905	828	1448	2117	779	742	401	959	115	1082	549
ENSGALG00010006922	ENSGALT00010016423	SMYD3	7	13	0.538462	35161	6580	1081	4939	53249	80198	108650	1300	7115	17925	3406	37143	5429
ENSGALG00010006923	ENSGALT00010016424		1	1	1	755
ENSGALG00010006926	ENSGALT00010016431	ID4	1	1	1	765
ENSGALG00010006927	ENSGALT00010016448	UCN3	1	2	0.5	2944	992
ENSGALG00010006877	ENSGALT00010016460	GSE1	3	17	0.176471	1938	23839	47571	2878	1245	319	147	103	352	1318	636	259	108	110	238	224	1675
ENSGALG00010006939	ENSGALT00010016475	FBXO31	1	9	0.111111	5141	1856	3092	1260	539	1631	698	642	1161
ENSGALG00010006942	ENSGALT00010016478	ALOX5AP	1	5	0.2	3607	1086	593	757	285
ENSGALG00010006944	ENSGALT00010016495	MAB21L2	1	1	1	12769
ENSGALG00010006946	ENSGALT00010016496	PLPPR1	1	7	0.142857	60308	34581	11828	8849	5303	1583	1965
ENSGALG00010006953	ENSGALT00010016510	MAP1LC3B	1	4	0.25	9511	2650	2219	1403
ENSGALG00010006955	ENSGALT00010016511	HELT	1	3	0.333333	456	112	109
ENSGALG00010006957	ENSGALT00010016512	PALM2AKAP2	1	3	0.333333	72414	7617	6314
ENSGALG00010006958	ENSGALT00010016528	KIF26B	2	14	0.142857	90	87066	28307	66390	42173	1642	1598	2677	4071	31734	1153	11650	1389	1711
ENSGALG00010006963	ENSGALT00010016529	SLC46A2	3	4	0.75	186	1352	1420	919
ENSGALG00010006961	ENSGALT00010016534	ZCCHC14	2	12	0.166667	10975	16763	2894	185	954	94	978	1354	1350	348	86	1086
ENSGALG00010006966	ENSGALT00010016536	PGBD5	1	6	0.166667	29143	7798	10939	7453	5315	1517
ENSGALG00010006979	ENSGALT00010016574	CA7	2	7	0.285714	1947	2424	599	246	1524	288	113
ENSGALG00010006948	ENSGALT00010016582		1	88	0.0113636	10403	2953	449	380	1117	881	966	1423	479	473	1907	360	627	546	316	1050	498	658	2547	236	313	732	1319	286	296	308	267	88	123	511	113	371	162	1089	221	197	1273	968	1300	608	880	506	713	720	120	394	111	539	423	1131	300	1017	836	1325	270	5110	96	947	122	708	433	376	387	446	247	173	521	1752	602	1111	2274	191	981	651	6363	876	341	794	431	699	3129	260	1353	1018	2050	2442	484	1663
ENSGALG00010006983	ENSGALT00010016585	GTPBP2	1	11	0.0909091	1838	608	310	513	286	565	417	368	735	278	407
ENSGALG00010006988	ENSGALT00010016597	USPL1	1	8	0.125	4319	569	1124	2199	396	1062	672	1166
ENSGALG00010006992	ENSGALT00010016603	SLC35B4	1	9	0.111111	4048	1007	1132	600	1358	793	783	229	811
ENSGALG00010006998	ENSGALT00010016617	POLH	4	9	0.444444	90	87	333	2641	1034	234	555	694	582
ENSGALG00010007000	ENSGALT00010016620	LRGUK	18	19	0.947368	1198	649	1056	464	2801	2940	2949	1482	1655	3775	3005	1042	3948	927	3567	2759	5123	5670	968
ENSGALG00010007001	ENSGALT00010016622	SNX30	7	7	1	22849	6302	4343	3172	543	4429	29993
ENSGALG00010007002	ENSGALT00010016623	EXOC4	8	17	0.470588	3089	16833	2073	10464	6761	42969	4554	120900	97059	33893	5894	11520	18586	3576	1235	26434	41
ENSGALG00010007003	ENSGALT00010016624		1	1	1	877
ENSGALG00010007004	ENSGALT00010016626		1	8	0.125	5479	85	239	157	91	215	156	165
ENSGALG00010007005	ENSGALT00010016627		1	5	0.2	248	156	91	222	160
ENSGALG00010007006	ENSGALT00010016628		1	1	1	480
ENSGALG00010007010	ENSGALT00010016634	SLC46A2	3	4	0.75	186	1352	1420	919
ENSGALG00010007017	ENSGALT00010016649	SRD5A2	1	4	0.25	14534	3094	568	526
ENSGALG00010007014	ENSGALT00010016651		6	8	0.75	315	91	248	162	91	13323	155	163
ENSGALG00010007011	ENSGALT00010016654	HMGB1	2	5	0.4	7268	40232	235	926	2043
ENSGALG00010007021	ENSGALT00010016665	SULT6B1	1	6	0.166667	2725	243	960	660	284	871
ENSGALG00010007025	ENSGALT00010016671		1	1	1	140
ENSGALG00010007028	ENSGALT00010016679	KATNAL1	1	11	0.0909091	8298	5945	1996	7191	505	5597	790	965	2273	1145	1598
ENSGALG00010007007	ENSGALT00010016682	ACSL1	1	20	0.05	9303	5669	421	1272	2947	152	2138	186	733	1236	2398	1561	735	994	663	1491	554	583	79	188
ENSGALG00010007033	ENSGALT00010016693	CEBPZOS	1	3	0.333333	1171	237	113
ENSGALG00010007036	ENSGALT00010016699		1	1	1	480
ENSGALG00010007039	ENSGALT00010016705		2	2	1	134	304
ENSGALG00010007038	ENSGALT00010016715	CENPU	8	10	0.8	862	797	856	1101	1037	390	884	1278	942	694
ENSGALG00010007049	ENSGALT00010016724		2	8	0.25	203030	343804	2808	9821	78	860	883	16049
ENSGALG00010007051	ENSGALT00010016744	E2F3	1	6	0.166667	30850	2949	573	2490	2648	724
ENSGALG00010007060	ENSGALT00010016752		1	2	0.5	285	37
ENSGALG00010007066	ENSGALT00010016764	INIP	1	2	0.5	2484	1136
ENSGALG00010007068	ENSGALT00010016773	NCAM2	1	17	0.0588235	129819	718	2289	3254	3342	6608	6972	20675	12478	2370	8491	17199	1663	6978	25002	3645	2226
ENSGALG00010007067	ENSGALT00010016780	CASP3	4	6	0.666667	1448	1427	476	2087	439	676
ENSGALG00010007041	ENSGALT00010016787	NAE1	16	17	0.941176	942	203	476	465	76	114	508	1086	628	959	728	688	759	1028	487	1431	1121
ENSGALG00010007070	ENSGALT00010016790	UBL3	2	3	0.666667	502	45811	3352
ENSGALG00010007078	ENSGALT00010016791		1	1	1	480
ENSGALG00010007085	ENSGALT00010016817	PRIMPOL	1	12	0.0833333	4697	1297	729	1240	1951	1442	1035	584	73	305	81	257
ENSGALG00010007092	ENSGALT00010016834	DYNC1LI2	3	12	0.25	764	407	6040	5488	320	492	684	754	716	432	2454	1625
ENSGALG00010007090	ENSGALT00010016841	CEBPZ	8	15	0.533333	79	961	593	534	491	715	1057	2203	1042	858	945	990	505	90	809
ENSGALG00010007097	ENSGALT00010016851	ZCCHC9	5	5	1	327	770	260	1291	2127
ENSGALG00010007098	ENSGALT00010016858	NDUFAF7	4	9	0.444444	86	70	794	910	527	711	792	271	384
ENSGALG00010007102	ENSGALT00010016874	CMTM3	1	4	0.25	4916	1387	747	1098
ENSGALG00010007106	ENSGALT00010016889	SLC7A1	1	12	0.0833333	20871	3270	1614	1927	1525	835	1536	2129	339	1358	943	1134
ENSGALG00010007108	ENSGALT00010016898	MBOAT1	1	13	0.0769231	14885	525	3551	9370	3381	2736	1357	5730	2917	2510	1144	1772	130
ENSGALG00010007110	ENSGALT00010016916	ARL6	3	23	0.130435	2010	3429	36102	11638	13389	766	335	1063	6571	1679	1129	1073	1781	4864	2214	1033	4306	532	8844	3324	2027	480	1395
ENSGALG00010007114	ENSGALT00010016920	CKLF	2	3	0.666667	76	426	188
ENSGALG00010007118	ENSGALT00010016931		2	5	0.4	227	2367	600	821	986
ENSGALG00010007115	ENSGALT00010016935		6	6	1	2	4445	208	202	83	107923
ENSGALG00010007123	ENSGALT00010016945		1	9	0.111111	108631	88355	3004	97	1877	196	99	520	88
ENSGALG00010007126	ENSGALT00010016952		1	1	1	1200
ENSGALG00010007130	ENSGALT00010016967	IRF2	2	9	0.222222	320	6007	617	2487	3560	3733	4453	1253	984
ENSGALG00010007133	ENSGALT00010016978	BLVRA	1	6	0.166667	27811	1671	907	520	696	5680
ENSGALG00010007137	ENSGALT00010016989		1	5	0.2	1221	737	208	195	99
ENSGALG00010007135	ENSGALT00010016990	TK2	6	9	0.666667	205	155	839	1645	1114	2090	305	507	382
ENSGALG00010007145	ENSGALT00010017013		3	3	1	341	35	853
ENSGALG00010007141	ENSGALT00010017014	PRKD3	1	18	0.0555556	11021	1724	675	2080	2696	1191	1745	2828	1622	3956	397	3072	584	497	190	948	820	1947
ENSGALG00010007146	ENSGALT00010017015		1	1	1	295
ENSGALG00010007143	ENSGALT00010017025	CKMT2	1	10	0.1	4211	2306	1893	1146	237	2322	2270	1116	1792	2704
ENSGALG00010007155	ENSGALT00010017045	FOXL1	NA	0	NA
ENSGALG00010007160	ENSGALT00010017060		1	5	0.2	1436	739	208	359	99
ENSGALG00010007162	ENSGALT00010017077		3	8	0.375	4902	5301	5533	1191	1134	1119	2957	2066
ENSGALG00010007165	ENSGALT00010017078		1	1	1	89
ENSGALG00010007166	ENSGALT00010017091	RASGRF2	1	26	0.0384615	35659	11257	582	1752	1147	514	1564	1904	6008	995	862	3249	784	279	3170	2617	19904	12482	7599	647	643	940	1243	1568	733	677
ENSGALG00010007168	ENSGALT00010017096	MINA	5	11	0.454545	1013	657	1428	899	2436	2270	667	249	316	718	53
ENSGALG00010007172	ENSGALT00010017108		NA	0	NA
ENSGALG00010007169	ENSGALT00010017111	QPCT	1	6	0.166667	3510	2114	2508	864	464	1774
ENSGALG00010007181	ENSGALT00010017128	GJB2	NA	0	NA
ENSGALG00010007182	ENSGALT00010017131		1	5	0.2	16667	208	360	13678	76
ENSGALG00010007175	ENSGALT00010017132	FOXC2	2	2	1	4432	6613
ENSGALG00010007183	ENSGALT00010017134	VOPP1	2	5	0.4	2673	40440	18767	2350	3731
ENSGALG00010007184	ENSGALT00010017138	VGLL3	1	3	0.333333	8907	4349	5719
ENSGALG00010007185	ENSGALT00010017139		1	2	0.5	1000	562
ENSGALG00010007188	ENSGALT00010017142	MAB21L1	NA	0	NA
ENSGALG00010007190	ENSGALT00010017160		1	21	0.047619	4216	902	1836	1571	335	1245	483	815	135	963	761	615	1157	605	1299	978	963	879	3136	1741	630
ENSGALG00010007187	ENSGALT00010017164	ENPP6	7	7	1	300	8982	5472	2583	1253	2318	10067
ENSGALG00010007201	ENSGALT00010017179		2	29	0.0689655	2713	9898	1734	2908	1072	1469	135	8196	834	1163	3340	569	2985	1479	2486	1390	451	319	1093	1230	545	891	298	271	1315	1690	580	1132	1021
ENSGALG00010007204	ENSGALT00010017180	LANCL2	1	9	0.111111	9628	4253	2879	909	3537	2065	5201	1893	1285
ENSGALG00010007207	ENSGALT00010017190	EPM2A	2	3	0.666667	12883	23344	1416
ENSGALG00010007213	ENSGALT00010017209		1	1	1	1041
ENSGALG00010007203	ENSGALT00010017210	SLC30A6	13	13	1	787	1251	909	806	428	1234	1033	822	838	278	270	582	1347
ENSGALG00010007214	ENSGALT00010017213	MTHFSD	6	6	1	1437	750	2040	298	206	7625
ENSGALG00010007217	ENSGALT00010017225	MSH3	8	23	0.347826	1014	1094	3037	830	768	1236	715	30008	1224	8843	582	13042	6768	4023	3259	1317	3410	2911	4016	19737	191	2232	3174
ENSGALG00010007223	ENSGALT00010017236	FOXF1	1	1	1	212
ENSGALG00010007224	ENSGALT00010017237	DHFR	4	5	0.8	356	1464	889	10692	1190
ENSGALG00010007226	ENSGALT00010017241	PLG	1	18	0.0555556	3239	1415	2583	752	540	107	955	581	138	719	916	1633	1133	751	379	1121	882	199
ENSGALG00010007230	ENSGALT00010017267		1	1	1	33303
ENSGALG00010007243	ENSGALT00010017301	BEAN1	4	6	0.666667	166	767	5174	18983	1934	9570
ENSGALG00010007252	ENSGALT00010017318	NFATC1	9	9	1	8155	8713	28121	2972	1936	15921	1696	16062	28829
ENSGALG00010007251	ENSGALT00010017319	SPAST	4	16	0.25	3936	1212	4895	5893	575	289	1561	1652	507	564	1262	780	634	4311	807	1265
ENSGALG00010007258	ENSGALT00010017326		1	1	1	278
ENSGALG00010007259	ENSGALT00010017340	ANKRD34B	7	9	0.777778	229	74	2129	1333	581	594	4388	1636	1525
ENSGALG00010007265	ENSGALT00010017342	CD200R1A	1	5	0.2	14403	610	786	948	2866
ENSGALG00010007270	ENSGALT00010017360	CDH5	1	12	0.0833333	10891	4757	2310	90	950	409	1733	561	776	1008	275	833
ENSGALG00010007275	ENSGALT00010017362	DPY30	4	4	1	148	89	1087	2474
ENSGALG00010007271	ENSGALT00010017367	CADM2	1	10	0.1	405763	50532	59306	5128	6251	21615	33009	18920	44025	1546
ENSGALG00010007277	ENSGALT00010017369	FAM151B	3	5	0.6	594	3679	5192	2981	1135
ENSGALG00010007279	ENSGALT00010017372		2	2	1	45	181
ENSGALG00010007284	ENSGALT00010017386		2	18	0.111111	300	6422	189	4672	407	798	673	195	90	610	1762	3235	811	640	874	843	424	805
ENSGALG00010007283	ENSGALT00010017393	STOX2	1	3	0.333333	45417	7136	4166
ENSGALG00010007287	ENSGALT00010017405		3	3	1	102	474	1311
ENSGALG00010007295	ENSGALT00010017423		7	7	1	246	368	143	30	30	442	1529
ENSGALG00010007294	ENSGALT00010017425	TRAPPC11	4	28	0.142857	611	419	1183	1792	718	225	768	328	464	1292	79	98	1387	1463	95	656	509	846	637	1498	652	384	101	1313	657	852	334	1055
ENSGALG00010007300	ENSGALT00010017430	CCDC125	6	11	0.545455	105	1389	937	808	689	2137	1157	751	1186	1441	374
ENSGALG00010007302	ENSGALT00010017436	CDH11	1	13	0.0769231	35345	3268	19096	1159	759	488	2870	1452	978	214	785	6287	977
ENSGALG00010007304	ENSGALT00010017440	F5	3	24	0.125	3745	1119	4436	830	668	746	1785	1066	367	756	373	1773	1265	1172	478	700	1584	404	642	1311	792	146	2438	762
ENSGALG00010007309	ENSGALT00010017441		2	4	0.5	93	229	169	165
ENSGALG00010007318	ENSGALT00010017452	RMDN2	5	10	0.5	516	6389	943	2011	9573	1623	6843	1803	88	5979
ENSGALG00010007321	ENSGALT00010017459	CD200	3	3	1	777	776	1614
ENSGALG00010007320	ENSGALT00010017462		4	6	0.666667	6014	9959	746	16017	99	9330
ENSGALG00010007322	ENSGALT00010017464	AK6	2	4	0.5	278	302	93	151
ENSGALG00010007324	ENSGALT00010017473	GAN	1	10	0.1	10787	862	850	346	474	638	269	618	5609	1099
ENSGALG00010007319	ENSGALT00010017474	ATP9B	11	29	0.37931	12651	7628	4321	2596	10508	11535	17981	7868	10725	7134	25270	7750	8356	3375	9721	1428	1151	521	560	2190	465	330	437	146	1057	3630	697	2199	727
ENSGALG00010007328	ENSGALT00010017480	NOVA1	2	4	0.5	1819	94209	9821	3356
ENSGALG00010007330	ENSGALT00010017483	MMP13	2	9	0.222222	91	990	94	843	624	443	353	715	606
ENSGALG00010007326	ENSGALT00010017485	RWDD4	5	7	0.714286	157	1486	110	773	3945	151	874
ENSGALG00010007334	ENSGALT00010017486	SALL3	2	3	0.666667	5662	8675	959
ENSGALG00010007333	ENSGALT00010017487	QTRT2	2	7	0.285714	88	2821	1033	932	2633	1543	963
ENSGALG00010007337	ENSGALT00010017495	PRORP	4	5	0.8	1228	666	12496	18281	1030
ENSGALG00010007339	ENSGALT00010017500		1	2	0.5	40346	1233
ENSGALG00010007344	ENSGALT00010017504	RAD17	9	15	0.6	409	1396	743	443	1017	94	83	612	2427	1164	1044	418	710	801	2230
ENSGALG00010007355	ENSGALT00010017515		4	4	1	106	51	33	1550
ENSGALG00010007357	ENSGALT00010017519	NOX4	11	17	0.647059	469	11571	1088	630	4049	4420	5590	1723	143	10076	28030	30	22450	3450	537	2188	5223
ENSGALG00010007353	ENSGALT00010017522	ING2	2	2	1	693	2258
ENSGALG00010007362	ENSGALT00010017529		8	8	1	246	368	143	30	30	232	181	1529
ENSGALG00010007365	ENSGALT00010017537	MEMO1	1	8	0.125	7784	1564	1934	1331	470	1143	6730	1192
ENSGALG00010007360	ENSGALT00010017545	ROBO1	2	31	0.0645161	87969	250093	103626	149467	24247	4922	1229	15455	2690	1803	2208	4216	171	100	3682	2424	1275	3453	7996	3310	2673	3300	3839	2445	2538	308	3473	2133	7518	1293	634
ENSGALG00010007372	ENSGALT00010017556		2	3	0.666667	847	5802	478
ENSGALG00010007375	ENSGALT00010017562	CHORDC1	11	11	1	3878	1747	465	538	838	1068	216	828	514	693	49659
ENSGALG00010007374	ENSGALT00010017570	CMIP	5	24	0.208333	1650	470	126	6485	65184	8351	14917	1131	2739	852	3809	556	774	7453	832	479	1472	1770	1308	835	768	1443	1001	2463
ENSGALG00010007376	ENSGALT00010017577	CDKN2AIP	2	3	0.666667	113	803	42
ENSGALG00010007369	ENSGALT00010017578		1	1	1	3774
ENSGALG00010007381	ENSGALT00010017581	EGFR	1	28	0.0357143	105751	1859	887	761	1213	3044	1115	837	562	99	1157	458	576	1563	1866	2921	1457	1101	605	3585	3311	862	1195	2278	840	98	150	1011
ENSGALG00010007380	ENSGALT00010017585		3	3	1	106	147	1544
ENSGALG00010007382	ENSGALT00010017596	EIF2AK2	1	14	0.0714286	2706	872	1267	618	748	1032	165	1476	261	1686	2180	385	1466	85
ENSGALG00010007388	ENSGALT00010017605	CYP1B1	2	2	1	386	888
ENSGALG00010007391	ENSGALT00010017614	NANP	1	1	1	82
ENSGALG00010007394	ENSGALT00010017616		1	1	1	785
ENSGALG00010007392	ENSGALT00010017617	NAALAD2	16	18	0.888889	1112	2623	1332	783	1665	1360	279	2134	813	325	2641	2699	2351	1388	991	3404	1043	1327
ENSGALG00010007395	ENSGALT00010017620		4	4	1	78	106	147	907
ENSGALG00010007387	ENSGALT00010017623		1	1	1	96717
ENSGALG00010007398	ENSGALT00010017631		1	5	0.2	5798	89	5391	2431	2463
ENSGALG00010007393	ENSGALT00010017633	PLCG2	2	32	0.0625	4422	12893	2420	961	3415	427	1217	1356	1193	174	594	796	1289	2621	191	374	819	1239	943	940	947	806	425	278	2017	1199	486	1008	1253	856	2114	832
ENSGALG00010007399	ENSGALT00010017638	WWC2	1	22	0.0454545	26474	14281	838	4513	3105	729	948	4090	3632	1693	2191	2228	79	1767	1581	788	759	1923	2374	1081	5637	1350
ENSGALG00010007401	ENSGALT00010017639	SEC61G	3	3	1	1315	1170	12708
ENSGALG00010007400	ENSGALT00010017640	TYMP	5	6	0.833333	56	101	96	1708	2324	1336
ENSGALG00010007403	ENSGALT00010017641	SDR42E1	2	2	1	246	311
ENSGALG00010007405	ENSGALT00010017642		2	3	0.666667	1240	1888	1097
ENSGALG00010007404	ENSGALT00010017644	FOLH1	4	19	0.210526	1473	2592	803	4150	934	767	1207	791	1484	1300	270	461	1272	795	791	92	2355	968	61
ENSGALG00010007409	ENSGALT00010017652		2	2	1	50	656
ENSGALG00010007411	ENSGALT00010017655		NA	0	NA
ENSGALG00010007408	ENSGALT00010017660	HCLS1	3	11	0.272727	836	585	1591	134	290	493	210	559	372	648	366
ENSGALG00010007413	ENSGALT00010017663	GPATCH11	8	9	0.888889	98	1088	79	796	1149	738	1185	2702	357
ENSGALG00010007415	ENSGALT00010017666		2	2	1	34	1018
ENSGALG00010007418	ENSGALT00010017673	NME6	2	4	0.5	71	809	384	225
ENSGALG00010007414	ENSGALT00010017675	ROBO2	2	27	0.0740741	45215	253331	1885	12261	14237	3381	17686	4559	6743	4391	521	1670	5457	6941	5381	2767	5985	9802	1575	5795	4890	6189	3208	8452	4529	6463	6207
ENSGALG00010007419	ENSGALT00010017685	RABL2A	4	7	0.571429	76	105	718	777	457	234	282
ENSGALG00010007421	ENSGALT00010017686		8	8	1	246	368	143	30	30	232	181	1529
ENSGALG00010007422	ENSGALT00010017687	ACR	2	4	0.5	76	502	228	409
ENSGALG00010007425	ENSGALT00010017692	ARSA	1	8	0.125	911	399	458	414	140	363	108	82
ENSGALG00010007427	ENSGALT00010017699		3	4	0.75	76	160	216	85
ENSGALG00010007423	ENSGALT00010017700	HEATR5B	31	35	0.885714	2020	514	1736	980	514	363	1003	1640	282	908	1360	279	1082	481	1740	1191	1178	1077	1439	1321	2175	844	1159	1924	2785	1827	887	663	281	176	4114	1372	2433	2879	1468
ENSGALG00010007416	ENSGALT00010017708	DCTD	2	5	0.4	12652	29171	9228	1575	1989
ENSGALG00010007429	ENSGALT00010017709	C21orf91	2	4	0.5	386	10998	3073	465
ENSGALG00010007430	ENSGALT00010017711	MEF2C	2	11	0.181818	9461	50804	11426	26794	7033	1129	14406	1285	883	1165	6588
ENSGALG00010007434	ENSGALT00010017721		NA	0	NA
ENSGALG00010007432	ENSGALT00010017728	NAT	2	2	1	1214	7598
ENSGALG00010007433	ENSGALT00010017730	RNF144B	1	7	0.142857	22949	13163	6676	8563	416	1698	186
ENSGALG00010007436	ENSGALT00010017737	PNAT3	1	8	0.125	4901	832	2321	2418	308	222	2392	2071
ENSGALG00010007437	ENSGALT00010017738	TUSC1	NA	0	NA
ENSGALG00010007439	ENSGALT00010017745	HSD17B2	2	5	0.4	142	3481	157	2124	1023
ENSGALG00010007443	ENSGALT00010017747		NA	0	NA
ENSGALG00010007441	ENSGALT00010017756	STRN	1	17	0.0588235	11880	6751	1817	2006	11048	1480	2373	2891	1683	4566	1061	617	831	2055	1913	1286	83
ENSGALG00010007455	ENSGALT00010017781	TRPC6	1	12	0.0833333	36659	21733	7735	2020	4152	3233	2941	1278	1949	4833	1956	843
ENSGALG00010007465	ENSGALT00010017793	PNAT10	1	2	0.5	2356	297
ENSGALG00010007467	ENSGALT00010017813	CHODL	1	6	0.166667	17720	716	3141	370	5898	4791
ENSGALG00010007479	ENSGALT00010017827	NFX1	21	23	0.913043	3437	2337	4046	2044	1914	1701	1039	106	997	1053	1589	2457	3463	1651	380	295	2456	1561	2205	1735	7667	3188	1626
ENSGALG00010007485	ENSGALT00010017850	CTSC	2	6	0.333333	1662	6794	435	1090	3251	769
ENSGALG00010007506	ENSGALT00010017886	RAB38	3	3	1	2053	8375	11205
ENSGALG00010007500	ENSGALT00010017896	MPHOSPH6	1	6	0.166667	13056	2824	1536	981	446	2014
ENSGALG00010007513	ENSGALT00010017899	GALNT12	1	9	0.111111	12912	670	3248	2237	5387	2338	6232	6399	2540
ENSGALG00010007480	ENSGALT00010017915	TENM3	2	30	0.0666667	17595	133440	14232	126459	35192	5512	13709	20076	7424	6151	845	161	1390	2926	15117	6525	1027	400	5765	381	2967	5122	477	837	15697	599	4807	1219	2715	3331
ENSGALG00010007521	ENSGALT00010017936	SLC12A7	1	25	0.04	16972	1295	2852	764	5526	1472	2433	4358	1320	703	4801	1291	1126	2123	2946	2758	2587	740	147	2555	3120	1744	1301	4972	434
ENSGALG00010007532	ENSGALT00010017949	DCUN1D5	4	7	0.571429	2846	2062	191	4936	92	811	765
ENSGALG00010007539	ENSGALT00010017955	RPS3A	2	4	0.5	366	859	159	548
ENSGALG00010007514	ENSGALT00010017956	VIT	2	19	0.105263	3990	17440	834	1059	2012	3506	1592	1340	669	3867	96	722	2966	2802	2045	821	102	1431	576
ENSGALG00010007529	ENSGALT00010017960	CDH13	1	13	0.0769231	87788	61010	29783	28069	42693	48042	49485	28952	1101	22330	10672	898	13150
ENSGALG00010007536	ENSGALT00010017963	GABBR2	1	18	0.0555556	104344	86788	30578	7031	6657	1365	32352	27099	2870	466	11723	15898	96629	10726	4916	1618	9676	7507
ENSGALG00010007542	ENSGALT00010017970	MRPL36	1	1	1	110
ENSGALG00010007544	ENSGALT00010017971	MLYCD	4	4	1	6244	1640	503	10131
ENSGALG00010007546	ENSGALT00010017973	MMP10	6	9	0.666667	156	448	95	839	585	1139	555	831	195
ENSGALG00010007547	ENSGALT00010017974		4	7	0.571429	3081	2601	6476	12109	1070	3251	648
ENSGALG00010007548	ENSGALT00010017976	HSBP1	1	4	0.25	510	188	152	300
ENSGALG00010007551	ENSGALT00010017985	FEZ2	6	8	0.75	1251	2705	1328	2808	3033	5123	2945	4173
ENSGALG00010007549	ENSGALT00010017993	SH3D19	2	19	0.105263	17865	19217	6847	1293	230	926	8186	3253	2313	1762	899	1288	315	2475	1071	250	509	577	1319
ENSGALG00010007504	ENSGALT00010017994	TMPRSS15	6	23	0.26087	1701	954	1918	2040	3589	6870	2101	1355	1188	1428	435	736	5563	1283	443	2150	2573	4756	3551	1954	264	910	4389
ENSGALG00010007555	ENSGALT00010017995	NDUFS6	1	2	0.5	1794	1604
ENSGALG00010007554	ENSGALT00010017996		6	11	0.545455	822	86	990	515	131	1591	502	1241	636	676	590
ENSGALG00010007564	ENSGALT00010018008	IRX4	1	5	0.2	4157	856	96	480	179
ENSGALG00010007567	ENSGALT00010018011	TRIP13	9	13	0.692308	137	1809	188	1681	1378	1474	824	274	3235	1062	186	711	466
ENSGALG00010007566	ENSGALT00010018013	FHIP1A	3	14	0.214286	7727	17299	21056	929	4705	2608	11517	3789	1431	478	3185	283	3926	13146
ENSGALG00010007569	ENSGALT00010018019	GPR89A	1	13	0.0769231	3709	807	3118	850	3297	297	2039	1933	734	335	406	621	147
ENSGALG00010007571	ENSGALT00010018023	MMP1	1	9	0.111111	990	286	89	588	378	707	668	903	220
ENSGALG00010007572	ENSGALT00010018025	PDZK1	1	8	0.125	1971	302	947	1245	233	474	691	936
ENSGALG00010007574	ENSGALT00010018029		1	1	1	9937
ENSGALG00010007457	ENSGALT00010018030	SHANK3	11	23	0.478261	578	2973	9093	11052	1813	754	1210	18280	11898	33320	40982	18178	31867	8831	20061	1573	1784	1543	238	5929	37	51	15944
ENSGALG00010007575	ENSGALT00010018031	MMP27	4	9	0.444444	339	602	379	1782	167	710	228	1371	322
ENSGALG00010007578	ENSGALT00010018036		2	3	0.666667	314	1641	1017
ENSGALG00010007580	ENSGALT00010018048	BRD9	5	16	0.3125	974	725	457	889	2856	769	2184	1839	1289	798	832	1588	411	1247	1538	1723
ENSGALG00010007581	ENSGALT00010018049	LPCAT1	10	15	0.666667	6887	1368	6088	1398	2431	4770	2552	3511	3205	6974	1156	3372	4547	5430	3232
ENSGALG00010007577	ENSGALT00010018057	WFDC1	2	7	0.285714	375	5420	472	1797	396	233	939
ENSGALG00010007584	ENSGALT00010018060	ELP2	16	21	0.761905	80	1150	1718	1301	1151	3721	928	907	907	1143	478	3323	2077	2138	128	4679	447	1631	437	471	840
ENSGALG00010007585	ENSGALT00010018062	KCNG4	2	2	1	839	13743
ENSGALG00010007579	ENSGALT00010018064	GATB	2	12	0.166667	1526	13448	3074	967	3222	944	339	2034	6500	366	5122	2461
ENSGALG00010007586	ENSGALT00010018067	MMP7	3	5	0.6	514	106	1767	519	602
ENSGALG00010007589	ENSGALT00010018073		4	4	1	825	35	52	941
ENSGALG00010007590	ENSGALT00010018074	FBXW7	3	10	0.3	2243	3019	6494	4439	1866	1637	2992	1119	3964	976
ENSGALG00010007591	ENSGALT00010018075		1	1	1	332
ENSGALG00010007592	ENSGALT00010018076		1	1	1	270
ENSGALG00010007593	ENSGALT00010018077	SEC61B	2	2	1	230	3295
ENSGALG00010007596	ENSGALT00010018081		NA	0	NA
ENSGALG00010007597	ENSGALT00010018087	SMKR1	NA	0	NA
ENSGALG00010007598	ENSGALT00010018089		NA	0	NA
ENSGALG00010007595	ENSGALT00010018090	ATP2C2	1	26	0.0384615	3283	498	1639	75	82	801	78	93	445	242	1257	2218	649	803	959	582	1391	550	84	345	667	72	551	590	315	613
ENSGALG00010007599	ENSGALT00010018091		NA	0	NA
ENSGALG00010007603	ENSGALT00010018095	ALG2	1	1	1	442
ENSGALG00010007602	ENSGALT00010018096		NA	0	NA
ENSGALG00010007601	ENSGALT00010018097	TMEM154	5	5	1	1186	1200	746	1338	2141
ENSGALG00010007604	ENSGALT00010018100		NA	0	NA
ENSGALG00010007588	ENSGALT00010018117	TTC27	9	19	0.473684	2284	4966	2376	2682	3940	4922	2558	4859	20525	19811	2131	6373	3880	1173	3517	5715	3766	606	3086
ENSGALG00010007610	ENSGALT00010018129	TLDC1	2	8	0.25	1577	2345	625	627	1221	1163	1216	1784
ENSGALG00010007614	ENSGALT00010018140	BIRC6	63	71	0.887324	402	1960	994	1082	91	1897	711	5883	1109	4382	699	1756	278	642	1682	103	266	1720	1441	1111	501	669	381	482	187	300	829	920	2510	702	614	1871	2771	402	333	966	744	700	1169	808	3530	805	4020	2730	383	178	1875	642	1858	1286	500	2003	951	1404	3293	2116	1235	1421	1757	2052	2107	1865	27491	7373	2987	1167	628	2038	8036	3764	1031
ENSGALG00010007626	ENSGALT00010018157	DLK2	1	5	0.2	4376	1042	902	510	457
ENSGALG00010007624	ENSGALT00010018169	TPPP	1	4	0.25	30145	7870	19449	11387
ENSGALG00010007633	ENSGALT00010018178		21	21	1	670	919	938	243	690	198	147	949	211	349	366	430	383	172	171	308	405	339	471	192	1363
ENSGALG00010007640	ENSGALT00010018184	TMEM123	1	6	0.166667	4571	2172	4348	1364	2106	65
ENSGALG00010007642	ENSGALT00010018189	ZNF318	2	9	0.222222	4700	4913	1066	1496	706	2854	482	865	436
ENSGALG00010007643	ENSGALT00010018202	COTL1	2	3	0.666667	180	8535	7791
ENSGALG00010007650	ENSGALT00010018206	KLHL36	4	4	1	473	3715	835	5092
ENSGALG00010007654	ENSGALT00010018227	HTR1F	1	5	0.2	54552	41748	6608	2187	3347
ENSGALG00010007655	ENSGALT00010018228	SLC9A3	1	15	0.0666667	26668	5416	1127	724	924	1930	787	1788	2241	9302	578	481	523	1624	5406
ENSGALG00010007651	ENSGALT00010018229	CTNNAL1	1	18	0.0555556	18077	7145	6233	2456	303	858	2644	3049	1665	307	5503	1991	100	1369	1215	136	1969	101
ENSGALG00010007661	ENSGALT00010018244	POU1F1	6	6	1	2175	1110	1355	1978	1442	4185
ENSGALG00010007660	ENSGALT00010018245	FAM98A	4	8	0.5	160	2255	1507	2788	2428	990	1948	958
ENSGALG00010007658	ENSGALT00010018248	BIRC2	3	9	0.333333	816	106	1172	713	839	1098	114	804	533
ENSGALG00010007663	ENSGALT00010018254	ARFIP1	4	10	0.4	889	2881	2699	8435	2678	1499	4833	3386	3287	7285
ENSGALG00010007673	ENSGALT00010018270	FHDC1	4	11	0.363636	2739	5584	608	8403	83	2619	104	891	2248	1780	2629
ENSGALG00010007671	ENSGALT00010018271	FAM206A	3	5	0.6	78	315	863	72	68
ENSGALG00010007679	ENSGALT00010018279	TMEM135	7	15	0.466667	12422	4529	8857	8456	33427	39704	41032	1461	2240	4424	2393	750	1615	675	1501
ENSGALG00010007680	ENSGALT00010018285	CHMP2B	1	7	0.142857	2996	2902	2340	669	176	322	406
ENSGALG00010007678	ENSGALT00010018300	CDH8	3	12	0.25	14315	93	37722	15675	12547	3889	2722	3502	16309	6079	25404	1091
ENSGALG00010007699	ENSGALT00010018319	SLC39A6	7	9	0.777778	125	1304	259	970	1218	1204	3474	1601	711
ENSGALG00010007698	ENSGALT00010018321	ADAMTS18	3	22	0.136364	142	1835	24631	2056	736	850	653	2851	1468	448	386	5412	1406	190	1189	7779	1039	4264	2205	362	919	3059
ENSGALG00010007695	ENSGALT00010018322	RASGRP3	2	17	0.117647	154	13908	1464	574	1261	590	966	409	301	4879	2227	1917	1057	3298	1455	367	387
ENSGALG00010007707	ENSGALT00010018338		1	10	0.1	3158	1252	804	1310	1144	1506	2448	360	236	2179
ENSGALG00010007717	ENSGALT00010018362	GALR1	2	3	0.666667	148	7025	6186
ENSGALG00010007713	ENSGALT00010018363	SCLT1	12	21	0.571429	700	664	446	152	384	789	2290	1085	1586	192	148	3053	1222	1072	517	1678	1515	815	1044	1080	96
ENSGALG00010007719	ENSGALT00010018374	LTBP1	3	32	0.09375	264	15247	29876	15572	19777	2705	9377	3975	12839	1581	2597	1962	986	588	4718	1107	725	3153	4852	2091	4065	2906	6972	1947	4880	1311	3114	1380	2600	9872	1992	1272
ENSGALG00010007724	ENSGALT00010018379	RBM11	1	4	0.25	4542	935	759	1209
ENSGALG00010007730	ENSGALT00010018388	COG2	10	17	0.588235	207	721	577	569	1778	2772	1892	1259	3422	3485	3271	1628	786	868	1627	106	1569
ENSGALG00010007731	ENSGALT00010018390		5	5	1	399	527	193	108	1377
ENSGALG00010007735	ENSGALT00010018396		1	8	0.125	1838	507	996	562	240	891	377	794
ENSGALG00010007741	ENSGALT00010018402		2	27	0.0740741	974	3337	1411	988	1358	1943	609	1309	1210	111	1119	553	478	722	2084	908	1099	424	1024	828	774	1256	922	1125	721	940	456
ENSGALG00010007748	ENSGALT00010018409	CSGALNACT1	1	6	0.166667	5708	1340	687	412	2432	368
ENSGALG00010007751	ENSGALT00010018411	HSPA13	4	4	1	519	1007	530	1283
ENSGALG00010007753	ENSGALT00010018414	PRSS23	1	1	1	355
ENSGALG00010007759	ENSGALT00010018438	AGT	1	5	0.2	5140	2844	620	561	570
ENSGALG00010007758	ENSGALT00010018442	DEK	11	17	0.647059	478	120	1987	499	3482	506	747	2972	1581	1166	35049	729	423	3935	690	928	779
ENSGALG00010007761	ENSGALT00010018447		4	5	0.8	651	942	1475	1647	611
ENSGALG00010007763	ENSGALT00010018449	FZD4	1	1	1	679
ENSGALG00010007762	ENSGALT00010018451	SH2D4A	3	8	0.375	800	650	2504	378	2474	974	460	1524
ENSGALG00010007765	ENSGALT00010018457	NUDT7	3	3	1	380	380	1092
ENSGALG00010007766	ENSGALT00010018459		2	15	0.133333	818	1835	804	1116	884	1077	1132	923	746	1290	1440	1041	1082	309	100
ENSGALG00010007767	ENSGALT00010018461	VAT1L	7	8	0.875	4852	2510	10481	803	626	512	21499	837
ENSGALG00010007770	ENSGALT00010018472		1	8	0.125	698	492	416	559	147	116	239	270
ENSGALG00010007772	ENSGALT00010018476	CLEC3A	2	2	1	1950	3160
ENSGALG00010007771	ENSGALT00010018477	CAPN9	1	19	0.0526316	5747	422	460	582	1156	265	2037	3942	681	672	787	1501	527	567	2298	1375	801	1037	799
ENSGALG00010007774	ENSGALT00010018482		4	11	0.363636	232	224	173	733	496	418	569	147	116	239	334
ENSGALG00010007777	ENSGALT00010018491	KIF13A	2	39	0.0512821	82	41631	8140	7884	556	1008	946	1113	4849	399	2218	1044	1247	1044	103	1376	4285	4144	670	1437	291	654	540	115	117	909	1307	86	1075	1216	728	975	706	1461	536	465	928	7802	1484
ENSGALG00010007780	ENSGALT00010018502	SIRT5	4	8	0.5	509	1401	933	1432	975	827	81	161
ENSGALG00010007783	ENSGALT00010018516	NOL7	7	7	1	77	75	99	380	363	75	1663
ENSGALG00010007781	ENSGALT00010018517	MBP	3	8	0.375	23992	30158	35314	12359	589	536	947	1056
ENSGALG00010007787	ENSGALT00010018528	C1orf198	1	4	0.25	8436	8252	1917	45
ENSGALG00010007788	ENSGALT00010018530	PALM2AKAP2	3	7	0.428571	42699	13119	43729	633	6125	3231	4631
ENSGALG00010007784	ENSGALT00010018548	INTS10	16	17	0.941176	543	78	880	641	534	348	438	2056	732	601	773	932	375	474	1060	3943	1731
ENSGALG00010007789	ENSGALT00010018550	WWOX	8	8	1	1600	1558	1511	19771	75364	16151	3603	351131
ENSGALG00010007786	ENSGALT00010018551	SAMSN1	9	15	0.6	11253	6611	3885	663	4042	2543	5245	1060	33560	550	2055	1387	2249	689	9345
ENSGALG00010007792	ENSGALT00010018561		3	4	0.75	726	7891	9372	400
ENSGALG00010007793	ENSGALT00010018563		1	1	1	412
ENSGALG00010007796	ENSGALT00010018567	MCUR1	6	8	0.75	450	1349	2695	1624	1692	2879	1117	1218
ENSGALG00010007795	ENSGALT00010018574	ZNF236	1	32	0.03125	10026	1380	1617	3362	2033	2348	1797	3567	1512	1992	1846	2535	1098	219	416	4792	1141	94	113	517	1304	2811	1261	347	415	909	245	2173	3042	2104	5898	471
ENSGALG00010007798	ENSGALT00010018581	HGSNAT	2	16	0.125	941	8461	901	632	1100	451	611	216	278	674	455	155	623	129	121	1010
ENSGALG00010007800	ENSGALT00010018582	MAF	2	2	1	9163	147901
ENSGALG00010007802	ENSGALT00010018583		4	8	0.5	118	158	371	1029	471	296	356	670
ENSGALG00010007801	ENSGALT00010018584	TTC13	15	24	0.625	2176	1924	1558	1966	1472	763	784	345	1331	1910	404	1045	313	2268	3680	729	2294	1259	681	1162	1612	3638	278	84
ENSGALG00010007805	ENSGALT00010018590		3	7	0.428571	158	371	1029	471	296	355	669
ENSGALG00010007806	ENSGALT00010018593	DYNLRB2	2	3	0.666667	130	3239	803
ENSGALG00010007803	ENSGALT00010018604	ME3	1	13	0.0769231	65676	977	16502	4702	2900	12347	9173	673	575	529	854	611	759
ENSGALG00010007809	ENSGALT00010018607	ARV1	1	4	0.25	3925	797	1462	470
ENSGALG00010007811	ENSGALT00010018611	PRCP	1	8	0.125	17658	584	1374	750	769	334	570	3556
ENSGALG00010007815	ENSGALT00010018615		4	8	0.5	118	158	371	1029	471	296	354	669
ENSGALG00010007812	ENSGALT00010018616	POMK	1	1	1	543
ENSGALG00010007818	ENSGALT00010018617		1	1	1	798
ENSGALG00010007821	ENSGALT00010018619	FAM89A	1	2	0.5	16739	14355
ENSGALG00010007817	ENSGALT00010018621	CDYL2	2	7	0.285714	802	29086	7075	7254	4540	726	1699
ENSGALG00010007819	ENSGALT00010018623	NRIP1	1	1	1	1465
ENSGALG00010007826	ENSGALT00010018635		1	5	0.2	1029	471	296	352	669
ENSGALG00010007830	ENSGALT00010018639	SMIM19	1	1	1	84
ENSGALG00010007835	ENSGALT00010018647	GUCY1A1	1	8	0.125	18202	4391	1222	1063	1241	517	1895	2867
ENSGALG00010007846	ENSGALT00010018659		4	4	1	518	978	1205	1832
ENSGALG00010007845	ENSGALT00010018661	TFAP2B	5	8	0.625	336	3206	1305	5123	7600	1999	2441	2286
ENSGALG00010007847	ENSGALT00010018669	CMC2	1	3	0.333333	3926	2398	2012
ENSGALG00010007848	ENSGALT00010018670	TFAP2D	7	7	1	995	3650	12050	3252	7267	5480	15955
ENSGALG00010007850	ENSGALT00010018674		3	4	0.75	5951	3343	25124	672
ENSGALG00010007849	ENSGALT00010018675	TSTD1	1	8	0.125	14186	639	339	2122	273	352	1485	10213
ENSGALG00010007841	ENSGALT00010018680	TRIM67	5	9	0.555556	6086	3508	1188	1939	6739	2934	1138	5291	406
ENSGALG00010007851	ENSGALT00010018681	AvBD7	2	2	1	201	241
ENSGALG00010007852	ENSGALT00010018682	SLC20A2	9	11	0.818182	192	6241	4251	1233	1582	2031	681	1405	10955	689	4454
ENSGALG00010007853	ENSGALT00010018684	C1orf131	2	6	0.333333	90	2275	1117	687	989	635
ENSGALG00010007854	ENSGALT00010018687	FAM181B	1	1	1	17228
ENSGALG00010007855	ENSGALT00010018699	RNF182	1	3	0.333333	19357	2757	3887
ENSGALG00010007857	ENSGALT00010018700		1	8	0.125	9498	568	2031	6950	1048	1783	6175	671
ENSGALG00010007856	ENSGALT00010018701	PDCD2	3	5	0.6	77	427	985	360	593
ENSGALG00010007858	ENSGALT00010018703	VSTM2A	4	4	1	2306	904	4138	7397
ENSGALG00010007859	ENSGALT00010018705	CENPN	9	11	0.818182	270	339	695	319	388	710	501	450	1360	275	450
ENSGALG00010007861	ENSGALT00010018711	INTU	2	15	0.133333	6266	8554	5622	4517	2927	578	1103	3797	880	677	493	518	609	2394	931
ENSGALG00010007860	ENSGALT00010018713	DEFB4A	1	4	0.25	1029	116	183	674
ENSGALG00010007862	ENSGALT00010018715	ATMIN	1	3	0.333333	4706	1030	975
ENSGALG00010007863	ENSGALT00010018716	AvBD1	3	5	0.6	576	439	972	482	496
ENSGALG00010007864	ENSGALT00010018719	TYR	3	4	0.75	12708	9715	19248	13654
ENSGALG00010007865	ENSGALT00010018721	GABRR3	1	10	0.1	28227	1512	7181	8397	1393	2546	805	2281	2071	1283
ENSGALG00010007867	ENSGALT00010018722	ZNF516	1	6	0.166667	42716	39904	5438	904	6558	132
ENSGALG00010007868	ENSGALT00010018723	INHBA	1	1	1	10646
ENSGALG00010007869	ENSGALT00010018726	GCSH	1	4	0.25	3182	1199	1441	599
ENSGALG00010007866	ENSGALT00010018728	TBP	5	8	0.625	209	803	995	1522	1632	1347	297	890
ENSGALG00010007870	ENSGALT00010018729	AvBD3	4	6	0.666667	122	456	355	2843	980	1180
ENSGALG00010007871	ENSGALT00010018732	HSPA4L	19	19	1	3687	1469	835	1282	1681	865	87	1212	526	379	1097	2177	517	875	624	1141	560	418	26141
ENSGALG00010007873	ENSGALT00010018733		1	1	1	1694
ENSGALG00010007874	ENSGALT00010018736		4	5	0.8	993	468	478	3036	1071
ENSGALG00010007875	ENSGALT00010018739	AvBD4	1	3	0.333333	636	460	117
ENSGALG00010007872	ENSGALT00010018741	KLHL2	4	14	0.285714	2582	4424	4718	24345	11394	1247	927	831	632	651	905	4262	177	633
ENSGALG00010007876	ENSGALT00010018745	PKD1L2	2	40	0.05	550	2958	154	424	214	659	680	824	605	722	249	473	148	121	856	2154	1742	1098	645	384	407	198	197	504	502	145	611	657	809	422	350	384	620	393	332	308	395	746	1092	862
ENSGALG00010007878	ENSGALT00010018747	PSMB1	2	5	0.4	940	1417	422	1194	895
ENSGALG00010007877	ENSGALT00010018748	MSMO1	5	5	1	352	1028	320	1367	1446
ENSGALG00010007879	ENSGALT00010018749	PLK4	4	15	0.266667	101	731	92	1876	886	1333	957	325	795	661	743	376	899	429	624
ENSGALG00010007880	ENSGALT00010018751	BCO1	10	11	0.909091	172	2024	1264	627	844	124	848	1106	1103	2083	660
ENSGALG00010007881	ENSGALT00010018752	AvBD14	1	2	0.5	1123	352
ENSGALG00010007882	ENSGALT00010018753	CPE	1	8	0.125	31395	1978	513	1042	3941	1880	2791	1125
ENSGALG00010007883	ENSGALT00010018755	DHTKD1	1	16	0.0625	1805	726	1483	316	866	1212	842	971	584	488	1192	1024	331	1039	353	460
ENSGALG00010007884	ENSGALT00010018756	GLI3	1	13	0.0769231	52991	46294	26259	5909	7746	14618	1407	1239	25798	573	1948	3152	1275
ENSGALG00010007886	ENSGALT00010018760	GRM5	1	9	0.111111	104000	74954	14079	5351	4049	10775	13705	1583	6696
ENSGALG00010007885	ENSGALT00010018761	USP38	2	9	0.222222	965	3904	256	2804	789	610	741	1052	2058
ENSGALG00010007887	ENSGALT00010018765	CDT1	3	9	0.333333	258	101	328	87	113	164	318	72	84
ENSGALG00010007888	ENSGALT00010018766	MIOX	3	10	0.3	601	388	1218	96	115	109	103	158	115	106
ENSGALG00010007889	ENSGALT00010018768	DCAF6	1	21	0.047619	15521	4607	6140	5007	1057	1111	3009	2042	225	4394	5633	4462	547	851	153	4725	6909	5339	993	1855	2857
ENSGALG00010007890	ENSGALT00010018774		2	7	0.285714	420	868	590	106	233	310	108
ENSGALG00010007891	ENSGALT00010018777	GDI1	1	10	0.1	6585	866	694	1152	338	350	962	546	825	86
ENSGALG00010007892	ENSGALT00010018778		1	8	0.125	313	85	239	157	91	215	156	162
ENSGALG00010007893	ENSGALT00010018781	MFSD8	5	11	0.454545	786	997	1127	299	1149	514	487	759	382	98	1128
ENSGALG00010007894	ENSGALT00010018784	CD88	3	7	0.428571	1809	617	9704	953	2894	2846	2265
ENSGALG00010007895	ENSGALT00010018785	GOLGB1	6	19	0.315789	818	721	1429	2485	453	2658	1206	1883	1052	647	1054	1961	1238	845	1164	133	803	810	694
ENSGALG00010007896	ENSGALT00010018786	TIMMDC1	3	6	0.5	135	375	1634	1155	1126	301
ENSGALG00010007897	ENSGALT00010018789	EFHC1	1	10	0.1	4526	1488	1844	1509	295	1293	1200	248	835	2000
ENSGALG00010007898	ENSGALT00010018791	GAB1	1	11	0.0909091	56242	8690	2646	4842	1793	203	12582	2107	334	2801	250
ENSGALG00010007899	ENSGALT00010018795	APRT	1	2	0.5	812	119
ENSGALG00010007900	ENSGALT00010018801	FHOD3	3	28	0.107143	30043	14000	125034	14030	36701	26146	6640	5494	1984	1317	12666	2250	2339	10863	3884	4026	6327	3953	5800	7784	2254	470	10114	1603	5223	2645	2194	13600
ENSGALG00010007901	ENSGALT00010018804	FSTL5	4	15	0.266667	24137	25388	47396	58125	8927	26284	19463	8886	2063	11775	3606	5541	4399	1542	13689
ENSGALG00010007902	ENSGALT00010018807	C2H7orf25	1	1	1	2201
ENSGALG00010007903	ENSGALT00010018821	PSMA2	1	5	0.2	2896	340	1235	439	82
ENSGALG00010007904	ENSGALT00010018823		2	2	1	429	477
ENSGALG00010007905	ENSGALT00010018824	MRPL32	2	3	0.666667	93	493	38
ENSGALG00010007906	ENSGALT00010018825	NAF1	7	9	0.777778	442	867	593	201	2392	975	4422	3264	2637
ENSGALG00010007907	ENSGALT00010018826	IRX2	1	4	0.25	1656	269	534	713
ENSGALG00010007908	ENSGALT00010018827	IRX1	1	3	0.333333	2338	640	406
ENSGALG00010007909	ENSGALT00010018832	GALNS	12	14	0.857143	3282	1183	1043	2789	1673	121	1029	1150	5658	2621	7692	9774	2401	72
ENSGALG00010007910	ENSGALT00010018833	ANKS6	16	16	1	2772	3876	3610	1824	1487	5103	642	1053	1794	705	2796	1334	1972	1188	900	6770
ENSGALG00010007911	ENSGALT00010018838	IFI6	1	2	0.5	2701	218
ENSGALG00010007912	ENSGALT00010018839	TRAPPC2L	2	4	0.5	497	691	120	673
ENSGALG00010007913	ENSGALT00010018840		2	5	0.4	461	473	395	147	181
ENSGALG00010007914	ENSGALT00010018843	PAQR8	1	2	0.5	3776	3640
ENSGALG00010007916	ENSGALT00010018854	MCM3	17	17	1	184	483	278	491	285	616	264	430	453	466	349	241	512	256	134	611	2578
ENSGALG00010007918	ENSGALT00010018858	NPY1R	1	2	0.5	2454	121
ENSGALG00010007917	ENSGALT00010018859	POGLUT1	7	10	0.7	837	1300	437	2036	1567	2335	2575	512	638	39
ENSGALG00010007915	ENSGALT00010018860	HECW1	1	29	0.0344828	60263	15190	15227	26754	18646	8231	14244	1975	1169	3034	3612	1434	6617	1418	2855	596	7025	199	1863	893	2179	1195	2664	14548	1477	3007	996	1239	7651
ENSGALG00010007919	ENSGALT00010018865	IL17F	1	2	0.5	831	824
ENSGALG00010007920	ENSGALT00010018868	FAT3	2	28	0.0714286	26514	96734	89588	26623	2319	422	9065	10167	1338	3286	8343	892	866	11878	2294	589	2577	528	2460	8020	1003	9024	10617	758	2049	3325	2423	625
ENSGALG00010007921	ENSGALT00010018876	FAM120B	6	9	0.666667	3006	2966	5307	6471	4395	13926	4799	1729	3569
ENSGALG00010007922	ENSGALT00010018882	IL17A	2	2	1	541	667
ENSGALG00010007923	ENSGALT00010018885	YAP1	2	8	0.25	2432	40781	8133	12727	1501	8183	4433	609
ENSGALG00010007925	ENSGALT00010018889	STK17A	1	6	0.166667	7617	7046	5443	719	121	799
ENSGALG00010007924	ENSGALT00010018893	ABHD18	3	13	0.230769	236	703	3673	947	1787	80	718	1741	1311	669	642	2004	955
ENSGALG00010007928	ENSGALT00010018897	C11orf70	5	6	0.833333	388	1837	4248	2240	5511	4193
ENSGALG00010007929	ENSGALT00010018898	LRRC14B	1	1	1	1718
ENSGALG00010007926	ENSGALT00010018900	EIF3E	11	13	0.846154	1606	1546	796	2956	426	1235	1262	675	1583	864	5481	214	651
ENSGALG00010007927	ENSGALT00010018906	DLL1	3	9	0.333333	274	116	2236	493	154	138	694	115	396
ENSGALG00010007932	ENSGALT00010018908	NPY5R	1	1	1	1667
ENSGALG00010007933	ENSGALT00010018910	CEP126	5	11	0.454545	632	8715	1353	1432	10704	4576	1064	320	534	2260	767
ENSGALG00010007931	ENSGALT00010018913	GBE1	7	15	0.466667	34587	4286	18187	2524	2121	495	43700	216	4815	2061	3917	29941	3475	17178	11054
ENSGALG00010007937	ENSGALT00010018918	ANGPTL5	5	7	0.714286	1861	885	523	1543	5869	1098	361
ENSGALG00010007936	ENSGALT00010018919		2	36	0.0555556	123	31402	2915	491	1842	863	5904	1459	1022	2951	208	4982	884	93	4803	1628	1427	3078	117	4444	100	1671	1086	3595	2962	1227	1809	1179	4958	2400	167	1274	881	5121	354	3510
ENSGALG00010007938	ENSGALT00010018920	BCL9	2	9	0.222222	9164	58726	2999	1545	937	460	461	1354	1356
ENSGALG00010007930	ENSGALT00010018923	CBFA2T3	1	11	0.0909091	11834	942	394	669	675	564	103	148	122	108	812
ENSGALG00010007940	ENSGALT00010018928	GLIPR2	3	5	0.6	5451	3766	7306	1047	157
ENSGALG00010007934	ENSGALT00010018930	PKHD1	59	65	0.907692	1175	1004	616	1215	3096	686	3246	2287	841	340	1660	441	644	670	305	958	154	1707	91	618	562	2829	1668	622	1154	455	2447	351	2730	1845	1243	168	5670	5779	19145	12495	11972	1090	1547	988	2815	6649	755	1045	2718	1630	9457	502	8412	1689	8004	8620	1669	1764	925	361	1085	2270	35834	12685	881	3586	2594	1299	4128
ENSGALG00010007935	ENSGALT00010018931	LARP1B	1	18	0.0555556	6698	1056	2838	1320	2379	258	3729	3277	799	479	1880	806	380	532	429	1947	229	859
ENSGALG00010007941	ENSGALT00010018939	MRPL19	4	5	0.8	145	1466	546	1584	989
ENSGALG00010007942	ENSGALT00010018940	PGRMC2	1	2	0.5	9224	734
ENSGALG00010007943	ENSGALT00010018941	BLOC1S4	4	4	1	110	199	573	3306
ENSGALG00010007945	ENSGALT00010018942		1	1	1	11917
ENSGALG00010007946	ENSGALT00010018945		3	4	0.75	246	85	545	189
ENSGALG00010007944	ENSGALT00010018946	ACSF3	8	10	0.8	3189	1331	8382	475	5611	8040	704	9787	141	721
ENSGALG00010007947	ENSGALT00010018949		2	3	0.666667	1170	5162	580
ENSGALG00010007948	ENSGALT00010018952		1	1	1	1764
ENSGALG00010007949	ENSGALT00010018953		7	7	1	938	368	143	30	30	399	1530
ENSGALG00010007950	ENSGALT00010018954	ARC	1	2	0.5	521	392
ENSGALG00010007951	ENSGALT00010018957	TGFBR1	2	9	0.222222	44	7507	571	7117	6144	1003	5228	603	2600
ENSGALG00010007954	ENSGALT00010018959	PSCA	2	3	0.666667	778	1900	1194
ENSGALG00010007953	ENSGALT00010018960	SCGN	6	11	0.545455	320	7194	493	726	553	9343	493	117	113	588	1697
ENSGALG00010007952	ENSGALT00010018964	EMC2	5	11	0.454545	6206	1202	2076	2594	11474	170	2353	1144	1613	4853	7609
ENSGALG00010007955	ENSGALT00010018968	TMA16	5	7	0.714286	611	4371	1197	1009	7647	1714	1779
ENSGALG00010007956	ENSGALT00010018969	HS1BP3	4	6	0.666667	2240	7258	2499	19813	526	8600
ENSGALG00010007958	ENSGALT00010018971		1	2	0.5	3384	933
ENSGALG00010007959	ENSGALT00010018972		7	7	1	246	368	143	30	30	399	1529
ENSGALG00010007957	ENSGALT00010018974	CDH15	11	13	0.846154	115	89	97	95	77	96	104	103	88	58	225	82	80
ENSGALG00010007960	ENSGALT00010018978	TSNAX	1	6	0.166667	30029	2415	1597	11704	1646	5165
ENSGALG00010007962	ENSGALT00010018980	ADCY8	1	17	0.0588235	30448	20836	1658	6574	9458	4010	6054	6040	4665	3237	1623	2170	4113	3661	6014	2459	1096
ENSGALG00010007961	ENSGALT00010018981		8	8	1	246	368	143	30	30	232	178	1529
ENSGALG00010007963	ENSGALT00010018983	LDAH	4	6	0.666667	9978	18475	17432	23637	23063	11631
ENSGALG00010007965	ENSGALT00010018984	EGLN1	1	4	0.25	22079	517	1423	1957
ENSGALG00010007964	ENSGALT00010018989	RECQL4	21	21	1	1648	103	1526	590	691	78	725	79	73	71	982	1618	1553	1544	1674	539	3544	3130	1147	1804	3890
ENSGALG00010007966	ENSGALT00010018990	TMEM74	1	1	1	678
ENSGALG00010007969	ENSGALT00010018992		1	1	1	234
ENSGALG00010007968	ENSGALT00010018993	SLC22A31	1	8	0.125	827	75	251	182	78	86	87	105
ENSGALG00010007967	ENSGALT00010018994		7	7	1	246	368	143	30	30	442	1529
ENSGALG00010007970	ENSGALT00010018995	SPRTN	3	4	0.75	203	500	1008	264
ENSGALG00010007971	ENSGALT00010018996		8	8	1	246	368	143	30	30	232	181	1529
ENSGALG00010007972	ENSGALT00010018997	EXOC8	1	1	1	426
ENSGALG00010007974	ENSGALT00010018998		7	7	1	246	368	143	30	30	410	1178
ENSGALG00010007976	ENSGALT00010019002		1	1	1	403
ENSGALG00010007979	ENSGALT00010019006	RAB30	1	4	0.25	10882	1526	3345	2764
ENSGALG00010007978	ENSGALT00010019008	JADE1	2	10	0.2	169	9967	3351	3523	2842	1122	593	2949	6062	860
ENSGALG00010007973	ENSGALT00010019010	CARMIL1	2	37	0.0540541	3108	65558	3549	2244	2154	364	126	4842	3082	3930	4067	3578	1858	113	955	5086	4426	1255	86	5582	2202	4836	2110	2387	242	2889	2033	3642	14475	329	2330	1737	3475	2613	3034	2135	2407
ENSGALG00010007977	ENSGALT00010019011	APOB	2	28	0.0714286	1629	2642	831	1025	185	922	187	730	987	184	103	128	356	553	288	542	1166	551	226	628	1293	144	257	1092	938	824	949	1100
ENSGALG00010007981	ENSGALT00010019014	TDRD15	2	2	1	367	1282
ENSGALG00010007975	ENSGALT00010019017	ANKRD11	3	12	0.25	7466	17600	39233	4110	6255	579	1007	445	523	839	408	1031
ENSGALG00010007980	ENSGALT00010019023	MARCH1	2	10	0.2	261	39241	1870	35268	11434	282	10847	15923	4654	1899
ENSGALG00010007983	ENSGALT00010019028	RCHY1	5	7	0.714286	81	115	70	567	896	268	766
ENSGALG00010007984	ENSGALT00010019030	EIF3H	2	6	0.333333	21433	42585	1462	1383	7642	2593
ENSGALG00010007985	ENSGALT00010019031	APELA	1	4	0.25	12412	85	286	1999
ENSGALG00010007986	ENSGALT00010019032	MYC	2	2	1	799	990
ENSGALG00010007987	ENSGALT00010019033		1	3	0.333333	2394	623	794
ENSGALG00010007982	ENSGALT00010019037	RECK	7	21	0.333333	3397	7115	3401	6664	4096	1016	7939	917	2950	1197	927	679	3719	1862	1684	518	2013	1487	1299	3361	3342
ENSGALG00010007990	ENSGALT00010019043	TRHR	2	3	0.666667	99	12636	692
ENSGALG00010007989	ENSGALT00010019045	SPG7	9	16	0.5625	1998	908	4640	997	2625	1499	314	447	5238	1126	1012	3290	1144	541	571	1226
ENSGALG00010007991	ENSGALT00010019049	PCF11	1	15	0.0666667	4553	2241	436	857	271	88	479	1090	655	517	296	394	1014	709	628
ENSGALG00010007992	ENSGALT00010019052	LAPTM4A	1	6	0.166667	7329	1921	85	1554	903	496
ENSGALG00010007993	ENSGALT00010019056	LRRC14	2	3	0.666667	617	2128	1878
ENSGALG00010007995	ENSGALT00010019060	KIAA0319	2	21	0.0952381	7777	8999	2361	2334	546	391	487	1248	1835	1820	2031	894	921	599	1287	1438	1088	2385	1593	928	4061
ENSGALG00010007997	ENSGALT00010019061	TMEM192	2	5	0.4	1833	7188	1956	4186	2242
ENSGALG00010007996	ENSGALT00010019062	NUDCD1	1	9	0.111111	7119	3487	1449	892	2683	620	1202	1995	2314
ENSGALG00010007999	ENSGALT00010019066	SDC1	2	5	0.4	508	16875	810	218	759
ENSGALG00010007998	ENSGALT00010019067	RPL13	4	5	0.8	257	299	921	1546	539
ENSGALG00010007994	ENSGALT00010019068	FAM65B	1	21	0.047619	27442	1422	583	227	967	2474	891	3390	1030	1492	704	1917	2529	1771	620	878	691	1018	597	792	1453
ENSGALG00010008001	ENSGALT00010019070	ALDH5A1	2	9	0.222222	134	1408	292	427	884	759	1196	737	157
ENSGALG00010008000	ENSGALT00010019071	C8orf82	1	2	0.5	2133	1864
ENSGALG00010008003	ENSGALT00010019074		1	1	1	633
ENSGALG00010008004	ENSGALT00010019078	ENY2	3	5	0.6	137	2103	2193	758	254
ENSGALG00010008002	ENSGALT00010019079	GJA8	7	7	1	1194	480	5473	96	767	629	31066
ENSGALG00010008005	ENSGALT00010019082	ANKRD42	6	12	0.5	1422	946	1827	290	498	3838	1554	1208	375	387	818	1186
ENSGALG00010008007	ENSGALT00010019087	CBR4	1	6	0.166667	2637	409	80	501	497	1257
ENSGALG00010008006	ENSGALT00010019089	CPNE7	2	15	0.133333	504	1217	70	112	202	71	87	236	91	104	122	92	87	80	95
ENSGALG00010008009	ENSGALT00010019092	GPLD1	1	24	0.0416667	3041	677	805	1220	263	488	970	734	116	1054	544	570	1105	442	1004	386	2361	1056	90	611	334	745	86	528
ENSGALG00010008008	ENSGALT00010019093	BTC	5	5	1	74	137	123	155	1900
ENSGALG00010008010	ENSGALT00010019094	CERK	5	12	0.416667	1101	1777	363	5027	7852	867	1500	2504	5229	1993	961	249
ENSGALG00010007988	ENSGALT00010019097	TARBP1	9	29	0.310345	72	950	595	817	531	1451	639	899	2911	1527	292	2476	761	997	685	79	2767	162	829	1194	998	1168	1243	365	875	275	752	981	706
ENSGALG00010008011	ENSGALT00010019099	ADNP2	1	4	0.25	4767	2306	3723	3609
ENSGALG00010008012	ENSGALT00010019101	CCDC90B	1	8	0.125	2167	1691	558	78	81	755	500	119
ENSGALG00010008014	ENSGALT00010019103		1	1	1	196
ENSGALG00010008013	ENSGALT00010019105		1	5	0.2	704	112	73	81	75
ENSGALG00010008015	ENSGALT00010019109	ARHGAP39	1	10	0.1	31475	4117	5025	1849	4389	2186	1222	1757	95	2538
ENSGALG00010008016	ENSGALT00010019112	GSR	1	12	0.0833333	1050	483	175	111	95	250	399	180	191	73	102	174
ENSGALG00010008018	ENSGALT00010019116		NA	0	NA
ENSGALG00010008020	ENSGALT00010019119	COA6	1	1	1	635
ENSGALG00010008019	ENSGALT00010019120	PPP2CB	1	6	0.166667	7814	273	511	1548	785	343
ENSGALG00010008021	ENSGALT00010019123		1	2	0.5	307	96
ENSGALG00010008017	ENSGALT00010019124	GMNN	2	7	0.285714	1864	2404	1546	358	653	79	1283
ENSGALG00010008024	ENSGALT00010019126	MRS2	7	10	0.7	163	1134	595	338	641	701	2104	853	767	1480
ENSGALG00010008023	ENSGALT00010019129	ATAD2	1	27	0.037037	2379	812	1267	893	1253	904	864	944	887	204	974	639	849	2017	294	961	1175	1561	1053	142	1168	346	96	1123	676	382	1853
ENSGALG00010008026	ENSGALT00010019133	PURG	1	1	1	82
ENSGALG00010008022	ENSGALT00010019135	SLC35F3	2	7	0.285714	154	112676	27822	1376	179	1207	1097
ENSGALG00010008025	ENSGALT00010019136	TBC1D22A	11	13	0.846154	2649	1438	776	19897	4155	882	3566	21076	11188	13702	37955	28837	4087
ENSGALG00010008027	ENSGALT00010019140	C2H6ORF62	1	5	0.2	1412	783	758	552	77
ENSGALG00010008028	ENSGALT00010019142	KCNK7	1	2	0.5	23038	3160
ENSGALG00010008031	ENSGALT00010019150	MAP3K21	1	10	0.1	17968	5146	751	3985	1564	2591	542	834	1654	954
ENSGALG00010008030	ENSGALT00010019151	GJA5	1	1	1	10433
ENSGALG00010008029	ENSGALT00010019152	LY6E	1	2	0.5	3997	1046
ENSGALG00010008033	ENSGALT00010019153	ACOT13	2	2	1	1798	1914
ENSGALG00010008034	ENSGALT00010019159	DPEP1	3	11	0.272727	295	354	918	79	82	87	102	70	76	129	238
ENSGALG00010008035	ENSGALT00010019163	TDP2	2	6	0.333333	74	1914	1566	469	361	1370
ENSGALG00010008032	ENSGALT00010019164	PUM2	2	21	0.0952381	3445	13113	5233	289	628	3466	293	1190	1076	1262	5015	913	4651	6260	563	1964	243	1616	971	2555	1748
ENSGALG00010008037	ENSGALT00010019172	LY6CLEL	2	3	0.666667	3549	11062	668
ENSGALG00010008036	ENSGALT00010019176	SPOCK3	4	12	0.333333	23520	37355	29423	58647	13971	27024	19791	27719	6757	5072	1748	993
ENSGALG00010008040	ENSGALT00010019177		1	1	1	81286
ENSGALG00010008041	ENSGALT00010019178		1	12	0.0833333	86486	13909	97	3539	4836	3934	1796	3612	524	1841	7263	5445
ENSGALG00010008042	ENSGALT00010019182		4	7	0.571429	300	962	1443	2651	1588	414	916
ENSGALG00010008039	ENSGALT00010019183	CHMP1A	9	9	1	535	203	203	764	369	425	377	579	1435
ENSGALG00010008038	ENSGALT00010019184	WRN	23	35	0.657143	86	2377	934	2605	1742	1914	1814	564	673	564	785	1013	394	841	513	781	742	1141	607	691	317	1334	3206	77	1245	160	1023	280	901	1103	1671	1038	1249	653	1498
ENSGALG00010008043	ENSGALT00010019188	IL17REL	1	16	0.0625	17536	6124	733	1472	1585	803	144	2162	225	2355	619	208	2545	894	1504	952
ENSGALG00010008045	ENSGALT00010019189	DCDC2	7	10	0.7	3057	16344	109	3764	1042	2415	17609	8445	914	309
ENSGALG00010008046	ENSGALT00010019193	RHOB	1	1	1	323
ENSGALG00010008048	ENSGALT00010019194		1	2	0.5	2779	497
ENSGALG00010008049	ENSGALT00010019199	ANXA10	1	11	0.0909091	7348	2399	2505	973	652	2400	118	1535	598	1992	882
ENSGALG00010008051	ENSGALT00010019200		6	8	0.75	314	1048	1326	1112	550	2985	1351	1144
ENSGALG00010008050	ENSGALT00010019205	CDK10	1	11	0.0909091	712	173	95	108	180	350	139	128	126	85	260
ENSGALG00010008047	ENSGALT00010019207	ASAP1	3	30	0.1	19853	9832	41082	7428	2687	359	1664	130	1958	583	3184	397	1576	1048	5009	1592	1176	813	1241	1135	2248	1616	1224	5610	4246	2495	2563	951	3847	1954
ENSGALG00010008053	ENSGALT00010019208		1	2	0.5	1603	622
ENSGALG00010008052	ENSGALT00010019212	RBFA	3	6	0.5	36	1615	6324	767	2556	1527
ENSGALG00010008054	ENSGALT00010019213	CRISP2	1	8	0.125	2848	359	1752	489	1742	991	696	1422
ENSGALG00010008055	ENSGALT00010019216	MLC1	6	12	0.5	493	690	1361	2079	85	3887	300	473	922	1021	87	1598
ENSGALG00010008056	ENSGALT00010019219	GTF2E2	1	6	0.166667	11137	543	1491	442	7502	1026
ENSGALG00010008057	ENSGALT00010019220	BAG1	5	6	0.833333	2413	162	706	544	3562	492
ENSGALG00010008060	ENSGALT00010019223		1	1	1	300
ENSGALG00010008059	ENSGALT00010019224		1	8	0.125	1505	203	819	844	806	89	904	1054
ENSGALG00010008061	ENSGALT00010019227	CRISP2	2	7	0.285714	2677	3283	802	500	581	688	673
ENSGALG00010008063	ENSGALT00010019229	KCNV1	3	3	1	190	1737	5727
ENSGALG00010008058	ENSGALT00010019230	USP25	1	25	0.04	18686	998	8683	6254	14028	3578	513	719	1525	3704	802	365	1783	719	4000	1396	611	2911	1825	3378	854	1884	4663	659	489
ENSGALG00010008065	ENSGALT00010019233	CHMP5	1	7	0.142857	3754	789	928	82	1557	350	435
ENSGALG00010008062	ENSGALT00010019235	VPS9D1	1	15	0.0666667	658	116	86	72	536	81	379	85	117	96	101	76	70	551	135
ENSGALG00010008068	ENSGALT00010019236		1	1	1	3182
ENSGALG00010008064	ENSGALT00010019237	DDX60	3	39	0.0769231	2325	1091	5667	126	553	585	386	1072	572	510	1132	1244	732	2028	981	866	949	985	818	956	719	531	189	147	90	785	2611	1090	418	215	929	1049	1066	625	1928	1300	904	1864	107
ENSGALG00010008067	ENSGALT00010019238	MPC2	5	5	1	3413	999	1020	646	7706
ENSGALG00010008070	ENSGALT00010019242		5	5	1	428	489	528	200	581
ENSGALG00010008071	ENSGALT00010019243	SMIM18	1	1	1	3189
ENSGALG00010008072	ENSGALT00010019244	NRSN1	2	3	0.666667	215	2349	956
ENSGALG00010008073	ENSGALT00010019252	ZNF276	5	10	0.5	1058	101	213	946	1091	288	77	275	266	431
ENSGALG00010008074	ENSGALT00010019254	RHAG	1	9	0.111111	4570	908	159	554	521	458	952	841	644
ENSGALG00010008069	ENSGALT00010019260	DLG2	5	26	0.192308	14686	103944	25017	19054	296135	136481	18837	44498	18613	27252	7966	2779	16257	27720	12576	14664	115155	37498	11921	18468	10922	389	964	680	5594	1187
ENSGALG00010008076	ENSGALT00010019261		1	19	0.0526316	7229	662	815	6992	574	5858	97	81	2614	2917	537	2571	2469	2544	1686	795	577	2881	2758
ENSGALG00010008075	ENSGALT00010019265	SDHA	15	15	1	3819	228	504	127	1583	1192	1233	501	718	1370	365	1066	503	340	6269
ENSGALG00010008077	ENSGALT00010019266		7	15	0.466667	428	477	528	200	603	258	799	710	604	39	414	735	187	53	109
ENSGALG00010008079	ENSGALT00010019268	CCDC127	1	1	1	1235
ENSGALG00010008078	ENSGALT00010019269	GUCY1B1	2	13	0.153846	278	13645	910	4737	8872	802	828	796	504	1332	1046	308	2579
ENSGALG00010008080	ENSGALT00010019270		5	5	1	428	489	528	200	602
ENSGALG00010008084	ENSGALT00010019274	CYP2AC1	3	8	0.375	924	164	932	661	421	129	232	278
ENSGALG00010008082	ENSGALT00010019281	PRL	4	4	1	1522	408	1358	1909
ENSGALG00010008085	ENSGALT00010019283		5	5	1	428	489	528	200	603
ENSGALG00010008083	ENSGALT00010019285	FANCA	9	42	0.214286	431	763	285	618	1779	1074	657	436	2340	83	979	406	532	934	413	97	1046	395	89	1096	1693	530	411	1059	416	424	224	570	436	502	223	580	497	387	622	797	1543	936	366	354	421	495
ENSGALG00010008066	ENSGALT00010019286	PCNX2	8	33	0.242424	6139	2162	2136	469	8156	168	1265	13801	1894	1286	94	6193	4865	1590	10782	1565	6114	496	3105	5594	12682	5191	12525	2140	9788	3979	2136	6726	1883	348	957	4314	2031
ENSGALG00010008081	ENSGALT00010019287	TOP1MT	6	20	0.3	648	220	118	156	1769	2823	134	2047	1642	749	475	311	860	217	420	1057	418	743	834	443
ENSGALG00010008086	ENSGALT00010019288	RHPN1	1	14	0.0714286	7773	3136	2024	337	1136	411	562	124	1466	1980	135	1217	950	313
ENSGALG00010008089	ENSGALT00010019293		5	5	1	428	489	528	200	581
ENSGALG00010008088	ENSGALT00010019294	SLC35A4	1	2	0.5	71	70
ENSGALG00010008087	ENSGALT00010019295	CPNE8	1	19	0.0526316	15285	6989	10277	2874	767	11551	3817	1130	2985	5784	5120	2155	10100	751	861	1021	3434	3204	4378
ENSGALG00010008090	ENSGALT00010019296	SLC6A18	1	11	0.0909091	7628	2012	729	411	5613	308	735	1176	1311	804	1279
ENSGALG00010008091	ENSGALT00010019298		4	6	0.666667	306	526	948	996	585	346
ENSGALG00010008094	ENSGALT00010019301	PIM3	4	6	0.666667	186	98	191	1083	221	52
ENSGALG00010008095	ENSGALT00010019302		2	12	0.166667	122	319	129	81	88	102	164	100	89	94	104	95
ENSGALG00010008096	ENSGALT00010019305	CPSF1	4	6	0.666667	4411	7901	3281	8673	3825	6479
ENSGALG00010008097	ENSGALT00010019307		1	5	0.2	3760	1273	1251	185	858
ENSGALG00010008098	ENSGALT00010019310	TMEM126A	5	7	0.714286	233	182	882	754	1989	1208	475
ENSGALG00010008100	ENSGALT00010019311		2	4	0.5	216	17946	216	413
ENSGALG00010008093	ENSGALT00010019312	EFR3A	7	25	0.28	5598	2827	6351	3678	1327	629	7944	3015	2926	2963	1110	815	1673	1038	2596	451	2831	1176	494	1420	5985	2342	1007	604	756
ENSGALG00010008092	ENSGALT00010019314	SPIRE2	1	14	0.0714286	2158	254	90	75	77	96	72	89	227	112	77	129	139	82
ENSGALG00010008099	ENSGALT00010019317	PANK3	7	7	1	2143	1433	516	334	1713	885	3765
ENSGALG00010008101	ENSGALT00010019323	CENPQ	2	8	0.25	371	1585	380	941	390	689	240	416
ENSGALG00010008102	ENSGALT00010019325	CCDC89	1	1	1	997
ENSGALG00010008106	ENSGALT00010019327		2	2	1	49	208
ENSGALG00010008104	ENSGALT00010019329	TCF25	3	17	0.176471	1062	1359	2044	1459	1170	552	1833	1178	1049	613	342	960	563	470	303	476	241
ENSGALG00010008107	ENSGALT00010019333	TUBB3	2	4	0.5	422	517	138	1
ENSGALG00010008105	ENSGALT00010019334	MMUT	9	12	0.75	1401	1595	693	1352	780	1802	1055	374	4099	2154	119	1231
ENSGALG00010008108	ENSGALT00010019335		2	6	0.333333	5026	9932	2265	8539	3144	61
ENSGALG00010008109	ENSGALT00010019336	OPN5L2	1	3	0.333333	1987	532	659
ENSGALG00010008110	ENSGALT00010019339	DEF8	2	9	0.222222	103	590	75	96	237	286	74	125	102
ENSGALG00010008111	ENSGALT00010019341	SYTL2	1	18	0.0555556	10849	3646	5769	568	964	790	850	963	1265	1276	3319	904	374	330	396	1039	748	842
ENSGALG00010008112	ENSGALT00010019344		3	3	1	36	545	92886
ENSGALG00010008113	ENSGALT00010019345	DBNDD1	2	5	0.4	617	907	157	75	87
ENSGALG00010008114	ENSGALT00010019348		3	3	1	322	470	1451
ENSGALG00010008115	ENSGALT00010019349		5	5	1	227	866	1127	1817	5262
ENSGALG00010008103	ENSGALT00010019350	RBPMS	3	7	0.428571	76	102	394	281	265	135	292
ENSGALG00010008116	ENSGALT00010019353	URAH	3	4	0.75	83	107	743	228
ENSGALG00010008118	ENSGALT00010019354		1	3	0.333333	527	30	415
ENSGALG00010008117	ENSGALT00010019356		8	9	0.888889	662	527	1231	354	367	223	435	1368	910
ENSGALG00010008119	ENSGALT00010019367	CCDC83	1	11	0.0909091	3817	2253	1884	675	2296	866	2125	1024	928	621	3201
ENSGALG00010008120	ENSGALT00010019368	CDC5L	16	17	0.941176	232	849	6908	760	734	809	255	1492	988	1473	2426	1347	1267	334	2279	10556	1169
ENSGALG00010008121	ENSGALT00010019370	MPZL1	1	6	0.166667	15572	1488	6555	3906	4621	2202
ENSGALG00010008122	ENSGALT00010019371		1	5	0.2	859	489	528	200	603
ENSGALG00010008123	ENSGALT00010019372		3	9	0.333333	7550	124	9729	1473	99	4906	1963	9160	7354
ENSGALG00010008124	ENSGALT00010019373		1	1	1	657
ENSGALG00010008125	ENSGALT00010019374		3	3	1	97	1118	1475
ENSGALG00010008126	ENSGALT00010019376	CDH3	1	14	0.0714286	1517	72	233	74	120	82	72	76	76	210	85	89	83	127
ENSGALG00010008127	ENSGALT00010019378	TBC1D2	12	14	0.857143	272	1185	649	889	2050	609	846	824	1636	1619	1671	2713	674	761
ENSGALG00010008129	ENSGALT00010019380	TANGO6	13	16	0.8125	271	637	435	474	562	2605	1363	1228	121	3120	2452	162	3610	3138	1722	1662
ENSGALG00010008130	ENSGALT00010019382	RCSD1	2	6	0.333333	127	2164	1306	1264	843	821
ENSGALG00010008128	ENSGALT00010019383	RARS	4	15	0.266667	1133	2343	500	3132	996	500	328	252	329	913	535	744	924	242	357
ENSGALG00010008133	ENSGALT00010019388	CREG1	2	3	0.666667	330	1768	558
ENSGALG00010008131	ENSGALT00010019397	OC90	2	14	0.142857	848	2931	212	244	2924	1303	1726	801	1491	2367	371	980	1076	468
ENSGALG00010008134	ENSGALT00010019399	SLC2A13	4	9	0.444444	27215	6026	26126	34992	4513	7820	20298	132	1114
ENSGALG00010008132	ENSGALT00010019401	TDO2	1	13	0.0769231	26742	232	346	934	889	1003	3362	326	934	129	289	520	763
ENSGALG00010008135	ENSGALT00010019406	WWC1	1	22	0.0454545	27439	4618	1410	919	885	572	981	4401	1411	2315	4824	1752	877	780	1079	609	799	1443	262	529	1028	475
ENSGALG00010008137	ENSGALT00010019407	HHLA1	13	15	0.866667	2021	1202	1100	462	82	208	561	106	744	873	532	232	4898	528	180
ENSGALG00010008138	ENSGALT00010019411		2	2	1	141	883
ENSGALG00010008136	ENSGALT00010019412	ELP1	3	36	0.0833333	62	314	3710	1695	289	607	824	481	563	434	742	315	999	1740	489	814	99	633	712	645	281	800	1068	580	953	450	807	1353	466	136	578	685	1306	399	1160	877
ENSGALG00010008139	ENSGALT00010019413		2	13	0.153846	397	7291	1629	779	754	456	1881	2550	246	569	562	1048	453
ENSGALG00010008140	ENSGALT00010019415	ASIC5	8	9	0.888889	2313	1610	1035	915	554	722	1239	2432	597
ENSGALG00010008141	ENSGALT00010019417	APTX	1	5	0.2	2206	1445	2145	983	295
ENSGALG00010008142	ENSGALT00010019420	CD247	4	10	0.4	266	2841	1123	39102	1249	1021	693	653	1617	445
ENSGALG00010008143	ENSGALT00010019422	DCTN6	1	6	0.166667	368	80	82	148	99	70
ENSGALG00010008145	ENSGALT00010019427		1	6	0.166667	3533	953	982	1035	216	413
ENSGALG00010008144	ENSGALT00010019432	NTPCR	4	4	1	3351	1072	2396	5001
ENSGALG00010008146	ENSGALT00010019433	SOX4	1	1	1	67
ENSGALG00010008147	ENSGALT00010019437	CDKAL1	9	15	0.6	1361	2873	2933	58684	52404	6480	16998	24242	65775	16681	29234	11018	61021	3190	21755
ENSGALG00010008148	ENSGALT00010019438	ABCD2	6	9	0.666667	1357	3515	2700	3272	1306	18440	6151	704	2253
ENSGALG00010008149	ENSGALT00010019439	DNAJA1	6	8	0.75	749	88	1247	112	1316	1818	516	271
ENSGALG00010008150	ENSGALT00010019440	TERT	3	16	0.1875	833	2049	3692	3289	1300	344	1598	95	1750	2147	1874	1279	338	2100	166	1865
ENSGALG00010008151	ENSGALT00010019442	SIPA1L2	1	22	0.0454545	142930	21446	11779	2118	3292	2993	5911	1505	6613	14719	3034	1529	415	2998	3636	2415	2840	5704	6714	931	2585	850
ENSGALG00010008153	ENSGALT00010019447	SMU1	8	12	0.666667	162	336	533	716	1185	379	203	2537	1197	280	635	56
ENSGALG00010008155	ENSGALT00010019449	MAP10	1	4	0.25	125	39	84	60
ENSGALG00010008156	ENSGALT00010019450	HAS3	1	2	0.5	403	78
ENSGALG00010008152	ENSGALT00010019452		2	72	0.0277778	1147	51998	2858	2345	587	2427	574	118	3723	1672	2280	300	8553	2156	422	853	2380	2060	7445	2322	2979	1491	214	593	588	1198	2635	4073	4143	1931	3262	484	757	709	411	837	1453	405	774	995	385	462	782	292	449	1952	668	468	276	1205	1073	503	1218	575	256	386	934	471	735	1371	182	934	172	783	1954	706	716	285	433	327	1195	659
ENSGALG00010008157	ENSGALT00010019458	CTSO	7	7	1	790	245	1137	436	420	425	22745
ENSGALG00010008158	ENSGALT00010019463	CLPTM1L	6	17	0.352941	77	201	2306	1206	1851	4642	1589	1550	2354	1093	1562	926	1542	281	84	3671	828
ENSGALG00010008160	ENSGALT00010019464	TXNL4A	2	2	1	132	18183
ENSGALG00010008159	ENSGALT00010019465	SUPT3H	2	11	0.181818	7297	120522	46515	1343	1601	26567	2481	552	558	2695	57090
ENSGALG00010008162	ENSGALT00010019474	HSBP1L1	1	4	0.25	6114	175	1097	941
ENSGALG00010008163	ENSGALT00010019478	CHTF8	1	1	1	76
ENSGALG00010008154	ENSGALT00010019481	KCNQ3	2	15	0.133333	368	153143	1759	1351	2216	1445	656	1022	1615	12006	885	2661	1218	1268	902
ENSGALG00010008161	ENSGALT00010019482	TMEFF1	5	9	0.555556	41	4556	7679	13136	13383	1039	3597	4270	930
ENSGALG00010008165	ENSGALT00010019487	MRPL1	8	9	0.888889	790	1648	607	1704	1511	228	1398	7723	1413
ENSGALG00010008164	ENSGALT00010019493	TG	41	47	0.87234	1494	926	448	284	2872	1064	1676	3001	1672	798	696	561	363	699	1578	3964	2090	405	3437	3195	1189	3241	1749	783	1177	533	541	448	2221	1073	1672	458	1812	2790	7298	658	1101	2466	4062	3007	33550	731	6794	4131	10327	748	4771
ENSGALG00010008168	ENSGALT00010019494	CAVIN4	1	1	1	11034
ENSGALG00010008166	ENSGALT00010019498	RUNX2	5	5	1	6099	5661	40644	9669	88764
ENSGALG00010008167	ENSGALT00010019501	UTP4	1	15	0.0666667	486	97	109	243	91	80	323	337	113	119	125	115	98	145	96
ENSGALG00010008169	ENSGALT00010019511	HTR4	6	6	1	26974	17278	883	11169	686	41402
ENSGALG00010008171	ENSGALT00010019513	KIF21A	11	32	0.34375	5155	1176	1899	840	2721	1993	3725	740	628	571	5667	182	1276	894	403	496	108	620	380	1339	614	4064	217	1576	4122	4349	3227	344	609	709	2894	1142
ENSGALG00010008170	ENSGALT00010019514	PICALM	1	21	0.047619	25875	1821	1246	1823	511	1222	1018	696	1216	334	2936	4735	1858	2054	771	82	792	1373	2119	2014	4494
ENSGALG00010008172	ENSGALT00010019516	SNTB2	1	6	0.166667	2441	132	101	75	178	83
ENSGALG00010008173	ENSGALT00010019517		2	2	1	746	820
ENSGALG00010008174	ENSGALT00010019521	SLC26A2	1	4	0.25	3566	270	1802	35
ENSGALG00010008177	ENSGALT00010019527	NREP	4	5	0.8	103	746	579	13715	3949
ENSGALG00010008176	ENSGALT00010019531	SLA	1	9	0.111111	26227	17507	5398	4760	3137	1306	1300	1834	907
ENSGALG00010008178	ENSGALT00010019535	PGR	2	7	0.285714	1192	13415	9215	1295	2808	3021	2560
ENSGALG00010008182	ENSGALT00010019538	CLIC5	1	5	0.2	38373	334	1348	18772	2770
ENSGALG00010008175	ENSGALT00010019539		74	76	0.973684	309	833	1988	104	1949	1945	2009	1442	786	93	827	894	1129	704	997	1747	91	1182	1005	1671	1889	860	116	105	1241	1172	475	80	164	915	573	2980	326	1278	100	616	211	417	1593	2174	2013	7404	1154	4146	980	2005	854	4179	97	498	2664	978	2156	87	843	1952	1182	343	2696	7753	2283	3828	849	265	6069	396	1127	1415	2981	4096	698	3024	7124	10512	4977	1298
ENSGALG00010008183	ENSGALT00010019553	ALG10	2	2	1	1287	3727
ENSGALG00010008186	ENSGALT00010019555	NOP53	10	12	0.833333	120	118	104	337	95	94	160	80	80	666	90	86
ENSGALG00010008179	ENSGALT00010019558	SEMA6A	1	19	0.0526316	51004	2648	5406	1844	824	2106	2852	1027	889	3151	2707	1461	702	95	2112	1503	137	6935	21273
ENSGALG00010008184	ENSGALT00010019562	PQLC1	1	2	0.5	53107	16409
ENSGALG00010008187	ENSGALT00010019563		1	8	0.125	1239	1026	152	1143	436	420	573	146
ENSGALG00010008181	ENSGALT00010019574	DISC1	9	13	0.692308	18709	3549	33168	3815	3674	14075	4446	11472	56694	19660	5379	9405	6217
ENSGALG00010008188	ENSGALT00010019579	VPS4A	10	10	1	155	67	80	180	178	236	147	137	78	282
ENSGALG00010008189	ENSGALT00010019587	EXOC3	4	12	0.333333	1117	2573	1026	3769	986	169	406	709	1360	1379	631	439
ENSGALG00010008185	ENSGALT00010019588	PDGFC	1	5	0.2	67848	15503	24846	6201	606
ENSGALG00010008180	ENSGALT00010019589	POU2F1	2	16	0.125	311	62312	6788	2879	1614	1662	7174	8925	2258	3840	2140	1851	2647	817	831	1282
ENSGALG00010008191	ENSGALT00010019591		3	10	0.3	304	410	809	603	521	407	321	324	203	518
ENSGALG00010008192	ENSGALT00010019592	HNRNPU	3	13	0.230769	869	130	2236	1380	1059	378	216	447	350	532	479	1214	387
ENSGALG00010008194	ENSGALT00010019595	PDF	1	1	1	91
ENSGALG00010008196	ENSGALT00010019602	PDCD6	1	5	0.2	2180	1490	759	513	1597
ENSGALG00010008193	ENSGALT00010019603	CNOT6L	1	11	0.0909091	19087	419	272	438	865	1638	713	1417	1283	715	360
ENSGALG00010008195	ENSGALT00010019604		2	5	0.4	589	1175	93	464	1111
ENSGALG00010008197	ENSGALT00010019610	STARD4	3	6	0.5	401	892	1548	551	543	427
ENSGALG00010008190	ENSGALT00010019611	TSNARE1	12	13	0.923077	19461	84103	24047	33618	7423	44022	2871	1892	33035	36272	11652	115723	63573
ENSGALG00010008199	ENSGALT00010019614	TPRKB	1	5	0.2	1074	284	809	567	77
ENSGALG00010008200	ENSGALT00010019615	COG8	2	4	0.5	210	255	207	115
ENSGALG00010008198	ENSGALT00010019616	GLRB	2	9	0.222222	1107	10343	2421	5995	1491	2745	3302	5506	9328
ENSGALG00010008202	ENSGALT00010019618	KCNG2	1	2	0.5	39628	23823
ENSGALG00010008201	ENSGALT00010019619	ENPP4	3	3	1	156	805	2247
ENSGALG00010008203	ENSGALT00010019621	CXCL13	1	2	0.5	422	275
ENSGALG00010008204	ENSGALT00010019623		1	1	1	43
ENSGALG00010008205	ENSGALT00010019626		1	4	0.25	1491	667	1120	810
ENSGALG00010008206	ENSGALT00010019627	CXCL13L2	2	3	0.666667	103	156	107
ENSGALG00010008207	ENSGALT00010019628	CAMK4	1	10	0.1	83394	11837	651	12494	35200	2048	3608	5479	917	7203
ENSGALG00010008208	ENSGALT00010019633	ILDR2	3	8	0.375	6715	495	13689	740	5121	1593	864	469
ENSGALG00010008210	ENSGALT00010019634	CTDP1	12	12	1	9615	2917	1428	496	7489	1087	1251	7709	2555	7724	23934	30717
ENSGALG00010008209	ENSGALT00010019636	PPARGC1B	1	12	0.0833333	24955	996	1694	532	444	389	389	668	720	141	6837	294
ENSGALG00010008212	ENSGALT00010019637	GTSE1	5	11	0.454545	164	701	88	1190	1230	1169	195	384	1090	1098	905
ENSGALG00010008211	ENSGALT00010019638	ADGRB1	1	31	0.0322581	76277	42765	7874	5365	1514	3685	2132	3784	1662	879	978	4317	779	2654	2794	2396	30507	18469	7508	4121	4518	7543	4294	4946	7192	975	3436	3825	1093	1491	13690
ENSGALG00010008213	ENSGALT00010019641	ISCA1	3	3	1	422	1702	1799
ENSGALG00010008215	ENSGALT00010019642	SELENOW	4	6	0.666667	93	76	69	369	247	104
ENSGALG00010008216	ENSGALT00010019643	GPA33	1	6	0.166667	2701	886	550	2234	431	571
ENSGALG00010008214	ENSGALT00010019644	CCNG2	7	7	1	312	423	1028	162	81	911	12275
ENSGALG00010008217	ENSGALT00010019651	ARHGEF37	1	12	0.0833333	2617	413	92	757	848	509	817	674	172	495	420	332
ENSGALG00010008219	ENSGALT00010019652	NIP7	1	3	0.333333	89	83	86
ENSGALG00010008220	ENSGALT00010019655		1	1	1	269
ENSGALG00010008218	ENSGALT00010019656	ARHGAP42	3	23	0.130435	10727	18057	32497	16561	4241	8948	2839	4226	856	3169	1039	1195	1695	676	1212	814	4799	2399	4069	323	1143	6869	226
ENSGALG00010008222	ENSGALT00010019657	STYXL2	2	5	0.4	580	2062	699	988	1588
ENSGALG00010008221	ENSGALT00010019658		16	23	0.695652	238	644	539	1063	603	774	346	316	1015	424	516	342	1095	1271	77	2521	100	795	209	636	355	655	494
ENSGALG00010008225	ENSGALT00010019661		1	1	1	248
ENSGALG00010008224	ENSGALT00010019662	H3-IX	3	3	1	531	154	886
ENSGALG00010008223	ENSGALT00010019668		3	14	0.214286	384	931	6925	5900	1768	1888	541	509	5898	604	623	1798	1639	1323
ENSGALG00010008226	ENSGALT00010019672	COX20	1	3	0.333333	2586	143	532
ENSGALG00010008227	ENSGALT00010019674	DUSP1	3	3	1	120	108	510
ENSGALG00010008228	ENSGALT00010019678	TMED6	1	3	0.333333	1163	180	312
ENSGALG00010008229	ENSGALT00010019679	PIGY	NA	0	NA
ENSGALG00010008232	ENSGALT00010019680	PYURF	1	1	1	100
ENSGALG00010008234	ENSGALT00010019685	COMMD10	5	5	1	160	1381	2751	10843	126137
ENSGALG00010008230	ENSGALT00010019687	TRMU	2	11	0.181818	118	1689	451	630	685	937	481	915	1333	233	1245
ENSGALG00010008231	ENSGALT00010019691	ZCCHC6	2	27	0.0740741	2227	4237	522	992	417	929	1810	1472	821	935	765	591	126	662	1137	504	676	1070	89	108	600	1232	105	457	1709	1702	152
ENSGALG00010008235	ENSGALT00010019692	MAEL	3	11	0.272727	378	730	1599	381	556	1103	524	1015	936	270	773
ENSGALG00010008236	ENSGALT00010019697		2	3	0.666667	390	5544	94
ENSGALG00010008233	ENSGALT00010019703	FAM49B	1	11	0.0909091	31821	13109	18910	1673	609	619	97	1151	1567	788	2418
ENSGALG00010008238	ENSGALT00010019707	WDYHV1	5	5	1	227	482	1480	418	7221
ENSGALG00010008239	ENSGALT00010019708		1	1	1	605
ENSGALG00010008240	ENSGALT00010019713	RCAN2	3	5	0.6	8170	1524	52551	2059	8326
ENSGALG00010008241	ENSGALT00010019714	HERC3	2	23	0.0869565	2783	12543	1446	1110	2417	1006	573	516	795	543	1664	936	1654	452	1322	1270	630	1376	1044	1489	2520	535	643
ENSGALG00010008243	ENSGALT00010019716	YTHDC2	2	29	0.0689655	275	5380	2025	458	1501	1159	1499	610	1422	356	1036	1375	185	83	82	907	1064	113	322	466	527	534	4594	583	429	1036	2444	2394	142
ENSGALG00010008242	ENSGALT00010019719	CNTN5	1	24	0.0416667	182206	92270	86300	5600	9170	42461	23026	10450	19946	5768	1860	1988	51388	444	12187	13597	406	13400	2895	9813	9297	474	1397	510
ENSGALG00010008237	ENSGALT00010019720	GRIA2	2	15	0.133333	101	40817	4911	3510	1934	10937	282	677	1106	503	3455	12255	1388	1016	454
ENSGALG00010008244	ENSGALT00010019722		1	1	1	578
ENSGALG00010008245	ENSGALT00010019724	FBXO32	4	10	0.4	3536	1693	698	6662	736	3416	1102	677	655	799
ENSGALG00010008247	ENSGALT00010019729	GASK1B	3	6	0.5	607	168	7626	3865	311	43
ENSGALG00010008246	ENSGALT00010019731	TERF2	7	9	0.777778	85	166	293	530	390	240	1503	706	946
ENSGALG00010008248	ENSGALT00010019732	TPK1	1	7	0.142857	72529	61073	49377	38109	15769	46767	34964
ENSGALG00010008250	ENSGALT00010019734	KLHL38	3	3	1	548	1429	1631
ENSGALG00010008249	ENSGALT00010019735		1	2	0.5	604	506
ENSGALG00010008252	ENSGALT00010019738	ZFP92	2	3	0.666667	96	1655	445
ENSGALG00010008251	ENSGALT00010019742	AHRR	3	10	0.3	17217	6651	32452	16857	1151	1481	944	877	773	2433
ENSGALG00010008253	ENSGALT00010019743		1	1	1	1530
ENSGALG00010008254	ENSGALT00010019744		1	1	1	204
ENSGALG00010008255	ENSGALT00010019745	C2H9ORF30	1	2	0.5	4384	1285
ENSGALG00010008256	ENSGALT00010019746		1	1	1	700
ENSGALG00010008260	ENSGALT00010019750		1	1	1	204
ENSGALG00010008257	ENSGALT00010019751	DESI2	1	3	0.333333	8028	340	1997
ENSGALG00010008258	ENSGALT00010019753	CCDC82	5	6	0.833333	801	1104	1812	710	6298	729
ENSGALG00010008262	ENSGALT00010019756	CYB5B	1	4	0.25	6765	559	2476	928
ENSGALG00010008263	ENSGALT00010019757	C1orf101	9	12	0.75	1517	723	3868	2526	1220	1075	4946	380	5464	209	1217	2573
ENSGALG00010008264	ENSGALT00010019762	CNTNAP2	1	23	0.0434783	266343	23823	79020	50651	2552	3879	5429	60623	65050	38372	16729	35561	63246	21134	55649	19248	2384	6676	1803	15193	48388	12377	1448
ENSGALG00010008261	ENSGALT00010019763	OTX5	3	4	0.75	29	180	1561	1510
ENSGALG00010008259	ENSGALT00010019765	MCC	3	18	0.166667	19113	12088	98402	7462	7574	1373	4180	8939	276	571	1648	1463	2454	6053	5568	926	13723	1014
ENSGALG00010008266	ENSGALT00010019767	ECSCR	4	9	0.444444	223	889	357	1678	583	1083	609	1055	524
ENSGALG00010008265	ENSGALT00010019769		1	7	0.142857	8304	518	813	2605	3132	574	1572
ENSGALG00010008268	ENSGALT00010019772		1	4	0.25	3421	1876	1584	1656
ENSGALG00010008267	ENSGALT00010019773	MAML2	1	4	0.25	143352	53506	3074	4387
ENSGALG00010008269	ENSGALT00010019774		1	1	1	38151
ENSGALG00010008271	ENSGALT00010019777		1	1	1	204
ENSGALG00010008273	ENSGALT00010019781	TMEM144	1	11	0.0909091	3872	1059	465	510	1609	741	783	1342	472	1955	756
ENSGALG00010008272	ENSGALT00010019782	DCP2	1	10	0.1	11437	1552	450	2720	2356	106	725	505	2736	811
ENSGALG00010008274	ENSGALT00010019786	NFAT5	2	13	0.153846	4106	12462	4774	2497	1007	2135	164	1410	684	11057	525	1108	173
ENSGALG00010008276	ENSGALT00010019787	DNAJC18	6	7	0.857143	132	798	2790	1271	1996	3633	123
ENSGALG00010008270	ENSGALT00010019789	CCDC166	1	1	1	8965
ENSGALG00010008277	ENSGALT00010019790	MZB1	1	3	0.333333	319	80	72
ENSGALG00010008278	ENSGALT00010019793	CYP39A1	4	10	0.4	2712	1386	1013	3135	1344	1491	765	938	1748	525
ENSGALG00010008279	ENSGALT00010019794	MAPK15	10	13	0.769231	1387	434	525	1194	157	1772	2034	1575	236	2815	1091	1494	2067
ENSGALG00010008281	ENSGALT00010019795		1	2	0.5	438	431
ENSGALG00010008280	ENSGALT00010019797		2	2	1	82	204
ENSGALG00010008282	ENSGALT00010019799	FAM83H	1	5	0.2	16228	4522	1173	316	547
ENSGALG00010008287	ENSGALT00010019805		1	1	1	138
ENSGALG00010008283	ENSGALT00010019808	NQO1	1	5	0.2	366	72	136	71	126
ENSGALG00010008286	ENSGALT00010019812	ANXA13	2	11	0.181818	986	10807	2470	2150	111	85	1205	130	1756	1318	1132
ENSGALG00010008285	ENSGALT00010019813	ADSS2	1	13	0.0769231	11546	2415	747	2225	2808	225	1326	2139	849	608	4696	754	1413
ENSGALG00010008284	ENSGALT00010019815	BCKDHA	9	9	1	741	746	90	114	363	86	1050	812	2320
ENSGALG00010008288	ENSGALT00010019816		7	11	0.636364	670	3204	1076	1313	606	566	26401	1321	1934	315	406
ENSGALG00010008291	ENSGALT00010019817	PTGFRN	2	9	0.222222	5665	19823	801	3498	3953	6451	10094	6438	1182
ENSGALG00010008292	ENSGALT00010019824	REEP5	3	5	0.6	180	251	12702	1329	1758
ENSGALG00010008289	ENSGALT00010019826	MTMR2	1	14	0.0714286	19012	15909	2342	194	1530	822	6419	803	1236	857	1516	1546	1375	895
ENSGALG00010008290	ENSGALT00010019830	FAM13A	5	22	0.227273	1054	3323	6781	4441	26306	25317	8897	1591	2839	3408	680	5286	7009	374	814	139	1311	3236	1494	3793	586	900
ENSGALG00010008295	ENSGALT00010019832	DMAC2	2	5	0.4	390	545	99	89	435
ENSGALG00010008293	ENSGALT00010019833	PLA2G7	2	11	0.181818	1271	1890	1268	162	669	450	1634	256	379	1805	592
ENSGALG00010008294	ENSGALT00010019835	NOB1	6	8	0.75	73	78	64	84	73	240	126	173
ENSGALG00010008297	ENSGALT00010019840		1	1	1	791
ENSGALG00010008299	ENSGALT00010019841	ANKRD66	1	1	1	2506
ENSGALG00010008296	ENSGALT00010019843	PALLD	10	21	0.47619	3103	59743	2513	631	136	2242	315	6160	1287	74196	11064	2803	564	1481	4925	3315	2742	910	692	1323	963
ENSGALG00010008298	ENSGALT00010019848		2	17	0.117647	351	3760	859	1643	1095	709	1411	1339	1137	786	1651	301	1655	1628	1010	2479	595
ENSGALG00010008302	ENSGALT00010019853		1	1	1	2846
ENSGALG00010008301	ENSGALT00010019855	FAM91A1	1	23	0.0434783	2179	520	1195	1194	854	1066	510	1020	786	123	903	397	197	723	671	536	1862	578	1045	1439	293	1084	1083
ENSGALG00010008300	ENSGALT00010019856	CUL1	1	22	0.0454545	11148	9121	1045	1066	1075	985	2537	723	3464	87	1166	495	559	880	475	1137	1270	86	1430	1159	4844	70
ENSGALG00010008304	ENSGALT00010019857		1	1	1	204
ENSGALG00010008303	ENSGALT00010019859	TEX10	9	14	0.642857	88	587	5608	1669	1672	4739	2613	662	11438	1113	10355	1083	919	1097
ENSGALG00010008306	ENSGALT00010019861		3	3	1	204	565	810
ENSGALG00010008305	ENSGALT00010019862	SLC23A1	1	15	0.0666667	374	83	83	71	77	67	105	80	118	191	78	92	327	75	94
ENSGALG00010008307	ENSGALT00010019865	MEP1A	8	14	0.571429	95	85	97	1515	112	309	747	2953	543	1213	825	1232	341	272
ENSGALG00010008310	ENSGALT00010019869	EXOSC5	3	4	0.75	376	158	486	119
ENSGALG00010008309	ENSGALT00010019871		7	7	1	1069	709	1117	548	1439	787	2397
ENSGALG00010008312	ENSGALT00010019879	ZBTB18	1	1	1	2208
ENSGALG00010008308	ENSGALT00010019880	WWP2	4	23	0.173913	2011	622	293	5757	590	3916	2090	3726	1580	1488	1302	217	245	107	93	1019	680	85	426	105	90	1023	200
ENSGALG00010008313	ENSGALT00010019883	PSMD7	2	6	0.333333	655	1360	859	249	375	697
ENSGALG00010008315	ENSGALT00010019884		1	1	1	204
ENSGALG00010008311	ENSGALT00010019885	SRP19	5	5	1	2005	984	1281	1048	3709
ENSGALG00010008316	ENSGALT00010019887	ADGRF5	1	22	0.0454545	8763	1332	2955	577	906	794	476	454	695	566	1333	122	757	894	1057	141	985	722	85	86	2294	367
ENSGALG00010008317	ENSGALT00010019890	CEP57	5	10	0.5	407	3040	307	874	3714	907	152	317	654	1281
ENSGALG00010008314	ENSGALT00010019894	INVS	4	17	0.235294	2784	824	3544	24964	6408	5448	5717	3010	4047	1453	1572	3278	7291	3141	3131	1134	2400
ENSGALG00010008318	ENSGALT00010019895	ADPRH	2	3	0.666667	1273	6209	845
ENSGALG00010008319	ENSGALT00010019897	ERP44	4	11	0.363636	5586	1557	3111	6044	487	3630	1218	3179	432	3179	2420
ENSGALG00010008322	ENSGALT00010019898	ens-201	NA	0	NA
ENSGALG00010008321	ENSGALT00010019901	ZFHX3	1	10	0.1	56469	30	3335	24623	32833	8337	194	7546	1286	5719
ENSGALG00010008320	ENSGALT00010019904	GPRIN3	2	2	1	1354	7229
ENSGALG00010008326	ENSGALT00010019906	ens-201	NA	0	NA
ENSGALG00010008323	ENSGALT00010019912	AKT3	2	13	0.153846	11077	67093	11798	3898	5669	3107	563	8024	1014	14120	2318	7848	2161
ENSGALG00010008325	ENSGALT00010019913	AADAT	10	10	1	740	756	1022	1425	503	1230	1070	815	1755	2168
ENSGALG00010008327	ENSGALT00010019914	TGFB1	1	1	1	70
ENSGALG00010008328	ENSGALT00010019918		1	1	1	568
ENSGALG00010008329	ENSGALT00010019919		NA	0	NA
ENSGALG00010008324	ENSGALT00010019920	SCRIB	1	43	0.0232558	16244	231	1279	430	3525	908	89	649	195	2364	935	490	480	469	1996	11283	640	2785	448	4804	234	4420	1783	4062	1015	2370	909	5726	3205	1828	527	1555	876	1431	2470	1263	317	4815	686	1083	710	3001	149
ENSGALG00010008331	ENSGALT00010019925	CCDC97	5	5	1	369	828	624	610	850
ENSGALG00010008330	ENSGALT00010019926	EZH2	2	20	0.1	650	16549	515	2698	1253	1943	570	493	8696	875	405	366	4905	1081	1317	817	575	804	110	756
ENSGALG00010008335	ENSGALT00010019936	HNRNPUL1	9	10	0.9	730	95	84	76	81	82	77	683	1028	814
ENSGALG00010008337	ENSGALT00010019937		NA	0	NA
ENSGALG00010008338	ENSGALT00010019938		1	1	1	613
ENSGALG00010008333	ENSGALT00010019940	APC	2	16	0.125	8572	11347	6536	1829	4447	2508	4766	4761	2803	2625	1000	795	795	1172	1017	503
ENSGALG00010008332	ENSGALT00010019942	DHX38	7	25	0.28	454	147	409	116	141	213	912	85	403	107	238	89	441	183	395	249	113	558	83	75	75	83	368	251	135
ENSGALG00010008334	ENSGALT00010019944	STX17	3	8	0.375	5286	6742	8572	5228	94	2049	706	28
ENSGALG00010008336	ENSGALT00010019949	PAIP2B	2	3	0.666667	1038	2332	1216
ENSGALG00010008339	ENSGALT00010019950	FAM76B	5	9	0.555556	129	169	1584	422	1907	200	661	1869	418
ENSGALG00010008342	ENSGALT00010019960	PLD3	4	11	0.363636	987	538	83	1127	753	639	693	470	916	952	1108
ENSGALG00010008341	ENSGALT00010019961	DHODH	4	8	0.5	228	206	349	357	91	95	72	119
ENSGALG00010008340	ENSGALT00010019962	PDIA4	1	9	0.111111	4150	1784	500	188	630	1066	138	90	585
ENSGALG00010008343	ENSGALT00010019968	TNFRSF21	3	6	0.5	2343	1723	14841	6354	2374	909
ENSGALG00010008344	ENSGALT00010019969	MFAP3L	1	2	0.5	9824	2657
ENSGALG00010008345	ENSGALT00010019973	ens-201	NA	0	NA
ENSGALG00010008346	ENSGALT00010019974	NR4A3	6	6	1	121	1882	954	5137	1340	9353
ENSGALG00010008349	ENSGALT00010019976		1	1	1	204
ENSGALG00010008347	ENSGALT00010019978	PUF60	2	11	0.181818	430	9126	902	743	5052	458	964	379	4029	444	2925
ENSGALG00010008348	ENSGALT00010019981		16	18	0.888889	6736	125	2342	405	295	804	7997	1934	1913	2669	3425	12265	19004	2079	5938	31194	1865	3049
ENSGALG00010008350	ENSGALT00010019983	LRRC6	11	11	1	1409	4266	2170	896	3061	580	2563	1507	840	3720	7343
ENSGALG00010008352	ENSGALT00010019992		1	9	0.111111	3875	619	102	722	779	565	112	855	591
ENSGALG00010008351	ENSGALT00010019995	IST1	9	10	0.9	672	651	287	327	393	355	39	453	1077	521
ENSGALG00010008353	ENSGALT00010019996	ens-201	NA	0	NA
ENSGALG00010008356	ENSGALT00010019997		1	2	0.5	4838	4324
ENSGALG00010008355	ENSGALT00010019998	MAFA	1	1	1	645
ENSGALG00010008357	ENSGALT00010019999		2	2	1	607	782
ENSGALG00010008354	ENSGALT00010020000	TMEM71	1	10	0.1	1527	1443	737	1295	536	525	479	196	1208	778
ENSGALG00010008358	ENSGALT00010020002	HPF1	4	8	0.5	954	359	471	1026	684	573	925	79
ENSGALG00010008359	ENSGALT00010020003		1	1	1	204
ENSGALG00010008363	ENSGALT00010020006	ens-201	NA	0	NA
ENSGALG00010008362	ENSGALT00010020010	RAMP3	4	4	1	8486	12890	2223	24221
ENSGALG00010008361	ENSGALT00010020011	MATR3	1	15	0.0666667	7377	4698	659	315	1017	470	603	208	1140	950	461	1507	594	1562	381
ENSGALG00010008364	ENSGALT00010020013		NA	0	NA
ENSGALG00010008365	ENSGALT00010020014		3	4	0.75	417	595	604	573
ENSGALG00010008367	ENSGALT00010020016		NA	0	NA
ENSGALG00010008360	ENSGALT00010020019	ZC3H3	3	12	0.25	1782	1482	63996	38841	8959	1632	1795	4568	16185	1346	10621	96
ENSGALG00010008369	ENSGALT00010020021		NA	0	NA
ENSGALG00010008366	ENSGALT00010020022	RPRD1A	6	7	0.857143	12436	705	82	1311	97	26472	8347
ENSGALG00010008368	ENSGALT00010020023	SNCA	5	6	0.833333	1476	4433	1789	6062	50397	1457
ENSGALG00010008370	ENSGALT00010020026		1	1	1	204
ENSGALG00010008371	ENSGALT00010020030		NA	0	NA
ENSGALG00010008372	ENSGALT00010020032	CLCN3	2	13	0.153846	13310	23955	1758	2466	656	2040	430	572	2308	1254	1643	2209	1719
ENSGALG00010008374	ENSGALT00010020035	ZNF821	1	6	0.166667	2051	1572	503	555	897	704
ENSGALG00010008275	ENSGALT00010020036	CELSR1	1	33	0.030303	61625	20743	4556	3176	18490	1118	1294	2504	418	315	381	777	1640	1201	525	876	785	2912	2598	1102	328	2447	520	4565	4507	4471	33	51	1268	557	799	919	301
ENSGALG00010008376	ENSGALT00010020039	MMRN1	1	7	0.142857	14617	2776	5166	2373	5552	6683	1128
ENSGALG00010008378	ENSGALT00010020043	ens-201	NA	0	NA
ENSGALG00010008373	ENSGALT00010020045	CZH5ORF30	2	2	1	1666	2079
ENSGALG00010008377	ENSGALT00010020049	AKT2	2	14	0.142857	1393	2452	1740	121	1047	1495	936	125	872	386	560	1412	119	90
ENSGALG00010008379	ENSGALT00010020050		1	1	1	604
ENSGALG00010008375	ENSGALT00010020051		2	33	0.0606061	216	3274	86	115	917	89	81	790	106	86	76	465	114	264	208	143	249	315	99	330	881	188	243	649	356	119	239	509	285	299	98	122	1723
ENSGALG00010008381	ENSGALT00010020055	C18orf21	3	4	0.75	79	1226	3018	386
ENSGALG00010008380	ENSGALT00010020057	SIL1	8	11	0.727273	2157	19943	3241	23715	1632	2261	4418	27387	2021	1560	3033
ENSGALG00010008382	ENSGALT00010020058		6	9	0.666667	372	897	149	131	174	4050	354	821	797
ENSGALG00010008383	ENSGALT00010020061	PLD5	1	9	0.111111	63737	33106	7333	22059	21829	4554	2010	4808	1998
ENSGALG00010008384	ENSGALT00010020062	ens-201	NA	0	NA
ENSGALG00010008385	ENSGALT00010020065	CTNNA1	8	18	0.444444	1015	13127	2009	8169	735	2065	2611	34385	784	13138	9349	5195	1052	2640	1759	754	3963	1459
ENSGALG00010008388	ENSGALT00010020066	ADCY1	1	19	0.0526316	35575	20615	26888	13248	11453	1383	18280	4229	1771	3922	8318	2678	1645	6732	2477	391	5633	2590	417
ENSGALG00010008390	ENSGALT00010020072		1	1	1	204
ENSGALG00010008391	ENSGALT00010020074		1	14	0.0714286	1887	340	238	607	192	1632	626	904	594	814	220	198	257	631
ENSGALG00010008386	ENSGALT00010020076	SESN3	1	9	0.111111	16980	3617	314	394	1559	2965	2381	451	841
ENSGALG00010008389	ENSGALT00010020080	GALNT1	2	13	0.153846	744	43543	14460	3210	12380	4854	1578	2712	930	7403	1121	785	1819
ENSGALG00010008387	ENSGALT00010020082	PHF20L1	2	22	0.0909091	1121	8882	151	826	2514	3051	884	3064	3527	2010	206	5403	197	1630	1007	371	1847	949	874	423	2950	1060
ENSGALG00010008393	ENSGALT00010020083	ens-201	NA	0	NA
ENSGALG00010008395	ENSGALT00010020084	ENDOD1	1	1	1	5186
ENSGALG00010008396	ENSGALT00010020085	LRRTM2	1	1	1	331
ENSGALG00010008397	ENSGALT00010020092	ATXN1L	1	2	0.5	804	88
ENSGALG00010008398	ENSGALT00010020093		1	1	1	204
ENSGALG00010008392	ENSGALT00010020094	CD36	3	14	0.214286	4070	20958	46221	9383	2113	1089	123	396	3433	1598	798	1018	720	859
ENSGALG00010008399	ENSGALT00010020096	INO80C	1	4	0.25	19946	2834	1716	179
ENSGALG00010008400	ENSGALT00010020097	MAP1LC3C	2	2	1	238	818
ENSGALG00010008402	ENSGALT00010020098	BKJ	2	2	1	89	1065
ENSGALG00010008401	ENSGALT00010020100	PSMD8	5	7	0.714286	926	531	916	2362	2445	744	61
ENSGALG00010008394	ENSGALT00010020102	CD2AP	1	16	0.0625	16990	2723	3294	1300	3207	2522	677	1308	389	2151	1410	4670	1067	282	854	1102
ENSGALG00010008404	ENSGALT00010020106	BKJ	2	2	1	89	1065
ENSGALG00010008403	ENSGALT00010020109	GNAT3	3	9	0.333333	1648	2495	6705	4813	4916	2402	4280	190	1114
ENSGALG00010008405	ENSGALT00010020111	LRATD2	1	1	1	146
ENSGALG00010008406	ENSGALT00010020113	BKJ	2	2	1	89	1066
ENSGALG00010008407	ENSGALT00010020115	GNAI1	2	9	0.222222	60	19349	78	4933	1751	3239	1169	822	100
ENSGALG00010008409	ENSGALT00010020117	CWC15	5	8	0.625	1770	2161	955	856	7240	611	170	178
ENSGALG00010008411	ENSGALT00010020118		1	1	1	16037
ENSGALG00010008408	ENSGALT00010020119	SMARCA4	18	28	0.642857	1847	1242	80	828	1786	600	1173	1574	464	1599	379	2551	1348	812	638	2168	128	8168	4152	186	358	6366	2550	1249	782	1832	992	1141
ENSGALG00010008414	ENSGALT00010020120	ens-201	NA	0	NA
ENSGALG00010008415	ENSGALT00010020121	ADGRF4	1	8	0.125	5412	926	133	554	723	717	88	340
ENSGALG00010008413	ENSGALT00010020122	BKJ	2	2	1	89	1065
ENSGALG00010008416	ENSGALT00010020124	MSX2	1	1	1	3494
ENSGALG00010008417	ENSGALT00010020126	IGFBP1	1	2	0.5	1788	1680
[truncated: 1,225,336 more chars]
