# Supplementary material for: Genes divided according to the relative position of the longest intron show increased representation in different KEGG pathways
Source: BMC Genomics. 2024 Jun 28;25:649. doi: 10.1186/s12864-024-10558-x (PMC11214234; doi:10.1186/s12864-024-10558-x)
Supplement: Supplementary file 1 — Supplementary Material 1. Figure S1: Comparison of the absolute and relative positions of the longest introns among orthologous genes of 6 vertebrates. Twenty randomly selected human genes and their corresponding orthologs were monitored in each of the groups with the longest human intron in the 1st tertile (A), 2nd tertile (B) and 3rd tertile (C). [file 12864_2024_10558_MOESM1_ESM.zip › Supplementary Information Dvorak/Table S5_D rerio primary data.txt]

Table S5: Intron lengths of Ensembl Canonical transcripts of all protein-coding genes in Danio rerio genome
Gene_stable_ID	Gene_stable_ID_version	Gene_name	Longest_Intron	Total_Introns	RatioL/T	1	2	3	4	5	6	7	8	9	10	11	12	13	14	15	16	17	18	19	20	21	22	23	24	25	26	27	28	29	30	31	32	33	34	35	36	37	38	39	40	41	42	43	44	45	46	47	48	49	50	51	52	53	54	55	56	57	58	59	60	61	62	63	64	65	66	67	68	69	70	71	72	73	74	75	76	77	78	79	80	81	82	83	84	85	86	87	88	89	90	91	92	93	94	95	96	97	98	99	100	101	102	103	104	105	106	107	108	109	110	111	112	113	114	115	116	117	118	119	120	121	122	123	124	125	126	127	128	129	130	131	132	133	134	135	136	137	138	139	140	141	142	143	144	145	146	147	148	149	150	151	152	153	154	155	156	157	158	159	160	161	162	163	164	165	166	167	168	169	170	171	172	173	174	175	176	177	178	179	180	181	182	183	184	185	186	187	188	189	190	191	192	193	194	195	196	197	198	199	200	201	202	203	204	205	206	207	208	209	210	211	212	213	214	215	216	217	218	219	220	221	222	223	224	225	226	227	228	229	230	231	232	233	234	235	236	237	238	239	240	241	242	243	244	245	246	247	248	249	250	251	252	253	254	255	256	257	258	259	260	261	262	263	264	265	266	267	268	269	270	271	272	273	274	275	276	277	278	279	280	281	282	283	284	285	286	287	288
ENSDARG00000000001	ENSDARG00000000001.6	slc35a5	5	7	0.714286	877	166	146	195	2242	2085	1586
ENSDARG00000000002	ENSDARG00000000002.8	ccdc80	2	6	0.333333	88	7856	3289	181	4679	5357
ENSDARG00000000018	ENSDARG00000000018.9	nrf1	10	10	1	2029	911	571	78	2672	1194	1181	313	2607	7773
ENSDARG00000000019	ENSDARG00000000019.9	ube2h	1	6	0.166667	35680	3593	211	894	2928	2472
ENSDARG00000000068	ENSDARG00000000068.9	slc9a3r1a	1	5	0.2	22246	11535	9040	4415	3400
ENSDARG00000000069	ENSDARG00000000069.7	dap	2	3	0.666667	2475	23598	5364
ENSDARG00000000086	ENSDARG00000000086.12	itsn1	1	38	0.0263158	17662	5020	6125	758	1958	89	383	1612	284	3189	2381	1580	2081	1035	1575	10659	447	112	3078	286	984	133	2478	148	182	146	1699	6664	2079	801	1679	977	1593	240	2239	82	2031	228
ENSDARG00000000103	ENSDARG00000000103.12	myh10	3	42	0.0714286	2328	10107	22227	2447	2777	631	6076	622	1590	673	900	3366	1630	1685	311	2043	9340	82	355	1657	129	126	2357	225	91	77	2784	3221	159	1007	284	313	3287	2285	699	1999	87	2511	1177	135	75	3880
ENSDARG00000000142	ENSDARG00000000142.10	tmem267	1	2	0.5	4400	2293
ENSDARG00000000151	ENSDARG00000000151.14	thraa	1	9	0.111111	28301	10291	123	88	2772	4177	2867	2006	3411
ENSDARG00000000161	ENSDARG00000000161.13	itsn2a	6	37	0.162162	6209	1688	730	1895	270	7337	119	865	80	438	3204	1834	1309	134	4268	966	2850	549	1854	92	508	108	543	103	825	142	2784	754	609	226	930	96	1337	682	86	1516	82
ENSDARG00000000175	ENSDARG00000000175.10	hoxb2a	1	1	1	850
ENSDARG00000000183	ENSDARG00000000183.15	ptpn4b	14	25	0.56	7325	482	96	2824	96	3246	2682	1313	84	616	689	6167	2650	8300	1220	99	1099	487	1358	88	2002	698	82	2593	2558
ENSDARG00000000189	ENSDARG00000000189.12	sema6e	1	18	0.0555556	171309	10042	1830	3334	2175	7723	267	75	2245	124	1421	243	6968	5331	20398	1446	5930	20559
ENSDARG00000000212	ENSDARG00000000212.11	krt97	1	7	0.142857	606	127	415	78	163	88	87
ENSDARG00000000229	ENSDARG00000000229.9	usp49	1	5	0.2	3413	685	2322	91	3328
ENSDARG00000000241	ENSDARG00000000241.12	slc40a1	7	7	1	116	1790	192	1098	769	1168	1839
ENSDARG00000000324	ENSDARG00000000324.10	dcaf8	2	11	0.181818	1709	3879	2938	336	1876	618	96	132	2234	1330	915
ENSDARG00000000349	ENSDARG00000000349.8	cfap300	4	6	0.666667	992	328	118	1291	175	89
ENSDARG00000000369	ENSDARG00000000369.10	prkag3b	8	12	0.666667	2552	1924	216	3223	2577	85	84	4342	97	1247	96	792
ENSDARG00000000370	ENSDARG00000000370.10	triob	34	56	0.607143	8670	7419	4802	219	14319	2559	1886	8901	2938	2830	683	7621	6030	8634	1378	1062	1878	77	4360	2679	148	369	2008	81	3003	595	8925	104	2682	2229	2456	329	374	21491	1120	1908	72	1497	341	76	2596	120	1294	2610	2899	85	1010	1915	3024	87	117	2287	96	105	2080	7575
ENSDARG00000000380	ENSDARG00000000380.11	pde6a	12	21	0.571429	3771	233	95	423	142	1149	223	142	1967	234	88	4126	578	2105	172	3244	156	2741	370	1312	2436
ENSDARG00000000394	ENSDARG00000000394.10	matr3l1.1	19	21	0.904762	3930	422	654	90	491	162	692	84	88	77	766	1965	89	276	158	1727	79	93	4008	275	90
ENSDARG00000000423	ENSDARG00000000423.10	si:ch73-314g15.3	10	11	0.909091	483	1076	342	553	114	3936	80	84	82	6819	87
ENSDARG00000000442	ENSDARG00000000442.11	slc39a13	4	9	0.444444	1809	3720	443	6564	487	3158	190	1337	1361
ENSDARG00000000460	ENSDARG00000000460.9	nitr2b	5	5	1	95	74	80	88	1858
ENSDARG00000000472	ENSDARG00000000472.9	cntn2	1	33	0.030303	6171	1953	77	82	83	124	2018	687	211	110	1750	1403	1305	707	123	1103	1721	1005	115	74	1446	2712	522	185	384	63	108	151	315	65	125	33	189
ENSDARG00000000474	ENSDARG00000000474.9	tnni1a	4	4	1	1354	377	1532	2586
ENSDARG00000000476	ENSDARG00000000476.13	pms1	6	12	0.5	647	2529	1499	76	4328	17331	3591	88	10622	3225	9854	2121
ENSDARG00000000489	ENSDARG00000000489.10	upf3b	9	9	1	816	653	863	102	81	108	264	2509	4085
ENSDARG00000000503	ENSDARG00000000503.15	stx1b	1	9	0.111111	46998	3282	20596	4258	4138	2766	356	3878	3304
ENSDARG00000000516	ENSDARG00000000516.12	ankar	2	22	0.0909091	1622	2978	705	2542	2198	85	1025	2135	81	2825	1054	1650	2310	642	80	1811	85	1012	194	2509	91	93
ENSDARG00000000529	ENSDARG00000000529.13	ofd1	12	22	0.545455	1379	738	99	2820	311	674	1759	266	2561	432	1653	3839	1755	2437	250	1685	332	267	353	121	786	84
ENSDARG00000000540	ENSDARG00000000540.11	asdurf	5	5	1	122	1425	122	89	2818
ENSDARG00000000542	ENSDARG00000000542.11	gtf2e1	2	4	0.5	2719	21982	191	1182
ENSDARG00000000551	ENSDARG00000000551.12	slc1a4	2	6	0.333333	2361	4819	2018	1001	747	2524
ENSDARG00000000563	ENSDARG00000000563.14	ttn.1	7	213	0.0328638	1875	173	85	106	80	278	2954	168	87	86	761	82	87	100	81	84	99	106	85	95	187	133	96	117	83	92	78	86	78	1187	83	488	92	87	520	287	646	651	1927	1518	197	1133	479	94	122	2110	225	474	104	86	114	95	414	73	86	163	95	352	320	366	210	322	196	193	143	410	189	135	167	189	161	634	379	499	90	127	85	89	1639	105	236	213	1134	97	97	100	89	105	711	491	1082	321	86	187	73	1316	117	79	81	98	84	77	549	110	95	83	83	82	991	100	87	86	87	91	80	417	79	112	112	94	95	134	100	95	85	188	160	119	78	87	209	105	111	109	88	127	84	111	98	402	84	87	117	119	158	91	91	87	105	200	98	90	108	83	341	183	91	93	631	88	103	94	87	98	81	83	96	82	127	111	110	89	98	106	118	298	95	95	88	114	80	115	91	100	105	92	102	109	79	91	113	100	93	76	146	109	126	83	88	105	108	90	89	123	150	99	86	102	90	1452	144	618	115
ENSDARG00000000567	ENSDARG00000000567.10	znf281a	2	6	0.333333	6169	6749	135	2173	150	82
ENSDARG00000000568	ENSDARG00000000568.9	ell	1	11	0.0909091	34001	13278	7452	1681	1546	6862	2542	2828	173	2654	90
ENSDARG00000000588	ENSDARG00000000588.9	grasp	3	7	0.428571	8079	808	10706	9181	1265	1875	2192
ENSDARG00000000606	ENSDARG00000000606.12	dnah6	56	77	0.727273	2873	82	621	284	1382	445	576	2180	419	110	2511	86	1146	111	1063	121	2761	4493	1144	83	108	2138	190	100	3034	6665	949	3765	448	2241	99	2288	6079	4919	2347	195	1777	4800	2779	81	1988	3988	1074	2694	1827	163	4721	1425	6025	1678	1000	9733	83	8533	1252	48582	413	4088	2533	4886	2286	6501	115	2047	4174	1757	636	5510	431	5500	3980	194	104	7978	115	1387	2863
ENSDARG00000000631	ENSDARG00000000631.14	ptpn4a	1	26	0.0384615	26156	12442	787	128	5380	280	3154	2862	523	2546	1950	2421	2635	2010	9058	1813	100	472	2176	1448	85	106	89	2182	104	3050
ENSDARG00000000638	ENSDARG00000000638.8	opn1mw4	2	4	0.5	86	406	89	95
ENSDARG00000000651	ENSDARG00000000651.9	osgepl1	6	6	1	1126	365	965	103	78	1557
ENSDARG00000000656	ENSDARG00000000656.10	psmb9a	2	5	0.4	207	266	125	108	135
ENSDARG00000000666	ENSDARG00000000666.9	creg2	1	3	0.333333	3662	1753	3021
ENSDARG00000000690	ENSDARG00000000690.10	sypl2b	5	5	1	245	1856	988	2424	3510
ENSDARG00000000729	ENSDARG00000000729.12	daxx	11	11	1	2198	1327	1583	542	1138	1074	2310	1146	80	1774	2853
ENSDARG00000000730	ENSDARG00000000730.14	slc6a22.1	2	15	0.133333	131	3259	80	2897	81	461	159	1966	372	1451	785	159	3025	2274	94
ENSDARG00000000747	ENSDARG00000000747.11	lcmt2	1	13	0.0769231	2339	91	90	2056	433	1931	100	79	178	75	808	782	2090
ENSDARG00000000760	ENSDARG00000000760.11	znf511	3	5	0.6	113	1115	1551	90	105
ENSDARG00000000767	ENSDARG00000000767.12	spi1b	4	5	0.8	734	102	2636	6060	2776
ENSDARG00000000779	ENSDARG00000000779.14	scfd1	20	24	0.833333	3340	83	81	81	143	85	1741	462	1551	2084	1650	79	511	120	2776	2987	123	92	1473	3494	325	321	72	570
ENSDARG00000000796	ENSDARG00000000796.12	nr4a1	1	6	0.166667	1527	89	689	302	80	901
ENSDARG00000000804	ENSDARG00000000804.9	rassf6	8	10	0.8	7595	261	231	3037	1351	3423	80	7898	83	998
ENSDARG00000000830	ENSDARG00000000830.9	telo2	4	19	0.210526	1625	2482	460	3052	524	1952	2024	1437	1316	96	117	77	88	1236	1503	81	1849	77	694
ENSDARG00000000837	ENSDARG00000000837.11	snx9a	1	17	0.0588235	11020	1837	1210	5835	4644	84	474	80	110	7420	367	112	601	228	3464	152	2950
ENSDARG00000000853	ENSDARG00000000853.13	dstyk	1	12	0.0833333	10096	6027	2613	1058	1597	1827	1745	1489	321	2194	483	988
ENSDARG00000000857	ENSDARG00000000857.9	mapk14a	3	11	0.272727	5227	2841	9688	218	979	108	666	1771	5610	2070	1682
ENSDARG00000000861	ENSDARG00000000861.13	scrib	1	39	0.025641	56680	478	2664	1060	124	345	243	852	631	97	2456	102	581	895	2620	5483	468	94	2535	3013	3155	122	1057	118	99	85	737	4492	1060	676	1058	2876	77	220	90	3201	1290	2586	3573
ENSDARG00000000887	ENSDARG00000000887.8	zgc:56699	2	6	0.333333	129	3358	423	196	692	175
ENSDARG00000000906	ENSDARG00000000906.11	skap2	11	12	0.916667	692	81	1698	9792	78	112	87	121	8498	3224	16187	1292
ENSDARG00000000935	ENSDARG00000000935.12	unk	5	14	0.357143	4092	3532	2222	87	10980	2103	150	6008	94	3124	95	3203	3132	1754
ENSDARG00000000943	ENSDARG00000000943.12	dzip1	3	18	0.166667	1060	281	9352	871	95	983	1549	572	262	118	2689	1145	2422	362	2478	310	2346	549
ENSDARG00000000966	ENSDARG00000000966.10	ncor2	1	44	0.0227273	51705	3879	16529	15061	5921	8619	6278	6051	212	473	2509	4260	142	8171	5155	704	12638	115	3800	425	5268	2773	1902	124	74	123	5281	84	81	82	223	85	134	210	85	322	97	5439	3099	3343	119	103	344	3474
ENSDARG00000001014	ENSDARG00000001014.14	myh9b	1	35	0.0285714	34208	5221	8105	978	1745	5545	83	2514	578	98	3816	138	2315	1494	6507	2063	526	2162	1454	80	82	156	1545	241	1814	121	1107	343	85	1883	1816	259	3211	2795	21473
ENSDARG00000001015	ENSDARG00000001015.12	znf384l	1	10	0.1	5767	343	1683	3032	145	1641	3465	2945	1608	285
ENSDARG00000001057	ENSDARG00000001057.9	bysl	1	6	0.166667	2304	400	147	1059	910	814
ENSDARG00000001127	ENSDARG00000001127.10	slc17a6a	4	11	0.363636	1816	1147	1463	4399	82	86	2911	2277	82	1904	1534
ENSDARG00000001129	ENSDARG00000001129.12	dicer1	22	26	0.846154	171	2482	105	117	4365	149	94	1623	357	85	74	2231	80	199	2531	1586	120	97	176	2630	3143	4778	1498	2636	180	2262
ENSDARG00000001154	ENSDARG00000001154.10	rimbp2	8	24	0.333333	3944	6978	2199	4056	2572	3418	99	13939	1560	78	81	83	3089	3119	21	18	61	1425	4703	2639	8736	4520	1868	957
ENSDARG00000001162	ENSDARG00000001162.11	matr3l1.1	12	19	0.631579	2517	217	87	87	143	1315	111	153	807	131	115	2660	79	103	90	596	672	2100	85
ENSDARG00000001169	ENSDARG00000001169.12	hsd17b8	3	8	0.375	408	88	1874	126	417	470	1396	122
ENSDARG00000001210	ENSDARG00000001210.7	arl14ep	4	4	1	826	112	263	2625
ENSDARG00000001220	ENSDARG00000001220.13	mycbp2	5	81	0.0617284	4779	20695	11351	87	26113	1552	188	2286	11642	116	11988	89	7479	1585	1018	2391	1405	4819	136	3574	110	107	1527	2110	1288	73	2146	94	95	2086	6246	3689	2607	1640	4100	79	4130	165	152	3023	524	307	2536	76	3044	68	3516	99	551	1924	3641	10918	7812	9629	111	87	81	104	890	261	92	2710	89	99	1967	1033	102	1043	3819	1294	406	5046	110	215	1544	90	886	4018	350	5110	157
ENSDARG00000001234	ENSDARG00000001234.12	map4k2	1	31	0.0322581	8115	2068	2731	1392	97	885	117	1847	83	796	855	630	4995	1210	90	198	100	82	2059	2793	104	103	2804	86	136	1828	1392	94	603	94	517
ENSDARG00000001241	ENSDARG00000001241.13	puf60b	2	10	0.2	164	2209	837	1174	365	728	1195	237	1140	288
ENSDARG00000001244	ENSDARG00000001244.12	srrm1	3	16	0.1875	549	1345	3450	105	215	197	101	796	174	281	169	450	91	77	619	2118
ENSDARG00000001249	ENSDARG00000001249.10	pcgf1	1	8	0.125	5579	125	76	119	1403	109	3808	439
ENSDARG00000001259	ENSDARG00000001259.11	gas2a	1	5	0.2	13736	7194	3681	1393	11307
ENSDARG00000001303	ENSDARG00000001303.12	psmb8a	3	5	0.6	353	147	2425	391	238
ENSDARG00000001313	ENSDARG00000001313.9	g2e3	12	13	0.923077	120	1345	83	1718	79	147	449	134	2360	75	79	2992	82
ENSDARG00000001354	ENSDARG00000001354.11	slc6a22.2	6	14	0.428571	2928	2385	78	84	128	3745	87	114	1546	87	81	949	1663	608
ENSDARG00000001414	ENSDARG00000001414.8	mctp2a	16	21	0.761905	2477	149	18003	1535	108	83	4480	1864	4196	111	102	80	72	2902	460	24312	2418	5521	3230	2834	4654
ENSDARG00000001431	ENSDARG00000001431.11	actn3b	1	20	0.05	34202	6078	3704	976	1510	412	2140	180	3957	139	4435	960	2993	3349	2236	2429	1408	1377	1333	5018
ENSDARG00000001437	ENSDARG00000001437.11	slc2a1a	1	9	0.111111	3873	2458	85	1195	71	708	1828	74	85
ENSDARG00000001442	ENSDARG00000001442.10	inppl1b	1	26	0.0384615	5725	1480	1237	1079	124	202	2141	99	71	74	2537	369	166	2700	193	133	1235	2984	1343	138	84	143	293	111	2253	137
ENSDARG00000001447	ENSDARG00000001447.12	mier1b	10	12	0.833333	2281	3389	2068	1336	127	76	2715	104	82	5043	471	3177
ENSDARG00000001452	ENSDARG00000001452.7	adam8a	12	24	0.5	108	87	83	98	214	207	85	99	326	108	494	852	110	141	84	86	225	97	94	127	91	609	105	375
ENSDARG00000001463	ENSDARG00000001463.8	tdh2	8	8	1	166	760	955	1624	164	1658	423	3013
ENSDARG00000001470	ENSDARG00000001470.12	mhc1zea	5	6	0.833333	532	307	79	88	2593	348
ENSDARG00000001498	ENSDARG00000001498.10	skap1	4	12	0.333333	650	1737	195	18700	75	423	118	2970	3645	1215	16674	540
ENSDARG00000001549	ENSDARG00000001549.13	sp3a	2	6	0.333333	138	4321	2462	1775	1225	2100
ENSDARG00000001557	ENSDARG00000001557.9	tomm34	4	7	0.571429	111	1976	80	3758	76	118	80
ENSDARG00000001558	ENSDARG00000001558.13	kifc1	16	16	1	363	860	121	96	224	509	77	568	379	412	128	547	712	450	85	1543
ENSDARG00000001559	ENSDARG00000001559.14	csmd2	5	70	0.0714286	34649	51091	71861	12837	76043	4404	6537	6737	7703	11412	2067	8977	3691	4821	2612	941	2112	306	6683	993	3383	103	1735	7121	29621	18640	2180	2706	9789	357	5358	8682	4850	5983	9446	3109	126	4700	4496	2100	3994	3762	1198	2204	3021	20818	6057	10167	2917	386	1073	1768	115	7974	132	6055	6710	3064	737	759	1106	93	1467	6040	118	759	4008	3973	2098	4299
ENSDARG00000001572	ENSDARG00000001572.11	prf1.3	3	3	1	494	644	2661
ENSDARG00000001578	ENSDARG00000001578.7	echs1	1	7	0.142857	1166	81	83	103	86	101	88
ENSDARG00000001621	ENSDARG00000001621.12	nfyal	2	7	0.285714	632	4823	777	1127	147	3334	89
ENSDARG00000001634	ENSDARG00000001634.13	kirrel1a	1	14	0.0714286	40610	3890	1832	1791	1542	251	1193	295	256	5379	2258	2200	3102	2830
ENSDARG00000001656	ENSDARG00000001656.10	psmb13a	4	7	0.571429	259	117	109	1339	143	241	155
ENSDARG00000001676	ENSDARG00000001676.12	gpm6bb	1	6	0.166667	64019	5011	928	169	90	17140
ENSDARG00000001686	ENSDARG00000001686.10	uckl1a	1	14	0.0714286	6035	314	476	150	2119	91	287	2345	203	2708	118	579	401	1006
ENSDARG00000001710	ENSDARG00000001710.13	flot1a	5	12	0.416667	1603	85	93	1680	3053	1911	90	1523	1023	1815	140	2547
ENSDARG00000001712	ENSDARG00000001712.11	KCNMB2	2	6	0.333333	1274	29458	3095	5583	3791	86
ENSDARG00000001721	ENSDARG00000001721.11	oc90	9	14	0.642857	1455	134	1140	833	136	198	2314	137	3070	86	2600	1000	1363	86
ENSDARG00000001729	ENSDARG00000001729.12	strn3	1	15	0.0666667	14756	161	1991	168	94	95	4665	352	142	5677	1605	81	115	1679	394
ENSDARG00000001733	ENSDARG00000001733.12	gulp1a	2	11	0.181818	8854	16125	5330	414	932	1725	1088	193	1784	150	4419
ENSDARG00000001734	ENSDARG00000001734.10	fkbp8	7	8	0.875	3982	1360	3980	297	4578	425	5358	2495
ENSDARG00000001754	ENSDARG00000001754.11	noc2l	15	18	0.833333	857	1377	1948	572	623	93	108	96	1370	97	4281	6326	5651	6119	10069	975	9701	125
ENSDARG00000001760	ENSDARG00000001760.11	tnxba	6	15	0.4	766	2073	2195	552	412	7064	1164	2094	1396	79	94	1493	151	79	3528
ENSDARG00000001767	ENSDARG00000001767.10	slc29a2	6	12	0.5	1220	134	78	111	140	1457	100	79	113	77	90	89
ENSDARG00000001769	ENSDARG00000001769.11	ptpra	1	22	0.0454545	31376	2154	2238	2248	1502	241	1745	2087	203	1565	422	185	1980	374	84	89	1625	1857	292	89	1304	2475
ENSDARG00000001771	ENSDARG00000001771.7	otol1a	3	4	0.75	78	1710	5656	3565
ENSDARG00000001776	ENSDARG00000001776.8	stim2b	1	11	0.0909091	83183	4381	5861	4660	2760	3452	3601	3119	101	871	3306
ENSDARG00000001777	ENSDARG00000001777.8	nup155	2	33	0.0606061	1097	3618	2116	74	1310	829	1395	76	2944	1111	559	334	1690	2176	1352	1950	101	548	925	85	315	1303	251	1389	1094	79	235	1472	74	2073	448	1682	78
ENSDARG00000001781	ENSDARG00000001781.11	tspan11	7	7	1	2404	4208	5020	185	1256	901	9899
ENSDARG00000001782	ENSDARG00000001782.11	prkacba	1	9	0.111111	5008	80	3802	1497	90	1127	1252	2943	2933
ENSDARG00000001785	ENSDARG00000001785.7	irx2a	1	4	0.25	960	507	407	379
ENSDARG00000001788	ENSDARG00000001788.9	atp5po	6	6	1	498	592	86	142	158	1047
ENSDARG00000001803	ENSDARG00000001803.12	kcnh6a	6	15	0.4	7355	7022	1658	1272	6419	16614	269	499	1271	1246	94	2060	685	1598	2217
ENSDARG00000001804	ENSDARG00000001804.8	zgc:112148	4	6	0.666667	166	635	1708	3399	3366	104
ENSDARG00000001807	ENSDARG00000001807.10	tnfrsf21	4	5	0.8	8891	3551	10894	13263	2120
ENSDARG00000001817	ENSDARG00000001817.9	zmp:0000000521	2	3	0.666667	964	9930	4233
ENSDARG00000001818	ENSDARG00000001818.11	c3b.2	21	39	0.538462	100	813	3474	2064	73	109	2250	84	1552	75	150	224	621	78	147	848	3619	891	72	3673	4621	98	2579	433	2426	84	776	626	80	3012	91	491	86	619	95	1183	71	1242	726
ENSDARG00000001825	ENSDARG00000001825.11	cfap43	20	37	0.540541	273	419	103	125	733	95	114	620	125	102	106	1657	98	95	121	1444	132	520	134	2727	148	170	96	233	1890	97	301	2545	235	86	80	2322	92	308	220	107	1479
ENSDARG00000001829	ENSDARG00000001829.11	zgc:112982	5	8	0.625	81	101	86	1843	3355	2415	140	82
ENSDARG00000001835	ENSDARG00000001835.12	nalcn	17	45	0.377778	4363	158	574	2216	3075	118	80	10803	7707	811	7986	20313	4038	5554	1452	4842	31713	5928	324	6304	125	95	1964	186	1055	1728	361	2120	82	4875	77	85	5731	995	203	1748	111	230	1687	2317	2200	215	2984	85	2516
ENSDARG00000001857	ENSDARG00000001857.11	aff4	2	19	0.105263	6735	7422	2028	3756	2238	97	2595	1591	2067	2968	3343	132	1309	1515	93	2085	1328	918	1976
ENSDARG00000001859	ENSDARG00000001859.7	dbx1b	2	3	0.666667	126	1296	93
ENSDARG00000001870	ENSDARG00000001870.10	atp1a1a.4	3	21	0.142857	150	92	3691	2217	84	2006	71	81	86	81	91	283	68	84	80	1633	673	91	1343	87	147
ENSDARG00000001873	ENSDARG00000001873.7	phgdh	1	11	0.0909091	3443	1628	435	1197	2952	2639	3061	2338	2896	2926	2392
ENSDARG00000001879	ENSDARG00000001879.11	nav2b	11	35	0.314286	8251	461	1725	2329	2336	4747	83	6171	4930	14997	35350	2871	1995	4512	2813	309	6424	779	367	2622	484	86	4904	2535	141	442	98	594	92	1214	96	523	104	1991	1331
ENSDARG00000001880	ENSDARG00000001880.12	stx3a	1	10	0.1	23704	100	2136	4126	77	149	3468	5768	3300	2339
ENSDARG00000001881	ENSDARG00000001881.11	cacnb3a	2	14	0.142857	4622	39388	3761	110	7797	285	2281	88	1928	300	106	9488	2366	8090
ENSDARG00000001882	ENSDARG00000001882.8	kbtbd12	4	5	0.8	209	628	200	743	151
ENSDARG00000001888	ENSDARG00000001888.8	ppm1ba	2	6	0.333333	3355	30367	92	3210	1852	6723
ENSDARG00000001889	ENSDARG00000001889.8	tuba1a	1	3	0.333333	906	142	84
ENSDARG00000001890	ENSDARG00000001890.11	stt3b	1	15	0.0666667	37482	4026	1852	5676	13799	195	4728	6132	3175	1560	84	2251	1074	3108	2898
ENSDARG00000001891	ENSDARG00000001891.12	syt14b	1	7	0.142857	12297	5957	9052	53	1008	1835	3664
ENSDARG00000001897	ENSDARG00000001897.12	man2b1	20	21	0.952381	463	275	1329	83	1331	90	739	82	79	900	93	1732	614	1594	105	793	115	1954	82	2070	96
ENSDARG00000001898	ENSDARG00000001898.11	manea	2	5	0.4	1338	1968	1723	1192	304
ENSDARG00000001906	ENSDARG00000001906.11	si:dkey-247m21.3	6	6	1	6881	92	1640	4142	1462	59325
ENSDARG00000001909	ENSDARG00000001909.10	vill	1	19	0.0526316	3744	120	936	84	2631	1454	2263	105	86	81	73	2111	830	2048	1059	1337	2195	136	1895
ENSDARG00000001910	ENSDARG00000001910.13	rorab	1	9	0.111111	12554	2105	3063	2862	3131	115	1269	2247	1468
ENSDARG00000001912	ENSDARG00000001912.11	drd4-rs	2	6	0.333333	4316	60317	332	1665	4820	3926
ENSDARG00000001913	ENSDARG00000001913.11	palmda	1	7	0.142857	4385	1389	102	3264	84	112	2062
ENSDARG00000001929	ENSDARG00000001929.9	pink1	6	7	0.857143	893	1124	76	1909	77	4210	1520
ENSDARG00000001930	ENSDARG00000001930.10	klhl15	2	3	0.666667	3513	6587	1564
ENSDARG00000001933	ENSDARG00000001933.12	prkag2b	3	15	0.2	5686	10375	40656	7896	682	4566	6143	4495	172	88	3768	150	1270	1213	2353
ENSDARG00000001937	ENSDARG00000001937.9	LO018422.1	2	10	0.2	3341	6270	596	1992	1254	1740	1801	356	89	1903
ENSDARG00000001939	ENSDARG00000001939.13	b3gat3	2	4	0.5	2302	3568	2106	2396
ENSDARG00000001940	ENSDARG00000001940.11	dnajc1	11	11	1	957	93	439	75	82	84	84	107	1297	104	2129
ENSDARG00000001950	ENSDARG00000001950.8	ak1	1	6	0.166667	13437	3317	1569	591	2455	99
ENSDARG00000001953	ENSDARG00000001953.13	pfkfb3	1	16	0.0625	2494	825	87	84	78	112	1066	215	78	80	747	88	1252	155	801	949
ENSDARG00000001968	ENSDARG00000001968.13	dock5	1	50	0.02	26075	8426	122	3575	1724	4751	2679	2458	1374	9880	186	2463	2405	2743	5669	352	2770	4484	84	2380	221	2016	1555	3802	106	2840	273	2675	8675	105	194	7376	2430	567	86	2492	257	6314	3487	1436	89	4618	8183	891	2761	2997	3070	6955	2973	4610
ENSDARG00000001969	ENSDARG00000001969.10	txlng	2	8	0.25	1093	3879	938	84	2539	2521	2066	2185
ENSDARG00000001971	ENSDARG00000001971.9	cthrc1b	1	3	0.333333	19082	1735	6854
ENSDARG00000001975	ENSDARG00000001975.10	hsd11b2	1	4	0.25	7234	1350	1160	1987
ENSDARG00000001976	ENSDARG00000001976.9	fkbp16	3	7	0.428571	2422	2427	75277	6164	102	4024	113
ENSDARG00000001993	ENSDARG00000001993.9	myhb	27	39	0.692308	128	73	96	114	85	278	102	87	106	130	93	89	79	105	152	85	122	266	77	71	90	77	127	104	77	86	290	77	84	93	106	99	84	85	80	77	92	83	120
ENSDARG00000001994	ENSDARG00000001994.9	stxbp1a	1	18	0.0555556	23606	231	1771	716	905	6383	997	1373	1336	105	423	1947	3529	91	2335	78	4165	5970
ENSDARG00000001999	ENSDARG00000001999.12	adamts18	3	22	0.136364	90	1106	26121	348	81	1411	574	712	2991	1042	1928	9555	3531	161	2873	7042	639	11805	1810	2052	96	4358
ENSDARG00000002002	ENSDARG00000002002.11	lmcd1	1	5	0.2	2983	649	2603	676	2752
ENSDARG00000002006	ENSDARG00000002006.10	rxrbb	9	10	0.9	980	1901	1631	7927	1653	1827	80	119	9930	5692
ENSDARG00000002013	ENSDARG00000002013.11	grb10a	5	16	0.3125	22039	10182	14111	6057	36480	3135	4658	246	946	188	2013	3509	87	3039	86	4085
ENSDARG00000002016	ENSDARG00000002016.10	ppil2	12	19	0.631579	305	3675	1585	1439	8015	114	2014	7021	1486	5441	1870	14144	820	9016	2190	2668	3295	85	4102
ENSDARG00000002020	ENSDARG00000002020.13	rictorb	1	35	0.0285714	4903	1636	483	1764	92	2561	106	331	1730	112	130	1265	92	113	68	1650	98	751	2821	140	271	667	1676	412	99	142	1638	2587	1135	1458	88	1110	102	419	848
ENSDARG00000002021	ENSDARG00000002021.10	pygb	1	19	0.0526316	4417	349	217	1629	757	2316	2231	117	1871	2307	178	291	121	588	721	357	267	1996	2089
ENSDARG00000002026	ENSDARG00000002026.10	qkib	1	7	0.142857	51255	36472	21768	24176	18022	1598	4803
ENSDARG00000002031	ENSDARG00000002031.9	tox4a	7	8	0.875	197	1277	1190	84	3126	83	3549	303
ENSDARG00000002037	ENSDARG00000002037.11	pfkfb2b	3	16	0.1875	336	1751	2706	366	131	80	103	1431	78	82	152	850	89	876	2224	996
ENSDARG00000002060	ENSDARG00000002060.11	brf2	2	5	0.4	4231	7861	5185	2143	2208
ENSDARG00000002071	ENSDARG00000002071.7	adss2	1	12	0.0833333	17947	8541	1757	3056	1397	2908	253	2339	3114	300	76	3124
ENSDARG00000002077	ENSDARG00000002077.8	mnat1	7	7	1	9268	84	1545	455	666	8767	11653
ENSDARG00000002082	ENSDARG00000002082.10	csnk2a1	3	14	0.214286	1018	95	5235	117	86	200	90	160	84	972	181	157	445	4193
ENSDARG00000002084	ENSDARG00000002084.11	lamb2	2	33	0.0606061	156	25927	203	9894	76	74	7377	95	86	1099	1325	407	86	1978	93	4057	80	85	821	1075	3443	77	2902	102	284	1024	890	109	346	2795	2731	66	3107
ENSDARG00000002097	ENSDARG00000002097.11	si:dkeyp-52c3.7	2	2	1	263	10142
ENSDARG00000002127	ENSDARG00000002127.11	stam	1	13	0.0769231	5003	83	122	80	1993	88	2136	400	113	88	85	121	1083
ENSDARG00000002128	ENSDARG00000002128.9	cwf19l1	11	13	0.846154	159	85	98	1080	85	84	225	359	743	1537	2593	1716	79
ENSDARG00000002131	ENSDARG00000002131.10	celf2	1	11	0.0909091	15984	8934	6110	10527	8400	4366	6086	1270	8032	1619	2482
ENSDARG00000002165	ENSDARG00000002165.7	psme1	8	10	0.8	176	172	129	469	238	334	1853	3959	88	121
ENSDARG00000002167	ENSDARG00000002167.10	cacnb1	2	13	0.153846	9554	23081	2760	398	7355	6832	4740	153	180	6301	104	3078	3792
ENSDARG00000002168	ENSDARG00000002168.8	tra2b	2	7	0.285714	4501	4961	86	2235	154	2281	153
ENSDARG00000002172	ENSDARG00000002172.10	aplnra	NA	0	NA
ENSDARG00000002174	ENSDARG00000002174.6	itfg2	11	11	1	200	89	730	954	182	96	1549	402	594	3488	5097
ENSDARG00000002184	ENSDARG00000002184.8	igbp1	2	5	0.4	653	3074	845	89	94
ENSDARG00000002190	ENSDARG00000002190.10	chmp2bb	3	5	0.6	418	2256	2912	623	2496
ENSDARG00000002192	ENSDARG00000002192.11	aspn	3	7	0.428571	867	1377	1538	770	849	70	117
ENSDARG00000002193	ENSDARG00000002193.10	rho	NA	0	NA
ENSDARG00000002194	ENSDARG00000002194.11	rhd	7	9	0.777778	2492	5070	341	308	878	2485	6060	3104	3581
ENSDARG00000002196	ENSDARG00000002196.9	bach1b	4	4	1	1820	1942	2739	3087
ENSDARG00000002197	ENSDARG00000002197.11	pygl	4	19	0.210526	1219	78	97	2428	89	983	224	182	2276	356	1198	82	152	202	2316	97	121	88	1344
ENSDARG00000002204	ENSDARG00000002204.6	hspb11	NA	0	NA
ENSDARG00000002210	ENSDARG00000002210.13	stk25a	8	10	0.8	1827	1613	98	1620	185	2222	91	3305	111	3115
ENSDARG00000002213	ENSDARG00000002213.11	invs	2	17	0.117647	1383	16292	4588	4009	7606	1505	584	2073	213	2669	116	3534	1633	2382	2924	2323	2493
ENSDARG00000002215	ENSDARG00000002215.10	rtca	2	10	0.2	146	2456	107	79	89	1574	90	191	1890	109
ENSDARG00000002216	ENSDARG00000002216.11	tbx3a	6	6	1	682	375	763	196	419	1262
ENSDARG00000002217	ENSDARG00000002217.8	scocb	3	3	1	397	1285	2484
ENSDARG00000002219	ENSDARG00000002219.10	si:dkey-103j14.5	3	6	0.5	5655	4099	11203	7563	203	5829
ENSDARG00000002220	ENSDARG00000002220.8	C5H9orf78	7	8	0.875	186	116	122	81	93	119	760	95
ENSDARG00000002230	ENSDARG00000002230.11	sypb	2	7	0.285714	4464	11438	1767	206	4466	1975	1484
ENSDARG00000002231	ENSDARG00000002231.9	plpp2a	1	5	0.2	57327	7319	2251	2580	3512
ENSDARG00000002235	ENSDARG00000002235.8	mmp14a	1	9	0.111111	11798	177	3764	91	3516	654	81	152	1640
ENSDARG00000002240	ENSDARG00000002240.8	psmb6	5	5	1	2927	87	114	1413	3427
ENSDARG00000002241	ENSDARG00000002241.6	kcna2a	NA	0	NA
ENSDARG00000002249	ENSDARG00000002249.11	tbxas1	10	13	0.769231	3321	45276	20902	10482	10134	29741	88	190	2510	48874	749	2216	1803
ENSDARG00000002255	ENSDARG00000002255.9	epb41l3a	1	21	0.047619	21965	904	712	69	86	775	526	6213	641	450	4223	169	1047	1363	2050	3217	202	2631	375	181	4168
ENSDARG00000002259	ENSDARG00000002259.10	ca15c	7	7	1	129	659	1648	581	89	1318	1689
ENSDARG00000002264	ENSDARG00000002264.8	mrpl41	1	1	1	1646
ENSDARG00000002267	ENSDARG00000002267.9	dcaf13	9	10	0.9	83	945	1796	933	1226	2369	80	2224	6952	2238
ENSDARG00000002271	ENSDARG00000002271.8	zfand5b	1	4	0.25	5111	101	3007	127
ENSDARG00000002285	ENSDARG00000002285.9	mcoln1a	1	14	0.0714286	10556	2227	626	1773	91	226	98	1172	92	2632	92	985	2193	505
ENSDARG00000002293	ENSDARG00000002293.12	si:ch211-197g15.6	1	7	0.142857	582	96	76	70	77	91	237
ENSDARG00000002295	ENSDARG00000002295.10	si:dkey-21p1.3	1	51	0.0196078	5360	795	84	2374	78	101	92	1420	89	140	383	191	72	80	85	102	1416	130	74	76	95	196	242	1429	103	90	1429	1553	104	81	78	126	82	690	128	253	145	61	91	68	76	773	84	83	603	395	139	159	2119	82	145
ENSDARG00000002298	ENSDARG00000002298.5	ankrd22	5	5	1	1155	215	152	107	1246
ENSDARG00000002299	ENSDARG00000002299.12	arsh	3	5	0.6	259	2429	2596	2468	746
ENSDARG00000002300	ENSDARG00000002300.10	p2rx2	8	11	0.727273	2749	728	81	2703	76	105	1730	3027	81	276	1674
ENSDARG00000002304	ENSDARG00000002304.8	gins2	1	4	0.25	6774	80	6449	4304
ENSDARG00000002305	ENSDARG00000002305.10	me3	14	14	1	530	619	88	185	71	756	945	994	118	189	2254	115	75	4063
ENSDARG00000002311	ENSDARG00000002311.9	fabp11b	3	3	1	96	945	1762
ENSDARG00000002330	ENSDARG00000002330.8	lhx8a	1	7	0.142857	932	460	440	183	83	589	179
ENSDARG00000002332	ENSDARG00000002332.12	frmd6	9	12	0.75	295	1503	86	1630	2437	75	122	1170	2503	1205	1367	1697
ENSDARG00000002333	ENSDARG00000002333.10	fam102bb	1	10	0.1	16035	78	1675	3084	598	4450	3920	100	2736	2888
ENSDARG00000002336	ENSDARG00000002336.8	dlc	4	8	0.5	96	104	116	347	93	338	90	104
ENSDARG00000002339	ENSDARG00000002339.11	sgf29	2	9	0.222222	301	1433	87	1047	1144	320	95	640	460
ENSDARG00000002344	ENSDARG00000002344.9	tubb4b	3	3	1	950	130	1017
ENSDARG00000002347	ENSDARG00000002347.12	cyp11a1	9	10	0.9	1204	764	2736	74	964	120	636	1030	5538	91
ENSDARG00000002353	ENSDARG00000002353.10	tagapa	9	9	1	928	147	296	130	600	86	89	187	1067
ENSDARG00000002355	ENSDARG00000002355.10	shpk	5	6	0.833333	148	838	88	128	3304	2109
ENSDARG00000002362	ENSDARG00000002362.11	ubald1a	2	6	0.333333	540	44633	5974	1057	2011	5521
ENSDARG00000002365	ENSDARG00000002365.7	cers5	1	9	0.111111	44284	3597	1966	177	459	5002	1537	1680	3200
ENSDARG00000002369	ENSDARG00000002369.10	UBB	1	1	1	2697
ENSDARG00000002377	ENSDARG00000002377.12	mief2	1	4	0.25	2782	820	1572	2492
ENSDARG00000002385	ENSDARG00000002385.10	atm	6	61	0.0983607	5346	95	91	2763	91	12834	201	2242	3793	1790	1350	583	1975	1933	258	88	1802	1921	243	4683	89	2370	87	3502	5200	1680	93	2206	2658	3473	406	505	150	1950	2199	85	3053	755	1530	995	88	1387	6108	1260	4371	125	4493	3437	2910	87	337	10526	693	2859	154	864	90	81	4186	1228	3966
ENSDARG00000002391	ENSDARG00000002391.7	tlcd1	2	3	0.666667	1192	5071	2411
ENSDARG00000002394	ENSDARG00000002394.10	ugt5d1	1	1	1	521
ENSDARG00000002396	ENSDARG00000002396.8	cry-dash	2	13	0.153846	1073	2544	78	2074	1236	83	665	74	427	1058	81	1376	1639
ENSDARG00000002401	ENSDARG00000002401.9	gale	9	9	1	315	1768	178	2023	503	692	98	112	2456
ENSDARG00000002402	ENSDARG00000002402.10	ercc3	10	14	0.714286	2442	88	451	2805	119	379	3406	1402	5738	8800	988	3825	112	1354
ENSDARG00000002403	ENSDARG00000002403.10	nusap1	6	11	0.545455	219	83	91	126	155	1088	265	511	210	99	177
ENSDARG00000002405	ENSDARG00000002405.10	si:ch211-225b11.1	7	11	0.636364	4334	4182	2612	189	562	220	7334	1413	740	144	1944
ENSDARG00000002406	ENSDARG00000002406.10	zmynd10	9	11	0.818182	148	1657	105	81	870	114	1496	238	3324	99	2462
ENSDARG00000002411	ENSDARG00000002411.13	pde4cb	1	14	0.0714286	86061	3699	562	101	133	3582	107	3098	149	351	2727	540	1714	2618
ENSDARG00000002445	ENSDARG00000002445.7	prdm1a	1	6	0.166667	3090	2263	1051	1880	93	320
ENSDARG00000002463	ENSDARG00000002463.10	arhgef37	1	12	0.0833333	7419	1600	2004	136	118	1714	289	1530	2425	3925	3138	5348
ENSDARG00000002467	ENSDARG00000002467.8	rdh14b	1	1	1	4800
ENSDARG00000002479	ENSDARG00000002479.8	ercc6l	2	3	0.666667	131	5769	2338
ENSDARG00000002483	ENSDARG00000002483.8	wnt7ab	2	3	0.666667	362	9232	8231
ENSDARG00000002487	ENSDARG00000002487.12	noc3l	5	20	0.25	1849	80	1016	101	2377	83	1626	71	1962	666	1545	961	94	1698	134	419	71	1161	105	73
ENSDARG00000002494	ENSDARG00000002494.9	itgb6	12	15	0.8	1706	1356	259	200	4151	2459	335	4952	3502	892	3846	5346	2555	373	117
ENSDARG00000002506	ENSDARG00000002506.8	C7H16orf87	2	3	0.666667	785	3998	2113
ENSDARG00000002507	ENSDARG00000002507.12	itga10	8	30	0.266667	462	11981	3154	98	4414	91	4178	13875	9629	987	122	522	2067	118	3367	150	2430	181	659	153	1332	91	486	1948	78	82	1446	96	899	3482
ENSDARG00000002508	ENSDARG00000002508.9	ankrd33ab	2	4	0.5	567	2346	238	1640
ENSDARG00000002509	ENSDARG00000002509.11	zgc:153911	1	3	0.333333	669	102	171
ENSDARG00000002510	ENSDARG00000002510.9	dmbx1b	1	4	0.25	2906	2287	1229	1975
ENSDARG00000002523	ENSDARG00000002523.9	hsdl2	2	10	0.2	2099	7442	99	967	290	1969	193	108	557	86
ENSDARG00000002533	ENSDARG00000002533.10	adora2b	2	2	1	154	18652
ENSDARG00000002536	ENSDARG00000002536.10	tm9sf4	6	17	0.352941	3079	2263	114	2165	238	4990	84	2381	91	1637	92	90	4858	1292	298	2344	1614
ENSDARG00000002538	ENSDARG00000002538.8	smu1a	11	11	1	577	2006	2122	87	2861	87	1441	79	2320	88	3151
ENSDARG00000002546	ENSDARG00000002546.12	rundc3ab	1	10	0.1	6522	97	4362	158	109	1025	72	3795	2313	2180
ENSDARG00000002549	ENSDARG00000002549.13	eif3eb	11	14	0.785714	846	4605	121	167	2118	395	6102	4334	6204	4019	7060	79	192	1702
ENSDARG00000002552	ENSDARG00000002552.9	mapkapk2a	1	9	0.111111	43490	13936	813	79	104	139	134	101	1389
ENSDARG00000002564	ENSDARG00000002564.7	syngr1a	1	3	0.333333	20436	460	6485
ENSDARG00000002571	ENSDARG00000002571.11	tmod2	3	9	0.333333	15787	1677	18008	2128	2541	3879	1598	2900	5866
ENSDARG00000002576	ENSDARG00000002576.10	cabp5a	4	6	0.666667	2963	2119	1705	3120	2106	90
ENSDARG00000002582	ENSDARG00000002582.10	tbx15	4	7	0.571429	3746	3862	3722	9418	1093	3480	4737
ENSDARG00000002587	ENSDARG00000002587.10	dpysl3	1	13	0.0769231	7111	4013	2986	2509	2353	552	1059	4039	860	1934	5434	4393	2135
ENSDARG00000002589	ENSDARG00000002589.11	mylpfb	3	5	0.6	344	442	458	98	279
ENSDARG00000002591	ENSDARG00000002591.10	ruvbl1	5	10	0.5	622	122	1147	116	2077	69	83	1061	112	1212
ENSDARG00000002593	ENSDARG00000002593.9	slc45a2	2	6	0.333333	2786	14203	12483	4339	403	2389
ENSDARG00000002597	ENSDARG00000002597.11	pabpc1l	1	14	0.0714286	3671	195	140	1920	163	85	130	3561	95	1491	999	699	2177	92
ENSDARG00000002600	ENSDARG00000002600.7	pcsk1	3	13	0.230769	1665	438	12099	2026	6828	300	3619	521	2670	1767	2647	92	326
ENSDARG00000002601	ENSDARG00000002601.8	irx7	1	1	1	138
ENSDARG00000002607	ENSDARG00000002607.10	unm_sa1614	1	27	0.037037	23671	940	271	2061	1878	1996	1220	5070	6509	251	2482	473	4654	3158	819	2060	1773	1873	187	699	5114	1629	2538	596	106	3676	6023
ENSDARG00000002609	ENSDARG00000002609.11	rnf145a	2	10	0.2	4696	13579	5057	6747	2397	121	832	1298	877	4250
ENSDARG00000002613	ENSDARG00000002613.5	rpa3	1	3	0.333333	1314	103	101
ENSDARG00000002632	ENSDARG00000002632.12	anxa11b	1	14	0.0714286	10132	1502	129	849	393	349	1965	190	186	126	1512	320	719	114
ENSDARG00000002634	ENSDARG00000002634.13	b4galt1	3	3	1	4846	3958	5675
ENSDARG00000002635	ENSDARG00000002635.12	FAM184A	9	16	0.5625	7285	3445	233	2573	2750	7808	2421	3363	13648	5591	2989	2499	5708	2780	190	6176
ENSDARG00000002642	ENSDARG00000002642.11	sh3gl1b	1	8	0.125	22190	3440	135	120	1848	2580	780	4759
ENSDARG00000002644	ENSDARG00000002644.9	rgs5a	2	4	0.5	2361	3514	2567	2350
ENSDARG00000002656	ENSDARG00000002656.12	stxbp5a	2	26	0.0769231	7032	49115	5633	19129	15624	4967	9517	2814	4161	1711	100	2320	436	4364	989	4062	2223	2234	3243	2665	3622	1588	1271	105	1510	2409
ENSDARG00000002659	ENSDARG00000002659.11	mapre1b	6	6	1	1561	1932	298	2168	88	4052
ENSDARG00000002663	ENSDARG00000002663.11	optn	1	13	0.0769231	2319	109	92	82	1748	90	591	978	120	165	150	76	1887
ENSDARG00000002666	ENSDARG00000002666.5	kcnj1b	1	1	1	1871
ENSDARG00000002670	ENSDARG00000002670.12	ATG14	6	9	0.666667	1852	78	104	1078	3044	6082	195	1266	1751
ENSDARG00000002682	ENSDARG00000002682.10	tbcela	1	3	0.333333	2502	126	1826
ENSDARG00000002685	ENSDARG00000002685.9	fam113	7	9	0.777778	130	104	2008	83	90	216	3248	409	85
ENSDARG00000002690	ENSDARG00000002690.9	rabif	2	2	1	127	211
ENSDARG00000002696	ENSDARG00000002696.10	gnb3b	6	8	0.75	2067	468	585	3990	95	4111	2822	3246
ENSDARG00000002701	ENSDARG00000002701.9	rasl12	4	4	1	3101	3913	2408	9383
ENSDARG00000002707	ENSDARG00000002707.10	her11	1	3	0.333333	1076	133	111
ENSDARG00000002710	ENSDARG00000002710.10	ncl	1	16	0.0625	2763	80	96	356	80	818	1478	184	620	1417	79	1805	2741	359	1200	145
ENSDARG00000002720	ENSDARG00000002720.9	utp15	6	12	0.5	1306	125	2333	1604	798	4932	81	107	1455	629	3963	105
ENSDARG00000002722	ENSDARG00000002722.9	ankrd2	2	8	0.25	115	4417	145	1426	710	89	86	3512
ENSDARG00000002728	ENSDARG00000002728.12	kiss1ra	2	4	0.5	1978	11129	4515	6234
ENSDARG00000002731	ENSDARG00000002731.9	sdc2	1	4	0.25	76846	929	1222	4921
ENSDARG00000002732	ENSDARG00000002732.9	spon2b	3	4	0.75	806	638	1056	877
ENSDARG00000002745	ENSDARG00000002745.10	tdh	1	8	0.125	1137	126	99	346	365	81	288	76
ENSDARG00000002748	ENSDARG00000002748.11	sema6d	1	17	0.0588235	16391	896	622	520	319	170	442	522	253	383	602	218	90	1293	124	171	690
ENSDARG00000002750	ENSDARG00000002750.11	phf20a	1	16	0.0625	2390	96	1814	1252	91	2290	80	80	81	101	2074	369	1677	78	1815	856
ENSDARG00000002754	ENSDARG00000002754.6	pdcd2l	1	5	0.2	3399	3059	1981	2473	308
ENSDARG00000002758	ENSDARG00000002758.12	dedd1	5	6	0.833333	370	1164	150	2922	12825	1919
ENSDARG00000002760	ENSDARG00000002760.5	gdf5	1	1	1	4267
ENSDARG00000002764	ENSDARG00000002764.9	miox	4	9	0.444444	116	84	2312	2416	1407	1953	265	104	125
ENSDARG00000002768	ENSDARG00000002768.9	pvalb2	4	4	1	470	104	154	635
ENSDARG00000002771	ENSDARG00000002771.10	SLC4A5	2	24	0.0833333	6187	11263	1523	139	3831	843	6130	374	165	77	2461	156	215	2472	2265	2304	104	1461	1746	3408	3687	2240	2103	1810
ENSDARG00000002773	ENSDARG00000002773.11	htr1fa	NA	0	NA
ENSDARG00000002779	ENSDARG00000002779.8	pdx1	1	1	1	1401
ENSDARG00000002787	ENSDARG00000002787.11	tle3a	5	20	0.25	414	654	1123	3091	7418	133	5336	3039	259	79	106	632	313	1796	265	1572	81	452	222	415
ENSDARG00000002790	ENSDARG00000002790.9	ap2m1a	2	11	0.181818	1964	8123	3228	313	2557	214	4160	72	1992	82	3994
ENSDARG00000002791	ENSDARG00000002791.11	atp1a1a.1	20	21	0.952381	4986	88	81	99	90	80	81	79	1916	164	70	72	396	420	79	79	346	86	79	6307	321
ENSDARG00000002792	ENSDARG00000002792.8	arcn1a	9	9	1	3250	1699	542	82	1691	206	111	146	3633
ENSDARG00000002795	ENSDARG00000002795.11	meis3	8	12	0.666667	328	1823	1226	2475	90	1567	87	8986	3602	207	85	2430
ENSDARG00000002797	ENSDARG00000002797.6	BX908804.1	1	1	1	76
ENSDARG00000002798	ENSDARG00000002798.7	cog8	2	4	0.5	1868	2681	82	1807
ENSDARG00000002816	ENSDARG00000002816.10	rasgrf2b	1	26	0.0384615	61350	7604	2649	96	5848	353	3204	1765	4350	2369	432	3568	7578	1404	4300	3301	2645	12038	155	4125	130	2321	442	99	107	2415
ENSDARG00000002826	ENSDARG00000002826.10	cep57l1	10	10	1	546	1086	124	137	118	110	126	870	114	2458
ENSDARG00000002830	ENSDARG00000002830.8	trmt2a	5	11	0.454545	906	309	2359	166	2943	80	136	78	394	81	1579
ENSDARG00000002831	ENSDARG00000002831.12	col4a4	4	47	0.0851064	1184	1966	19778	23938	86	2008	134	205	137	804	728	80	315	1788	2315	412	92	1925	194	694	2088	3017	101	2447	1673	2049	755	1873	2716	72	1395	901	91	396	2278	114	1219	99	99	931	1452	1828	80	1347	2417	1245	1441
ENSDARG00000002840	ENSDARG00000002840.12	si:dkey-28b4.8	6	22	0.272727	2372	128	321	1430	2907	8563	1569	2106	1723	240	2833	92	3429	1806	114	2061	611	1858	1964	109	5772	5031
ENSDARG00000002847	ENSDARG00000002847.11	fndc1	15	21	0.714286	8697	95	5071	9744	173	94	447	2330	552	344	108	541	79	3560	13443	4317	5631	94	1748	217	1888
ENSDARG00000002872	ENSDARG00000002872.9	zgc:113210	4	8	0.5	155	69	2612	8295	88	83	178	116
ENSDARG00000002877	ENSDARG00000002877.12	reps1	1	19	0.0526316	5536	1369	2989	1352	2291	94	221	3769	4181	342	3647	94	163	1218	98	2373	80	737	99
ENSDARG00000002880	ENSDARG00000002880.12	vps50	22	27	0.814815	2635	13287	4410	18165	13044	4869	108	324	21805	6828	11069	32231	30527	100	363	7317	3492	6115	5076	1768	22593	53277	9407	1662	18176	13314	679
ENSDARG00000002894	ENSDARG00000002894.10	aven	2	5	0.4	1096	30764	95	1888	1618
ENSDARG00000002897	ENSDARG00000002897.10	si:ch211-160o17.2	1	5	0.2	4451	86	2473	3219	1859
ENSDARG00000002909	ENSDARG00000002909.11	tjp3	1	30	0.0333333	10940	796	137	1386	69	1666	384	72	179	400	154	365	1487	660	782	90	877	2219	90	290	83	82	1291	189	82	75	91	981	990	82
ENSDARG00000002912	ENSDARG00000002912.11	adipor1a	1	8	0.125	4282	100	110	2803	1511	516	2529	100
ENSDARG00000002916	ENSDARG00000002916.10	sec31b	21	25	0.84	437	1544	6012	1366	2032	1608	1909	714	1438	311	542	2373	498	1718	1937	333	334	3230	4008	552	6612	664	2212	1329	623
ENSDARG00000002917	ENSDARG00000002917.11	gls2b	2	17	0.117647	113	3071	95	69	584	569	355	502	80	1637	72	2474	100	145	92	88	253
ENSDARG00000002933	ENSDARG00000002933.8	gbx2	1	1	1	1003
ENSDARG00000002937	ENSDARG00000002937.12	meis1a	8	12	0.666667	944	1768	158	128	450	5943	7205	12642	7910	3000	1191	2433
ENSDARG00000002945	ENSDARG00000002945.13	bgnb	1	7	0.142857	20401	8269	767	127	2439	2411	82
ENSDARG00000002947	ENSDARG00000002947.10	abcd3b	19	22	0.863636	189	290	116	656	347	1584	124	1513	86	371	948	331	547	655	152	1436	100	85	2197	100	1681	88
ENSDARG00000002949	ENSDARG00000002949.7	ppp6c	5	6	0.833333	718	110	112	84	8929	690
ENSDARG00000002952	ENSDARG00000002952.8	smo	1	11	0.0909091	656	80	621	167	81	80	157	102	102	163	278
ENSDARG00000002956	ENSDARG00000002956.12	si:dkey-32n7.4	8	30	0.266667	1777	1818	926	971	1078	453	95	3294	481	130	1618	83	516	131	2910	86	136	100	361	109	877	99	2203	89	2799	162	458	92	1577	83
ENSDARG00000002959	ENSDARG00000002959.8	gpr34b	NA	0	NA
ENSDARG00000002967	ENSDARG00000002967.9	pdap1b	5	5	1	219	1529	1576	472	1824
ENSDARG00000002968	ENSDARG00000002968.11	a1cf	1	11	0.0909091	5592	414	645	80	265	944	1543	1618	82	1216	2466
ENSDARG00000002970	ENSDARG00000002970.10	ss18	7	9	0.777778	2768	1756	1275	204	1173	79	4609	2093	356
ENSDARG00000002971	ENSDARG00000002971.11	phc1	6	14	0.428571	524	121	2624	167	139	2693	1626	80	2616	326	99	301	1957	338
ENSDARG00000002986	ENSDARG00000002986.10	gda	8	13	0.615385	230	136	565	368	1039	97	2107	3336	114	277	2044	2362	101
ENSDARG00000002988	ENSDARG00000002988.10	tnnt2d	9	11	0.818182	135	127	1031	82	111	2533	185	71	5107	171	100
ENSDARG00000002991	ENSDARG00000002991.13	cep135	12	24	0.5	402	1770	91	100	386	283	168	707	746	102	262	3742	208	1456	132	1196	70	236	149	2431	75	97	1232	3298
ENSDARG00000002994	ENSDARG00000002994.11	itpkca	1	6	0.166667	6277	4517	3251	471	211	1779
ENSDARG00000003008	ENSDARG00000003008.11	prkcea	1	14	0.0714286	31691	30600	1936	165	2264	87	3356	1588	640	16217	23156	3984	2903	6594
ENSDARG00000003017	ENSDARG00000003017.9	ube2al	2	5	0.4	426	913	106	359	458
ENSDARG00000003020	ENSDARG00000003020.7	lrrc4.2	NA	0	NA
ENSDARG00000003021	ENSDARG00000003021.10	hdac8	10	10	1	277	111	3300	301	2420	4219	107	4681	15870	20696
ENSDARG00000003022	ENSDARG00000003022.11	limk1b	1	14	0.0714286	7961	2251	92	2312	100	2004	86	2845	2305	4076	81	73	78	2886
ENSDARG00000003027	ENSDARG00000003027.8	scnm1	7	7	1	91	150	594	298	137	95	1609
ENSDARG00000003032	ENSDARG00000003032.6	eif4a1b	8	10	0.8	606	291	146	2541	112	1671	162	2717	357	88
ENSDARG00000003035	ENSDARG00000003035.10	hspa9	6	16	0.375	1448	90	2631	3593	86	5953	1761	1336	1501	102	103	105	787	131	87	1935
ENSDARG00000003041	ENSDARG00000003041.9	CABZ01111496.1	3	6	0.5	2193	88	5851	2530	5204	48
ENSDARG00000003046	ENSDARG00000003046.11	sorbs2a	7	18	0.388889	4271	3250	2548	692	1596	68	13568	4019	2995	458	779	277	2173	100	85	7387	81	1502
ENSDARG00000003054	ENSDARG00000003054.10	tacr3l	3	4	0.75	4597	433	10860	577
ENSDARG00000003058	ENSDARG00000003058.11	fgfr1op	11	18	0.611111	536	1167	1806	173	1569	669	3201	335	123	90	7035	3431	2871	133	2228	108	87	3974
ENSDARG00000003061	ENSDARG00000003061.13	cd276	4	7	0.571429	7243	14039	6394	31382	4896	1438	13017
ENSDARG00000003068	ENSDARG00000003068.8	gorasp1a	8	8	1	633	970	545	112	109	1895	80	2164
ENSDARG00000003069	ENSDARG00000003069.9	btbd7	1	10	0.1	37419	1434	21144	1998	2403	1466	1936	556	2175	1084
ENSDARG00000003077	ENSDARG00000003077.10	gpx9	3	4	0.75	1987	1429	2559	2285
ENSDARG00000003081	ENSDARG00000003081.9	mybphb	4	10	0.4	5695	134	5863	10971	1455	1116	2738	2225	7835	6148
ENSDARG00000003084	ENSDARG00000003084.10	spire2	1	14	0.0714286	7537	1115	743	357	219	2117	988	1688	387	1313	1147	74	723	564
ENSDARG00000003085	ENSDARG00000003085.11	stambpl1	6	9	0.666667	4004	130	2082	92	4536	9134	2873	4218	133
ENSDARG00000003087	ENSDARG00000003087.4	ubxn6	9	10	0.9	420	3006	2334	82	528	89	1594	72	3795	226
ENSDARG00000003090	ENSDARG00000003090.7	or103-4	1	1	1	6017
ENSDARG00000003091	ENSDARG00000003091.11	oclnb	4	8	0.5	1095	127	295	2056	491	135	210	1453
ENSDARG00000003098	ENSDARG00000003098.10	kdm5bb	27	27	1	3009	816	204	1252	2422	197	139	2577	174	127	122	1527	83	109	2303	874	591	795	1982	2170	86	415	1175	1743	89	2078	3372
ENSDARG00000003109	ENSDARG00000003109.10	rcan1a	1	3	0.333333	18046	663	315
ENSDARG00000003113	ENSDARG00000003113.8	ada	1	10	0.1	6875	820	5641	142	4335	1266	2156	2857	3532	264
ENSDARG00000003127	ENSDARG00000003127.12	zgc:123105	7	7	1	822	1315	1679	96	1389	98	1911
ENSDARG00000003142	ENSDARG00000003142.9	dachc	1	10	0.1	39043	7988	18858	2282	901	11944	91	11905	4791	3397
ENSDARG00000003144	ENSDARG00000003144.7	pxmp2	3	4	0.75	1829	124	3859	73
ENSDARG00000003146	ENSDARG00000003146.10	si:dkey-27m7.4	1	1	1	1905
ENSDARG00000003151	ENSDARG00000003151.10	skp1	4	5	0.8	473	1970	972	3161	80
ENSDARG00000003153	ENSDARG00000003153.8	nudt21	6	6	1	2318	208	2438	600	87	6600
ENSDARG00000003157	ENSDARG00000003157.9	nfkbil1	3	3	1	74	795	2503
ENSDARG00000003165	ENSDARG00000003165.13	nr2f6b	4	4	1	1261	6522	149	7598
ENSDARG00000003167	ENSDARG00000003167.9	mlst8	7	8	0.875	246	820	183	82	80	1350	2969	984
ENSDARG00000003169	ENSDARG00000003169.11	magi1b	1	21	0.047619	96564	42884	5641	5568	2361	1917	8079	765	1410	1334	88	18613	1494	4185	1329	3878	3546	3897	1379	382	2083
ENSDARG00000003175	ENSDARG00000003175.10	stx5al	4	11	0.363636	1697	2411	122	3293	72	83	88	1790	1930	91	3177
ENSDARG00000003181	ENSDARG00000003181.9	sult1st4	1	7	0.142857	2160	1682	1172	556	506	81	1209
ENSDARG00000003189	ENSDARG00000003189.11	psmd1	16	22	0.727273	4323	81	3215	808	1301	2040	1894	77	1937	541	1217	1856	497	2764	2072	33895	5404	2019	8562	1685	2233	2052
ENSDARG00000003193	ENSDARG00000003193.9	rassf7b	1	5	0.2	26335	89	5076	1719	1159
ENSDARG00000003197	ENSDARG00000003197.10	wdr21	7	8	0.875	71	322	90	362	81	723	892	102
ENSDARG00000003200	ENSDARG00000003200.8	foxm1	8	8	1	2579	1139	721	73	112	233	69	15248
ENSDARG00000003203	ENSDARG00000003203.9	rhcga	8	10	0.8	828	662	1190	94	1500	78	569	2408	128	1770
ENSDARG00000003205	ENSDARG00000003205.7	ngly1	7	10	0.7	227	2606	209	2057	1702	2589	2615	109	1166	120
ENSDARG00000003206	ENSDARG00000003206.12	chchd6a	7	7	1	4120	393	1106	40242	16684	25755	48148
ENSDARG00000003207	ENSDARG00000003207.8	mterf3	3	7	0.428571	1725	883	1915	477	450	79	134
ENSDARG00000003208	ENSDARG00000003208.8	pomk	2	2	1	1708	3283
ENSDARG00000003210	ENSDARG00000003210.10	ano2a	8	12	0.666667	1224	1924	75	2288	4438	84	192	5895	102	2743	94	588
ENSDARG00000003213	ENSDARG00000003213.10	naa15a	1	19	0.0526316	9650	99	259	177	94	3559	81	94	2903	3293	198	2760	2102	588	1333	542	76	3450	1453
ENSDARG00000003216	ENSDARG00000003216.7	anxa2a	10	12	0.833333	1179	1861	448	1364	1697	73	95	1383	86	2902	165	1395
ENSDARG00000003217	ENSDARG00000003217.12	urb2	8	9	0.888889	2662	1773	2142	92	775	3394	3926	4126	2227
ENSDARG00000003219	ENSDARG00000003219.8	bin2a	1	13	0.0769231	3082	2242	75	79	1362	98	168	272	94	120	2819	1721	106
ENSDARG00000003229	ENSDARG00000003229.9	gdf9	1	1	1	4855
ENSDARG00000003235	ENSDARG00000003235.8	nup88	4	16	0.25	79	3196	111	4778	999	79	932	1634	179	2665	259	500	197	1734	101	2415
ENSDARG00000003244	ENSDARG00000003244.11	gbp3	12	19	0.631579	302	222	1065	535	87	1723	90	2191	2079	262	860	4394	197	1595	2894	267	2133	218	122
ENSDARG00000003250	ENSDARG00000003250.10	pik3cd	8	22	0.363636	1555	2372	4751	3063	3146	4354	3110	6984	200	447	733	1495	1444	91	2024	2339	94	2890	3782	628	2041	3536
ENSDARG00000003251	ENSDARG00000003251.11	zbtb22b	1	3	0.333333	1780	1536	89
ENSDARG00000003257	ENSDARG00000003257.8	zgc:101559	1	1	1	1788
ENSDARG00000003259	ENSDARG00000003259.11	loxa	3	6	0.5	925	450	10524	4353	75	84
ENSDARG00000003269	ENSDARG00000003269.13	clcn3	2	14	0.142857	31291	47776	5594	3411	520	4135	237	2844	2526	4183	1413	5872	6179	10451
ENSDARG00000003270	ENSDARG00000003270.12	dhps	8	9	0.888889	1613	917	1833	151	1213	68	512	3696	1681
ENSDARG00000003281	ENSDARG00000003281.7	pik3ip1	5	5	1	304	420	3822	287	6029
ENSDARG00000003287	ENSDARG00000003287.7	wdr12	12	12	1	222	2700	589	77	1882	679	146	498	1524	77	1885	3399
ENSDARG00000003290	ENSDARG00000003290.12	dab1b	1	13	0.0769231	20518	5029	2469	1579	1492	716	2418	884	2971	319	1561	1498	2683
ENSDARG00000003293	ENSDARG00000003293.11	sox9a	2	2	1	480	1377
ENSDARG00000003303	ENSDARG00000003303.8	stc1	1	3	0.333333	18936	2219	1333
ENSDARG00000003307	ENSDARG00000003307.12	stx16	1	8	0.125	3394	2822	548	1460	149	2216	2257	172
ENSDARG00000003308	ENSDARG00000003308.10	emc2	10	10	1	3479	7298	4407	6076	14080	171	9600	2359	3116	18071
ENSDARG00000003311	ENSDARG00000003311.11	pank2	4	6	0.666667	1772	1692	90	2770	209	1844
ENSDARG00000003313	ENSDARG00000003313.11	eps8l1b	2	18	0.111111	4260	4446	3245	93	2699	78	3403	580	982	164	2290	236	1821	1735	77	2071	2723	3081
ENSDARG00000003320	ENSDARG00000003320.10	fam91a1	3	23	0.130435	2102	172	4908	4887	214	306	1446	2252	107	4492	1848	143	2518	2850	1472	2811	1809	95	1654	259	2465	772	804
ENSDARG00000003326	ENSDARG00000003326.11	cacng5a	1	6	0.166667	33494	3996	734	2375	984	17340
ENSDARG00000003328	ENSDARG00000003328.11	slf2	19	21	0.904762	606	3545	3204	2126	92	103	120	3908	3403	1873	2861	79	1494	121	4823	131	2415	120	6560	106	2336
ENSDARG00000003344	ENSDARG00000003344.9	trpc2b	12	12	1	2939	137	86	1661	1761	92	2701	86	74	1021	191	4882
ENSDARG00000003373	ENSDARG00000003373.7	commd2	4	4	1	2164	82	1706	2849
ENSDARG00000003375	ENSDARG00000003375.10	gng12a	1	2	0.5	47144	2772
ENSDARG00000003380	ENSDARG00000003380.8	PAOX	4	6	0.666667	1041	163	1142	1396	283	445
ENSDARG00000003381	ENSDARG00000003381.9	si:ch211-266g18.6	9	15	0.6	1204	609	446	97	1538	546	2197	168	3874	1832	86	2035	109	2594	2069
ENSDARG00000003382	ENSDARG00000003382.9	cwc25	2	8	0.25	2444	3960	1089	588	117	253	2327	1648
ENSDARG00000003383	ENSDARG00000003383.11	asb8	1	3	0.333333	3887	80	2055
ENSDARG00000003395	ENSDARG00000003395.12	col4a3	1	51	0.0196078	18972	7825	2483	93	100	104	2408	106	82	83	66	89	110	80	1099	113	1343	112	94	79	120	1141	540	170	1875	247	82	174	156	433	157	1031	102	82	68	114	130	430	139	73	90	207	1413	113	109	82	1224	89	140	2150	132
ENSDARG00000003398	ENSDARG00000003398.11	rbpja	10	10	1	792	98	718	95	89	667	187	152	124	1297
ENSDARG00000003399	ENSDARG00000003399.7	fgf8a	4	4	1	85	838	1618	1788
ENSDARG00000003403	ENSDARG00000003403.11	tenm1	2	30	0.0666667	4502	47699	10970	37693	5415	8055	2097	319	3592	8306	5532	135	3292	4440	2320	2654	4421	3660	1338	4965	17805	6156	2587	11416	4115	5446	1866	5171	1862	1645
ENSDARG00000003411	ENSDARG00000003411.8	foxa2	1	1	1	729
ENSDARG00000003414	ENSDARG00000003414.10	capslb	5	5	1	1562	74	82	195	2018
ENSDARG00000003420	ENSDARG00000003420.11	chrna5	2	8	0.25	336	13288	943	116	695	472	2258	2690
ENSDARG00000003421	ENSDARG00000003421.11	igf2bp2a	2	15	0.133333	999	53909	4097	5386	4235	6775	80	5445	2005	6001	5195	1960	1082	3006	4050
ENSDARG00000003429	ENSDARG00000003429.9	hnrnpdl	1	8	0.125	1567	88	133	1477	82	1433	353	723
ENSDARG00000003444	ENSDARG00000003444.7	dhrs7	1	6	0.166667	3467	198	392	110	2112	79
ENSDARG00000003446	ENSDARG00000003446.9	ippk	4	12	0.333333	3073	2181	345	3479	522	3229	2843	165	1868	345	2296	91
ENSDARG00000003449	ENSDARG00000003449.10	pde10a	1	22	0.0454545	38537	19828	9024	4647	4042	4679	3149	2935	1573	3522	2337	339	882	3717	1910	270	2324	2327	116	1407	4940	1
ENSDARG00000003462	ENSDARG00000003462.12	fech	4	10	0.4	2997	666	2111	7802	96	141	2862	218	1259	2692
ENSDARG00000003469	ENSDARG00000003469.8	neurod4	1	1	1	1085
ENSDARG00000003475	ENSDARG00000003475.11	sult1st5	6	7	0.857143	198	74	139	82	79	3026	108
ENSDARG00000003486	ENSDARG00000003486.7	ppp1caa	1	6	0.166667	10782	520	81	2738	92	2605
ENSDARG00000003487	ENSDARG00000003487.10	nup93	3	21	0.142857	750	3295	14763	2025	3585	2158	107	1148	221	200	173	1924	82	1989	98	246	83	2828	1024	664	119
ENSDARG00000003495	ENSDARG00000003495.12	madd	1	37	0.027027	27735	1894	149	20504	1054	107	926	2766	1196	407	379	403	107	95	100	1276	4615	2668	1370	91	328	1490	2780	934	1240	978	507	1011	362	1171	80	101	144	1487	3446	2532	2580
ENSDARG00000003512	ENSDARG00000003512.10	anks1b	1	25	0.04	65730	1142	14407	8658	2048	1153	4401	4601	12453	18052	31582	35779	2367	4858	13843	7654	50736	3035	708	3367	5132	1940	2053	12599	1112
ENSDARG00000003517	ENSDARG00000003517.6	impa1	8	8	1	1508	86	88	831	217	70	153	1729
ENSDARG00000003519	ENSDARG00000003519.10	aprt	4	4	1	156	2822	641	2913
ENSDARG00000003520	ENSDARG00000003520.12	tbc1d14	4	14	0.285714	281	4178	2607	4505	237	362	449	1116	180	96	2471	78	92	2734
ENSDARG00000003523	ENSDARG00000003523.11	itln3	2	6	0.333333	102	2969	83	2248	87	551
ENSDARG00000003526	ENSDARG00000003526.7	psma5	3	9	0.333333	580	305	2070	362	81	466	903	1999	100
ENSDARG00000003527	ENSDARG00000003527.11	mak16	5	9	0.555556	514	129	73	81	2018	1839	91	383	76
ENSDARG00000003531	ENSDARG00000003531.13	tcea1	3	9	0.333333	832	89	1717	132	273	127	1710	130	1429
ENSDARG00000003533	ENSDARG00000003533.9	col8a1b	1	2	0.5	1688	368
ENSDARG00000003544	ENSDARG00000003544.9	adarb1b	2	8	0.25	10621	12874	689	2229	1997	12630	4175	341
ENSDARG00000003553	ENSDARG00000003553.9	gnrhr2	1	2	0.5	2451	406
ENSDARG00000003564	ENSDARG00000003564.5	dohh	3	4	0.75	1904	77	2165	328
ENSDARG00000003570	ENSDARG00000003570.8	hsp90b1	1	17	0.0588235	801	357	85	465	585	82	87	91	79	736	114	95	77	614	84	170	86
ENSDARG00000003573	ENSDARG00000003573.7	dctn5	4	5	0.8	262	997	83	1364	206
ENSDARG00000003576	ENSDARG00000003576.7	klhl32	4	11	0.363636	644	2527	808	10146	4178	3703	5559	2607	2959	1707	83
ENSDARG00000003584	ENSDARG00000003584.9	pla2g7	6	10	0.6	1161	82	144	85	422	2525	95	410	75	1658
ENSDARG00000003592	ENSDARG00000003592.9	surf1	2	8	0.25	113	492	148	102	77	286	130	138
ENSDARG00000003599	ENSDARG00000003599.10	rpl3	1	8	0.125	1140	213	350	93	214	94	82	584
ENSDARG00000003607	ENSDARG00000003607.9	nr2f6a	3	4	0.75	1588	79	4858	2641
ENSDARG00000003615	ENSDARG00000003615.11	slc26a3.2	3	20	0.15	1823	1708	2280	1337	663	1272	236	1313	79	1037	108	837	610	182	73	163	1083	267	93	869
ENSDARG00000003616	ENSDARG00000003616.12	arih1	10	13	0.769231	2847	109	2251	1212	2041	516	304	758	85	5662	79	86	2879
ENSDARG00000003631	ENSDARG00000003631.10	clockb	13	20	0.65	845	1391	1662	2249	160	126	3530	95	146	84	1659	90	7717	91	112	3046	819	2567	103	3661
ENSDARG00000003632	ENSDARG00000003632.6	zgc:172270	1	2	0.5	3329	1365
ENSDARG00000003635	ENSDARG00000003635.10	mogat3b	1	7	0.142857	2005	146	484	88	494	1495	1695
ENSDARG00000003641	ENSDARG00000003641.9	tfg	6	7	0.857143	2148	224	4114	824	652	4840	1664
ENSDARG00000003642	ENSDARG00000003642.8	zfyve19	6	12	0.5	78	2924	74	749	105	4144	2114	2630	100	1273	599	1451
ENSDARG00000003655	ENSDARG00000003655.11	tmem59l	4	7	0.571429	2996	3014	91	9072	213	3816	584
ENSDARG00000003675	ENSDARG00000003675.13	cryl1	5	7	0.714286	425	1589	2934	2766	5406	1487	78
ENSDARG00000003680	ENSDARG00000003680.12	runx1t1	1	10	0.1	50240	3538	3184	6134	6434	2089	1045	183	5215	1051
ENSDARG00000003681	ENSDARG00000003681.10	eif5	9	11	0.818182	250	482	1967	92	1059	685	99	85	2068	1848	474
ENSDARG00000003684	ENSDARG00000003684.10	obsl1a	1	20	0.05	7835	3124	102	1754	434	244	491	532	1294	91	91	2873	1150	141	1461	96	589	119	91	3250
ENSDARG00000003693	ENSDARG00000003693.10	hars	13	13	1	934	1441	84	869	1771	100	2050	554	91	3195	1912	91	3228
ENSDARG00000003695	ENSDARG00000003695.12	vdac3	1	8	0.125	7673	472	4518	3351	898	1475	83	1661
ENSDARG00000003697	ENSDARG00000003697.11	slc5a8l	1	14	0.0714286	3418	217	1451	1306	2042	515	77	2060	119	341	126	466	77	538
ENSDARG00000003699	ENSDARG00000003699.12	atp7a	4	22	0.181818	2797	5320	3338	5922	1682	79	245	1488	101	2634	107	2779	1070	760	1244	1147	119	2140	1814	415	371	1394
ENSDARG00000003701	ENSDARG00000003701.9	cldng	1	1	1	1051
ENSDARG00000003705	ENSDARG00000003705.10	prnprs3	1	1	1	3818
ENSDARG00000003706	ENSDARG00000003706.10	ryr2b	1	102	0.00980392	4746	129	1349	114	108	834	2980	84	80	133	1920	1057	118	123	99	636	139	223	1324	137	632	79	98	551	916	109	84	965	333	118	786	284	1289	1660	1610	1652	94	159	1754	148	527	85	1517	86	201	1855	1564	2374	90	1650	143	88	118	2595	264	2500	93	2980	609	1760	316	1336	882	2185	92	109	86	2735	265	97	108	3134	221	905	1907	80	213	2651	126	266	127	2370	260	252	115	2070	82	1409	1300	110	2312	451	165	3149	171	87	136	3100	349	456	1975	354
ENSDARG00000003732	ENSDARG00000003732.11	mitfa	7	8	0.875	734	1366	105	154	305	116	1887	360
ENSDARG00000003749	ENSDARG00000003749.10	polb	4	13	0.307692	499	84	399	3275	91	79	801	591	89	2317	89	1058	1927
ENSDARG00000003750	ENSDARG00000003750.11	pfas	12	28	0.428571	583	1539	77	86	1478	379	85	770	165	78	1073	5204	397	86	83	664	3164	498	1293	86	164	1734	301	84	823	222	177	983
ENSDARG00000003751	ENSDARG00000003751.12	lats1	2	8	0.25	3236	5114	1769	1859	4636	2682	199	1884
ENSDARG00000003754	ENSDARG00000003754.10	tspan2a	2	7	0.285714	18886	23710	758	76	84	2352	2849
ENSDARG00000003757	ENSDARG00000003757.8	cnpy1	3	5	0.6	1041	1920	4144	681	789
ENSDARG00000003769	ENSDARG00000003769.8	tada2b	1	1	1	1445
ENSDARG00000003776	ENSDARG00000003776.10	pip4k2aa	1	9	0.111111	36986	202	6715	119	92	4551	99	1607	2955
ENSDARG00000003779	ENSDARG00000003779.13	ctnnd2b	1	21	0.047619	24966	12711	22872	2717	11540	3624	149	2193	21360	2782	6656	5652	2279	2557	433	854	2349	204	3066	1693	2897
ENSDARG00000003789	ENSDARG00000003789.12	dennd5b	1	20	0.05	20980	4676	2708	4351	1132	3946	614	4418	631	91	992	201	750	662	2637	384	1357	87	1173	137
ENSDARG00000003795	ENSDARG00000003795.9	idh2	2	5	0.4	195	1993	971	686	167
ENSDARG00000003797	ENSDARG00000003797.11	asb2a.1	8	10	0.8	1148	1529	1766	82	1849	94	160	2146	1824	89
ENSDARG00000003803	ENSDARG00000003803.9	LHX3	1	9	0.111111	10340	1312	3347	538	80	388	163	390	39
ENSDARG00000003808	ENSDARG00000003808.5	aqp3a	1	5	0.2	2287	131	122	484	563
ENSDARG00000003811	ENSDARG00000003811.10	plxnb2a	1	35	0.0285714	44655	83	264	2673	336	1780	2048	76	102	783	317	1388	2668	828	564	155	381	1342	1248	76	2138	204	1022	1125	75	3451	435	2106	153	679	710	100	82	765	119
ENSDARG00000003818	ENSDARG00000003818.9	prkag1	9	12	0.75	2681	735	1262	745	73	95	591	575	3308	1235	211	1297
ENSDARG00000003820	ENSDARG00000003820.11	nr1d2a	1	7	0.142857	10752	82	1042	1498	1944	501	1827
ENSDARG00000003822	ENSDARG00000003822.8	ankrd16	1	6	0.166667	2455	86	74	245	84	336
ENSDARG00000003827	ENSDARG00000003827.7	snapc1b	7	9	0.777778	1455	1976	2021	215	2821	171	3245	75	103
ENSDARG00000003829	ENSDARG00000003829.11	galnt2	1	15	0.0666667	78490	14144	21251	170	4681	2840	5078	4178	2510	6425	1986	177	1115	1579	1491
ENSDARG00000003835	ENSDARG00000003835.10	stom	7	7	1	379	3086	2922	5298	2524	3737	5973
ENSDARG00000003841	ENSDARG00000003841.11	usb1	4	6	0.666667	91	2406	796	3997	82	128
ENSDARG00000003845	ENSDARG00000003845.9	chm	1	14	0.0714286	21156	2692	164	3144	2466	1637	5789	16125	17749	3918	7411	8331	13902	103
ENSDARG00000003846	ENSDARG00000003846.10	mrpl21	3	6	0.5	847	496	2817	1032	1155	78
ENSDARG00000003854	ENSDARG00000003854.9	acsl1b	1	20	0.05	13718	193	571	525	832	1578	757	1040	807	959	815	371	201	94	885	805	482	1096	91	476
ENSDARG00000003860	ENSDARG00000003860.11	cbx3a	4	4	1	723	383	110	890
ENSDARG00000003865	ENSDARG00000003865.9	pard6b	2	2	1	4710	31304
ENSDARG00000003866	ENSDARG00000003866.6	tm9sf2	9	16	0.5625	2669	3453	500	1116	76	146	1511	564	3922	1456	2136	175	233	2669	103	2456
ENSDARG00000003867	ENSDARG00000003867.9	cdk20	7	7	1	91	1498	79	70	2053	105	3883
ENSDARG00000003869	ENSDARG00000003869.8	decr1	5	9	0.555556	434	1864	79	751	3624	1492	1432	319	84
ENSDARG00000003872	ENSDARG00000003872.11	ccdc102a	1	8	0.125	48664	7194	136	6454	3455	28851	1555	12935
ENSDARG00000003877	ENSDARG00000003877.9	pbrm1	4	29	0.137931	4673	1525	1353	4825	160	1155	78	129	2855	292	1732	350	2285	83	1706	1775	2546	651	88	1405	313	2673	1259	1947	1560	2971	1284	259	2377
ENSDARG00000003899	ENSDARG00000003899.9	zdhhc23b	4	4	1	659	1452	2000	2964
ENSDARG00000003900	ENSDARG00000003900.7	gpr61l	1	1	1	2253
ENSDARG00000003902	ENSDARG00000003902.9	ctsl.1	2	8	0.25	192	1454	215	100	612	166	92	162
ENSDARG00000003903	ENSDARG00000003903.10	hapln2	1	5	0.2	1578	113	542	114	1532
ENSDARG00000003904	ENSDARG00000003904.9	sycp1	15	31	0.483871	252	115	113	176	100	79	114	87	515	172	70	80	131	89	737	84	140	339	86	93	88	80	137	96	94	407	82	86	80	93	91
ENSDARG00000003909	ENSDARG00000003909.11	ftr01	5	5	1	196	1578	72	112	3510
ENSDARG00000003910	ENSDARG00000003910.11	med13b	4	29	0.137931	4025	2166	6295	10745	86	2586	119	2118	5704	82	87	804	826	89	4124	3948	76	1967	86	2264	95	1871	126	1848	127	1444	93	130	2990
ENSDARG00000003920	ENSDARG00000003920.8	setb	1	7	0.142857	897	664	105	96	86	85	87
ENSDARG00000003925	ENSDARG00000003925.6	cx28.6	NA	0	NA
ENSDARG00000003927	ENSDARG00000003927.8	cldn12	2	2	1	886	1356
ENSDARG00000003931	ENSDARG00000003931.9	cndp2	9	10	0.9	270	1639	2681	4596	1864	348	638	577	5050	1887
ENSDARG00000003934	ENSDARG00000003934.7	nxnl2	1	2	0.5	1722	688
ENSDARG00000003938	ENSDARG00000003938.9	rpa1	12	16	0.75	419	953	317	527	327	1647	122	81	4738	569	3136	9715	6262	2606	330	6481
ENSDARG00000003940	ENSDARG00000003940.11	mtfr1l	6	6	1	544	95	1632	345	787	2824
ENSDARG00000003941	ENSDARG00000003941.9	rrs1	NA	0	NA
ENSDARG00000003944	ENSDARG00000003944.8	nmur1b	1	1	1	5417
ENSDARG00000003952	ENSDARG00000003952.12	pfn2	1	2	0.5	6810	4972
ENSDARG00000003961	ENSDARG00000003961.8	parp3	1	10	0.1	2428	1894	85	122	691	451	476	273	2010	107
ENSDARG00000003963	ENSDARG00000003963.9	traf4a	1	7	0.142857	52004	9220	527	4814	2976	1979	2060
ENSDARG00000003965	ENSDARG00000003965.4	tlx1	2	2	1	983	1097
ENSDARG00000003968	ENSDARG00000003968.8	larp6b	3	3	1	106	1399	3086
ENSDARG00000003970	ENSDARG00000003970.11	trim35-13	1	5	0.2	4173	99	90	87	1709
ENSDARG00000003971	ENSDARG00000003971.9	isl2a	4	5	0.8	311	1023	949	1116	884
ENSDARG00000003973	ENSDARG00000003973.11	chordc1a	8	10	0.8	1071	618	2656	3310	1648	691	357	3368	91	1137
ENSDARG00000003974	ENSDARG00000003974.11	spoplb	2	12	0.166667	4224	4301	2295	1305	1589	84	1748	180	190	82	3510	2556
ENSDARG00000003977	ENSDARG00000003977.12	zgc:153896	1	4	0.25	2132	931	1043	121
ENSDARG00000003984	ENSDARG00000003984.10	LTN1	20	29	0.689655	620	1705	586	94	1879	797	931	410	886	2507	88	304	1107	124	1166	565	124	1358	77	3890	2018	1404	2576	1972	278	3479	70	1628	424
ENSDARG00000003989	ENSDARG00000003989.11	crhr1	1	13	0.0769231	70050	17181	4691	22234	25321	40935	8316	2551	1950	178	3337	2919	10411
ENSDARG00000003991	ENSDARG00000003991.8	fhl2b	2	5	0.4	4850	11904	3371	420	3355
ENSDARG00000003994	ENSDARG00000003994.9	syt9a	3	6	0.5	16482	2507	31300	5152	3277	9663
ENSDARG00000003998	ENSDARG00000003998.10	phyhipla	1	4	0.25	10321	202	298	1921
ENSDARG00000004015	ENSDARG00000004015.13	adcyap1a	6	6	1	176	1779	224	2089	457	2729
ENSDARG00000004017	ENSDARG00000004017.10	spag1a	7	7	1	1929	5014	3025	7129	3094	170	10518
ENSDARG00000004018	ENSDARG00000004018.8	CHST13	1	2	0.5	30969	2206
ENSDARG00000004023	ENSDARG00000004023.6	isl1	3	5	0.6	572	667	1417	334	140
ENSDARG00000004034	ENSDARG00000004034.9	arhgdig	1	5	0.2	24432	8221	13015	4367	2542
ENSDARG00000004037	ENSDARG00000004037.7	cog2	10	17	0.588235	1861	130	85	93	1540	117	3507	98	150	5466	1262	78	2234	102	920	84	2194
ENSDARG00000004046	ENSDARG00000004046.8	phf6	10	10	1	3186	806	91	381	82	99	2301	89	1918	3753
ENSDARG00000004049	ENSDARG00000004049.11	marcksa	1	1	1	2155
ENSDARG00000004051	ENSDARG00000004051.10	CR354540.1	2	5	0.4	2673	6853	1349	2280	1914
ENSDARG00000004055	ENSDARG00000004055.10	uhrf1bp1l	1	20	0.05	18854	7296	432	2649	83	1366	196	84	85	3898	1597	98	938	2745	1835	142	18605	880	1819	3727
ENSDARG00000004059	ENSDARG00000004059.11	galk2	8	9	0.888889	117	84	1756	88	935	1213	821	2064	365
ENSDARG00000004060	ENSDARG00000004060.8	bhlhe40	3	4	0.75	98	171	370	229
ENSDARG00000004074	ENSDARG00000004074.8	bach2b	2	5	0.4	23057	76645	24074	18512	2953
ENSDARG00000004078	ENSDARG00000004078.8	acsl4a	1	14	0.0714286	3809	717	189	1840	187	1578	127	89	85	3000	827	1020	132	3048
ENSDARG00000004082	ENSDARG00000004082.7	cx39.9	NA	0	NA
ENSDARG00000004094	ENSDARG00000004094.12	acsbg2	1	14	0.0714286	8516	1200	2682	4051	926	797	122	2103	3891	996	891	494	1296	2265
ENSDARG00000004105	ENSDARG00000004105.10	tie1	21	21	1	2214	1449	2646	145	84	1952	90	133	299	2454	167	145	92	1551	1742	242	163	2149	99	79	2879
ENSDARG00000004109	ENSDARG00000004109.9	zgc:162154	1	3	0.333333	3289	100	2907
ENSDARG00000004111	ENSDARG00000004111.11	esr1	3	8	0.375	969	4019	6854	1850	1616	1915	2152	796
ENSDARG00000004114	ENSDARG00000004114.8	tti1	6	7	0.857143	2746	507	7700	130	813	7799	566
ENSDARG00000004115	ENSDARG00000004115.8	mgat4b	1	14	0.0714286	135798	6498	4695	18861	990	9628	7728	44186	7363	3496	7189	12537	6177	1992
ENSDARG00000004130	ENSDARG00000004130.8	mvk	9	9	1	1499	165	191	884	1656	118	2514	1924	4772
ENSDARG00000004131	ENSDARG00000004131.13	rttn	25	47	0.531915	1578	4578	218	3785	86	772	7196	9388	116	2325	262	5048	126	5054	281	447	3516	3666	3387	1701	1122	149	4212	2477	10097	6687	3617	682	1542	2683	131	512	1413	118	1880	4027	123	616	2096	743	2365	5485	8496	4407	3369	195	1202
ENSDARG00000004132	ENSDARG00000004132.12	usp19	2	25	0.08	1365	4500	1665	323	79	1195	79	85	2927	446	81	87	520	532	87	1210	103	95	596	79	2957	81	1372	82	2628
ENSDARG00000004141	ENSDARG00000004141.11	DHRS11	1	6	0.166667	14738	94	92	79	81	5339
ENSDARG00000004150	ENSDARG00000004150.11	grm2a	1	4	0.25	38063	6869	9278	3144
ENSDARG00000004151	ENSDARG00000004151.9	rab23	1	6	0.166667	3908	3834	1580	86	79	2042
ENSDARG00000004154	ENSDARG00000004154.7	orai1b	1	1	1	6035
ENSDARG00000004158	ENSDARG00000004158.11	tmem63c	1	22	0.0454545	53361	7173	7104	2640	6462	3086	1373	3027	112	5280	144	2569	4432	150	5223	552	76	9809	4483	12100	10113	202
ENSDARG00000004160	ENSDARG00000004160.10	reep3b	1	7	0.142857	28680	11386	326	2355	4970	6032	3905
ENSDARG00000004161	ENSDARG00000004161.9	ik	1	19	0.0526316	3861	1638	107	2543	236	1365	77	1795	272	1592	638	1571	123	463	547	2521	96	569	1565
ENSDARG00000004167	ENSDARG00000004167.8	zgc:110366	6	6	1	1914	2025	82	1044	3080	6576
ENSDARG00000004169	ENSDARG00000004169.12	stmn1a	1	4	0.25	1327	100	150	86
ENSDARG00000004171	ENSDARG00000004171.10	rabac1	1	5	0.2	2428	617	1617	1457	77
ENSDARG00000004173	ENSDARG00000004173.13	copa	24	28	0.857143	1384	75	455	96	2586	3548	112	3574	82	118	350	80	1219	262	89	493	86	1286	93	77	104	924	100	4523	1397	81	1836	106
ENSDARG00000004174	ENSDARG00000004174.10	cnot1	1	48	0.0208333	14083	127	88	2564	83	95	90	123	286	245	123	92	76	108	82	2454	92	98	346	112	89	93	78	95	431	85	75	88	77	89	78	91	85	83	204	87	75	87	108	90	160	265	74	210	235	471	75	81
ENSDARG00000004176	ENSDARG00000004176.12	ulk4	35	36	0.972222	2706	87	2511	1549	648	106	84	367	4008	2587	932	3328	117	1745	1746	2627	12676	12022	28864	1918	7516	29618	2084	13529	2428	293	6030	3274	3336	18485	14723	16628	7487	17251	47607	8057
ENSDARG00000004177	ENSDARG00000004177.11	fam169ab	1	12	0.0833333	12669	1310	126	4690	2056	392	153	656	86	1988	214	1947
ENSDARG00000004184	ENSDARG00000004184.12	nf1b	35	56	0.625	3492	1222	3319	1435	103	1643	84	1772	2645	428	89	2369	86	1483	77	850	1859	1218	1097	1485	2771	84	2319	77	153	5128	118	2010	1675	2872	377	1464	2513	727	37686	1010	2398	2814	1992	3747	92	2247	1871	2027	74	1655	456	1737	84	72	75	3854	81	83	2483	1847
ENSDARG00000004187	ENSDARG00000004187.10	zgc:122979	3	3	1	1034	252	2003
ENSDARG00000004189	ENSDARG00000004189.10	cbx1a	2	5	0.4	2023	2486	1611	296	2265
ENSDARG00000004196	ENSDARG00000004196.11	tnfsf10l	2	4	0.5	15070	19290	213	4654
ENSDARG00000004199	ENSDARG00000004199.10	spam1	2	3	0.666667	297	2803	893
ENSDARG00000004204	ENSDARG00000004204.11	efhc2	14	14	1	439	94	93	71	1598	139	3242	3346	88	136	2559	3900	94	4894
ENSDARG00000004211	ENSDARG00000004211.8	ccdc106a	1	8	0.125	6597	127	3646	1931	418	654	4887	271
ENSDARG00000004218	ENSDARG00000004218.9	rnd1b	2	4	0.5	274	20779	343	2439
ENSDARG00000004219	ENSDARG00000004219.10	slc6a3	2	16	0.125	121	4563	324	452	411	54	44	82	363	2133	386	868	1578	102	710	1339
ENSDARG00000004227	ENSDARG00000004227.10	pde3a	1	15	0.0666667	59329	19291	8666	4047	567	4352	207	1678	1810	1424	1136	504	2706	5446	93
ENSDARG00000004232	ENSDARG00000004232.9	dlb	6	6	1	133	485	96	475	1799	1884
ENSDARG00000004243	ENSDARG00000004243.10	asic4b	1	9	0.111111	59321	2104	291	1917	5624	2313	7947	613	136
ENSDARG00000004246	ENSDARG00000004246.10	slit2	4	35	0.114286	951	2343	6456	53825	456	1542	2098	367	4257	91	2979	1470	1860	2521	2321	93	256	2793	270	235	938	1418	173	1987	395	3560	5355	611	7715	99	81	4479	150	179	4938
ENSDARG00000004251	ENSDARG00000004251.9	dhfr	5	5	1	757	137	872	2013	2663
ENSDARG00000004256	ENSDARG00000004256.9	wnt11f2	4	4	1	588	1259	324	2210
ENSDARG00000004260	ENSDARG00000004260.11	cul5b	6	18	0.333333	544	114	1040	98	87	2592	140	2491	172	600	2006	128	72	2014	1873	173	1361	326
ENSDARG00000004261	ENSDARG00000004261.11	tmed9	3	4	0.75	503	98	3113	1555
ENSDARG00000004262	ENSDARG00000004262.10	cyp46a1.2	4	14	0.285714	136	1507	1659	4284	1360	91	94	1495	201	82	674	222	2046	1645
ENSDARG00000004270	ENSDARG00000004270.11	atl3	5	13	0.384615	1297	139	3788	95	3910	393	133	454	86	91	1794	2505	1652
ENSDARG00000004274	ENSDARG00000004274.9	zgc:112496	5	5	1	1180	2033	115	1867	2812
ENSDARG00000004280	ENSDARG00000004280.11	seh1l	7	8	0.875	339	2890	3035	92	3730	2422	4048	3177
ENSDARG00000004282	ENSDARG00000004282.7	zgc:77375	1	7	0.142857	6913	676	867	1087	1510	2428	92
ENSDARG00000004291	ENSDARG00000004291.10	hecw1b	1	28	0.0357143	20371	2507	7166	1122	2592	6913	376	4417	1793	3136	3482	2166	3400	1083	76	1964	1599	95	1956	2704	2357	6044	152	3575	1434	94	2202	4040
ENSDARG00000004296	ENSDARG00000004296.8	ambp	2	9	0.222222	1300	12210	82	1087	438	2717	2581	89	87
ENSDARG00000004297	ENSDARG00000004297.7	irf2bpl	NA	0	NA
ENSDARG00000004301	ENSDARG00000004301.8	rhogb	1	1	1	12263
ENSDARG00000004302	ENSDARG00000004302.12	slc45a1	9	9	1	2294	1470	1802	1783	2792	849	465	2286	7925
ENSDARG00000004305	ENSDARG00000004305.11	vangl1	1	7	0.142857	18294	14388	1262	2392	6225	776	1148
ENSDARG00000004306	ENSDARG00000004306.10	klhl18	1	9	0.111111	3754	570	1230	574	713	643	113	1928	1253
ENSDARG00000004307	ENSDARG00000004307.8	lypd6	1	4	0.25	31236	6765	2862	5102
ENSDARG00000004308	ENSDARG00000004308.11	fam8a1b	1	4	0.25	2175	448	78	88
ENSDARG00000004311	ENSDARG00000004311.7	ldlrap1a	1	8	0.125	11573	4183	516	2172	997	106	132	4822
ENSDARG00000004318	ENSDARG00000004318.8	cbwd	7	15	0.466667	284	2050	413	1631	1611	113	5075	3979	701	625	3635	1249	712	214	428
ENSDARG00000004322	ENSDARG00000004322.9	ush1ga	1	2	0.5	7649	284
ENSDARG00000004325	ENSDARG00000004325.9	casp9	7	9	0.777778	2805	152	136	2187	114	190	2947	899	336
ENSDARG00000004328	ENSDARG00000004328.7	LIN28A	3	3	1	3710	12157	14948
ENSDARG00000004336	ENSDARG00000004336.10	exoc4	10	17	0.588235	3541	3737	5808	4426	5813	6633	19091	2471	29356	56231	30713	4383	6423	8401	4116	78	16439
ENSDARG00000004343	ENSDARG00000004343.12	nelfe	5	10	0.5	138	1694	108	89	2270	90	143	922	1506	109
ENSDARG00000004358	ENSDARG00000004358.7	gnb3a	4	8	0.5	2449	2967	1039	10266	2060	82	2417	3982
ENSDARG00000004363	ENSDARG00000004363.5	lhfpl6	2	3	0.666667	1883	80373	2548
ENSDARG00000004372	ENSDARG00000004372.10	fmnl3	1	26	0.0384615	41081	2616	2389	9913	297	1819	232	3174	2728	77	419	2559	1889	2213	1653	87	81	508	90	90	2455	90	3474	2428	1811	3862
ENSDARG00000004377	ENSDARG00000004377.11	ppp1r13ba	4	17	0.235294	6381	4347	5961	23743	2542	3008	613	1910	689	955	88	87	135	99	151	94	1702
ENSDARG00000004378	ENSDARG00000004378.12	yrk	1	12	0.0833333	33521	3985	3204	5870	85	4592	4039	5597	372	2470	302	5536
ENSDARG00000004386	ENSDARG00000004386.9	ELAPOR2	1	21	0.047619	4220	1151	784	84	518	880	108	81	85	1849	84	1035	66	282	128	2492	77	1867	78	87	923
ENSDARG00000004392	ENSDARG00000004392.10	hdr	8	9	0.888889	1930	80	146	342	1749	95	103	3953	91
ENSDARG00000004396	ENSDARG00000004396.8	b3gnt5b	1	1	1	6070
ENSDARG00000004402	ENSDARG00000004402.10	elovl6	1	3	0.333333	12414	4150	3445
ENSDARG00000004405	ENSDARG00000004405.9	snx10a	1	6	0.166667	3762	1126	100	1627	3318	573
ENSDARG00000004406	ENSDARG00000004406.8	spra	2	2	1	1728	2534
ENSDARG00000004415	ENSDARG00000004415.12	tcf7l2	4	14	0.285714	146	162	31308	66775	3958	2413	7445	87	304	893	714	983	1544	2631
ENSDARG00000004427	ENSDARG00000004427.9	dpy30	3	4	0.75	655	75	767	737
ENSDARG00000004433	ENSDARG00000004433.11	btk	1	17	0.0588235	16790	691	1427	173	2475	86	247	1224	2544	473	2746	1630	1450	86	3301	82	105
ENSDARG00000004436	ENSDARG00000004436.11	fam92a1	8	8	1	501	80	3010	2713	226	3882	743	3910
ENSDARG00000004445	ENSDARG00000004445.10	grm5a	3	8	0.375	2525	9058	17995	1807	188	2196	6068	5049
ENSDARG00000004447	ENSDARG00000004447.9	aplnr2	1	1	1	1768
ENSDARG00000004451	ENSDARG00000004451.11	tnfrsfa	1	9	0.111111	34860	2411	3289	305	115	1660	188	182	1774
ENSDARG00000004452	ENSDARG00000004452.10	tardbpl	2	6	0.333333	127	876	167	78	793	756
ENSDARG00000004455	ENSDARG00000004455.10	p2rx5	6	11	0.545455	706	2012	195	154	88	6826	3007	2707	93	103	5092
ENSDARG00000004459	ENSDARG00000004459.11	unc119.2	1	5	0.2	21345	91	2506	79	96
ENSDARG00000004460	ENSDARG00000004460.11	desi2	1	4	0.25	13210	2629	92	2420
ENSDARG00000004470	ENSDARG00000004470.11	prkcsh	5	17	0.294118	371	98	2793	80	7537	276	256	77	114	2166	233	5012	2812	109	4223	81	2912
ENSDARG00000004472	ENSDARG00000004472.9	atat1	5	10	0.5	3901	103	183	97	8700	2128	3738	1239	4240	532
ENSDARG00000004473	ENSDARG00000004473.8	tbx21	1	5	0.2	12180	4325	99	350	2395
ENSDARG00000004492	ENSDARG00000004492.10	pcyt1ab	5	9	0.555556	213	83	98	389	2518	522	977	1991	2187
ENSDARG00000004497	ENSDARG00000004497.8	tspan33a	1	7	0.142857	4725	1431	1078	899	89	1134	164
ENSDARG00000004498	ENSDARG00000004498.10	xkr8.1	1	2	0.5	3100	1473
ENSDARG00000004502	ENSDARG00000004502.12	rcor3	11	11	1	101	1793	609	1859	3039	1125	1514	586	2251	88	3385
ENSDARG00000004517	ENSDARG00000004517.12	ppat	1	10	0.1	6124	161	1905	131	243	121	1114	74	88	996
ENSDARG00000004525	ENSDARG00000004525.8	C2H1orf35	1	7	0.142857	5026	77	90	2643	1063	1870	4174
ENSDARG00000004527	ENSDARG00000004527.7	pin4	3	3	1	376	1462	2067
ENSDARG00000004529	ENSDARG00000004529.11	zgc:173742	8	15	0.533333	2687	2430	993	1738	3754	82	5514	12195	109	249	3766	1645	3793	5804	5737
ENSDARG00000004537	ENSDARG00000004537.11	kmt2a	1	34	0.0294118	14278	113	92	85	94	81	196	251	79	1650	80	78	2169	76	157	95	2779	116	105	134	124	84	84	85	95	89	81	88	98	81	105	97	99	87
ENSDARG00000004539	ENSDARG00000004539.8	ptgs2a	8	8	1	122	78	111	82	1534	814	492	2000
ENSDARG00000004561	ENSDARG00000004561.11	prkcg	1	15	0.0666667	24798	12660	6121	9339	4331	115	2314	10973	4638	817	2962	5542	102	187	2111
ENSDARG00000004574	ENSDARG00000004574.10	gtf3c2	10	18	0.555556	1285	469	1965	91	86	90	4506	86	2115	11119	2178	80	2382	321	1593	83	4801	4340
ENSDARG00000004576	ENSDARG00000004576.10	plk4	15	15	1	711	91	1599	1313	94	1787	152	1548	372	77	224	1113	84	1960	3223
ENSDARG00000004577	ENSDARG00000004577.8		2	3	0.666667	607	2027	107
ENSDARG00000004580	ENSDARG00000004580.6	nmnat2	1	10	0.1	4830	2849	146	71	87	2172	449	468	118	1687
ENSDARG00000004581	ENSDARG00000004581.10	sel1l	15	20	0.75	207	855	1586	240	574	207	91	318	509	444	534	97	98	86	2403	79	730	518	204	1743
ENSDARG00000004586	ENSDARG00000004586.9	ntrk1	1	16	0.0625	11290	302	6359	197	3341	1511	8712	89	3270	83	6031	88	2144	5085	2015	4650
ENSDARG00000004587	ENSDARG00000004587.11	kat5a	10	14	0.714286	111	184	829	145	494	1149	277	595	202	1452	102	1097	71	289
ENSDARG00000004588	ENSDARG00000004588.8	sox4a	NA	0	NA
ENSDARG00000004592	ENSDARG00000004592.12	gpr22a	1	2	0.5	952	248
ENSDARG00000004594	ENSDARG00000004594.10	znf800a	1	5	0.2	3009	1157	268	1802	1301
ENSDARG00000004597	ENSDARG00000004597.10	lrrc4ba	1	2	0.5	49327	9454
ENSDARG00000004598	ENSDARG00000004598.4	or102-2	NA	0	NA
ENSDARG00000004616	ENSDARG00000004616.8	mtmr2	15	15	1	729	92	151	95	93	317	123	1330	87	78	1211	777	85	1577	3009
ENSDARG00000004618	ENSDARG00000004618.12	stx2a	4	6	0.666667	252	693	242	1600	90	617
ENSDARG00000004621	ENSDARG00000004621.13	gpm6ab	1	6	0.166667	90864	4083	1166	2497	2050	4194
ENSDARG00000004627	ENSDARG00000004627.7	panx3	2	5	0.4	3919	4842	1801	2036	2459
ENSDARG00000004632	ENSDARG00000004632.9	egln1b	1	4	0.25	30860	7985	1087	3420
ENSDARG00000004633	ENSDARG00000004633.11	epn3b	3	7	0.428571	403	263	2963	786	558	216	1594
ENSDARG00000004634	ENSDARG00000004634.11	osbp	15	15	1	947	9126	555	1199	1541	2435	166	542	1025	1461	211	1822	152	2642	10549
ENSDARG00000004635	ENSDARG00000004635.14	epha7	5	17	0.294118	1350	1177	21992	21653	53947	4949	3571	3174	2697	4936	429	2820	2181	211	4204	9288	258
ENSDARG00000004636	ENSDARG00000004636.12	ccdc9	14	14	1	454	1570	195	2281	1369	86	501	1768	2837	3243	119	2592	95	6935
ENSDARG00000004643	ENSDARG00000004643.9	cdhr1a	15	17	0.882353	145	300	2063	94	78	133	2522	109	1540	105	320	515	1795	2217	6033	81	3037
ENSDARG00000004647	ENSDARG00000004647.9	spice1	17	17	1	501	86	73	1594	85	76	86	94	1459	81	87	646	1460	1828	73	94	2409
ENSDARG00000004648	ENSDARG00000004648.9	kctd16a	NA	0	NA
ENSDARG00000004658	ENSDARG00000004658.9	zgc:101810	5	7	0.714286	4515	2560	1679	768	4713	2459	602
ENSDARG00000004672	ENSDARG00000004672.13	ptk2ab	2	31	0.0645161	19540	23300	3996	7101	570	356	1203	3719	159	81	95	2774	320	4579	5625	1401	2805	2113	178	1736	556	12851	11427	2390	993	3750	2729	2442	7286	2410	96
ENSDARG00000004680	ENSDARG00000004680.8	dnajb6a	8	9	0.888889	2520	169	1700	129	115	989	2608	3497	77
ENSDARG00000004687	ENSDARG00000004687.8	acaa1	11	11	1	84	756	163	87	1373	92	88	77	152	90	2406
ENSDARG00000004692	ENSDARG00000004692.8	nabp1a	3	5	0.6	228	164	710	304	618
ENSDARG00000004695	ENSDARG00000004695.11	six4a	1	2	0.5	4344	3890
ENSDARG00000004696	ENSDARG00000004696.8	eefsec	1	6	0.166667	2694	1454	418	453	864	1683
ENSDARG00000004697	ENSDARG00000004697.12	rxrgb	1	9	0.111111	29791	4351	774	550	495	3273	94	254	3364
ENSDARG00000004702	ENSDARG00000004702.9	irf2bp2a	1	1	1	410
ENSDARG00000004706	ENSDARG00000004706.10	syf2	6	6	1	389	2632	967	420	324	5619
ENSDARG00000004712	ENSDARG00000004712.9	tbr1b	5	5	1	551	265	505	86	973
ENSDARG00000004713	ENSDARG00000004713.7	mad2l1	2	4	0.5	1082	4022	178	2256
ENSDARG00000004714	ENSDARG00000004714.13	tcf12	6	13	0.461538	6715	3797	114	1815	4372	7236	716	1539	6645	696	1161	596	2056
ENSDARG00000004721	ENSDARG00000004721.10	mpp5b	12	13	0.923077	5785	6721	8703	6141	5036	4564	1580	3419	3764	2126	3546	20100	1429
ENSDARG00000004724	ENSDARG00000004724.11	tcea3	5	13	0.384615	2591	299	2214	2751	9403	106	97	1271	98	84	2212	262	86
ENSDARG00000004726	ENSDARG00000004726.10	trappc11	17	29	0.586207	2230	98	5101	76	1059	1582	2678	230	2951	1421	2126	3436	73	91	90	2303	5221	78	4187	205	1107	90	160	2841	1536	2313	1033	2386	3557
ENSDARG00000004727	ENSDARG00000004727.8	cmss1	2	8	0.25	484	3839	334	81	1579	89	112	1556
ENSDARG00000004735	ENSDARG00000004735.12	hnrnpub	2	12	0.166667	1120	2269	104	679	91	249	168	90	120	1158	936	509
ENSDARG00000004745	ENSDARG00000004745.6	lmbr1l	1	15	0.0666667	9903	2439	2179	1023	95	111	151	1675	162	78	84	432	168	356	2539
ENSDARG00000004748	ENSDARG00000004748.11	zgc:100868	9	9	1	1334	81	81	92	2367	2910	89	96	4500
ENSDARG00000004753	ENSDARG00000004753.11	mylkb	3	16	0.1875	4378	102	7295	168	5127	1285	2796	108	80	5229	75	2365	3602	108	1264	3025
ENSDARG00000004754	ENSDARG00000004754.11	hspa4a	13	18	0.722222	1590	80	2135	3498	1837	587	4681	350	1496	77	169	1889	5059	2702	82	1877	163	2259
ENSDARG00000004757	ENSDARG00000004757.11	ybx1	1	7	0.142857	2074	212	82	1742	88	1966	579
ENSDARG00000004763	ENSDARG00000004763.7	hhla2a.2	1	6	0.166667	4478	1652	2045	92	2130	78
ENSDARG00000004771	ENSDARG00000004771.11	ankrd10b	3	5	0.6	5821	6164	19350	2925	2376
ENSDARG00000004774	ENSDARG00000004774.10	wdr36	1	22	0.0454545	13931	107	107	87	2838	227	76	107	1665	514	2572	87	78	2211	3871	3958	3017	84	110	2209	87	6640
ENSDARG00000004782	ENSDARG00000004782.13	fgfr3	2	17	0.117647	7764	22181	5436	4716	7993	95	5660	3840	5018	89	1179	126	158	2685	3783	2378	93
ENSDARG00000004785	ENSDARG00000004785.8	cops2	8	12	0.666667	1343	1820	211	2245	501	83	2090	2897	174	119	94	2013
ENSDARG00000004789	ENSDARG00000004789.11	lrp1ba	39	63	0.619048	5563	5049	668	6049	4433	24	1833	4992	366	3125	105	6848	4745	1524	9472	9623	1229	444	4771	9094	2037	3659	386	2934	5036	5660	3504	4216	4409	13078	3278	112	2246	113	1941	155	277	834	16652	3806	7181	12342	2870	1237	3076	106	2622	9164	8141	976	1699	3971	4590	2714	6103	5153	1587	73	112	144	4153	91	8483
ENSDARG00000004794	ENSDARG00000004794.10	ccdc146	2	15	0.133333	491	5699	2143	1225	79	69	446	788	765	1084	87	1461	1040	293	1383
ENSDARG00000004796	ENSDARG00000004796.8	mgrn1b	12	15	0.8	893	1766	114	1580	158	270	91	87	1199	98	2099	6951	87	2052	2787
ENSDARG00000004806	ENSDARG00000004806.8	grwd1	3	6	0.5	1973	1079	2679	1153	85	1986
ENSDARG00000004823	ENSDARG00000004823.6	asz1	4	12	0.333333	106	83	2238	11668	413	112	1980	947	276	4341	2365	5490
ENSDARG00000004830	ENSDARG00000004830.10	flot2a	3	10	0.3	7658	8124	8959	237	902	112	101	5108	2489	1927
ENSDARG00000004836	ENSDARG00000004836.10	dnajc5ab	3	3	1	1651	557	4259
ENSDARG00000004840	ENSDARG00000004840.13	rassf1	1	4	0.25	2056	338	1490	1479
ENSDARG00000004843	ENSDARG00000004843.12	foxp1a	1	16	0.0625	25969	13200	11016	2243	249	5306	9539	3846	276	1967	2225	154	74	81	2029	3476
ENSDARG00000004851	ENSDARG00000004851.10	hinfp	1	8	0.125	2219	384	1637	164	136	126	1158	1102
ENSDARG00000004861	ENSDARG00000004861.9	esrrga	7	8	0.875	52	9070	15386	3657	31472	4998	31959	5727
ENSDARG00000004864	ENSDARG00000004864.5	foxr1	3	5	0.6	78	727	2184	1030	147
ENSDARG00000004866	ENSDARG00000004866.10	mindy1	2	9	0.222222	1717	4233	4213	2996	73	2671	2447	2457	1167
ENSDARG00000004869	ENSDARG00000004869.6	penka	2	2	1	247	2446
ENSDARG00000004870	ENSDARG00000004870.12	psen1	1	9	0.111111	3813	1500	76	2201	153	105	2966	1021	2101
ENSDARG00000004871	ENSDARG00000004871.10	mst1rb	1	19	0.0526316	4656	77	4452	1721	1859	164	1003	1278	2197	2693	101	167	3243	3335	4337	143	3274	76	3251
ENSDARG00000004874	ENSDARG00000004874.6	spata6l	9	12	0.75	165	97	1544	85	3113	77	1694	142	4518	763	108	1784
ENSDARG00000004875	ENSDARG00000004875.11	tmc6b	1	6	0.166667	4327	429	143	2108	3172	690
ENSDARG00000004877	ENSDARG00000004877.14	rock2b	31	31	1	9013	2740	1026	2911	1684	96	2497	8210	1851	2331	791	108	515	443	3369	97	1660	628	1467	96	1261	1292	78	116	935	2897	86	705	622	1480	47836
ENSDARG00000004880	ENSDARG00000004880.8	acsm3	4	12	0.333333	2252	3127	1297	3259	960	934	239	207	1910	1419	1090	690
ENSDARG00000004889	ENSDARG00000004889.10	aga	5	8	0.625	77	1380	1083	593	2854	197	1245	94
ENSDARG00000004891	ENSDARG00000004891.10	pex19	4	7	0.571429	386	145	84	1725	113	1480	81
ENSDARG00000004898	ENSDARG00000004898.9	zp2l2	1	6	0.166667	2139	81	1676	1431	109	106
ENSDARG00000004904	ENSDARG00000004904.10	gys2	10	15	0.666667	2754	1105	1232	4007	77	1603	86	1015	276	4594	956	280	1495	73	2158
ENSDARG00000004906	ENSDARG00000004906.9	stip1	1	13	0.0769231	2758	748	323	660	1822	2067	752	848	127	420	2462	82	1085
ENSDARG00000004925	ENSDARG00000004925.12	immp2l	2	4	0.5	10737	168020	4989	9928
ENSDARG00000004930	ENSDARG00000004930.11	lmo7a	4	32	0.125	6499	2765	8614	12621	662	1288	3228	1432	246	888	2456	3482	2772	430	374	943	1361	748	995	1907	346	3392	960	382	1825	1556	104	2666	97	1562	3293	94
ENSDARG00000004931	ENSDARG00000004931.9	slc8a3	1	5	0.2	39213	17311	92	5051	3457
ENSDARG00000004932	ENSDARG00000004932.11	anos1b	2	13	0.153846	13120	28824	15173	1326	2484	7742	5885	2601	668	2424	654	2292	2300
ENSDARG00000004937	ENSDARG00000004937.9	skp2	9	9	1	780	910	1429	89	1587	1214	109	84	2485
ENSDARG00000004939	ENSDARG00000004939.10	mtdhb	9	12	0.75	2564	100	2482	427	1337	1598	136	88	3016	86	74	1013
ENSDARG00000004948	ENSDARG00000004948.6	bccip	6	6	1	119	87	1169	308	1349	3265
ENSDARG00000004952	ENSDARG00000004952.8	rsad2	3	5	0.6	423	582	609	274	361
ENSDARG00000004953	ENSDARG00000004953.10	mxb	8	11	0.727273	612	498	93	75	889	83	81	1852	1651	527	84
ENSDARG00000004954	ENSDARG00000004954.12	grna	3	23	0.130435	323	1552	6005	79	1311	114	1331	91	72	600	92	1357	92	100	641	100	1827	116	667	100	4652	77	1472
ENSDARG00000004956	ENSDARG00000004956.7	zmat2	5	5	1	978	503	85	1040	2684
ENSDARG00000004964	ENSDARG00000004964.10	cyp4t8	9	10	0.9	2091	78	1443	1888	1198	2557	97	1119	8409	739
ENSDARG00000004979	ENSDARG00000004979.6	elovl5	3	7	0.428571	4185	1977	9445	258	696	2359	1750
ENSDARG00000004988	ENSDARG00000004988.11	ppp3ca	1	13	0.0769231	48605	31601	4051	6495	131	9466	163	2591	1789	1507	2138	545	4754
ENSDARG00000005002	ENSDARG00000005002.7	brf1b	16	18	0.888889	546	5286	7766	6672	3951	10531	4671	325	1690	458	2914	25854	3715	360	2237	27633	7132	357
ENSDARG00000005004	ENSDARG00000005004.10	slc5a12	2	16	0.125	4189	22681	2032	79	2454	1911	330	1048	143	1510	2763	1089	1631	1897	2990	70
ENSDARG00000005010	ENSDARG00000005010.11	si:dkeyp-2e4.8	NA	0	NA
ENSDARG00000005015	ENSDARG00000005015.9	tspy	6	6	1	1342	93	87	126	90	2864
ENSDARG00000005023	ENSDARG00000005023.10	fkbp9	5	9	0.555556	744	3009	1642	77	3026	1954	1506	1544	587
ENSDARG00000005026	ENSDARG00000005026.10	tshz1	NA	0	NA
ENSDARG00000005034	ENSDARG00000005034.8	crppa	10	10	1	10333	1112	4487	6522	2991	2730	5248	1664	7692	29169
ENSDARG00000005049	ENSDARG00000005049.10	rab20	1	1	1	6344
ENSDARG00000005050	ENSDARG00000005050.8	wnt2ba	1	4	0.25	8723	3890	142	3713
ENSDARG00000005057	ENSDARG00000005057.10	dimt1l	1	11	0.0909091	1646	141	91	87	1149	433	1084	79	114	1244	89
ENSDARG00000005058	ENSDARG00000005058.11	ncapd2	28	31	0.903226	296	81	1949	84	422	92	1926	143	397	76	1502	86	85	144	1964	107	80	2725	136	249	1982	80	104	1168	201	87	86	3691	1120	99	2116
ENSDARG00000005078	ENSDARG00000005078.10	eif4e3	1	6	0.166667	6441	3211	5309	705	1355	1408
ENSDARG00000005085	ENSDARG00000005085.11	ggctb	1	4	0.25	12973	1223	82	6962
ENSDARG00000005092	ENSDARG00000005092.12	cep89	18	18	1	216	172	1560	275	1998	809	6733	1863	2563	8617	2798	1236	2366	3011	2286	4634	7389	29139
ENSDARG00000005095	ENSDARG00000005095.8	glcea	2	3	0.666667	322	3666	81
ENSDARG00000005098	ENSDARG00000005098.8	zgc:86764	12	13	0.923077	1080	89	664	101	1842	111	1418	91	602	1067	137	3103	196
ENSDARG00000005104	ENSDARG00000005104.11	limk2	2	15	0.133333	616	12610	7145	1031	372	1889	118	1561	266	558	2778	2052	3112	246	2076
ENSDARG00000005108	ENSDARG00000005108.8	oclna	4	8	0.5	265	3978	1633	5508	2507	169	1806	81
ENSDARG00000005112	ENSDARG00000005112.8	cdh17	16	18	0.888889	3221	4505	101	1939	89	110	2980	1318	107	2783	85	107	104	2648	75	4928	101	90
ENSDARG00000005115	ENSDARG00000005115.10	calub	5	6	0.833333	1328	2681	2546	2340	3261	1464
ENSDARG00000005122	ENSDARG00000005122.11	atp2a2b	4	18	0.222222	548	6932	7904	14823	1751	1064	5270	89	3013	153	1076	798	1129	1194	1150	82	186	4097
ENSDARG00000005126	ENSDARG00000005126.9	large1	1	14	0.0714286	9473	8840	400	6028	2452	406	175	3857	1855	714	1494	1376	1059	2738
ENSDARG00000005128	ENSDARG00000005128.9	rnaseh2b	3	10	0.3	791	111	4142	109	619	102	79	158	237	230
ENSDARG00000005134	ENSDARG00000005134.9	psmd11b	1	12	0.0833333	3619	73	2328	221	601	1168	949	89	104	688	691	85
ENSDARG00000005139	ENSDARG00000005139.11	hhatlb	8	11	0.727273	1556	943	1573	88	2490	75	81	2535	83	192	597
ENSDARG00000005141	ENSDARG00000005141.9	camkvb	1	10	0.1	59066	940	3028	2276	2054	201	1431	87	1872	99
ENSDARG00000005150	ENSDARG00000005150.10	tbx20	6	7	0.857143	1309	879	298	993	833	7036	1260
ENSDARG00000005154	ENSDARG00000005154.10	aspa	4	5	0.8	4043	1355	2840	6466	205
ENSDARG00000005159	ENSDARG00000005159.11	cyth1a	2	12	0.166667	27655	32194	3198	6541	368	2896	2233	3441	16182	1201	85	5672
ENSDARG00000005162	ENSDARG00000005162.11	tpm3	2	8	0.25	2643	17309	103	1682	3687	2099	2920	9992
ENSDARG00000005163	ENSDARG00000005163.11	efr3a	6	21	0.285714	5710	289	7205	1751	3420	18349	117	3154	86	2711	2871	2552	243	86	78	1852	5317	1725	74	3738	100
ENSDARG00000005172	ENSDARG00000005172.5	dynll2b	1	2	0.5	5546	3069
ENSDARG00000005176	ENSDARG00000005176.7	zgc:101040	NA	0	NA
ENSDARG00000005179	ENSDARG00000005179.12	dglucy	2	11	0.181818	1160	7234	146	1877	1773	1560	3017	1890	2151	2511	3854
ENSDARG00000005185	ENSDARG00000005185.10	cpn1	2	8	0.25	2320	3015	1882	1403	1911	1284	84	1140
ENSDARG00000005186	ENSDARG00000005186.12	sp4	2	5	0.4	309	2884	2834	2559	2605
ENSDARG00000005191	ENSDARG00000005191.9	ahcy	7	9	0.777778	4382	2380	5399	5999	1911	1138	15386	1388	269
ENSDARG00000005210	ENSDARG00000005210.12	coro2a	1	11	0.0909091	21560	8799	2033	2744	2903	1480	107	3210	118	1575	1864
ENSDARG00000005216	ENSDARG00000005216.11	zgc:158328	4	19	0.210526	7262	3914	72	23135	4502	6702	79	1818	2192	1116	473	2010	173	2968	1845	3285	566	3621	17489
ENSDARG00000005218	ENSDARG00000005218.7	wrnip1	3	6	0.5	1641	3196	6144	165	1918	137
ENSDARG00000005220	ENSDARG00000005220.6	pdcd6	2	5	0.4	3071	48240	3454	225	3655
ENSDARG00000005221	ENSDARG00000005221.8	desmb	1	8	0.125	6912	1507	654	2465	74	4490	1060	1079
ENSDARG00000005230	ENSDARG00000005230.13	ssr2	4	5	0.8	1495	545	1326	3133	97
ENSDARG00000005232	ENSDARG00000005232.11	ccdc85ca	1	5	0.2	48972	7668	8243	751	3073
ENSDARG00000005236	ENSDARG00000005236.11	srcap	21	33	0.636364	2059	292	1100	91	2744	102	152	158	85	244	111	89	83	125	886	127	198	1675	102	74	2866	161	1537	410	121	87	72	125	86	93	97	98	106
ENSDARG00000005246	ENSDARG00000005246.7	asb3	8	8	1	2402	86	3438	2840	146	1768	128	3550
ENSDARG00000005251	ENSDARG00000005251.10	rpe	3	5	0.6	569	198	2003	81	1507
ENSDARG00000005254	ENSDARG00000005254.7	kdelr2a	3	4	0.75	1074	137	3032	1705
ENSDARG00000005271	ENSDARG00000005271.9	zc3h12a	3	5	0.6	2397	5271	6178	714	3494
ENSDARG00000005274	ENSDARG00000005274.9	rad52	10	10	1	114	1216	1676	72	1704	1284	83	3443	905	4223
ENSDARG00000005284	ENSDARG00000005284.10	fbxl15	1	4	0.25	2147	1459	380	1352
ENSDARG00000005314	ENSDARG00000005314.8	CALHM1	1	2	0.5	1969	1299
ENSDARG00000005315	ENSDARG00000005315.13	celf1	2	15	0.133333	2103	7413	3774	289	240	4117	808	1144	1199	916	1569	1190	3211	118	3094
ENSDARG00000005318	ENSDARG00000005318.11	stam2	5	13	0.384615	2539	3616	901	1484	4369	168	1353	84	122	2206	82	101	1824
ENSDARG00000005320	ENSDARG00000005320.9	nipsnap1	1	9	0.111111	9889	5437	151	2042	296	110	2575	3383	5225
ENSDARG00000005327	ENSDARG00000005327.14	ftr66	5	5	1	648	1200	946	91	2676
ENSDARG00000005332	ENSDARG00000005332.10	lipib	1	10	0.1	4709	1992	1895	432	1995	1936	75	82	107	174
ENSDARG00000005335	ENSDARG00000005335.9	slc22a4	4	9	0.444444	688	112	88	1428	101	199	678	83	580
ENSDARG00000005343	ENSDARG00000005343.11	ccdc85al	2	3	0.666667	5375	24742	5905
ENSDARG00000005350	ENSDARG00000005350.11	dip2ba	1	37	0.027027	46439	1064	4307	806	263	2377	1142	917	79	87	81	88	2021	98	101	72	101	494	607	437	86	195	1310	3038	82	1632	495	85	3307	128	2516	84	87	1728	105	279	816
ENSDARG00000005355	ENSDARG00000005355.12	larp6a	1	2	0.5	10774	8222
ENSDARG00000005356	ENSDARG00000005356.11	tyro3	2	18	0.111111	5202	8674	2145	6409	205	2656	5680	2297	211	1869	106	3708	90	3936	3309	101	1543	258
ENSDARG00000005359	ENSDARG00000005359.9	sucla2	2	10	0.2	2169	5683	1590	200	86	130	1851	1669	2358	1542
ENSDARG00000005364	ENSDARG00000005364.9	grin3ba	1	8	0.125	41905	13809	838	7487	11109	10705	2247	4067
ENSDARG00000005368	ENSDARG00000005368.11	mcamb	1	14	0.0714286	52666	2741	91	76	76	230	562	109	1869	315	1421	878	3911	2349
ENSDARG00000005371	ENSDARG00000005371.10	gprc6a	1	5	0.2	2413	88	97	466	664
ENSDARG00000005372	ENSDARG00000005372.9	camk4	2	11	0.181818	108	43585	2540	266	3208	17420	3351	162	3120	6730	2243
ENSDARG00000005374	ENSDARG00000005374.9	tubgcp4	10	17	0.588235	3504	81	88	1078	101	100	1490	87	126	4316	74	68	88	1270	86	1782	79
ENSDARG00000005382	ENSDARG00000005382.12	prdm9	5	5	1	389	398	101	2306	2850
ENSDARG00000005392	ENSDARG00000005392.11	slc5a5	1	15	0.0666667	3061	1641	190	166	234	880	529	2527	74	1725	2245	79	99	105	1818
ENSDARG00000005394	ENSDARG00000005394.12	dnmt3aa	3	19	0.157895	10252	2393	14435	4953	2003	2939	1175	113	1612	2830	2885	711	3319	868	99	3843	341	773	1662
ENSDARG00000005397	ENSDARG00000005397.11	trim3b	1	11	0.0909091	7933	4691	480	1830	3757	1408	923	1666	3982	1431	945
ENSDARG00000005414	ENSDARG00000005414.9	grapa	3	4	0.75	94	3125	10197	2257
ENSDARG00000005416	ENSDARG00000005416.12	map3k5	1	29	0.0344828	8669	7854	2676	5323	7705	2290	3720	178	179	3570	1975	717	1736	3260	4651	86	1310	1856	1968	1373	2425	1610	580	1023	760	1409	1604	2129	3257
ENSDARG00000005423	ENSDARG00000005423.10	pgam1a	2	3	0.666667	545	1696	1008
ENSDARG00000005425	ENSDARG00000005425.9	wdfy1	1	11	0.0909091	11162	2940	1969	1490	857	1493	619	3324	181	103	3696
ENSDARG00000005448	ENSDARG00000005448.11	mtfmt	8	8	1	82	1028	101	1791	120	348	597	2784
ENSDARG00000005451	ENSDARG00000005451.5	gdi2	1	10	0.1	6259	76	163	1264	92	105	86	1126	89	1574
ENSDARG00000005453	ENSDARG00000005453.11	foxp2	1	18	0.0555556	71071	409	54896	31504	9381	1242	2289	706	1601	4172	3811	4313	474	128	2642	132	607	8537
ENSDARG00000005454	ENSDARG00000005454.9	tacc3	16	16	1	612	464	378	569	729	79	92	741	158	1171	81	906	96	79	114	2188
ENSDARG00000005456	ENSDARG00000005456.12	katnb1	17	18	0.944444	2501	115	78	754	1520	361	92	150	79	260	6717	125	1990	2641	212	86	103893	2176
ENSDARG00000005458	ENSDARG00000005458.13	csnk1g2a	1	10	0.1	9155	7202	5316	89	1144	3269	103	2591	3862	3755
ENSDARG00000005462	ENSDARG00000005462.9	kif4	18	30	0.6	1311	92	1487	2360	456	239	108	2167	332	1314	1338	79	1148	956	1576	1067	799	2365	1875	780	211	570	885	277	2341	88	653	746	73	1941
ENSDARG00000005463	ENSDARG00000005463.6	slc30a1a	1	1	1	16672
ENSDARG00000005464	ENSDARG00000005464.9	dnase1l1	7	8	0.875	2250	88	110	2677	106	80	3276	74
ENSDARG00000005468	ENSDARG00000005468.9	irf2bp1	1	1	1	4795
ENSDARG00000005476	ENSDARG00000005476.10	nav3	1	36	0.0277778	48446	599	11983	7703	11236	5215	3730	7069	8986	10107	1860	17085	226	584	1380	170	1441	97	1259	2462	4462	1626	839	3644	1179	2574	1610	92	77	1200	236	801	160	1291	173	5404
ENSDARG00000005479	ENSDARG00000005479.13	tenm3	1	2	0.5	94081	8348
ENSDARG00000005481	ENSDARG00000005481.10	nfkbiaa	1	5	0.2	776	317	95	213	110
ENSDARG00000005482	ENSDARG00000005482.9	rapgef2	1	30	0.0333333	69889	3103	15760	10618	9100	15037	46115	2959	11858	3920	4898	2388	2169	1402	2926	5620	171	726	2454	92	3227	2267	2833	3765	2527	572	5159	2064	4756	5303
ENSDARG00000005485	ENSDARG00000005485.8	ucmab	3	4	0.75	75	77	4056	403
ENSDARG00000005500	ENSDARG00000005500.9	dgcr6	3	5	0.6	574	2092	3100	2558	2959
ENSDARG00000005510	ENSDARG00000005510.10	gdf6b	1	1	1	2093
ENSDARG00000005513	ENSDARG00000005513.8	naca	2	7	0.285714	897	5859	88	77	257	113	183
ENSDARG00000005518	ENSDARG00000005518.9	slc5a9	12	12	1	108	1365	145	2492	84	85	2489	119	1078	300	95	3821
ENSDARG00000005522	ENSDARG00000005522.11	galr1a	1	2	0.5	1167	684
ENSDARG00000005525	ENSDARG00000005525.10	acy3.2	1	6	0.166667	1986	1175	726	107	77	1615
ENSDARG00000005526	ENSDARG00000005526.12	igfn1.1	12	13	0.923077	12852	9825	2477	3082	4294	145	198	104	629	1517	1389	20637	2918
ENSDARG00000005536	ENSDARG00000005536.6	ubr7	6	10	0.6	1190	1135	84	101	114	3464	2188	1800	98	2371
ENSDARG00000005540	ENSDARG00000005540.9	xpo7	28	28	1	4697	159	78	984	153	104	3285	124	1181	970	571	76	999	1937	83	125	315	543	126	589	93	1444	99	1536	477	3615	1662	28757
ENSDARG00000005541	ENSDARG00000005541.5	wif1	4	9	0.444444	148	4990	337	5241	2329	1339	5092	1127	2470
ENSDARG00000005544	ENSDARG00000005544.11	btbd3a	2	4	0.5	915	1386	928	1247
ENSDARG00000005547	ENSDARG00000005547.8	rint1	1	12	0.0833333	1594	1189	75	498	997	1153	76	994	776	758	997	821
ENSDARG00000005549	ENSDARG00000005549.9	znf710b	2	4	0.5	1842	1911	88	93
ENSDARG00000005551	ENSDARG00000005551.11	hnrnph1l	3	10	0.3	382	101	3484	441	2151	80	96	2753	152	653
ENSDARG00000005559	ENSDARG00000005559.10	pou4f1	1	1	1	321
ENSDARG00000005560	ENSDARG00000005560.7	ywhah	1	1	1	1570
ENSDARG00000005561	ENSDARG00000005561.10	gfm2	19	19	1	633	83	282	1005	432	2544	156	82	1371	544	85	243	1465	74	1397	2457	89	2843	3706
ENSDARG00000005565	ENSDARG00000005565.10	entpd8	2	9	0.222222	782	6347	1099	132	4007	124	1423	132	2082
ENSDARG00000005574	ENSDARG00000005574.10	vsx2	3	4	0.75	398	692	3233	988
ENSDARG00000005576	ENSDARG00000005576.11	mphosph8	1	13	0.0769231	8903	124	1838	90	2965	99	971	123	689	115	1569	101	4814
ENSDARG00000005578	ENSDARG00000005578.8	ugp2a	3	9	0.333333	2746	2529	4684	2564	2120	155	1685	82	90
ENSDARG00000005586	ENSDARG00000005586.8	zbtb20	1	3	0.333333	91527	24914	7430
ENSDARG00000005590	ENSDARG00000005590.11	mtf2	6	14	0.428571	439	4517	3254	86	901	6034	85	2878	1709	97	147	151	101	1993
ENSDARG00000005595	ENSDARG00000005595.10	adgb	8	34	0.235294	2309	198	1544	80	4105	1597	4174	7998	2009	82	3847	5426	4710	136	1987	1403	76	5917	191	2260	98	2151	274	2748	84	1754	2251	186	7521	3288	73	113	317	1613
ENSDARG00000005606	ENSDARG00000005606.10	paxip1	5	20	0.25	621	621	129	1499	3904	1206	166	1919	163	150	163	126	171	1865	303	1925	162	1462	145	271
ENSDARG00000005612	ENSDARG00000005612.9	aph1b	5	5	1	1442	3085	76	76	3096
ENSDARG00000005616	ENSDARG00000005616.11	bfb	7	10	0.7	77	108	421	105	99	482	1479	207	67	1413
ENSDARG00000005619	ENSDARG00000005619.9	nek2	6	9	0.666667	88	1103	361	1180	338	2546	2298	157	716
ENSDARG00000005625	ENSDARG00000005625.9	maco1a	10	10	1	1175	91	4606	4039	4235	85	1194	2332	4328	5359
ENSDARG00000005626	ENSDARG00000005626.8		2	3	0.666667	1376	2596	2435
ENSDARG00000005627	ENSDARG00000005627.10	zmp:0000000527	1	3	0.333333	2654	189	536
ENSDARG00000005629	ENSDARG00000005629.10	smyd2b	7	11	0.636364	2022	1152	72	2396	680	2036	2704	473	757	972	1737
ENSDARG00000005640	ENSDARG00000005640.8	adat3	1	1	1	2828
ENSDARG00000005643	ENSDARG00000005643.7	gcat	8	8	1	881	76	92	783	515	364	279	3480
ENSDARG00000005645	ENSDARG00000005645.10	robo3	1	26	0.0384615	138800	36425	4628	104	1959	12722	7445	5004	13631	2470	7647	1272	90	1884	871	2596	1119	99	2852	2135	5812	2111	203	76	1474	3631
ENSDARG00000005648	ENSDARG00000005648.11	olfml2a	1	7	0.142857	40057	2559	364	3233	8875	1462	2469
ENSDARG00000005651	ENSDARG00000005651.11	hrasb	1	5	0.2	4785	2340	103	297	2432
ENSDARG00000005652	ENSDARG00000005652.10	man1a1	4	11	0.363636	45736	31179	10735	50806	35688	2041	13632	5302	1698	3923	12876
ENSDARG00000005670	ENSDARG00000005670.8	ttbk2a	14	14	1	4173	3855	361	2321	84	112	99	82	106	76	1345	1779	1444	11181
ENSDARG00000005673	ENSDARG00000005673.8	f3b	5	5	1	188	650	91	1044	2901
ENSDARG00000005675	ENSDARG00000005675.10	sec61a1l	8	11	0.727273	736	90	187	1280	425	1759	86	2376	604	519	83
ENSDARG00000005679	ENSDARG00000005679.9	trip10a	1	13	0.0769231	25106	5292	5235	2474	5331	152	124	316	13677	584	79	1577	3165
ENSDARG00000005690	ENSDARG00000005690.11	slc25a23a	1	9	0.111111	8811	570	503	1476	673	201	2416	436	2218
ENSDARG00000005699	ENSDARG00000005699.7	ddx19	8	11	0.727273	1783	90	398	179	1480	89	192	1900	452	973	1333
ENSDARG00000005704	ENSDARG00000005704.9	eps8l3b	13	19	0.684211	2043	1330	75	2232	256	166	734	971	110	102	1107	337	3249	131	988	574	2049	109	169
ENSDARG00000005713	ENSDARG00000005713.8	ethe1	6	6	1	4866	1939	2689	421	108	5582
ENSDARG00000005716	ENSDARG00000005716.11	olfml2ba	5	7	0.714286	2330	124	1695	490	4419	2560	83
ENSDARG00000005738	ENSDARG00000005738.12	rpf1	2	8	0.25	577	10245	101	102	126	4022	798	3650
ENSDARG00000005739	ENSDARG00000005739.9	gpm6ba	1	6	0.166667	58495	7187	13970	228	617	969
ENSDARG00000005749	ENSDARG00000005749.9	cand2	1	14	0.0714286	3658	77	74	70	1416	1134	1029	80	763	307	98	1271	80	374
ENSDARG00000005754	ENSDARG00000005754.13	ptprfb	1	32	0.03125	35534	32576	2272	28826	11022	12064	2072	839	2430	3846	5972	10687	17049	3423	1900	2644	4322	2250	14461	12245	12795	8095	126	3923	91	1505	1114	4591	83	1610	163	1655
ENSDARG00000005762	ENSDARG00000005762.10	col14a1a	4	46	0.0869565	13424	19276	770	53800	146	1734	1046	78	7409	3020	4442	1868	2586	1887	12444	2546	80	26190	5472	4665	14538	11065	1606	5136	4597	14503	160	1782	2645	22227	3343	14839	21547	2700	9866	641	4392	5568	9034	87	3451	2687	116	2076	568	10438
ENSDARG00000005772	ENSDARG00000005772.13	tsr2	1	5	0.2	3494	299	328	1832	1487
ENSDARG00000005774	ENSDARG00000005774.9	ddx3xb	13	17	0.764706	844	159	3243	134	79	737	78	1092	76	453	287	70	3468	365	1871	174	108
ENSDARG00000005775	ENSDARG00000005775.10	scn8aa	2	26	0.0769231	8813	17837	2985	90	4220	5185	1169	1849	4829	2002	1120	2808	1892	2633	1543	3654	3922	117	652	11288	7906	103	86	93	88	102
ENSDARG00000005776	ENSDARG00000005776.10	guk1b	1	8	0.125	3280	111	296	2163	118	79	1143	79
ENSDARG00000005780	ENSDARG00000005780.7	npy8br	NA	0	NA
ENSDARG00000005783	ENSDARG00000005783.10	ncanb	1	14	0.0714286	64112	25267	17210	2414	2440	316	6047	37717	40004	31547	2671	631	10412	2314
ENSDARG00000005786	ENSDARG00000005786.7	ppm1f	2	7	0.285714	4359	6706	958	458	6291	2583	2571
ENSDARG00000005789	ENSDARG00000005789.11	enpp1	1	24	0.0416667	13544	3015	5543	5847	5783	2844	705	5171	168	306	3894	11428	161	365	914	8827	12377	5272	96	9616	6935	7593	1766	2167
ENSDARG00000005791	ENSDARG00000005791.8	rpl28	1	3	0.333333	1827	1042	235
ENSDARG00000005799	ENSDARG00000005799.9	smim14	1	4	0.25	3154	2956	96	2525
ENSDARG00000005800	ENSDARG00000005800.10	ampd3a	1	13	0.0769231	5667	2838	106	375	2385	74	2146	87	4123	1090	2419	1466	79
ENSDARG00000005814	ENSDARG00000005814.7	klhl10a	2	8	0.25	1351	1917	1817	1318	99	237	106	1420
ENSDARG00000005821	ENSDARG00000005821.11	ncf2	2	13	0.153846	144	1499	187	737	87	778	136	203	423	187	760	519	109
ENSDARG00000005823	ENSDARG00000005823.9	slc39a10	1	9	0.111111	16847	987	231	85	204	241	94	2671	3892
ENSDARG00000005827	ENSDARG00000005827.9	eif2s1a	4	6	0.666667	1699	83	2270	2487	1548	279
ENSDARG00000005828	ENSDARG00000005828.7	faima	3	4	0.75	474	1325	2591	1545
ENSDARG00000005834	ENSDARG00000005834.12	gatad2b	3	9	0.333333	3940	96	4628	2901	2675	204	3342	193	1973
ENSDARG00000005840	ENSDARG00000005840.7	got2b	3	9	0.333333	2308	2354	6214	391	1689	361	4170	90	95
ENSDARG00000005841	ENSDARG00000005841.10	tnni2a.2	2	6	0.333333	2743	3232	83	81	83	99
ENSDARG00000005842	ENSDARG00000005842.8	cd9a	1	7	0.142857	11303	71	2046	1231	1050	1393	2811
ENSDARG00000005846	ENSDARG00000005846.6	SP5	1	1	1	2080
ENSDARG00000005853	ENSDARG00000005853.8	slc25a6	2	3	0.666667	1818	2161	108
ENSDARG00000005861	ENSDARG00000005861.12	ralgapa2	1	39	0.025641	72704	5789	31852	2114	80	9799	101	1777	4017	2080	318	4540	428	1627	3462	11510	4067	270	3881	2448	1870	155	5071	14425	95	618	204	7552	72	175	9419	8170	7163	4182	89	12810	681	54544	25294
ENSDARG00000005865	ENSDARG00000005865.8	or131-1	NA	0	NA
ENSDARG00000005867	ENSDARG00000005867.13	gon4l	14	30	0.466667	503	80	2822	1748	92	103	93	544	99	1243	1452	89	74	3647	207	545	81	280	165	1322	2148	98	104	95	1444	84	872	2352	80	839
ENSDARG00000005870	ENSDARG00000005870.11	mmadhc	7	7	1	1187	169	191	365	231	1463	1671
ENSDARG00000005883	ENSDARG00000005883.11	rfx1a	1	17	0.0588235	6137	2661	3376	5917	638	5704	2346	89	2146	451	3076	239	2882	3343	3619	188	2562
ENSDARG00000005891	ENSDARG00000005891.8	cyb5r3	8	8	1	298	82	96	96	418	1143	919	1183
ENSDARG00000005894	ENSDARG00000005894.13	slc7a9	4	12	0.333333	4041	1298	1909	5264	261	2195	638	264	80	144	2346	209
ENSDARG00000005897	ENSDARG00000005897.10	dera	6	8	0.75	506	87	1831	123	2549	4430	79	234
ENSDARG00000005908	ENSDARG00000005908.11	clk4b	1	12	0.0833333	11646	3138	432	291	236	85	88	376	94	78	1656	366
ENSDARG00000005913	ENSDARG00000005913.9	tgm1l3	7	10	0.7	263	683	1596	86	2062	940	3722	1742	770	1962
ENSDARG00000005915	ENSDARG00000005915.12	tcf3a	3	17	0.176471	6251	3081	23107	1832	4359	80	2315	5003	2267	3671	3252	4672	148	2549	476	1253	1972
ENSDARG00000005916	ENSDARG00000005916.11	srpk3	9	15	0.6	403	6198	2845	210	2207	1486	1720	4434	13206	6180	2207	106	1043	902	2203
ENSDARG00000005924	ENSDARG00000005924.11	serpina10a	1	4	0.25	2857	2516	209	1966
ENSDARG00000005926	ENSDARG00000005926.6	ak2	1	5	0.2	4097	97	1857	584	2119
ENSDARG00000005927	ENSDARG00000005927.11	tbc1d17	5	16	0.3125	659	120	2402	80	3009	90	78	2001	1506	82	92	2118	101	1596	95	2886
ENSDARG00000005941	ENSDARG00000005941.8	clul1	1	11	0.0909091	21971	5637	1545	2068	80	4163	3081	1937	2311	1948	5595
ENSDARG00000005942	ENSDARG00000005942.10	vmn2r1	2	5	0.4	1927	6509	984	1215	3614
ENSDARG00000005943	ENSDARG00000005943.10	htra4	1	8	0.125	7915	1576	2919	99	1349	2841	88	1316
ENSDARG00000005945	ENSDARG00000005945.7	sart1	18	19	0.947368	1599	103	654	122	87	2180	90	2349	92	1059	152	917	89	163	111	3438	85	5858	84
ENSDARG00000005948	ENSDARG00000005948.8	ankmy2a	6	10	0.6	287	233	91	3315	982	4234	614	213	1996	3356
ENSDARG00000005972	ENSDARG00000005972.11	ric8b	9	9	1	2709	5174	2131	5151	83	1321	1963	6247	6934
ENSDARG00000005980	ENSDARG00000005980.11	sfswap	13	17	0.764706	2427	9969	5412	3744	1003	6316	17877	3578	136	29050	340	8941	36654	7631	7909	733	11576
ENSDARG00000005989	ENSDARG00000005989.8	rgl1	1	17	0.0588235	33528	2971	4321	261	1651	2094	478	497	275	3109	208	116	82	2264	83	395	2026
ENSDARG00000005993	ENSDARG00000005993.8	prc1b	13	13	1	586	83	1993	99	685	156	88	91	2104	141	2078	137	3745
ENSDARG00000006003	ENSDARG00000006003.8	mycla	2	2	1	536	1383
ENSDARG00000006008	ENSDARG00000006008.11	dct	1	7	0.142857	9934	2768	3363	2132	1744	1288	1942
ENSDARG00000006010	ENSDARG00000006010.9	bmi1a	1	9	0.111111	2475	87	123	82	97	666	105	856	165
ENSDARG00000006011	ENSDARG00000006011.7	klhl42	1	2	0.5	2153	2056
ENSDARG00000006019	ENSDARG00000006019.8	tktb	12	13	0.923077	2330	91	1108	674	221	106	1854	608	127	113	177	2663	124
ENSDARG00000006025	ENSDARG00000006025.12	tp53i11b	2	6	0.333333	3511	37199	1081	122	8819	2802
ENSDARG00000006029	ENSDARG00000006029.7	lta4h	1	18	0.0555556	2898	1405	1339	160	101	1461	134	969	98	1068	1169	1187	767	119	84	2358	92	1999
ENSDARG00000006031	ENSDARG00000006031.10	abat	1	15	0.0666667	11973	3025	1282	3941	6284	3064	285	1412	103	203	3625	1458	1744	1686	1899
ENSDARG00000006038	ENSDARG00000006038.10	aebp2	1	7	0.142857	7916	172	1575	80	1820	3505	757
ENSDARG00000006040	ENSDARG00000006040.9	cyp20a1	12	12	1	156	78	2251	489	2058	80	639	1049	1885	2520	90	3735
ENSDARG00000006044	ENSDARG00000006044.8	usta	1	7	0.142857	80465	8602	10868	108	13085	200	1795
ENSDARG00000006052	ENSDARG00000006052.11	malt2	4	16	0.25	2071	85	142	2322	77	90	88	83	516	463	86	78	2014	106	160	596
ENSDARG00000006060	ENSDARG00000006060.12	crybg1b	2	21	0.0952381	90	3404	113	231	232	88	3255	993	260	81	1306	1360	1946	150	85	586	100	1060	1367	164	2170
ENSDARG00000006062	ENSDARG00000006062.8	akap1b	1	10	0.1	3950	3114	211	701	2597	86	539	82	89	2506
ENSDARG00000006065	ENSDARG00000006065.12	znf385b	2	8	0.25	80757	132305	36897	25677	8508	2773	3884	2540
ENSDARG00000006074	ENSDARG00000006074.8	uck2a	1	6	0.166667	9024	279	2413	134	1389	1709
ENSDARG00000006079	ENSDARG00000006079.8	gpr37l1a	1	1	1	2690
ENSDARG00000006092	ENSDARG00000006092.8	rad21a	10	13	0.769231	2072	429	89	188	1311	73	1880	1892	116	4458	81	2335	3661
ENSDARG00000006093	ENSDARG00000006093.9	cdk15	1	13	0.0769231	18231	6585	1904	2105	1758	82	87	2342	2550	88	6641	169	240
ENSDARG00000006094	ENSDARG00000006094.9	igf2r	2	46	0.0434783	2144	11676	2140	3465	192	2152	79	1974	100	1799	1442	1720	767	5248	163	1881	2222	129	79	2566	818	2186	848	2406	83	1968	83	1872	69	2233	186	2804	1741	1719	764	2055	8236	534	2309	73	1046	2856	2784	71	5927	108
ENSDARG00000006109	ENSDARG00000006109.11	pimr185	5	5	1	95	89	88	111	296
ENSDARG00000006110	ENSDARG00000006110.12	chrd	10	19	0.526316	2976	3978	641	1923	100	390	83	403	1160	7745	1532	3115	1747	1136	297	1880	1059	1298	2262
ENSDARG00000006112	ENSDARG00000006112.11	myof	3	52	0.0576923	91	182	9814	1075	1749	93	243	116	94	92	3316	2361	78	91	319	1253	149	105	90	765	127	2829	88	77	560	444	1781	72	86	79	82	222	88	915	140	2658	2504	113	1064	1312	116	87	91	2165	116	72	1291	75	81	1468	85	84
ENSDARG00000006120	ENSDARG00000006120.10	tbx2b	2	6	0.333333	817	1145	1045	149	739	436
ENSDARG00000006124	ENSDARG00000006124.12	kdm5c	26	27	0.962963	2043	5911	109	1787	435	3296	2009	1163	2272	216	105	190	1679	367	152	1722	802	1940	92	83	132	636	1751	1694	86	6271	76
ENSDARG00000006125	ENSDARG00000006125.10	csnk1db	1	9	0.111111	4417	152	95	3257	83	1606	78	1169	2346
ENSDARG00000006128	ENSDARG00000006128.13	cep170aa	1	18	0.0555556	24743	6773	2916	1251	1370	5647	8788	7377	5135	3403	220	4153	3180	2988	291	2853	78	3173
ENSDARG00000006137	ENSDARG00000006137.7	star	2	6	0.333333	85	1396	109	186	675	364
ENSDARG00000006151	ENSDARG00000006151.12	pde11al	4	19	0.210526	989	2723	199	11651	167	1656	73	139	157	3802	197	3440	2329	9233	289	85	817	93	77
ENSDARG00000006169	ENSDARG00000006169.11	lrrk2	50	50	1	184	1037	553	98	1373	461	84	1338	98	1248	319	1272	161	2675	357	1658	1497	1014	250	2140	966	1708	145	1087	1123	618	76	2037	1290	208	81	3692	86	1281	348	1761	77	809	81	383	248	1101	639	522	77	1892	1918	1497	454	8519
ENSDARG00000006174	ENSDARG00000006174.7	lrrc23	3	6	0.5	110	1064	1615	96	87	1600
ENSDARG00000006181	ENSDARG00000006181.10	hif1aa	1	14	0.0714286	12451	87	1536	98	506	1853	81	103	2134	118	2909	116	2022	88
ENSDARG00000006192	ENSDARG00000006192.10	gatad2ab	1	10	0.1	33423	17260	147	113	1867	97	178	2087	1785	4381
ENSDARG00000006196	ENSDARG00000006196.8	sav1	4	4	1	1997	2917	611	3321
ENSDARG00000006200	ENSDARG00000006200.11	eif4g1a	2	31	0.0645161	114	12338	173	88	2523	76	4090	79	82	1830	85	158	1478	87	97	1455	81	170	104	910	648	102	97	205	2088	109	85	968	131	104	3468
ENSDARG00000006202	ENSDARG00000006202.10	erbb3a	1	26	0.0384615	23507	632	5125	752	1811	76	679	1211	1180	811	1942	1553	2011	2152	2021	115	2336	93	2669	86	319	1045	3061	1115	2435	186
ENSDARG00000006206	ENSDARG00000006206.11	pou4f3	1	1	1	271
ENSDARG00000006207	ENSDARG00000006207.8	gpx1b	1	1	1	2045
ENSDARG00000006215	ENSDARG00000006215.10	akr1b1.1	3	9	0.333333	816	248	1880	83	299	1495	167	98	96
ENSDARG00000006219	ENSDARG00000006219.8	gnl3	2	14	0.142857	161	3067	132	67	121	493	1469	71	184	942	74	1081	703	886
ENSDARG00000006220	ENSDARG00000006220.12	ugt1a1	1	4	0.25	3081	182	273	2414
ENSDARG00000006225	ENSDARG00000006225.8	ddx39aa	5	9	0.555556	1916	1044	247	94	2130	85	264	96	1881
ENSDARG00000006235	ENSDARG00000006235.11	brms1la	8	9	0.888889	940	1574	1975	201	78	428	86	3362	92
ENSDARG00000006240	ENSDARG00000006240.7	slc27a1a	4	12	0.333333	145	12601	4900	14313	91	223	5746	4408	2830	2671	83	7753
ENSDARG00000006242	ENSDARG00000006242.12	ptp4a1	1	5	0.2	3467	157	92	92	1279
ENSDARG00000006251	ENSDARG00000006251.12	ell2	1	11	0.0909091	4964	4722	86	2870	1715	136	1880	2371	106	2670	97
ENSDARG00000006253	ENSDARG00000006253.9	mier3a	4	12	0.333333	1220	1284	894	2448	105	1156	774	2145	83	1514	75	2406
ENSDARG00000006257	ENSDARG00000006257.10	vldlr	1	18	0.0555556	14071	7904	5173	2706	1422	335	3149	126	3615	526	108	1695	328	170	192	1353	3385	121
ENSDARG00000006260	ENSDARG00000006260.13	tuba8l4	1	3	0.333333	1314	152	126
ENSDARG00000006266	ENSDARG00000006266.9	stat1a	16	24	0.666667	2396	1582	122	930	82	948	99	2010	1796	94	181	562	104	2416	89	6355	758	91	199	113	1436	620	93	888
ENSDARG00000006272	ENSDARG00000006272.9	mpp5a	1	13	0.0769231	9596	3397	7415	220	95	2709	91	93	85	2447	78	1883	2336
ENSDARG00000006279	ENSDARG00000006279.9	rragd	6	6	1	5499	1774	1586	5188	6746	8743
ENSDARG00000006283	ENSDARG00000006283.8	waslb	1	10	0.1	8656	1853	797	3381	3658	3260	2151	1976	3258	555
ENSDARG00000006288	ENSDARG00000006288.10	prdm5	13	15	0.866667	2430	3603	5520	3272	335	111	2935	12302	1909	1996	13204	12856	30144	6642	10654
ENSDARG00000006290	ENSDARG00000006290.9	ndufs5	1	2	0.5	1973	1846
ENSDARG00000006292	ENSDARG00000006292.12	maats1	16	16	1	106	1579	897	113	10124	4816	1313	1577	3734	92	4988	104	3468	5532	894	15288
ENSDARG00000006299	ENSDARG00000006299.11	arhgef7a	2	21	0.0952381	4720	9177	135	2997	86	180	1897	1698	86	77	124	1548	167	98	768	1350	81	404	1626	149	106
ENSDARG00000006300	ENSDARG00000006300.9	psmd9	3	5	0.6	270	1350	3596	986	715
ENSDARG00000006301	ENSDARG00000006301.10	RAPH1	2	15	0.133333	42097	48688	345	1768	5542	10598	5281	7468	4659	118	8439	3968	88	1568	3090
ENSDARG00000006307	ENSDARG00000006307.7	shisa4	1	4	0.25	2304	194	1969	1728
ENSDARG00000006308	ENSDARG00000006308.9	ptpn18	13	16	0.8125	7202	3774	1300	144	78	208	2396	400	3378	245	2198	7128	8627	440	1710	2007
ENSDARG00000006314	ENSDARG00000006314.12	itgav	2	29	0.0689655	1969	6496	2531	295	5205	3314	203	1534	110	482	3448	279	113	856	2371	3615	546	3173	111	3547	132	2890	2650	87	583	3243	128	807	2486
ENSDARG00000006316	ENSDARG00000006316.8	rpl23a	1	4	0.25	1157	228	611	208
ENSDARG00000006332	ENSDARG00000006332.11	snx14	16	28	0.571429	2170	559	3211	2607	589	89	78	1136	479	1696	79	89	5082	79	104	8271	2255	89	87	1641	3630	1873	765	726	620	1398	78	78
ENSDARG00000006341	ENSDARG00000006341.9	tas1r3	5	8	0.625	71	1823	280	1470	1955	118	1165	1471
ENSDARG00000006345	ENSDARG00000006345.8	med17	1	8	0.125	2696	635	460	405	1424	1801	443	131
ENSDARG00000006350	ENSDARG00000006350.10	nkx1.2la	1	1	1	1584
ENSDARG00000006353	ENSDARG00000006353.12	itga5	1	29	0.0344828	33330	18154	364	1740	90	2175	87	1119	206	3222	87	973	90	716	5152	2429	1657	6489	2769	1817	5114	1512	81	2844	4642	4879	665	109	2620
ENSDARG00000006356	ENSDARG00000006356.6	slc18a3a	NA	0	NA
ENSDARG00000006368	ENSDARG00000006368.12	crlf1b	6	8	0.75	94	1784	77	73	717	4303	3198	516
ENSDARG00000006370	ENSDARG00000006370.9	atp6v1h	13	13	1	561	5263	246	1478	5011	7372	1016	3130	10037	1435	3714	5485	13544
ENSDARG00000006372	ENSDARG00000006372.9	ugt5c2	NA	0	NA
ENSDARG00000006383	ENSDARG00000006383.12	stxbp5l	2	25	0.08	30956	55539	12872	28039	23726	3365	4732	908	596	7879	1322	678	3168	1607	2350	890	908	3528	21229	11670	2035	4101	1966	4865	93
ENSDARG00000006385	ENSDARG00000006385.13	triobpb	1	11	0.0909091	5366	1958	479	100	219	2299	141	155	152	159	156
ENSDARG00000006389	ENSDARG00000006389.8	smad2	2	10	0.2	8318	23853	2001	2367	1826	4215	527	6040	89	5469
ENSDARG00000006392	ENSDARG00000006392.9	exosc9	4	11	0.363636	146	375	96	1872	101	1549	1501	227	132	1147	116
ENSDARG00000006395	ENSDARG00000006395.9	rbm25b	8	17	0.470588	3485	3072	1281	86	4010	5416	189	10865	1833	80	3168	1515	3719	4385	561	6037	1796
ENSDARG00000006396	ENSDARG00000006396.10	nrcama	1	27	0.037037	3787	1718	103	243	560	1894	281	501	613	84	568	140	636	885	85	1932	107	955	93	83	1660	1701	3302	801	621	1033	3489
ENSDARG00000006397	ENSDARG00000006397.12	laptm4a	6	6	1	1755	465	1020	79	2206	3298
ENSDARG00000006399	ENSDARG00000006399.8	ywhae1	1	5	0.2	3159	614	114	213	2575
ENSDARG00000006408	ENSDARG00000006408.9	hmgb3b	3	4	0.75	2878	78	5463	189
ENSDARG00000006409	ENSDARG00000006409.9	mapk12b	5	11	0.454545	1094	437	84	106	1774	163	118	241	89	144	896
ENSDARG00000006413	ENSDARG00000006413.8	rpl38	4	4	1	181	984	1603	1734
ENSDARG00000006420	ENSDARG00000006420.12	atrnl1b	1	28	0.0357143	51514	274	2047	2950	2053	1746	1328	1998	93	1696	497	3883	93	1692	1842	112	7496	2184	2569	10572	4855	1093	4010	12600	10928	24121	20266	7813
ENSDARG00000006422	ENSDARG00000006422.8	esyt3	4	22	0.181818	1114	625	109	3809	1528	731	2859	88	94	84	94	1434	118	784	111	1559	1086	3460	83	91	143	143
ENSDARG00000006427	ENSDARG00000006427.6	fabp2	2	3	0.666667	77	2119	83
ENSDARG00000006434	ENSDARG00000006434.10	polr1e	11	11	1	222	113	79	1800	1715	1766	85	1309	163	84	2181
ENSDARG00000006447	ENSDARG00000006447.11	slc19a3a	4	5	0.8	4016	2655	1982	4330	2237
ENSDARG00000006456	ENSDARG00000006456.9	pdgfrl	1	5	0.2	2852	1555	86	73	1105
ENSDARG00000006467	ENSDARG00000006467.12	pcdh8	3	3	1	658	2103	2113
ENSDARG00000006468	ENSDARG00000006468.9	grap2a	1	8	0.125	9774	3129	2469	126	4709	258	299	851
ENSDARG00000006474	ENSDARG00000006474.11	saxo2	3	3	1	1718	1817	4079
ENSDARG00000006477	ENSDARG00000006477.9	ddi2	4	7	0.571429	453	85	94	1817	767	106	690
ENSDARG00000006487	ENSDARG00000006487.9	anp32a	1	6	0.166667	2125	97	163	100	83	105
ENSDARG00000006491	ENSDARG00000006491.9	agpat9l	8	12	0.666667	4314	3762	4579	1418	1672	4534	5229	5916	101	2746	555	92
ENSDARG00000006494	ENSDARG00000006494.10	asb7	4	4	1	780	3252	10102	13247
ENSDARG00000006497	ENSDARG00000006497.12	rtn1a	3	8	0.375	13890	2594	22337	76	1429	627	1277	111
ENSDARG00000006501	ENSDARG00000006501.13	cyp2x10.2	6	8	0.75	79	246	158	257	67	365	193	211
ENSDARG00000006508	ENSDARG00000006508.10	pip5k1bb	1	14	0.0714286	34690	212	3643	6437	9715	1055	16505	1224	130	100	2956	4496	4245	1825
ENSDARG00000006514	ENSDARG00000006514.11	her6	3	3	1	87	112	137
ENSDARG00000006522	ENSDARG00000006522.11	otop2	1	6	0.166667	2517	616	2428	1318	2063	2371
ENSDARG00000006524	ENSDARG00000006524.8	supt6h	25	36	0.694444	1282	151	2753	99	89	93	116	84	86	90	74	85	294	78	1693	3157	100	864	92	81	90	777	121	92	4683	121	100	84	89	1946	444	89	82	93	374	2661
ENSDARG00000006526	ENSDARG00000006526.12	fn1b	24	45	0.533333	169	1550	79	2452	471	464	154	151	2275	669	1621	2232	1667	92	1724	151	98	1897	79	90	1418	182	205	2482	325	103	1394	76	83	79	115	221	103	107	93	232	113	107	1096	87	82	1538	85	311	1694
ENSDARG00000006527	ENSDARG00000006527.11	brd3a	11	11	1	1613	463	90	96	101	85	106	359	865	93	2206
ENSDARG00000006544	ENSDARG00000006544.7	c1qtnf6b	1	2	0.5	2269	172
ENSDARG00000006545	ENSDARG00000006545.10	rgp1	8	8	1	397	143	2480	286	2580	94	2499	2901
ENSDARG00000006546	ENSDARG00000006546.9	ak4	3	4	0.75	1205	1105	2708	1964
ENSDARG00000006553	ENSDARG00000006553.11	rras	4	6	0.666667	264	176	315	1934	97	80
ENSDARG00000006560	ENSDARG00000006560.10	irf4a	1	7	0.142857	6707	5005	1683	3006	1522	5259	542
ENSDARG00000006566	ENSDARG00000006566.11	nlk1	1	11	0.0909091	6318	1465	95	3418	2487	87	3021	108	1474	963	5062
ENSDARG00000006567	ENSDARG00000006567.9	dus4l	5	5	1	92	813	449	228	1817
ENSDARG00000006568	ENSDARG00000006568.7	kcnmb2	1	4	0.25	4096	3353	530	1872
ENSDARG00000006577	ENSDARG00000006577.11	nadka	2	3	0.666667	1187	5912	2613
ENSDARG00000006580	ENSDARG00000006580.9	cldnd	NA	0	NA
ENSDARG00000006584	ENSDARG00000006584.10	phf8	3	20	0.15	105	523	2435	88	1154	143	95	1032	119	279	83	1039	89	98	150	95	743	86	2410	87
ENSDARG00000006585	ENSDARG00000006585.9	DMWD	2	3	0.666667	2753	4034	2774
ENSDARG00000006588	ENSDARG00000006588.9	zgc:111983	1	9	0.111111	553	255	143	231	193	169	109	116	243
ENSDARG00000006598	ENSDARG00000006598.9	sgk2b	7	11	0.636364	471	369	249	77	89	83	1944	126	970	104	377
ENSDARG00000006600	ENSDARG00000006600.10	lsm14aa	5	9	0.555556	1858	1951	127	2581	3491	1082	1855	77	1582
ENSDARG00000006601	ENSDARG00000006601.12	kaznb	1	7	0.142857	95510	44043	6313	238	5825	1062	3105
ENSDARG00000006602	ENSDARG00000006602.8	chrna2a	1	5	0.2	8393	2248	479	5278	3174
ENSDARG00000006603	ENSDARG00000006603.9	csrp1a	1	5	0.2	9274	3833	830	121	1188
ENSDARG00000006604	ENSDARG00000006604.11	nectin3b	2	6	0.333333	1182	41205	7259	5566	2649	4769
ENSDARG00000006607	ENSDARG00000006607.8	gpr27	NA	0	NA
ENSDARG00000006609	ENSDARG00000006609.10	map2k2a	2	10	0.2	75	3163	71	2467	2657	195	147	138	2075	393
ENSDARG00000006615	ENSDARG00000006615.11	hnf1ba	4	8	0.5	2239	2188	88	3449	717	81	94	2792
ENSDARG00000006617	ENSDARG00000006617.8	napga	10	10	1	240	1618	86	2504	1394	77	843	5551	367	19765
ENSDARG00000006621	ENSDARG00000006621.11	pspc1	1	8	0.125	16595	88	116	270	15136	15351	1271	1318
ENSDARG00000006624	ENSDARG00000006624.12	ppp2r2ab	10	10	1	1186	4359	4349	1251	2946	3873	119	1401	2310	5318
ENSDARG00000006636	ENSDARG00000006636.9	slitrk2	NA	0	NA
ENSDARG00000006639	ENSDARG00000006639.12	lnpk	12	12	1	1068	98	3206	190	186	2580	94	1616	4548	85	2861	6052
ENSDARG00000006640	ENSDARG00000006640.8	eomesa	6	6	1	894	145	567	600	93	2330
ENSDARG00000006642	ENSDARG00000006642.8	drg2	10	12	0.833333	232	611	77	679	92	83	1578	80	75	2202	1409	90
ENSDARG00000006666	ENSDARG00000006666.9	bud13	6	10	0.6	206	1264	421	79	84	2222	82	97	1931	121
ENSDARG00000006672	ENSDARG00000006672.12	fam49a	1	11	0.0909091	27099	6640	1439	1695	82	117	91	1721	1690	107	90
ENSDARG00000006677	ENSDARG00000006677.11	ripk1l	9	10	0.9	1292	1951	2170	733	369	945	154	1976	2375	2060
ENSDARG00000006678	ENSDARG00000006678.9	pth2ra	1	13	0.0769231	47413	39779	3243	5413	84	3672	25870	27989	19500	10343	4400	2465	7017
ENSDARG00000006683	ENSDARG00000006683.11	arhgef6	4	22	0.181818	1024	1735	6346	11481	3035	1679	84	122	1134	5324	95	2456	2476	116	2816	108	431	6702	148	99	2673	91
ENSDARG00000006691	ENSDARG00000006691.9	rpl12	2	6	0.333333	976	1492	86	669	244	79
ENSDARG00000006712	ENSDARG00000006712.7	wipf2b	5	7	0.714286	3075	1083	2106	372	3594	1996	1801
ENSDARG00000006719	ENSDARG00000006719.9	specc1la	10	15	0.666667	89	823	1369	88	2879	2245	1206	84	6653	12539	862	215	3669	1901	3223
ENSDARG00000006747	ENSDARG00000006747.10	tmem178b	3	4	0.75	1414	51850	58440	5698
ENSDARG00000006754	ENSDARG00000006754.13	mllt3	2	12	0.166667	4736	48866	128	6469	980	8300	19877	182	577	2754	2293	4122
ENSDARG00000006757	ENSDARG00000006757.7	klhl41b	1	5	0.2	3472	75	1407	1023	1398
ENSDARG00000006758	ENSDARG00000006758.10	fam234b	1	11	0.0909091	2793	576	298	2720	123	94	498	173	94	101	1977
ENSDARG00000006760	ENSDARG00000006760.10	slc24a3	2	16	0.125	33526	73355	8834	483	1444	8294	788	97	134	124	2371	1668	93	1038	1929	84
ENSDARG00000006766	ENSDARG00000006766.11	snd1	16	23	0.695652	3376	3790	128	4489	4335	1818	9102	914	13025	21451	13973	4415	3304	4722	35748	73661	41164	26483	3905	3050	3741	12858	3953
ENSDARG00000006773	ENSDARG00000006773.9	elovl4a	2	6	0.333333	536	2021	1604	1977	1242	1309
ENSDARG00000006775	ENSDARG00000006775.11	cass4	1	6	0.166667	20677	3494	1483	1034	3418	81
ENSDARG00000006782	ENSDARG00000006782.11	rb1	17	26	0.653846	2721	89	114	4571	108	202	2006	2637	688	89	1718	86	808	89	124	1457	19644	4524	3813	97	619	118	1282	1157	80	4157
ENSDARG00000006786	ENSDARG00000006786.12	copz2	7	9	0.777778	1540	1251	3106	240	1358	955	4349	210	1655
ENSDARG00000006791	ENSDARG00000006791.11	arntl1a	1	18	0.0555556	7850	91	2055	1007	101	93	101	1347	84	78	860	187	873	1290	70	3232	88	3277
ENSDARG00000006797	ENSDARG00000006797.11	nt5dc1	6	11	0.545455	4490	1251	675	2288	90	38559	98	1389	1217	2694	1676
ENSDARG00000006811	ENSDARG00000006811.9	sult1st6	1	6	0.166667	2525	131	293	1342	102	1238
ENSDARG00000006812	ENSDARG00000006812.10	wdr26b	13	13	1	4084	4948	3976	118	254	79	4341	1252	1410	86	3124	71	5810
ENSDARG00000006816	ENSDARG00000006816.7	gtf2f2b	4	7	0.571429	4022	102	2461	56144	69	320	11790
ENSDARG00000006818	ENSDARG00000006818.8	urod	5	9	0.555556	3771	1891	2592	83	4003	95	1562	2629	1718
ENSDARG00000006832	ENSDARG00000006832.11	galnt9	4	10	0.4	25805	28263	11450	35818	17657	28893	14587	3534	9471	4526
ENSDARG00000006837	ENSDARG00000006837.9	mycn	2	2	1	661	1808
ENSDARG00000006838	ENSDARG00000006838.7	eef1a2	2	7	0.285714	6159	10005	681	122	6517	80	2348
ENSDARG00000006840	ENSDARG00000006840.7	gnmt	1	5	0.2	6454	85	2068	3269	885
ENSDARG00000006848	ENSDARG00000006848.10	parp9	3	6	0.5	83	84	137	111	129	104
ENSDARG00000006849	ENSDARG00000006849.12	asic2	2	10	0.2	2668	677618	52200	23004	10903	16488	5512	82	7021	3022
ENSDARG00000006859	ENSDARG00000006859.10	nkain1	2	7	0.285714	190	4475	1565	1896	2444	89	1069
ENSDARG00000006862	ENSDARG00000006862.12	kifap3b	19	19	1	3252	84	650	1167	2722	1274	5470	95	2615	3965	8149	176	742	1191	6807	2859	8396	3297	13923
ENSDARG00000006863	ENSDARG00000006863.10	si:ch1073-349o24.2	6	29	0.206897	699	238	1230	707	90	3591	1706	90	1135	244	3157	89	1230	74	2187	597	2463	2303	92	1188	97	264	1502	85	2254	382	112	108	1713
ENSDARG00000006865	ENSDARG00000006865.11	glra4a	1	8	0.125	43742	1742	1110	2756	6101	433	2673	11605
ENSDARG00000006868	ENSDARG00000006868.9	trh	2	2	1	98	900
ENSDARG00000006869	ENSDARG00000006869.8	stx17	6	7	0.857143	1058	267	7046	75	265	7190	4271
ENSDARG00000006877	ENSDARG00000006877.8	enpp4	1	3	0.333333	3739	3264	2560
ENSDARG00000006878	ENSDARG00000006878.14	phf21aa	1	14	0.0714286	7819	555	151	6253	3708	2455	3368	98	99	92	5219	2762	2540	191
ENSDARG00000006889	ENSDARG00000006889.14	mpped2a	4	6	0.666667	4433	34472	15090	49639	3254	2983
ENSDARG00000006891	ENSDARG00000006891.6	kcns3a	NA	0	NA
ENSDARG00000006892	ENSDARG00000006892.10	myo3b	32	34	0.941176	29	1077	619	2892	139	4351	4366	17778	9441	7347	308	151	321	1116	2642	94	1600	2870	4844	2751	2274	1522	19118	247	5406	680	8852	1263	3569	5786	21	43289	476	6253
ENSDARG00000006894	ENSDARG00000006894.6	oprk1	2	3	0.666667	193	3384	2641
ENSDARG00000006896	ENSDARG00000006896.8	lhx6	4	8	0.5	594	556	1612	12393	81	1464	91	2450
ENSDARG00000006899	ENSDARG00000006899.11	far1	8	10	0.8	4348	1591	4470	94	1636	114	4838	6506	1848	3397
ENSDARG00000006900	ENSDARG00000006900.10	impdh2	9	13	0.692308	1168	396	1695	267	79	1862	84	76	7278	1495	270	292	2167
ENSDARG00000006901	ENSDARG00000006901.9	si:ch1073-459j12.1	1	21	0.047619	9484	282	5835	88	89	361	5311	197	1094	5910	95	111	442	4089	201	128	1649	117	216	1356	97
ENSDARG00000006911	ENSDARG00000006911.6	wnt8b	5	5	1	1609	1820	2243	2276	3554
ENSDARG00000006915	ENSDARG00000006915.10	arl8ba	1	6	0.166667	9862	111	86	88	5185	2121
ENSDARG00000006921	ENSDARG00000006921.12	lrp5	8	23	0.347826	28272	4035	10964	5608	7181	2139	97	30769	1608	2043	1750	1361	3634	510	7820	3544	1857	1502	71	88	133	88	1844
ENSDARG00000006923	ENSDARG00000006923.11	cacna1ab	1	46	0.0217391	57683	875	28971	73	80	85	1451	83	98	982	2159	193	2321	91	84	2662	127	5184	2304	2640	1396	80	1460	86	11676	104	2186	78	2827	692	1644	6414	1359	87	1584	570	7803	8694	1614	8755	7047	4706	5165	10337	3051	2449
ENSDARG00000006924	ENSDARG00000006924.10	fbxo38	14	20	0.7	195	1261	3591	84	833	1193	78	1341	1278	182	474	277	2060	5421	1206	104	1485	745	2468	3494
ENSDARG00000006939	ENSDARG00000006939.10	tbx16l	8	8	1	701	783	1770	1247	1537	917	2385	4542
ENSDARG00000006944	ENSDARG00000006944.7	gdpd3b	1	9	0.111111	4925	71	73	229	1852	615	1960	74	93
ENSDARG00000006963	ENSDARG00000006963.9	cse1l	2	24	0.0833333	831	2795	113	1453	147	100	1542	88	107	99	80	1423	88	90	87	2062	332	1607	81	75	2088	291	2221	115
ENSDARG00000006978	ENSDARG00000006978.12	zak	1	19	0.0526316	8789	3445	3891	2107	95	90	3144	298	2845	3360	4448	86	1500	668	575	7442	635	279	1837
ENSDARG00000006981	ENSDARG00000006981.9	ccdc113	6	7	0.857143	208	772	87	1193	154	1973	93
ENSDARG00000006983	ENSDARG00000006983.10	celf3b	3	11	0.272727	3427	7856	7871	437	673	260	814	1500	139	170	176
ENSDARG00000006990	ENSDARG00000006990.9	creld1b	3	9	0.333333	474	835	1828	503	126	1210	218	110	1198
ENSDARG00000007009	ENSDARG00000007009.6	hoxa11b	1	1	1	747
ENSDARG00000007018	ENSDARG00000007018.10	ms4a17a.6	5	6	0.833333	749	73	899	717	3125	842
ENSDARG00000007024	ENSDARG00000007024.8	uox	6	7	0.857143	106	822	1595	108	100	2987	259
ENSDARG00000007025	ENSDARG00000007025.8	ttc9c	3	3	1	3887	3104	5666
ENSDARG00000007034	ENSDARG00000007034.12	hnrpkl	15	15	1	1738	1672	86	841	4186	1831	106	91	544	425	2352	210	89	341	4593
ENSDARG00000007040	ENSDARG00000007040.10	tmigd1	2	5	0.4	341	1817	737	82	1112
ENSDARG00000007045	ENSDARG00000007045.11	cnot4a	2	12	0.166667	1747	6184	1191	1095	1216	95	129	106	2762	82	2718	82
ENSDARG00000007065	ENSDARG00000007065.8	mrps18b	2	6	0.333333	127	2070	85	430	86	1863
ENSDARG00000007067	ENSDARG00000007067.10	si:dkey-19a16.16	1	1	1	497
ENSDARG00000007077	ENSDARG00000007077.8	ankrd50l	2	3	0.666667	2407	6239	705
ENSDARG00000007080	ENSDARG00000007080.9	rhcgl1	10	10	1	115	1787	78	1513	85	681	836	136	128	2637
ENSDARG00000007081	ENSDARG00000007081.10	pias4a	3	10	0.3	1807	100	2978	89	159	89	1470	91	98	2269
ENSDARG00000007086	ENSDARG00000007086.11	aqp10a	3	5	0.6	855	822	1773	243	288
ENSDARG00000007092	ENSDARG00000007092.5	xab2	10	18	0.555556	1939	83	6080	1225	1854	360	81	102	1792	8903	86	1345	640	1042	82	1682	104	3205
ENSDARG00000007097	ENSDARG00000007097.8	her13	2	3	0.666667	100	1246	84
ENSDARG00000007098	ENSDARG00000007098.9	itm2ba	1	5	0.2	4344	1954	1611	140	1426
ENSDARG00000007099	ENSDARG00000007099.9	cx43.4	1	2	0.5	5300	2570
ENSDARG00000007108	ENSDARG00000007108.8	lipia	2	10	0.2	4702	8538	4237	103	396	2747	102	2273	387	2578
ENSDARG00000007125	ENSDARG00000007125.11	asb6	2	7	0.285714	516	4291	2995	91	2219	109	3662
ENSDARG00000007127	ENSDARG00000007127.11	acat2	5	8	0.625	1037	664	481	83	1879	100	647	1716
ENSDARG00000007129	ENSDARG00000007129.11	slc6a16a	2	10	0.2	2748	5206	4050	4000	85	1826	2648	79	1492	1064
ENSDARG00000007130	ENSDARG00000007130.8	mrto4	6	7	0.857143	303	2680	79	104	226	3218	145
ENSDARG00000007135	ENSDARG00000007135.10	cnot3a	15	17	0.882353	617	112	370	197	159	96	145	1417	3077	729	1845	104	148	202	3355	94	1264
ENSDARG00000007136	ENSDARG00000007136.10	gtf2h4	4	5	0.8	217	6315	5707	11279	2505
ENSDARG00000007141	ENSDARG00000007141.12	psmc3	5	10	0.5	622	86	95	540	1194	93	109	86	311	308
ENSDARG00000007149	ENSDARG00000007149.11	l1cama	1	28	0.0357143	65850	3311	4080	2623	1757	89	1443	86	209	310	2718	218	1568	98	221	2435	212	1515	370	85	76	491	1981	162	1361	420	104	999
ENSDARG00000007151	ENSDARG00000007151.11	kcnk2b	4	6	0.666667	1952	1990	2126	4970	75	1425
ENSDARG00000007169	ENSDARG00000007169.8	itgb1bp1	2	6	0.333333	2384	6347	86	441	2016	519
ENSDARG00000007171	ENSDARG00000007171.9	aig1	3	5	0.6	8657	9563	47614	3614	4192
ENSDARG00000007172	ENSDARG00000007172.10	plxna3	3	31	0.0967742	26574	9740	87957	14685	32252	2227	4068	21333	49435	30119	4304	1982	2248	5247	1601	2870	236	2156	5456	2751	511	2046	9965	9176	1779	118	1605	1660	2764	1691	2675
ENSDARG00000007175	ENSDARG00000007175.12	recql	1	14	0.0714286	99092	322	737	780	83	463	598	1823	80	1512	632	409	333	1831
ENSDARG00000007179	ENSDARG00000007179.12	sash1a	1	19	0.0526316	13031	12494	199	9505	261	2292	2134	3983	326	1735	141	606	1091	3356	1452	992	4062	3159	526
ENSDARG00000007180	ENSDARG00000007180.9	slc30a4	1	7	0.142857	3955	836	586	496	161	626	381
ENSDARG00000007181	ENSDARG00000007181.10	nadk2	1	11	0.0909091	2885	82	2106	95	909	2185	188	78	1997	2581	1498
ENSDARG00000007184	ENSDARG00000007184.11	zbtb16a	2	6	0.333333	2089	61001	29595	37897	5554	5325
ENSDARG00000007186	ENSDARG00000007186.7	ppp1r8a	4	6	0.666667	311	1497	78	2762	1957	2632
ENSDARG00000007195	ENSDARG00000007195.11	grm2b	4	7	0.571429	74	19221	2229	24638	1395	5547	76
ENSDARG00000007196	ENSDARG00000007196.9	rae1	12	12	1	375	76	205	425	121	147	208	133	86	194	638	3268
ENSDARG00000007198	ENSDARG00000007198.10	mta1	1	16	0.0625	34251	3667	21592	10381	3561	4887	215	3309	3109	92	119	5712	298	2036	83	9579
ENSDARG00000007207	ENSDARG00000007207.10	cnpy2	4	4	1	1319	1647	349	1697
ENSDARG00000007216	ENSDARG00000007216.8	abce1	1	17	0.0588235	4188	97	2032	82	1464	638	91	1373	84	760	1857	920	376	2390	77	126	3166
ENSDARG00000007217	ENSDARG00000007217.8	wdr55	2	7	0.285714	212	10381	693	83	1452	3467	2154
ENSDARG00000007219	ENSDARG00000007219.11	actn1	1	20	0.05	28675	3860	3492	3042	143	1703	2626	7103	1245	877	1593	169	113	1327	342	1972	87	3730	2968	1367
ENSDARG00000007220	ENSDARG00000007220.12	ncam1b	1	19	0.0526316	85179	6234	1613	222	6434	1454	2755	18066	15426	3097	3045	302	2616	21555	3253	23311	3306	2321	1981
ENSDARG00000007221	ENSDARG00000007221.9	pbk	4	7	0.571429	184	461	898	1355	1289	1087	1302
ENSDARG00000007231	ENSDARG00000007231.11	ryk	1	14	0.0714286	55445	480	2055	689	105	3609	8572	5208	1781	4746	4957	3433	5931	656
ENSDARG00000007241	ENSDARG00000007241.8	mycb	2	2	1	176	222
ENSDARG00000007244	ENSDARG00000007244.8	acp2	1	9	0.111111	3102	2427	82	187	521	1177	875	905	105
ENSDARG00000007245	ENSDARG00000007245.8	rundc3aa	1	10	0.1	13015	91	1101	90	99	81	1987	114	1067	367
ENSDARG00000007247	ENSDARG00000007247.12	ric8a	1	10	0.1	6159	4833	2466	228	2243	2525	1393	259	80	1534
ENSDARG00000007250	ENSDARG00000007250.8	use1	1	7	0.142857	2420	204	99	1991	91	85	1552
ENSDARG00000007257	ENSDARG00000007257.8	rab5ab	5	5	1	2234	4128	1276	166	4922
ENSDARG00000007264	ENSDARG00000007264.11	nipsnap2	10	12	0.833333	211	147	1883	131	887	40	20	82	88	2492	585	1230
ENSDARG00000007271	ENSDARG00000007271.10	mynn	8	8	1	470	1778	1613	2843	159	115	1468	3062
ENSDARG00000007275	ENSDARG00000007275.11	si:ch211-251b21.1	2	9	0.222222	144	11871	90	2763	2714	2654	1927	2827	4338
ENSDARG00000007276	ENSDARG00000007276.10	ela3l	4	7	0.571429	82	1742	169	2140	87	1099	968
ENSDARG00000007277	ENSDARG00000007277.9	myf5	1	2	0.5	1983	482
ENSDARG00000007278	ENSDARG00000007278.10	ect2	5	25	0.2	2606	150	2854	2026	12159	93	1752	3779	236	258	1413	3306	2188	75	114	2101	231	166	3646	5280	3942	600	2334	5167	7090
ENSDARG00000007279	ENSDARG00000007279.7	yipf5	2	5	0.4	1640	1809	1590	1577	160
ENSDARG00000007285	ENSDARG00000007285.8	mrpl57	1	1	1	1744
ENSDARG00000007289	ENSDARG00000007289.9	metrnlb	1	3	0.333333	4430	2868	2122
ENSDARG00000007294	ENSDARG00000007294.11	aco2	16	16	1	2251	147	161	544	89	1360	89	82	96	95	750	88	833	96	96	2334
ENSDARG00000007302	ENSDARG00000007302.7	sh3gl3b	3	10	0.3	1992	101	3054	533	648	1586	83	97	104	3019
ENSDARG00000007315	ENSDARG00000007315.11	tmpoa	1	14	0.0714286	4969	1332	1076	3298	219	80	1735	84	96	121	83	1076	211	1648
ENSDARG00000007320	ENSDARG00000007320.10	rpl7	4	6	0.666667	663	103	206	2420	81	559
ENSDARG00000007323	ENSDARG00000007323.8	chmp4bb	4	4	1	3678	103	2407	5403
ENSDARG00000007329	ENSDARG00000007329.9	tbx16	3	8	0.375	1977	2505	2986	2583	1091	957	719	1931
ENSDARG00000007344	ENSDARG00000007344.8	tcap	1	1	1	677
ENSDARG00000007347	ENSDARG00000007347.8	degs1	1	2	0.5	8481	2574
ENSDARG00000007349	ENSDARG00000007349.12	dmrt1	4	4	1	444	4865	14614	23973
ENSDARG00000007356	ENSDARG00000007356.8	fgf20a	1	2	0.5	423	208
ENSDARG00000007358	ENSDARG00000007358.10	cxcr3.1	2	2	1	1261	1977
ENSDARG00000007359	ENSDARG00000007359.6	UBL4A	2	3	0.666667	2271	4052	1946
ENSDARG00000007362	ENSDARG00000007362.10	sft2d1	7	7	1	1654	3426	6444	2098	89	6365	9689
ENSDARG00000007366	ENSDARG00000007366.9	AMDHD1	6	8	0.75	2889	82	244	1246	372	3425	92	2060
ENSDARG00000007369	ENSDARG00000007369.10	tcf7l1b	2	10	0.2	2697	83164	18086	3034	1689	2176	2216	1131	1217	2774
ENSDARG00000007370	ENSDARG00000007370.13	dysf	41	55	0.745455	11455	128	1170	2720	6549	3400	75	84	226	1038	91	67	1464	92	100	1353	321	1753	102	1369	94	1540	93	113	2678	87	158	117	6276	4456	98	13610	1376	1767	476	123	7529	103	623	802	30736	3037	2033	584	288	2556	2375	1336	78	285	5930	1606	1191	142	1935
ENSDARG00000007371	ENSDARG00000007371.8	slc26a3.1	7	18	0.388889	1330	82	122	858	89	74	1685	80	92	1512	914	109	86	86	677	134	321	97
ENSDARG00000007377	ENSDARG00000007377.9	odc1	3	10	0.3	768	1865	2070	260	1585	740	452	262	1742	1760
ENSDARG00000007382	ENSDARG00000007382.11	ubtd1a	1	2	0.5	2693	1097
ENSDARG00000007383	ENSDARG00000007383.7	kcnk6	1	2	0.5	8103	143
ENSDARG00000007385	ENSDARG00000007385.10	cct7	3	10	0.3	845	100	1769	76	1565	886	211	87	182	114
ENSDARG00000007387	ENSDARG00000007387.10	irf2a	6	8	0.75	562	910	151	1400	81	7025	87	2640
ENSDARG00000007396	ENSDARG00000007396.9	rnd3b	2	4	0.5	116	2953	2212	835
ENSDARG00000007398	ENSDARG00000007398.10	lrrk1	2	25	0.08	16101	26868	17493	2580	1043	8500	4564	2086	295	3318	2436	73	2271	7747	4879	1756	1912	2850	226	2137	4929	302	2733	13091	19320
ENSDARG00000007405	ENSDARG00000007405.8	strap	9	9	1	154	432	80	1371	96	77	117	132	1939
ENSDARG00000007406	ENSDARG00000007406.10	phox2a	1	2	0.5	2894	1987
ENSDARG00000007407	ENSDARG00000007407.9	barx1	1	3	0.333333	972	146	79
ENSDARG00000007409	ENSDARG00000007409.8	ppifa	4	5	0.8	325	177	88	1928	78
ENSDARG00000007412	ENSDARG00000007412.11	slc2a1b	1	9	0.111111	11557	6158	407	80	2938	77	1597	145	866
ENSDARG00000007413	ENSDARG00000007413.10	arid2	3	20	0.15	104	614	8853	2930	92	1766	1623	4175	842	864	335	80	95	129	1020	241	1016	79	2396	3521
ENSDARG00000007418	ENSDARG00000007418.8	chmp4c	2	4	0.5	1062	3410	503	104
ENSDARG00000007421	ENSDARG00000007421.7	ftcd	12	13	0.923077	2835	84	146	3064	176	431	1271	112	473	1533	345	3278	201
ENSDARG00000007425	ENSDARG00000007425.9	apol1	2	3	0.666667	90	1466	76
ENSDARG00000007429	ENSDARG00000007429.9	ndor1	13	14	0.928571	250	893	74	185	696	102	81	1018	206	1022	133	433	1177	133
ENSDARG00000007430	ENSDARG00000007430.8	prdm12b	1	4	0.25	1567	102	617	137
ENSDARG00000007436	ENSDARG00000007436.10	avpr2aa	3	5	0.6	867	172	4536	369	4362
ENSDARG00000007438	ENSDARG00000007438.8	ube2ib	1	6	0.166667	4386	141	3755	74	2055	2858
ENSDARG00000007443	ENSDARG00000007443.9	fbxl18	3	4	0.75	460	1846	2635	1213
ENSDARG00000007444	ENSDARG00000007444.8	ift81	10	17	0.588235	1627	455	1590	79	1551	116	119	1112	1846	9656	8235	2717	144	1181	79	3290	2208
ENSDARG00000007449	ENSDARG00000007449.10	slc25a39	6	11	0.545455	2675	1357	1348	954	90	2892	2022	76	2533	180	2492
ENSDARG00000007461	ENSDARG00000007461.12	srgap1a	1	21	0.047619	60158	16495	16914	5282	1242	5888	3890	14330	3284	640	5228	2907	1843	1056	7684	507	4394	13669	7099	10083	3165
ENSDARG00000007465	ENSDARG00000007465.11	tdrd1	24	25	0.96	637	95	1029	698	86	74	75	112	301	83	108	543	610	112	93	83	616	94	126	598	1389	189	230	1413	103
ENSDARG00000007467	ENSDARG00000007467.10	ifit10	1	1	1	551
ENSDARG00000007477	ENSDARG00000007477.10	fbxo8	5	5	1	4890	1988	530	1273	4958
ENSDARG00000007480	ENSDARG00000007480.10	rpe65a	7	13	0.538462	447	1212	328	592	496	668	3590	1767	482	385	1264	541	1315
ENSDARG00000007485	ENSDARG00000007485.7	epc2	2	13	0.153846	1737	3863	1093	638	1005	112	93	2050	676	1556	1199	278	1512
ENSDARG00000007490	ENSDARG00000007490.9	adrb1	NA	0	NA
ENSDARG00000007494	ENSDARG00000007494.10	st3gal8	1	6	0.166667	13136	3711	2937	82	77	77
ENSDARG00000007496	ENSDARG00000007496.9	ufl1	17	18	0.944444	1775	96	571	1446	1248	747	75	1054	405	403	1013	1785	1571	195	303	186	3391	1323
ENSDARG00000007523	ENSDARG00000007523.11	kmt2e	1	20	0.05	17481	8974	81	1628	2384	418	106	114	80	832	799	3038	961	88	1224	558	1512	297	169	1008
ENSDARG00000007526	ENSDARG00000007526.12	ndufs2	3	13	0.230769	2154	85	4573	742	767	105	1179	2345	301	3307	3069	820	3750
ENSDARG00000007531	ENSDARG00000007531.9	zcchc9	1	5	0.2	1598	136	1327	99	753
ENSDARG00000007534	ENSDARG00000007534.10	itln1	5	6	0.833333	227	1693	83	400	2169	787
ENSDARG00000007553	ENSDARG00000007553.9	opn4.1	NA	0	NA
ENSDARG00000007560	ENSDARG00000007560.12	sema3bl	1	14	0.0714286	17079	10816	3412	4167	729	1971	3196	120	463	1759	394	1870	1230	1492
ENSDARG00000007561	ENSDARG00000007561.10	cdh23	23	54	0.425926	4383	8400	322	2614	1557	1437	1831	8059	1546	3361	84	2385	3799	17448	671	2993	2009	2859	1341	88	2231	2131	29646	4017	2422	118	2496	2490	89	2441	3171	2307	2463	849	108	560	88	3396	3516	4020	1280	867	2757	1986	72	136	1119	1441	422	128	711	1934	2080	2593
ENSDARG00000007566	ENSDARG00000007566.11	appbp2	1	12	0.0833333	6371	2255	92	1370	79	79	84	90	2836	167	2377	2038
ENSDARG00000007576	ENSDARG00000007576.11	crybb1l1	3	5	0.6	289	93	2792	77	1208
ENSDARG00000007582	ENSDARG00000007582.9	olfcb1	1	5	0.2	1727	542	595	93	1398
ENSDARG00000007597	ENSDARG00000007597.8	bloc1s4	1	4	0.25	9167	1947	84	1613
ENSDARG00000007601	ENSDARG00000007601.11	zmynd8	1	19	0.0526316	10522	1671	2434	1618	789	82	85	79	94	5709	1945	483	1750	2014	2826	101	102	2081	3789
ENSDARG00000007603	ENSDARG00000007603.10	stxbp2	8	18	0.444444	2959	99	191	1217	101	2658	83	5269	1799	82	5209	259	2752	85	3011	96	3759	1566
ENSDARG00000007614	ENSDARG00000007614.10	wwox	5	7	0.714286	158	659	2321	20587	57454	13532	8165
ENSDARG00000007624	ENSDARG00000007624.9	gins1	2	6	0.333333	162	2536	81	91	977	997
ENSDARG00000007630	ENSDARG00000007630.10	mkrn2	5	7	0.714286	317	2179	527	131	2281	328	890
ENSDARG00000007639	ENSDARG00000007639.7	cnot4b	11	12	0.916667	7724	2421	3729	1071	89	80	318	268	183	3242	15019	3909
ENSDARG00000007654	ENSDARG00000007654.11	nsfa	1	20	0.05	13108	2730	695	87	2109	98	84	158	90	735	103	803	79	1450	146	485	125	2851	810	4123
ENSDARG00000007655	ENSDARG00000007655.10	crybb1l3	5	5	1	1574	92	2500	97	2696
ENSDARG00000007657	ENSDARG00000007657.8	ccnh	8	9	0.888889	218	1234	145	79	156	2067	1550	4676	78
ENSDARG00000007663	ENSDARG00000007663.9	amph	1	24	0.0416667	9608	7846	102	5369	149	103	6036	2068	1563	200	114	113	151	370	2555	367	402	344	251	235	2195	623	1406	77
ENSDARG00000007671	ENSDARG00000007671.13	ghrb	1	8	0.125	7086	3652	1388	1589	274	748	3469	320
ENSDARG00000007678	ENSDARG00000007678.11	ttyh3b	3	14	0.214286	313	17267	17517	5165	177	3796	1413	4509	84	88	3677	4127	1685	2646
ENSDARG00000007682	ENSDARG00000007682.8	ppdpfa	1	4	0.25	1325	326	105	88
ENSDARG00000007691	ENSDARG00000007691.11	cul1b	1	21	0.047619	10602	4537	3338	533	1826	136	117	3185	2399	89	196	2697	369	86	116	73	1097	137	108	329	463
ENSDARG00000007693	ENSDARG00000007693.6	nfkbiab	4	5	0.8	691	92	87	1795	84
ENSDARG00000007697	ENSDARG00000007697.9	fabp7a	3	3	1	146	153	1361
ENSDARG00000007708	ENSDARG00000007708.9	nsa2	1	5	0.2	2796	79	254	2040	292
ENSDARG00000007709	ENSDARG00000007709.10	adamts8a	1	8	0.125	5376	947	1611	4055	3302	172	491	2530
ENSDARG00000007711	ENSDARG00000007711.10	rab3il1	1	9	0.111111	5770	394	2629	2234	72	1640	1344	82	2915
ENSDARG00000007715	ENSDARG00000007715.10	lgsn	3	3	1	176	460	499
ENSDARG00000007720	ENSDARG00000007720.7	sub1b	1	4	0.25	3145	489	3118	145
ENSDARG00000007722	ENSDARG00000007722.10	nudt8	1	4	0.25	2202	2118	137	73
ENSDARG00000007723	ENSDARG00000007723.6	efnb1	1	4	0.25	32290	20723	319	3315
ENSDARG00000007727	ENSDARG00000007727.9	rgl2	6	18	0.333333	809	3443	70	275	86	4287	3302	90	2619	2394	2398	218	1362	2175	2947	2086	182	3055
ENSDARG00000007734	ENSDARG00000007734.7	stn1	6	8	0.75	3413	86	1037	134	1613	3650	273	1896
ENSDARG00000007737	ENSDARG00000007737.10	zyg11	8	15	0.533333	3666	2106	2292	1467	83	2039	2222	4297	82	84	2111	76	2174	81	1894
ENSDARG00000007739	ENSDARG00000007739.11	atp1a1a.2	4	21	0.190476	214	174	731	1273	79	251	83	84	112	86	101	136	97	85	78	77	84	149	124	96	130
ENSDARG00000007743	ENSDARG00000007743.10	il15l	2	3	0.666667	104	3139	2591
ENSDARG00000007744	ENSDARG00000007744.13	tsr1	5	8	0.625	2837	81	1802	114	13684	95	103	728
ENSDARG00000007745	ENSDARG00000007745.10	uqcrfs1	1	1	1	1409
ENSDARG00000007751	ENSDARG00000007751.9	lmnl3	1	10	0.1	2537	692	801	1092	1218	450	798	226	499	1891
ENSDARG00000007753	ENSDARG00000007753.11	cpne2	14	15	0.933333	3261	4418	507	86	90	1005	2013	2231	410	5655	113	4058	78	12962	562
ENSDARG00000007755	ENSDARG00000007755.10	wdr61	5	12	0.416667	475	106	3157	548	4554	263	737	62	122	72	139	127
ENSDARG00000007760	ENSDARG00000007760.12	spg21	1	7	0.142857	10488	3036	90	73	2482	2424	2735
ENSDARG00000007764	ENSDARG00000007764.9	klhdc10	1	8	0.125	6801	1148	117	179	373	94	81	387
ENSDARG00000007769	ENSDARG00000007769.11	sult5a1	2	5	0.4	144	1017	109	652	330
ENSDARG00000007774	ENSDARG00000007774.7	vash2	6	6	1	13057	4211	217	11276	2820	13476
ENSDARG00000007783	ENSDARG00000007783.11	blk	8	13	0.615385	650	84	397	518	879	225	2668	7496	2747	94	647	344	109
ENSDARG00000007786	ENSDARG00000007786.8	tmx2b	7	7	1	1190	568	1587	1790	512	90	3472
ENSDARG00000007787	ENSDARG00000007787.11	zgc:112965	2	7	0.285714	1926	9069	105	491	7600	1802	133
ENSDARG00000007788	ENSDARG00000007788.13	atp2b1b	2	19	0.105263	8993	10644	2220	4240	97	3330	93	79	2598	1729	867	763	97	1955	92	77	77	1584	1894
ENSDARG00000007791	ENSDARG00000007791.10	ppp2r1ba	1	14	0.0714286	4248	128	104	3038	214	1470	1284	2747	2237	218	183	2529	102	3490
ENSDARG00000007795	ENSDARG00000007795.10	cst3	1	2	0.5	631	88
ENSDARG00000007804	ENSDARG00000007804.8	gas6	2	14	0.142857	69	4630	79	2894	3959	2052	263	2153	130	1443	486	863	1364	2640
ENSDARG00000007807	ENSDARG00000007807.9	cyth3a	12	12	1	17013	210	118	104	3722	2680	2373	2344	429	3074	4576	18227
ENSDARG00000007808	ENSDARG00000007808.8	zdhhc16a	2	10	0.2	1446	2356	87	115	980	275	1442	93	93	85
ENSDARG00000007812	ENSDARG00000007812.9	sp3b	2	5	0.4	301	1771	111	1507	81
ENSDARG00000007813	ENSDARG00000007813.10	rnpepl1	1	10	0.1	4521	2058	1976	732	2081	223	2182	226	2686	2764
ENSDARG00000007818	ENSDARG00000007818.11	palm1b	1	6	0.166667	18895	4491	13328	84	101	4366
ENSDARG00000007823	ENSDARG00000007823.10	atf3	3	3	1	1533	187	1684
ENSDARG00000007824	ENSDARG00000007824.11	camta1b	1	18	0.0555556	141871	43681	18448	4007	4682	16643	311	97	79	333	476	99	592	108	675	6656	324	5379
ENSDARG00000007825	ENSDARG00000007825.10	map2k1	1	10	0.1	21889	2697	2427	105	86	1994	76	116	488	75
ENSDARG00000007836	ENSDARG00000007836.10	ctsla	4	7	0.571429	1462	83	92	1557	85	1238	95
ENSDARG00000007842	ENSDARG00000007842.10	MCHR2	1	4	0.25	5277	2453	3291	2158
ENSDARG00000007856	ENSDARG00000007856.6	rtn4rl1a	2	3	0.666667	515	5163	102
ENSDARG00000007863	ENSDARG00000007863.11	tra2a	2	8	0.25	1248	3682	993	618	1964	82	2664	187
ENSDARG00000007864	ENSDARG00000007864.9	pimr195	1	6	0.166667	198	167	146	97	134	129
ENSDARG00000007867	ENSDARG00000007867.9	dazap2	2	3	0.666667	2442	3336	2932
ENSDARG00000007869	ENSDARG00000007869.8	ehd3	3	5	0.6	8046	6182	15457	6269	1582
ENSDARG00000007885	ENSDARG00000007885.9	fancl	6	13	0.461538	146	1462	333	158	2775	53988	8554	109	2796	312	2512	1639	147
ENSDARG00000007886	ENSDARG00000007886.11	slc35b2	1	4	0.25	12312	3514	3078	7322
ENSDARG00000007891	ENSDARG00000007891.9	meox1	1	2	0.5	3646	626
ENSDARG00000007892	ENSDARG00000007892.7	pdcd2	5	5	1	757	515	83	94	815
ENSDARG00000007901	ENSDARG00000007901.9	crnkl1	11	13	0.846154	456	2631	160	1961	1280	92	1834	420	1520	1288	4657	75	2606
ENSDARG00000007906	ENSDARG00000007906.10	lrp2b	78	78	1	2554	108	108	2284	119	1925	107	2847	230	858	96	958	713	417	154	414	1890	183	140	2846	660	2645	2442	304	92	1754	107	139	100	96	84	221	140	82	94	350	1160	102	94	728	116	1593	96	2583	104	80	91	2275	117	2397	80	2167	80	4116	404	80	989	114	750	108	141	2045	107	169	75	1054	135	240	2226	206	2533	390	100	100	1869	298	10007	12156
ENSDARG00000007912	ENSDARG00000007912.11	si:ch211-196i2.1	1	62	0.016129	10040	8039	4533	2995	83	157	4177	176	156	195	151	94	185	81	79	169	268	269	72	689	1644	94	129	87	2186	516	2072	89	102	349	124	289	98	107	87	194	104	116	81	71	101	82	148	128	340	146	124	185	229	107	112	81	83	172	262	123	117	642	2804	87	2208	1287
ENSDARG00000007916	ENSDARG00000007916.8	xpnpep3	9	9	1	1523	3816	1308	1620	1899	2882	107	6011	6189
ENSDARG00000007918	ENSDARG00000007918.12	ttc27	11	19	0.578947	5602	7329	6488	2297	17661	179	4027	4972	40246	15556	44018	6570	1170	402	4968	13690	1107	5871	1595
ENSDARG00000007923	ENSDARG00000007923.11	ptpn1	4	5	0.8	1251	274	2059	2907	76
ENSDARG00000007941	ENSDARG00000007941.7	hmx4	1	1	1	108
ENSDARG00000007943	ENSDARG00000007943.8	gabpb2a	4	7	0.571429	1294	160	86	1331	116	972	1313
ENSDARG00000007944	ENSDARG00000007944.9	lhx1b	1	4	0.25	1683	294	749	939
ENSDARG00000007950	ENSDARG00000007950.11	itga11b	2	29	0.0689655	10650	17483	572	1761	73	195	174	118	1035	11207	202	7100	1399	955	2192	4380	1200	73	229	3116	3051	1676	477	143	1639	2434	1543	2097	2180
ENSDARG00000007955	ENSDARG00000007955.10	iars1	28	34	0.823529	1159	1282	396	1047	1463	673	2562	2920	1092	2644	4058	1516	1939	1390	1551	988	2854	497	873	835	1800	1150	1048	96	2300	2622	72	5654	2	1013	131	1647	137	1483
ENSDARG00000007959	ENSDARG00000007959.9	hibadhb	4	7	0.571429	2977	136	5312	5894	673	442	1478
ENSDARG00000007960	ENSDARG00000007960.10	hnrnpaba	6	8	0.75	236	333	80	136	160	597	102	262
ENSDARG00000007971	ENSDARG00000007971.6	cks1b	3	3	1	262	177	1851
ENSDARG00000007975	ENSDARG00000007975.7	fth1b	4	4	1	2395	86	337	2720
ENSDARG00000007976	ENSDARG00000007976.11	si:ch211-220f16.2	11	20	0.55	344	2328	3603	1729	111	1823	2278	9194	1627	3657	9562	113	2292	135	468	107	1483	599	1940	1481
ENSDARG00000007982	ENSDARG00000007982.7	onecut1	1	1	1	3391
ENSDARG00000007988	ENSDARG00000007988.11	masp2	4	10	0.4	81	1979	2454	6326	3837	3853	96	2821	95	2022
ENSDARG00000007989	ENSDARG00000007989.7	nedd8	2	3	0.666667	244	1778	79
ENSDARG00000007990	ENSDARG00000007990.11	wt1b	3	8	0.375	4457	3475	6468	3866	1508	906	894	99
ENSDARG00000007996	ENSDARG00000007996.11	pou2f1b	1	12	0.0833333	12709	1873	872	83	2645	3856	276	1092	85	1960	91	2643
ENSDARG00000008010	ENSDARG00000008010.6	zgc:194189	NA	0	NA
ENSDARG00000008014	ENSDARG00000008014.9	nudt17	6	8	0.75	125	868	80	2079	1472	2899	83	1594
ENSDARG00000008019	ENSDARG00000008019.9	mxg	3	12	0.25	1310	1601	4404	84	2330	214	1299	2350	95	2865	87	158
ENSDARG00000008020	ENSDARG00000008020.9	med31	3	3	1	496	185	2867
ENSDARG00000008022	ENSDARG00000008022.10	kif18a	6	17	0.352941	550	787	843	94	2853	11147	85	2017	3692	1160	8159	212	2653	5979	91	98	576
ENSDARG00000008026	ENSDARG00000008026.12	niban2b	1	12	0.0833333	17776	2207	477	2538	15887	1453	1695	600	2399	2199	87	1065
ENSDARG00000008029	ENSDARG00000008029.10	mep1a.2	8	13	0.615385	400	107	152	322	79	98	999	2295	688	1936	106	1068	1421
ENSDARG00000008030	ENSDARG00000008030.11	myl9b	1	3	0.333333	7447	1490	508
ENSDARG00000008032	ENSDARG00000008032.11	sart3	12	18	0.666667	3102	1425	142	727	656	2986	3085	132	96	81	118	3344	80	179	1733	1525	1511	1850
ENSDARG00000008034	ENSDARG00000008034.11	skib	1	6	0.166667	37389	1300	134	1705	1025	2126
ENSDARG00000008049	ENSDARG00000008049.8	si:dkey-42i9.4	2	2	1	171	231
ENSDARG00000008060	ENSDARG00000008060.10	scara3	1	6	0.166667	5847	313	4094	1153	1869	391
ENSDARG00000008068	ENSDARG00000008068.8	tma16	5	6	0.833333	82	110	606	74	1605	91
ENSDARG00000008075	ENSDARG00000008075.8	illr4	1	6	0.166667	3462	98	2016	79	1691	106
ENSDARG00000008095	ENSDARG00000008095.12	olfcd1	2	5	0.4	69	892	72	508	116
ENSDARG00000008097	ENSDARG00000008097.10	srsf9	3	4	0.75	1975	88	5331	1248
ENSDARG00000008098	ENSDARG00000008098.9	ifit9	1	1	1	300
ENSDARG00000008100	ENSDARG00000008100.11	slc7a10a	3	10	0.3	4138	285	9506	1904	950	91	1411	425	86	3207
ENSDARG00000008105	ENSDARG00000008105.7	mettl2a	1	8	0.125	7945	762	2058	75	88	1263	3771	152
ENSDARG00000008107	ENSDARG00000008107.12	src	1	11	0.0909091	65850	1280	10746	8163	3300	2019	737	2505	2005	2779	1650
ENSDARG00000008119	ENSDARG00000008119.12	si:ch211-195d17.2	1	4	0.25	2370	263	90	1162
ENSDARG00000008127	ENSDARG00000008127.12	pcdh15b	3	33	0.0909091	27005	354	34481	1620	10691	3173	3012	31637	1562	9590	13654	17675	2916	7512	2698	9574	10564	19960	7300	4085	16485	1261	27968	5600	6558	12949	2532	4627	3331	2122	2884	1784	1484
ENSDARG00000008131	ENSDARG00000008131.8	sox1b	NA	0	NA
ENSDARG00000008133	ENSDARG00000008133.9	foxl1	NA	0	NA
ENSDARG00000008140	ENSDARG00000008140.12	kcnab1a	1	13	0.0769231	74111	41665	9567	82	9031	487	8399	20119	4317	146	100	376	2212
ENSDARG00000008141	ENSDARG00000008141.9	rbl1	1	21	0.047619	2734	248	92	2036	259	1867	90	1420	364	86	229	1710	321	2230	88	1360	1489	143	1963	100	2506
ENSDARG00000008142	ENSDARG00000008142.9	stxbp3	10	18	0.555556	3059	2194	1628	2412	94	1533	97	1299	1179	3355	98	2439	2011	3349	1166	2535	2104	3228
ENSDARG00000008153	ENSDARG00000008153.11	serinc5	1	11	0.0909091	12894	8998	3963	3955	6934	2243	159	3392	1369	742	2019
ENSDARG00000008155	ENSDARG00000008155.9	sms	1	10	0.1	4335	596	2683	770	87	86	3247	342	82	3034
ENSDARG00000008164	ENSDARG00000008164.8	btr33	4	4	1	101	173	83	2015
ENSDARG00000008165	ENSDARG00000008165.11	caspa	5	6	0.833333	1929	1002	1654	107	3719	1041
ENSDARG00000008170	ENSDARG00000008170.10	dbnla	7	14	0.5	805	133	1165	95	1790	93	2429	105	390	108	2143	569	671	2147
ENSDARG00000008174	ENSDARG00000008174.7	hoxb1a	1	1	1	738
ENSDARG00000008182	ENSDARG00000008182.9	si:ch73-111e15.1	2	4	0.5	1782	2619	101	104
ENSDARG00000008184	ENSDARG00000008184.11	mia3	23	28	0.821429	5707	1229	85	615	1795	1347	6633	94	2801	78	93	3063	370	1420	94	2835	72	772	4004	3853	439	2088	11492	321	2891	4595	4341	3466
ENSDARG00000008186	ENSDARG00000008186.12	syk	5	11	0.454545	1960	5230	3209	2270	6321	2833	3232	699	684	1915	1094
ENSDARG00000008188	ENSDARG00000008188.12	sf1	3	11	0.272727	876	1812	2822	89	89	87	94	105	1298	713	90
ENSDARG00000008191	ENSDARG00000008191.11	tmeff1a	8	8	1	2101	166	1852	415	1698	83	585	2126
ENSDARG00000008192	ENSDARG00000008192.10	pank1a	1	6	0.166667	6321	2040	3920	2792	676	788
ENSDARG00000008200	ENSDARG00000008200.13	ugp2b	3	9	0.333333	3817	1814	7946	1777	1161	1065	4211	203	94
ENSDARG00000008203	ENSDARG00000008203.10	pax1a	1	3	0.333333	837	319	759
ENSDARG00000008209	ENSDARG00000008209.13	myt1la	1	22	0.0454545	41325	3060	282	9232	28255	3639	4411	2264	5526	2121	4466	4509	2774	1564	96	140	2875	1536	496	81	2733	2530
ENSDARG00000008212	ENSDARG00000008212.7	kcnk13a	1	1	1	4122
ENSDARG00000008218	ENSDARG00000008218.11	znf410	3	10	0.3	550	110	4140	1198	212	97	370	438	212	582
ENSDARG00000008219	ENSDARG00000008219.6	crygm4	2	2	1	215	217
ENSDARG00000008224	ENSDARG00000008224.11	vps35	4	16	0.25	6154	186	167	13215	262	2848	101	146	106	6665	2966	356	2706	205	8890	6348
ENSDARG00000008235	ENSDARG00000008235.11	cog5	5	5	1	195	1300	625	801	3697
ENSDARG00000008237	ENSDARG00000008237.11	sars1	10	10	1	1684	94	2524	930	235	1510	911	138	89	2701
ENSDARG00000008238	ENSDARG00000008238.10	manba	5	15	0.333333	75	740	788	1488	3362	83	3101	79	1637	310	2076	3108	158	1762	2549
ENSDARG00000008239	ENSDARG00000008239.11	mocs3	2	12	0.166667	2331	6961	557	2269	101	3726	5355	121	851	230	3543	2222
ENSDARG00000008243	ENSDARG00000008243.7	cct8	13	15	0.866667	1798	1295	88	457	79	83	1717	101	119	1819	94	81	3005	134	485
ENSDARG00000008247	ENSDARG00000008247.12	vezf1a	1	6	0.166667	23321	5999	3159	5821	305	2832
ENSDARG00000008249	ENSDARG00000008249.8	ptchd4	2	2	1	5799	30612
ENSDARG00000008255	ENSDARG00000008255.10	cnot6a	11	11	1	1404	5248	606	1330	257	1926	125	2473	277	82	6000
ENSDARG00000008263	ENSDARG00000008263.7	mfsd4ab	6	9	0.666667	1571	1885	79	2497	92	2822	717	79	103
ENSDARG00000008275	ENSDARG00000008275.10	klhl24b	3	5	0.6	2535	4640	6702	3981	2450
ENSDARG00000008278	ENSDARG00000008278.9	rcor2	4	12	0.333333	3438	298	318	4374	92	290	88	596	198	185	1889	110
ENSDARG00000008279	ENSDARG00000008279.13	map2k7	1	11	0.0909091	4594	3926	73	1384	1228	75	87	1036	552	70	1889
ENSDARG00000008287	ENSDARG00000008287.11	fam114a1	1	12	0.0833333	4427	87	254	155	1155	690	2663	133	2496	93	1579	356
ENSDARG00000008292	ENSDARG00000008292.9	eif2s3	10	11	0.909091	1174	90	283	2622	100	3748	81	139	1885	3912	3476
ENSDARG00000008305	ENSDARG00000008305.8	hand2	1	1	1	225
ENSDARG00000008306	ENSDARG00000008306.12	rdh5	3	4	0.75	86	71	2444	971
ENSDARG00000008310	ENSDARG00000008310.8	ip6k2a	2	4	0.5	2006	2622	1886	87
ENSDARG00000008322	ENSDARG00000008322.11	ambra1a	16	17	0.941176	3010	2168	167	115	986	97	12116	2667	917	19177	20026	2903	4999	3466	3224	21046	3025
ENSDARG00000008329	ENSDARG00000008329.9	asic1a	3	10	0.3	2341	14921	23585	82	78	4749	161	3496	1192	2099
ENSDARG00000008333	ENSDARG00000008333.9	znfl2a	1	1	1	2876
ENSDARG00000008363	ENSDARG00000008363.10	mcl1b	1	2	0.5	190	107
ENSDARG00000008370	ENSDARG00000008370.9	csnk1da	1	8	0.125	14538	6277	359	1396	1709	83	1545	7657
ENSDARG00000008372	ENSDARG00000008372.11	spred2b	1	5	0.2	39093	2935	383	19326	1624
ENSDARG00000008377	ENSDARG00000008377.11	epn2	2	8	0.25	7087	7903	4506	984	4446	504	87	1788
ENSDARG00000008380	ENSDARG00000008380.11	brd7	7	16	0.4375	1477	77	82	1885	120	233	2012	96	394	1223	655	170	1964	274	212	97
ENSDARG00000008383	ENSDARG00000008383.6	arpc1a	1	9	0.111111	3493	82	597	82	83	117	984	1120	101
ENSDARG00000008384	ENSDARG00000008384.10	hdac6	20	27	0.740741	3719	247	3610	277	85	131	2289	111	1812	98	2164	81	4385	91	551	2626	1364	2631	91	5607	2099	228	4157	1594	3072	3448	202
ENSDARG00000008388	ENSDARG00000008388.9	mmp14b	1	9	0.111111	11824	419	333	427	2301	86	86	82	2293
ENSDARG00000008395	ENSDARG00000008395.8	snupn	3	8	0.375	202	263	3824	2590	74	2129	85	1445
ENSDARG00000008396	ENSDARG00000008396.11	ftr24	4	6	0.666667	1825	78	159	2060	226	1340
ENSDARG00000008398	ENSDARG00000008398.11	cacna1c	3	47	0.0638298	54071	3465	56243	2058	1206	79	2673	1217	3610	2069	411	399	81	89	88	264	697	357	121	101	140	910	128	162	99	1221	118	962	912	577	3898	3519	136	122	78	202	111	170	110	1302	94	2394	1938	109	91	88	1104
ENSDARG00000008403	ENSDARG00000008403.9	phospho1	2	2	1	472	2551
ENSDARG00000008407	ENSDARG00000008407.9	tspan7b	1	7	0.142857	38603	90	160	2676	78	3910	4124
ENSDARG00000008413	ENSDARG00000008413.12	atp11a	1	30	0.0333333	56662	809	86	87	2635	3809	293	1005	3582	722	462	296	1999	588	2290	4281	3389	7106	1223	4002	1451	1648	2491	3399	560	7106	141	2490	10740	2101
ENSDARG00000008414	ENSDARG00000008414.9	exoc3l2a	6	6	1	590	1678	87	89	477	5488
ENSDARG00000008433	ENSDARG00000008433.10	unc45b	6	19	0.315789	1528	78	1027	77	1296	3311	81	2700	1779	1686	1602	99	2006	413	93	123	1830	75	1840
ENSDARG00000008434	ENSDARG00000008434.10	bcl2l1	2	2	1	2315	24290
ENSDARG00000008439	ENSDARG00000008439.10	atxn10	10	10	1	265	2837	89	148	1652	1468	936	3602	3620	5001
ENSDARG00000008447	ENSDARG00000008447.11	fkbp4	8	9	0.888889	976	950	1678	2494	78	2211	155	3122	93
ENSDARG00000008450	ENSDARG00000008450.13	pcolce2a	5	8	0.625	264	1263	3088	108	3715	311	1936	3682
ENSDARG00000008454	ENSDARG00000008454.11	cpeb1b	10	11	0.909091	534	720	502	1610	782	1043	241	150	101	1668	266
ENSDARG00000008457	ENSDARG00000008457.9	faah2a	10	10	1	2420	70	1772	676	94	4883	87	844	2635	5322
ENSDARG00000008461	ENSDARG00000008461.9	anapc5	11	16	0.6875	1477	572	851	1372	91	436	146	677	1375	240	3058	91	77	2806	2588	82
ENSDARG00000008472	ENSDARG00000008472.7	apex2	3	5	0.6	115	192	1258	169	526
ENSDARG00000008473	ENSDARG00000008473.9	asb14a	8	8	1	166	662	567	956	1890	536	1497	3012
ENSDARG00000008480	ENSDARG00000008480.11	trmt61a	3	3	1	2560	7821	11983
ENSDARG00000008485	ENSDARG00000008485.8	lrp3	3	8	0.375	482	5479	9417	3150	1782	2486	1703	2212
ENSDARG00000008487	ENSDARG00000008487.12	dmd	1	16	0.0625	7099	2361	2186	6907	2398	2243	2085	116	5403	3329	2110	6239	6294	6090	2090	1574
ENSDARG00000008490	ENSDARG00000008490.9	ltv1	3	10	0.3	673	196	3277	402	2117	940	546	2306	565	1812
ENSDARG00000008491	ENSDARG00000008491.11	si:ch211-107o10.3	3	7	0.428571	370	666	3347	333	3254	105	877
ENSDARG00000008494	ENSDARG00000008494.11	myl6	4	4	1	294	2493	2948	3646
ENSDARG00000008502	ENSDARG00000008502.9	pno1	3	6	0.5	511	592	1401	77	224	1077
ENSDARG00000008503	ENSDARG00000008503.10	glcci1a	1	7	0.142857	28763	18102	8655	119	2909	3373	10313
ENSDARG00000008540	ENSDARG00000008540.8	sox21b	NA	0	NA
ENSDARG00000008541	ENSDARG00000008541.9	chia.4	6	11	0.545455	209	100	882	115	78	1569	140	210	86	66	1187
ENSDARG00000008542	ENSDARG00000008542.9	yod1	2	2	1	2235	5499
ENSDARG00000008548	ENSDARG00000008548.11	arhgap12a	2	17	0.117647	1338	21394	428	5244	242	139	4415	101	72	3390	108	3398	91	2201	993	200	468
ENSDARG00000008551	ENSDARG00000008551.7	pole3	3	3	1	133	334	945
ENSDARG00000008553	ENSDARG00000008553.11	zgc:136872	2	21	0.0952381	4060	4983	4746	532	4087	2508	1577	91	1936	2952	79	73	83	1868	1939	88	116	615	3840	3964	88
ENSDARG00000008560	ENSDARG00000008560.9	brap	6	11	0.545455	4186	1260	2567	2792	185	4704	381	1480	384	92	2403
ENSDARG00000008568	ENSDARG00000008568.11	slc25a24	1	9	0.111111	2950	657	1730	2572	223	2396	1160	1217	1162
ENSDARG00000008573	ENSDARG00000008573.11	fam20b	4	8	0.5	9279	617	8413	23985	2331	10251	2199	6095
ENSDARG00000008575	ENSDARG00000008575.11	lyst	44	47	0.93617	8340	6471	1842	1709	3439	2417	2447	262	4535	4180	5657	3273	77	3751	1258	1591	4248	2393	232	299	1935	2391	4016	2504	1438	3487	343	89	1728	1379	91	87	1304	2021	2123	5701	3175	2857	2435	3666	3670	2668	2827	12606	1920	129	2573
ENSDARG00000008592	ENSDARG00000008592.7	mtmr8	1	13	0.0769231	4873	2486	1186	372	2473	2418	1396	87	3014	178	98	240	3318
ENSDARG00000008593	ENSDARG00000008593.12	nbas	49	52	0.942308	315	4302	1401	602	408	7040	737	4327	821	7109	172	2509	2953	8373	2329	2174	89	8591	9135	320	8631	93	11959	2779	7447	4905	11282	107	7033	12464	9587	5908	4612	2215	1006	3997	2145	2699	8650	2600	15073	2304	15357	14232	9148	3258	8310	1178	53587	8341	117	24583
ENSDARG00000008623	ENSDARG00000008623.8	cops3	2	17	0.117647	565	3744	79	77	2066	290	111	157	376	22	166	90	105	222	257	893	2274
ENSDARG00000008637	ENSDARG00000008637.10	mttp	16	17	0.941176	1818	1664	93	78	564	93	81	163	560	1505	70	109	2583	85	2139	3313	902
ENSDARG00000008639	ENSDARG00000008639.10	kifap3a	10	19	0.526316	1343	1284	72	133	2588	368	181	1620	2950	7191	2566	70	108	1171	86	105	2823	1091	3603
ENSDARG00000008660	ENSDARG00000008660.9	coro1b	2	10	0.2	4721	5346	2040	2120	5116	3853	3923	784	2423	3279
ENSDARG00000008662	ENSDARG00000008662.8	fign	1	1	1	149000
ENSDARG00000008674	ENSDARG00000008674.9	chrnb5a	4	4	1	3746	580	6723	7724
ENSDARG00000008678	ENSDARG00000008678.11	snx3	1	3	0.333333	20596	2824	2147
ENSDARG00000008697	ENSDARG00000008697.10	epas1a	1	15	0.0666667	8943	8696	107	3627	103	7150	5863	70	2954	2751	2290	2173	88	81	2567
ENSDARG00000008703	ENSDARG00000008703.9	apeh	2	23	0.0869565	1075	2561	1810	1925	561	745	116	1577	1004	694	689	1952	1307	93	2172	967	121	1087	1282	2	549	77	1011
ENSDARG00000008706	ENSDARG00000008706.8	paip2b	2	3	0.666667	1098	3300	313
ENSDARG00000008720	ENSDARG00000008720.9	lmo3	2	3	0.666667	3305	36816	20073
ENSDARG00000008723	ENSDARG00000008723.9	prkcba	2	16	0.125	485	23393	3467	6023	5753	73	1975	934	3066	82	785	1714	1895	566	71	7431
ENSDARG00000008727	ENSDARG00000008727.10	ranbp3a	1	17	0.0588235	4956	1656	88	1056	108	1010	2100	86	652	2028	98	121	348	77	3713	622	644
ENSDARG00000008732	ENSDARG00000008732.8	zgc:66479	1	3	0.333333	2033	1708	92
ENSDARG00000008735	ENSDARG00000008735.11	atp6ap2	4	8	0.5	829	100	630	4584	246	2670	2189	395
ENSDARG00000008740	ENSDARG00000008740.8	esf1	11	13	0.846154	1628	595	1430	79	2308	1342	147	402	2587	419	2650	520	360
ENSDARG00000008748	ENSDARG00000008748.8	ube2na	1	3	0.333333	5650	3127	4482
ENSDARG00000008757	ENSDARG00000008757.9	entpd6	5	13	0.384615	2224	2064	80	1179	4463	127	556	4382	482	1739	93	1852	357
ENSDARG00000008765	ENSDARG00000008765.5	tmed5	3	3	1	3233	96	11801
ENSDARG00000008767	ENSDARG00000008767.12	tle2b	3	19	0.157895	16970	1813	18092	17103	2838	3586	2061	4296	3644	3537	1024	81	1743	505	88	84	844	170	1542
ENSDARG00000008772	ENSDARG00000008772.9	cacng1a	2	3	0.666667	6377	7325	5011
ENSDARG00000008784	ENSDARG00000008784.10	prpf4ba	6	14	0.428571	357	768	1796	80	431	2352	323	147	1858	79	80	360	93	1830
ENSDARG00000008785	ENSDARG00000008785.7	dldh	7	13	0.538462	1493	125	79	113	2546	82	3248	137	91	982	3181	77	1342
ENSDARG00000008788	ENSDARG00000008788.9	camk1gb	2	12	0.166667	6358	15431	165	76	2893	1994	1112	99	2579	1314	1874	307
ENSDARG00000008790	ENSDARG00000008790.12	actr3b	9	11	0.818182	1813	3412	4461	364	1957	129	2370	91	7234	3821	79
ENSDARG00000008796	ENSDARG00000008796.11	her5	1	2	0.5	178	155
ENSDARG00000008803	ENSDARG00000008803.9	marcksb	1	1	1	782
ENSDARG00000008805	ENSDARG00000008805.11	orc3	5	19	0.263158	87	96	2081	183	4734	172	1688	77	233	71	1593	616	447	1901	3934	78	4291	96	1440
ENSDARG00000008807	ENSDARG00000008807.11	bokb	2	3	0.666667	1650	4912	2150
ENSDARG00000008808	ENSDARG00000008808.11	eml2	1	21	0.047619	4691	505	2958	4132	393	393	1861	1102	166	2662	252	210	300	880	337	148	644	100	88	929	859
ENSDARG00000008811	ENSDARG00000008811.10	cmtm3	1	4	0.25	8122	104	2798	329
ENSDARG00000008816	ENSDARG00000008816.10	glud1a	5	12	0.416667	3018	97	850	1744	3956	1403	161	84	1393	1360	84	3309
ENSDARG00000008818	ENSDARG00000008818.11	hsf1	9	13	0.692308	3619	1234	2501	4789	1391	758	91	427	5218	1818	77	145	103
ENSDARG00000008829	ENSDARG00000008829.8	chga	7	7	1	1115	4403	2634	788	4012	5277	5822
ENSDARG00000008832	ENSDARG00000008832.11	neu1	4	5	0.8	785	550	3685	3855	3042
ENSDARG00000008835	ENSDARG00000008835.10	si:dkey-46g23.5	3	33	0.0909091	299	269	3084	120	84	70	78	1867	68	84	78	64	67	184	85	158	1129	80	67	72	78	290	169	64	74	109	140	488	72	435	78	237	82
ENSDARG00000008840	ENSDARG00000008840.10	hmbsa	12	13	0.923077	87	2058	312	140	1715	694	203	202	2303	332	114	2785	1243
ENSDARG00000008849	ENSDARG00000008849.12	ptprq	1	42	0.0238095	7552	5027	2196	2009	1384	182	5256	2769	2568	72	1623	87	5340	360	88	649	2828	5786	3801	131	97	2198	3074	4134	79	1447	253	86	1869	96	2904	85	3057	2562	218	2757	102	2421	1159	175	1689	87
ENSDARG00000008852	ENSDARG00000008852.10	elp4	9	9	1	2215	11776	3646	7621	12115	11952	13238	10383	42773
ENSDARG00000008858	ENSDARG00000008858.10	cyp7b1	1	5	0.2	5467	1853	2767	2628	1995
ENSDARG00000008859	ENSDARG00000008859.8	mylipa	2	6	0.333333	3006	21103	4008	1031	4607	1565
ENSDARG00000008861	ENSDARG00000008861.7	tfap2e	3	6	0.5	3697	4086	10211	1834	1852	2521
ENSDARG00000008866	ENSDARG00000008866.10	cabp4	1	7	0.142857	11478	82	4911	3895	2204	163	4641
ENSDARG00000008867	ENSDARG00000008867.10	rap1b	1	7	0.142857	46559	14023	2931	5117	4433	10461	109
ENSDARG00000008880	ENSDARG00000008880.11	usp28	16	23	0.695652	1112	2185	151	1625	3979	150	211	2166	86	1903	80	108	3240	90	2249	27997	1891	1399	1210	2051	82	881	882
ENSDARG00000008884	ENSDARG00000008884.11	hprt1	1	9	0.111111	4240	78	198	1411	89	163	1777	89	83
ENSDARG00000008886	ENSDARG00000008886.11	msx1b	1	1	1	990
ENSDARG00000008890	ENSDARG00000008890.8	ctns	8	9	0.888889	938	88	1050	2508	80	2461	396	2683	311
ENSDARG00000008904	ENSDARG00000008904.13	smarca2	2	33	0.0606061	1884	37429	4507	4651	4185	1879	4772	4312	617	1525	145	2751	228	8669	521	617	125	3565	111	2411	78	3218	165	157	4558	5106	171	20346	6982	313	2496	2319	8339
ENSDARG00000008906	ENSDARG00000008906.10	si:ch211-241e1.5	3	3	1	761	1179	2600
ENSDARG00000008912	ENSDARG00000008912.13	slc8a2a	5	10	0.5	2568	920	3353	1172	3520	2926	2105	2536	121	81
ENSDARG00000008920	ENSDARG00000008920.9	mrpl53	1	2	0.5	6054	73
ENSDARG00000008931	ENSDARG00000008931.10	renbp	4	10	0.4	1782	293	138	2245	1070	1649	157	2068	69	1567
ENSDARG00000008936	ENSDARG00000008936.6	sec11a	3	5	0.6	414	2915	3387	1856	77
ENSDARG00000008946	ENSDARG00000008946.7	ccdc127b	2	2	1	414	1982
ENSDARG00000008947	ENSDARG00000008947.10	rtf1	17	17	1	3108	3488	112	293	85	149	708	127	82	182	92	81	1107	86	87	75	3725
ENSDARG00000008948	ENSDARG00000008948.6	pla2g3	1	6	0.166667	2580	751	2438	1441	2086	1131
ENSDARG00000008953	ENSDARG00000008953.9	pofut1	4	6	0.666667	153	2481	1934	4875	2814	3287
ENSDARG00000008966	ENSDARG00000008966.13	tbl1xr1b	3	15	0.2	5554	5015	5571	2765	557	1737	106	94	1361	154	132	115	1424	2108	3340
ENSDARG00000008969	ENSDARG00000008969.12	fgb	6	7	0.857143	102	1059	1033	380	1019	1402	904
ENSDARG00000008976	ENSDARG00000008976.12	mdn1	2	100	0.02	1986	2378	118	85	102	95	2166	1548	77	2255	70	394	1761	71	92	2034	98	756	428	382	1895	118	725	977	158	81	1429	398	1897	118	573	124	91	675	101	157	128	100	347	76	389	1674	517	724	99	882	93	667	114	284	349	137	77	87	316	85	811	357	121	485	651	1232	743	120	306	959	93	362	104	291	100	176	107	588	309	88	115	1118	689	334	87	91	1211	571	301	102	356	100	790	149	187	331	649	95	479	882	149	80	140	692
ENSDARG00000008979	ENSDARG00000008979.10	golga1	7	22	0.318182	4129	4978	3653	2895	1186	2037	5124	2687	2486	2465	744	874	1686	85	3234	82	2976	104	400	92	2944	2071
ENSDARG00000008982	ENSDARG00000008982.7	casq2	7	10	0.7	2151	410	94	1082	122	86	2865	76	111	94
ENSDARG00000008983	ENSDARG00000008983.13	sh3glb2a	3	10	0.3	313	1871	9738	3480	3393	1212	2147	341	5756	2202
ENSDARG00000008986	ENSDARG00000008986.10	e2f7	5	12	0.416667	674	81	1002	1194	2674	1425	81	97	1605	421	1420	287
ENSDARG00000009001	ENSDARG00000009001.9	pdia6	5	12	0.416667	499	916	136	116	3197	193	195	2116	1539	358	140	2165
ENSDARG00000009014	ENSDARG00000009014.12	col11a1b	4	66	0.0606061	9148	3889	1973	28750	6951	645	3191	3931	1538	118	5230	2757	211	2372	6322	493	1432	690	970	3884	86	1490	2058	3405	1713	3098	103	1510	134	1576	5093	1605	1481	86	117	1798	2200	96	163	2870	7775	575	3433	2956	5066	4155	2261	388	98	1749	198	455	87	7306	1878	218	82	4321	155	1062	89	125	300	105	2277	3220
ENSDARG00000009018	ENSDARG00000009018.12	rhbg	8	9	0.888889	1273	1355	903	70	1334	85	544	1681	191
ENSDARG00000009020	ENSDARG00000009020.9	cnr1	1	1	1	4690
ENSDARG00000009021	ENSDARG00000009021.8	chrna1	8	8	1	1086	872	3318	1470	1378	1421	721	4134
ENSDARG00000009023	ENSDARG00000009023.10	ankrd28b	1	27	0.037037	58655	1837	120	4034	2486	100	2461	3307	90	2764	122	753	92	621	91	1844	108	1057	77	1995	5024	91	2127	91	690	84	1544
ENSDARG00000009026	ENSDARG00000009026.10	ank2a	2	51	0.0392157	3841	6215	2291	173	2467	1558	2880	2556	274	2740	79	2305	2052	90	3017	344	221	1090	121	844	81	97	82	3002	253	3351	307	1028	4405	407	1959	1426	103	2199	1055	113	2099	98	1541	742	83	102	105	107	344	1771	488	1360	520	2515	3228
ENSDARG00000009031	ENSDARG00000009031.11	tnikb	10	11	0.909091	1965	300	2625	182	1934	84	516	1338	3674	7659	2656
ENSDARG00000009040	ENSDARG00000009040.11	si:ch73-141c7.1	4	4	1	846	87	1758	2946
ENSDARG00000009046	ENSDARG00000009046.10	nphp1	10	19	0.526316	79	101	1542	92	81	1597	137	95	152	7702	761	235	763	85	82	853	213	1903	92
ENSDARG00000009074	ENSDARG00000009074.9	cbr4	4	5	0.8	708	73	380	3877	84
ENSDARG00000009087	ENSDARG00000009087.11	cd74a	1	6	0.166667	5055	1295	84	2146	222	3814
ENSDARG00000009094	ENSDARG00000009094.8	gata2b	5	5	1	341	1012	807	2235	3436
ENSDARG00000009106	ENSDARG00000009106.11	serinc1	1	9	0.111111	3748	101	2609	330	1421	138	97	2547	1559
ENSDARG00000009113	ENSDARG00000009113.7	pigc	1	1	1	3014
ENSDARG00000009123	ENSDARG00000009123.11	sele	9	16	0.5625	376	80	140	91	79	116	492	102	869	92	113	123	90	153	111	112
ENSDARG00000009131	ENSDARG00000009131.13	slc10a4	2	2	1	926	5024
ENSDARG00000009133	ENSDARG00000009133.8	myo1eb	20	26	0.769231	2304	2132	2351	101	2859	1128	367	2023	89	1612	84	1615	90	2658	340	1597	1658	922	175	3181	1396	100	3056	97	1029	86
ENSDARG00000009134	ENSDARG00000009134.9	hlx1	3	3	1	546	216	1536
ENSDARG00000009136	ENSDARG00000009136.11	tp53bp2a	1	17	0.0588235	1879	616	1646	238	459	170	1323	499	895	677	356	893	1049	110	1595	228	271
ENSDARG00000009142	ENSDARG00000009142.12	ppp1r13bb	2	17	0.117647	527	29821	4308	2662	18760	5546	1624	618	232	6202	83	1600	2245	1571	83	1671	511
ENSDARG00000009153	ENSDARG00000009153.9	pla2g1b	2	3	0.666667	2589	4716	124
ENSDARG00000009160	ENSDARG00000009160.9	kmo	3	14	0.214286	2125	152	8533	1929	3130	2252	92	752	3318	1125	384	4080	120	3718
ENSDARG00000009161	ENSDARG00000009161.12	ftr55	1	5	0.2	5835	109	83	128	4009
ENSDARG00000009169	ENSDARG00000009169.9	mob1ba	1	5	0.2	5473	713	228	229	2062
ENSDARG00000009170	ENSDARG00000009170.10	ctr9	18	22	0.818182	3246	76	2812	1287	1994	1423	475	94	93	2021	96	1491	86	224	2391	2662	80	4042	1834	3625	86	3973
ENSDARG00000009178	ENSDARG00000009178.7	zfand1	5	7	0.714286	221	117	127	111	2314	84	97
ENSDARG00000009194	ENSDARG00000009194.14	col16a1	6	68	0.0882353	2021	12606	2560	2734	6734	16470	11363	2803	377	1531	144	100	3200	119	4751	82	278	2951	760	2697	117	1074	2200	100	2201	75	3261	82	219	497	537	107	1386	89	740	2895	2064	116	1332	2171	1512	3557	198	2231	2225	1929	5364	80	118	1302	1757	263	662	2882	115	1694	221	2936	483	395	84	107	1204	3568	1112	122	92	78
ENSDARG00000009196	ENSDARG00000009196.9	anxa3a	9	13	0.692308	279	930	105	336	82	373	85	90	4245	83	78	83	169
ENSDARG00000009208	ENSDARG00000009208.7	prkcda	1	17	0.0588235	8533	436	73	3254	86	165	82	468	110	77	89	2737	130	435	693	477	85
ENSDARG00000009209	ENSDARG00000009209.12	slc9a6a	15	15	1	3367	1717	130	91	3000	3134	99	97	801	375	1955	922	90	346	4633
ENSDARG00000009212	ENSDARG00000009212.8	ppiaa	2	4	0.5	864	2609	76	83
ENSDARG00000009214	ENSDARG00000009214.10	mfsd13a	1	8	0.125	5121	2182	82	3058	91	1131	2349	2404
ENSDARG00000009215	ENSDARG00000009215.7	zgc:112437	NA	0	NA
ENSDARG00000009217	ENSDARG00000009217.12	tom1l2	14	14	1	545	582	78	3433	159	4378	296	1305	3143	105	3500	542	501	6137
ENSDARG00000009218	ENSDARG00000009218.7	mars2	2	2	1	1789	1910
ENSDARG00000009242	ENSDARG00000009242.9	fev	2	2	1	446	667
ENSDARG00000009250	ENSDARG00000009250.10	etfb	4	6	0.666667	2998	2695	482	4051	2580	262
ENSDARG00000009252	ENSDARG00000009252.9	napepld	2	5	0.4	148	1470	836	71	1310
ENSDARG00000009253	ENSDARG00000009253.9	rtraf	6	7	0.857143	271	767	2264	1928	90	2979	1007
ENSDARG00000009262	ENSDARG00000009262.10	FAR2	1	11	0.0909091	22172	14701	1672	963	1174	465	230	550	1219	333	2025
ENSDARG00000009266	ENSDARG00000009266.7	uevld	2	11	0.181818	149	7210	137	1769	602	97	2496	628	3750	106	2575
ENSDARG00000009267	ENSDARG00000009267.8	zgc:136439	2	7	0.285714	128	1577	73	83	91	75	84
ENSDARG00000009273	ENSDARG00000009273.8	ppm1da	5	5	1	1146	541	439	87	1522
ENSDARG00000009280	ENSDARG00000009280.11	smyd1a	1	9	0.111111	4171	2338	1064	913	1133	328	414	762	1644
ENSDARG00000009281	ENSDARG00000009281.12	dnm1b	15	21	0.714286	11213	252	372	3954	3505	122	5434	143	663	2627	826	1713	2882	3384	12961	348	469	2132	4100	1779	7403
ENSDARG00000009285	ENSDARG00000009285.9	rpl15	2	2	1	2995	3131
ENSDARG00000009299	ENSDARG00000009299.11	dusp8a	3	6	0.5	21760	14564	32749	73	143	269
ENSDARG00000009311	ENSDARG00000009311.8	pvalb6	1	4	0.25	69037	2332	142	1275
ENSDARG00000009313	ENSDARG00000009313.7	napsa	1	8	0.125	2862	81	68	1534	861	1393	2614	163
ENSDARG00000009315	ENSDARG00000009315.9	clgn	14	14	1	529	910	830	1365	98	160	1977	417	3510	2662	97	2813	88	17224
ENSDARG00000009336	ENSDARG00000009336.8	aif1l	2	5	0.4	200	8911	3417	6531	4831
ENSDARG00000009341	ENSDARG00000009341.13	nrap	3	42	0.0714286	494	123	2946	74	95	1581	86	81	365	105	1642	2673	132	587	111	75	111	79	724	302	147	85	389	126	97	2315	109	111	91	85	103	1963	89	196	128	111	1269	94	144	2533	140	2457
ENSDARG00000009342	ENSDARG00000009342.10	txndc5	6	9	0.666667	1965	147	98	2561	88	3582	816	1693	2035
ENSDARG00000009346	ENSDARG00000009346.10	caprin1a	2	18	0.111111	2369	3627	100	786	72	1776	88	2293	94	79	1803	248	86	2126	84	100	1846	2768
ENSDARG00000009350	ENSDARG00000009350.10	atg3	1	11	0.0909091	4449	89	2147	66	1008	394	102	82	944	339	1931
ENSDARG00000009351	ENSDARG00000009351.4	fgf6a	2	2	1	534	4398
ENSDARG00000009372	ENSDARG00000009372.10	diras1b	NA	0	NA
ENSDARG00000009386	ENSDARG00000009386.10	mpp4l	6	11	0.545455	1919	119	503	861	172	4755	1894	91	424	1104	1216
ENSDARG00000009387	ENSDARG00000009387.10	robo4	1	18	0.0555556	5249	5036	519	289	1174	3555	1529	468	1754	325	88	956	327	205	1855	4647	1027	3213
ENSDARG00000009390	ENSDARG00000009390.10	npl	8	10	0.8	80	89	1433	203	1306	117	279	3253	127	1329
ENSDARG00000009401	ENSDARG00000009401.10	vcanb	6	14	0.428571	1130	4855	9146	1600	1747	16865	4651	107	91	15515	4337	4912	1686	2055
ENSDARG00000009402	ENSDARG00000009402.10	si:ch211-210b2.2	2	6	0.333333	86	763	119	85	108	121
ENSDARG00000009418	ENSDARG00000009418.11	mef2cb	2	9	0.222222	17274	30644	3124	2510	16816	1481	1456	1483	430
ENSDARG00000009430	ENSDARG00000009430.9	tmem30c	2	6	0.333333	631	3840	174	2173	69	1569
ENSDARG00000009436	ENSDARG00000009436.6	ubxn7	1	10	0.1	12929	86	3212	942	3144	123	2598	80	677	544
ENSDARG00000009438	ENSDARG00000009438.8	myog	1	2	0.5	1016	608
ENSDARG00000009443	ENSDARG00000009443.5	zgc:92137	6	9	0.666667	115	724	113	71	140	1292	91	69	92
ENSDARG00000009447	ENSDARG00000009447.8	atp5mc3b	3	3	1	659	1581	1871
ENSDARG00000009459	ENSDARG00000009459.8	slc35e4	1	1	1	6630
ENSDARG00000009466	ENSDARG00000009466.9	rgs9bp	1	2	0.5	6343	187
ENSDARG00000009470	ENSDARG00000009470.9	hnf1a	1	9	0.111111	2828	2714	1429	545	500	89	1144	360	2092
ENSDARG00000009471	ENSDARG00000009471.11	nid2b	4	18	0.222222	548	1863	1803	5457	74	5211	1706	155	1761	293	2376	1029	87	1774	116	2641	453	101
ENSDARG00000009472	ENSDARG00000009472.11	med19b	5	5	1	1935	118	1963	86	3842
ENSDARG00000009473	ENSDARG00000009473.10	ppardb	5	6	0.833333	1191	1302	1889	180	2978	2447
ENSDARG00000009477	ENSDARG00000009477.10	prkar2ab	9	9	1	5204	117	152	2871	82	139	184	98	9712
ENSDARG00000009480	ENSDARG00000009480.11	pdcl	2	4	0.5	4520	6324	716	1338
ENSDARG00000009482	ENSDARG00000009482.10	slc38a8a	6	9	0.666667	1854	82	3792	3401	440	4292	123	1756	756
ENSDARG00000009484	ENSDARG00000009484.9	arf1	1	4	0.25	3611	2076	162	3349
ENSDARG00000009488	ENSDARG00000009488.7	gipc2	1	5	0.2	19346	2337	4254	625	1774
ENSDARG00000009493	ENSDARG00000009493.10	MAP3K13	1	15	0.0666667	43392	35446	5324	5376	261	2241	1814	2837	186	3955	2819	2966	121	5222	3975
ENSDARG00000009494	ENSDARG00000009494.9	xrcc1	13	17	0.764706	938	446	219	1246	473	2704	1083	1873	2822	3059	5679	198	7474	682	79	2681	2237
ENSDARG00000009499	ENSDARG00000009499.13	syne1a	9	143	0.0629371	4685	16391	534	4527	87	129	5634	5537	61285	1275	139	145	1883	3725	81	963	127	568	164	772	88	898	123	537	94	3691	177	2813	101	1530	110	77	1364	221	206	1359	97	1652	2464	75	2041	83	3066	165	1313	237	5332	169	3684	1899	99	6633	1750	2559	2705	1347	3882	1311	314	143	497	949	574	81	1383	4459	1895	496	624	1755	132	1709	521	881	500	176	95	3331	1860	126	689	873	93	87	3152	467	322	2448	2308	1779	970	265	1510	1515	734	198	621	385	110	614	93	80	78	1169	89	230	84	148	1001	85	241	102	707	91	77	153	883	76	84	1018	87	525	2586	2421	601	1518	3245	896	804	205	462	683	1990	121	2083	84	83	1711	1163	367	421	522	1637
ENSDARG00000009505	ENSDARG00000009505.8	prelid3b	2	5	0.4	2944	3694	1244	89	276
ENSDARG00000009511	ENSDARG00000009511.9	tnfa	3	3	1	112	104	3324
ENSDARG00000009524	ENSDARG00000009524.9	rnf150b	1	6	0.166667	6752	518	1359	237	1519	2374
ENSDARG00000009525	ENSDARG00000009525.7	tial1	4	11	0.363636	1038	295	701	3304	1272	307	1222	83	1359	92	613
ENSDARG00000009534	ENSDARG00000009534.11	wls	2	11	0.181818	10568	14013	126	316	6030	2441	104	340	1015	97	6967
ENSDARG00000009544	ENSDARG00000009544.7	cldnb	NA	0	NA
ENSDARG00000009549	ENSDARG00000009549.12	ubr4	1	104	0.00961538	5353	146	97	4170	99	1683	87	88	1927	85	1261	87	2817	2134	2277	87	88	2164	89	391	1664	85	94	3916	310	94	82	80	747	1015	88	529	86	2343	93	1912	2087	1002	88	94	1867	142	91	1561	82	378	1210	336	315	3230	1408	104	1883	78	94	2017	106	1944	761	124	87	2096	80	88	115	1581	119	82	221	89	92	89	90	1553	105	1847	84	99	2150	87	76	73	536	273	74	85	91	706	84	73	96	1636	91	302	540	103	89	86	381	423	1785	1842	89	2343
ENSDARG00000009550	ENSDARG00000009550.6	foxi3b	1	1	1	387
ENSDARG00000009553	ENSDARG00000009553.7	gng3	1	2	0.5	4689	3570
ENSDARG00000009557	ENSDARG00000009557.10	wrap73	9	12	0.75	2566	513	3774	4220	4042	2153	822	408	4436	1703	2440	2619
ENSDARG00000009567	ENSDARG00000009567.11	spegb	3	36	0.0833333	708	591	11043	1860	101	2223	3541	90	1343	140	710	3059	94	2337	81	2182	1871	2700	584	2131	92	1656	126	201	89	77	232	1352	5097	289	2153	1129	2054	2873	263	1399
ENSDARG00000009568	ENSDARG00000009568.9	ca10b	2	8	0.25	7306	23089	16563	3722	4191	867	655	3468
ENSDARG00000009585	ENSDARG00000009585.13	papola	7	22	0.318182	1413	1160	85	113	86	94	2767	368	81	2025	1591	1832	109	2202	100	2488	94	1936	812	154	83	2294
ENSDARG00000009594	ENSDARG00000009594.11	nr1d2b	1	7	0.142857	1289	416	689	250	76	118	208
ENSDARG00000009607	ENSDARG00000009607.8	ccnc	11	11	1	497	1139	177	611	1237	497	84	1560	584	92	1576
ENSDARG00000009610	ENSDARG00000009610.11	rgs12a	3	17	0.176471	1812	3270	31554	2668	190	1606	81	2615	102	2088	100	1750	9907	1505	350	1775	6752
ENSDARG00000009612	ENSDARG00000009612.11	chia.3	3	11	0.272727	78	97	200	130	92	119	100	101	112	90	82
ENSDARG00000009624	ENSDARG00000009624.9	CABZ01027646.1	2	2	1	1731	56744
ENSDARG00000009626	ENSDARG00000009626.10	nrbp2b	1	17	0.0588235	33105	301	2535	82	445	227	1813	722	73	945	483	4305	79	98	878	1901	152
ENSDARG00000009629	ENSDARG00000009629.9	unc119.1	4	4	1	1109	1986	380	2426
ENSDARG00000009637	ENSDARG00000009637.10	rcvrn3	2	3	0.666667	2136	7254	81
ENSDARG00000009640	ENSDARG00000009640.6	psmb1	4	5	0.8	1244	2353	1235	2396	517
ENSDARG00000009653	ENSDARG00000009653.10	lhfpl2a	1	1	1	1725
ENSDARG00000009657	ENSDARG00000009657.8	fgfr1op2	1	5	0.2	2202	1221	72	1779	1262
ENSDARG00000009673	ENSDARG00000009673.9	si:ch211-197g15.6	5	7	0.714286	463	1385	78	85	2433	70	68
ENSDARG00000009677	ENSDARG00000009677.13	dlg1	3	24	0.125	165	2360	66859	66384	452	16157	2731	2123	94	2209	5470	4548	1927	17321	8109	1548	4735	4079	1112	95	4411	160	85	3974
ENSDARG00000009681	ENSDARG00000009681.8	med27	2	7	0.285714	2487	29765	20502	29238	9759	4477	5925
ENSDARG00000009685	ENSDARG00000009685.12	ppa2	4	11	0.363636	303	147	78	2158	90	255	83	83	1730	86	72
ENSDARG00000009689	ENSDARG00000009689.12	daam1b	1	25	0.04	84606	11649	15092	3094	4345	1576	374	116	632	4343	175	1881	2121	1448	2568	3409	13766	1721	2743	3151	80	4961	86	8708	2696
ENSDARG00000009693	ENSDARG00000009693.12	llgl1	2	7	0.285714	3109	35810	123	426	10592	284	3024
ENSDARG00000009702	ENSDARG00000009702.10	ascl1b	7	9	0.777778	1122	3708	87	1313	92	1447	6687	121	86
ENSDARG00000009724	ENSDARG00000009724.9	rpn2	7	15	0.466667	14671	92	636	76	10304	132	15662	630	392	76	2192	91	15282	123	8840
ENSDARG00000009727	ENSDARG00000009727.12	twf2b	9	9	1	1304	2596	161	1768	496	98	2049	95	5197
ENSDARG00000009733	ENSDARG00000009733.11	kif21b	1	32	0.03125	46791	89	2674	1033	3148	1033	2732	1095	1672	459	2002	1432	482	737	1917	399	1272	1638	549	407	1020	1352	745	1166	7467	15339	1696	1654	1044	1969	2836	5599
ENSDARG00000009735	ENSDARG00000009735.10	gigyf2	1	28	0.0357143	8780	1621	130	1861	252	248	223	1295	312	97	1914	127	2632	1845	102	1366	170	4787	83	1398	2346	1867	1868	5066	115	1856	2224	3285
ENSDARG00000009738	ENSDARG00000009738.11	cacnb4a	2	13	0.153846	1584	35434	122	3307	2596	366	156	2295	90	3229	436	550	3417
ENSDARG00000009740	ENSDARG00000009740.8	ppp1r7	9	9	1	726	86	1090	118	999	2870	80	511	2988
ENSDARG00000009743	ENSDARG00000009743.9	efhc1	6	9	0.666667	1498	881	480	1677	517	3546	565	2849	1778
ENSDARG00000009745	ENSDARG00000009745.11	fbxw2	2	6	0.333333	4876	7249	127	122	1147	202
ENSDARG00000009748	ENSDARG00000009748.7	dffb	5	6	0.833333	89	745	1193	116	1932	514
ENSDARG00000009753	ENSDARG00000009753.8	sf3b6	2	3	0.666667	869	2348	764
ENSDARG00000009754	ENSDARG00000009754.11	zc3h11a	16	16	1	1296	142	940	92	99	198	91	85	84	238	91	86	79	949	100	2074
ENSDARG00000009764	ENSDARG00000009764.10	srek1	2	11	0.181818	4645	20895	1916	645	645	89	2816	88	2694	80	4433
ENSDARG00000009771	ENSDARG00000009771.9	ppme1	3	13	0.230769	3388	104	3780	161	81	147	2385	108	261	76	90	95	2151
ENSDARG00000009779	ENSDARG00000009779.8	mcl1a	1	2	0.5	1910	1184
ENSDARG00000009782	ENSDARG00000009782.9	myh11a	4	40	0.1	11602	2194	5651	12397	8166	88	108	703	2928	90	85	657	172	601	170	100	1228	89	86	1199	66	2936	89	106	1093	721	82	1552	1320	86	839	79	74	1670	2211	295	1609	2524	2047	6195
ENSDARG00000009783	ENSDARG00000009783.7	slc49a4	2	8	0.25	4061	15607	2853	12028	14044	15144	4529	14827
ENSDARG00000009796	ENSDARG00000009796.11	klc1a	6	14	0.428571	98	3922	97	5856	589	19619	2883	1951	1400	5043	136	1539	14111	7129
ENSDARG00000009806	ENSDARG00000009806.9	smfn	5	6	0.833333	2944	1459	2880	83	3027	174
ENSDARG00000009822	ENSDARG00000009822.11	her4.4	1	1	1	95
ENSDARG00000009823	ENSDARG00000009823.8	pou3f1	NA	0	NA
ENSDARG00000009825	ENSDARG00000009825.7	mmp23bb	1	7	0.142857	5735	2535	76	3022	205	289	977
ENSDARG00000009830	ENSDARG00000009830.11	hdlbpa	20	27	0.740741	1158	1961	78	84	1338	105	176	181	455	122	87	309	1287	357	78	1888	204	89	98	3208	82	138	125	104	386	638	1067
ENSDARG00000009837	ENSDARG00000009837.6	agk	13	14	0.928571	281	244	99	81	78	87	85	93	398	84	1355	99	2527	101
ENSDARG00000009839	ENSDARG00000009839.11	fam117bb	2	7	0.285714	22854	33727	6087	23194	1013	3421	126
ENSDARG00000009844	ENSDARG00000009844.8	dusp23a	1	1	1	3826
ENSDARG00000009851	ENSDARG00000009851.10	wdr41	12	12	1	2962	2964	1934	73	100	291	1539	336	178	2065	3489	6298
ENSDARG00000009862	ENSDARG00000009862.5	dcps	5	5	1	986	1505	73	1774	3532
ENSDARG00000009864	ENSDARG00000009864.7	ddx55	12	13	0.923077	86	83	1056	84	89	1590	2156	1880	110	1691	2266	3350	1767
ENSDARG00000009868	ENSDARG00000009868.9	dcaf11	11	14	0.785714	1993	131	1001	675	144	1421	97	2977	596	465	3348	86	104	3254
ENSDARG00000009870	ENSDARG00000009870.11	mapk8b	1	11	0.0909091	4149	1833	784	145	463	2206	2174	1605	385	218	948
ENSDARG00000009871	ENSDARG00000009871.10	snrpc	4	5	0.8	499	87	145	1829	106
ENSDARG00000009874	ENSDARG00000009874.10	cyp2k6	8	8	1	1803	94	2344	2192	79	155	80	3192
ENSDARG00000009881	ENSDARG00000009881.7	ier5	NA	0	NA
ENSDARG00000009885	ENSDARG00000009885.10	sult3st1	1	6	0.166667	6833	997	1770	1418	2254	78
ENSDARG00000009886	ENSDARG00000009886.8	rnf114	1	5	0.2	2003	1600	378	1692	1100
ENSDARG00000009899	ENSDARG00000009899.11	znf385a	1	7	0.142857	62960	17614	12383	10167	3285	145	527
ENSDARG00000009901	ENSDARG00000009901.10	slc38a5a	3	15	0.2	548	462	2324	103	115	397	637	115	103	88	23	54	1072	77	81
ENSDARG00000009922	ENSDARG00000009922.10	dmbx1a	1	4	0.25	3709	104	118	511
ENSDARG00000009930	ENSDARG00000009930.11	cadm2a	2	9	0.222222	20264	73631	9085	25277	2702	844	9827	15386	3705
ENSDARG00000009939	ENSDARG00000009939.9	micu2	1	11	0.0909091	2814	494	125	125	2115	535	130	1079	393	77	269
ENSDARG00000009941	ENSDARG00000009941.13	erc1a	2	17	0.117647	3117	12892	2955	4568	3650	75	2029	2391	1837	3529	284	4563	114	7423	10031	271	12722
ENSDARG00000009942	ENSDARG00000009942.9	cdc6	9	11	0.818182	901	84	101	1163	86	118	612	87	1964	387	1585
ENSDARG00000009949	ENSDARG00000009949.9	fndc4b	1	5	0.2	68734	131	726	506	8665
ENSDARG00000009950	ENSDARG00000009950.7	edf1	4	4	1	305	258	77	6924
ENSDARG00000009953	ENSDARG00000009953.11	med14	28	28	1	507	328	89	103	157	699	206	75	479	527	97	1960	1458	94	954	88	543	513	389	2458	313	1907	684	82	530	1770	212	3776
ENSDARG00000009958	ENSDARG00000009958.9	cbl	2	15	0.133333	11073	23902	133	9230	782	121	654	89	264	149	84	2663	79	89	3983
ENSDARG00000009961	ENSDARG00000009961.9	rundc3b	8	10	0.8	8469	2673	3277	2969	308	2772	3010	9026	1663	4201
ENSDARG00000009978	ENSDARG00000009978.8	icn	1	2	0.5	710	246
ENSDARG00000009982	ENSDARG00000009982.5	fam199x	2	6	0.333333	5998	8456	112	3912	4186	3424
ENSDARG00000010002	ENSDARG00000010002.12	gna11a	1	6	0.166667	27566	361	2585	10840	2547	112
ENSDARG00000010008	ENSDARG00000010008.8	vim	3	8	0.375	1537	2339	3451	798	2055	1383	2150	953
ENSDARG00000010010	ENSDARG00000010010.11	trim13	1	1	1	4020
ENSDARG00000010018	ENSDARG00000010018.11	qki2	1	6	0.166667	27304	13785	6834	6477	3104	1885
ENSDARG00000010021	ENSDARG00000010021.6	grpel1	2	3	0.666667	2449	3186	84
ENSDARG00000010023	ENSDARG00000010023.8	CU856539.1	1	13	0.0769231	4753	1354	3835	1179	220	3881	881	1945	116	1922	44	1707	4644
ENSDARG00000010029	ENSDARG00000010029.10	spon1a	6	15	0.4	1833	39120	24145	5318	15426	170287	30285	2327	414	2471	9329	5230	463	3015	2761
ENSDARG00000010031	ENSDARG00000010031.9	ssh1b	1	11	0.0909091	2632	87	1771	129	158	93	457	103	130	334	183
ENSDARG00000010032	ENSDARG00000010032.9	cmtm7	3	4	0.75	1502	110	5343	120
ENSDARG00000010035	ENSDARG00000010035.10	engase	13	13	1	92	2177	87	1244	94	1709	1156	124	988	2144	79	1290	2952
ENSDARG00000010042	ENSDARG00000010042.10	dnm1a	15	22	0.681818	20996	6580	161	4464	1779	4760	196	3390	6101	16795	88	1839	6177	5144	43467	1939	119	1855	714	203	9801	2038
ENSDARG00000010047	ENSDARG00000010047.9	neu3.2	1	2	0.5	745	380
ENSDARG00000010051	ENSDARG00000010051.11	ufd1l	4	11	0.363636	1148	84	87	5775	475	92	1436	516	95	87	4022
ENSDARG00000010052	ENSDARG00000010052.12	ndrg3b	3	15	0.2	18734	7635	43400	458	4449	182	3012	4719	386	73	1551	2037	2576	89	12906
ENSDARG00000010059	ENSDARG00000010059.10	itpkb	2	7	0.285714	2522	41238	300	4010	6237	1981	3971
ENSDARG00000010070	ENSDARG00000010070.11	adam9	2	22	0.0909091	13189	14139	4730	8972	995	6812	233	2922	2435	115	3522	542	3656	3542	110	685	3235	103	2585	2211	2881	5698
ENSDARG00000010075	ENSDARG00000010075.9	PTCHD3	1	1	1	1477
ENSDARG00000010078	ENSDARG00000010078.10	nup133	16	25	0.64	982	86	566	425	1171	527	854	536	548	672	621	1380	1086	1668	200	1762	517	1360	577	353	1319	78	997	92	761
ENSDARG00000010083	ENSDARG00000010083.12	rbfox3a	3	13	0.230769	152028	94052	175086	17613	10022	4253	4116	1645	11169	488	7071	10346	26289
ENSDARG00000010085	ENSDARG00000010085.12	p4ha2	3	13	0.230769	3635	110	5476	1608	1248	1947	1683	376	2609	3436	3073	1098	847
ENSDARG00000010096	ENSDARG00000010096.9	slc1a6	1	9	0.111111	6860	102	3407	87	2143	1598	2460	1533	2130
ENSDARG00000010097	ENSDARG00000010097.10	f9a	7	7	1	166	82	1580	90	1427	148	2007
ENSDARG00000010098	ENSDARG00000010098.9	pank1b	1	6	0.166667	2510	375	1670	85	1423	2404
ENSDARG00000010108	ENSDARG00000010108.8	bri3bp	1	2	0.5	3609	1450
ENSDARG00000010113	ENSDARG00000010113.9	ndufb8	3	4	0.75	709	74	5442	387
ENSDARG00000010130	ENSDARG00000010130.9	smpdl3b	2	7	0.285714	2083	2302	252	821	641	1835	978
ENSDARG00000010132	ENSDARG00000010132.9	dacha	1	11	0.0909091	131321	53063	42394	2336	3754	2427	28651	1586	2790	6238	16378
ENSDARG00000010137	ENSDARG00000010137.14	ldb1a	1	10	0.1	3039	164	1883	182	151	2133	413	88	1410	487
ENSDARG00000010144	ENSDARG00000010144.10	plppr3a	1	7	0.142857	12518	4551	265	2401	3623	1648	1504
ENSDARG00000010145	ENSDARG00000010145.8	tor4aa	1	1	1	6881
ENSDARG00000010146	ENSDARG00000010146.7	cpa2	10	10	1	86	65	912	1450	83	2034	85	1893	75	2152
ENSDARG00000010149	ENSDARG00000010149.9	atp5fa1	6	10	0.6	698	91	1244	997	289	3379	76	1445	1548	101
ENSDARG00000010154	ENSDARG00000010154.10	vstm4a	2	7	0.285714	2321	8068	605	937	91	2352	808
ENSDARG00000010155	ENSDARG00000010155.12	abi1a	1	9	0.111111	26217	14122	10218	1215	8930	5410	2961	2824	1740
ENSDARG00000010160	ENSDARG00000010160.9	rps15a	3	4	0.75	569	92	3545	998
ENSDARG00000010169	ENSDARG00000010169.7	myd88	4	4	1	785	80	414	1319
ENSDARG00000010181	ENSDARG00000010181.11	asap2a	1	27	0.037037	45306	27527	441	11091	2579	95	2479	86	1365	137	3571	2369	2441	1033	3392	308	1256	226	2965	78	2393	2995	1601	2817	96	471	3083
ENSDARG00000010183	ENSDARG00000010183.11	si:ch73-265h17.1	13	13	1	396	80	138	77	74	68	93	80	70	83	80	83	19461
ENSDARG00000010186	ENSDARG00000010186.10	myo3a	3	37	0.0810811	1803	1269	16159	117	12047	2277	5551	269	195	960	2089	1358	73	409	422	100	4981	1552	1108	5425	790	1779	4407	1991	4861	175	2129	2457	75	909	82	1572	1939	2823	94	7227	216
ENSDARG00000010192	ENSDARG00000010192.8	pax3a	4	7	0.571429	704	720	210	31251	4125	1052	11165
ENSDARG00000010194	ENSDARG00000010194.13	eif4bb	6	12	0.5	3234	1569	151	88	89	4439	122	80	361	658	2793	209
ENSDARG00000010207	ENSDARG00000010207.7	smad3b	1	8	0.125	20490	93	613	75	4656	1732	152	3358
ENSDARG00000010231	ENSDARG00000010231.8	ppm1na	2	5	0.4	3298	6086	2006	96	1232
ENSDARG00000010238	ENSDARG00000010238.10	rbm22	7	10	0.7	4091	98	2368	461	3202	662	4850	89	846	104
ENSDARG00000010244	ENSDARG00000010244.12	rpl22l1	3	3	1	768	1350	1962
ENSDARG00000010246	ENSDARG00000010246.10	prmt1	9	9	1	979	91	132	373	106	92	86	105	1912
ENSDARG00000010248	ENSDARG00000010248.8	wdr54	7	9	0.777778	436	116	2604	123	119	113	3167	1445	428
ENSDARG00000010250	ENSDARG00000010250.9	nqo1	2	6	0.333333	3538	7264	1891	898	113	3864
ENSDARG00000010252	ENSDARG00000010252.10	jak3	7	22	0.318182	1594	459	111	1599	1013	248	2495	710	614	564	1884	224	2262	484	2014	662	233	82	119	483	1924	295
ENSDARG00000010255	ENSDARG00000010255.11	bin2b	10	12	0.833333	108	491	2320	1396	72	1841	109	114	331	2587	535	1100
ENSDARG00000010266	ENSDARG00000010266.9	igf2bp3	2	14	0.142857	929	8685	8499	105	2338	3333	102	4369	97	6249	149	87	1771	2931
ENSDARG00000010267	ENSDARG00000010267.13	dpydb	16	22	0.727273	28301	10683	28362	213	2560	6269	5549	17657	387	12760	14003	2565	29622	7830	18599	32352	8407	22962	12593	24667	2763	2230
ENSDARG00000010270	ENSDARG00000010270.10	fezf1	2	3	0.666667	90	872	153
ENSDARG00000010276	ENSDARG00000010276.10	ptgs2b	3	9	0.333333	137	92	1179	324	102	123	590	118	377
ENSDARG00000010279	ENSDARG00000010279.11	scamp2	1	8	0.125	6188	1149	74	1806	1518	1203	2582	2586
ENSDARG00000010280	ENSDARG00000010280.10	clasp1a	1	39	0.025641	37268	1886	388	254	1170	9441	16988	2079	199	90	508	1074	115	738	744	4001	667	3826	1973	2315	2338	3165	4442	2140	306	771	111	87	2947	391	2648	811	587	4030	1136	547	1041	1102	3044
ENSDARG00000010281	ENSDARG00000010281.10	xpo4	1	22	0.0454545	9038	302	1155	1072	797	8580	8052	2146	1357	241	79	950	2857	1584	1863	83	1517	83	1632	106	609	2318
ENSDARG00000010294	ENSDARG00000010294.9	fmodb	1	1	1	5203
ENSDARG00000010296	ENSDARG00000010296.10	kcnh6b	2	5	0.4	3663	3820	2325	929	2285
ENSDARG00000010300	ENSDARG00000010300.10	traf3ip1	13	14	0.928571	3914	7831	3257	2215	3790	2519	252	2700	433	3268	89	2318	26793	451
ENSDARG00000010301	ENSDARG00000010301.9	b4galt6	1	8	0.125	8097	4209	5281	85	1713	4624	1791	2404
ENSDARG00000010312	ENSDARG00000010312.10	cp	9	19	0.473684	2342	1895	2049	2476	75	1550	632	1850	2613	152	94	554	1456	105	75	532	823	1443	1723
ENSDARG00000010316	ENSDARG00000010316.10	qars1	17	22	0.772727	183	2621	2593	318	1145	439	1422	83	675	76	1809	1032	80	1872	105	2521	4941	117	1902	93	3422	2809
ENSDARG00000010317	ENSDARG00000010317.6	gpr183a	1	1	1	1449
ENSDARG00000010318	ENSDARG00000010318.6	srpx	1	9	0.111111	9877	330	1691	1287	194	2491	551	2289	2314
ENSDARG00000010331	ENSDARG00000010331.10	radx	5	8	0.625	263	958	74	128	1979	718	84	85
ENSDARG00000010332	ENSDARG00000010332.8	zgc:56231	11	17	0.647059	129	81	368	81	604	70	77	123	72	75	1439	165	81	120	77	77	70
ENSDARG00000010347	ENSDARG00000010347.9	acer1	4	6	0.666667	2323	353	2397	2421	2029	2375
ENSDARG00000010350	ENSDARG00000010350.8	c1ql3a	1	1	1	1379
ENSDARG00000010376	ENSDARG00000010376.5	slc5a3a	NA	0	NA
ENSDARG00000010381	ENSDARG00000010381.10	rnf2	2	6	0.333333	811	3130	1743	285	130	2372
ENSDARG00000010384	ENSDARG00000010384.7	lpar5a	NA	0	NA
ENSDARG00000010385	ENSDARG00000010385.8	sept4a	1	11	0.0909091	9490	2790	89	1412	2185	2216	92	74	2269	3119	8706
ENSDARG00000010400	ENSDARG00000010400.11	lrrfip2	3	12	0.25	1010	15385	17863	1792	4406	1905	4145	827	77	866	549	1718
ENSDARG00000010407	ENSDARG00000010407.10	ppp4r4	2	24	0.0833333	937	20025	63	309	108	681	468	866	78	2873	127	2851	3741	89	94	129	927	110	1053	139	731	119	85	1536
ENSDARG00000010408	ENSDARG00000010408.11	igsf9b	1	17	0.0588235	5388	2296	1643	3826	162	1161	751	87	2155	2982	1858	89	4562	687	2069	475	523
ENSDARG00000010411	ENSDARG00000010411.12	epn1	1	13	0.0769231	7488	355	1835	92	2488	214	299	3093	533	386	109	5437	75
ENSDARG00000010415	ENSDARG00000010415.9	sirt4	2	3	0.666667	1508	2028	2014
ENSDARG00000010420	ENSDARG00000010420.10	ndrg1b	1	13	0.0769231	1106	177	505	900	202	84	85	116	84	103	176	83	90
ENSDARG00000010423	ENSDARG00000010423.9	npsn	6	7	0.857143	94	115	726	83	106	1184	96
ENSDARG00000010425	ENSDARG00000010425.6	scara5	7	9	0.777778	5061	3059	3079	1345	1979	2458	5068	4143	218
ENSDARG00000010432	ENSDARG00000010432.5	eaf2	4	5	0.8	474	82	105	2030	88
ENSDARG00000010434	ENSDARG00000010434.13	clu	8	8	1	2033	78	1934	1784	1461	109	1963	2246
ENSDARG00000010437	ENSDARG00000010437.10	tent5c	1	1	1	1173
ENSDARG00000010442	ENSDARG00000010442.6	rnf11a	1	2	0.5	4191	116
ENSDARG00000010445	ENSDARG00000010445.6	trabd	8	9	0.888889	655	657	2831	358	1999	243	1764	5218	83
ENSDARG00000010454	ENSDARG00000010454.8	guca1a	1	3	0.333333	5292	97	185
ENSDARG00000010472	ENSDARG00000010472.9	atp1a2a	1	23	0.0434783	5169	188	2078	4291	2649	115	3421	2123	3740	2499	131	1663	2448	66	280	4557	772	176	3185	4551	95	114	4245
ENSDARG00000010477	ENSDARG00000010477.10	p2rx3a	1	11	0.0909091	5267	80	84	116	486	906	4029	84	2079	81	532
ENSDARG00000010478	ENSDARG00000010478.12	hsp90aa1.1	1	10	0.1	3082	210	2123	85	748	920	78	2311	1079	698
ENSDARG00000010481	ENSDARG00000010481.7	bzw1a	7	11	0.636364	744	1480	314	133	127	84	3604	97	141	137	77
ENSDARG00000010482	ENSDARG00000010482.8	prg4a	10	13	0.769231	1262	2202	2044	203	1148	1534	958	2565	102	2834	67	845	358
ENSDARG00000010487	ENSDARG00000010487.9	sae1	3	8	0.375	675	447	6031	83	96	2582	3236	1861
ENSDARG00000010514	ENSDARG00000010514.7	cxcr5	1	1	1	1900
ENSDARG00000010515	ENSDARG00000010515.12	dvl1a	10	10	1	4404	87	2603	3606	90	80	86	1087	1375	10866
ENSDARG00000010516	ENSDARG00000010516.8	rpl21	4	5	0.8	633	88	137	2204	193
ENSDARG00000010519	ENSDARG00000010519.10	per3	1	22	0.0454545	9902	2127	2810	1768	5289	2960	92	989	955	2196	2397	1395	77	2532	1864	2945	181	1931	1892	1942	534	4246
ENSDARG00000010524	ENSDARG00000010524.7	si:ch211-282j22.3	1	19	0.0526316	3314	298	962	150	174	1189	95	1102	110	906	114	813	1561	1271	81	2425	66	1987	3090
ENSDARG00000010531	ENSDARG00000010531.11	scamp4	2	5	0.4	96	5753	74	1815	648
ENSDARG00000010553	ENSDARG00000010553.8	mmgt1	1	3	0.333333	1333	93	96
ENSDARG00000010555	ENSDARG00000010555.10	pdha1b	1	10	0.1	2174	254	1227	1050	83	90	785	147	167	669
ENSDARG00000010556	ENSDARG00000010556.10	mmp25b	2	9	0.222222	1899	3271	921	1163	2619	1187	2759	91	1919
ENSDARG00000010563	ENSDARG00000010563.10	spopla	6	11	0.545455	640	606	3135	80	143	4452	469	101	2887	98	1939
ENSDARG00000010565	ENSDARG00000010565.8	aqp4	4	4	1	4968	3359	4328	9733
ENSDARG00000010571	ENSDARG00000010571.13	ezh2	1	19	0.0526316	3283	198	150	88	200	986	104	110	211	1766	121	96	80	2638	123	2095	82	80	2763
ENSDARG00000010572	ENSDARG00000010572.7	slc25a25a	4	9	0.444444	823	87	526	2601	1005	1266	104	85	924
ENSDARG00000010583	ENSDARG00000010583.12	pard3ab	21	23	0.913043	30095	19380	395	4868	9822	2597	3196	2907	3363	912	1632	4654	2195	9657	4433	230	8408	1917	7087	3161	48980	6379	3355
ENSDARG00000010586	ENSDARG00000010586.12	tex9	8	11	0.727273	1643	1139	155	81	92	654	81	3291	563	587	108
ENSDARG00000010591	ENSDARG00000010591.11	foxn4	2	9	0.222222	598	3639	1816	88	1386	107	84	1355	2839
ENSDARG00000010596	ENSDARG00000010596.9	slc7a6os	4	4	1	2681	1385	1206	3845
ENSDARG00000010601	ENSDARG00000010601.13	mtmr10	2	15	0.133333	662	12732	3518	5545	8686	1464	921	250	1948	322	122	219	111	1867	1968
ENSDARG00000010602	ENSDARG00000010602.10	zgc:112294	2	3	0.666667	1809	1849	1651
ENSDARG00000010603	ENSDARG00000010603.9	kctd9b	10	11	0.909091	91	74	603	1603	95	2399	82	1257	1129	2954	1398
ENSDARG00000010610	ENSDARG00000010610.12	sarm1	6	7	0.857143	342	2316	99	349	1861	2542	160
ENSDARG00000010619	ENSDARG00000010619.10	themis	1	5	0.2	4428	2824	1930	3878	550
ENSDARG00000010625	ENSDARG00000010625.8	clic2	1	5	0.2	3657	398	1959	1508	386
ENSDARG00000010630	ENSDARG00000010630.8	hoxb6a	1	1	1	1054
ENSDARG00000010641	ENSDARG00000010641.11	slc20a1b	4	9	0.444444	642	118	647	3960	3584	97	247	103	120
ENSDARG00000010654	ENSDARG00000010654.9	arhgap42b	1	23	0.0434783	60134	17708	39354	43425	1573	11551	3522	1468	884	8339	3325	355	1994	195	1798	107	2129	1058	1521	2891	3614	1877	3054
ENSDARG00000010655	ENSDARG00000010655.12	ppm1k	3	6	0.5	2206	2899	6254	405	1413	684
ENSDARG00000010658	ENSDARG00000010658.11	insig1	5	5	1	165	613	799	217	1882
ENSDARG00000010662	ENSDARG00000010662.10	fbxo36a	2	3	0.666667	215	2442	2266
ENSDARG00000010673	ENSDARG00000010673.8	trim16	2	6	0.333333	7116	25872	2374	2600	116	4434
ENSDARG00000010680	ENSDARG00000010680.7	gngt2a	1	2	0.5	2609	127
ENSDARG00000010681	ENSDARG00000010681.10	tjap1	1	9	0.111111	49504	15382	10116	3719	17562	18317	17927	5157	10928
ENSDARG00000010700	ENSDARG00000010700.7	il17d	1	1	1	1089
ENSDARG00000010701	ENSDARG00000010701.8	crygs4	2	2	1	83	104
ENSDARG00000010710	ENSDARG00000010710.10	msi1	2	10	0.2	126	11328	129	9474	5203	82	4714	4375	138	2006
ENSDARG00000010712	ENSDARG00000010712.8	npffr1l3	1	3	0.333333	7738	1274	3448
ENSDARG00000010717	ENSDARG00000010717.8	chchd10	2	3	0.666667	1031	2080	179
ENSDARG00000010721	ENSDARG00000010721.11	sept6	10	10	1	2187	5964	2484	2543	1616	4216	121	1110	1030	6201
ENSDARG00000010727	ENSDARG00000010727.10	ttyh2l	2	13	0.153846	16987	26830	11539	12808	3726	3259	1952	534	85	3041	7452	77	2947
ENSDARG00000010728	ENSDARG00000010728.9	scin	3	15	0.2	7363	3748	8084	111	119	867	99	225	90	861	325	414	409	106	152
ENSDARG00000010729	ENSDARG00000010729.8	CABZ01073795.1	5	6	0.833333	197	280	115	115	748	506
ENSDARG00000010732	ENSDARG00000010732.9	xrcc4	7	7	1	9158	1690	14486	5556	2088	5735	26227
ENSDARG00000010738	ENSDARG00000010738.9	zgc:101716	3	5	0.6	1122	81	3155	2092	1967
ENSDARG00000010745	ENSDARG00000010745.9	dnaja2b	1	8	0.125	3266	87	1552	116	82	3193	566	821
ENSDARG00000010752	ENSDARG00000010752.8	acsl4b	6	14	0.428571	2117	1535	2309	80	99	36472	140	95	2060	92	3869	90	1080	2157
ENSDARG00000010756	ENSDARG00000010756.11	nod2	2	10	0.2	326	1950	100	1283	106	140	83	189	77	282
ENSDARG00000010758	ENSDARG00000010758.11	capn12	18	19	0.947368	3491	4050	10365	3788	1837	576	92	2126	2765	6873	98	2345	124	2174	2828	2164	111	13028	3472
ENSDARG00000010764	ENSDARG00000010764.9	flj13639	5	9	0.555556	6585	2997	1487	435	8772	72	4766	209	3239
ENSDARG00000010767	ENSDARG00000010767.10	epha4l	3	16	0.1875	1667	9673	30864	5577	9756	3086	3655	289	80	2700	7230	1880	344	5318	3156	98
ENSDARG00000010770	ENSDARG00000010770.10	sox19a	1	1	1	88
ENSDARG00000010773	ENSDARG00000010773.13	pnpla6	27	33	0.818182	6731	4985	2242	84	76	1834	1284	228	99	87	1912	1781	154	2297	368	493	1241	84	186	78	567	1310	117	308	116	149	8671	4212	3642	192	579	98	92
ENSDARG00000010779	ENSDARG00000010779.9	tlk2	3	20	0.15	908	3336	4311	93	109	2121	88	4184	151	3932	85	80	122	1113	1651	188	114	2635	155	2754
ENSDARG00000010782	ENSDARG00000010782.12	zgc:55621	4	8	0.5	96	2731	948	4903	91	136	3466	178
ENSDARG00000010784	ENSDARG00000010784.12	ppp1r12a	1	25	0.04	38950	4884	13326	585	86	80	1205	92	3572	1693	827	1772	2835	85	1691	936	508	1243	786	4862	1587	97	530	2252	5839
ENSDARG00000010785	ENSDARG00000010785.13	thbs1b	17	22	0.772727	103	712	81	398	87	85	442	1274	84	78	89	433	78	95	418	843	1780	92	340	302	859	97
ENSDARG00000010789	ENSDARG00000010789.10	homer3b	1	9	0.111111	21370	2658	3455	11251	16429	4819	8267	976	8427
ENSDARG00000010791	ENSDARG00000010791.10	dla	4	10	0.4	81	87	82	3771	84	583	2029	222	1132	667
ENSDARG00000010792	ENSDARG00000010792.9	cdc25b	14	14	1	226	1113	1079	104	660	2185	92	890	124	95	1529	176	86	2430
ENSDARG00000010794	ENSDARG00000010794.8	tfeb	1	9	0.111111	32727	15970	6442	644	3290	1281	4061	102	2552
ENSDARG00000010816	ENSDARG00000010816.13	slc7a14a	6	7	0.857143	17444	4951	4939	120	4834	21224	2514
ENSDARG00000010823	ENSDARG00000010823.9	memo1	1	8	0.125	4837	70	103	892	1803	2810	3942	273
ENSDARG00000010831	ENSDARG00000010831.8	churc1	1	3	0.333333	3668	79	352
ENSDARG00000010841	ENSDARG00000010841.12	fshb	1	1	1	2361
ENSDARG00000010844	ENSDARG00000010844.11	kras	1	4	0.25	7802	2253	367	4461
ENSDARG00000010862	ENSDARG00000010862.11	amt	2	8	0.25	2084	2957	71	1101	132	631	2026	1110
ENSDARG00000010873	ENSDARG00000010873.12	DDX17	11	12	0.916667	187	1558	458	95	150	1188	1796	362	87	91	5632	168
ENSDARG00000010878	ENSDARG00000010878.6	cdkn1ca	2	4	0.5	298	1207	119	203
ENSDARG00000010905	ENSDARG00000010905.11	mettl13	7	7	1	2197	2155	228	450	1412	636	3649
ENSDARG00000010918	ENSDARG00000010918.10	nprl3	2	12	0.166667	508	7529	2333	4945	77	3005	2632	2932	364	2645	672	3797
ENSDARG00000010925	ENSDARG00000010925.9	HTRA3	4	10	0.4	2683	24	1265	14757	481	1028	454	1750	386	3527
ENSDARG00000010933	ENSDARG00000010933.10	cacna1fa	12	14	0.857143	1999	1689	110	121	1661	141	3236	101	303	89	2331	3324	132	97
ENSDARG00000010934	ENSDARG00000010934.11	syt14a	3	8	0.375	30	673	11053	7429	2412	2544	2669	5709
ENSDARG00000010936	ENSDARG00000010936.12	abcb4	25	27	0.925926	578	334	687	91	101	84	1148	270	205	2832	84	305	77	225	2991	1663	101	1279	104	1583	79	81	1497	325	3089	2309	2946
ENSDARG00000010940	ENSDARG00000010940.9	BX957278.1	3	7	0.428571	662	216	2059	783	783	747	1715
ENSDARG00000010941	ENSDARG00000010941.10	pomgnt2	1	2	0.5	18886	1363
ENSDARG00000010945	ENSDARG00000010945.9	rapgef6	21	23	0.913043	66	2918	2967	877	885	84	2565	143	482	156	641	1390	146	1438	323	784	309	274	2462	1272	5058	4394	1675
ENSDARG00000010946	ENSDARG00000010946.11	cbsb	3	14	0.214286	2909	3704	11605	241	915	2036	316	760	72	2370	4361	2079	2893	8283
ENSDARG00000010948	ENSDARG00000010948.11	kif11	19	22	0.863636	222	1388	92	123	273	1156	99	88	1101	135	1309	100	110	101	1409	86	1175	535	2097	438	104	140
ENSDARG00000010953	ENSDARG00000010953.8	ndel1a	8	8	1	3771	4240	103	1525	229	78	1485	6063
ENSDARG00000010956	ENSDARG00000010956.12	sh3glb1b	5	8	0.625	1812	1138	3613	108	7639	2071	217	1875
ENSDARG00000010957	ENSDARG00000010957.13	mpp2b	2	12	0.166667	24405	31302	6508	104	1058	15560	2268	1984	4896	130	703	9199
ENSDARG00000010958	ENSDARG00000010958.8	glmnb	2	17	0.117647	251	4199	81	163	1395	293	334	102	83	381	95	86	94	541	96	94	88
ENSDARG00000010962	ENSDARG00000010962.10	fkbp7	2	3	0.666667	169	1193	120
ENSDARG00000010965	ENSDARG00000010965.8	psma8	2	6	0.333333	728	3415	2049	84	110	122
ENSDARG00000010977	ENSDARG00000010977.7	rab34b	3	10	0.3	437	238	3109	160	76	72	81	1433	547	1804
ENSDARG00000010978	ENSDARG00000010978.10	trmt1	15	15	1	521	2030	935	3667	76	349	741	264	1584	132	2359	83	2605	79	4198
ENSDARG00000010981	ENSDARG00000010981.8	zdhhc3a	1	6	0.166667	16205	228	306	2759	3625	11627
ENSDARG00000011000	ENSDARG00000011000.9	gtf2a1	1	9	0.111111	4161	77	82	888	951	2454	350	1824	2339
ENSDARG00000011020	ENSDARG00000011020.9	hnrnpa1a	9	9	1	620	84	1181	1303	113	628	1545	141	3911
ENSDARG00000011023	ENSDARG00000011023.9	pdlim3a	1	6	0.166667	7404	2600	80	135	528	1758
ENSDARG00000011026	ENSDARG00000011026.8	zgc:92907	2	3	0.666667	151	2667	122
ENSDARG00000011027	ENSDARG00000011027.12	fgfr1a	1	16	0.0625	20936	601	3117	9651	9639	2073	14013	2161	1744	317	1660	80	1657	85	553	1868
ENSDARG00000011042	ENSDARG00000011042.8	pgbd5	2	6	0.333333	10545	10956	1362	2868	3817	2094
ENSDARG00000011049	ENSDARG00000011049.8	slc17a9b	2	12	0.166667	1530	5757	4004	89	4074	2633	574	246	1439	724	2687	112
ENSDARG00000011055	ENSDARG00000011055.11	fbxo9	2	12	0.166667	522	3383	86	1511	198	94	1438	79	2801	83	106	1192
ENSDARG00000011065	ENSDARG00000011065.12	camk2b1	5	21	0.238095	6799	11591	145	2004	18011	5444	107	1918	2088	122	87	14725	6451	6483	5797	6798	116	2677	88	76	2395
ENSDARG00000011066	ENSDARG00000011066.9	glra3	1	8	0.125	44860	6467	19520	20763	5028	12167	1725	7882
ENSDARG00000011072	ENSDARG00000011072.8	ddx11	19	25	0.76	841	2519	768	77	82	1584	107	2715	950	2278	83	92	772	84	2351	3583	206	88	4093	71	660	2993	79	628	639
ENSDARG00000011076	ENSDARG00000011076.8	zgc:91968	3	6	0.5	117	182	2135	1434	1816	1370
ENSDARG00000011079	ENSDARG00000011079.11	wdr3	12	26	0.461538	2072	95	86	959	622	108	484	335	70	85	79	2881	158	99	2442	80	234	286	1501	86	85	167	1092	124	1291	93
ENSDARG00000011083	ENSDARG00000011083.10	si:dkey-42l23.2	1	1	1	2262
ENSDARG00000011088	ENSDARG00000011088.12	si:ch211-288d18.1	1	13	0.0769231	20723	3577	1469	2045	87	2528	2225	75	2930	147	10149	2797	1806
ENSDARG00000011091	ENSDARG00000011091.8	drd2b	1	6	0.166667	20319	5023	4856	2288	2788	84
ENSDARG00000011094	ENSDARG00000011094.9	ccna2	4	6	0.666667	1609	89	1806	6102	3073	2066
ENSDARG00000011113	ENSDARG00000011113.7	chrna10a	1	4	0.25	6719	1330	1840	1745
ENSDARG00000011122	ENSDARG00000011122.9	pptc7a	1	5	0.2	12405	4478	7535	79	4196
ENSDARG00000011125	ENSDARG00000011125.9	snrpb	5	6	0.833333	964	1151	83	1300	2249	365
ENSDARG00000011141	ENSDARG00000011141.8	dpysl5a	2	11	0.181818	7172	13665	388	1030	214	2149	116	880	2612	949	4322
ENSDARG00000011146	ENSDARG00000011146.10	uqcrb	3	3	1	461	1764	2631
ENSDARG00000011152	ENSDARG00000011152.12	rpp14	4	5	0.8	339	111	135	3498	815
ENSDARG00000011157	ENSDARG00000011157.9	arhgef18a	1	20	0.05	5003	4838	759	98	104	2268	123	1780	4138	90	1999	104	322	91	83	1609	108	2789	93	3078
ENSDARG00000011163	ENSDARG00000011163.11	sema3fa	2	18	0.111111	730	61978	131	1468	1710	4376	158	2502	2413	9369	2969	83	580	566	1212	192	108	1970
ENSDARG00000011166	ENSDARG00000011166.7	cahz	6	6	1	813	1528	253	78	582	2931
ENSDARG00000011170	ENSDARG00000011170.12	ndrg2	1	15	0.0666667	56650	5529	1299	16662	2491	205	1502	81	828	4055	83	4124	615	88	3863
ENSDARG00000011171	ENSDARG00000011171.11	TENM2	5	30	0.166667	109462	46266	29341	68769	149275	40347	33459	18239	8204	7253	6756	293	1661	4272	5711	90	1103	2745	349	4392	3111	272	6300	3956	2635	2200	4775	75	108	2668
ENSDARG00000011175	ENSDARG00000011175.6	atp6v1d	8	8	1	2248	2235	87	220	84	1171	204	3634
ENSDARG00000011188	ENSDARG00000011188.11	acvr2aa	1	11	0.0909091	17656	5864	10402	8110	7373	2219	619	1559	811	2390	81
ENSDARG00000011190	ENSDARG00000011190.11	fgfr1b	1	15	0.0666667	24249	16737	327	4462	89	2974	7959	2580	1485	168	4179	184	604	1364	1880
ENSDARG00000011196	ENSDARG00000011196.9	dnajc11a	2	15	0.133333	781	3179	129	80	2739	94	398	81	2133	1767	223	222	104	2062	189
ENSDARG00000011201	ENSDARG00000011201.9	rplp2l	1	4	0.25	2867	1032	2284	2229
ENSDARG00000011219	ENSDARG00000011219.10	akt2	1	13	0.0769231	15348	150	5799	2237	1844	86	85	100	180	5167	82	3441	4514
ENSDARG00000011222	ENSDARG00000011222.8	ccdc28b	4	5	0.8	4564	90	750	4778	397
ENSDARG00000011233	ENSDARG00000011233.9	pcyt1aa	1	8	0.125	6462	87	1801	2844	102	4618	1949	4941
ENSDARG00000011235	ENSDARG00000011235.10	otx2b	1	2	0.5	627	210
ENSDARG00000011239	ENSDARG00000011239.6	ppp1r14aa	2	3	0.666667	1229	3535	3082
ENSDARG00000011240	ENSDARG00000011240.10	ift46	1	11	0.0909091	2003	79	693	929	1567	76	95	84	1594	81	229
ENSDARG00000011245	ENSDARG00000011245.11	esrp1	10	14	0.714286	1258	287	115	2522	89	717	124	272	1741	6728	5471	3853	2716	1461
ENSDARG00000011246	ENSDARG00000011246.9	krr1	1	9	0.111111	1967	303	1090	116	352	84	405	76	677
ENSDARG00000011247	ENSDARG00000011247.13	rnpc3	10	15	0.666667	1261	85	86	2824	5472	2593	1243	3187	126	7650	316	1526	145	184	3397
ENSDARG00000011257	ENSDARG00000011257.11	enpp2	13	24	0.541667	289	3691	2925	449	345	3461	148	3025	4311	2672	234	79	5904	1102	3739	139	998	2416	3214	230	3336	2621	226	3812
ENSDARG00000011259	ENSDARG00000011259.12	trpm1a	21	25	0.84	459	129	1404	463	292	193	1213	409	1234	819	333	955	2106	165	1583	89	1984	84	388	1728	3092	117	91	92	2788
ENSDARG00000011262	ENSDARG00000011262.9	traip	14	15	0.933333	99	445	82	177	81	100	1461	208	93	1043	87	85	92	2089	100
ENSDARG00000011272	ENSDARG00000011272.7	uqcc2	3	3	1	467	135	2432
ENSDARG00000011273	ENSDARG00000011273.10	tlx2	2	3	0.666667	7438	10292	2288
ENSDARG00000011283	ENSDARG00000011283.8	si:dkey-110k5.10	1	2	0.5	3937	3140
ENSDARG00000011298	ENSDARG00000011298.11	atf7a	1	10	0.1	12447	2222	3187	2571	251	2293	575	2026	4603	72
ENSDARG00000011299	ENSDARG00000011299.11	blzf1	3	6	0.5	1887	352	2007	1954	488	1740
ENSDARG00000011301	ENSDARG00000011301.12	nae1	19	19	1	1859	100	96	92	869	170	2288	106	83	69	85	520	2532	91	2791	160	1381	165	5125
ENSDARG00000011312	ENSDARG00000011312.6	stk3	9	10	0.9	291	92	99	126	2257	91	3177	94	3670	80
ENSDARG00000011317	ENSDARG00000011317.9	adra1ba	1	1	1	19258
ENSDARG00000011326	ENSDARG00000011326.10	ankrd45	1	4	0.25	2237	81	96	479
ENSDARG00000011333	ENSDARG00000011333.11	arhgap33	1	22	0.0454545	29744	9646	5711	6646	6429	198	1849	306	2156	89	10160	81	2213	201	92	1157	6268	192	114	1610	1100	444
ENSDARG00000011334	ENSDARG00000011334.9	ncaldb	1	3	0.333333	19979	3099	2628
ENSDARG00000011360	ENSDARG00000011360.8	nfatc2ip	3	8	0.375	641	83	3238	2002	149	2199	95	752
ENSDARG00000011370	ENSDARG00000011370.12	fyna	12	12	1	3345	1192	1735	2146	167	2758	2522	203	2590	106	1760	3895
ENSDARG00000011371	ENSDARG00000011371.8	zgc:64106	4	5	0.8	2212	1915	94	3486	2374
ENSDARG00000011373	ENSDARG00000011373.10	mknk2a	10	13	0.769231	676	97	201	89	3418	536	1139	88	237	6566	849	676	98
ENSDARG00000011376	ENSDARG00000011376.10	dnase1l4.2	6	8	0.75	366	81	85	1940	86	4170	2746	94
ENSDARG00000011400	ENSDARG00000011400.6	tnnc1a	1	5	0.2	1990	556	1084	85	380
ENSDARG00000011404	ENSDARG00000011404.5	fen1	3	10	0.3	247	84	3801	80	94	120	107	2787	1690	127
ENSDARG00000011405	ENSDARG00000011405.12	rps9	3	3	1	113	178	882
ENSDARG00000011407	ENSDARG00000011407.11	col2a1b	1	45	0.0222222	2059	674	1451	406	1959	165	578	562	131	336	457	117	1347	72	74	435	75	313	114	581	98	120	127	82	462	236	539	109	322	126	107	84	160	353	369	384	94	283	180	104	96	1363	86	119	151
ENSDARG00000011410	ENSDARG00000011410.10	aadat	3	12	0.25	3192	124	4805	2201	85	1309	123	1368	79	215	1285	1974
ENSDARG00000011418	ENSDARG00000011418.3	sigmar1	1	3	0.333333	2087	749	1625
ENSDARG00000011422	ENSDARG00000011422.12	ryr1a	72	104	0.692308	7036	87	1071	1242	1881	85	90	755	136	1412	78	253	1503	128	103	985	83	1084	1529	641	152	4100	89	793	253	234	875	77	2251	81	1422	469	1060	94	3423	3021	1499	543	6985	93	76	377	2505	72	1135	162	88	571	148	108	96	1485	92	161	90	193	1121	113	77	76	512	149	173	1384	72	80	86	1630	252	2175	114	9799	2917	76	1449	117	85	2030	1243	6494	596	85	73	6222	974	95	1929	2452	263	343	7032	899	165	2118	123	92	145	1832	70	1812	2304	92	73	435
ENSDARG00000011434	ENSDARG00000011434.7	ptger2a	1	1	1	5978
ENSDARG00000011445	ENSDARG00000011445.10	elmsan1a	1	12	0.0833333	2197	1523	2189	1553	87	103	647	625	116	1850	151	649
ENSDARG00000011449	ENSDARG00000011449.13	fes	3	19	0.157895	5674	4191	7313	5276	3125	3201	2241	4813	839	1489	111	3287	2506	97	617	2126	1689	798	2571
ENSDARG00000011459	ENSDARG00000011459.12	gsna	1	15	0.0666667	10188	123	1878	87	79	1959	82	92	84	6444	1705	543	121	4100	359
ENSDARG00000011462	ENSDARG00000011462.10	otub1b	2	6	0.333333	586	5160	87	107	2515	3428
ENSDARG00000011463	ENSDARG00000011463.10	CABZ01044048.1	2	7	0.285714	3072	8319	2043	1579	24	198	1926
ENSDARG00000011466	ENSDARG00000011466.10	afg1la	1	12	0.0833333	4608	2489	98	2703	163	671	1480	3986	205	1690	2173	1818
ENSDARG00000011473	ENSDARG00000011473.10	calcrla	1	12	0.0833333	41302	4449	1408	1878	103	91	390	94	657	267	2861	2608
ENSDARG00000011487	ENSDARG00000011487.9	gnaq	3	6	0.5	1435	1349	3711	110	1850	2101
ENSDARG00000011488	ENSDARG00000011488.7	sirt2	7	15	0.466667	177	2032	94	233	1840	84	7613	400	81	152	239	1938	90	3554	91
ENSDARG00000011490	ENSDARG00000011490.9	scube3	1	21	0.047619	75769	14023	26941	36445	1790	37661	10997	34160	4086	604	109	6821	676	506	7115	672	3874	529	3176	87	3393
ENSDARG00000011493	ENSDARG00000011493.11	dcun1d3	2	3	0.666667	4118	6345	3115
ENSDARG00000011496	ENSDARG00000011496.9	ppm1bb	1	5	0.2	34505	3834	471	3757	6499
ENSDARG00000011498	ENSDARG00000011498.11	si:ch211-212o1.2	1	5	0.2	34323	86	10899	1804	10297
ENSDARG00000011506	ENSDARG00000011506.13	lpcat1	1	13	0.0769231	17485	3981	2140	145	4129	3080	426	330	619	6053	126	152	2000
ENSDARG00000011510	ENSDARG00000011510.9	rcc2	3	12	0.25	979	282	4188	122	116	1818	87	72	84	89	2677	113
ENSDARG00000011515	ENSDARG00000011515.8	orai1a	1	1	1	8401
ENSDARG00000011519	ENSDARG00000011519.10	myl4	1	7	0.142857	7415	6039	1770	934	420	327	590
ENSDARG00000011521	ENSDARG00000011521.9	upb1	2	9	0.222222	2273	6483	1070	5959	5697	1581	1815	3746	1256
ENSDARG00000011533	ENSDARG00000011533.11	sema6dl	1	17	0.0588235	9634	1979	3617	2551	85	137	1462	291	795	84	201	2251	333	139	772	324	1504
ENSDARG00000011537	ENSDARG00000011537.13	ugt2a5	3	5	0.6	1549	1173	1986	77	77
ENSDARG00000011545	ENSDARG00000011545.9	arrb2b	1	14	0.0714286	52519	551	5010	118	4865	315	1223	2123	1178	8578	192	1579	1951	85
ENSDARG00000011549	ENSDARG00000011549.6	c1ql4a	2	2	1	1225	21340
ENSDARG00000011553	ENSDARG00000011553.8	atp5pb	3	6	0.5	792	88	1944	165	87	1741
ENSDARG00000011555	ENSDARG00000011555.8	spag7	3	6	0.5	998	79	2916	1194	369	1450
ENSDARG00000011564	ENSDARG00000011564.11	sfpq	9	9	1	499	79	92	2542	126	75	99	1855	6075
ENSDARG00000011570	ENSDARG00000011570.10	pou6f1	1	11	0.0909091	6763	318	2997	208	1774	2557	555	2148	3009	1326	2608
ENSDARG00000011571	ENSDARG00000011571.10	calcrlb	1	12	0.0833333	9352	1197	3241	92	752	102	2559	153	1834	1077	1626	89
ENSDARG00000011573	ENSDARG00000011573.12	abcb11a	14	26	0.538462	126	3037	2525	424	1450	5654	1537	6192	3347	127	3467	568	489	6539	2448	86	80	783	78	5017	1937	2512	1782	536	2652	3038
ENSDARG00000011579	ENSDARG00000011579.8	hoxb10a	1	1	1	1180
ENSDARG00000011581	ENSDARG00000011581.10	si:dkey-23k10.5	2	4	0.5	754	2123	84	85
ENSDARG00000011582	ENSDARG00000011582.12	sox5	3	14	0.214286	9603	5810	18989	3286	1077	7123	2149	7458	3531	3691	2725	513	1238	1197
ENSDARG00000011583	ENSDARG00000011583.10	cry1b	1	12	0.0833333	12443	130	1463	81	904	108	1014	114	472	122	105	3204
ENSDARG00000011594	ENSDARG00000011594.10	smarcb1b	7	9	0.777778	2150	137	1229	1989	1618	2099	3347	884	2544
ENSDARG00000011597	ENSDARG00000011597.10	atxn2l	17	23	0.73913	237	1034	80	1167	2985	1570	90	406	101	89	2199	79	87	1524	716	92	3443	1021	101	2354	2357	2523	3326
ENSDARG00000011600	ENSDARG00000011600.12	epha4b	3	16	0.1875	36086	11890	63879	4646	12292	5306	6274	32616	269	5474	20879	4310	3989	2208	3417	2993
ENSDARG00000011602	ENSDARG00000011602.10	CRACD	1	8	0.125	39211	121	231	701	1201	1086	274	1339
ENSDARG00000011605	ENSDARG00000011605.10	dennd6b	18	19	0.947368	196	134	99	881	129	649	233	89	90	746	275	81	281	100	804	94	123	1190	1177
ENSDARG00000011609	ENSDARG00000011609.10	FOXK2	1	8	0.125	30645	4876	2997	2461	1246	467	184	2153
ENSDARG00000011611	ENSDARG00000011611.10	actr1	4	10	0.4	855	1929	1095	5326	81	164	2065	2945	74	1823
ENSDARG00000011613	ENSDARG00000011613.10	rbm39a	2	15	0.133333	519	1582	82	471	100	82	81	79	73	123	85	92	92	85	125
ENSDARG00000011615	ENSDARG00000011615.13	mybpc3	16	33	0.484848	5959	1339	1546	73	112	877	5394	1304	844	1175	2401	166	1092	369	2959	6174	747	84	168	3145	725	1153	713	2267	1210	247	2010	79	5039	112	2161	1453	3493
ENSDARG00000011618	ENSDARG00000011618.11	slc26a2	1	3	0.333333	7408	96	1974
ENSDARG00000011635	ENSDARG00000011635.8	scxb	1	1	1	4901
ENSDARG00000011640	ENSDARG00000011640.8	syt5b	2	8	0.25	2164	3036	166	84	3032	112	2143	83
ENSDARG00000011648	ENSDARG00000011648.10	snrpd1	2	3	0.666667	590	3541	90
ENSDARG00000011652	ENSDARG00000011652.11	ftr52p	1	7	0.142857	2943	133	2044	2749	852	485	1084
ENSDARG00000011661	ENSDARG00000011661.10	twf1b	5	8	0.625	684	1272	2210	93	4250	233	1462	1670
ENSDARG00000011662	ENSDARG00000011662.9	chuk	20	21	0.952381	248	130	593	102	93	79	1907	112	82	1901	100	118	86	86	184	79	163	84	2086	2962	90
ENSDARG00000011665	ENSDARG00000011665.9	aldoaa	4	6	0.666667	379	962	576	2707	1005	1525
ENSDARG00000011671	ENSDARG00000011671.8	pde6b	9	21	0.428571	2023	1822	81	115	1074	93	103	64	3294	92	442	87	461	738	76	401	88	77	472	92	2862
ENSDARG00000011672	ENSDARG00000011672.12	sema3b	3	16	0.1875	1786	1817	9409	110	198	707	96	104	480	1688	87	1515	121	148	1338	183
ENSDARG00000011673	ENSDARG00000011673.11	si:ch211-246m6.5	3	8	0.375	1108	125	7202	495	3467	231	2102	91
ENSDARG00000011683	ENSDARG00000011683.10	prtfdc1	8	8	1	165	1166	3210	2384	2511	88	3866	9250
ENSDARG00000011693	ENSDARG00000011693.6	ttc36	2	2	1	1040	2090
ENSDARG00000011696	ENSDARG00000011696.9	esrrgb	1	6	0.166667	8153	4470	6298	252	5719	451
ENSDARG00000011701	ENSDARG00000011701.9	ctsll	3	7	0.428571	304	101	1084	145	490	130	113
ENSDARG00000011703	ENSDARG00000011703.12	clocka	2	23	0.0869565	19340	35822	932	4719	14159	475	2400	105	1424	900	3599	332	3751	89	732	1082	84	2715	2481	103	1833	1876	3179
ENSDARG00000011723	ENSDARG00000011723.8	C2H5orf22	8	8	1	204	2518	2168	221	2794	180	2571	5491
ENSDARG00000011724	ENSDARG00000011724.8	marveld1	NA	0	NA
ENSDARG00000011727	ENSDARG00000011727.9	b9d1	5	6	0.833333	100	227	981	90	1562	101
ENSDARG00000011740	ENSDARG00000011740.11	u2af2b	1	12	0.0833333	5008	283	3920	327	3089	2354	1267	275	3760	92	958	1319
ENSDARG00000011743	ENSDARG00000011743.9	pigo	1	10	0.1	2470	2175	171	116	365	137	106	140	1056	481
ENSDARG00000011764	ENSDARG00000011764.7	ints13	7	16	0.4375	488	582	88	733	76	1056	2480	1170	74	121	2135	628	325	151	810	72
ENSDARG00000011769	ENSDARG00000011769.8	cpm	2	8	0.25	1805	6862	2496	1037	114	162	1730	2395
ENSDARG00000011770	ENSDARG00000011770.10	dhrs12	8	9	0.888889	147	240	105	290	186	268	328	737	153
ENSDARG00000011777	ENSDARG00000011777.11	cttn	3	14	0.214286	789	187	991	716	103	267	79	203	116	195	124	135	140	151
ENSDARG00000011783	ENSDARG00000011783.11	stag2a	28	33	0.848485	679	305	2707	227	78	747	2729	165	96	2557	136	93	162	955	114	352	287	656	125	166	562	79	82	1867	86	80	101	3853	79	86	1952	225	1934
ENSDARG00000011785	ENSDARG00000011785.7	tbx6	1	7	0.142857	4801	818	1357	117	117	184	84
ENSDARG00000011797	ENSDARG00000011797.9	tent5bb	1	1	1	11436
ENSDARG00000011801	ENSDARG00000011801.6	wars2	1	5	0.2	13326	6644	1513	83	3243
ENSDARG00000011809	ENSDARG00000011809.9	mical1	1	23	0.0434783	19297	2960	2557	87	2033	2071	2032	2005	493	116	2067	1073	5788	377	916	2566	5168	2414	1088	477	430	2895	3287
ENSDARG00000011818	ENSDARG00000011818.8	batf	2	2	1	5988	19618
ENSDARG00000011819	ENSDARG00000011819.11	pcnx1	2	34	0.0588235	4257	14041	7112	4092	3745	6877	2841	91	2189	1479	82	217	200	4037	96	190	83	2203	105	2134	996	100	80	102	3955	89	1132	958	183	2090	75	1490	3291	1937
ENSDARG00000011821	ENSDARG00000011821.10	plod2	1	19	0.0526316	24158	87	5085	7423	186	1549	7601	4823	76	3005	1788	863	3962	3597	241	2493	662	3968	2018
ENSDARG00000011824	ENSDARG00000011824.12	pbxip1b	1	8	0.125	4180	1384	1723	2509	3156	614	2865	3321
ENSDARG00000011825	ENSDARG00000011825.9	cetn3	3	4	0.75	2458	2738	4680	1787
ENSDARG00000011837	ENSDARG00000011837.9	C13H9orf72	7	9	0.777778	517	81	2376	97	77	3459	4066	87	4054
ENSDARG00000011841	ENSDARG00000011841.7	atp5l	2	2	1	423	1694
ENSDARG00000011845	ENSDARG00000011845.10	chn2	1	12	0.0833333	56771	22363	228	9690	685	30588	16777	26241	2811	222	5729	390
ENSDARG00000011851	ENSDARG00000011851.13	map2k5	21	21	1	189	218	8672	1669	3997	1976	4713	5650	5267	1492	109	608	2767	3408	307	2251	5042	321	14805	8331	15300
ENSDARG00000011855	ENSDARG00000011855.9	aak1a	1	18	0.0555556	25553	5480	501	1558	83	2009	1548	1886	764	3048	2088	6130	2374	1882	11122	3505	3127	2887
ENSDARG00000011862	ENSDARG00000011862.8	inaa	2	2	1	1350	2157
ENSDARG00000011863	ENSDARG00000011863.11	ptk7a	1	19	0.0526316	30025	4159	352	3097	2280	3092	1608	2192	929	1631	136	90	6173	82	387	1757	1061	960	1193
ENSDARG00000011869	ENSDARG00000011869.11	galnt8a.2	2	10	0.2	158	4788	4450	79	4556	86	162	106	72	2185
ENSDARG00000011870	ENSDARG00000011870.10	sp8a	1	1	1	739
ENSDARG00000011876	ENSDARG00000011876.8	ednraa	1	7	0.142857	8774	7786	7925	2008	1771	2812	3013
ENSDARG00000011879	ENSDARG00000011879.7	foxn1	7	7	1	1317	1868	1339	2862	3008	1718	3802
ENSDARG00000011884	ENSDARG00000011884.10	MFN1	1	9	0.111111	6258	2359	154	1815	1459	1675	272	1066	1553
ENSDARG00000011885	ENSDARG00000011885.8	mrpl19	2	5	0.4	181	1646	110	1423	120
ENSDARG00000011886	ENSDARG00000011886.9	pdca	1	3	0.333333	2646	226	1633
ENSDARG00000011890	ENSDARG00000011890.10	cry4	2	10	0.2	2309	2552	197	788	2018	1983	195	1818	87	275
ENSDARG00000011897	ENSDARG00000011897.11	tsg101b	7	9	0.777778	77	2767	649	2897	515	1364	3762	2486	90
ENSDARG00000011909	ENSDARG00000011909.13	itpr2	37	41	0.902439	11461	7410	121	1499	1199	2852	92	1522	1822	7667	2235	84	2404	75	1163	88	114	3741	95	1392	125	1176	81	116	2138	811	136	1744	278	1840	1684	152	115	1541	2582	677	28285	97	3529	4388	337
ENSDARG00000011921	ENSDARG00000011921.9	txnl1	5	7	0.714286	1816	1623	979	1458	2944	541	126
ENSDARG00000011925	ENSDARG00000011925.9	spns1	1	12	0.0833333	3933	1539	93	101	3096	205	2108	632	170	2137	927	2215
ENSDARG00000011926	ENSDARG00000011926.9	tpgs2	1	6	0.166667	5495	101	893	820	96	3822
ENSDARG00000011929	ENSDARG00000011929.10	plp1b	7	7	1	272	2447	927	2320	407	86	3802
ENSDARG00000011932	ENSDARG00000011932.11	prkcbp1l	1	19	0.0526316	7884	3684	5735	2520	118	1192	741	165	353	3061	1542	1119	4556	4988	2247	1241	672	535	7436
ENSDARG00000011934	ENSDARG00000011934.11	gyg1a	1	6	0.166667	2163	350	76	1350	1112	379
ENSDARG00000011941	ENSDARG00000011941.10	bmpr2a	1	12	0.0833333	25991	106	3348	93	2936	740	6688	100	3293	125	1987	4420
ENSDARG00000011945	ENSDARG00000011945.8	slc35e1	1	5	0.2	5460	526	78	2941	2243
ENSDARG00000011948	ENSDARG00000011948.10	insra	2	20	0.1	16765	36498	7531	2322	121	97	248	2045	102	4535	3641	470	2271	83	196	1381	128	1825	99	1397
ENSDARG00000011956	ENSDARG00000011956.6	dlx4a	2	2	1	1111	9040
ENSDARG00000011958	ENSDARG00000011958.10	ctnnbl1	11	15	0.733333	1769	2682	160	2499	3903	6277	3371	2821	4101	1837	30804	4702	15357	79	13125
ENSDARG00000011961	ENSDARG00000011961.9	csrp2	2	5	0.4	2123	5298	1656	1083	526
ENSDARG00000011973	ENSDARG00000011973.10	slc35d1a	11	11	1	2186	93	192	82	103	898	909	1003	2213	74	3195
ENSDARG00000011975	ENSDARG00000011975.9	fmn1	12	15	0.8	761	2605	185	2447	3039	559	3655	214	2007	105	1802	5899	2986	1943	177
ENSDARG00000011983	ENSDARG00000011983.12	zgc:136908	1	18	0.0555556	3469	3188	2238	1690	79	1150	1792	81	2104	72	153	1273	162	1224	205	88	1823	90
ENSDARG00000011989	ENSDARG00000011989.8	crx	1	2	0.5	737	608
ENSDARG00000011998	ENSDARG00000011998.11	bfsp2	6	6	1	1487	91	82	1410	76	2943
ENSDARG00000011999	ENSDARG00000011999.8	ybey	3	3	1	609	827	1213
ENSDARG00000012002	ENSDARG00000012002.11	slc38a7	1	11	0.0909091	9565	574	1718	78	95	85	1629	112	86	94	2106
ENSDARG00000012005	ENSDARG00000012005.13	mob2b	1	4	0.25	58458	3590	2553	2146
ENSDARG00000012013	ENSDARG00000012013.11	cpa6	1	10	0.1	8181	6463	6373	2123	88	3284	166	1544	2918	2905
ENSDARG00000012016	ENSDARG00000012016.8	hpgd	4	6	0.666667	189	1342	378	9825	241	3256
ENSDARG00000012019	ENSDARG00000012019.11	glra1	3	9	0.333333	7345	15112	19752	4841	4803	4364	5422	5432	18844
ENSDARG00000012021	ENSDARG00000012021.12	kdsr	9	9	1	1603	478	99	128	9077	87	115	4397	12288
ENSDARG00000012025	ENSDARG00000012025.5	hs6st2	1	1	1	3493
ENSDARG00000012030	ENSDARG00000012030.9	dnaaf1	9	9	1	1094	103	90	80	91	319	130	115	1233
ENSDARG00000012035	ENSDARG00000012035.9	zgc:100832	2	5	0.4	1526	3300	124	497	79
ENSDARG00000012039	ENSDARG00000012039.9	ttc26	4	16	0.25	1080	560	110	2614	97	963	1945	95	2477	98	2179	84	1654	2142	1957	2377
ENSDARG00000012040	ENSDARG00000012040.8	rnf19a	1	9	0.111111	21531	6383	2098	130	6175	1861	1114	3058	117
ENSDARG00000012044	ENSDARG00000012044.9	polr3gla	7	7	1	194	1686	245	2734	128	661	2849
ENSDARG00000012051	ENSDARG00000012051.6	mettl21a	2	3	0.666667	345	3111	72
ENSDARG00000012057	ENSDARG00000012057.10	mtnr1al	1	1	1	17273
ENSDARG00000012060	ENSDARG00000012060.11	thbs3b	3	22	0.136364	2655	2192	3224	587	118	1351	84	509	166	95	751	490	1344	82	1985	300	237	1630	374	783	1834	121
ENSDARG00000012066	ENSDARG00000012066.11	dcn	1	7	0.142857	12446	7469	3299	2333	91	3638	6317
ENSDARG00000012071	ENSDARG00000012071.10	angptl1a	1	4	0.25	14158	3782	1766	1766
ENSDARG00000012072	ENSDARG00000012072.8	dmac2l	3	4	0.75	245	2719	4786	2456
ENSDARG00000012073	ENSDARG00000012073.11	kif15	24	34	0.705882	241	1469	79	82	847	867	441	917	82	85	271	1201	722	800	70	100	1594	568	1784	958	469	1244	102	2244	71	75	1049	637	569	82	914	991	433	478
ENSDARG00000012076	ENSDARG00000012076.9	apoa1a	3	3	1	151	483	1413
ENSDARG00000012078	ENSDARG00000012078.10	meis1b	7	12	0.583333	1379	1130	203	435	951	12956	19398	19305	14645	890	502	4574
ENSDARG00000012113	ENSDARG00000012113.8	c19h1orf109	3	3	1	620	553	2112
ENSDARG00000012125	ENSDARG00000012125.11	cnga1b	3	5	0.6	66	764	4769	791	2119
ENSDARG00000012126	ENSDARG00000012126.10	zgc:109965	8	15	0.533333	757	1788	526	2833	112	2478	147	3232	78	1693	125	700	308	1661	139
ENSDARG00000012135	ENSDARG00000012135.8	fbxl2	6	13	0.461538	620	2322	366	3223	631	4764	1158	1383	94	112	2572	162	3213
ENSDARG00000012137	ENSDARG00000012137.11	cyp46a1.1	13	14	0.928571	112	128	410	2953	769	87	94	2713	176	82	82	156	3313	1163
ENSDARG00000012138	ENSDARG00000012138.11	sgce	1	10	0.1	8481	349	2382	620	2447	2022	3508	2846	3651	2884
ENSDARG00000012140	ENSDARG00000012140.7	ccnl1b	9	10	0.9	316	84	1195	100	942	1686	126	87	3184	88
ENSDARG00000012141	ENSDARG00000012141.8	papolg	7	22	0.318182	2441	2208	80	94	88	90	3129	242	153	93	79	1297	123	587	71	100	1948	127	410	159	645	81
ENSDARG00000012144	ENSDARG00000012144.11	emc7	3	4	0.75	1713	84	3536	112
ENSDARG00000012177	ENSDARG00000012177.9	rab4b	1	7	0.142857	16142	5294	92	10573	1975	4789	802
ENSDARG00000012184	ENSDARG00000012184.9	zgc:162872	1	18	0.0555556	6317	805	2657	1947	1727	5012	88	89	4635	201	384	2053	194	3054	146	74	204	1585
ENSDARG00000012192	ENSDARG00000012192.9	cant1a	1	3	0.333333	10473	1938	3170
ENSDARG00000012194	ENSDARG00000012194.10	scp2a	11	15	0.733333	2151	83	131	2481	77	94	145	1002	2887	3279	6525	4082	980	2745	5570
ENSDARG00000012196	ENSDARG00000012196.12	fer	14	16	0.875	205	2872	2710	2276	1566	168	5813	4134	3661	2783	3429	112	147	9292	2183	1525
ENSDARG00000012199	ENSDARG00000012199.12	gpt2	2	10	0.2	112	2795	201	76	928	852	2233	167	956	1328
ENSDARG00000012204	ENSDARG00000012204.11	CDK18	1	15	0.0666667	51565	43308	3590	1702	2232	4143	1811	2935	207	5934	1400	1827	10052	137	7725
ENSDARG00000012215	ENSDARG00000012215.9	umps	2	5	0.4	162	3641	2454	236	2380
ENSDARG00000012219	ENSDARG00000012219.11	dpf2	6	10	0.6	2565	2020	159	96	960	2969	360	98	994	1265
ENSDARG00000012222	ENSDARG00000012222.8	nup35	8	8	1	1414	125	1054	595	185	84	93	1973
ENSDARG00000012234	ENSDARG00000012234.10	psme3	10	10	1	603	101	839	114	763	78	118	92	94	1707
ENSDARG00000012244	ENSDARG00000012244.6	ube2e3	3	5	0.6	1580	933	65249	9831	3155
ENSDARG00000012247	ENSDARG00000012247.9	def6a	3	10	0.3	2836	3069	3563	1683	2164	2403	1939	1408	2711	577
ENSDARG00000012248	ENSDARG00000012248.10	rgma	2	3	0.666667	2188	4072	1821
ENSDARG00000012261	ENSDARG00000012261.11	eftud2	15	27	0.555556	2250	1493	87	73	146	786	79	118	220	156	1640	78	730	82	3755	1127	86	851	98	903	1020	927	711	1885	169	1697	94
ENSDARG00000012269	ENSDARG00000012269.14	clcn1b	1	22	0.0454545	16386	116	12703	395	5666	832	3532	452	133	191	4431	373	804	121	218	4118	283	938	1902	132	7102	95
ENSDARG00000012271	ENSDARG00000012271.10	pacc1	2	7	0.285714	156	2911	388	87	81	2420	90
ENSDARG00000012274	ENSDARG00000012274.12	eif4e1c	2	6	0.333333	2547	4649	109	2028	109	1803
ENSDARG00000012275	ENSDARG00000012275.9	katnal2	9	13	0.692308	1201	79	516	107	82	2656	289	2686	6370	139	4564	1806	77
ENSDARG00000012281	ENSDARG00000012281.8	zgc:65851	1	3	0.333333	7724	2823	451
ENSDARG00000012295	ENSDARG00000012295.8	bcs1l	4	6	0.666667	79	1328	1103	1676	99	1286
ENSDARG00000012297	ENSDARG00000012297.9	cnga3b	4	4	1	105	76	1428	1598
ENSDARG00000012306	ENSDARG00000012306.9	syt13	6	7	0.857143	1025	374	3438	1101	3663	4607	2257
ENSDARG00000012311	ENSDARG00000012311.10	myoz2a	3	4	0.75	4967	527	15360	1376
ENSDARG00000012314	ENSDARG00000012314.11	usp25	18	23	0.782609	7142	131	4615	797	6540	2671	1371	274	3825	3037	2527	3888	3384	2173	81	2580	1667	11088	2261	2292	277	4526	1343
ENSDARG00000012325	ENSDARG00000012325.10	zgc:110269	8	10	0.8	1472	628	140	475	89	718	278	3411	99	82
ENSDARG00000012340	ENSDARG00000012340.11	ptpn11b	1	15	0.0666667	30044	22202	2543	101	3630	2999	115	138	1406	685	3607	86	788	2281	3570
ENSDARG00000012341	ENSDARG00000012341.8	capn9	1	19	0.0526316	7144	986	78	77	1327	81	927	114	1989	745	848	137	1546	103	1433	93	2452	199	2302
ENSDARG00000012347	ENSDARG00000012347.9	nacad	1	8	0.125	6831	86	90	1710	102	129	151	1716
ENSDARG00000012353	ENSDARG00000012353.9	vipr2	4	12	0.333333	15273	13588	16608	18436	362	2202	1761	174	4090	501	1572	2965
ENSDARG00000012355	ENSDARG00000012355.9	galnt8a.1	7	7	1	2510	177	528	189	89	97	28417
ENSDARG00000012366	ENSDARG00000012366.7	fbp2	6	6	1	1566	764	1001	3728	2408	4891
ENSDARG00000012367	ENSDARG00000012367.10	trim46a	1	11	0.0909091	6492	1313	4153	1825	1366	1076	188	2094	2115	1958	782
ENSDARG00000012368	ENSDARG00000012368.13	ttc21b	23	28	0.821429	2924	92	125	2438	812	3075	2476	220	1765	4140	1305	232	2704	1369	2461	2298	134	297	2321	2478	2279	147	4374	1276	1840	2198	89	2105
ENSDARG00000012369	ENSDARG00000012369.10	rdh10b	1	5	0.2	596	396	563	111	426
ENSDARG00000012378	ENSDARG00000012378.10	naa35	1	22	0.0454545	4400	3219	102	1718	1016	1025	355	89	534	90	2045	81	1372	3625	84	2177	3269	80	1017	516	1559	1827
ENSDARG00000012381	ENSDARG00000012381.9	hsc70	1	8	0.125	4807	1209	1551	1250	89	1234	97	2348
ENSDARG00000012387	ENSDARG00000012387.7	pdha1a	1	10	0.1	4103	751	2460	171	78	1268	106	296	599	1230
ENSDARG00000012388	ENSDARG00000012388.8	cox4i1l	4	4	1	2561	256	2054	8618
ENSDARG00000012389	ENSDARG00000012389.11	adar	4	14	0.285714	4122	670	148	5058	2816	123	921	93	3395	87	2677	414	83	104
ENSDARG00000012390	ENSDARG00000012390.7	kcnk5b	2	4	0.5	3920	4868	91	4130
ENSDARG00000012395	ENSDARG00000012395.10	mmp13a	7	9	0.777778	1292	919	1858	82	84	83	2732	83	90
ENSDARG00000012397	ENSDARG00000012397.13	eya4	2	19	0.105263	5296	24251	4555	3497	212	2419	161	627	3122	3381	1333	303	6181	427	119	2544	639	2843	7984
ENSDARG00000012399	ENSDARG00000012399.9	adssl	3	12	0.25	302	152	1412	153	109	943	81	1107	107	1132	984	179
ENSDARG00000012403	ENSDARG00000012403.12	ercc6l2	9	18	0.5	3447	92	78	735	1454	145	1642	2268	4889	926	694	403	465	1267	2061	2282	1815	3279
ENSDARG00000012405	ENSDARG00000012405.10	col1a1a	1	50	0.02	1372	381	197	635	323	218	292	456	189	128	88	85	88	248	87	446	94	678	89	201	97	94	98	935	92	99	250	111	139	90	156	105	107	85	87	151	92	91	456	142	108	120	89	101	100	112	82	110	93	286
ENSDARG00000012407	ENSDARG00000012407.8	mgat1a	1	2	0.5	5924	2474
ENSDARG00000012409	ENSDARG00000012409.11	rnf207b	3	17	0.176471	281	877	3074	116	1185	229	141	1469	99	855	73	1476	2506	76	83	355	112
ENSDARG00000012422	ENSDARG00000012422.11	col11a2	2	65	0.0307692	111	8001	1959	668	1692	2097	5014	2234	2310	190	287	113	176	699	148	163	120	168	137	123	186	479	705	82	97	195	177	596	127	91	913	86	114	163	101	91	88	78	803	171	109	83	90	119	128	184	120	106	98	130	83	154	78	196	90	84	154	358	129	100	405	91	385	1325	1610
ENSDARG00000012426	ENSDARG00000012426.13	neflb	1	3	0.333333	188	141	89
ENSDARG00000012432	ENSDARG00000012432.8	fam76b	9	9	1	342	3090	74	1620	133	89	95	486	3127
ENSDARG00000012435	ENSDARG00000012435.7	spic	4	4	1	230	981	96	1893
ENSDARG00000012446	ENSDARG00000012446.11	zgc:113057	5	11	0.454545	85	3457	2649	141	12037	3805	3775	124	2683	1341	2501
ENSDARG00000012449	ENSDARG00000012449.10	si:ch211-169p10.1	2	10	0.2	2037	5787	94	2102	2810	1912	4254	12	15	1565
ENSDARG00000012450	ENSDARG00000012450.11	vmp1	5	11	0.454545	2216	2277	1866	235	6206	2163	1404	1994	2521	5093	1924
ENSDARG00000012453	ENSDARG00000012453.10	rnls	4	6	0.666667	1971	138	7111	61277	26787	23080
ENSDARG00000012458	ENSDARG00000012458.8		2	3	0.666667	1182	2783	2618
ENSDARG00000012460	ENSDARG00000012460.9	rassf4a	4	11	0.363636	90	9540	87	16917	3590	352	1749	78	384	298	84
ENSDARG00000012467	ENSDARG00000012467.10	spint1b	3	9	0.333333	1726	401	5484	3792	88	87	1461	88	3655
ENSDARG00000012468	ENSDARG00000012468.11	aacs	12	17	0.705882	2360	3727	5574	8333	7775	101	1605	4479	2488	8937	6812	9884	2291	494	125	2261	106
ENSDARG00000012485	ENSDARG00000012485.8	aurka	8	8	1	268	2479	1454	678	1206	1825	2214	2745
ENSDARG00000012495	ENSDARG00000012495.10	mphosph10	4	10	0.4	381	678	109	1325	87	159	1265	141	109	83
ENSDARG00000012496	ENSDARG00000012496.8		1	1	1	4697
ENSDARG00000012499	ENSDARG00000012499.9	per1b	1	18	0.0555556	6152	1375	628	1148	576	559	83	1242	1346	106	434	1116	126	476	492	111	991	89
ENSDARG00000012504	ENSDARG00000012504.11	rlbp1a	3	6	0.5	268	2322	6093	714	2892	1529
ENSDARG00000012505	ENSDARG00000012505.12	u2af2a	10	10	1	1025	102	1719	245	106	143	248	769	93	2056
ENSDARG00000012506	ENSDARG00000012506.10	rnpep	1	10	0.1	15325	1748	1819	700	244	93	1609	103	82	78
ENSDARG00000012513	ENSDARG00000012513.7	sdcbp2	1	8	0.125	15410	1577	4675	4813	578	1769	281	1955
ENSDARG00000012519	ENSDARG00000012519.11	hcfc1b	18	27	0.666667	1742	3905	522	2010	88	2164	2825	1813	1836	945	3756	1548	102	198	1542	94	2213	6238	2992	2464	4533	2345	73	1762	842	4555	83
ENSDARG00000012534	ENSDARG00000012534.11	slc6a6a	1	13	0.0769231	16763	2179	10023	490	290	1902	91	520	7351	85	7457	81	2021
ENSDARG00000012535	ENSDARG00000012535.10	epx	9	14	0.642857	924	911	2886	2016	304	1357	503	676	2990	181	1814	316	2052	78
ENSDARG00000012539	ENSDARG00000012539.6	dnase1	2	8	0.25	176	1957	90	78	277	1427	81	88
ENSDARG00000012553	ENSDARG00000012553.10	rap1aa	1	7	0.142857	2116	121	79	91	590	87	1878
ENSDARG00000012555	ENSDARG00000012555.8	ak5	6	13	0.461538	1873	366	17863	12988	29733	72305	26009	27442	1810	4853	2647	3900	9768
ENSDARG00000012563	ENSDARG00000012563.10	pdss2	1	7	0.142857	25211	20219	9064	5388	123	1751	2210
ENSDARG00000012572	ENSDARG00000012572.8	polr3f	8	8	1	555	91	383	412	82	2108	73	3207
ENSDARG00000012574	ENSDARG00000012574.11	slkb	2	18	0.111111	3999	4874	1900	1517	80	1875	3180	2004	1105	549	2564	2696	3009	2299	499	2104	83	2118
ENSDARG00000012577	ENSDARG00000012577.9	waca	6	12	0.5	178	792	6583	5415	4447	10539	2472	3186	113	2259	1974	3500
ENSDARG00000012586	ENSDARG00000012586.13	fmnl2a	1	25	0.04	38703	3639	10027	6037	1586	17509	1593	3936	1102	3528	82	284	1808	1558	8801	925	592	2047	81	168	102	1735	741	1948	2959
ENSDARG00000012588	ENSDARG00000012588.10	ptdss1a	1	12	0.0833333	6729	185	112	441	2132	582	1172	1375	1869	954	2823	3678
ENSDARG00000012591	ENSDARG00000012591.7	pdcd10b	6	7	0.857143	1188	908	187	194	2892	3823	164
ENSDARG00000012593	ENSDARG00000012593.13	col5a1	3	64	0.046875	13874	2569	27393	8824	1455	1652	2728	8133	4860	2064	2993	152	877	2450	78	171	1434	79	1580	160	696	86	1033	1989	106	702	340	3945	1496	311	3994	123	2411	96	86	2499	3106	117	2157	1729	1932	3786	177	88	2514	86	7400	85	3828	90	87	509	119	690	87	203	11059	95	98	2727	1904	1993	7207	2253
ENSDARG00000012600	ENSDARG00000012600.10	si:dkey-97a13.6	9	13	0.692308	715	1102	1166	386	282	79	173	206	1909	71	275	1859	180
ENSDARG00000012603	ENSDARG00000012603.9	eif3ja	7	7	1	137	470	1244	409	89	85	2612
ENSDARG00000012609	ENSDARG00000012609.8	hpxa	3	9	0.333333	552	89	2169	103	91	105	1535	103	91
ENSDARG00000012610	ENSDARG00000012610.10	saga	6	15	0.4	2658	2302	101	87	337	3140	2637	760	114	2310	84	1560	2389	109	2997
ENSDARG00000012625	ENSDARG00000012625.12	prkag2a	1	11	0.0909091	12768	9887	7088	7841	208	844	2693	101	80	4686	5188
ENSDARG00000012627	ENSDARG00000012627.9	cdc34b	1	4	0.25	7495	5762	5592	2933
ENSDARG00000012632	ENSDARG00000012632.9	zgc:92749	3	3	1	5267	390	50667
ENSDARG00000012640	ENSDARG00000012640.10	cideb	3	4	0.75	2621	195	2751	92
ENSDARG00000012642	ENSDARG00000012642.10	si:ch211-266d19.4	11	11	1	1450	2062	70	1441	2227	472	2271	500	2310	1885	3947
ENSDARG00000012649	ENSDARG00000012649.10	smad4b	4	6	0.666667	2860	940	2001	5096	90	4981
ENSDARG00000012656	ENSDARG00000012656.10	atf6	7	15	0.466667	606	1101	203	2232	104	3264	15598	385	146	2335	1718	3484	2117	7441	10445
ENSDARG00000012667	ENSDARG00000012667.11	tfap2b	6	6	1	339	1132	1457	453	536	9429
ENSDARG00000012671	ENSDARG00000012671.8	inhbaa	1	1	1	8728
ENSDARG00000012672	ENSDARG00000012672.9	gtf2e2	2	7	0.285714	4116	7819	680	4641	1747	113	126
ENSDARG00000012674	ENSDARG00000012674.9	rpusd4	4	6	0.666667	90	2147	97	2364	2109	2056
ENSDARG00000012682	ENSDARG00000012682.11	pfn2l	2	2	1	983	1005
ENSDARG00000012684	ENSDARG00000012684.13	atp2b1a	2	20	0.1	12130	12526	107	1025	3180	616	3205	989	312	760	257	1459	90	1265	208	715	188	111	391	2216
ENSDARG00000012688	ENSDARG00000012688.10	eif1	1	3	0.333333	2040	86	143
ENSDARG00000012694	ENSDARG00000012694.9	c3a.1	12	40	0.3	3100	86	978	1588	366	86	2276	117	76	107	87	3239	77	80	2675	131	1526	109	109	2036	614	2493	2047	93	136	1497	76	348	1515	1376	77	89	2385	2368	2297	1224	438	1665	1617	482
ENSDARG00000012699	ENSDARG00000012699.11	bbx	1	15	0.0666667	9522	1529	1257	2395	5506	141	83	5391	2992	2012	3117	200	368	3127	3120
ENSDARG00000012718	ENSDARG00000012718.12	wee2	10	11	0.909091	229	119	74	119	815	90	84	679	110	876	108
ENSDARG00000012723	ENSDARG00000012723.11	rbm14a	2	3	0.666667	736	2685	1888
ENSDARG00000012726	ENSDARG00000012726.9	calhm5.2	1	1	1	1651
ENSDARG00000012729	ENSDARG00000012729.12	hcls1	16	16	1	600	105	421	1455	139	84	92	1004	170	128	979	174	173	1279	125	1858
ENSDARG00000012741	ENSDARG00000012741.11	maco1b	1	10	0.1	10699	5059	9168	2994	4073	7399	85	151	114	3811
ENSDARG00000012745	ENSDARG00000012745.8	poc1bl	2	10	0.2	10979	13954	3490	1943	1518	2715	2857	98	8566	145
ENSDARG00000012747	ENSDARG00000012747.11	rer1	5	6	0.833333	5004	1753	351	71	7652	85
ENSDARG00000012763	ENSDARG00000012763.11	arl13b	1	9	0.111111	10555	103	2992	178	3157	526	175	3169	2889
ENSDARG00000012776	ENSDARG00000012776.11	smarca1	12	24	0.5	2145	1675	86	1830	318	121	162	698	91	5443	82	5755	146	1726	229	2513	2640	128	1551	447	258	97	1277	2394
ENSDARG00000012777	ENSDARG00000012777.12	nucks1b	1	7	0.142857	3770	1427	294	105	1229	91	2439
ENSDARG00000012788	ENSDARG00000012788.9	foxa3	1	1	1	933
ENSDARG00000012789	ENSDARG00000012789.6	plek2	4	8	0.5	83	768	79	3733	92	2566	120	692
ENSDARG00000012790	ENSDARG00000012790.11	tmem161a	5	11	0.454545	1265	86	73	82	1905	112	70	1843	222	94	127
ENSDARG00000012796	ENSDARG00000012796.9	hnmt	6	6	1	2461	147	106	809	243	2877
ENSDARG00000012801	ENSDARG00000012801.11	pfkpb	16	21	0.761905	3356	223	2212	1134	3343	105	2534	3241	83	5208	364	2822	2488	90	4703	7216	2357	127	2009	886	2577
ENSDARG00000012816	ENSDARG00000012816.7	dipk2aa	2	3	0.666667	13179	23174	12748
ENSDARG00000012818	ENSDARG00000012818.7	csnk2a2a	7	11	0.636364	880	363	330	1985	83	393	5151	83	269	3159	79
ENSDARG00000012820	ENSDARG00000012820.12	nop56	5	11	0.454545	810	1039	193	636	1808	200	679	710	187	1432	1709
ENSDARG00000012823	ENSDARG00000012823.10	dlgap4b	4	9	0.444444	1772	5202	1187	21593	1665	2663	2512	1976	2092
ENSDARG00000012824	ENSDARG00000012824.10	itga3b	1	25	0.04	37037	3857	2023	1441	1680	937	1433	148	1186	681	88	1766	681	1481	864	176	2739	430	2455	72	2279	79	2879	2451	3451
ENSDARG00000012827	ENSDARG00000012827.8	mettl3	4	10	0.4	1014	860	82	2085	2007	901	113	1321	102	75
ENSDARG00000012829	ENSDARG00000012829.9	asah2	20	20	1	2009	1635	736	1118	1675	687	1165	282	2859	79	1106	118	610	104	1267	1780	86	1889	83	2899
ENSDARG00000012833	ENSDARG00000012833.12	foxn3	1	5	0.2	57007	33673	26393	45642	4363
ENSDARG00000012840	ENSDARG00000012840.11	alg9	14	14	1	637	2303	292	98	2461	757	404	141	1731	1553	194	1463	1617	3166
ENSDARG00000012848	ENSDARG00000012848.10	arih2	4	14	0.285714	3393	112	1289	6055	100	3181	85	893	173	109	2344	745	1822	84
ENSDARG00000012860	ENSDARG00000012860.12	tmprss4b	7	10	0.7	100	1542	156	92	815	203	1760	162	906	708
ENSDARG00000012866	ENSDARG00000012866.13	picalma	1	18	0.0555556	27979	1694	4250	1828	138	4252	394	4698	1066	87	1994	13646	2894	789	88	8918	2002	6951
ENSDARG00000012871	ENSDARG00000012871.8	npepl1	2	11	0.181818	1846	3354	1691	1549	258	1096	2092	71	2229	2249	85
ENSDARG00000012874	ENSDARG00000012874.9	snap23.1	7	7	1	2957	1894	92	1848	115	2963	3802
ENSDARG00000012881	ENSDARG00000012881.11	slc4a1a	2	21	0.0952381	69	3258	81	2240	505	1624	1827	601	732	949	778	1054	1842	88	101	482	1159	1034	2243	1903	140
ENSDARG00000012887	ENSDARG00000012887.9	znf143a	9	15	0.6	3138	1561	4737	1082	1181	413	83	502	7387	184	2426	2869	105	2506	1356
ENSDARG00000012892	ENSDARG00000012892.11	ammecr1	1	5	0.2	7854	3908	6782	1131	1586
ENSDARG00000012896	ENSDARG00000012896.10	anos1a	2	13	0.153846	4397	13123	1358	4684	782	550	2706	148	1437	503	1182	2474	814
ENSDARG00000012899	ENSDARG00000012899.9	ddx49	9	12	0.75	910	106	1002	82	644	2621	72	102	2734	429	964	116
ENSDARG00000012903	ENSDARG00000012903.10	slc34a2a	11	12	0.916667	1697	227	588	258	339	1834	217	86	119	294	2099	96
ENSDARG00000012914	ENSDARG00000012914.14	arhgef4	2	15	0.133333	7847	76508	1665	2486	5526	35838	8079	188	2635	95	1904	84	99	2012	4904
ENSDARG00000012915	ENSDARG00000012915.10	ech1	9	9	1	4631	258	415	527	1178	178	92	379	10074
ENSDARG00000012927	ENSDARG00000012927.9	tcea2	8	9	0.888889	487	2197	445	1390	1399	1956	96	2876	1567
ENSDARG00000012929	ENSDARG00000012929.6	eif2d	13	14	0.928571	544	83	75	3369	103	73	2375	87	208	90	1114	289	3706	84
ENSDARG00000012932	ENSDARG00000012932.10	mat2b	5	6	0.833333	3949	112	73	2955	5970	1695
ENSDARG00000012942	ENSDARG00000012942.11	itgb5	11	15	0.733333	91	358	1017	98	2983	4198	7051	932	1847	9381	29039	2194	3169	1513	3279
ENSDARG00000012944	ENSDARG00000012944.12	myhz2	2	40	0.05	98	1254	121	84	95	104	84	95	76	86	79	135	133	81	96	108	133	111	89	98	79	83	195	79	80	86	86	127	81	89	113	77	102	108	87	90	215	87	82	106
ENSDARG00000012945	ENSDARG00000012945.8	tnfsf13b	1	5	0.2	3823	1003	2213	87	2062
ENSDARG00000012946	ENSDARG00000012946.8	syap1	8	8	1	505	1180	77	268	1279	151	75	1625
ENSDARG00000012948	ENSDARG00000012948.9	asb18	2	5	0.4	1386	5159	360	992	167
ENSDARG00000012949	ENSDARG00000012949.9	scml2	8	15	0.533333	4092	2188	82	83	1343	1251	227	21656	2436	477	3633	2247	3229	4125	1166
ENSDARG00000012953	ENSDARG00000012953.13	mob1bb	2	5	0.4	2642	3210	72	3001	1447
ENSDARG00000012968	ENSDARG00000012968.8	rhoub	2	2	1	3005	4497
ENSDARG00000012972	ENSDARG00000012972.8	cfl1l	1	3	0.333333	1070	366	155
ENSDARG00000012981	ENSDARG00000012981.11	osbpl7	11	21	0.52381	1841	455	80	73	616	201	97	1903	1145	415	4257	186	1617	1467	85	94	95	339	1893	605	83
ENSDARG00000012982	ENSDARG00000012982.11	nf1a	35	56	0.625	12472	1613	2612	191	1310	117	85	2057	103	1247	490	107	2116	1168	83	1532	622	999	75	1106	170	1322	85	2644	1952	1526	107	2943	7151	2248	104	1836	200	3310	17131	1606	1766	2195	179	5623	2467	1921	94	912	1063	2471	667	2953	122	112	1865	182	136	1592	1473	9539
ENSDARG00000012986	ENSDARG00000012986.11	adal	8	9	0.888889	882	700	92	77	86	1261	91	2228	122
ENSDARG00000012987	ENSDARG00000012987.9	gpia	1	17	0.0588235	3054	2385	1842	2269	608	438	944	83	125	1609	361	2437	963	693	1914	2133	1425
ENSDARG00000013000	ENSDARG00000013000.11	ppfia2	1	28	0.0357143	166746	7367	3763	12826	6155	1366	1948	4176	3856	78	100	1794	78	5147	696	862	76	632	4747	1581	1036	1013	3039	130	76	269	1071	11217
ENSDARG00000013004	ENSDARG00000013004.13	tdg.1	2	10	0.2	554	3985	992	102	1772	89	88	2174	83	579
ENSDARG00000013005	ENSDARG00000013005.7	opcml	3	6	0.5	59576	33614	64124	2307	1107	4904
ENSDARG00000013006	ENSDARG00000013006.11	pibf1	14	17	0.823529	271	100	1203	101	98	800	1904	181	2369	11423	1505	5475	142	18283	5685	15951	1299
ENSDARG00000013009	ENSDARG00000013009.9	ubiad1	1	2	0.5	3790	1973
ENSDARG00000013014	ENSDARG00000013014.12	or101-1	1	1	1	350
ENSDARG00000013016	ENSDARG00000013016.12	pole4	2	2	1	1317	5017
ENSDARG00000013020	ENSDARG00000013020.9	dtnbb	10	18	0.555556	2276	1798	2681	336	3314	718	122	574	9306	45594	231	1397	1498	8662	2611	87	2617	131
ENSDARG00000013022	ENSDARG00000013022.11	si:ch211-59h6.1	6	8	0.75	372	1444	331	4509	591	9628	546	5022
ENSDARG00000013023	ENSDARG00000013023.12	nsun3	4	5	0.8	210	538	2762	16016	4437
ENSDARG00000013024	ENSDARG00000013024.10	erap1a	1	17	0.0588235	2756	1817	83	918	857	421	1437	85	1260	2516	85	1367	348	1244	2170	712	791
ENSDARG00000013025	ENSDARG00000013025.11	ints6	12	17	0.705882	84	441	2199	252	1581	264	150	115	168	76	75	2955	168	96	1764	310	1498
ENSDARG00000013031	ENSDARG00000013031.11	mta2	1	17	0.0588235	9352	4034	7385	104	1448	1852	100	91	75	121	2359	107	84	91	808	87	4566
ENSDARG00000013044	ENSDARG00000013044.9	ndufv2	6	7	0.857143	878	2898	872	3238	242	33587	5915
ENSDARG00000013050	ENSDARG00000013050.12	abcc12	21	30	0.7	95	135	253	201	1083	196	134	82	1343	305	173	93	1618	100	626	126	953	113	99	821	3783	144	2928	87	120	115	2119	589	76	1439
ENSDARG00000013051	ENSDARG00000013051.8	zgc:158412	1	4	0.25	2265	1346	112	2123
ENSDARG00000013056	ENSDARG00000013056.6	itpk1a	3	10	0.3	145	4889	11491	1220	6335	149	3383	3882	220	2676
ENSDARG00000013057	ENSDARG00000013057.8	hoxb5a	1	1	1	615
ENSDARG00000013058	ENSDARG00000013058.9	ascc2	8	18	0.444444	2706	99	3215	1137	143	98	119	3588	78	91	1397	260	1020	2546	236	2462	166	835
ENSDARG00000013063	ENSDARG00000013063.11	oxct1a	13	16	0.8125	1581	1641	9554	160	2955	1912	20771	114	3797	3974	132	12495	21956	8410	9463	161
ENSDARG00000013072	ENSDARG00000013072.7	mmp15b	1	9	0.111111	33778	2164	98	10048	2110	10507	4537	1701	446
ENSDARG00000013075	ENSDARG00000013075.10	mrpl11	2	5	0.4	11465	35764	8473	440	5951
ENSDARG00000013076	ENSDARG00000013076.8	bmi1b	1	9	0.111111	2504	132	141	224	89	105	179	111	85
ENSDARG00000013078	ENSDARG00000013078.10	ywhaba	2	5	0.4	3404	3506	176	211	1738
ENSDARG00000013079	ENSDARG00000013079.10	tubgcp2	10	17	0.588235	301	78	2427	86	1116	2307	2450	1624	183	4387	2268	2929	85	2232	1940	3212	4051
ENSDARG00000013082	ENSDARG00000013082.8	uap1l1	5	8	0.625	107	337	241	98	1342	80	1323	375
ENSDARG00000013087	ENSDARG00000013087.12	ndrg3a	1	15	0.0666667	31574	5353	17271	91	2810	226	5416	1087	84	277	431	105	2112	125	5630
ENSDARG00000013095	ENSDARG00000013095.9	gclc	1	15	0.0666667	8757	3494	4787	2637	1380	74	2432	2366	755	1541	822	1024	205	346	1363
ENSDARG00000013110	ENSDARG00000013110.12	dmtn	12	14	0.857143	329	3118	847	1914	1219	112	1364	171	1871	630	139	3225	237	1908
ENSDARG00000013117	ENSDARG00000013117.7	hiat1a	2	11	0.181818	2594	9663	306	1683	200	1440	3362	163	1987	2363	1461
ENSDARG00000013122	ENSDARG00000013122.6	maf1	5	6	0.833333	1780	119	1564	105	1978	1524
ENSDARG00000013125	ENSDARG00000013125.8	dlx1a	2	2	1	249	548
ENSDARG00000013128	ENSDARG00000013128.9	pdk1	4	10	0.4	2698	87	2725	2869	871	169	1028	1999	127	578
ENSDARG00000013134	ENSDARG00000013134.6	prph2la	2	2	1	2717	3330
ENSDARG00000013144	ENSDARG00000013144.11	atp1b1a	1	5	0.2	3379	1587	610	547	1706
ENSDARG00000013150	ENSDARG00000013150.10	dhx16	16	20	0.8	2756	81	1935	100	164	2635	923	1646	135	112	2531	1839	3052	731	2151	3382	1699	1653	1212	1722
ENSDARG00000013153	ENSDARG00000013153.10	dennd3b	1	9	0.111111	2716	631	463	1834	92	477	2166	343	94
ENSDARG00000013161	ENSDARG00000013161.10	zgc:55558	4	4	1	4072	2122	738	6645
ENSDARG00000013168	ENSDARG00000013168.7	jag1b	2	25	0.08	236	8153	6117	1687	3454	85	4887	87	82	88	1145	1797	690	1404	91	112	2110	3732	1320	634	1587	81	710	1190	2681
ENSDARG00000013174	ENSDARG00000013174.11	nkd3	3	9	0.333333	77	81	16262	3288	1422	478	710	1252	2437
ENSDARG00000013203	ENSDARG00000013203.9	si:ch211-1f22.1	1	1	1	4187
ENSDARG00000013207	ENSDARG00000013207.9	zeb1b	1	7	0.142857	76918	10126	3222	388	486	89	4925
ENSDARG00000013210	ENSDARG00000013210.7	htr2cl2	2	2	1	1305	4762
ENSDARG00000013221	ENSDARG00000013221.11	pde4ca	1	14	0.0714286	56247	4552	1227	76	82	7883	981	96	732	79	1002	88	84	896
ENSDARG00000013222	ENSDARG00000013222.10	slc35a3a	3	7	0.428571	2595	2826	4705	81	2900	137	2085
ENSDARG00000013224	ENSDARG00000013224.10	phc2b	7	14	0.5	8551	4257	94	137	2612	1127	8927	333	7418	2041	586	124	2108	2364
ENSDARG00000013227	ENSDARG00000013227.10	glulc	3	6	0.5	1943	76	2032	1520	71	80
ENSDARG00000013236	ENSDARG00000013236.12	dhcr24	3	8	0.375	3863	151	9020	81	2169	1812	8332	455
ENSDARG00000013240	ENSDARG00000013240.10	zgc:172271	3	16	0.1875	1403	261	2873	955	94	108	2105	1533	335	81	88	331	281	1870	84	187
ENSDARG00000013245	ENSDARG00000013245.9	wbp1la	1	3	0.333333	8309	3501	3414
ENSDARG00000013250	ENSDARG00000013250.10	tars1	11	18	0.611111	319	1339	2337	986	671	114	852	404	3311	300	3986	617	2304	88	182	94	1354	2553
ENSDARG00000013251	ENSDARG00000013251.9	hsf4	1	7	0.142857	2291	78	639	1674	132	535	136
ENSDARG00000013252	ENSDARG00000013252.8	tmc5	16	17	0.941176	2619	85	97	2599	325	77	1486	94	95	815	81	76	1817	141	121	3575	835
ENSDARG00000013266	ENSDARG00000013266.8	colec11	3	6	0.5	411	2111	6562	92	126	258
ENSDARG00000013274	ENSDARG00000013274.8	eif4eb	6	6	1	923	421	92	2604	106	4758
ENSDARG00000013279	ENSDARG00000013279.10	znf76	1	12	0.0833333	4283	136	85	72	74	2219	590	1584	1543	1687	86	2078
ENSDARG00000013292	ENSDARG00000013292.8	tmem179aa	2	3	0.666667	86	1540	121
ENSDARG00000013293	ENSDARG00000013293.9	crispld1b	2	14	0.142857	473	4808	94	1226	84	814	1224	88	115	87	91	110	1932	3219
ENSDARG00000013295	ENSDARG00000013295.11	slc2a3a	1	10	0.1	8975	1308	2247	2541	3683	2080	88	102	1484	1877
ENSDARG00000013302	ENSDARG00000013302.9	gpx8	2	2	1	156	3710
ENSDARG00000013307	ENSDARG00000013307.11	rpl19	1	5	0.2	1075	232	128	253	122
ENSDARG00000013310	ENSDARG00000013310.12	map3k15	27	27	1	2183	9447	2522	88	134	3057	124	2279	89	81	4025	104	1503	683	74	1329	2183	3521	6947	4820	86	2256	87	1783	2765	138	16775
ENSDARG00000013312	ENSDARG00000013312.12	cadps2	2	5	0.4	57570	74552	48577	540	1772
ENSDARG00000013317	ENSDARG00000013317.11	pygmb	9	19	0.473684	2826	3169	1447	83	1253	112	103	511	3306	230	1910	443	91	1803	83	2227	1001	373	2259
ENSDARG00000013329	ENSDARG00000013329.7	ttc5	1	9	0.111111	2185	834	1533	749	88	166	1109	108	1720
ENSDARG00000013333	ENSDARG00000013333.9	ndufa10	5	9	0.555556	375	974	156	117	1870	143	73	109	1634
ENSDARG00000013335	ENSDARG00000013335.10	anxa6	9	22	0.409091	691	915	188	72	1353	7561	5866	86	16378	1560	6104	6012	96	89	1593	1319	85	515	107	1341	1989	8700
ENSDARG00000013343	ENSDARG00000013343.10	kif26ba	2	14	0.142857	213	76829	22641	50225	21791	2787	8553	3720	4482	5607	91	936	221	2369
ENSDARG00000013346	ENSDARG00000013346.11	tasorb	1	22	0.0454545	1600	107	121	602	108	79	86	574	572	82	193	85	92	312	76	527	94	112	125	76	1077	89
ENSDARG00000013351	ENSDARG00000013351.11	cirbpb	1	6	0.166667	599	105	185	143	104	342
ENSDARG00000013360	ENSDARG00000013360.11	sh3gl3a	3	8	0.375	3256	99	7350	494	3446	1829	400	5098
ENSDARG00000013371	ENSDARG00000013371.10	isoc2	5	6	0.833333	196	2402	3469	75	7617	1305
ENSDARG00000013379	ENSDARG00000013379.10	ppp6r3	1	24	0.0416667	7036	110	502	1657	200	702	131	86	2307	173	93	130	1261	497	197	333	103	81	850	1001	82	3118	2824	82
ENSDARG00000013382	ENSDARG00000013382.9	cwc15	6	6	1	1877	146	1071	85	190	2636
ENSDARG00000013389	ENSDARG00000013389.8	gabra4	8	8	1	163	7136	6246	3889	13172	6604	15737	16070
ENSDARG00000013390	ENSDARG00000013390.10	CABZ01088367.1	6	6	1	2072	1625	1553	3303	473	8843
ENSDARG00000013393	ENSDARG00000013393.9	guca1b	2	3	0.666667	258	1605	167
ENSDARG00000013397	ENSDARG00000013397.12	bnip2	9	9	1	4370	331	1829	3106	2092	310	421	90	6477
ENSDARG00000013409	ENSDARG00000013409.7	bmp2a	1	1	1	2954
ENSDARG00000013414	ENSDARG00000013414.9	lin7a	1	5	0.2	40924	29741	13609	4943	7772
ENSDARG00000013415	ENSDARG00000013415.11	lmna	2	11	0.181818	6362	24995	1283	122	1544	2726	687	578	82	1645	2170
ENSDARG00000013422	ENSDARG00000013422.13	slc8a1a	2	9	0.222222	10278	36491	4180	392	4962	3110	4933	7168	711
ENSDARG00000013430	ENSDARG00000013430.10	bhmt	2	7	0.285714	355	1081	107	1075	250	284	466
ENSDARG00000013434	ENSDARG00000013434.10	hira	23	24	0.958333	541	133	799	2231	100	786	94	151	2699	93	741	2265	92	3165	89	1072	832	1239	146	464	81	659	3360	91
ENSDARG00000013438	ENSDARG00000013438.9	sycp3	6	8	0.75	128	624	86	82	81	4019	83	640
ENSDARG00000013441	ENSDARG00000013441.7	hey2	4	4	1	2021	76	568	2961
ENSDARG00000013443	ENSDARG00000013443.10	atp6v1ba	1	13	0.0769231	18419	1187	751	79	770	7841	1135	338	6897	2195	194	261	3436
ENSDARG00000013453	ENSDARG00000013453.9	tdrd9	2	34	0.0588235	454	2202	130	249	1650	88	95	266	277	93	86	91	83	1188	95	105	95	1241	86	564	452	237	67	1862	118	1898	467	287	83	327	536	1113	76	95
ENSDARG00000013457	ENSDARG00000013457.10	mtrex	21	26	0.807692	738	3362	71	82	2835	94	2774	4487	431	3189	5777	5132	2678	2165	2616	597	101	2269	2486	1928	7714	127	5951	4696	733	1902
ENSDARG00000013460	ENSDARG00000013460.9	wfikkn2a	1	1	1	5015
ENSDARG00000013461	ENSDARG00000013461.11	supt7l	4	4	1	2298	2938	3317	9087
ENSDARG00000013472	ENSDARG00000013472.10	nedd1	4	16	0.25	1399	1751	76	2434	434	1549	1375	116	93	76	94	90	523	828	2066	102
ENSDARG00000013475	ENSDARG00000013475.7	cct4	5	12	0.416667	897	126	1072	2327	2345	108	928	106	364	643	1036	1219
ENSDARG00000013476	ENSDARG00000013476.11	arhgef39	5	11	0.454545	7710	3096	11706	5225	15895	4255	3471	4359	3107	1219	1996
ENSDARG00000013477	ENSDARG00000013477.9	gata1a	2	5	0.4	1489	1856	71	1789	81
ENSDARG00000013478	ENSDARG00000013478.5	rrp15	4	4	1	810	1053	84	3137
ENSDARG00000013491	ENSDARG00000013491.11	map3k9	3	6	0.5	4118	3532	5091	1662	2555	1169
ENSDARG00000013492	ENSDARG00000013492.8	zbtb34	1	1	1	20519
ENSDARG00000013500	ENSDARG00000013500.11	abca2	5	46	0.108696	7807	2385	6945	428	8437	4061	78	1164	694	913	1478	2625	2923	119	2104	110	90	2945	177	2448	78	1410	108	1487	902	1288	1258	1106	2043	87	3782	84	95	108	1945	96	83	2331	1351	217	3400	84	122	1847	2459	2227
ENSDARG00000013505	ENSDARG00000013505.11	ube2kb	6	6	1	662	95	2554	415	1696	3258
ENSDARG00000013522	ENSDARG00000013522.8	pck1	1	8	0.125	1409	628	512	80	385	239	611	404
ENSDARG00000013524	ENSDARG00000013524.10	cyp2ae1	1	9	0.111111	8131	205	2062	978	277	2876	121	2635	2579
ENSDARG00000013526	ENSDARG00000013526.12	svep1	1	48	0.0208333	22033	3121	19121	119	789	3006	6944	93	1155	4787	660	160	71	3403	123	245	95	2565	831	560	311	1552	1030	117	402	910	112	123	2084	291	235	488	571	254	692	132	1378	94	110	626	196	102	537	2697	2132	700	3626	2689
ENSDARG00000013528	ENSDARG00000013528.11	mcm9	2	12	0.166667	1616	13269	3604	2227	3796	131	1661	693	1974	2152	98	2485
ENSDARG00000013533	ENSDARG00000013533.8	hoxb4a	1	1	1	940
ENSDARG00000013539	ENSDARG00000013539.10	ikzf1	3	7	0.428571	7519	4134	13145	3108	102	3209	3106
ENSDARG00000013542	ENSDARG00000013542.11	lpgat1	6	8	0.75	1156	25031	6593	2456	21181	30695	1854	67
ENSDARG00000013561	ENSDARG00000013561.8	pgm1	10	10	1	3204	1077	77	1095	310	119	1575	743	669	4166
ENSDARG00000013575	ENSDARG00000013575.10	rfx2	1	17	0.0588235	31091	3456	496	2036	2401	1402	273	3862	100	7611	956	77	2497	2035	1854	1090	93
ENSDARG00000013576	ENSDARG00000013576.7	gadd45bb	3	3	1	95	105	650
ENSDARG00000013582	ENSDARG00000013582.9	csnk2a2b	1	11	0.0909091	4029	2592	891	1183	86	235	2486	101	2267	79	3522
ENSDARG00000013596	ENSDARG00000013596.11	brd1a	4	11	0.363636	95	87	99	3560	180	1547	584	2487	2127	944	516
ENSDARG00000013598	ENSDARG00000013598.8	tnfb	3	3	1	87	771	976
ENSDARG00000013607	ENSDARG00000013607.10	sema3gb	1	16	0.0625	19844	139	68	951	550	973	144	83	1717	75	1024	112	2053	213	90	1503
ENSDARG00000013613	ENSDARG00000013613.12	anxa13l	2	10	0.2	623	6156	2724	1879	132	2363	1912	97	175	2793
ENSDARG00000013615	ENSDARG00000013615.14	pbx3b	2	9	0.222222	615	126121	5594	1066	2853	4332	565	2785	8971
ENSDARG00000013623	ENSDARG00000013623.10	vdac2	1	8	0.125	5840	96	210	98	2283	2427	688	1647
ENSDARG00000013628	ENSDARG00000013628.8	cd164	2	5	0.4	2495	13330	411	449	87
ENSDARG00000013647	ENSDARG00000013647.11	cntn3a.2	5	18	0.277778	15862	3219	8463	513	17628	217	10275	8561	8408	11772	4811	369	2646	308	9116	414	8168	373
ENSDARG00000013649	ENSDARG00000013649.11	casr	1	6	0.166667	3661	2060	1401	1501	113	2980
ENSDARG00000013653	ENSDARG00000013653.10	adgrl4	5	15	0.333333	983	3915	103	160	8495	455	1999	85	102	3404	112	3051	276	1372	99
ENSDARG00000013655	ENSDARG00000013655.10	tpd52l2b	4	7	0.571429	3007	150	2929	4465	1338	3434	1826
ENSDARG00000013659	ENSDARG00000013659.7	brox	1	12	0.0833333	4503	1419	687	269	2688	544	3895	1528	4128	212	2853	406
ENSDARG00000013667	ENSDARG00000013667.13	tbck	22	25	0.88	2531	6116	8334	1555	478	862	99	843	1911	3408	83	1174	109	1331	1826	262	3477	93	471	9305	1581	24705	15046	6268	448
ENSDARG00000013669	ENSDARG00000013669.9	napba	2	12	0.166667	446	3254	938	3234	91	944	1594	2257	2993	2504	305	161
ENSDARG00000013670	ENSDARG00000013670.11	hyou1	20	23	0.869565	821	574	130	941	106	89	1601	133	1660	90	571	821	90	86	1596	91	352	1392	1790	2358	128	123	1845
ENSDARG00000013681	ENSDARG00000013681.11	si:dkey-42i9.6	1	4	0.25	2831	253	2736	2060
ENSDARG00000013685	ENSDARG00000013685.10	vsig8b	7	7	1	4936	7581	2033	3523	241	2293	10398
ENSDARG00000013687	ENSDARG00000013687.11	cilp2	1	8	0.125	8233	537	109	2403	81	92	76	1160
ENSDARG00000013694	ENSDARG00000013694.9	stimate	4	7	0.571429	4892	183	142	5001	196	447	861
ENSDARG00000013704	ENSDARG00000013704.10	cers2a	1	10	0.1	14288	2497	3172	2647	1730	2055	2601	4901	242	1702
ENSDARG00000013705	ENSDARG00000013705.10	ccm2	1	9	0.111111	5888	1651	80	111	3001	220	80	2514	3553
ENSDARG00000013708	ENSDARG00000013708.11	usp9	2	45	0.0444444	5527	13106	360	2531	466	1887	88	82	186	312	172	140	783	84	339	212	80	123	2410	665	87	1023	1570	266	94	740	121	90	96	117	2378	105	84	94	1782	2400	270	930	447	276	257	934	78	3749	2515
ENSDARG00000013711	ENSDARG00000013711.10	zgc:77486	5	6	0.833333	427	549	80	2485	3128	561
ENSDARG00000013719	ENSDARG00000013719.9	gtse1	11	11	1	267	268	495	1097	1161	1635	1882	80	1614	74	2927
ENSDARG00000013721	ENSDARG00000013721.10	g6pca.2	2	4	0.5	84	2340	107	1863
ENSDARG00000013726	ENSDARG00000013726.9	ap4b1	8	10	0.8	808	407	1909	947	149	442	2335	2508	945	490
ENSDARG00000013729	ENSDARG00000013729.8	srsf6a	2	5	0.4	3329	3790	1642	1118	87
ENSDARG00000013730	ENSDARG00000013730.12	slc4a4a	3	26	0.115385	6826	17137	33588	3957	3283	2412	2723	8324	140	2285	2597	1052	4514	4180	8036	1661	203	1670	2566	4032	90	4951	2637	2823	633	2288
ENSDARG00000013732	ENSDARG00000013732.9	vta1	1	7	0.142857	26061	5554	6530	5370	13981	3115	13801
ENSDARG00000013734	ENSDARG00000013734.8	polr3glb	4	7	0.571429	234	1703	942	3768	3135	84	2548
ENSDARG00000013741	ENSDARG00000013741.8	lancl1	9	10	0.9	1095	3717	732	3239	641	551	1316	224	8467	83
ENSDARG00000013749	ENSDARG00000013749.6	slc25a55b	8	8	1	1448	556	1499	82	118	2092	82	2321
ENSDARG00000013750	ENSDARG00000013750.10	eno1b	9	11	0.818182	746	130	638	112	371	1104	76	83	2449	127	94
ENSDARG00000013752	ENSDARG00000013752.6	tnni2a.3	3	6	0.5	2353	98	4142	1781	93	1647
ENSDARG00000013755	ENSDARG00000013755.7	actn3a	1	20	0.05	11827	1136	117	2465	264	348	90	111	110	102	99	102	142	411	90	94	125	92	1001	101
ENSDARG00000013763	ENSDARG00000013763.12	rrbp1a	7	28	0.25	1717	2278	1307	361	1973	1485	2355	259	1401	290	153	97	91	73	111	132	446	959	295	78	170	2001	168	122	1939	85	2245	79
ENSDARG00000013771	ENSDARG00000013771.9	ctss2.2	1	7	0.142857	1567	247	614	1474	142	85	109
ENSDARG00000013775	ENSDARG00000013775.10	si:dkey-246g23.4	6	6	1	1842	676	2391	1145	96	6044
ENSDARG00000013776	ENSDARG00000013776.12	thop1	11	12	0.916667	2973	2316	4022	93	1482	101	3461	2345	99	619	6378	2819
ENSDARG00000013777	ENSDARG00000013777.10	ppp1r13l	1	12	0.0833333	18865	7332	1873	4386	3235	4878	770	96	885	4415	2365	3395
ENSDARG00000013784	ENSDARG00000013784.10	zgc:77158	1	5	0.2	34853	15369	4318	1594	1844
ENSDARG00000013787	ENSDARG00000013787.11	gucy1a1	4	7	0.571429	214	475	81	6200	2059	481	2972
ENSDARG00000013789	ENSDARG00000013789.12	sim1b	2	10	0.2	4396	4928	85	1296	82	975	1594	1105	1204	1794
ENSDARG00000013794	ENSDARG00000013794.10	klf11b	1	3	0.333333	1269	732	200
ENSDARG00000013795	ENSDARG00000013795.8	hps4	12	12	1	2012	314	905	882	901	2824	92	86	3910	4733	489	4921
ENSDARG00000013800	ENSDARG00000013800.7	snrpd3	2	3	0.666667	248	943	852
ENSDARG00000013802	ENSDARG00000013802.10	pcid2	1	14	0.0714286	1053	90	204	915	98	100	146	194	172	219	224	162	79	257
ENSDARG00000013804	ENSDARG00000013804.11	capns1b	8	10	0.8	338	102	185	1651	651	104	78	2150	77	87
ENSDARG00000013813	ENSDARG00000013813.10	fam219ab	5	5	1	1645	108	3248	83	5393
ENSDARG00000013822	ENSDARG00000013822.10	anapc16	3	3	1	1144	1460	5214
ENSDARG00000013828	ENSDARG00000013828.8	snx13	1	25	0.04	14849	113	2615	3555	1041	2388	718	1694	105	548	1116	1554	3102	1006	81	2257	1976	2581	77	3123	214	153	818	89	1402
ENSDARG00000013830	ENSDARG00000013830.11	osbpl2b	1	13	0.0769231	14436	6863	198	2625	2039	175	2792	85	3705	5409	1059	98	1658
ENSDARG00000013834	ENSDARG00000013834.9	arhgef3	1	9	0.111111	5716	1653	1161	846	751	1027	371	450	1564
ENSDARG00000013837	ENSDARG00000013837.9	spo11	11	12	0.916667	90	3045	1707	1238	1934	292	3543	70	2275	3267	8561	1967
ENSDARG00000013838	ENSDARG00000013838.10	sulf2b	1	20	0.05	45191	4840	5728	2836	9583	908	10749	16262	119	9625	2444	1812	1201	243	482	2455	1734	2554	1993	474
ENSDARG00000013839	ENSDARG00000013839.10	aldh3b1	9	9	1	817	77	171	583	92	283	1695	706	2353
ENSDARG00000013841	ENSDARG00000013841.12	abl2	2	10	0.2	1438	6621	1948	119	2040	320	115	106	1308	3411
ENSDARG00000013842	ENSDARG00000013842.8	tbc1d19	11	20	0.55	138	2352	3319	3139	92	2713	610	3857	1382	1274	16733	3436	1766	75	4955	85	103	5011	605	10716
ENSDARG00000013843	ENSDARG00000013843.9	sept5a	2	11	0.181818	115	7852	188	284	3451	134	215	3679	5142	3085	3833
ENSDARG00000013845	ENSDARG00000013845.6	ttc14	7	11	0.636364	1048	1437	2542	2003	1057	160	3036	1027	930	2745	2151
ENSDARG00000013847	ENSDARG00000013847.15	egfra	1	14	0.0714286	73662	3032	1159	100	2087	1292	2986	2894	200	97	1906	1239	3294	164
ENSDARG00000013853	ENSDARG00000013853.7	lmo4a	1	4	0.25	7313	6148	4652	1579
ENSDARG00000013855	ENSDARG00000013855.12	slc12a3	16	25	0.64	144	1709	187	165	1443	82	130	97	125	1785	96	89	347	169	142	2428	129	87	82	572	75	1069	115	91	127
ENSDARG00000013856	ENSDARG00000013856.7	amy2a	1	9	0.111111	8240	79	251	92	1294	84	99	1955	510
ENSDARG00000013858	ENSDARG00000013858.8	cdc14aa	3	14	0.214286	999	101	4924	2549	2789	1662	1423	2454	2964	106	90	4029	77	3584
ENSDARG00000013860	ENSDARG00000013860.11	ptpmt1	3	3	1	135	753	2744
ENSDARG00000013861	ENSDARG00000013861.10	armc1	3	6	0.5	2908	5915	9507	88	307	1698
ENSDARG00000013863	ENSDARG00000013863.10	fam133b	4	10	0.4	2186	89	91	2454	213	86	1423	1137	110	1453
ENSDARG00000013871	ENSDARG00000013871.9	slc5a1	8	14	0.571429	2112	1528	816	118	1451	2776	83	4010	729	1987	81	1571	1809	2405
ENSDARG00000013880	ENSDARG00000013880.10	spata20	15	15	1	1279	2135	77	88	1205	244	96	2118	596	1893	1007	13441	6377	5096	37390
ENSDARG00000013881	ENSDARG00000013881.12	pi4k2b	1	9	0.111111	9439	548	2196	5458	390	1460	2505	426	1746
ENSDARG00000013892	ENSDARG00000013892.10	sorl1	6	47	0.12766	10376	8739	11366	269	15518	22070	105	5694	4035	2634	1939	95	1394	93	2962	1798	2045	83	1026	91	2789	103	643	1795	108	2747	88	2515	176	97	3347	818	119	737	79	1638	88	1660	90	84	2977	81	79	1800	340	98	2600
ENSDARG00000013907	ENSDARG00000013907.7	si:ch211-253p14.2	NA	0	NA
ENSDARG00000013921	ENSDARG00000013921.10	frya	1	62	0.016129	13806	3627	3549	1378	279	102	2170	196	184	91	86	4559	285	92	1597	86	1600	561	2726	2645	2988	95	1624	1616	109	1584	1678	600	1630	126	1946	1755	191	670	2608	407	1734	1494	2984	2495	338	75	961	87	1264	89	2014	2520	153	1498	239	2146	1532	859	1458	1285	95	614	3003	250	1213	3799
ENSDARG00000013926	ENSDARG00000013926.13	slc16a9a	2	5	0.4	506	5011	510	1846	2078
ENSDARG00000013928	ENSDARG00000013928.6	plekhb2	7	7	1	290	1198	1304	83	1725	852	2572
ENSDARG00000013931	ENSDARG00000013931.6	eif3m	8	10	0.8	2344	1619	92	1009	443	79	85	4033	1306	435
ENSDARG00000013933	ENSDARG00000013933.8	XRCC2	1	2	0.5	5408	1688
ENSDARG00000013938	ENSDARG00000013938.9	psmb3	5	5	1	2158	105	5551	98	6603
ENSDARG00000013946	ENSDARG00000013946.9	ivns1abpb	1	14	0.0714286	1642	1041	380	96	1031	86	774	268	438	715	76	1478	279	102
ENSDARG00000013950	ENSDARG00000013950.7	pdf	2	2	1	205	1949
ENSDARG00000013961	ENSDARG00000013961.10	slc31a1	1	4	0.25	11665	3861	3171	3122
ENSDARG00000013963	ENSDARG00000013963.8	mipb	3	3	1	180	113	1182
ENSDARG00000013965	ENSDARG00000013965.12	cul2	1	20	0.05	4596	604	1541	1828	1307	1622	531	1940	658	1219	2148	75	2804	165	85	76	93	2090	73	2463
ENSDARG00000013966	ENSDARG00000013966.9	psma6b	5	6	0.833333	2546	1647	83	4619	5916	2334
ENSDARG00000013968	ENSDARG00000013968.12	psap	1	13	0.0769231	8501	87	79	2515	847	75	4695	571	2381	94	1620	80	87
ENSDARG00000013973	ENSDARG00000013973.9	pex3	4	11	0.363636	372	75	172	2307	88	111	121	1166	97	2271	93
ENSDARG00000013976	ENSDARG00000013976.8	anxa13	9	10	0.9	1971	165	1148	155	1563	1922	416	907	3159	307
ENSDARG00000013979	ENSDARG00000013979.9	ndfip1	1	6	0.166667	2459	127	1807	158	925	2308
ENSDARG00000013990	ENSDARG00000013990.13	ube2q2	2	12	0.166667	1340	11508	95	84	5277	6658	89	97	6871	80	79	79
ENSDARG00000013997	ENSDARG00000013997.13	ern1	1	21	0.047619	12676	3624	4620	882	4423	2618	88	4954	1300	593	2182	398	88	2249	5030	129	1442	108	2223	1218	169
ENSDARG00000014003	ENSDARG00000014003.12	stard8	1	13	0.0769231	34704	11572	8202	1865	2371	3365	84	93	2012	191	6072	1988	2632
ENSDARG00000014004	ENSDARG00000014004.11	eif2b4	4	12	0.333333	478	304	617	4997	564	3174	81	87	1535	110	631	1180
ENSDARG00000014005	ENSDARG00000014005.11	lrrc45	16	17	0.941176	2259	609	99	2486	113	1795	71	1394	500	2082	78	2354	1589	2191	77	3656	2551
ENSDARG00000014008	ENSDARG00000014008.10	cwc22	15	20	0.75	4964	7878	826	84	2373	4344	2306	79	1645	429	2613	2663	3863	13705	32559	1787	166	93	88	5987
ENSDARG00000014013	ENSDARG00000014013.11	lbr	1	13	0.0769231	7979	1114	1334	777	1090	1194	96	579	1619	73	141	98	2084
ENSDARG00000014015	ENSDARG00000014015.8	pdia7	3	12	0.25	1515	141	2714	147	2003	423	84	89	71	1402	108	87
ENSDARG00000014017	ENSDARG00000014017.11	rrm1	15	18	0.833333	636	1333	87	98	75	2097	109	2073	78	413	87	797	1588	80	2448	84	77	284
ENSDARG00000014018	ENSDARG00000014018.6	lhx1a	3	4	0.75	1299	591	1783	1030
ENSDARG00000014024	ENSDARG00000014024.12	ms4a17a.4	3	6	0.5	2518	114	2900	607	1343	527
ENSDARG00000014031	ENSDARG00000014031.10	abcc2	8	30	0.266667	184	309	702	1145	341	644	2162	2508	1407	88	405	511	804	1962	1831	606	1750	174	1530	81	1480	514	340	301	80	901	506	484	216	1140
ENSDARG00000014039	ENSDARG00000014039.11	si:dkeyp-93d12.1	2	4	0.5	164	13110	4152	85
ENSDARG00000014041	ENSDARG00000014041.11	smarcad1a	20	22	0.909091	337	159	89	905	1930	86	104	1722	91	120	94	199	134	101	203	230	195	2199	89	3100	537	180
ENSDARG00000014047	ENSDARG00000014047.11	cldn7b	1	3	0.333333	1937	263	1385
ENSDARG00000014050	ENSDARG00000014050.10	ngfb	1	2	0.5	41763	3344
ENSDARG00000014053	ENSDARG00000014053.10	olfm1b	5	5	1	1322	2703	4872	7205	15330
ENSDARG00000014057	ENSDARG00000014057.11	gabrr2b	3	8	0.375	1931	3119	3306	425	79	2514	946	1744
ENSDARG00000014058	ENSDARG00000014058.11	rab36	8	9	0.888889	1456	1378	88	92	88	1228	88	2643	83
ENSDARG00000014059	ENSDARG00000014059.8	cldn5b	NA	0	NA
ENSDARG00000014068	ENSDARG00000014068.8	pgam1b	1	3	0.333333	3353	3012	2217
ENSDARG00000014081	ENSDARG00000014081.12	fam184a	1	18	0.0555556	90772	2255	7789	3727	8790	9342	3954	1153	10417	14755	26373	2757	23365	7048	13414	1652	3874	14746
ENSDARG00000014083	ENSDARG00000014083.11	wdr82	6	8	0.75	972	483	91	74	78	2979	88	1447
ENSDARG00000014085	ENSDARG00000014085.6	atp6v1e1a	2	8	0.25	2256	3303	77	93	1865	99	2435	74
ENSDARG00000014091	ENSDARG00000014091.7	osr1	1	2	0.5	3705	631
ENSDARG00000014098	ENSDARG00000014098.8	pkd2	11	13	0.846154	1522	750	1576	91	1297	89	77	2096	101	2423	2839	79	1916
ENSDARG00000014101	ENSDARG00000014101.12	pyroxd2	7	15	0.466667	729	91	1571	1882	2113	150	6383	2298	110	2897	2938	235	2340	3517	267
ENSDARG00000014103	ENSDARG00000014103.6	dkk1a	3	3	1	680	92	1839
ENSDARG00000014106	ENSDARG00000014106.9	cfl2	1	3	0.333333	10626	1501	3269
ENSDARG00000014113	ENSDARG00000014113.11	wasla	5	10	0.5	15197	3486	189	5705	18458	3163	3505	6544	4546	4860
ENSDARG00000014137	ENSDARG00000014137.11	picalmb	3	20	0.15	4487	94	6505	328	102	5151	85	1164	182	2487	2510	1863	2677	215	1863	89	2601	75	5403	2767
ENSDARG00000014138	ENSDARG00000014138.8	acot8	5	5	1	140	1807	1686	338	2908
ENSDARG00000014139	ENSDARG00000014139.10	srp72	8	15	0.533333	2623	92	2839	3020	2160	86	2546	3979	81	375	1843	329	1744	596	397
ENSDARG00000014148	ENSDARG00000014148.11	med22	3	3	1	1067	84	1324
ENSDARG00000014159	ENSDARG00000014159.12	mtdha	2	11	0.181818	639	5171	128	149	2662	1090	90	3451	94	84	2101
ENSDARG00000014161	ENSDARG00000014161.8	ercc4	4	11	0.363636	261	2623	84	3323	917	84	98	2368	673	95	1760
ENSDARG00000014165	ENSDARG00000014165.8	ssr3	3	4	0.75	976	134	5184	89
ENSDARG00000014169	ENSDARG00000014169.9	SYT2	2	4	0.5	1235	8390	4190	3481
ENSDARG00000014171	ENSDARG00000014171.8	bloc1s1	3	3	1	496	880	2277
ENSDARG00000014179	ENSDARG00000014179.8	pfkma	3	21	0.142857	1147	88	2754	338	96	204	1791	98	88	1493	128	114	793	73	300	1593	86	1749	87	2168	93
ENSDARG00000014180	ENSDARG00000014180.11	ildr2	2	8	0.25	4161	5832	3332	2666	83	3981	1539	2256
ENSDARG00000014181	ENSDARG00000014181.11	foxp1b	5	19	0.263158	19493	33010	37765	36368	53081	39060	2007	5418	8886	9353	9007	2936	7853	579	1339	3830	1553	684	5904
ENSDARG00000014190	ENSDARG00000014190.6	sst2	1	1	1	1952
ENSDARG00000014196	ENSDARG00000014196.6	myl1	2	5	0.4	1486	3245	228	2611	2410
ENSDARG00000014201	ENSDARG00000014201.9	otpa	2	2	1	384	2351
ENSDARG00000014208	ENSDARG00000014208.12	zgc:55413	2	6	0.333333	81	3825	3599	89	87	537
ENSDARG00000014209	ENSDARG00000014209.7	odf3l2a	1	3	0.333333	3042	533	2575
ENSDARG00000014215	ENSDARG00000014215.12	cdh13	5	11	0.454545	15404	29594	50338	54100	71198	25450	1216	34052	34972	4330	16872
ENSDARG00000014218	ENSDARG00000014218.10	mecp2	1	2	0.5	15109	4272
ENSDARG00000014222	ENSDARG00000014222.12	zgc:86598	1	13	0.0769231	7528	1473	1840	4298	131	81	2959	1355	1656	883	773	766	1013
ENSDARG00000014230	ENSDARG00000014230.7	dlst	13	14	0.928571	3479	421	77	2499	1316	361	1121	157	2776	3795	2783	897	4062	3363
ENSDARG00000014232	ENSDARG00000014232.9	prkg3	9	16	0.5625	2068	90	84	3048	854	195	1290	2539	5876	87	249	3937	1181	116	442	989
ENSDARG00000014233	ENSDARG00000014233.9	sept8b	9	9	1	5789	2689	766	2333	386	367	374	1705	6635
ENSDARG00000014239	ENSDARG00000014239.9	esyt1b	15	44	0.340909	1206	5273	4001	4189	93	2793	122	3010	407	1989	1365	292	5427	93	11291	703	4153	86	836	2524	87	1699	813	83	665	77	493	109	79	1658	1520	95	656	113	1405	352	492	405	3893	440	1232	179	1134	752
ENSDARG00000014244	ENSDARG00000014244.9	rbmx	1	8	0.125	1166	135	420	159	99	784	84	541
ENSDARG00000014246	ENSDARG00000014246.10	jag2a	2	24	0.0833333	468	17006	11937	2739	1262	1982	160	2093	2736	3374	84	118	475	666	81	2192	184	264	1588	2159	538	118	4802	3021
ENSDARG00000014248	ENSDARG00000014248.12	pdlim3b	1	6	0.166667	10741	404	2319	2313	321	149
ENSDARG00000014259	ENSDARG00000014259.11	eya1	12	17	0.705882	8709	1114	6716	5188	1235	1506	15451	373	2666	2378	12503	21514	84	183	491	633	5140
ENSDARG00000014273	ENSDARG00000014273.11	camk2d2	2	20	0.1	3499	28202	84	4882	485	428	2131	1771	210	121	711	2302	4043	5308	1961	314	4011	2365	314	2400
ENSDARG00000014274	ENSDARG00000014274.9	rfc2	4	10	0.4	130	84	87	1884	104	1330	166	806	86	1122
ENSDARG00000014280	ENSDARG00000014280.7	dlgap1a	4	9	0.444444	7643	15084	4018	38268	3388	4856	4138	533	1778
ENSDARG00000014287	ENSDARG00000014287.9	eno2	1	11	0.0909091	3601	410	111	2729	1547	127	2358	1948	79	484	2093
ENSDARG00000014292	ENSDARG00000014292.10	med15	6	17	0.352941	1150	111	86	136	1651	4171	866	2183	456	370	370	88	89	82	247	97	2426
ENSDARG00000014302	ENSDARG00000014302.12	brinp2	5	6	0.833333	18313	3801	15942	11586	45245	5404
ENSDARG00000014303	ENSDARG00000014303.9	vac14	9	18	0.5	2888	99	1329	74	1191	100	804	405	5027	187	83	69	1073	629	171	1695	74	2025
ENSDARG00000014309	ENSDARG00000014309.9	spaw	1	2	0.5	3838	1857
ENSDARG00000014311	ENSDARG00000014311.9	pgghg	11	13	0.846154	2293	74	2900	2143	71	1897	2097	94	1584	140	3814	3214	2010
ENSDARG00000014313	ENSDARG00000014313.9	atp5pf	2	2	1	1349	1704
ENSDARG00000014320	ENSDARG00000014320.11	gucy2c	1	26	0.0384615	8461	153	3075	88	1352	73	1005	222	1653	123	176	677	706	5608	60	875	1923	273	84	1539	125	281	85	1088	112	33
ENSDARG00000014321	ENSDARG00000014321.9	en1a	1	1	1	2249
ENSDARG00000014324	ENSDARG00000014324.10	sh2d5	1	9	0.111111	2920	2068	265	2313	666	628	338	669	89
ENSDARG00000014329	ENSDARG00000014329.11	npm1a	6	10	0.6	907	105	89	79	81	4816	89	92	90	2680
ENSDARG00000014333	ENSDARG00000014333.9	ormdl1	1	3	0.333333	3994	1089	2424
ENSDARG00000014340	ENSDARG00000014340.8	rab11al	1	4	0.25	5517	4397	2696	2436
ENSDARG00000014348	ENSDARG00000014348.7	stk17b	1	6	0.166667	4219	90	652	114	913	543
ENSDARG00000014356	ENSDARG00000014356.11	krt95	5	7	0.714286	82	2085	1816	112	2539	96	89
ENSDARG00000014357	ENSDARG00000014357.8	amh	5	6	0.833333	1932	79	2054	79	5757	1434
ENSDARG00000014358	ENSDARG00000014358.9	optc	5	6	0.833333	2290	3196	1567	666	4255	78
ENSDARG00000014361	ENSDARG00000014361.8	tmbim4	6	6	1	1668	113	1312	93	428	2240
ENSDARG00000014366	ENSDARG00000014366.11	luc7l3	10	10	1	2599	80	1876	1712	848	82	133	117	3009	5478
ENSDARG00000014373	ENSDARG00000014373.11	ddx4	2	25	0.08	329	5076	1925	547	132	899	83	239	83	147	83	77	157	1442	92	334	539	140	1589	111	163	625	82	1607	1656
ENSDARG00000014378	ENSDARG00000014378.11	slc12a4	1	23	0.0434783	10367	657	102	1173	123	98	736	169	1643	106	117	1103	596	449	119	1225	443	99	1465	93	2410	338	3212
ENSDARG00000014386	ENSDARG00000014386.10	galnt6	1	10	0.1	3764	2653	1510	1189	3555	350	101	2888	115	2098
ENSDARG00000014395	ENSDARG00000014395.11	selenoo2	6	8	0.75	1221	892	328	333	1588	1739	289	78
ENSDARG00000014402	ENSDARG00000014402.10	smc1b	20	24	0.833333	612	1498	99	88	1224	236	695	145	2996	110	207	2126	100	3584	310	1530	86	83	72	3962	80	83	80	2369
ENSDARG00000014420	ENSDARG00000014420.10	elavl3	1	6	0.166667	5566	77	4257	1942	419	1079
ENSDARG00000014427	ENSDARG00000014427.12	mxe	10	10	1	84	101	94	194	878	165	1112	852	197	7430
ENSDARG00000014428	ENSDARG00000014428.11	ppp2r5d	3	16	0.1875	764	7138	32869	5643	2337	2834	1999	98	1668	149	2774	2427	428	1675	693	3513
ENSDARG00000014430	ENSDARG00000014430.10	rabgef1	2	7	0.285714	2219	8183	1899	987	1823	89	1996
ENSDARG00000014439	ENSDARG00000014439.12	dgkza	1	33	0.030303	24423	1700	110	1760	851	4086	117	92	268	109	96	295	807	979	117	147	2135	303	1811	101	2614	2808	4733	8234	108	6551	3432	10332	3239	2635	2584	222	7590
ENSDARG00000014462	ENSDARG00000014462.9	rab3c	1	4	0.25	3332	1361	3178	2920
ENSDARG00000014463	ENSDARG00000014463.9	usf1l	6	10	0.6	462	167	2633	75	86	4537	82	110	225	4442
ENSDARG00000014465	ENSDARG00000014465.12	arhgef25b	1	15	0.0666667	2989	2852	1888	98	78	82	1574	86	108	2422	94	159	2836	90	2150
ENSDARG00000014474	ENSDARG00000014474.7	yipf1	9	9	1	158	274	133	71	176	77	644	324	1696
ENSDARG00000014477	ENSDARG00000014477.8	sstr3	NA	0	NA
ENSDARG00000014479	ENSDARG00000014479.6	ptf1a	1	1	1	107
ENSDARG00000014480	ENSDARG00000014480.10	nr6a1b	2	9	0.222222	18247	22460	3607	2427	2724	3189	2829	80	3929
ENSDARG00000014488	ENSDARG00000014488.10	ca2	6	6	1	2333	3176	92	2296	89	5615
ENSDARG00000014490	ENSDARG00000014490.10	tac1	3	4	0.75	896	112	1036	606
ENSDARG00000014496	ENSDARG00000014496.11	trpv6	14	16	0.875	2746	1318	3065	88	2634	102	94	1054	1449	78	1608	1614	76	4183	80	2793
ENSDARG00000014498	ENSDARG00000014498.10	ythdf2	4	5	0.8	164	1831	1804	3852	730
ENSDARG00000014499	ENSDARG00000014499.8	nutf2l	4	4	1	129	150	93	4543
ENSDARG00000014506	ENSDARG00000014506.8	tmem126a	1	4	0.25	623	89	582	551
ENSDARG00000014517	ENSDARG00000014517.12	usp5	14	19	0.736842	425	2961	127	1587	807	1175	87	732	2075	197	80	789	92	2990	434	1440	1503	93	90
ENSDARG00000014522	ENSDARG00000014522.11	cdh6	8	10	0.8	3165	2619	2019	1809	3741	6109	240	6562	220	6138
ENSDARG00000014527	ENSDARG00000014527.10	pdk3a	1	10	0.1	4763	82	3698	83	1253	125	389	75	1349	1911
ENSDARG00000014531	ENSDARG00000014531.13	atg4a	12	12	1	777	1761	293	2916	321	2322	2289	1942	512	1803	91	3826
ENSDARG00000014532	ENSDARG00000014532.10	aida	9	9	1	3596	2612	1692	269	1406	1689	1240	1842	7295
ENSDARG00000014536	ENSDARG00000014536.9	pfdn1	3	3	1	2911	79	40034
ENSDARG00000014545	ENSDARG00000014545.5	golim4b	7	12	0.583333	1975	179	119	125	3625	216	3718	1681	462	3352	90	1938
ENSDARG00000014550	ENSDARG00000014550.10	rfx3	1	16	0.0625	15978	3066	4196	2356	2295	3020	730	624	1003	804	343	109	1969	275	102	1797
ENSDARG00000014554	ENSDARG00000014554.8	ppp1r3cb	1	1	1	1585
ENSDARG00000014556	ENSDARG00000014556.10	serpinb1l3	2	6	0.333333	1966	2817	82	145	1284	2198
ENSDARG00000014565	ENSDARG00000014565.10	eif4e1b	3	6	0.5	214	96	3833	1290	2221	3091
ENSDARG00000014569	ENSDARG00000014569.11	hnrnpr	7	9	0.777778	324	70	115	315	532	87	2806	219	184
ENSDARG00000014571	ENSDARG00000014571.10	ctnnb1	4	14	0.285714	84	592	84	2301	1673	385	104	392	100	2013	1067	1449	269	2127
ENSDARG00000014572	ENSDARG00000014572.7	chpt1	1	7	0.142857	7215	864	97	1022	2134	110	3996
ENSDARG00000014577	ENSDARG00000014577.8	rhpn2	2	14	0.142857	4880	8948	8385	405	730	1326	1837	2112	563	1730	743	2460	2159	3918
ENSDARG00000014582	ENSDARG00000014582.8	exoc3	4	12	0.333333	3130	1385	1715	3675	985	77	2330	2446	99	238	1759	532
ENSDARG00000014587	ENSDARG00000014587.7	slc38a5b	1	15	0.0666667	13114	3638	113	283	841	1443	236	1944	150	230	2652	212	2167	454	1402
ENSDARG00000014588	ENSDARG00000014588.12	adcy2b	1	24	0.0416667	36663	19878	22583	9099	3967	160	6872	331	15736	922	147	9768	115	5178	6029	2090	1299	7417	2399	2362	4340	183	5666	100
ENSDARG00000014591	ENSDARG00000014591.8	ilf2	8	13	0.615385	466	91	87	1187	110	89	101	1532	1367	84	90	77	79
ENSDARG00000014592	ENSDARG00000014592.10	dennd1a	2	19	0.105263	3775	7727	5132	103	3096	282	222	1529	92	1829	161	147	1817	635	93	98	707	82	5893
ENSDARG00000014599	ENSDARG00000014599.11	slc5a6b	7	15	0.466667	2366	2291	96	84	2220	333	5177	100	557	91	1766	84	832	1415	259
ENSDARG00000014623	ENSDARG00000014623.11	si:ch211-212d10.1	2	4	0.5	85	2845	102	100
ENSDARG00000014624	ENSDARG00000014624.9	si:dkeyp-94g1.1	1	7	0.142857	5782	2564	75	2862	89	2305	76
ENSDARG00000014626	ENSDARG00000014626.7	dlx3b	2	2	1	716	1214
ENSDARG00000014634	ENSDARG00000014634.10	mbtps1	3	22	0.136364	6091	3911	6723	95	139	1788	202	95	2044	4422	998	106	1647	131	82	2020	2874	107	96	602	120	1304
ENSDARG00000014646	ENSDARG00000014646.10	aoc2	1	3	0.333333	474	100	93
ENSDARG00000014651	ENSDARG00000014651.11	svilb	1	5	0.2	5316	219	116	459	2102
ENSDARG00000014652	ENSDARG00000014652.10	ankrd13b	1	14	0.0714286	26453	2072	426	2355	231	713	2619	1610	120	2356	2325	267	2662	8612
ENSDARG00000014655	ENSDARG00000014655.11	itpr1a	2	58	0.0344828	2176	4110	1730	3138	134	1675	77	83	205	192	83	81	1501	95	86	227	2769	1062	83	1053	1652	86	372	87	1832	122	94	457	1316	93	323	1170	81	368	92	1702	1233	4025	202	44	1395	603	1041	71	418	115	1899	85	1405	74	101	351	2089	182	82	2479	1459	2176
ENSDARG00000014657	ENSDARG00000014657.10	casp23	6	10	0.6	257	107	82	87	92	1375	86	87	162	273
ENSDARG00000014670	ENSDARG00000014670.8	colgalt2	1	11	0.0909091	19207	1389	127	1057	1399	1696	132	110	593	89	2864
ENSDARG00000014673	ENSDARG00000014673.8	fzd9b	NA	0	NA
ENSDARG00000014674	ENSDARG00000014674.11	acsl3b	1	16	0.0625	17223	104	3595	1282	1183	82	3543	1628	929	84	2906	2205	571	1544	146	1401
ENSDARG00000014675	ENSDARG00000014675.10	efna3a	1	4	0.25	170304	5765	5461	9047
ENSDARG00000014676	ENSDARG00000014676.11	bckdhb	8	9	0.888889	2256	82	11519	4120	634	15446	1637	43073	10347
ENSDARG00000014680	ENSDARG00000014680.10	znf710a	1	4	0.25	1886	1688	126	1765
ENSDARG00000014682	ENSDARG00000014682.9	tmem26b	4	5	0.8	124	445	2168	2883	125
ENSDARG00000014685	ENSDARG00000014685.9	esco2	10	10	1	857	85	82	1541	857	96	496	2682	78	5153
ENSDARG00000014690	ENSDARG00000014690.10	rps4x	3	6	0.5	480	336	2870	1011	85	192
ENSDARG00000014692	ENSDARG00000014692.7	znf622	2	6	0.333333	1692	2244	89	1877	268	114
ENSDARG00000014704	ENSDARG00000014704.11	pgm2l1	1	13	0.0769231	8595	2804	5043	126	2391	4005	295	128	1205	179	2194	83	2224
ENSDARG00000014717	ENSDARG00000014717.10	dync1h1	1	25	0.04	3138	1509	882	1798	777	299	2991	176	338	78	2447	263	276	200	2693	582	330	82	317	520	122	703	1652	218	193
ENSDARG00000014722	ENSDARG00000014722.8	her1	3	3	1	310	88	4228
ENSDARG00000014727	ENSDARG00000014727.10	acox1	10	13	0.769231	370	721	2238	113	487	784	195	874	690	5868	134	312	158
ENSDARG00000014731	ENSDARG00000014731.9	cacybp	5	5	1	1174	1191	253	99	2128
ENSDARG00000014746	ENSDARG00000014746.11	rbfox1	2	11	0.181818	7295	19534	2675	882	2727	2326	17440	2050	10927	17649	4904
ENSDARG00000014761	ENSDARG00000014761.6	mfsd6l	1	2	0.5	962	120
ENSDARG00000014763	ENSDARG00000014763.8	arf2a	1	4	0.25	6667	482	83	3279
ENSDARG00000014770	ENSDARG00000014770.10	usp4	7	21	0.333333	1364	2032	239	236	95	149	5879	163	94	180	82	540	169	282	2166	83	358	129	3811	271	989
ENSDARG00000014775	ENSDARG00000014775.11	zgc:113220	1	1	1	2442
ENSDARG00000014790	ENSDARG00000014790.11	g3bp2	12	12	1	425	92	74	1961	1257	4079	152	475	1572	100	136	6305
ENSDARG00000014792	ENSDARG00000014792.9	lrrc4bb	1	2	0.5	1800	1265
ENSDARG00000014793	ENSDARG00000014793.8	ehd1b	2	4	0.5	5577	14794	1165	496
ENSDARG00000014794	ENSDARG00000014794.10	uqcrc2a	13	13	1	2923	1340	81	85	1992	77	88	1122	2127	1511	534	177	4038
ENSDARG00000014796	ENSDARG00000014796.8	wnt11	5	5	1	1598	1129	4658	4114	5230
ENSDARG00000014803	ENSDARG00000014803.9	cryba1l2	5	5	1	1966	357	2288	2399	4061
ENSDARG00000014804	ENSDARG00000014804.11	cacna2d1a	1	37	0.027027	28170	1301	27947	3161	97	8566	837	108	3553	584	1535	536	100	69	90	2357	1475	413	1725	1844	995	6407	801	4336	836	102	93	451	315	490	4025	1858	940	347	283	1687	3568
ENSDARG00000014805	ENSDARG00000014805.8	fhl5	4	5	0.8	167	117	1263	3253	118
ENSDARG00000014806	ENSDARG00000014806.10	hacd2	1	6	0.166667	2915	2695	483	2708	128	2407
ENSDARG00000014817	ENSDARG00000014817.10	ranbp1	2	5	0.4	1195	2352	86	1562	239
ENSDARG00000014825	ENSDARG00000014825.12	si:dkeyp-69b9.6	1	2	0.5	631	111
ENSDARG00000014828	ENSDARG00000014828.8	l3mbtl1a	13	13	1	81	2417	79	2222	2446	235	2897	99	690	1342	1001	481	2917
ENSDARG00000014840	ENSDARG00000014840.9	prph2b	2	2	1	1057	2421
ENSDARG00000014849	ENSDARG00000014849.7	pih1d2	1	4	0.25	2003	665	788	214
ENSDARG00000014854	ENSDARG00000014854.9	reep1	1	7	0.142857	4525	90	132	3376	2296	3263	2299
ENSDARG00000014858	ENSDARG00000014858.9	drd2l	1	7	0.142857	15007	2151	8800	10949	155	1160	3286
ENSDARG00000014866	ENSDARG00000014866.10	hprt1l	2	8	0.25	2297	2466	799	94	931	634	1639	430
ENSDARG00000014867	ENSDARG00000014867.7	rpl8	2	5	0.4	729	3191	164	1585	89
ENSDARG00000014871	ENSDARG00000014871.9	syngr3a	2	3	0.666667	1785	4415	969
ENSDARG00000014875	ENSDARG00000014875.11	abi2b	1	8	0.125	10247	1789	1889	7750	4355	5853	4551	1221
ENSDARG00000014891	ENSDARG00000014891.9	robo2	17	26	0.653846	1569	3589	13475	6993	5545	8593	2295	85	357	726	4010	10931	2085	3260	2684	8298	16416	3411	3582	9352	973	2086	13270	576	1649	1355
ENSDARG00000014898	ENSDARG00000014898.9	ncbp2	1	3	0.333333	2222	737	384
ENSDARG00000014907	ENSDARG00000014907.8	htra1b	3	8	0.375	19733	2867	30932	958	346	3229	173	6889
ENSDARG00000014910	ENSDARG00000014910.10	panx1b	1	6	0.166667	2359	1618	2203	108	1447	979
ENSDARG00000014914	ENSDARG00000014914.8	lamp2	1	5	0.2	2040	89	641	801	919
ENSDARG00000014915	ENSDARG00000014915.9	ndufab1b	2	4	0.5	2008	2507	103	106
ENSDARG00000014916	ENSDARG00000014916.8	slc10a2	4	5	0.8	860	87	81	2225	98
ENSDARG00000014927	ENSDARG00000014927.10	uts1	1	1	1	1022
ENSDARG00000014929	ENSDARG00000014929.8	p2ry11	1	1	1	4083
ENSDARG00000014939	ENSDARG00000014939.12	kcnn2	2	7	0.285714	4320	41559	1946	1210	2398	24822	4134
ENSDARG00000014941	ENSDARG00000014941.9	tprkb	1	3	0.333333	619	437	73
ENSDARG00000014943	ENSDARG00000014943.13	kif23	9	21	0.428571	494	75	2540	76	76	79	3424	94	4794	104	80	91	310	85	911	810	1030	89	80	3579	109
ENSDARG00000014945	ENSDARG00000014945.12	znf598	4	11	0.363636	994	1624	84	5193	112	75	84	1585	797	770	2591
ENSDARG00000014946	ENSDARG00000014946.10	angpt2a	1	8	0.125	3768	1194	124	402	1373	94	2855	274
ENSDARG00000014951	ENSDARG00000014951.9	svopb	11	13	0.846154	102	1287	94	1538	317	776	1387	89	1358	100	2173	96	92
ENSDARG00000014953	ENSDARG00000014953.10	cnih3	3	5	0.6	11486	15668	24749	3632	6961
ENSDARG00000014954	ENSDARG00000014954.10	snx33	1	1	1	25877
ENSDARG00000014956	ENSDARG00000014956.10	diablob	5	5	1	400	1412	93	225	1668
ENSDARG00000014962	ENSDARG00000014962.13	ppp3cca	3	12	0.25	13626	3741	17272	7319	116	3009	2746	664	345	5536	2107	10965
ENSDARG00000014963	ENSDARG00000014963.7	triap1	1	1	1	2375
ENSDARG00000014966	ENSDARG00000014966.10	ccdc82	7	7	1	4821	3755	2610	1782	2802	84	5271
ENSDARG00000014967	ENSDARG00000014967.11	g6pcb	1	4	0.25	3359	97	450	1631
ENSDARG00000014969	ENSDARG00000014969.8	ankhb	5	11	0.454545	5522	5855	3127	2194	11984	2426	3893	4263	2759	1650	2429
ENSDARG00000014973	ENSDARG00000014973.11	ntng1a	1	6	0.166667	67397	38791	21738	5032	8520	4025
ENSDARG00000014975	ENSDARG00000014975.8	irge1	1	2	0.5	419	169
ENSDARG00000014976	ENSDARG00000014976.11	lims2	9	10	0.9	1445	116	73	77	234	140	108	91	1951	170
ENSDARG00000014986	ENSDARG00000014986.10	acvr1l	3	10	0.3	2505	499	2824	2135	1321	361	2367	1711	129	2174
ENSDARG00000014994	ENSDARG00000014994.6	tbp	2	7	0.285714	441	7545	120	780	103	986	86
ENSDARG00000014995	ENSDARG00000014995.9	jagn1b	2	2	1	1098	1123
ENSDARG00000015002	ENSDARG00000015002.8	cdh4	2	16	0.125	2564	176129	85860	21180	42948	24989	18302	26988	16370	5980	5953	15210	1790	2668	159	4268
ENSDARG00000015003	ENSDARG00000015003.11	arhgap4b	12	22	0.545455	265	5944	156	2701	116	2997	3529	83	2050	3388	348	11314	193	2220	2709	89	143	206	5264	79	2661	2319
ENSDARG00000015006	ENSDARG00000015006.8	dnm1l	1	18	0.0555556	5293	3193	1742	2558	91	146	2452	84	95	2831	582	100	85	196	2629	2657	80	1695
ENSDARG00000015010	ENSDARG00000015010.11	ccdc114	3	14	0.214286	2130	78	2440	81	1629	85	1816	337	73	76	1958	1193	100	458
ENSDARG00000015015	ENSDARG00000015015.9	tspan18b	1	8	0.125	36917	26929	6104	2496	90	4101	1054	1337
ENSDARG00000015016	ENSDARG00000015016.8	kif26ab	2	14	0.142857	619	68476	13291	53982	8090	4420	1936	5484	3064	884	301	536	2517	97
ENSDARG00000015025	ENSDARG00000015025.11	l1camb	1	28	0.0357143	11244	1172	2094	714	2674	89	782	1609	1026	2652	862	321	1555	241	82	771	775	91	469	1489	82	846	389	642	954	406	1635	71
ENSDARG00000015033	ENSDARG00000015033.8	slc23a1	1	13	0.0769231	5823	105	1505	2540	81	2189	245	194	1844	210	2410	82	71
ENSDARG00000015050	ENSDARG00000015050.9	calm3a	2	4	0.5	1028	2024	393	92
ENSDARG00000015053	ENSDARG00000015053.10	grip1	1	23	0.0434783	99089	15415	2738	2554	602	1812	12507	718	8115	8376	16223	3007	3439	10245	5926	5528	734	1573	9492	3319	4762	83	77
ENSDARG00000015057	ENSDARG00000015057.8	ube2d4	1	6	0.166667	5229	689	2164	103	1627	2173
ENSDARG00000015059	ENSDARG00000015059.9	daam1a	1	23	0.0434783	7822	4794	1634	2273	2136	90	78	96	998	5459	198	1915	938	4859	3145	2900	2049	1316	96	2501	1289	3766	1670
ENSDARG00000015064	ENSDARG00000015064.7	esrrd	2	3	0.666667	1303	4698	1203
ENSDARG00000015065	ENSDARG00000015065.10	c4	30	40	0.75	828	80	93	85	205	78	88	104	1326	472	81	100	751	692	456	94	972	88	679	130	2003	75	73	1666	154	104	94	1804	116	3562	468	159	115	1528	1699	74	540	88	2561	85
ENSDARG00000015068	ENSDARG00000015068.9	txk	1	4	0.25	5443	97	4503	124
ENSDARG00000015070	ENSDARG00000015070.7	pola2	7	18	0.388889	228	1135	700	90	667	87	1710	158	550	80	82	127	1344	96	203	174	112	128
ENSDARG00000015072	ENSDARG00000015072.6	dmrt2a	3	3	1	280	407	428
ENSDARG00000015076	ENSDARG00000015076.10	gja8b	1	1	1	360
ENSDARG00000015088	ENSDARG00000015088.11	dnajb11	2	9	0.222222	480	1608	206	143	1384	113	169	1169	133
ENSDARG00000015110	ENSDARG00000015110.10	slc18a2	15	15	1	280	1571	912	207	2987	662	170	5823	474	1862	2199	753	2047	92	7208
ENSDARG00000015111	ENSDARG00000015111.10	ddx39ab	1	9	0.111111	6683	1970	1719	1749	2140	845	3235	539	4504
ENSDARG00000015123	ENSDARG00000015123.12	dnase1l4.1	1	9	0.111111	3059	2477	73	2844	1925	2300	75	1292	89
ENSDARG00000015126	ENSDARG00000015126.9	gorasp2	2	9	0.222222	692	2043	272	1822	79	84	1966	122	1983
ENSDARG00000015128	ENSDARG00000015128.9	rpl27	3	4	0.75	572	1515	2359	332
ENSDARG00000015134	ENSDARG00000015134.11	camkk1b	2	16	0.125	1816	3910	103	127	75	98	2331	91	92	2518	94	451	426	162	104	2680
ENSDARG00000015144	ENSDARG00000015144.9	sh2d4bb	3	7	0.428571	3778	174	4997	97	120	2544	2129
ENSDARG00000015149	ENSDARG00000015149.10	wasa	1	10	0.1	4948	423	4103	127	85	292	481	939	296	172
ENSDARG00000015153	ENSDARG00000015153.9	wdr91	15	15	1	1310	1397	175	2301	1616	146	1501	539	375	1204	565	515	3929	470	5988
ENSDARG00000015156	ENSDARG00000015156.12	fbln2	2	17	0.117647	1982	37425	3631	3233	14768	5362	3489	5386	8267	3246	463	2107	2949	1952	2034	2084	5557
ENSDARG00000015158	ENSDARG00000015158.8	slc50a1	3	5	0.6	1468	431	4736	3007	102
ENSDARG00000015161	ENSDARG00000015161.9	C10H17orf49	2	4	0.5	208	1769	111	195
ENSDARG00000015164	ENSDARG00000015164.9	mknk2b	10	13	0.769231	1191	315	215	111	1857	120	134	338	215	3760	109	84	87
ENSDARG00000015174	ENSDARG00000015174.10	atp6v0a1b	21	21	1	2089	128	1253	386	161	1933	452	92	1143	389	1961	433	710	548	75	1466	5254	4525	2579	1828	5764
ENSDARG00000015176	ENSDARG00000015176.12	ror1	1	8	0.125	157040	6875	1383	36372	2205	1753	541	5028
ENSDARG00000015184	ENSDARG00000015184.10	mpp3a	1	18	0.0555556	9428	73	2048	1633	93	2077	544	2128	321	1177	2146	2433	5801	3576	1581	85	4628	317
ENSDARG00000015199	ENSDARG00000015199.11	cblb	3	18	0.166667	627	1075	61079	17950	3192	6411	4358	94	7091	4719	80	1681	25611	117	127	2866	81	1866
ENSDARG00000015201	ENSDARG00000015201.12	pcmt	1	7	0.142857	6008	2471	88	2564	1770	1386	3130
ENSDARG00000015206	ENSDARG00000015206.10	hnrnpua	11	13	0.846154	1935	1702	156	1606	85	1704	2383	1472	89	1646	3583	2055	555
ENSDARG00000015208	ENSDARG00000015208.11	rbb4l	5	12	0.416667	6700	82	94	244	6982	256	2477	2654	97	1942	556	97
ENSDARG00000015221	ENSDARG00000015221.9	nsrp1	4	6	0.666667	1423	81	390	4112	104	2822
ENSDARG00000015222	ENSDARG00000015222.12	cbll1	3	5	0.6	432	94	718	112	568
ENSDARG00000015224	ENSDARG00000015224.10	cd2ap	1	18	0.0555556	42992	22985	3843	2006	2043	3701	1763	3170	1790	11175	3157	2199	1088	1959	2357	6866	2983	3213
ENSDARG00000015228	ENSDARG00000015228.11	ero1a	5	15	0.333333	1208	81	80	72	2420	136	912	214	79	80	983	92	1911	2	1088
ENSDARG00000015236	ENSDARG00000015236.10	pycr3	5	6	0.833333	125	1732	1774	1459	4085	1486
ENSDARG00000015239	ENSDARG00000015239.10	prpf19	3	15	0.2	471	85	2543	78	1616	86	84	1656	592	87	1092	417	2287	105	108
ENSDARG00000015240	ENSDARG00000015240.11	cdkl5	2	17	0.117647	111	36077	2534	271	1485	2292	6684	3404	201	2155	383	914	1658	2565	598	2180	2279
ENSDARG00000015252	ENSDARG00000015252.12	st3gal3b	8	10	0.8	21384	22409	9301	12736	7198	1314	100	32786	11135	5706
ENSDARG00000015254	ENSDARG00000015254.11	fzr1a	4	13	0.307692	690	1455	99	2289	80	1913	113	113	705	1212	95	1714	942
ENSDARG00000015263	ENSDARG00000015263.8	adma	1	3	0.333333	397	94	111
ENSDARG00000015266	ENSDARG00000015266.7	mab21l2	NA	0	NA
ENSDARG00000015273	ENSDARG00000015273.13	alpi.1	10	10	1	452	2074	1918	1590	1519	93	632	78	395	4599
ENSDARG00000015278	ENSDARG00000015278.10	plxnc1	17	26	0.653846	165	137	880	524	259	90	1701	1027	135	111	84	4426	115	252	2629	99	5041	108	3828	2051	402	1471	130	75	97	3783
ENSDARG00000015290	ENSDARG00000015290.11	sacm1la	1	19	0.0526316	12006	2392	2245	4508	511	79	2695	81	97	220	100	3753	196	2876	2315	82	80	183	2646
ENSDARG00000015292	ENSDARG00000015292.7	ube2g1a	1	5	0.2	3608	408	630	99	1680
ENSDARG00000015293	ENSDARG00000015293.8	fam110a	1	1	1	342
ENSDARG00000015310	ENSDARG00000015310.9	pitpnbl	3	10	0.3	420	624	6062	137	169	3877	1707	1537	2174	1700
ENSDARG00000015312	ENSDARG00000015312.8	klf12a	1	5	0.2	30729	12374	5320	6814	2153
ENSDARG00000015314	ENSDARG00000015314.6	zc4h2	2	4	0.5	586	3441	231	3214
ENSDARG00000015315	ENSDARG00000015315.10	psmc5	2	11	0.181818	570	2705	139	87	2015	108	1923	2597	123	112	110
ENSDARG00000015325	ENSDARG00000015325.6	u2af1	7	7	1	935	89	1712	1074	2599	211	4708
ENSDARG00000015337	ENSDARG00000015337.11	comta	1	5	0.2	8884	4128	2345	3270	79
ENSDARG00000015343	ENSDARG00000015343.9	pgd	7	11	0.636364	311	80	76	82	480	195	5236	195	1266	1473	1757
ENSDARG00000015349	ENSDARG00000015349.10	mfge8a	3	9	0.333333	2182	1359	3660	246	3364	2294	81	726	534
ENSDARG00000015352	ENSDARG00000015352.9	lsg1	13	13	1	1109	587	111	84	1170	85	413	2043	213	190	1687	333	2369
ENSDARG00000015355	ENSDARG00000015355.9	fosl1a	2	3	0.666667	1373	2365	656
ENSDARG00000015356	ENSDARG00000015356.9	fcho1	1	24	0.0416667	3640	2000	140	2289	1738	150	174	131	2157	2670	1739	87	767	1148	1448	2290	1322	536	92	663	2483	94	1692	2378
ENSDARG00000015374	ENSDARG00000015374.10	st3gal3a	9	11	0.818182	9231	6994	5485	4260	6226	6447	160	1151	20232	3179	5821
ENSDARG00000015385	ENSDARG00000015385.6	ndufs3	6	6	1	412	86	83	1832	208	2200
ENSDARG00000015392	ENSDARG00000015392.10	dhx15	6	13	0.461538	2720	868	1936	5838	7313	13091	276	2588	4680	3523	1877	2576	2783
ENSDARG00000015394	ENSDARG00000015394.9	thoc7	7	7	1	612	133	2157	86	248	93	4000
ENSDARG00000015399	ENSDARG00000015399.11	foxf1	1	1	1	1746
ENSDARG00000015404	ENSDARG00000015404.9	arl3l2	5	5	1	1368	1337	85	1572	1840
ENSDARG00000015422	ENSDARG00000015422.8	ppil1	1	4	0.25	5592	1447	223	1792
ENSDARG00000015425	ENSDARG00000015425.10	slc24a4a	2	16	0.125	32685	34484	272	2374	83	3702	555	83	4039	3114	11763	2002	3110	87	84	2402
ENSDARG00000015427	ENSDARG00000015427.10	hdac1	13	13	1	2251	85	1268	85	608	84	86	80	93	323	102	141	2502
ENSDARG00000015445	ENSDARG00000015445.10	lim2.4	2	4	0.5	2738	6837	129	1856
ENSDARG00000015449	ENSDARG00000015449.9	fut8a	3	10	0.3	48655	46456	50029	5958	3772	11491	9447	3747	1727	2592
ENSDARG00000015460	ENSDARG00000015460.10	racgap1	9	16	0.5625	1295	120	77	1446	186	84	1662	417	2463	109	1895	358	289	1545	91	83
ENSDARG00000015471	ENSDARG00000015471.9	chd1l	1	24	0.0416667	3248	108	2339	97	1493	166	1665	986	88	926	376	2932	1018	968	77	1152	1816	122	1692	95	1968	2823	2756	113
ENSDARG00000015472	ENSDARG00000015472.10	gpc4	1	8	0.125	30612	15560	1577	6353	117	730	1965	86
ENSDARG00000015474	ENSDARG00000015474.11	ppp2r5ea	1	13	0.0769231	21316	2593	1020	1316	807	91	1117	155	103	960	334	5273	79
ENSDARG00000015476	ENSDARG00000015476.10	iqch	14	20	0.7	151	392	1226	88	3501	1270	1695	1358	2689	2823	89	5059	83	11521	3538	10317	5634	79	411	4817
ENSDARG00000015482	ENSDARG00000015482.11	zgc:113518	2	2	1	2086	3276
ENSDARG00000015495	ENSDARG00000015495.9	klf3	1	6	0.166667	8570	2170	2090	247	2418	2173
ENSDARG00000015502	ENSDARG00000015502.10	adam10b	1	12	0.0833333	3694	767	1083	5	313	199	376	612	107	402	265	355
ENSDARG00000015506	ENSDARG00000015506.11	pibf1	2	3	0.666667	4249	5311	3955
ENSDARG00000015515	ENSDARG00000015515.5	mc4r	NA	0	NA
ENSDARG00000015524	ENSDARG00000015524.13	prps1a	4	6	0.666667	716	263	2321	2804	130	2572
ENSDARG00000015527	ENSDARG00000015527.6	CU929145.1	NA	0	NA
ENSDARG00000015531	ENSDARG00000015531.9	slc4a8	1	24	0.0416667	17977	118	1826	2546	3205	1928	1489	213	940	77	233	197	632	1516	3349	100	2457	536	1483	86	490	1907	183	2734
ENSDARG00000015536	ENSDARG00000015536.11	sox6	6	17	0.352941	24063	13217	21817	7979	6723	28233	13022	3229	26832	7178	13114	2228	1929	13614	6613	2929	961
ENSDARG00000015537	ENSDARG00000015537.11	gad2	15	15	1	263	264	524	513	610	523	1514	115	111	4601	862	427	1498	2541	5012
ENSDARG00000015538	ENSDARG00000015538.11	znf207a	7	9	0.777778	2813	104	98	1021	104	80	3943	299	589
ENSDARG00000015540	ENSDARG00000015540.8	psen2	1	10	0.1	3491	349	1245	540	131	1718	97	364	989	2667
ENSDARG00000015543	ENSDARG00000015543.10	s100a1	1	2	0.5	941	82
ENSDARG00000015546	ENSDARG00000015546.12	alpl	3	11	0.272727	7197	2075	10584	4631	706	2662	4258	75	2733	78	4257
ENSDARG00000015551	ENSDARG00000015551.8	fth1a	1	4	0.25	3212	135	2442	1885
ENSDARG00000015552	ENSDARG00000015552.13	phactr4a	4	11	0.363636	192	1698	4871	14604	1786	1344	78	116	2162	305	2625
ENSDARG00000015554	ENSDARG00000015554.7	zic2a	1	2	0.5	1393	280
ENSDARG00000015557	ENSDARG00000015557.8	zgc:100829	2	7	0.285714	2394	18169	3911	5643	100	6556	7937
ENSDARG00000015559	ENSDARG00000015559.9	fstl1a	2	10	0.2	80	10552	2562	309	1167	100	4765	3320	121	1151
ENSDARG00000015563	ENSDARG00000015563.11	zgc:123305	6	17	0.352941	1993	2009	436	168	93	2084	205	1773	82	425	255	371	1800	1579	475	82	1259
ENSDARG00000015566	ENSDARG00000015566.12	dnmt3ab	3	22	0.136364	2186	11358	27437	20488	440	21161	2689	2382	107	2874	3007	90	1604	71	4573	539	2539	1623	1911	87	81	2897
ENSDARG00000015567	ENSDARG00000015567.11	zic1	1	2	0.5	490	434
ENSDARG00000015575	ENSDARG00000015575.8	cyp3c1	11	13	0.846154	184	132	100	308	105	276	114	740	110	115	3037	79	110
ENSDARG00000015576	ENSDARG00000015576.5	itprip	1	1	1	2987
ENSDARG00000015589	ENSDARG00000015589.10	ankrd33bb	1	3	0.333333	11914	3101	132
ENSDARG00000015592	ENSDARG00000015592.9	c1ql2	1	1	1	4102
ENSDARG00000015607	ENSDARG00000015607.11	si:ch211-220f21.2	4	16	0.25	4778	4090	1714	7039	2513	1144	1031	627	5721	2620	79	91	115	215	174	78
ENSDARG00000015610	ENSDARG00000015610.10	tubg1	6	10	0.6	555	3824	410	1286	1339	5981	2707	2131	77	2024
ENSDARG00000015611	ENSDARG00000015611.8	rasl11b	3	3	1	100	100	1326
ENSDARG00000015623	ENSDARG00000015623.12	ada2b	9	9	1	1923	1231	2295	1540	2185	673	80	67	2355
ENSDARG00000015627	ENSDARG00000015627.13	rgs6	2	17	0.117647	2742	93687	3081	75	4244	463	2833	639	2172	96	125	10034	1143	4186	824	702	1130
ENSDARG00000015628	ENSDARG00000015628.7	psmd10	4	4	1	123	242	1007	1850
ENSDARG00000015638	ENSDARG00000015638.10	gemin2	7	9	0.777778	1046	80	1176	78	2238	111	2488	157	95
ENSDARG00000015649	ENSDARG00000015649.8	rap2c	1	2	0.5	3431	2556
ENSDARG00000015653	ENSDARG00000015653.11	tnip1	11	17	0.647059	3495	673	93	2555	2131	1102	2265	4757	113	4681	9861	1163	2604	181	546	3129	4156
ENSDARG00000015654	ENSDARG00000015654.14	ca15a	7	8	0.875	78	153	1324	2470	98	86	3292	2047
ENSDARG00000015657	ENSDARG00000015657.7	zgc:77112	1	1	1	1765
ENSDARG00000015662	ENSDARG00000015662.11	pla2g12b	2	3	0.666667	2198	5190	2218
ENSDARG00000015674	ENSDARG00000015674.6	msx3	1	1	1	403
ENSDARG00000015676	ENSDARG00000015676.8	nmd3	14	15	0.933333	580	996	1808	351	1503	1469	486	1926	1931	1906	91	90	1395	2141	84
ENSDARG00000015678	ENSDARG00000015678.10	si:dkeyp-75b4.9	2	3	0.666667	76	1363	102
ENSDARG00000015681	ENSDARG00000015681.11	gsk3ab	1	9	0.111111	17856	4985	123	130	9274	89	2174	4780	7324
ENSDARG00000015686	ENSDARG00000015686.7	bmp6	1	6	0.166667	38563	7618	1421	22921	1453	111
ENSDARG00000015707	ENSDARG00000015707.10	dvl3a	2	14	0.142857	5904	8110	127	3705	4266	86	4134	85	102	3376	5019	565	1641	1900
ENSDARG00000015709	ENSDARG00000015709.11	hsd17b12a	1	10	0.1	15063	5615	1943	1125	82	396	439	3387	1804	2655
ENSDARG00000015722	ENSDARG00000015722.10	kctd5a	4	5	0.8	5396	156	2895	6344	3138
ENSDARG00000015731	ENSDARG00000015731.10	ano5a	2	19	0.105263	5954	19707	1829	271	2015	81	885	2172	84	365	4589	3231	2021	1557	334	1117	1809	716	3033
ENSDARG00000015732	ENSDARG00000015732.9	cax2	9	19	0.473684	1054	98	69	1967	79	1357	918	412	2539	433	81	2068	102	78	888	77	1940	89	603
ENSDARG00000015734	ENSDARG00000015734.9	aicda	4	4	1	870	129	73	3235
ENSDARG00000015747	ENSDARG00000015747.10	aarsd1	7	11	0.636364	462	1199	747	1106	887	2098	2741	88	2002	107	948
ENSDARG00000015749	ENSDARG00000015749.10	hps3	8	17	0.470588	1071	1255	1850	84	535	852	560	3157	1209	555	1461	186	1613	279	1782	1466	480
ENSDARG00000015752	ENSDARG00000015752.9	zap70	1	12	0.0833333	5074	2859	291	1791	129	83	3394	79	1897	2764	80	124
ENSDARG00000015757	ENSDARG00000015757.8	tmem50a	1	6	0.166667	2892	87	2860	1415	1071	365
ENSDARG00000015759	ENSDARG00000015759.11	tspan7	1	7	0.142857	3588	866	88	488	88	1691	93
ENSDARG00000015765	ENSDARG00000015765.9	iah1	4	5	0.8	75	81	75	1826	518
ENSDARG00000015780	ENSDARG00000015780.11	ankrd46b	1	3	0.333333	2645	1924	278
ENSDARG00000015790	ENSDARG00000015790.11	atp1b3a	5	6	0.833333	2301	117	94	1953	6530	4779
ENSDARG00000015793	ENSDARG00000015793.10	creb3l1	1	11	0.0909091	25938	5052	4065	1971	130	1975	547	7004	2382	1869	2203
ENSDARG00000015803	ENSDARG00000015803.9	smcr8b	1	1	1	1691
ENSDARG00000015805	ENSDARG00000015805.13	cgnl1	8	18	0.444444	3707	177	2591	863	361	2831	1504	20794	1637	443	143	10661	101	7950	2387	291	2231	2745
ENSDARG00000015807	ENSDARG00000015807.10	rab22a	3	6	0.5	2744	2033	9704	2479	4614	1447
ENSDARG00000015822	ENSDARG00000015822.9	sesn3	1	9	0.111111	27555	2653	95	1830	632	1603	90	1383	10168
ENSDARG00000015823	ENSDARG00000015823.10	vps26b	2	5	0.4	70	2142	513	1403	92
ENSDARG00000015824	ENSDARG00000015824.10	lemd3	1	12	0.0833333	4089	82	101	151	1663	86	82	1124	576	160	1742	79
ENSDARG00000015829	ENSDARG00000015829.10	mov10a	14	21	0.666667	216	159	824	2378	1555	113	878	1543	2808	70	1998	115	79	2990	89	1818	174	102	1587	2348	2610
ENSDARG00000015835	ENSDARG00000015835.10	eif4e2rs1	6	6	1	1054	961	89	1858	3662	3923
ENSDARG00000015851	ENSDARG00000015851.7	pnn	6	8	0.75	2424	78	96	90	122	3926	113	1205
ENSDARG00000015853	ENSDARG00000015853.10	rnps1	2	6	0.333333	52	2873	742	1862	903	60
ENSDARG00000015854	ENSDARG00000015854.11	chata	13	13	1	1119	89	1161	75	581	199	1421	575	1797	82	97	129	2224
ENSDARG00000015856	ENSDARG00000015856.6	slc25a40	10	10	1	93	1903	312	67	74	101	2391	1127	1791	3237
ENSDARG00000015860	ENSDARG00000015860.10	mtmr9	11	11	1	1085	2216	7969	1079	1232	87	3205	3678	3001	3805	10570
ENSDARG00000015862	ENSDARG00000015862.12	rpl5b	6	7	0.857143	443	93	190	1566	229	6706	513
ENSDARG00000015863	ENSDARG00000015863.9	socs6b	1	1	1	3862
ENSDARG00000015866	ENSDARG00000015866.8	apoa2	2	3	0.666667	221	310	96
ENSDARG00000015869	ENSDARG00000015869.9	slc22a16	6	8	0.75	1782	1496	1213	466	1333	5762	1517	171
ENSDARG00000015876	ENSDARG00000015876.12	npas1	1	11	0.0909091	23139	8304	19117	4187	18611	3965	1459	7919	615	854	79
ENSDARG00000015879	ENSDARG00000015879.10	pax8	1	10	0.1	2802	258	143	108	595	79	292	80	2004	345
ENSDARG00000015887	ENSDARG00000015887.11	b2ml	1	3	0.333333	3949	540	164
ENSDARG00000015889	ENSDARG00000015889.8	zc3h15	3	9	0.333333	645	91	3712	524	109	427	214	163	3431
ENSDARG00000015890	ENSDARG00000015890.9	mafa	NA	0	NA
ENSDARG00000015891	ENSDARG00000015891.11	ptprea	3	17	0.176471	2508	8955	10785	1944	2011	96	4138	4615	5820	247	4081	1185	3413	1508	2649	170	1748
ENSDARG00000015901	ENSDARG00000015901.12	ptbp2b	3	14	0.214286	663	198	5855	167	107	121	332	686	666	3756	547	2032	342	76
ENSDARG00000015902	ENSDARG00000015902.12	stat6	1	20	0.05	6037	2833	3234	128	5532	98	2708	152	4659	94	2929	2835	1723	102	1201	1080	154	113	1325	4148
ENSDARG00000015905	ENSDARG00000015905.10	lztr1	12	19	0.631579	1834	1005	76	604	83	140	388	1782	594	88	116	2591	684	1815	111	1524	413	851	964
ENSDARG00000015906	ENSDARG00000015906.9	mxtx2	1	2	0.5	109	106
ENSDARG00000015907	ENSDARG00000015907.12	dcbld1	5	14	0.357143	10734	8008	2441	2486	13255	11114	6967	6462	7093	75	1911	2532	876	3014
ENSDARG00000015915	ENSDARG00000015915.8	slc25a36b	1	6	0.166667	12402	7246	6819	4445	1726	3065
ENSDARG00000015917	ENSDARG00000015917.8	rnft1	4	8	0.5	1126	109	805	1763	88	1103	141	1586
ENSDARG00000015918	ENSDARG00000015918.8	dlat	11	13	0.846154	1511	237	3036	140	649	1226	141	1299	86	93	3731	115	103
ENSDARG00000015921	ENSDARG00000015921.7	pwp1	12	14	0.857143	93	1197	1491	94	858	549	1838	369	160	115	70	3141	143	73
ENSDARG00000015922	ENSDARG00000015922.10	stk17al	2	7	0.285714	200	12530	8291	3723	608	1073	1885
ENSDARG00000015930	ENSDARG00000015930.8	rwdd1	3	6	0.5	546	104	3648	1410	92	99
ENSDARG00000015931	ENSDARG00000015931.12	snap91b	15	21	0.714286	4314	2806	1890	900	347	88	88	3101	1575	1178	2203	114	259	2539	5584	4204	1854	107	1982	2230	1713
ENSDARG00000015937	ENSDARG00000015937.11	kptn	8	11	0.727273	81	623	713	108	711	93	1114	3407	72	112	2098
ENSDARG00000015946	ENSDARG00000015946.11	slc44a1a	7	15	0.466667	1673	149	1943	1124	769	1072	2349	514	2177	651	1471	83	2001	124	456
ENSDARG00000015947	ENSDARG00000015947.13	matn4	15	17	0.882353	2608	3312	83	3905	242	2412	940	3184	2385	257	1615	744	1662	659	8503	725	4948
ENSDARG00000015955	ENSDARG00000015955.6	cldnc	NA	0	NA
ENSDARG00000015964	ENSDARG00000015964.6	zgc:153311	NA	0	NA
ENSDARG00000015966	ENSDARG00000015966.12	yaf2	2	3	0.666667	290	11229	2347
ENSDARG00000015968	ENSDARG00000015968.9	rabgef1l	7	8	0.875	2405	77	2632	1070	1021	91	3317	1858
ENSDARG00000015970	ENSDARG00000015970.11	phip	7	38	0.184211	111	84	149	4065	460	1524	11560	4044	323	2393	3663	4215	2726	78	160	1935	143	1911	1729	183	2380	878	2339	129	2020	95	1790	200	1592	7920	135	726	423	94	968	105	180	1310
ENSDARG00000015971	ENSDARG00000015971.14	rapgef1b	1	26	0.0384615	44268	4357	191	85	4392	5486	4634	1790	1978	2652	2675	5505	3892	108	80	3701	129	2353	1388	1586	106	1568	1225	88	2058	2713
ENSDARG00000015978	ENSDARG00000015978.6	COX5B	2	3	0.666667	558	2502	86
ENSDARG00000015985	ENSDARG00000015985.11	abcc9	6	36	0.166667	3787	90	233	1124	127	4721	1480	87	82	1793	77	72	4432	2288	1449	4513	1642	154	1204	144	755	76	76	1110	190	2198	348	2040	116	878	1609	3253	2707	215	797	622
ENSDARG00000015989	ENSDARG00000015989.10	zdhhc16b	1	9	0.111111	8579	167	1781	1286	102	1710	615	1232	1410
ENSDARG00000015990	ENSDARG00000015990.10	hcfc1a	3	27	0.111111	1113	544	2451	75	105	80	2166	119	836	1904	79	90	90	889	86	128	278	1720	752	1156	82	844	80	94	369	83	1720
ENSDARG00000015997	ENSDARG00000015997.9	mfsd5	1	2	0.5	239	105
ENSDARG00000015998	ENSDARG00000015998.12	wdhd1	17	25	0.68	2920	2033	146	1804	899	917	163	201	2105	1426	104	2903	2039	1168	2364	885	4256	203	1264	1097	274	86	253	2284	3996
ENSDARG00000016010	ENSDARG00000016010.11	nup107	24	25	0.96	815	111	1141	534	81	1103	576	397	85	89	1187	654	351	83	83	1582	86	92	90	1335	548	1499	83	2335	866
ENSDARG00000016011	ENSDARG00000016011.11	gpcpd1	4	19	0.210526	684	2724	97	7693	3703	109	1476	2481	1190	2486	83	3475	75	439	2291	95	1491	338	7519
ENSDARG00000016016	ENSDARG00000016016.12	dbnlb	1	14	0.0714286	7383	2272	244	713	1547	2236	2091	2583	2245	2822	2443	145	1968	1020
ENSDARG00000016022	ENSDARG00000016022.5	zic5	1	1	1	1354
ENSDARG00000016038	ENSDARG00000016038.7	hacd3	1	10	0.1	3879	79	164	106	96	2403	91	2601	92	2002
ENSDARG00000016044	ENSDARG00000016044.7	gins4	5	6	0.833333	4007	117	201	1391	4520	4204
ENSDARG00000016048	ENSDARG00000016048.10	gpat3	2	12	0.166667	2176	2511	1742	943	315	1943	87	79	1049	92	1667	183
ENSDARG00000016056	ENSDARG00000016056.10	mhc1laa	3	6	0.5	1424	110	1706	126	136	905
ENSDARG00000016058	ENSDARG00000016058.8	fibpa	2	10	0.2	263	3084	82	86	555	1862	79	1426	84	1317
ENSDARG00000016059	ENSDARG00000016059.11	rab5b	1	5	0.2	4400	2266	81	483	3194
ENSDARG00000016065	ENSDARG00000016065.11	tlr3	1	4	0.25	938	431	502	252
ENSDARG00000016074	ENSDARG00000016074.11	cryz	8	8	1	187	856	90	2317	2472	2438	82	5207
ENSDARG00000016080	ENSDARG00000016080.9	nob1	4	8	0.5	1991	80	78	3070	2887	2402	100	1494
ENSDARG00000016081	ENSDARG00000016081.7	cldn15la	1	4	0.25	3577	122	2549	1716
ENSDARG00000016084	ENSDARG00000016084.9	spsb4a	2	2	1	25134	64284
ENSDARG00000016085	ENSDARG00000016085.13	mbnl3	1	8	0.125	31974	104	2419	9757	4857	2781	7330	5436
ENSDARG00000016086	ENSDARG00000016086.11	smurf1	1	17	0.0588235	44873	7268	84	141	331	2027	2191	2834	281	1758	271	192	3252	586	1880	2565	3394
ENSDARG00000016088	ENSDARG00000016088.11	rtn2a	1	6	0.166667	9132	1902	6025	2422	455	189
ENSDARG00000016089	ENSDARG00000016089.12	bicral	10	10	1	2151	97	79	421	88	642	2005	75	95	2725
ENSDARG00000016093	ENSDARG00000016093.12	qtrt2	3	8	0.375	442	3950	6696	210	5282	4556	4543	3193
ENSDARG00000016095	ENSDARG00000016095.9	htr6	1	2	0.5	3069	2582
ENSDARG00000016112	ENSDARG00000016112.8	bbs12	2	2	1	709	4003
ENSDARG00000016117	ENSDARG00000016117.11	exd2	2	9	0.222222	3199	4296	2565	272	1439	1658	516	2292	2760
ENSDARG00000016122	ENSDARG00000016122.8	ptrhd1	1	1	1	1335
ENSDARG00000016128	ENSDARG00000016128.8	ap3m2	8	8	1	418	2235	936	97	2711	626	1671	4345
ENSDARG00000016132	ENSDARG00000016132.9	keap1a	1	6	0.166667	9692	1255	1564	4581	4036	2020
ENSDARG00000016138	ENSDARG00000016138.8	nme6	3	4	0.75	3654	412	6820	1147
ENSDARG00000016139	ENSDARG00000016139.6	mkks	4	4	1	1367	1953	1418	2488
ENSDARG00000016141	ENSDARG00000016141.13	slc6a2	4	14	0.285714	256	1020	468	13627	384	124	2892	173	307	1850	370	2044	2618	185
ENSDARG00000016143	ENSDARG00000016143.13	xiap	1	5	0.2	3120	2941	418	322	1250
ENSDARG00000016153	ENSDARG00000016153.10	dag1	1	2	0.5	39769	14466
ENSDARG00000016154	ENSDARG00000016154.7	zfp36l1a	1	1	1	1350
ENSDARG00000016156	ENSDARG00000016156.10	fam53b	1	4	0.25	31431	4327	10519	6195
ENSDARG00000016160	ENSDARG00000016160.8	gmpr	1	8	0.125	4745	222	2993	97	92	3035	109	129
ENSDARG00000016161	ENSDARG00000016161.11	ccdc170	4	5	0.8	134	1214	295	2688	72
ENSDARG00000016163	ENSDARG00000016163.10	usp33	21	23	0.913043	4662	3506	331	5641	2092	88	98	83	4380	2368	98	3886	1725	128	83	3969	3464	2738	2239	86	6049	3749	4972
ENSDARG00000016173	ENSDARG00000016173.9	cct3	12	13	0.923077	564	118	81	93	424	118	1163	97	92	1788	274	5546	92
ENSDARG00000016177	ENSDARG00000016177.10	eif4enif1	8	18	0.444444	2675	1773	1651	95	83	82	725	6573	234	477	1164	129	284	1476	170	83	125	3118
ENSDARG00000016181	ENSDARG00000016181.11	trim33	1	19	0.0526316	12629	1868	388	1230	151	5849	251	2628	677	2046	2358	981	1535	2045	783	1445	2705	4458	196
ENSDARG00000016188	ENSDARG00000016188.11	SBNO2	4	31	0.129032	20647	4731	11842	28442	190	1483	85	1581	1644	74	2202	84	936	1098	2192	363	85	110	2262	85	260	106	76	87	79	85	379	202	177	79	328
ENSDARG00000016200	ENSDARG00000016200.10	trib3	1	3	0.333333	1511	94	882
ENSDARG00000016207	ENSDARG00000016207.11	zgc:112408	4	6	0.666667	96	134	93	2095	1136	1672
ENSDARG00000016212	ENSDARG00000016212.10	nup214	10	21	0.47619	2162	389	395	163	309	1099	90	378	154	2656	2191	729	1523	602	1352	1631	429	553	1075	238	300
ENSDARG00000016213	ENSDARG00000016213.10	zmp:0000001048	2	5	0.4	409	6254	84	2503	90
ENSDARG00000016227	ENSDARG00000016227.7	mhc1lba	1	3	0.333333	186	134	131
ENSDARG00000016231	ENSDARG00000016231.8	bcap29	1	7	0.142857	2458	81	2130	656	1376	479	2257
ENSDARG00000016233	ENSDARG00000016233.7	sdr16c5a	6	6	1	152	5334	116	440	6854	7001
ENSDARG00000016238	ENSDARG00000016238.7	arl6ip5b	2	2	1	1245	3230
ENSDARG00000016239	ENSDARG00000016239.11	psmd13	1	12	0.0833333	2734	83	883	79	87	384	152	1303	116	2148	149	2156
ENSDARG00000016253	ENSDARG00000016253.8	ralab	1	4	0.25	5210	74	87	2072
ENSDARG00000016255	ENSDARG00000016255.8	chmp4ba	1	4	0.25	12514	2472	1417	442
ENSDARG00000016256	ENSDARG00000016256.10	nudt3a	2	4	0.5	1659	3224	1060	818
ENSDARG00000016260	ENSDARG00000016260.11	fxr2	12	16	0.75	2380	2413	2774	5328	446	92	2411	102	162	202	2671	8782	3462	6424	545	540
ENSDARG00000016263	ENSDARG00000016263.12	zdhhc5a	1	11	0.0909091	15294	3746	1744	385	1544	371	85	4500	1524	3100	5079
ENSDARG00000016280	ENSDARG00000016280.7	eif1ad	1	4	0.25	3147	80	740	949
ENSDARG00000016290	ENSDARG00000016290.10	clca1	12	13	0.923077	330	85	79	116	1393	153	90	94	112	882	1677	2208	149
ENSDARG00000016301	ENSDARG00000016301.7	zgc:65894	1	3	0.333333	2799	92	2011
ENSDARG00000016302	ENSDARG00000016302.12	upf1	1	22	0.0454545	10313	1303	84	3992	1715	3053	2980	2789	1779	1572	4930	4814	702	1503	440	2900	1784	431	2601	4226	3787	2202
ENSDARG00000016304	ENSDARG00000016304.11	tfdp1b	1	11	0.0909091	2916	2590	1059	1108	805	429	134	107	583	452	2602
ENSDARG00000016307	ENSDARG00000016307.11	mrpl46	3	3	1	2273	590	3191
ENSDARG00000016311	ENSDARG00000016311.11	dock9b	1	52	0.0192308	74230	2407	3999	5863	3268	1623	3961	3176	4007	90	1917	1332	339	89	1403	125	108	184	1827	179	1378	2667	87	88	97	97	2200	102	1964	698	8892	108	104	7043	79	96	12902	2293	78	3440	1871	2034	90	4738	2442	107	10235	3380	2770	1951	92	2217
ENSDARG00000016318	ENSDARG00000016318.8	med7	1	1	1	616
ENSDARG00000016319	ENSDARG00000016319.11	c9	4	10	0.4	112	137	106	2536	333	1809	220	2412	76	91
ENSDARG00000016336	ENSDARG00000016336.9	tmco6	8	12	0.666667	180	73	1038	2549	2096	140	1515	3100	423	2219	258	97
ENSDARG00000016337	ENSDARG00000016337.10	lctlb	13	14	0.928571	1107	141	3079	90	2683	90	89	693	79	1640	323	579	3838	151
ENSDARG00000016343	ENSDARG00000016343.10	zgc:92518	3	4	0.75	1080	82	1792	606
ENSDARG00000016345	ENSDARG00000016345.9	ncoa5	6	6	1	562	1970	84	392	1255	1990
ENSDARG00000016348	ENSDARG00000016348.11	dip2bb	1	38	0.0263158	22699	640	3121	992	4505	4754	1554	84	935	108	2452	81	80	79	81	107	1994	491	3103	86	155	949	1277	121	114	83	1033	116	1545	2805	175	2373	1950	239	89	1325	6594	333
ENSDARG00000016350	ENSDARG00000016350.10	cap1	1	12	0.0833333	5956	2478	86	359	1058	89	323	1797	4187	76	1436	1528
ENSDARG00000016357	ENSDARG00000016357.8	fmo5	1	8	0.125	5054	576	108	971	95	142	1838	110
ENSDARG00000016360	ENSDARG00000016360.10	kpna1	13	13	1	2467	562	87	90	671	1387	76	944	1056	100	1688	103	2983
ENSDARG00000016363	ENSDARG00000016363.8	her8a	3	3	1	1274	367	1767
ENSDARG00000016364	ENSDARG00000016364.11	gna15.1	7	7	1	718	2489	1368	1392	993	1928	2612
ENSDARG00000016368	ENSDARG00000016368.8	zbtb8os	5	6	0.833333	3343	247	8272	82	16274	2520
ENSDARG00000016375	ENSDARG00000016375.8	asns	6	11	0.545455	1617	2506	85	2318	74	4675	2208	1279	83	1206	1856
ENSDARG00000016391	ENSDARG00000016391.11	calcoco1b	1	13	0.0769231	2832	65	1786	2474	555	1653	1202	1861	313	82	1987	1339	593
ENSDARG00000016393	ENSDARG00000016393.8	arf2b	4	4	1	2177	245	121	2718
ENSDARG00000016396	ENSDARG00000016396.9	fam219aa	1	5	0.2	17401	4100	2008	3793	1445
ENSDARG00000016399	ENSDARG00000016399.10	riok1	2	16	0.125	843	2797	124	319	87	106	92	2432	360	1101	91	370	1822	91	247	74
ENSDARG00000016404	ENSDARG00000016404.11	ptch1	2	23	0.0869565	2901	19979	86	113	5925	164	4575	2506	3567	2367	4367	5578	4411	239	2656	13666	8315	3030	1168	10459	553	2102	2082
ENSDARG00000016412	ENSDARG00000016412.5	agt	2	4	0.5	1546	2441	79	1693
ENSDARG00000016415	ENSDARG00000016415.9	dhtkd1	16	16	1	184	1290	2982	2051	117	1532	149	980	1775	3233	431	71	90	618	668	3560
ENSDARG00000016421	ENSDARG00000016421.11	crygm1	1	2	0.5	176	126
ENSDARG00000016427	ENSDARG00000016427.9	fignl1	1	1	1	8621
ENSDARG00000016429	ENSDARG00000016429.11	farp2	2	26	0.0769231	2309	37445	2760	2792	2252	469	4063	331	1893	1410	128	96	9475	1175	223	1524	97	77	3056	73	4794	1873	127	3478	86	2306
ENSDARG00000016439	ENSDARG00000016439.10	slc7a1a	1	11	0.0909091	23010	1528	159	1400	4607	3543	6636	107	1837	1369	1207
ENSDARG00000016443	ENSDARG00000016443.12	eif3c	1	21	0.047619	2247	1388	335	80	677	97	1162	1342	644	71	1733	79	1496	280	586	268	82	110	81	1730	449
ENSDARG00000016447	ENSDARG00000016447.9	ythdf1	4	5	0.8	618	1137	1529	4578	3106
ENSDARG00000016448	ENSDARG00000016448.10	vtg3	11	27	0.407407	2119	823	129	2323	88	79	89	86	76	137	2606	82	90	76	81	103	1937	245	916	77	86	2382	88	688	96	1427	82
ENSDARG00000016454	ENSDARG00000016454.10	esr2a	1	10	0.1	11448	5635	2012	3454	3292	9171	5386	1823	4196	2355
ENSDARG00000016457	ENSDARG00000016457.11	irf9	8	9	0.888889	935	865	3021	4554	151	95	2304	7439	2956
ENSDARG00000016460	ENSDARG00000016460.6	fut9a	1	2	0.5	11506	4525
ENSDARG00000016463	ENSDARG00000016463.6	trappc6b	4	5	0.8	116	989	117	2426	796
ENSDARG00000016464	ENSDARG00000016464.11	cdc42bpab	1	36	0.0277778	45187	10774	359	1447	12362	94	1617	125	1958	75	94	2362	600	1988	3316	2240	1962	92	1476	841	4929	600	215	1845	89	2012	79	1904	337	92	2774	161	233	2458	507	5662
ENSDARG00000016470	ENSDARG00000016470.9	anxa5b	2	12	0.166667	244	2765	1963	96	116	141	155	606	94	146	1930	87
ENSDARG00000016474	ENSDARG00000016474.8	galcb	14	16	0.875	113	97	1251	109	91	396	251	571	105	279	95	174	89	2290	89	159
ENSDARG00000016477	ENSDARG00000016477.11	eif4a2	2	10	0.2	1584	2287	158	487	190	2029	300	217	2275	87
ENSDARG00000016479	ENSDARG00000016479.9	ugt5a1	1	1	1	5752
ENSDARG00000016480	ENSDARG00000016480.8	slc17a7a	1	12	0.0833333	25162	2194	2673	113	1448	521	866	1831	1513	2056	116	1202
ENSDARG00000016481	ENSDARG00000016481.12	ptpn2a	7	8	0.875	923	590	1757	1866	91	141	6549	2659
ENSDARG00000016483	ENSDARG00000016483.11	baiap2l2a	10	13	0.769231	1785	2472	639	127	2239	523	577	103	97	3934	80	2361	1308
ENSDARG00000016484	ENSDARG00000016484.11	dkc1	11	14	0.785714	793	742	330	1558	107	1793	1674	262	201	186	2637	2087	92	88
ENSDARG00000016490	ENSDARG00000016490.9	rab11fip3	4	12	0.333333	13770	4762	6157	14425	9777	1240	3052	3519	1142	2407	2015	2102
ENSDARG00000016494	ENSDARG00000016494.9	ddc	4	13	0.307692	3147	4202	2741	8210	276	2962	2323	4027	2973	3312	2058	2318	1542
ENSDARG00000016496	ENSDARG00000016496.7	cdk8	1	12	0.0833333	13237	1759	82	781	95	82	1679	77	79	814	700	2968
ENSDARG00000016505	ENSDARG00000016505.11	apbb1ip	1	13	0.0769231	11598	418	2721	2620	1490	6412	245	1042	2968	1456	1625	96	2216
ENSDARG00000016513	ENSDARG00000016513.10	setd3	6	12	0.5	2844	711	1935	4409	1761	7091	2455	1273	5082	1675	3122	2715
ENSDARG00000016514	ENSDARG00000016514.7	gtf2h2	13	14	0.928571	743	1763	124	75	79	74	1424	83	73	1248	1780	88	2266	350
ENSDARG00000016516	ENSDARG00000016516.6	rbm8a	4	5	0.8	450	233	2911	3217	155
ENSDARG00000016519	ENSDARG00000016519.8	ctdnep1a	7	7	1	1999	906	1904	163	152	108	2153
ENSDARG00000016526	ENSDARG00000016526.9	gata3	4	4	1	999	2328	1577	2521
ENSDARG00000016527	ENSDARG00000016527.10	helz2	1	20	0.05	4556	2740	798	1608	1287	3393	3527	100	2511	2166	143	86	3163	3502	490	146	194	2518	2236	1545
ENSDARG00000016528	ENSDARG00000016528.9	wdcp	1	3	0.333333	3018	2611	1896
ENSDARG00000016531	ENSDARG00000016531.12	klhl4	1	3	0.333333	19395	4501	236
ENSDARG00000016532	ENSDARG00000016532.11	suco	1	23	0.0434783	48655	1615	2125	517	342	3351	2573	175	1815	214	4942	324	2780	1672	2312	2882	3466	76	742	93	2609	4906	3149
ENSDARG00000016536	ENSDARG00000016536.6	npas2	9	20	0.45	105	2388	2189	2177	1902	2996	1593	115	7722	211	2367	89	86	2996	2346	231	79	4392	134	2238
ENSDARG00000016538	ENSDARG00000016538.8	zgc:55888	11	12	0.916667	102	1489	1549	83	95	727	64	78	990	73	1734	96
ENSDARG00000016541	ENSDARG00000016541.11	sash3	1	7	0.142857	3981	3770	1877	86	1754	114	3832
ENSDARG00000016543	ENSDARG00000016543.8	mrm3a	3	3	1	2304	85	3332
ENSDARG00000016545	ENSDARG00000016545.10	CRAT	3	13	0.230769	701	10081	16838	84	944	2810	82	2588	85	5184	84	272	7243
ENSDARG00000016548	ENSDARG00000016548.11	eif5b	1	24	0.0416667	4872	2848	1984	1586	1563	84	84	1392	78	2275	89	113	1945	79	476	482	142	2236	94	1938	89	1459	147	453
ENSDARG00000016551	ENSDARG00000016551.11	iqsec1b	3	15	0.2	94774	35454	184455	758	6002	3075	1215	2194	3230	1080	279	6025	1088	3676	2751
ENSDARG00000016570	ENSDARG00000016570.12	prlra	6	8	0.75	92	1601	4240	2722	4826	8591	1013	1614
ENSDARG00000016573	ENSDARG00000016573.10	mroh1	21	43	0.488372	6714	2029	4105	2224	1879	6101	1311	841	1733	3946	1788	129	2358	359	7294	757	2195	545	2124	953	8715	273	1861	633	2232	133	119	86	4227	148	2672	2658	99	1558	875	275	1522	291	980	144	792	4804	286
ENSDARG00000016584	ENSDARG00000016584.11	rgs7a	2	17	0.117647	687	61280	10462	3611	569	2936	1812	440	2593	336	1549	2423	450	124	74	1401	3827
ENSDARG00000016594	ENSDARG00000016594.11	haus4	9	9	1	156	1552	2507	230	3409	94	2173	4394	5615
ENSDARG00000016598	ENSDARG00000016598.8	ckmt1	9	9	1	3177	1519	88	3268	88	2464	1396	189	3611
ENSDARG00000016605	ENSDARG00000016605.12	pimr110	1	5	0.2	1177	626	165	120	111
ENSDARG00000016607	ENSDARG00000016607.11	echdc2	7	8	0.875	3889	3028	408	2153	194	609	6384	84
ENSDARG00000016611	ENSDARG00000016611.9	scrn3	2	7	0.285714	312	2830	403	1235	2370	385	2360
ENSDARG00000016613	ENSDARG00000016613.10	mcat	3	3	1	100	1454	1808
ENSDARG00000016623	ENSDARG00000016623.11	si:ch211-195b13.1	2	11	0.181818	671	999	118	83	84	98	102	325	99	87	778
ENSDARG00000016630	ENSDARG00000016630.10	tprb	40	49	0.816327	252	88	93	726	1949	93	83	107	1027	114	109	101	101	70	396	248	85	88	93	89	103	190	1177	83	1424	94	318	93	81	82	1156	75	389	1267	382	88	113	2027	73	3640	145	104	90	2059	94	1815	110	84	123
ENSDARG00000016649	ENSDARG00000016649.7	akr7a3	4	6	0.666667	1365	1148	342	1749	106	1242
ENSDARG00000016651	ENSDARG00000016651.10	znf106a	1	21	0.047619	8149	138	3024	765	128	122	92	81	177	87	1233	944	1319	577	99	867	85	1172	120	1450	1744
ENSDARG00000016656	ENSDARG00000016656.8	mgme1	2	3	0.666667	80	1792	306
ENSDARG00000016664	ENSDARG00000016664.11	rnf20	16	21	0.761905	684	2726	2602	959	3165	94	85	3226	1081	679	97	1157	91	1510	108	4975	533	974	82	2469	85
ENSDARG00000016667	ENSDARG00000016667.13	gabbr1b	5	23	0.217391	5247	899	12515	101	39409	9768	4044	6278	2585	136	8133	3696	14132	9033	3732	635	7236	120	10966	7305	3130	2286	726
ENSDARG00000016674	ENSDARG00000016674.11	FP102888.1	1	5	0.2	3291	83	856	154	702
ENSDARG00000016676	ENSDARG00000016676.10	gnao1a	3	7	0.428571	127	40107	87584	22796	2990	22981	3205
ENSDARG00000016687	ENSDARG00000016687.10	acadvl	13	19	0.684211	552	1230	227	709	1008	1398	1044	4513	488	4828	428	157	8905	207	122	151	1903	2389	1329
ENSDARG00000016691	ENSDARG00000016691.9	cd9b	1	7	0.142857	9186	6456	2689	82	1834	83	2609
ENSDARG00000016695	ENSDARG00000016695.11	p2rx1	1	11	0.0909091	9027	5332	3314	2798	733	489	880	321	95	298	3133
ENSDARG00000016699	ENSDARG00000016699.9	trpa1a	3	27	0.111111	169	556	2145	102	1184	117	87	107	94	1307	173	1073	708	332	74	89	1189	85	69	82	1341	80	1029	89	371	866	1198
ENSDARG00000016704	ENSDARG00000016704.10	pbld	6	8	0.75	126	83	80	102	72	1919	89	218
ENSDARG00000016706	ENSDARG00000016706.11	atic	5	14	0.357143	1159	2658	382	1829	2717	69	1771	119	869	444	1427	80	1077	1254
ENSDARG00000016710	ENSDARG00000016710.7	rchy1	7	7	1	1702	1757	2413	79	270	2932	3920
ENSDARG00000016718	ENSDARG00000016718.10	mmp11b	2	7	0.285714	12430	15215	2964	2719	76	1251	2018
ENSDARG00000016721	ENSDARG00000016721.12	sdha	12	14	0.857143	1021	201	1857	490	74	517	198	1290	1248	467	157	2782	287	2542
ENSDARG00000016724	ENSDARG00000016724.11	zgc:162339	5	5	1	566	74	85	352	1999
ENSDARG00000016725	ENSDARG00000016725.10	gadd45gb.1	2	2	1	111	114
ENSDARG00000016730	ENSDARG00000016730.11	rfxank	6	6	1	120	1311	367	94	74	1693
ENSDARG00000016733	ENSDARG00000016733.10	psat1	1	8	0.125	3338	86	551	2948	126	1853	139	2588
ENSDARG00000016739	ENSDARG00000016739.8	lrrc4cb	1	1	1	55796
ENSDARG00000016742	ENSDARG00000016742.9	rgs7bpb	4	5	0.8	532	86	193	3446	118
ENSDARG00000016743	ENSDARG00000016743.12	angel2	4	8	0.5	2161	1945	119	2585	80	2298	291	1298
ENSDARG00000016745	ENSDARG00000016745.7	slc35f6	5	5	1	1661	216	429	153	1827
ENSDARG00000016749	ENSDARG00000016749.11	slco1c1	2	14	0.142857	8091	13154	3467	688	1177	1334	3145	932	1391	2618	869	2779	93	10222
ENSDARG00000016750	ENSDARG00000016750.9	abcc6a	3	30	0.1	1697	446	8742	3859	2565	108	440	874	1636	115	1214	1123	104	721	107	364	1478	96	175	604	91	90	154	272	1897	155	339	1862	1335	2570
ENSDARG00000016753	ENSDARG00000016753.10	ipo9	9	23	0.391304	2065	2140	76	86	92	1824	77	102	3244	96	88	2267	93	1754	79	887	103	1981	86	78	93	2592	101
ENSDARG00000016754	ENSDARG00000016754.8	tbca	1	3	0.333333	13688	4967	6376
ENSDARG00000016763	ENSDARG00000016763.11	znf292a	5	7	0.714286	756	2857	4500	95	4625	3204	88
ENSDARG00000016765	ENSDARG00000016765.7	scamp3	4	8	0.5	2607	1594	1350	2805	2308	670	115	2636
ENSDARG00000016769	ENSDARG00000016769.11	sgtb	8	11	0.727273	2404	2048	78	171	281	1307	198	6451	3472	174	4919
ENSDARG00000016771	ENSDARG00000016771.11	tfa	12	16	0.75	90	100	1440	720	1652	117	160	396	599	501	1377	1657	83	96	176	156
ENSDARG00000016773	ENSDARG00000016773.9	cishb	1	2	0.5	2002	1676
ENSDARG00000016774	ENSDARG00000016774.10	plekho2	1	5	0.2	18334	3493	10753	1729	1519
ENSDARG00000016775	ENSDARG00000016775.10	aqr	31	36	0.861111	1014	1770	382	83	1588	4180	1308	84	2852	3495	742	331	1830	8240	4489	597	1355	3998	894	3046	137	2375	136	1483	7559	8113	4024	882	4702	7241	9045	4779	3834	109	83	57
ENSDARG00000016782	ENSDARG00000016782.11	huwe1	62	78	0.794872	86	79	92	366	2068	156	120	122	2087	75	84	102	2829	105	96	697	2422	95	119	328	1287	115	147	174	261	96	154	2054	78	346	144	156	2067	95	3048	96	160	231	2410	91	140	1227	144	87	112	1736	92	96	86	1619	123	114	437	266	2147	667	310	757	485	77	1526	4695	1293	114	2213	296	157	2493	2061	82	112	3465	120	94	2052	90	1519	1951
ENSDARG00000016783	ENSDARG00000016783.8	srsf6b	5	5	1	1480	1321	1132	491	1810
ENSDARG00000016788	ENSDARG00000016788.10	zeb1a	1	9	0.111111	16168	3747	3268	2172	133	7177	3635	1658	3078
ENSDARG00000016789	ENSDARG00000016789.11	zgc:152891	1	14	0.0714286	15774	2553	278	95	102	1730	77	84	1139	86	69	2376	83	2101
ENSDARG00000016793	ENSDARG00000016793.10	crybb1l2	1	5	0.2	2430	149	77	955	2422
ENSDARG00000016794	ENSDARG00000016794.9	mtmr6	2	13	0.153846	3858	4477	2881	3250	1574	80	75	2297	80	412	66	1808	3603
ENSDARG00000016809	ENSDARG00000016809.6	prkacab	1	9	0.111111	11632	2826	2694	87	1695	1244	2415	1783	2585
ENSDARG00000016811	ENSDARG00000016811.13	ints3	7	28	0.25	499	1685	907	2151	102	124	7143	87	80	133	142	2322	99	2208	202	86	81	169	1629	2752	93	1385	94	2178	1030	111	918	1177
ENSDARG00000016815	ENSDARG00000016815.9	casc1	12	14	0.857143	159	83	95	88	810	91	78	75	596	77	93	1929	90	85
ENSDARG00000016818	ENSDARG00000016818.10	abcg2d	8	12	0.666667	3701	124	1254	138	546	525	1094	5656	5242	1108	1229	30
ENSDARG00000016825	ENSDARG00000016825.12	vtg6	2	27	0.0740741	104	116	103	74	97	79	88	85	91	91	83	87	114	104	92	99	89	87	80	83	86	88	84	87	73	93	89
ENSDARG00000016830	ENSDARG00000016830.10	rimkla	1	4	0.25	6312	4123	1720	2820
ENSDARG00000016835	ENSDARG00000016835.12	tcirg1a	17	20	0.85	1609	1655	127	2317	87	641	91	125	2146	1651	119	2490	970	82	94	90	6803	1032	94	3394
ENSDARG00000016837	ENSDARG00000016837.9	glipr2l	4	4	1	1534	102	361	3853
ENSDARG00000016854	ENSDARG00000016854.9	neurod2	1	1	1	1264
ENSDARG00000016855	ENSDARG00000016855.6	sf3b5	1	1	1	3194
ENSDARG00000016856	ENSDARG00000016856.8	pon2	8	8	1	137	428	159	197	88	120	150	589
ENSDARG00000016858	ENSDARG00000016858.8	smad7	3	3	1	910	6068	22490
ENSDARG00000016864	ENSDARG00000016864.6	farsb	15	16	0.9375	513	898	1134	156	989	491	581	503	85	1964	86	1961	150	401	4876	2100
ENSDARG00000016866	ENSDARG00000016866.12	fam102ab	3	12	0.25	252	94	34897	1683	5071	474	742	164	793	1940	154	1040
ENSDARG00000016867	ENSDARG00000016867.6	rnf128a	5	6	0.833333	1212	4982	1124	108	5089	5011
ENSDARG00000016868	ENSDARG00000016868.11	rhobtb4	6	9	0.666667	870	6018	923	113	2435	14513	1837	222	2928
ENSDARG00000016871	ENSDARG00000016871.10	smarce1	10	10	1	833	278	1501	718	510	602	755	85	105	1635
ENSDARG00000016875	ENSDARG00000016875.12	gys1	2	15	0.133333	2325	4223	2765	1570	1531	822	2285	352	1604	84	513	1532	99	123	1978
ENSDARG00000016886	ENSDARG00000016886.8	dnajb9b	1	2	0.5	922	80
ENSDARG00000016889	ENSDARG00000016889.10	eif3g	8	9	0.888889	85	1488	95	1294	143	96	77	3397	86
ENSDARG00000016897	ENSDARG00000016897.11	fbxo15	4	9	0.444444	95	112	827	7164	85	1245	558	1930	85
ENSDARG00000016903	ENSDARG00000016903.11	wdr5	6	13	0.461538	1336	185	2993	250	164	4012	161	94	223	108	90	110	2594
ENSDARG00000016904	ENSDARG00000016904.6	bckdk	4	10	0.4	3114	1681	3491	8893	121	4751	6623	5283	5259	3546
ENSDARG00000016908	ENSDARG00000016908.6	zp3e	4	7	0.571429	74	75	57	102	66	73	74
ENSDARG00000016918	ENSDARG00000016918.11	ace2	6	17	0.352941	2041	99	1050	149	85	2735	249	709	89	90	2050	163	446	84	89	83	1599
ENSDARG00000016923	ENSDARG00000016923.11	si:dkey-94f20.4	2	3	0.666667	73	2099	298
ENSDARG00000016934	ENSDARG00000016934.12	ttyh2	1	14	0.0714286	41375	24108	21872	3863	6291	8174	2497	2551	1217	122	332	3416	2619	3960
ENSDARG00000016936	ENSDARG00000016936.12	hmcn1	1	106	0.00943396	20388	4122	172	3355	93	2970	3975	111	1583	4082	14306	178	217	88	2443	1131	3442	87	1454	469	149	2207	1870	88	2343	91	2001	99	1196	96	311	912	88	2426	95	1765	116	84	199	1023	269	753	137	1820	1083	1977	1555	90	709	165	79	83	1395	117	74	560	187	1947	361	210	519	247	80	98	91	1555	456	75	348	90	1001	89	82	314	169	76	85	1302	302	71	840	83	720	79	387	118	99	1724	75	85	71	1152	378	314	79	89	1626	114	171	1636	85	618	1906	1701	125	82
ENSDARG00000016939	ENSDARG00000016939.11	itgb2	1	15	0.0666667	5360	1653	1015	103	773	4036	553	78	1472	137	513	467	900	1888	92
ENSDARG00000016951	ENSDARG00000016951.7	neurog3	1	1	1	83
ENSDARG00000016963	ENSDARG00000016963.11	slc16a1a	2	5	0.4	3757	46682	15895	173	1872
ENSDARG00000016964	ENSDARG00000016964.7	MCUR1	4	8	0.5	102	83	430	1405	123	144	91	852
ENSDARG00000016968	ENSDARG00000016968.10	tmem214	13	15	0.866667	1163	1387	574	1174	294	1141	179	141	503	1894	87	144	2482	1316	486
ENSDARG00000016977	ENSDARG00000016977.10	snx27b	1	12	0.0833333	8837	89	89	7630	91	1594	626	3652	437	3414	70	106
ENSDARG00000016979	ENSDARG00000016979.8	pmpcb	2	12	0.166667	1194	1597	78	333	452	101	1177	1238	245	112	1341	787
ENSDARG00000016981	ENSDARG00000016981.10	bcar3	3	11	0.272727	19735	11937	41151	7939	2381	3070	2342	405	120	1701	4373
ENSDARG00000016994	ENSDARG00000016994.11	ssrp1b	17	17	1	401	86	97	2805	3011	119	2084	2977	241	2529	2693	220	465	2265	79	117	4167
ENSDARG00000016999	ENSDARG00000016999.8	lin28a	3	3	1	2761	8026	15359
ENSDARG00000017004	ENSDARG00000017004.10	myo10	1	40	0.025	29091	2463	12259	5606	375	967	91	2525	2960	106	1286	960	103	90	1162	1344	233	3934	6737	388	1085	92	105	326	1109	982	1378	120	110	1324	1206	83	1387	1032	2288	1953	428	1932	196	3446
ENSDARG00000017006	ENSDARG00000017006.10	dennd5a	1	22	0.0454545	36813	1606	3937	10144	3828	8330	2544	4121	2807	5174	278	114	2307	10838	710	3550	1270	3272	3154	2297	1421	1863
ENSDARG00000017007	ENSDARG00000017007.11	nr4a2a	1	6	0.166667	483	317	170	336	128	99
ENSDARG00000017010	ENSDARG00000017010.11	scamp2l	2	8	0.25	2427	4459	209	85	2557	2251	898	2635
ENSDARG00000017014	ENSDARG00000017014.9	ywhae2	5	5	1	2615	1888	784	1065	4020
ENSDARG00000017023	ENSDARG00000017023.10	ak7b	5	17	0.294118	584	104	572	111	1792	87	86	92	95	255	1569	473	101	428	1336	98	806
ENSDARG00000017034	ENSDARG00000017034.13	sqor	8	9	0.888889	2914	2075	1377	3248	1868	2556	279	5907	93
ENSDARG00000017036	ENSDARG00000017036.10	svilc	4	28	0.142857	2534	1428	3654	5237	3014	105	2104	1546	206	184	1025	803	108	151	1430	229	102	1157	759	275	978	3470	111	1324	657	85	98	1906
ENSDARG00000017037	ENSDARG00000017037.11	ikbkg	4	12	0.333333	2445	929	96	4394	2059	2404	2167	94	565	123	2235	3472
ENSDARG00000017038	ENSDARG00000017038.13	zgc:152670	7	13	0.538462	1389	107	163	102	2172	95	4761	228	742	893	92	702	118
ENSDARG00000017047	ENSDARG00000017047.10	slc27a4	2	12	0.166667	8508	10549	5750	2116	84	229	4531	1819	1241	146	4588	1910
ENSDARG00000017049	ENSDARG00000017049.13	adsl	5	12	0.416667	2109	874	894	355	2223	158	950	84	75	751	1097	125
ENSDARG00000017055	ENSDARG00000017055.10	zmynd12	1	7	0.142857	3907	83	1833	2177	79	2964	3362
ENSDARG00000017058	ENSDARG00000017058.10	large2	2	15	0.133333	44295	69178	2288	2666	1698	5513	618	1828	141	3418	2495	2955	1945	1228	2140
ENSDARG00000017067	ENSDARG00000017067.8	chordc1b	3	10	0.3	433	108	3096	194	86	90	96	1986	130	389
ENSDARG00000017078	ENSDARG00000017078.8	mespaa	1	1	1	1624
ENSDARG00000017084	ENSDARG00000017084.8	bud31	2	3	0.666667	227	1721	111
ENSDARG00000017086	ENSDARG00000017086.10	asb12a	3	3	1	1389	1392	1852
ENSDARG00000017093	ENSDARG00000017093.7	emc8	4	4	1	346	83	87	1626
ENSDARG00000017105	ENSDARG00000017105.11	vaspb	1	13	0.0769231	53674	9516	89	6430	4215	5050	2473	1117	92	167	6973	1597	85
ENSDARG00000017107	ENSDARG00000017107.8	nr2e1	1	8	0.125	3177	424	706	108	120	157	334	1275
ENSDARG00000017108	ENSDARG00000017108.6	kcna1b	1	1	1	2597
ENSDARG00000017111	ENSDARG00000017111.8	fam8a1a	4	4	1	1111	330	229	2265
ENSDARG00000017115	ENSDARG00000017115.10	kctd10	3	6	0.5	1384	101	1953	88	76	993
ENSDARG00000017119	ENSDARG00000017119.10	vps37a	1	11	0.0909091	3322	96	2949	89	2534	1350	1911	207	783	1797	95
ENSDARG00000017121	ENSDARG00000017121.8	mafba	NA	0	NA
ENSDARG00000017126	ENSDARG00000017126.11	ilvbl	12	15	0.8	181	1147	3112	2240	2601	116	567	1657	658	818	276	4404	102	1688	169
ENSDARG00000017127	ENSDARG00000017127.8	pdzk1ip1	2	3	0.666667	115	4771	1715
ENSDARG00000017128	ENSDARG00000017128.10	myofl	35	50	0.7	550	88	5995	89	760	1134	254	2781	3084	92	98	1532	202	158	272	1145	92	90	1410	119	1307	116	48	1600	1355	686	120	991	519	93	75	1944	80	767	6189	232	123	1749	946	84	90	715	944	79	36	1199	105	1703	85	116
ENSDARG00000017140	ENSDARG00000017140.11	zgc:63587	7	8	0.875	11004	2574	81	5463	5914	1542	36450	8519
ENSDARG00000017141	ENSDARG00000017141.10	pla2g4ab	10	16	0.625	1234	406	1314	177	87	1166	647	116	1623	2784	423	334	80	1619	467	267
ENSDARG00000017143	ENSDARG00000017143.9	brd9	15	16	0.9375	2654	2259	76	4475	76	1632	3739	1661	2824	1154	1696	1801	1805	4458	4789	3289
ENSDARG00000017154	ENSDARG00000017154.11	cables2b	1	8	0.125	24109	5336	4946	171	4270	3320	554	4988
ENSDARG00000017155	ENSDARG00000017155.10	wnt10a	3	3	1	921	4717	22587
ENSDARG00000017162	ENSDARG00000017162.8	kif3ca	1	7	0.142857	16867	7121	4832	179	3082	1315	2968
ENSDARG00000017163	ENSDARG00000017163.9	sinup	2	4	0.5	343	621	106	78
ENSDARG00000017165	ENSDARG00000017165.11	slc3a1	8	9	0.888889	3040	3372	1965	2789	2859	85	2094	3429	83
ENSDARG00000017168	ENSDARG00000017168.6	nr2f1b	2	2	1	1922	6360
ENSDARG00000017173	ENSDARG00000017173.9	si:dkey-29p10.4	2	6	0.333333	2613	5512	4964	4657	86	838
ENSDARG00000017174	ENSDARG00000017174.9	dlx2b	1	2	0.5	128	123
ENSDARG00000017180	ENSDARG00000017180.10	npc1	1	23	0.0434783	9564	384	221	1527	1735	2191	158	1184	1173	1921	495	729	2539	1117	1856	1566	276	1649	1497	1086	1267	131	1619
ENSDARG00000017188	ENSDARG00000017188.9	zpax2	19	20	0.95	75	79	82	172	1982	1968	80	2730	69	72	77	364	432	85	70	1381	387	74	2835	68
ENSDARG00000017193	ENSDARG00000017193.7	cnn1a	4	6	0.666667	1679	87	490	2568	1827	434
ENSDARG00000017195	ENSDARG00000017195.8	foxf2a	1	1	1	1174
ENSDARG00000017199	ENSDARG00000017199.12	elp2	10	21	0.47619	287	489	422	2373	220	3285	896	297	175	12742	132	92	2812	61	2984	4595	4091	6141	1084	88	4781
ENSDARG00000017211	ENSDARG00000017211.12	plxnb1b	1	37	0.027027	37911	3176	2906	148	2577	87	98	4609	992	2281	3607	82	278	1880	1549	1789	5734	79	3826	365	2315	1633	172	2178	2068	102	1251	6672	94	3106	3047	1421	2381	85	86	106	2139
ENSDARG00000017219	ENSDARG00000017219.11	pabpc1a	1	14	0.0714286	3151	81	2650	1043	2308	1112	2642	1814	410	234	2087	673	771	425
ENSDARG00000017220	ENSDARG00000017220.11	otud7b	1	11	0.0909091	30179	4335	2684	406	1628	464	105	1560	281	3684	2643
ENSDARG00000017229	ENSDARG00000017229.13	megf10	12	23	0.521739	2088	664	4720	8393	134	21	8364	8400	94	1569	1296	11163	111	639	4198	111	109	2428	170	1400	1012	2933	4885
ENSDARG00000017230	ENSDARG00000017230.9	fbxw11b	1	12	0.0833333	4468	2638	173	235	3542	2462	173	2426	486	724	1943	4153
ENSDARG00000017234	ENSDARG00000017234.8	npy8ar	NA	0	NA
ENSDARG00000017235	ENSDARG00000017235.10	eif5a	1	4	0.25	1007	81	888	79
ENSDARG00000017240	ENSDARG00000017240.12	traf5	8	8	1	3252	898	81	1794	823	2040	2033	4063
ENSDARG00000017242	ENSDARG00000017242.10	garem	2	5	0.4	1185	2146	206	1205	111
ENSDARG00000017244	ENSDARG00000017244.11	chd6	2	37	0.0540541	4413	22282	4682	2176	110	1846	1107	2115	95	185	2419	1454	5008	2874	119	2765	118	115	3028	242	1738	1018	259	1086	197	86	108	1367	1656	86	1246	191	1209	4145	2407	100	2294
ENSDARG00000017246	ENSDARG00000017246.10	prx	1	4	0.25	15233	1891	231	115
ENSDARG00000017251	ENSDARG00000017251.9	smtlb	4	4	1	955	2131	109	2738
ENSDARG00000017254	ENSDARG00000017254.8	kcnk1b	1	2	0.5	9441	5006
ENSDARG00000017255	ENSDARG00000017255.9	tmed1b	4	4	1	3067	2181	148	3359
ENSDARG00000017261	ENSDARG00000017261.10	gdpd1	7	9	0.777778	513	762	276	323	140	107	2917	789	184
ENSDARG00000017266	ENSDARG00000017266.8	scml4	2	8	0.25	15169	15174	2609	10362	1132	2391	2178	2321
ENSDARG00000017272	ENSDARG00000017272.6	eapp	5	5	1	1125	3135	83	1673	3570
ENSDARG00000017274	ENSDARG00000017274.10	opn1sw2	3	4	0.75	109	298	719	107
ENSDARG00000017294	ENSDARG00000017294.11	gnai2b	1	8	0.125	67164	9009	1085	6469	1747	1989	2573	1517
ENSDARG00000017299	ENSDARG00000017299.8	fabp11a	3	3	1	217	101	1468
ENSDARG00000017311	ENSDARG00000017311.11	gpsm2	2	14	0.142857	295	7348	288	2540	91	766	1549	107	106	2261	181	867	95	290
ENSDARG00000017312	ENSDARG00000017312.10	lmbrd2b	14	17	0.823529	3660	86	84	1466	86	1654	1712	71	78	1009	96	99	139	6362	92	993	353
ENSDARG00000017314	ENSDARG00000017314.10	cela1.6	2	7	0.285714	105	1528	929	986	105	78	85
ENSDARG00000017315	ENSDARG00000017315.7	larp7	8	12	0.666667	282	84	104	93	1415	152	4640	4676	81	95	86	183
ENSDARG00000017316	ENSDARG00000017316.11	bag5	1	4	0.25	20825	1643	4728	7235
ENSDARG00000017320	ENSDARG00000017320.11	f11r.1	6	9	0.666667	2981	1007	99	1261	670	9420	83	105	163
ENSDARG00000017321	ENSDARG00000017321.9	kdr	1	29	0.0344828	11071	182	2092	517	1439	2293	82	1353	1343	7319	3255	95	2233	2154	6738	418	483	76	1510	278	1277	406	92	714	119	1062	133	2356	86
ENSDARG00000017329	ENSDARG00000017329.8	cdkl1	2	9	0.222222	1358	2344	399	2085	84	225	82	82	1844
ENSDARG00000017337	ENSDARG00000017337.10	C11H6orf120	1	1	1	2877
ENSDARG00000017338	ENSDARG00000017338.13	kidins220b	24	27	0.888889	4170	93	2648	88	128	1116	676	114	701	82	766	1574	191	119	1617	87	124	2259	1214	348	2295	983	1291	9595	86	1342	75
ENSDARG00000017340	ENSDARG00000017340.9	uts2b	2	3	0.666667	2275	3008	84
ENSDARG00000017354	ENSDARG00000017354.9	epha2a	3	16	0.1875	464	3879	12292	85	292	2038	164	214	145	2090	94	82	2445	2116	1035	110
ENSDARG00000017355	ENSDARG00000017355.8	rsph9	4	4	1	1612	412	1538	2080
ENSDARG00000017359	ENSDARG00000017359.7	mettl8	3	9	0.333333	539	1427	2721	114	2502	2125	455	2462	2148
ENSDARG00000017365	ENSDARG00000017365.12	slc23a2	1	14	0.0714286	23601	6020	1944	1771	11231	785	4043	82	4571	4730	1101	1657	88	3437
ENSDARG00000017366	ENSDARG00000017366.9	prdm4	4	11	0.363636	359	71	95	1973	256	387	1047	132	751	879	428
ENSDARG00000017367	ENSDARG00000017367.10	rhbdf1b	1	17	0.0588235	38880	140	12564	1944	3119	1313	2313	421	87	2234	85	89	3038	2408	717	138	3657
ENSDARG00000017369	ENSDARG00000017369.11	sema3d	1	17	0.0588235	14357	13804	3631	1699	120	3094	3104	3551	97	1406	281	1318	79	3068	5257	348	8870
ENSDARG00000017385	ENSDARG00000017385.7	b9d2	3	3	1	602	518	1321
ENSDARG00000017386	ENSDARG00000017386.9	sobpb	1	6	0.166667	5135	686	2103	2229	2205	3782
ENSDARG00000017388	ENSDARG00000017388.9	gstt1b	4	4	1	1240	1454	143	3268
ENSDARG00000017391	ENSDARG00000017391.11	unc13ba	7	34	0.205882	3007	13158	2931	510	2627	17595	27142	3761	1427	2507	83	1504	1870	855	4062	2599	8810	403	1670	77	3271	236	1804	505	4402	21255	1678	214	3059	3160	135	593	403	1711
ENSDARG00000017397	ENSDARG00000017397.11	smarcc1a	21	27	0.777778	1608	1921	89	357	84	100	509	1730	281	919	2798	97	2002	1447	138	1615	91	1627	81	552	6804	220	2412	143	2237	3173	98
ENSDARG00000017398	ENSDARG00000017398.11	slc44a5a	1	21	0.047619	153053	32733	23178	755	86	6947	4940	3207	319	6629	71	94	3320	103	106	7110	81	1054	1917	98	3605
ENSDARG00000017400	ENSDARG00000017400.7	klf1	2	2	1	3254	5637
ENSDARG00000017422	ENSDARG00000017422.7	apmap	2	8	0.25	136	5860	2361	4917	1860	134	882	1224
ENSDARG00000017423	ENSDARG00000017423.12	patl1	15	17	0.882353	3243	2505	1940	91	1478	225	334	816	562	444	1307	371	1653	415	3436	1077	3284
ENSDARG00000017425	ENSDARG00000017425.9	crocc2	3	36	0.0833333	2904	93	41377	149	165	2098	519	469	1849	184	1121	361	334	1657	795	1677	1644	395	354	2936	177	879	1545	1110	1000	85	212	2193	105	2254	95	2510	4522	239	3304	122
ENSDARG00000017427	ENSDARG00000017427.12	phf20l1	23	23	1	935	534	208	676	1256	157	180	2351	107	102	550	198	143	1770	431	513	1092	124	381	157	519	93	4767
ENSDARG00000017429	ENSDARG00000017429.9	sphkap	3	11	0.272727	3312	7686	28755	420	1541	1510	2795	4353	2065	6457	4908
ENSDARG00000017431	ENSDARG00000017431.10	mindy2	2	8	0.25	3773	14331	6003	649	2948	2870	4357	2801
ENSDARG00000017437	ENSDARG00000017437.9	adcy3b	1	20	0.05	8015	3114	6894	987	2323	1500	689	70	1879	74	1113	1835	2558	100	1596	269	299	2866	87	1908
ENSDARG00000017439	ENSDARG00000017439.13	eif4ba	14	14	1	8692	5688	5712	2197	93	1202	2576	2019	4821	432	2904	326	3422	9782
ENSDARG00000017441	ENSDARG00000017441.11	mylz3	2	5	0.4	317	3783	88	2629	230
ENSDARG00000017444	ENSDARG00000017444.11	hal	11	19	0.578947	123	2226	419	79	1563	91	2881	215	115	1747	3955	99	2031	677	76	134	1087	122	462
ENSDARG00000017445	ENSDARG00000017445.6	eif3i	8	10	0.8	297	109	144	1624	75	1400	90	3089	131	2113
ENSDARG00000017446	ENSDARG00000017446.10	camk1db	1	10	0.1	18733	6541	2180	227	1629	77	2361	3224	83	3108
ENSDARG00000017454	ENSDARG00000017454.11	nup50	5	7	0.714286	2310	1471	86	4808	5057	68	2585
ENSDARG00000017466	ENSDARG00000017466.12	ncam2	1	16	0.0625	237509	9713	12169	413	16496	13859	11486	21076	2410	2503	7083	5836	110	3704	34640	5082
ENSDARG00000017474	ENSDARG00000017474.7	zgc:110699	6	6	1	165	87	2476	1685	527	2831
ENSDARG00000017489	ENSDARG00000017489.10	ifi45	3	4	0.75	447	95	1315	73
ENSDARG00000017490	ENSDARG00000017490.8	cel.1	8	10	0.8	1939	110	229	947	453	288	1370	2321	90	587
ENSDARG00000017494	ENSDARG00000017494.9	tgfbr1a	1	8	0.125	41144	9494	3292	1634	2510	3108	2099	10508
ENSDARG00000017500	ENSDARG00000017500.12	rock2a	1	30	0.0333333	42313	3439	1926	1246	4530	90	92	1981	132	173	89	78	2612	83	3142	242	442	468	766	373	79	1406	94	2001	300	366	1382	141	2591	5806
ENSDARG00000017504	ENSDARG00000017504.9	si:ch211-1o7.3	8	16	0.5	7053	1622	192	5967	3465	831	83	8569	380	1680	108	167	2463	346	241	5478
ENSDARG00000017522	ENSDARG00000017522.12	ctdp1	12	12	1	3209	195	4285	6247	3393	8649	4036	22062	1717	11341	59903	86066
ENSDARG00000017525	ENSDARG00000017525.10	ccnt1	3	9	0.333333	761	91	4931	2135	117	253	121	1258	1242
ENSDARG00000017532	ENSDARG00000017532.8	kif25	14	14	1	2732	1071	85	2768	972	137	108	75	1965	116	1596	999	435	2867
ENSDARG00000017537	ENSDARG00000017537.9	prkag3a	7	9	0.777778	772	1370	83	1432	1900	580	2637	98	635
ENSDARG00000017542	ENSDARG00000017542.7	fgf1a	1	2	0.5	3843	78
ENSDARG00000017562	ENSDARG00000017562.7	banp	11	12	0.916667	6393	90	3014	2024	410	5878	6021	10236	3489	2891	26216	20891
ENSDARG00000017565	ENSDARG00000017565.8	itk	15	16	0.9375	114	638	801	166	474	1268	1106	661	94	193	2096	85	85	1124	2414	388
ENSDARG00000017569	ENSDARG00000017569.10	reep3a	1	7	0.142857	3431	1809	1581	2084	2399	682	3120
ENSDARG00000017571	ENSDARG00000017571.9	mccc2	3	16	0.1875	795	126	2672	108	98	1597	77	86	95	84	82	1391	116	149	123	1190
ENSDARG00000017579	ENSDARG00000017579.10	si:ch211-195b15.7	7	13	0.538462	96	302	230	910	598	103	2671	856	87	1366	370	2027	926
ENSDARG00000017590	ENSDARG00000017590.10	nit2	7	9	0.777778	869	116	135	1451	281	227	5818	75	81
ENSDARG00000017591	ENSDARG00000017591.11	fat1a	2	26	0.0769231	2245	30099	22406	10414	2897	2626	27694	270	690	1130	434	4285	4519	695	601	90	1634	4683	452	1110	1920	735	903	1207	1257	6630
ENSDARG00000017595	ENSDARG00000017595.10	ccdc6b	1	8	0.125	5663	3589	71	209	2892	5459	3533	3360
ENSDARG00000017602	ENSDARG00000017602.12	ccng2	7	7	1	792	215	567	267	79	326	3046
ENSDARG00000017605	ENSDARG00000017605.9	rpp40	3	7	0.428571	92	479	2289	85	87	1824	972
ENSDARG00000017606	ENSDARG00000017606.9	sys1	2	3	0.666667	1774	3802	73
ENSDARG00000017612	ENSDARG00000017612.6	pnpo	5	6	0.833333	1044	435	85	159	3238	81
ENSDARG00000017615	ENSDARG00000017615.8	tlx3b	1	2	0.5	2099	1467
ENSDARG00000017617	ENSDARG00000017617.10	alg6	8	13	0.615385	279	459	92	554	81	105	3988	4783	1421	90	2132	3396	2691
ENSDARG00000017624	ENSDARG00000017624.9	krt4	1	8	0.125	1456	83	92	84	82	81	89	94
ENSDARG00000017634	ENSDARG00000017634.10	pdcb	1	3	0.333333	1951	490	1634
ENSDARG00000017636	ENSDARG00000017636.11	rnf167	1	9	0.111111	6767	2481	81	2481	294	202	2385	1782	2269
ENSDARG00000017649	ENSDARG00000017649.10	cdh7b	6	8	0.75	391	326	195	190	817	890	93	402
ENSDARG00000017653	ENSDARG00000017653.9	rgs13	3	4	0.75	111	756	2619	1909
ENSDARG00000017657	ENSDARG00000017657.6	zgc:112163	NA	0	NA
ENSDARG00000017658	ENSDARG00000017658.9	gmppb	8	9	0.888889	2259	89	90	70	858	1557	697	2473	1461
ENSDARG00000017659	ENSDARG00000017659.8	sephs2	3	7	0.428571	1055	79	1909	148	139	193	705
ENSDARG00000017661	ENSDARG00000017661.13	braf	1	19	0.0526316	8170	2384	1628	1890	104	172	999	221	1918	2238	76	1386	570	644	574	88	311	807	84
ENSDARG00000017665	ENSDARG00000017665.9	snrkb	2	5	0.4	11395	11472	2236	92	120
ENSDARG00000017673	ENSDARG00000017673.11	nova2	3	4	0.75	6182	5665	39554	20089
ENSDARG00000017675	ENSDARG00000017675.11	utp4	15	16	0.9375	790	813	842	1269	81	637	94	92	2119	123	157	1273	647	81	2357	88
ENSDARG00000017676	ENSDARG00000017676.8	mmp2	6	12	0.5	559	2422	809	119	164	4748	206	499	3790	2835	326	3342
ENSDARG00000017681	ENSDARG00000017681.10	mapk4	1	4	0.25	10432	727	953	2364
ENSDARG00000017687	ENSDARG00000017687.11	dnajc5gb	5	6	0.833333	1876	2230	4737	82	4755	1969
ENSDARG00000017696	ENSDARG00000017696.8	utp25	11	12	0.916667	103	1202	89	178	108	86	206	1399	973	684	3134	2377
ENSDARG00000017703	ENSDARG00000017703.6	paqr3a	4	6	0.666667	1355	182	2518	5551	2642	1872
ENSDARG00000017708	ENSDARG00000017708.10	lrrc40	4	14	0.285714	287	716	77	1685	120	75	1521	99	854	84	80	377	416	197
ENSDARG00000017710	ENSDARG00000017710.9	ppp1r14ab	1	3	0.333333	21680	709	4506
ENSDARG00000017720	ENSDARG00000017720.10	si:ch211-106h11.1	3	5	0.6	1936	3114	4724	165	3839
ENSDARG00000017722	ENSDARG00000017722.9	chrm4b	1	1	1	2370
ENSDARG00000017728	ENSDARG00000017728.7	phb2b	5	9	0.555556	814	888	106	804	2125	82	542	268	157
ENSDARG00000017739	ENSDARG00000017739.7	ak5l	1	7	0.142857	13386	1838	2505	2076	1196	2900	79
ENSDARG00000017740	ENSDARG00000017740.10	sec63	1	19	0.0526316	3874	2373	105	271	94	894	530	87	111	140	1760	143	93	225	83	1547	76	2107	1506
ENSDARG00000017741	ENSDARG00000017741.8	g3bp1	4	11	0.363636	1116	84	911	2344	106	1038	118	211	236	91	1198
ENSDARG00000017742	ENSDARG00000017742.11	grm6a	1	9	0.111111	42341	4055	10655	2672	5859	4319	1928	11784	5251
ENSDARG00000017744	ENSDARG00000017744.10	smc2	23	23	1	733	91	741	104	85	588	2856	1282	1963	369	106	850	93	338	85	110	2118	112	418	2948	101	187	3152
ENSDARG00000017748	ENSDARG00000017748.11	arhgap29b	2	22	0.0909091	5633	19749	9261	1569	1393	3090	85	742	91	85	2647	2034	2132	2960	4698	2367	89	109	1249	1143	90	1794
ENSDARG00000017757	ENSDARG00000017757.9	pik3cg	10	10	1	1598	367	75	76	249	70	73	289	910	1956
ENSDARG00000017762	ENSDARG00000017762.11	srrt	5	19	0.263158	801	2436	1253	4911	5591	3025	2885	2083	2015	107	1253	80	3636	1134	736	2383	83	2827	3262
ENSDARG00000017772	ENSDARG00000017772.12	mdh1aa	3	8	0.375	559	2077	3795	1134	875	1208	133	2659
ENSDARG00000017773	ENSDARG00000017773.10	slc16a12a	5	7	0.714286	2146	602	420	2054	5124	2781	1879
ENSDARG00000017775	ENSDARG00000017775.10	atp5mc3a	4	4	1	200	2426	381	3249
ENSDARG00000017780	ENSDARG00000017780.11	rorcb	1	9	0.111111	13348	735	2329	169	263	2161	3274	2261	2660
ENSDARG00000017781	ENSDARG00000017781.6	hsd17b10	2	5	0.4	1337	3754	1058	1831	80
ENSDARG00000017785	ENSDARG00000017785.10	zgc:158689	2	15	0.133333	88	7091	1650	131	3008	575	2180	3423	2878	102	2041	2830	2157	2125	69
ENSDARG00000017790	ENSDARG00000017790.10	chrnb2	1	5	0.2	31191	2233	2703	4676	12276
ENSDARG00000017794	ENSDARG00000017794.10	sdr16c5b	5	6	0.833333	179	1339	1639	84	9288	4720
ENSDARG00000017798	ENSDARG00000017798.12	bcor	9	13	0.692308	8810	740	1235	383	1779	963	8096	5127	11194	597	3217	893	6473
ENSDARG00000017799	ENSDARG00000017799.11	tgm1	6	13	0.461538	1039	2142	434	1044	2492	3000	76	75	87	2196	1348	130	408
ENSDARG00000017803	ENSDARG00000017803.9	gsk3ba	1	10	0.1	39913	9517	21255	3061	1692	1539	2098	6927	141	2939
ENSDARG00000017809	ENSDARG00000017809.8	stard3	6	14	0.428571	1707	942	466	312	163	3671	78	1543	81	80	1703	122	1278	2148
ENSDARG00000017811	ENSDARG00000017811.11	si:ch211-210c8.6	3	4	0.75	1125	303	2450	398
ENSDARG00000017813	ENSDARG00000017813.11	pigs	3	10	0.3	74	83	5515	73	2194	2258	95	5390	85	3112
ENSDARG00000017821	ENSDARG00000017821.10	gata5	6	6	1	577	1914	1244	2046	342	2868
ENSDARG00000017834	ENSDARG00000017834.12	micall2b	2	16	0.125	1958	4620	1322	1260	291	969	1949	1655	497	2007	287	1018	103	831	681	3199
ENSDARG00000017835	ENSDARG00000017835.11	brf1a	16	18	0.888889	5025	2095	4924	8135	3116	9722	4100	147	102	107	3780	12063	1332	140	89	17116	2649	1782
ENSDARG00000017841	ENSDARG00000017841.7	cand1	1	14	0.0714286	1982	446	171	1298	1209	77	1152	255	216	109	127	82	1202	268
ENSDARG00000017842	ENSDARG00000017842.10	syvn1	15	15	1	719	98	81	1131	227	1809	85	337	705	80	83	897	1521	111	2561
ENSDARG00000017843	ENSDARG00000017843.12	srsf1b	2	3	0.666667	1221	4435	325
ENSDARG00000017844	ENSDARG00000017844.7	copz1	8	8	1	364	2187	85	88	92	4423	213	5119
ENSDARG00000017853	ENSDARG00000017853.9	prepl	12	13	0.923077	1821	88	76	91	3570	90	582	95	2596	79	405	10096	4086
ENSDARG00000017860	ENSDARG00000017860.6	rgs5b	3	3	1	520	97	1621
ENSDARG00000017874	ENSDARG00000017874.11	dnajc3b	1	11	0.0909091	3980	1845	87	562	2202	250	1379	854	99	124	2079
ENSDARG00000017880	ENSDARG00000017880.11	kcnip3b	2	8	0.25	9512	31221	79	3197	242	757	78	5132
ENSDARG00000017882	ENSDARG00000017882.10	rdh1	1	4	0.25	11462	1299	2414	4294
ENSDARG00000017884	ENSDARG00000017884.9	bgna	7	7	1	4829	6383	391	174	1495	266	6894
ENSDARG00000017886	ENSDARG00000017886.11	zbtb11	6	9	0.666667	1084	1466	1303	1206	92	4245	118	160	1349
ENSDARG00000017891	ENSDARG00000017891.11	tcp1	6	11	0.545455	2049	2458	2722	1453	1679	2925	2561	82	1802	2375	210
ENSDARG00000017901	ENSDARG00000017901.12	tln2a	2	55	0.0363636	100	4265	511	3823	328	2304	130	2015	1506	431	1833	301	1238	423	1066	79	2144	1454	1466	691	89	1444	143	86	555	992	389	92	957	81	866	1237	74	99	88	103	1326	91	84	1468	109	96	113	2739	95	1342	1478	83	110	412	962	151	100	86	2180
ENSDARG00000017905	ENSDARG00000017905.9	casp3a	6	6	1	515	896	1911	108	105	2477
ENSDARG00000017910	ENSDARG00000017910.8	pdss1	5	10	0.5	728	1535	538	90	1979	76	89	1503	106	899
ENSDARG00000017917	ENSDARG00000017917.5	her7	1	2	0.5	108	95
ENSDARG00000017927	ENSDARG00000017927.8	cx36.7	NA	0	NA
ENSDARG00000017928	ENSDARG00000017928.9	xrcc3	2	6	0.333333	90	1040	212	975	127	803
ENSDARG00000017929	ENSDARG00000017929.11	ncoa2	1	21	0.047619	62217	36076	1548	8633	6573	3567	10021	3681	2242	8854	22419	5496	1318	2476	198	1980	2119	2888	3723	1460	9358
ENSDARG00000017931	ENSDARG00000017931.10	ints6l	2	17	0.117647	116	11633	5509	135	2689	83	4373	3295	2566	300	2430	241	497	832	2145	153	1497
ENSDARG00000017947	ENSDARG00000017947.12	ptk6a	3	7	0.428571	2093	267	4178	348	2674	1270	187
ENSDARG00000017953	ENSDARG00000017953.10	tp73	4	13	0.307692	9647	3210	15898	30725	3403	3886	3177	111	3125	567	2425	6381	2102
ENSDARG00000017960	ENSDARG00000017960.11	sfxn2	11	11	1	2655	85	1665	206	1932	88	1425	90	255	94	3234
ENSDARG00000017982	ENSDARG00000017982.6	cyp39a1	10	11	0.909091	2768	203	1012	905	943	191	2421	4035	4429	7060	2443
ENSDARG00000017983	ENSDARG00000017983.11	rsph14	6	6	1	2388	158	3568	135	3051	9641
ENSDARG00000017984	ENSDARG00000017984.11	zgc:172106	2	8	0.25	148	2958	83	76	194	74	68	81
ENSDARG00000017985	ENSDARG00000017985.7	C1H4orf33	3	4	0.75	369	87	1755	85
ENSDARG00000017986	ENSDARG00000017986.12	vps13d	56	58	0.965517	124	94	122	211	90	102	106	128	83	102	74	96	1473	1347	126	98	1855	90	83	592	97	77	762	95	73	1905	124	1612	1644	87	1009	500	71	86	74	1453	385	166	111	4169	125	2713	116	86	137	89	135	130	275	114	85	97	93	6048	96	15922	836	999
ENSDARG00000017988	ENSDARG00000017988.11	dse	3	5	0.6	4223	2818	9309	217	1295
ENSDARG00000017994	ENSDARG00000017994.7	tssk6	NA	0	NA
ENSDARG00000018000	ENSDARG00000018000.12	ubp1	1	13	0.0769231	10209	1716	520	1777	4297	792	382	1857	1188	920	2892	91	1951
ENSDARG00000018002	ENSDARG00000018002.10	eci1	5	6	0.833333	382	2162	86	480	3229	92
ENSDARG00000018004	ENSDARG00000018004.9	nkx2.5	1	1	1	1137
ENSDARG00000018006	ENSDARG00000018006.10	vrk1	5	12	0.416667	2797	142	757	561	4997	1455	3351	2372	261	2963	2001	86
ENSDARG00000018008	ENSDARG00000018008.12	mdh1b	3	9	0.333333	529	227	1982	78	72	535	226	1331	154
ENSDARG00000018010	ENSDARG00000018010.6	crtap	1	6	0.166667	2207	322	87	2020	322	2133
ENSDARG00000018022	ENSDARG00000018022.7	msh2	2	15	0.133333	161	5022	795	622	82	721	934	462	92	1162	2980	2806	178	3228	93
ENSDARG00000018025	ENSDARG00000018025.10	tbx2a	5	6	0.833333	700	545	519	92	1459	324
ENSDARG00000018032	ENSDARG00000018032.11	scn8ab	2	26	0.0769231	13727	15094	389	988	6871	8563	2011	351	833	86	4868	4230	339	4304	2205	2907	7215	690	1805	3633	5830	173	411	343	1477	1370
ENSDARG00000018040	ENSDARG00000018040.10	msantd4	1	1	1	1717
ENSDARG00000018047	ENSDARG00000018047.11	brms1lb	3	9	0.333333	84	1138	4000	84	1985	2123	94	2949	733
ENSDARG00000018048	ENSDARG00000018048.10	zgc:171704	3	3	1	86	92	1079
ENSDARG00000018049	ENSDARG00000018049.10	sf3b2	12	21	0.571429	433	83	2473	7	3668	2210	78	2852	77	3851	75	4668	1523	4359	80	1377	3674	1655	2949	2739	2983
ENSDARG00000018060	ENSDARG00000018060.12	pik3r2	1	14	0.0714286	21434	5022	1769	1739	90	1794	3478	158	2080	88	92	1799	1393	3950
ENSDARG00000018061	ENSDARG00000018061.9	neil1	9	10	0.9	879	1081	330	88	138	89	90	78	1591	90
ENSDARG00000018065	ENSDARG00000018065.12	ntm	1	9	0.111111	433146	100943	42569	29584	1631	3615	3259	7467	2145
ENSDARG00000018066	ENSDARG00000018066.11	ptchd1	2	2	1	3227	5618
ENSDARG00000018069	ENSDARG00000018069.9	rdh12	1	6	0.166667	3457	115	95	2495	81	2618
ENSDARG00000018073	ENSDARG00000018073.11	mrps22	7	8	0.875	318	204	1533	81	3048	2943	8116	111
ENSDARG00000018077	ENSDARG00000018077.9	rbp1.1	3	3	1	3108	966	3226
ENSDARG00000018096	ENSDARG00000018096.10	scap	1	22	0.0454545	7243	5978	2401	93	107	107	3840	539	2828	102	130	3462	75	6343	91	1838	1483	94	440	321	1747	413
ENSDARG00000018105	ENSDARG00000018105.12	casq1b	1	11	0.0909091	23528	3181	117	458	1015	365	77	846	95	1461	1751
ENSDARG00000018106	ENSDARG00000018106.8	eif2b3	5	11	0.454545	248	5659	17581	269	18005	4095	108	113	1613	5764	7872
ENSDARG00000018107	ENSDARG00000018107.9	rab3da	2	4	0.5	2709	14673	1298	2818
ENSDARG00000018109	ENSDARG00000018109.11	mafga	1	1	1	2443
ENSDARG00000018110	ENSDARG00000018110.10	pak4	1	9	0.111111	15826	81	87	3848	4788	700	2973	83	84
ENSDARG00000018111	ENSDARG00000018111.9	kdm7aa	1	3	0.333333	12274	76	718
ENSDARG00000018121	ENSDARG00000018121.8	cenpj	4	13	0.307692	203	207	89	603	418	117	90	149	141	178	332	97	83
ENSDARG00000018124	ENSDARG00000018124.10	psmd3	8	11	0.727273	506	831	1833	76	1481	83	142	2924	239	75	92
ENSDARG00000018145	ENSDARG00000018145.5	mid1ip1l	1	1	1	1391
ENSDARG00000018146	ENSDARG00000018146.8	gpx1a	1	1	1	1432
ENSDARG00000018149	ENSDARG00000018149.11	slc38a4	13	15	0.866667	8162	174	534	4179	677	932	976	80	407	1251	1794	209	10870	86	999
ENSDARG00000018153	ENSDARG00000018153.9	nt5c1ba	5	5	1	266	1501	1447	120	2223
ENSDARG00000018159	ENSDARG00000018159.9	ano10b	4	14	0.285714	4791	78	3378	5126	582	3106	3131	1175	214	2485	77	83	2343	358
ENSDARG00000018162	ENSDARG00000018162.10	ctnnal1	1	18	0.0555556	62315	15041	3784	8214	2272	2535	6425	1038	1536	2810	2621	88	2596	238	3895	2337	619	1084
ENSDARG00000018165	ENSDARG00000018165.10	depdc1a	8	11	0.727273	715	86	327	1489	94	399	2211	2223	152	496	1173
ENSDARG00000018174	ENSDARG00000018174.10	gnai2a	1	8	0.125	84116	3991	9276	9045	4855	538	3305	2985
ENSDARG00000018178	ENSDARG00000018178.8	pgm2	3	12	0.25	4109	1857	5530	106	2078	510	74	671	2459	96	81	3744
ENSDARG00000018179	ENSDARG00000018179.12	acvrl1	1	10	0.1	3728	166	2468	1035	1081	1983	176	2288	2599	3087
ENSDARG00000018181	ENSDARG00000018181.7	dnajc28	1	1	1	979
ENSDARG00000018190	ENSDARG00000018190.10	get3	3	6	0.5	1952	2656	3252	658	378	1957
ENSDARG00000018192	ENSDARG00000018192.12	ubr5	1	58	0.0172414	10090	115	1705	973	1925	81	1780	1370	3520	2145	81	1709	1295	2312	80	2498	676	2414	85	822	2484	1970	3700	86	2749	83	2451	2359	522	772	1352	891	184	1181	248	1782	2898	1827	1845	3253	232	678	1463	1768	2628	2804	2869	1934	1081	355	1087	132	1489	1696	3251	559	1674	1839
ENSDARG00000018206	ENSDARG00000018206.10	nck2a	1	3	0.333333	86339	14963	3025
ENSDARG00000018228	ENSDARG00000018228.13	htr2cl1	1	2	0.5	24472	8878
ENSDARG00000018241	ENSDARG00000018241.9	mfap1	4	7	0.571429	386	98	596	2774	127	72	2313
ENSDARG00000018257	ENSDARG00000018257.11	ncoa1	3	21	0.142857	17979	3546	25581	9901	21715	220	3801	1033	1115	520	3960	2595	88	110	5764	1742	226	1050	547	647	2594
ENSDARG00000018259	ENSDARG00000018259.9	atp1a3a	1	20	0.05	18722	608	2943	4368	292	1638	3350	4627	844	1232	275	2088	79	2777	678	2766	1765	399	87	2444
ENSDARG00000018260	ENSDARG00000018260.10	bmp7a	1	6	0.166667	13446	10782	1628	94	84	2340
ENSDARG00000018263	ENSDARG00000018263.9	pdia2	1	10	0.1	3548	92	892	1271	137	89	82	400	1790	131
ENSDARG00000018264	ENSDARG00000018264.8	trim101	1	8	0.125	9103	1970	74	90	98	1774	225	302
ENSDARG00000018266	ENSDARG00000018266.11	mthfd1a	24	25	0.96	2396	1995	79	373	3100	2701	2932	86	1995	114	302	827	79	3010	84	1739	75	171	526	132	723	1972	2406	3584	961
ENSDARG00000018270	ENSDARG00000018270.11	olfm1a	4	5	0.8	6869	5401	6449	12327	3267
ENSDARG00000018272	ENSDARG00000018272.13	wdr33	1	5	0.2	5248	517	91	1393	90
ENSDARG00000018281	ENSDARG00000018281.8	cfap161	3	6	0.5	107	1178	1846	697	79	1374
ENSDARG00000018283	ENSDARG00000018283.9	cyba	1	5	0.2	462	116	162	127	455
ENSDARG00000018285	ENSDARG00000018285.8	pdpk1b	1	13	0.0769231	3774	106	2007	406	3159	106	657	2646	98	1595	2709	1867	2042
ENSDARG00000018296	ENSDARG00000018296.11	rev1	3	21	0.142857	2022	2996	3564	76	1533	150	1489	108	483	92	315	2002	99	351	543	423	85	647	99	78	1378
ENSDARG00000018301	ENSDARG00000018301.9	si:ch73-186j5.2	3	5	0.6	374	105	3187	92	101
ENSDARG00000018303	ENSDARG00000018303.10	etv4	4	11	0.363636	562	313	8095	12194	679	790	3593	588	1412	912	1505
ENSDARG00000018312	ENSDARG00000018312.12	rell1	1	6	0.166667	20370	10490	2491	10261	967	2262
ENSDARG00000018319	ENSDARG00000018319.7	arglu1b	3	3	1	2211	2210	5004
ENSDARG00000018321	ENSDARG00000018321.9	lbx1a	1	1	1	882
ENSDARG00000018325	ENSDARG00000018325.10	taf5	4	10	0.4	2318	1631	344	2392	76	982	1065	2145	1720	1493
ENSDARG00000018327	ENSDARG00000018327.9	illr3	1	8	0.125	2136	589	697	95	94	81	256	780
ENSDARG00000018328	ENSDARG00000018328.10	rhocb	1	4	0.25	59496	1459	1960	5016
ENSDARG00000018329	ENSDARG00000018329.11	gc2	4	20	0.2	2663	2993	2489	4790	86	94	77	1225	99	2724	84	2803	836	2728	612	85	1115	1260	80	1612
ENSDARG00000018334	ENSDARG00000018334.10	rpl35	2	3	0.666667	1131	3935	2312
ENSDARG00000018342	ENSDARG00000018342.11	ggt1b	7	12	0.583333	5849	4948	1571	3871	422	3516	9099	913	394	2329	2441	1896
ENSDARG00000018351	ENSDARG00000018351.10	hpda	1	13	0.0769231	8950	81	6261	824	1397	436	791	4233	1178	3404	83	1690	6150
ENSDARG00000018361	ENSDARG00000018361.9	sult1st3	1	8	0.125	9003	285	2276	2692	2945	3114	99	78
ENSDARG00000018382	ENSDARG00000018382.9	prkcha	1	13	0.0769231	8698	1385	1272	107	453	100	2832	599	4732	2218	2991	3286	79
ENSDARG00000018383	ENSDARG00000018383.8	frzb	6	6	1	666	151	188	127	72	2919
ENSDARG00000018393	ENSDARG00000018393.10	kank2	2	12	0.166667	16121	18596	135	901	90	929	98	5314	1940	2382	1656	93
ENSDARG00000018397	ENSDARG00000018397.9	hpca	1	4	0.25	69021	3235	7325	5751
ENSDARG00000018399	ENSDARG00000018399.10	rps6kb1a	13	14	0.928571	2219	88	1623	1372	2692	1388	113	509	3567	93	101	108	3755	1809
ENSDARG00000018404	ENSDARG00000018404.10	krt18a.1	1	6	0.166667	1711	85	98	86	88	87
ENSDARG00000018411	ENSDARG00000018411.10	mknk1	2	13	0.153846	1075	3331	133	190	701	110	82	87	2558	97	85	1987	83
ENSDARG00000018418	ENSDARG00000018418.9	pth3r	2	13	0.153846	159	12004	4463	1893	3759	2828	93	3434	3110	324	1666	702	785
ENSDARG00000018423	ENSDARG00000018423.11	sulf2a	1	20	0.05	58617	395	2507	2622	1061	1915	87	1930	249	94	1944	100	94	1809	98	3652	81	104	2109	2638
ENSDARG00000018425	ENSDARG00000018425.9	ddx61	4	13	0.307692	731	119	94	5577	407	549	106	126	142	433	88	146	4728
ENSDARG00000018426	ENSDARG00000018426.7	aldh7a1	3	17	0.176471	3385	100	4079	78	92	97	1767	163	1248	519	102	3061	1690	86	113	2585	114
ENSDARG00000018432	ENSDARG00000018432.10	m6pr	4	6	0.666667	499	101	323	3411	115	91
ENSDARG00000018441	ENSDARG00000018441.11	heg1	1	12	0.0833333	6915	2407	134	83	140	2861	194	89	1646	629	112	2880
ENSDARG00000018459	ENSDARG00000018459.10	msrb2	3	4	0.75	907	76	3295	98
ENSDARG00000018460	ENSDARG00000018460.11	mbnl2	1	7	0.142857	55870	469	4365	10107	342	4050	8419
ENSDARG00000018461	ENSDARG00000018461.8	zgc:56095	3	4	0.75	785	210	2744	149
ENSDARG00000018476	ENSDARG00000018476.12	pak2b	1	14	0.0714286	6797	2307	307	1325	4664	1188	85	175	83	2569	1489	3770	1599	2761
ENSDARG00000018478	ENSDARG00000018478.9	agxtb	4	10	0.4	1205	87	125	2930	128	107	2914	2371	90	88
ENSDARG00000018485	ENSDARG00000018485.12	cyp2v1	1	8	0.125	2162	72	1150	109	119	173	341	93
ENSDARG00000018491	ENSDARG00000018491.10	pdia4	7	9	0.777778	269	89	100	1398	79	88	2043	129	183
ENSDARG00000018492	ENSDARG00000018492.5	znf503	1	1	1	392
ENSDARG00000018494	ENSDARG00000018494.7	smn1	5	8	0.625	499	87	70	90	2923	1489	87	1002
ENSDARG00000018506	ENSDARG00000018506.10	ftr06	2	2	1	254	1593
ENSDARG00000018508	ENSDARG00000018508.10	zdhhc8b	1	10	0.1	97648	2192	89	4007	261	6855	3093	3049	2348	2548
ENSDARG00000018516	ENSDARG00000018516.10	stk38b	12	12	1	2500	267	2439	81	210	1366	167	855	75	1196	1273	2873
ENSDARG00000018521	ENSDARG00000018521.8	or115-1	NA	0	NA
ENSDARG00000018524	ENSDARG00000018524.7	midn	6	6	1	1990	94	6594	140	105	7862
ENSDARG00000018529	ENSDARG00000018529.10	lipf	3	9	0.333333	1667	9322	14345	2104	260	1048	91	9543	2235
ENSDARG00000018530	ENSDARG00000018530.7	mapkapk2b	8	9	0.888889	553	1093	115	1599	69	75	94	7048	550
ENSDARG00000018534	ENSDARG00000018534.13	slc6a9	1	12	0.0833333	30898	2130	2433	1394	2707	80	308	632	878	87	88	3041
ENSDARG00000018542	ENSDARG00000018542.11	hapln4	3	3	1	96	88	868
ENSDARG00000018553	ENSDARG00000018553.11	ifih1	4	15	0.266667	8126	4907	3315	15457	2794	8636	2162	1349	5862	356	3399	2669	3842	3066	333
ENSDARG00000018559	ENSDARG00000018559.11	kdm7ab	1	19	0.0526316	25843	243	5449	6585	100	362	7339	1658	109	2291	2598	80	2022	2856	78	624	78	1939	664
ENSDARG00000018562	ENSDARG00000018562.8	cope	2	9	0.222222	209	2770	1105	107	2418	1494	2603	2071	104
ENSDARG00000018566	ENSDARG00000018566.12	flnca	1	47	0.0212766	3224	681	786	148	100	109	84	125	597	144	125	83	99	148	142	78	94	75	105	240	89	90	379	95	123	87	188	77	93	92	173	94	82	89	86	85	106	97	91	83	96	85	271	99	472	84	1319
ENSDARG00000018569	ENSDARG00000018569.10	tnfrsf1a	8	9	0.888889	410	403	439	660	99	2438	351	2954	87
ENSDARG00000018574	ENSDARG00000018574.9	sf3b4	3	4	0.75	340	1681	2818	282
ENSDARG00000018587	ENSDARG00000018587.9	zgc:152658	1	3	0.333333	3271	105	106
ENSDARG00000018593	ENSDARG00000018593.8	parp16	1	6	0.166667	3760	77	2309	2665	3527	309
ENSDARG00000018600	ENSDARG00000018600.8	retsat	3	10	0.3	412	101	2270	97	86	1135	95	171	98	1943
ENSDARG00000018602	ENSDARG00000018602.10	rab5aa	1	5	0.2	4759	75	3375	76	3032
ENSDARG00000018611	ENSDARG00000018611.11	lbx1b	1	1	1	481
ENSDARG00000018616	ENSDARG00000018616.9	agtr1a	NA	0	NA
ENSDARG00000018618	ENSDARG00000018618.12	cpsf6	9	9	1	1756	284	116	384	598	1973	73	476	6306
ENSDARG00000018619	ENSDARG00000018619.10	cers4b	4	9	0.444444	1672	4896	5207	7817	524	4863	1690	86	2492
ENSDARG00000018621	ENSDARG00000018621.11	slc6a19a.1	7	11	0.636364	1852	1263	274	131	71	102	2496	1827	301	86	1607
ENSDARG00000018623	ENSDARG00000018623.8	rad54l	17	17	1	726	75	1716	92	86	1291	1394	1003	666	76	1385	401	602	560	1599	271	3169
ENSDARG00000018627	ENSDARG00000018627.9	arl5a	1	5	0.2	9003	2266	69	89	2796
ENSDARG00000018637	ENSDARG00000018637.10	sec61g	2	3	0.666667	639	1106	184
ENSDARG00000018643	ENSDARG00000018643.7	igf2a	3	3	1	318	705	2923
ENSDARG00000018650	ENSDARG00000018650.11	gtpbp3	6	8	0.75	79	736	2240	4012	4435	8719	2759	2939
ENSDARG00000018653	ENSDARG00000018653.10	acot7	6	8	0.75	10493	2252	22086	3621	2260	43567	15082	35681
ENSDARG00000018658	ENSDARG00000018658.7	aar2	3	3	1	2920	1801	3252
ENSDARG00000018671	ENSDARG00000018671.8	si:ch211-262i1.4	1	3	0.333333	3738	203	67
ENSDARG00000018681	ENSDARG00000018681.10	saal1	7	12	0.583333	4082	1660	73	89	1755	97	4647	106	1760	2709	2654	79
ENSDARG00000018687	ENSDARG00000018687.12	itga2b	12	29	0.413793	1499	1006	419	200	495	194	842	112	119	779	97	4326	2225	2521	328	2702	322	1058	81	458	103	144	2265	293	1365	1914	101	1903	357
ENSDARG00000018688	ENSDARG00000018688.10	elk3	1	4	0.25	21206	1730	6783	4354
ENSDARG00000018691	ENSDARG00000018691.12	phf2	1	21	0.047619	16129	3339	2622	76	1651	349	88	565	3135	75	1643	1236	1301	2532	1217	3018	5173	2956	114	2767	2524
ENSDARG00000018693	ENSDARG00000018693.11	cdh2	2	15	0.133333	3168	39669	8061	129	6883	91	1226	86	1896	470	5047	84	2224	2096	3333
ENSDARG00000018698	ENSDARG00000018698.10	carm1	1	15	0.0666667	3678	153	156	382	2693	78	236	1507	99	1686	680	2584	1504	2168	1940
ENSDARG00000018716	ENSDARG00000018716.11	dgkh	1	28	0.0357143	42214	7769	24596	706	23982	94	87	10889	1101	2410	89	4346	79	914	3198	2876	2979	82	80	888	2050	89	3442	3989	4140	1440	4234	11921
ENSDARG00000018721	ENSDARG00000018721.11	npnta	4	12	0.333333	25940	14408	5711	26807	5745	6291	1494	5750	4714	610	648	2008
ENSDARG00000018726	ENSDARG00000018726.10	slco3a1	2	9	0.222222	19320	60136	4394	4340	3045	4821	1840	934	1950
ENSDARG00000018738	ENSDARG00000018738.8	zw10	1	15	0.0666667	2351	104	185	175	462	86	571	88	80	84	89	702	1422	76	1152
ENSDARG00000018742	ENSDARG00000018742.11	psme4b	46	46	1	3858	799	3799	4152	440	412	89	1457	98	3014	3901	144	2624	156	2158	79	96	1816	607	86	644	154	89	1527	78	210	88	91	2793	83	84	2835	129	92	495	1708	75	1403	88	2544	89	1950	86	1846	116	5330
ENSDARG00000018743	ENSDARG00000018743.9	scamp5a	5	6	0.833333	3545	2879	1474	2757	12452	1634
ENSDARG00000018744	ENSDARG00000018744.11	prl2	3	4	0.75	93	1118	1631	1293
ENSDARG00000018750	ENSDARG00000018750.10	npr1b	1	20	0.05	22800	5985	4811	15314	7033	279	85	1581	505	626	1493	424	144	11228	402	109	83	2520	243	3172
ENSDARG00000018757	ENSDARG00000018757.9	klf5l	3	3	1	9940	104	12543
ENSDARG00000018765	ENSDARG00000018765.13	pknox1.1	6	10	0.6	4184	485	4248	83	183	5076	401	122	2902	87
ENSDARG00000018773	ENSDARG00000018773.8	hivep2b	4	4	1	107	85	72	122
ENSDARG00000018782	ENSDARG00000018782.11	kdm4aa	21	21	1	1784	1982	1922	104	1907	80	80	380	2352	83	405	1970	3597	1401	1439	849	2548	3167	1053	75	4415
ENSDARG00000018787	ENSDARG00000018787.7	efna1b	1	4	0.25	11852	1612	113	109
ENSDARG00000018788	ENSDARG00000018788.6	st8sia2	4	5	0.8	3338	1234	128	8780	8551
ENSDARG00000018797	ENSDARG00000018797.8	crygmxl1	1	2	0.5	341	259
ENSDARG00000018809	ENSDARG00000018809.10	abhd3	2	8	0.25	2279	30580	11713	3634	2302	2223	101	2635
ENSDARG00000018814	ENSDARG00000018814.12	esrp2	3	15	0.2	159	518	8801	351	195	1125	114	292	1967	458	889	82	1606	1573	5514
ENSDARG00000018817	ENSDARG00000018817.9	bdnf	1	1	1	5875
ENSDARG00000018820	ENSDARG00000018820.11	flncb	1	48	0.0208333	24805	5659	1487	106	1018	129	79	1113	1501	102	110	254	88	80	285	91	84	87	581	76	1420	78	839	72	248	102	882	1209	117	155	478	361	839	602	76	1398	662	1139	86	1138	661	511	115	1227	967	327	480	1264
ENSDARG00000018825	ENSDARG00000018825.9	tmem248	1	6	0.166667	6956	1162	4736	2792	3208	143
ENSDARG00000018840	ENSDARG00000018840.10	trpc4apa	1	18	0.0555556	5811	122	1629	1201	107	921	1680	571	80	93	92	1964	82	87	79	2643	90	1787
ENSDARG00000018846	ENSDARG00000018846.10	dgat2	4	7	0.571429	1686	2479	69	6814	2001	4873	2560
ENSDARG00000018853	ENSDARG00000018853.9	si:dkey-199f5.8	1	6	0.166667	24270	2164	8918	1661	2373	2630
ENSDARG00000018854	ENSDARG00000018854.13	scaf4b	16	18	0.888889	645	8448	97	80	1075	123	487	83	2076	947	1654	1789	1657	6318	3871	25366	2125	1253
ENSDARG00000018856	ENSDARG00000018856.12	dclk1a	5	15	0.333333	925	2819	42607	11087	44565	11595	2139	2098	958	6698	450	510	1329	131	3219
ENSDARG00000018871	ENSDARG00000018871.8	henmt1	5	5	1	112	629	90	155	2699
ENSDARG00000018881	ENSDARG00000018881.9	apobec2a	1	2	0.5	6850	2139
ENSDARG00000018882	ENSDARG00000018882.10	jak2b	3	22	0.136364	7372	649	10104	227	1869	2268	1187	2774	139	1993	1106	667	83	2450	1186	87	2498	4765	2773	1792	2601	2140
ENSDARG00000018890	ENSDARG00000018890.10	snrpa	2	5	0.4	92	1420	87	1295	104
ENSDARG00000018891	ENSDARG00000018891.11	rnaseh2a	7	8	0.875	1311	79	455	1698	75	697	1978	170
ENSDARG00000018896	ENSDARG00000018896.10	mmp24	1	8	0.125	27511	127	3198	11391	2064	2093	8273	7649
ENSDARG00000018898	ENSDARG00000018898.10	zfand5a	5	5	1	2847	3071	101	893	4596
ENSDARG00000018902	ENSDARG00000018902.7	pes	4	14	0.285714	304	718	1365	5285	2180	545	2860	81	2571	2859	385	1580	2347	2909
ENSDARG00000018903	ENSDARG00000018903.8	aimp2	1	3	0.333333	4043	258	2174
ENSDARG00000018904	ENSDARG00000018904.9	cstf3	3	20	0.15	2089	151	5247	1788	830	83	89	418	2271	307	148	1527	71	1808	425	809	1695	99	521	4513
ENSDARG00000018907	ENSDARG00000018907.8	kat6a	1	15	0.0666667	25047	2512	122	161	115	1924	3932	975	2577	735	644	1882	97	175	108
ENSDARG00000018914	ENSDARG00000018914.11	hnrnpk	5	14	0.357143	765	120	541	2941	3030	92	71	2984	89	700	2483	92	80	2345
ENSDARG00000018918	ENSDARG00000018918.8	rad17	15	16	0.9375	366	1320	195	86	196	1250	89	180	197	117	87	88	165	544	3037	81
ENSDARG00000018921	ENSDARG00000018921.5	lratd1	1	1	1	243
ENSDARG00000018923	ENSDARG00000018923.11	fat2	20	23	0.869565	4846	438	1726	987	1664	5154	181	343	230	1387	359	481	2176	8181	2791	195	4246	2856	4249	8499	2683	1723	2016
ENSDARG00000018936	ENSDARG00000018936.9	zcchc17	4	7	0.571429	1453	83	74	1969	88	1599	691
ENSDARG00000018944	ENSDARG00000018944.11	hoga1	7	7	1	2694	2663	2225	200	1788	2450	9246
ENSDARG00000018953	ENSDARG00000018953.7	gclm	4	6	0.666667	1787	1407	82	2194	95	439
ENSDARG00000018956	ENSDARG00000018956.9	tmem39b	7	8	0.875	2359	1158	84	81	2802	1194	2954	165
ENSDARG00000018958	ENSDARG00000018958.10	nrarpb	1	1	1	83
ENSDARG00000018961	ENSDARG00000018961.5	gtpbp4	12	15	0.8	609	105	442	1481	86	753	84	847	718	632	80	2159	1481	111	2042
ENSDARG00000018966	ENSDARG00000018966.6	cyb5r1	7	8	0.875	2812	81	2406	71	92	77	4067	1962
ENSDARG00000018967	ENSDARG00000018967.11	gabbr1a	5	22	0.227273	7802	3691	129	3219	24690	19484	7232	7526	2296	193	2004	665	4515	17245	2324	663	5687	222	2969	7571	2608	1987
ENSDARG00000018968	ENSDARG00000018968.9	acvr1ba	1	8	0.125	13091	1640	88	1415	87	99	770	1423
ENSDARG00000018971	ENSDARG00000018971.8	b3gnt5a	1	1	1	6725
ENSDARG00000018973	ENSDARG00000018973.8	clptm1	8	13	0.615385	5257	1458	108	1221	175	1576	113	5533	82	90	82	1644	1845
ENSDARG00000018976	ENSDARG00000018976.12	sptlc2a	9	11	0.818182	2945	3536	287	3792	3809	3445	112	1677	24333	1141	4412
ENSDARG00000018980	ENSDARG00000018980.9	zgc:91890	1	3	0.333333	3045	2509	117
ENSDARG00000018984	ENSDARG00000018984.9	eya2	1	15	0.0666667	38547	91	4155	78	7596	2423	1746	2652	4872	9029	2854	3953	3276	585	2187
ENSDARG00000018985	ENSDARG00000018985.10	castor2	1	8	0.125	13629	4099	9385	2889	3179	1038	4463	120
ENSDARG00000018989	ENSDARG00000018989.7	hspa4b	18	18	1	2003	120	236	2820	78	92	2261	79	105	979	2015	2067	94	79	545	957	80	2862
ENSDARG00000018997	ENSDARG00000018997.11	cplx2l	2	3	0.666667	782	11594	1602
ENSDARG00000019000	ENSDARG00000019000.10	smc3	19	28	0.678571	624	121	114	2497	83	75	1651	3133	153	5772	2408	1573	92	230	1087	95	5100	88	7112	101	2359	79	75	4232	649	2567	1260	220
ENSDARG00000019001	ENSDARG00000019001.12	ak7a	16	17	0.941176	76	1891	2626	1743	92	2693	104	2720	83	2186	144	523	88	2667	1453	2956	84
ENSDARG00000019004	ENSDARG00000019004.7	smarcd1	1	12	0.0833333	5151	104	244	117	546	124	153	1193	80	3407	2425	91
ENSDARG00000019008	ENSDARG00000019008.11	erp44	1	10	0.1	10434	73	1291	2108	102	534	515	1675	3374	2956
ENSDARG00000019013	ENSDARG00000019013.8	barhl1b	1	2	0.5	1620	1006
ENSDARG00000019025	ENSDARG00000019025.11	podn	3	7	0.428571	6841	2150	13495	86	354	849	221
ENSDARG00000019033	ENSDARG00000019033.8	tmem59	7	7	1	176	319	111	719	1699	101	3654
ENSDARG00000019038	ENSDARG00000019038.11	sgsm3	1	20	0.05	10753	88	144	1404	316	2049	100	1620	3013	76	1707	88	1032	186	147	90	101	102	2709	3811
ENSDARG00000019060	ENSDARG00000019060.11	snx12	2	3	0.666667	451	3756	2127
ENSDARG00000019062	ENSDARG00000019062.11	arpc5b	2	3	0.666667	765	1153	362
ENSDARG00000019063	ENSDARG00000019063.9	fat1b	19	27	0.703704	1224	2883	3686	2715	1588	703	1906	2871	103	2234	2342	168	3740	4116	89	2329	3440	139	4862	1957	1744	1352	1409	89	1993	675	3479
ENSDARG00000019081	ENSDARG00000019081.11	DHDH	5	6	0.833333	1316	2583	219	1247	5757	844
ENSDARG00000019093	ENSDARG00000019093.9	si:ch73-160i9.2	1	1	1	92
ENSDARG00000019096	ENSDARG00000019096.7	myl7	5	6	0.833333	694	1925	73	115	2294	1702
ENSDARG00000019098	ENSDARG00000019098.9	cd82a	3	8	0.375	6974	5440	7537	282	3196	373	1755	744
ENSDARG00000019103	ENSDARG00000019103.11	kdm4ab	21	21	1	2281	784	74	3345	168	86	752	419	107	4980	3380	79	1806	2054	183	152	2989	2368	85	3384	8038
ENSDARG00000019113	ENSDARG00000019113.10	mob3a	2	3	0.666667	1962	4689	2480
ENSDARG00000019116	ENSDARG00000019116.9	ing1	3	3	1	89	143	4243
ENSDARG00000019117	ENSDARG00000019117.9	parvb	1	12	0.0833333	12851	3372	1368	809	75	404	108	2769	79	128	1623	3029
ENSDARG00000019122	ENSDARG00000019122.11	he1.2	2	4	0.5	92	111	83	106
ENSDARG00000019125	ENSDARG00000019125.7	klhl40b	1	5	0.2	1940	101	743	944	782
ENSDARG00000019128	ENSDARG00000019128.8	tpm4b	7	7	1	1564	832	79	666	1948	2280	6328
ENSDARG00000019130	ENSDARG00000019130.8	plk2b	5	13	0.384615	455	135	83	94	1468	89	80	112	93	108	1409	126	837
ENSDARG00000019135	ENSDARG00000019135.6	ankef1a	10	10	1	1507	1576	2571	103	2593	2180	216	1980	2027	14707
ENSDARG00000019137	ENSDARG00000019137.8	tram1	5	10	0.5	1759	423	985	93	3874	2773	867	2395	2018	2400
ENSDARG00000019142	ENSDARG00000019142.8	fam185a	6	7	0.857143	172	2234	292	88	77	4403	127
ENSDARG00000019144	ENSDARG00000019144.9	rab4a	7	7	1	687	1377	2968	138	2045	89	6742
ENSDARG00000019156	ENSDARG00000019156.9	haus5	12	18	0.666667	88	77	2203	85	440	616	698	92	86	84	420	3163	79	603	1669	1452	2796	86
ENSDARG00000019160	ENSDARG00000019160.7	sh3bp5la	5	5	1	1374	1444	780	2149	3729
ENSDARG00000019179	ENSDARG00000019179.10	lrit1a	2	3	0.666667	799	970	114
ENSDARG00000019181	ENSDARG00000019181.12	rpsa	1	7	0.142857	2086	539	1379	433	1001	370	116
ENSDARG00000019185	ENSDARG00000019185.8	slain1a	6	8	0.75	5466	6017	3268	690	3543	9060	1379	5910
ENSDARG00000019191	ENSDARG00000019191.9	sept12	2	10	0.2	13697	76846	11987	10691	1865	1398	967	391	297	2819
ENSDARG00000019195	ENSDARG00000019195.12	vps9d1	14	16	0.875	3148	419	4031	775	4364	541	199	471	90	78	218	2802	1791	5446	4508	2549
ENSDARG00000019205	ENSDARG00000019205.11	fam120c	11	15	0.733333	5105	83	166	1157	574	104	531	588	3496	115	5831	302	87	1736	89
ENSDARG00000019207	ENSDARG00000019207.10	abo	2	3	0.666667	4773	6160	532
ENSDARG00000019208	ENSDARG00000019208.12	camsap1a	2	18	0.111111	2576	12177	5835	1786	2252	5693	162	2194	175	1758	91	2216	1375	449	969	1031	533	5100
ENSDARG00000019213	ENSDARG00000019213.11		1	9	0.111111	18840	7561	15761	85	3568	2609	4023	1163	2374
ENSDARG00000019222	ENSDARG00000019222.7	mrpl24	4	5	0.8	2083	2593	79	4528	187
ENSDARG00000019223	ENSDARG00000019223.7	arglu1a	2	3	0.666667	3162	3914	1594
ENSDARG00000019228	ENSDARG00000019228.10	mogat2	1	5	0.2	60142	7734	733	2276	3550
ENSDARG00000019230	ENSDARG00000019230.10	rpl7a	3	7	0.428571	736	184	1000	106	229	200	124
ENSDARG00000019231	ENSDARG00000019231.12	sptan1	1	55	0.0181818	14153	578	890	116	793	929	113	1450	76	109	96	142	151	410	99	133	133	1848	98	1030	1427	2779	97	1710	130	228	1779	150	1319	284	82	95	91	1287	236	2763	100	1490	93	903	99	5991	83	109	85	1993	73	2030	1613	2315	2328	1559	82	264	80
ENSDARG00000019233	ENSDARG00000019233.12	nln	7	12	0.583333	481	3776	3761	1306	82	2173	13010	1997	1563	1846	3934	2728
ENSDARG00000019235	ENSDARG00000019235.11	sema3aa	1	16	0.0625	21597	2374	8096	532	100	3655	3686	307	2940	268	1537	199	86	4459	497	2226
ENSDARG00000019236	ENSDARG00000019236.11	gsr	11	12	0.916667	366	1690	888	1217	2161	134	72	87	2869	1776	6785	106
ENSDARG00000019239	ENSDARG00000019239.10	cul1a	1	21	0.047619	11976	4804	2611	80	1777	81	305	1296	95	2285	86	77	2708	1245	795	2422	89	2962	127	2201	1488
ENSDARG00000019250	ENSDARG00000019250.6	fancf	NA	0	NA
ENSDARG00000019253	ENSDARG00000019253.10	rhag	1	9	0.111111	14000	4869	2632	3167	92	515	95	600	10110
ENSDARG00000019260	ENSDARG00000019260.8	dhrs9	1	4	0.25	14760	2763	5768	5709
ENSDARG00000019265	ENSDARG00000019265.9	zbtb39	2	2	1	1908	2230
ENSDARG00000019274	ENSDARG00000019274.9	rasd1	1	1	1	294
ENSDARG00000019278	ENSDARG00000019278.9	GNB4	1	6	0.166667	4744	349	3299	1406	91	210
ENSDARG00000019280	ENSDARG00000019280.10	lars1b	16	21	0.761905	2681	132	1668	3021	800	210	72	329	2567	4841	2297	772	333	181	1834	6215	294	3194	1714	3249	1805
ENSDARG00000019293	ENSDARG00000019293.9	tfdp1a	4	11	0.363636	3955	74	129	4007	2748	146	122	76	1579	103	2232
ENSDARG00000019294	ENSDARG00000019294.9	cbln8	2	2	1	114	1494
ENSDARG00000019299	ENSDARG00000019299.12	znf687b	6	9	0.666667	1382	80	320	130	88	1694	1574	564	1433
ENSDARG00000019300	ENSDARG00000019300.10	ints7	19	19	1	1729	5751	6439	1090	86	15756	102	88	167	6922	94	24122	7442	661	88	141	122	1919	43886
ENSDARG00000019302	ENSDARG00000019302.7	mid1ip1b	1	1	1	330
ENSDARG00000019304	ENSDARG00000019304.12	phactr3b	1	12	0.0833333	34797	467	1923	1425	415	2600	1556	29755	5585	1692	1481	3103
ENSDARG00000019307	ENSDARG00000019307.9	dusp5	3	3	1	836	2848	6341
ENSDARG00000019311	ENSDARG00000019311.9	fbxo30b	1	2	0.5	4308	2711
ENSDARG00000019312	ENSDARG00000019312.6	rab39ba	2	2	1	605	2685
ENSDARG00000019316	ENSDARG00000019316.10	fer1l6	27	39	0.692308	186	97	95	89	71	93	1059	532	357	138	1142	1550	91	876	269	94	104	226	4070	94	581	4830	99	1035	2131	84	5035	120	90	837	91	79	951	117	502	1681	620	2197	2748
ENSDARG00000019326	ENSDARG00000019326.7	prpsap2	7	10	0.7	497	1733	358	2588	99	1314	3484	87	82	83
ENSDARG00000019328	ENSDARG00000019328.12	plxna4	2	30	0.0666667	14263	94858	15570	21909	5780	2168	93	4999	384	1195	3711	831	1204	359	136	1364	88	459	141	1194	3780	1387	1601	2941	2561	1403	1931	3724	3642	172
ENSDARG00000019332	ENSDARG00000019332.10	ndufb4	2	2	1	390	2532
ENSDARG00000019335	ENSDARG00000019335.9	hes6	3	3	1	74	102	115
ENSDARG00000019338	ENSDARG00000019338.10	adprhl2	3	5	0.6	1805	73	2195	1648	77
ENSDARG00000019339	ENSDARG00000019339.6	uxt	4	5	0.8	1999	183	92	2095	117
ENSDARG00000019341	ENSDARG00000019341.9	gpc1a	1	8	0.125	32709	733	2000	678	144	84	970	1961
ENSDARG00000019342	ENSDARG00000019342.10	chrnd	11	11	1	487	452	215	93	402	70	145	612	1411	84	1960
ENSDARG00000019345	ENSDARG00000019345.10	mark3a	3	15	0.2	8601	12591	16262	1294	12160	944	222	82	610	12088	82	7132	1210	1792	9434
ENSDARG00000019353	ENSDARG00000019353.9	sparc	1	9	0.111111	7043	1483	1032	2153	226	1671	982	90	1562
ENSDARG00000019355	ENSDARG00000019355.9	coa7	2	2	1	2104	4997
ENSDARG00000019357	ENSDARG00000019357.8	fabp1a	4	5	0.8	342	411	229	1427	156
ENSDARG00000019360	ENSDARG00000019360.11	sec23b	17	17	1	571	464	1754	107	1232	886	80	128	1337	108	104	284	358	1118	1180	443	1963
ENSDARG00000019362	ENSDARG00000019362.10	ptbp1a	3	15	0.2	915	848	1978	1040	107	113	158	91	76	608	938	685	86	737	84
ENSDARG00000019364	ENSDARG00000019364.9	mbip	7	8	0.875	507	1407	1536	2867	463	103	4235	109
ENSDARG00000019365	ENSDARG00000019365.8	krt99	6	8	0.75	926	226	1093	211	2215	2409	140	88
ENSDARG00000019367	ENSDARG00000019367.10	tgfb3	1	6	0.166667	14489	5715	2909	3990	1835	1882
ENSDARG00000019371	ENSDARG00000019371.12	flt1	10	29	0.344828	3835	1263	3410	6630	90	2399	1041	84	398	9578	2802	547	5465	79	2704	83	85	1392	541	1834	1759	73	84	2635	247	2959	104	77	1558
ENSDARG00000019383	ENSDARG00000019383.9	cdc42bpb	1	35	0.0285714	41257	12848	6331	1547	6953	5757	2891	92	1761	236	2700	3826	3754	2246	91	4152	3647	842	166	6144	252	4163	163	899	1289	83	3115	90	3789	81	2783	91	10413	543	1998
ENSDARG00000019392	ENSDARG00000019392.10	stat5a	1	18	0.0555556	17445	85	309	6091	1777	3088	3909	4146	2624	535	2574	2712	16407	2957	2880	2984	2620	4602
ENSDARG00000019396	ENSDARG00000019396.8	rergla	3	4	0.75	456	358	2476	1636
ENSDARG00000019398	ENSDARG00000019398.10	psma6a	4	6	0.666667	1202	531	1244	4406	85	3102
ENSDARG00000019404	ENSDARG00000019404.8	atp5f1d	3	4	0.75	1865	2837	5398	2059
ENSDARG00000019406	ENSDARG00000019406.11	C7H11orf68	1	2	0.5	4204	219
ENSDARG00000019417	ENSDARG00000019417.6	gadd45ga	2	3	0.666667	102	185	89
ENSDARG00000019418	ENSDARG00000019418.6	kcnj2a	NA	0	NA
ENSDARG00000019420	ENSDARG00000019420.9	etnk1	4	7	0.571429	3520	2066	1050	5779	98	4670	75
ENSDARG00000019426	ENSDARG00000019426.12	trioa	1	56	0.0178571	20419	6090	3439	13788	2363	1976	4160	3241	3105	1300	988	9541	3288	2194	105	2722	6303	73	1552	1236	139	1596	109	3099	112	617	1894	86	72	2339	3460	175	322	1650	1396	7303	2523	508	90	3407	81	666	99	1469	95	2978	2151	3034	1849	87	84	1767	300	2335	1652	2776
ENSDARG00000019438	ENSDARG00000019438.12	rnf13	3	9	0.333333	7353	90	10499	9965	2175	153	2206	6679	2175
ENSDARG00000019442	ENSDARG00000019442.9	CABZ01086041.1	10	10	1	1514	2176	1695	2067	182	2392	2155	445	2209	3117
ENSDARG00000019444	ENSDARG00000019444.7	ssr4	5	5	1	176	81	353	672	1104
ENSDARG00000019451	ENSDARG00000019451.11	pcsk2	2	11	0.181818	4607	15252	294	634	11298	4957	840	6327	3634	6293	9453
ENSDARG00000019457	ENSDARG00000019457.8	tfe3b	1	8	0.125	3763	2106	2155	3471	95	86	556	1708
ENSDARG00000019459	ENSDARG00000019459.9	elf2a	3	8	0.375	3183	3946	6340	103	2320	87	1338	3064
ENSDARG00000019484	ENSDARG00000019484.9	zdhhc7	2	7	0.285714	3830	3980	81	1215	1106	1349	3371
ENSDARG00000019487	ENSDARG00000019487.8	tmx1	6	7	0.857143	2269	100	1089	551	968	3249	80
ENSDARG00000019492	ENSDARG00000019492.8	shbg	3	7	0.428571	3073	90	5108	116	78	3182	154
ENSDARG00000019496	ENSDARG00000019496.10	esd	7	8	0.875	421	80	628	1013	1358	103	3201	1591
ENSDARG00000019498	ENSDARG00000019498.7	cry5	1	10	0.1	2299	796	67	85	1725	738	2079	1807	2157	1245
ENSDARG00000019501	ENSDARG00000019501.10	pcnx3	24	32	0.75	2218	197	83	113	722	183	93	73	80	112	82	93	364	72	110	87	946	76	161	2662	3312	126	88	15563	85	100	2439	215	1993	2039	98	2447
ENSDARG00000019503	ENSDARG00000019503.8	zgc:103759	3	4	0.75	140	110	3584	64
ENSDARG00000019507	ENSDARG00000019507.9	mcm5	3	15	0.2	511	429	1707	420	1625	80	83	635	81	903	77	77	956	1669	94
ENSDARG00000019516	ENSDARG00000019516.10	sp7	1	3	0.333333	28235	11722	5744
ENSDARG00000019521	ENSDARG00000019521.11	mpx	8	14	0.571429	342	721	95	92	81	85	89	822	91	90	92	589	593	133
ENSDARG00000019525	ENSDARG00000019525.10	tbcelb	8	8	1	4569	4614	2591	1533	2925	1558	2090	16180
ENSDARG00000019526	ENSDARG00000019526.11	agfg1b	1	11	0.0909091	3161	92	2249	106	3147	2151	126	2254	116	283	2946
ENSDARG00000019529	ENSDARG00000019529.9	parp1	4	22	0.181818	4309	126	2607	11355	1096	1448	1404	1566	1992	1635	101	2738	292	85	1341	163	102	1645	593	890	96	1956
ENSDARG00000019530	ENSDARG00000019530.9	hdgfl2	15	15	1	552	976	84	2484	110	2796	194	5157	79	2509	100	791	463	97	6127
ENSDARG00000019532	ENSDARG00000019532.10	fads2	12	12	1	1678	1721	945	2110	1982	88	1261	92	1416	78	75	2119
ENSDARG00000019541	ENSDARG00000019541.12	gpt2l	2	11	0.181818	462	23102	188	2309	1677	2119	513	1034	1941	84	1116
ENSDARG00000019549	ENSDARG00000019549.10	cds1	1	12	0.0833333	15132	1281	2592	383	3410	1360	894	158	1038	1908	97	528
ENSDARG00000019556	ENSDARG00000019556.11	clcn7	16	24	0.666667	1893	495	203	2049	735	1276	784	78	83	3750	95	190	89	1661	2307	3943	109	175	154	2450	87	91	2203	2133
ENSDARG00000019564	ENSDARG00000019564.8	asap2b	1	27	0.037037	9583	4799	202	2067	585	3275	84	84	86	2974	345	118	1392	1185	81	1138	1578	111	620	110	1241	255	1175	120	119	2529	74
ENSDARG00000019566	ENSDARG00000019566.7	neurod1	1	1	1	929
ENSDARG00000019572	ENSDARG00000019572.12	taf7	10	12	0.833333	340	274	4302	152	1124	124	437	335	2615	6074	501	3881
ENSDARG00000019579	ENSDARG00000019579.12	ldb2a	2	8	0.25	42954	61645	8321	8766	8276	5668	1611	9523
ENSDARG00000019581	ENSDARG00000019581.10	uso1	2	25	0.08	584	5624	126	256	2118	107	3899	91	103	3578	2456	133	2237	1142	4472	941	672	223	358	122	2276	109	3622	93	1821
ENSDARG00000019585	ENSDARG00000019585.11	gstk2	1	7	0.142857	2190	74	249	1758	764	75	1103
ENSDARG00000019588	ENSDARG00000019588.7	chico	1	6	0.166667	29495	7241	7159	330	174	3050
ENSDARG00000019591	ENSDARG00000019591.7	igl4v9	1	1	1	112
ENSDARG00000019595	ENSDARG00000019595.9	senp8	1	1	1	3563
ENSDARG00000019596	ENSDARG00000019596.11	nrd1a	23	30	0.766667	399	2339	1619	90	856	80	96	91	82	81	709	143	332	141	1121	126	2209	93	105	188	102	2289	4111	87	75	1517	80	1708	85	1258
ENSDARG00000019601	ENSDARG00000019601.12	col12a1b	12	75	0.16	9429	3213	384	2986	4011	127	96	3297	5542	79	6258	17173	7549	3123	108	9719	1215	2684	147	1982	5788	3462	3435	92	2980	834	2281	6626	2374	2359	1803	244	3799	89	1737	2161	803	3007	86	127	88	78	85	4056	5539	396	3547	603	2310	3707	2570	100	4588	2458	1044	1091	92	1981	966	4429	12503	167	6321	2803	71	6723	5585	3090	127	1136	86	3502	3604	3406	7094
ENSDARG00000019613	ENSDARG00000019613.7	ip6k2b	2	4	0.5	2158	2428	143	1763
ENSDARG00000019614	ENSDARG00000019614.7	jade3	1	11	0.0909091	10779	2461	776	110	3099	3630	2137	795	2097	2295	2947
ENSDARG00000019636	ENSDARG00000019636.11	yif1a	3	7	0.428571	335	154	1317	215	567	110	1307
ENSDARG00000019644	ENSDARG00000019644.7	ldhba	1	7	0.142857	2318	467	633	226	160	607	859
ENSDARG00000019646	ENSDARG00000019646.6	twist3	1	1	1	4854
ENSDARG00000019651	ENSDARG00000019651.11	zgc:162239	1	7	0.142857	5821	119	2687	135	2129	109	502
ENSDARG00000019658	ENSDARG00000019658.12	pou2f2a	1	16	0.0625	52541	577	86	1588	157	1768	1906	342	314	99	2262	2025	90	131	1937	215
ENSDARG00000019660	ENSDARG00000019660.10	rxfp2b	1	17	0.0588235	6741	191	781	2559	4446	221	836	229	3885	1628	101	2608	342	1645	2879	3145	1980
ENSDARG00000019686	ENSDARG00000019686.11	fgl2b	1	1	1	1017
ENSDARG00000019692	ENSDARG00000019692.11	colq	1	16	0.0625	5512	4023	4554	2378	4417	2558	91	119	83	2611	89	2988	310	1905	1849	758
ENSDARG00000019693	ENSDARG00000019693.12	clcn5a	2	11	0.181818	2609	7944	1532	98	1705	2289	3271	2160	149	3060	2073
ENSDARG00000019702	ENSDARG00000019702.8	aldocb	6	7	0.857143	2735	3241	79	3558	97	4352	3231
ENSDARG00000019706	ENSDARG00000019706.6	zar1	2	3	0.666667	128	993	212
ENSDARG00000019707	ENSDARG00000019707.7	spout1	11	11	1	151	554	812	667	2271	96	1444	4148	595	74	5664
ENSDARG00000019709	ENSDARG00000019709.9	rhoua	2	2	1	1316	3998
ENSDARG00000019713	ENSDARG00000019713.10	oatx	1	11	0.0909091	2225	97	709	353	201	1337	313	1512	1497	2170	1174
ENSDARG00000019715	ENSDARG00000019715.9	metap1d	1	9	0.111111	9567	77	112	6018	108	2112	1330	99	7393
ENSDARG00000019717	ENSDARG00000019717.10	pbx2	7	7	1	636	3893	5378	4091	146	2498	6652
ENSDARG00000019726	ENSDARG00000019726.11	celsr2	2	32	0.0625	17	8920	4706	7337	287	1931	74	1776	115	2020	283	352	288	86	864	74	205	84	2070	1008	179	3120	473	259	2652	717	191	510	2568	111	74	141
ENSDARG00000019728	ENSDARG00000019728.10	bmpr1aa	1	12	0.0833333	36958	9317	10488	91	84	393	332	82	351	111	583	1063
ENSDARG00000019732	ENSDARG00000019732.6	mtch2	12	12	1	1772	126	1731	144	212	93	71	130	1194	840	410	2527
ENSDARG00000019741	ENSDARG00000019741.10	ccndx	1	3	0.333333	1470	171	1416
ENSDARG00000019742	ENSDARG00000019742.10	tlr4ba	1	1	1	81
ENSDARG00000019743	ENSDARG00000019743.15	dctn1a	3	23	0.130435	277	142	10295	116	3237	107	273	322	3427	299	94	1096	201	3899	99	1498	2412	81	555	3013	211	1338	1306
ENSDARG00000019746	ENSDARG00000019746.10	rfng	2	8	0.25	3835	3905	2110	436	346	2525	235	1253
ENSDARG00000019747	ENSDARG00000019747.12	hsd3b2	1	3	0.333333	1157	955	169
ENSDARG00000019752	ENSDARG00000019752.9	rom1a	1	3	0.333333	6568	4734	2634
ENSDARG00000019753	ENSDARG00000019753.10	kcnn3	2	9	0.222222	627	34442	28178	12922	3202	11513	14859	2846	8317
ENSDARG00000019763	ENSDARG00000019763.10	acp5a	3	5	0.6	82	428	2140	159	1180
ENSDARG00000019765	ENSDARG00000019765.11	zgc:158803	1	9	0.111111	2231	697	563	1253	602	1702	1460	98	1652
ENSDARG00000019772	ENSDARG00000019772.11	si:ch1073-280e3.1	11	18	0.611111	99	926	2629	71	77	72	1630	78	442	1162	2793	1187	788	1312	226	343	1017	557
ENSDARG00000019774	ENSDARG00000019774.8	zhx3	NA	0	NA
ENSDARG00000019778	ENSDARG00000019778.9	rps6	2	5	0.4	480	1778	1504	1018	197
ENSDARG00000019782	ENSDARG00000019782.10	impg2a	1	3	0.333333	718	101	119
ENSDARG00000019791	ENSDARG00000019791.9	prmt3	10	15	0.666667	256	2384	80	692	2628	2240	2468	3024	13219	27121	11903	10521	15649	2963	20331
ENSDARG00000019797	ENSDARG00000019797.10	qrich1	10	11	0.909091	2161	93	3032	1125	2668	1715	84	77	2872	3397	132
ENSDARG00000019808	ENSDARG00000019808.11	evpla	10	21	0.47619	1342	414	135	2518	370	97	1505	212	77	3770	102	135	2031	1029	83	510	1912	86	126	79	113
ENSDARG00000019810	ENSDARG00000019810.7	nfe2l3	3	3	1	1012	233	3076
ENSDARG00000019815	ENSDARG00000019815.11	fn1a	9	45	0.2	383	1487	101	2283	268	1379	86	1263	8361	86	207	5398	955	117	123	594	102	5116	996	216	3970	108	577	1220	3216	90	823	72	2343	1293	114	928	940	1358	94	80	175	117	2461	954	74	1469	79	90	1398
ENSDARG00000019834	ENSDARG00000019834.10	edrf1	17	24	0.708333	1706	396	714	2718	87	75	1248	1027	231	101	1850	86	3749	2137	117	3411	4136	1587	2070	81	651	2039	1271	1938
ENSDARG00000019835	ENSDARG00000019835.7	nkx2.1	1	1	1	410
ENSDARG00000019838	ENSDARG00000019838.11	ugdh	10	11	0.909091	1105	268	79	1209	455	158	1011	1712	148	2379	109
ENSDARG00000019842	ENSDARG00000019842.11	cnot3b	1	17	0.0588235	8810	203	2596	322	805	5555	2087	80	202	88	1835	549	3687	1342	3749	214	4416
ENSDARG00000019845	ENSDARG00000019845.9	pdlim1	3	6	0.5	1993	1671	2681	670	2040	497
ENSDARG00000019856	ENSDARG00000019856.6	atp1a1b	1	21	0.047619	4477	78	88	82	388	117	2014	443	943	610	78	2400	86	665	74	94	1067	1030	108	91	2317
ENSDARG00000019861	ENSDARG00000019861.8	fgl2a	1	1	1	747
ENSDARG00000019874	ENSDARG00000019874.10	hsph1	7	17	0.411765	1565	98	101	2792	89	1560	3584	2300	164	111	2086	216	2316	305	330	2641	323
ENSDARG00000019877	ENSDARG00000019877.8	rbks	8	8	1	3753	20588	562	3786	2743	10053	10262	28975
ENSDARG00000019881	ENSDARG00000019881.11	bsg	1	8	0.125	3800	1211	1068	978	1142	3441	134	2964
ENSDARG00000019897	ENSDARG00000019897.11	gpat4	2	12	0.166667	2040	17019	93	2956	3532	2036	166	105	1992	95	2012	3258
ENSDARG00000019902	ENSDARG00000019902.9	rcvrn2	1	2	0.5	6932	907
ENSDARG00000019907	ENSDARG00000019907.7	dscc1	1	8	0.125	4436	81	2110	944	1337	1636	3212	197
ENSDARG00000019917	ENSDARG00000019917.9	epb41l3b	21	28	0.75	4428	4398	1318	302	77	2523	5565	2162	8901	2786	1171	1514	499	39	376	239	443	1094	4385	281	13314	945	2544	70	1358	2230	1519	1134
ENSDARG00000019920	ENSDARG00000019920.7	lft1	3	3	1	206	103	717
ENSDARG00000019924	ENSDARG00000019924.8	cmpk	5	5	1	3254	468	833	2528	4486
ENSDARG00000019930	ENSDARG00000019930.10	tal1	3	3	1	1826	1962	3325
ENSDARG00000019932	ENSDARG00000019932.8	slc5a11	1	15	0.0666667	3118	181	1199	783	1967	79	866	669	1056	104	404	2078	2263	150	2694
ENSDARG00000019941	ENSDARG00000019941.8	sgta	1	11	0.0909091	23032	99	90	76	127	10965	98	3227	1554	111	144
ENSDARG00000019945	ENSDARG00000019945.13	ptprdb	1	4	0.25	18459	5423	187	3485
ENSDARG00000019949	ENSDARG00000019949.9	serpinh1b	2	5	0.4	662	1120	255	85	94
ENSDARG00000019950	ENSDARG00000019950.11	carf	13	13	1	498	2352	105	93	1234	1316	91	1849	79	2506	2398	1817	4467
ENSDARG00000019951	ENSDARG00000019951.10	sec62	1	7	0.142857	11988	88	83	78	2907	83	2290
ENSDARG00000019961	ENSDARG00000019961.9	znf513a	2	4	0.5	327	3993	1202	77
ENSDARG00000019962	ENSDARG00000019962.10	dop1a	14	37	0.378378	1827	69	81	636	144	508	1365	1855	87	83	74	1456	445	4312	445	81	83	110	97	272	177	421	85	103	99	1039	1355	119	254	2719	103	94	1493	948	109	317	3234
ENSDARG00000019963	ENSDARG00000019963.9	sfxn1	1	10	0.1	14040	3354	977	1407	114	860	1268	1214	92	6619
ENSDARG00000019969	ENSDARG00000019969.12	smarcd3b	1	12	0.0833333	10310	5161	728	317	3299	1327	1202	166	2026	551	2966	146
ENSDARG00000019973	ENSDARG00000019973.6	stk38a	1	13	0.0769231	4579	449	154	891	94	77	204	3460	241	78	190	1887	78
ENSDARG00000019976	ENSDARG00000019976.10	idi1	4	4	1	777	161	1297	2222
ENSDARG00000019986	ENSDARG00000019986.11	grhprb	5	8	0.625	1678	80	1544	74	1824	253	1716	84
ENSDARG00000019990	ENSDARG00000019990.8	cabp1a	5	6	0.833333	92	1510	81	504	10311	124
ENSDARG00000019995	ENSDARG00000019995.11	bmp4	3	3	1	6193	3436	9446
ENSDARG00000019998	ENSDARG00000019998.9	slc30a7	8	10	0.8	479	2730	600	89	5018	170	7087	11251	2229	87
ENSDARG00000020000	ENSDARG00000020000.11	sh3bp4a	1	4	0.25	31140	101	19176	1838
ENSDARG00000020001	ENSDARG00000020001.9	rad23aa	1	8	0.125	3891	2679	2359	1637	75	1001	2460	1641
ENSDARG00000020007	ENSDARG00000020007.9	col1a2	11	49	0.22449	1696	819	173	294	236	208	92	80	96	112	1795	113	82	328	86	384	785	103	634	887	83	123	75	123	91	642	217	98	82	144	110	1259	129	132	87	86	124	90	100	84	136	86	99	115	89	184	95	111	213
ENSDARG00000020008	ENSDARG00000020008.10	vcp	1	16	0.0625	1699	293	170	753	106	85	82	1551	112	1214	101	100	150	95	162	880
ENSDARG00000020009	ENSDARG00000020009.10	bmp2k	1	14	0.0714286	24304	83	1692	4287	2425	835	1035	125	89	115	3116	1438	1566	132
ENSDARG00000020015	ENSDARG00000020015.9	mrps33	1	2	0.5	1470	85
ENSDARG00000020024	ENSDARG00000020024.11	fam151b	4	5	0.8	109	947	597	2507	2503
ENSDARG00000020028	ENSDARG00000020028.12	cps1	25	37	0.675676	2290	339	1106	81	78	86	1058	618	173	1710	194	98	4536	3347	162	1791	1335	1831	1662	3576	3788	1382	2667	146	19206	8928	5127	1794	3786	2759	269	15250	571	8112	127	4950	74
ENSDARG00000020031	ENSDARG00000020031.6	cldn11a	1	2	0.5	1853	579
ENSDARG00000020041	ENSDARG00000020041.9	vps35l	10	29	0.344828	482	1718	189	84	156	93	690	1616	91	3066	76	1109	549	703	159	2389	1364	91	1502	382	482	2153	492	583	2707	77	77	2836	1893
ENSDARG00000020043	ENSDARG00000020043.8	cnot8	5	5	1	2770	76	2274	84	3790
ENSDARG00000020046	ENSDARG00000020046.7	ahr1a	2	10	0.2	307	8111	3094	1911	960	2886	606	1283	2520	1545
ENSDARG00000020053	ENSDARG00000020053.9	nkd1	3	9	0.333333	111	197	23041	5841	1195	369	2344	155	1717
ENSDARG00000020054	ENSDARG00000020054.13	aox6	33	34	0.970588	249	1108	301	1220	84	396	3162	196	956	511	674	170	77	2028	74	514	228	1308	78	91	991	451	577	992	1572	97	2011	157	1197	150	93	656	5158	146
ENSDARG00000020057	ENSDARG00000020057.10	bmpr2b	1	12	0.0833333	70578	2345	42732	89	3799	8622	8024	152	4009	2808	1110	3106
ENSDARG00000020072	ENSDARG00000020072.9	thbs4b	1	21	0.047619	6871	2148	2698	3235	112	2339	4135	2732	101	84	104	130	103	91	2438	656	84	104	89	109	1415
ENSDARG00000020077	ENSDARG00000020077.9	nol10	14	20	0.7	1689	1262	879	1725	1997	204	356	73	2434	764	2402	1613	1575	7654	85	140	83	1877	4355	4205
ENSDARG00000020079	ENSDARG00000020079.11	neil3	2	9	0.222222	81	3982	302	132	84	2827	96	1200	2879
ENSDARG00000020080	ENSDARG00000020080.12	ek1	8	16	0.5	22399	1274	34097	198	7393	3556	4100	51993	817	1217	18986	3565	2501	3696	4871	1565
ENSDARG00000020084	ENSDARG00000020084.9	tg	41	47	0.87234	78	4462	1214	459	1826	3179	365	2266	1925	89	1219	2245	124	89	2139	77	103	1324	150	341	143	2028	102	2556	461	2211	344	110	1750	99	3915	85	500	136	1984	99	85	999	587	1698	8015	83	1139	6138	91	541	81
ENSDARG00000020085	ENSDARG00000020085.10	slc33a1	1	6	0.166667	4104	2117	1406	673	815	1704
ENSDARG00000020086	ENSDARG00000020086.9	nuak1a	1	6	0.166667	4855	1536	1519	417	1246	775
ENSDARG00000020101	ENSDARG00000020101.7	psmc2	9	11	0.818182	295	151	105	857	83	83	102	101	1713	367	99
ENSDARG00000020102	ENSDARG00000020102.10	kctd16b	1	1	1	13827
ENSDARG00000020107	ENSDARG00000020107.10	usp2a	1	11	0.0909091	5767	1216	94	345	76	132	87	93	171	457	4546
ENSDARG00000020114	ENSDARG00000020114.10	slc20a1a	5	10	0.5	2233	2715	354	147	2808	613	1630	2624	324	1594
ENSDARG00000020122	ENSDARG00000020122.8	endou2	1	6	0.166667	2933	1034	2331	114	513	1569
ENSDARG00000020123	ENSDARG00000020123.11	coq8aa	1	14	0.0714286	13251	2039	1908	5991	5166	8330	89	4392	3073	4745	3340	1296	83	4084
ENSDARG00000020131	ENSDARG00000020131.11	fnbp1l	1	13	0.0769231	57176	6365	5587	80	4970	154	1065	2769	3831	879	925	1754	3897
ENSDARG00000020133	ENSDARG00000020133.7	jdp2b	1	3	0.333333	3920	1024	1970
ENSDARG00000020134	ENSDARG00000020134.11	sipa1l1	1	20	0.05	69301	542	743	1783	840	2130	6604	1882	2443	133	1921	12669	1832	403	426	559	2110	1638	102	1536
ENSDARG00000020136	ENSDARG00000020136.7	ptges	2	2	1	266	6970
ENSDARG00000020143	ENSDARG00000020143.7	pah	2	12	0.166667	1290	4316	2526	392	2705	1297	111	608	106	1404	85	700
ENSDARG00000020149	ENSDARG00000020149.10	acoxl	17	18	0.944444	166	3220	180	353	1970	2014	90	2145	5089	16790	16051	6897	9923	1112	3101	9717	26000	22455
ENSDARG00000020158	ENSDARG00000020158.8	spag6	3	10	0.3	185	1425	1543	81	1124	339	131	114	98	129
ENSDARG00000020164	ENSDARG00000020164.9	efnb2a	2	4	0.5	7612	9014	444	1824
ENSDARG00000020176	ENSDARG00000020176.8	zbtb22a	1	3	0.333333	8362	1918	112
ENSDARG00000020178	ENSDARG00000020178.11	nova1	1	3	0.333333	7243	5835	841
ENSDARG00000020187	ENSDARG00000020187.9	GCA	1	7	0.142857	5682	82	88	4958	3533	1408	174
ENSDARG00000020191	ENSDARG00000020191.9	ppef1	5	17	0.294118	327	217	2533	126	5873	2634	1755	172	795	776	872	1698	1237	749	731	2645	83
ENSDARG00000020197	ENSDARG00000020197.8	rpl5a	5	7	0.714286	364	4739	87	86	5585	3088	1358
ENSDARG00000020201	ENSDARG00000020201.10	cdc73	10	16	0.625	10505	3133	95	161	104	4134	3950	699	1488	12768	5954	531	2121	4230	80	4154
ENSDARG00000020204	ENSDARG00000020204.9	nf2a	4	17	0.235294	310	13521	3045	14142	5696	3180	5068	2616	83	1611	3380	2584	92	6628	3818	2414	11232
ENSDARG00000020212	ENSDARG00000020212.10	slc1a1	2	11	0.181818	3006	5488	1182	2023	83	96	1994	2134	2770	89	3358
ENSDARG00000020217	ENSDARG00000020217.6	cpsf4	6	7	0.857143	106	93	79	778	103	2715	90
ENSDARG00000020218	ENSDARG00000020218.9	amfra	12	12	1	1973	762	1415	86	1086	866	1935	1115	2427	78	1383	2462
ENSDARG00000020219	ENSDARG00000020219.10	dld	5	10	0.5	106	406	81	611	1037	95	103	280	80	94
ENSDARG00000020224	ENSDARG00000020224.10	ERGIC2	9	13	0.692308	646	985	86	93	90	90	162	91	1395	160	89	132	115
ENSDARG00000020228	ENSDARG00000020228.12	usf2	10	10	1	1322	101	1674	95	2208	299	2619	408	86	5666
ENSDARG00000020231	ENSDARG00000020231.9	mapre3a	4	6	0.666667	7136	328	4090	11794	406	4030
ENSDARG00000020232	ENSDARG00000020232.9	eif6	4	6	0.666667	784	683	816	3630	192	1855
ENSDARG00000020235	ENSDARG00000020235.14	sept9a	2	10	0.2	1566	48586	6425	147	258	2818	5314	84	2454	2341
ENSDARG00000020237	ENSDARG00000020237.8	mc1r	NA	0	NA
ENSDARG00000020239	ENSDARG00000020239.10	lpin1	1	20	0.05	7348	947	2037	4743	889	216	83	87	837	927	124	1837	82	828	89	100	95	87	78	1514
ENSDARG00000020241	ENSDARG00000020241.7	icmt	4	4	1	304	932	656	2722
ENSDARG00000020242	ENSDARG00000020242.11	fermt2	2	15	0.133333	4678	29079	13881	15873	1536	1505	2689	2183	1345	86	1736	2656	2885	1557	1697
ENSDARG00000020250	ENSDARG00000020250.8	rhoj	1	4	0.25	18495	10676	803	2780
ENSDARG00000020252	ENSDARG00000020252.11	btbd10b	1	7	0.142857	6955	248	2310	6517	573	757	2040
ENSDARG00000020258	ENSDARG00000020258.10	ewsr1a	7	15	0.466667	709	1159	98	531	751	77	4193	651	75	1731	73	78	85	84	82
ENSDARG00000020261	ENSDARG00000020261.9	rab2a	2	7	0.285714	6228	6745	3441	377	3207	870	3088
ENSDARG00000020265	ENSDARG00000020265.10	angptl6	3	5	0.6	2339	89	7038	4711	4226
ENSDARG00000020278	ENSDARG00000020278.11	si:dkeyp-120h9.1	2	9	0.222222	2405	4558	1731	1461	2617	91	108	2051	2948
ENSDARG00000020279	ENSDARG00000020279.8	efcab7	5	12	0.416667	2139	92	657	1669	2495	133	1699	121	1230	1629	2300	212
ENSDARG00000020284	ENSDARG00000020284.11	si:ch211-278j3.3	7	9	0.777778	6615	8397	4869	85	9200	2213	9789	1988	2046
ENSDARG00000020289	ENSDARG00000020289.8	pif1	11	12	0.916667	554	1086	133	617	2076	1193	271	1735	82	3226	4339	236
ENSDARG00000020292	ENSDARG00000020292.9	TAFA3	1	4	0.25	84473	53383	4821	9449
ENSDARG00000020298	ENSDARG00000020298.7	btg2	1	1	1	481
ENSDARG00000020301	ENSDARG00000020301.12	os9	12	14	0.857143	373	1907	220	193	648	1028	2033	90	1208	645	94	3056	858	1153
ENSDARG00000020311	ENSDARG00000020311.11	cnih1	2	4	0.5	2874	4574	167	1746
ENSDARG00000020326	ENSDARG00000020326.10	tyk2	1	23	0.0434783	13617	99	104	3660	4448	73	2317	80	1576	456	3864	79	109	12030	3733	73	7732	72	2360	4371	542	5514	590
ENSDARG00000020328	ENSDARG00000020328.10	plekha6	2	25	0.08	21538	53413	3810	563	2197	15533	21417	2675	1425	1909	314	9517	93	1234	75	1696	3153	2445	1983	1004	197	1357	1704	340	707
ENSDARG00000020332	ENSDARG00000020332.9	nkx2.9	1	1	1	120
ENSDARG00000020334	ENSDARG00000020334.10	ptpn11a	2	15	0.133333	2428	3881	141	896	198	90	97	1855	2615	85	2185	1420	610	2341	1717
ENSDARG00000020345	ENSDARG00000020345.12	clasp2	7	36	0.194444	4687	1453	278	4398	2123	12394	14949	4711	175	2616	643	98	425	87	2348	92	7462	3519	6057	1998	2988	3199	127	1048	7383	2632	5372	596	1217	90	808	1776	2437	88	422	2212
ENSDARG00000020354	ENSDARG00000020354.10	lmx1a	1	6	0.166667	10828	484	2364	1925	865	82
ENSDARG00000020363	ENSDARG00000020363.6	snrnp25	1	4	0.25	776	149	614	77
ENSDARG00000020364	ENSDARG00000020364.12	fbp1b	2	6	0.333333	810	1209	92	123	197	97
ENSDARG00000020371	ENSDARG00000020371.8	g6pc3	3	6	0.5	2467	81	4048	79	129	903
ENSDARG00000020377	ENSDARG00000020377.10	eif4g2a	16	20	0.8	837	200	1897	259	955	82	81	81	78	1832	101	84	289	78	84	3399	2377	80	331	2702
ENSDARG00000020387	ENSDARG00000020387.9	nipsnap3a	1	5	0.2	2342	1437	301	1033	170
ENSDARG00000020395	ENSDARG00000020395.12	mical2b	1	36	0.0277778	19599	9883	4074	1535	2247	1206	3525	897	78	1089	2932	2687	1686	93	80	2407	881	1268	1544	123	1680	2216	1303	99	3877	11183	1080	1677	1408	2929	3941	210	2448	11687	71	4531
ENSDARG00000020397	ENSDARG00000020397.7	snx15	7	7	1	456	75	155	3386	2294	93	3626
ENSDARG00000020405	ENSDARG00000020405.8	napab	9	10	0.9	3379	2613	201	1164	272	328	2914	93	6982	3292
ENSDARG00000020417	ENSDARG00000020417.10	emx3	1	2	0.5	7553	2968
ENSDARG00000020427	ENSDARG00000020427.9	nceh1a	2	4	0.5	550	3634	92	2258
ENSDARG00000020442	ENSDARG00000020442.6	snx5	1	12	0.0833333	2108	582	215	100	439	83	79	324	95	629	850	1433
ENSDARG00000020443	ENSDARG00000020443.8	xkr6a	1	2	0.5	60012	8131
ENSDARG00000020447	ENSDARG00000020447.11	tmtc4	15	17	0.882353	111	2196	3130	700	1357	140	83	3332	1671	128	1551	319	87	475	8782	114	216
ENSDARG00000020448	ENSDARG00000020448.10	adi1	1	3	0.333333	1946	92	1897
ENSDARG00000020449	ENSDARG00000020449.7	yipf3	1	8	0.125	3155	139	90	2833	106	105	934	2838
ENSDARG00000020450	ENSDARG00000020450.12	cacng8a	3	5	0.6	3324	3590	4513	115	2498
ENSDARG00000020454	ENSDARG00000020454.10	psmd8	6	6	1	2186	86	1951	80	107	2194
ENSDARG00000020455	ENSDARG00000020455.8	si:ch211-171h4.3	1	3	0.333333	4417	379	2959
ENSDARG00000020465	ENSDARG00000020465.10	ewsr1b	4	15	0.266667	805	84	268	1928	467	82	1914	416	248	82	93	76	82	81	92
ENSDARG00000020467	ENSDARG00000020467.12	safb	2	20	0.1	412	1279	854	86	77	766	347	82	73	141	82	79	80	76	641	92	86	85	77	524
ENSDARG00000020469	ENSDARG00000020469.13	map3k7	11	15	0.733333	348	131	105	1032	4648	3420	114	93	4484	85	7656	1847	928	404	2993
ENSDARG00000020473	ENSDARG00000020473.8	hddc3	2	3	0.666667	78	837	93
ENSDARG00000020475	ENSDARG00000020475.9	znrf1	1	4	0.25	37360	18336	4895	1743
ENSDARG00000020482	ENSDARG00000020482.10	nono	1	9	0.111111	1812	87	1515	95	1317	799	501	997	84
ENSDARG00000020483	ENSDARG00000020483.7	lta	4	4	1	1576	86	720	1795
ENSDARG00000020488	ENSDARG00000020488.10	arhgap17a	1	19	0.0526316	28677	12555	98	624	4462	120	1285	127	4682	1681	85	82	2642	81	87	2973	1230	1995	3114
ENSDARG00000020493	ENSDARG00000020493.10	lgi1a	6	7	0.857143	90	1229	76	398	1281	3030	304
ENSDARG00000020494	ENSDARG00000020494.11	znf330	9	9	1	201	704	87	1319	1139	2131	1394	86	2180
ENSDARG00000020497	ENSDARG00000020497.6	rab7a	1	5	0.2	12657	9901	7239	3221	989
ENSDARG00000020504	ENSDARG00000020504.9	h3f3b.1	1	3	0.333333	850	86	95
ENSDARG00000020509	ENSDARG00000020509.9	srd5a1	3	4	0.75	364	4590	6746	1169
ENSDARG00000020521	ENSDARG00000020521.13	exoc6	1	21	0.047619	20029	4222	129	3902	4599	1682	406	8855	86	77	15388	141	83	2051	10197	81	3384	9593	10125	10503	7035
ENSDARG00000020527	ENSDARG00000020527.13	nup62l	5	12	0.416667	3083	3173	4019	94	9159	2965	90	2030	2305	2314	83	93
ENSDARG00000020529	ENSDARG00000020529.10	hacl1	16	16	1	1948	143	83	141	233	2310	127	4727	77	99	4634	99	3439	106	496	5419
ENSDARG00000020541	ENSDARG00000020541.8	ism1	1	5	0.2	12670	3573	4007	3893	1468
ENSDARG00000020544	ENSDARG00000020544.8	rem1	2	4	0.5	1822	6445	4283	2695
[truncated: 2,518,152 more chars]
