# Supplementary material for: Genes divided according to the relative position of the longest intron show increased representation in different KEGG pathways
Source: BMC Genomics. 2024 Jun 28;25:649. doi: 10.1186/s12864-024-10558-x (PMC11214234; doi:10.1186/s12864-024-10558-x)
Supplement: Supplementary file 1 — Supplementary Material 1. Figure S1: Comparison of the absolute and relative positions of the longest introns among orthologous genes of 6 vertebrates. Twenty randomly selected human genes and their corresponding orthologs were monitored in each of the groups with the longest human intron in the 1st tertile (A), 2nd tertile (B) and 3rd tertile (C). [file 12864_2024_10558_MOESM1_ESM.zip › Supplementary Information Dvorak/Table S6_P cinereus primary data.txt]

Table S6: Intron lengths of Ensembl Canonical transcripts of all protein-coding genes in Phascolarctos cinereus genome
Gene_stable_ID	Transcript_stable_ID	Gene_name	Longest_Intron	Total_Introns	RatioL/T	1	2	3	4	5	6	7	8	9	10	11	12	13	14	15	16	17	18	19	20	21	22	23	24	25	26	27	28	29	30	31	32	33	34	35	36	37	38	39	40	41	42	43	44
ENSPCIG00000000002	ENSPCIT00000000002		1	3	0.333333	2402	203	1318
ENSPCIG00000000003	ENSPCIT00000000005		2	11	0.181818	2547	12904	3184	2587	2362	376	1047	113	4147	1408	3097
ENSPCIG00000000005	ENSPCIT00000000008	ANXA11	1	13	0.0769231	33287	926	459	320	1750	1441	359	161	1071	1980	1524	616	1347
ENSPCIG00000000006	ENSPCIT00000000009	ZCCHC24	2	2	1	16902	92607
ENSPCIG00000000007	ENSPCIT00000000012	PPIF	1	4	0.25	5154	2802	715	389
ENSPCIG00000000008	ENSPCIT00000000016	ZMIZ1	4	21	0.190476	64784	18875	13704	97362	23840	1321	4011	1026	4904	1559	356	1677	2913	2243	2862	1782	534	2251	1975	4835	2937
ENSPCIG00000000015	ENSPCIT00000000030	SDCBP	1	6	0.166667	15122	6838	1748	3200	4903	690
ENSPCIG00000000016	ENSPCIT00000000034	NSMAF	1	30	0.0333333	16057	2530	92	85	3308	1133	85	120	6399	2355	4391	2842	2513	1105	96	149	103	419	1636	486	2707	1866	4116	1529	464	355	1353	2819	102	1862
ENSPCIG00000000020	ENSPCIT00000000046		1	1	1	852
ENSPCIG00000000022	ENSPCIT00000000049	CA8	3	7	0.428571	1997	23039	54297	3544	1323	1367	17755
ENSPCIG00000000024	ENSPCIT00000000056		2	6	0.333333	33481	35035	772	20913	28841	6812
ENSPCIG00000000025	ENSPCIT00000000057	CHD7	1	36	0.0277778	48418	15214	3610	1052	14401	4734	4117	4739	88	352	9080	5091	2925	12419	718	541	201	235	85	4886	181	2894	527	1410	369	155	843	303	154	683	1905	352	2425	1083	165	1140
ENSPCIG00000000028	ENSPCIT00000000069	CLVS1	2	5	0.4	68998	85716	10253	4669	19349
ENSPCIG00000000029	ENSPCIT00000000070	ASPH	16	26	0.615385	47510	472	1456	6919	29566	4986	3172	2507	212	640	435	5122	2722	1120	17384	48803	4491	6985	5927	6603	3429	13050	8848	11384	384	16851
ENSPCIG00000000034	ENSPCIT00000000084	GGH	1	10	0.1	50289	1224	2672	6781	3452	1416	1273	94	3343	2042
ENSPCIG00000000035	ENSPCIT00000000087		1	4	0.25	12046	3107	44	50
ENSPCIG00000000036	ENSPCIT00000000088	GMPS	1	15	0.0666667	25384	1381	3083	1838	4355	1124	1939	1605	5219	2400	1301	2143	3880	412	260
ENSPCIG00000000037	ENSPCIT00000000089	SLC33A1	1	6	0.166667	5722	1211	2297	245	2570	598
ENSPCIG00000000038	ENSPCIT00000000094	C3orf33	3	4	0.75	1328	1780	1990	1552
ENSPCIG00000000039	ENSPCIT00000000097	PLCH1	1	21	0.047619	77510	2968	5623	3606	11260	4212	7162	3599	7305	9943	3149	4892	1161	4188	96	1256	608	2825	134	2556	2164
ENSPCIG00000000041	ENSPCIT00000000102	MME	2	21	0.0952381	1198	36725	1986	123	117	2869	11699	3832	4337	110	2063	2097	4526	4717	15516	14975	2296	118	3615	324	5691
ENSPCIG00000000044	ENSPCIT00000000107	GPR149	5	5	1	3762	65	1567	9534	74642
ENSPCIG00000000045	ENSPCIT00000000109	DHX36	1	25	0.04	7328	1099	6636	3045	3511	752	154	1806	1221	31	1043	3700	2078	1602	556	3072	517	679	149	614	1180	80	1711	761	404
ENSPCIG00000000048	ENSPCIT00000000115	PLD5	1	9	0.111111	163990	66991	23082	48663	85562	3607	2398	7721	11865
ENSPCIG00000000052	ENSPCIT00000000119	EXO1	9	13	0.692308	1128	2060	450	897	582	1181	802	2329	4054	2938	3396	2582	1432
ENSPCIG00000000053	ENSPCIT00000000121	WDR64	2	27	0.0740741	4695	17185	8594	2808	6450	7425	4219	10465	12411	12670	3160	8800	2933	5992	6572	3818	1638	9606	1895	12639	839	11037	4807	2391	865	1527	5245
ENSPCIG00000000054	ENSPCIT00000000128	OPN3	1	3	0.333333	46018	2254	4221
ENSPCIG00000000055	ENSPCIT00000000129	KMO	1	14	0.0714286	18917	278	2168	5469	686	4587	1362	4423	1980	3880	5934	4746	85	5812
ENSPCIG00000000056	ENSPCIT00000000131	FH	1	9	0.111111	6451	4791	2774	2050	2967	1152	1247	2430	5922
ENSPCIG00000000062	ENSPCIT00000000136	SAP18	2	3	0.666667	206	3632	240
ENSPCIG00000000064	ENSPCIT00000000139	HOXB7	1	1	1	2545
ENSPCIG00000000067	ENSPCIT00000000142	FZD3	2	6	0.333333	13541	39392	1273	11442	1447	4881
ENSPCIG00000000069	ENSPCIT00000000143	RNF19A	1	9	0.111111	39840	10514	4904	749	3470	392	3788	1187	881
ENSPCIG00000000074	ENSPCIT00000000148	CLDN11	2	2	1	5255	12504
ENSPCIG00000000060	ENSPCIT00000000149		1	1	1	215
ENSPCIG00000000071	ENSPCIT00000000151	C1QTNF3	1	6	0.166667	5247	3659	3625	4604	3302	3137
ENSPCIG00000000076	ENSPCIT00000000153	HOXB6	1	1	1	1160
ENSPCIG00000000072	ENSPCIT00000000154	TMEM45A	1	5	0.2	70568	4874	5033	8546	4059
ENSPCIG00000000080	ENSPCIT00000000159	SPAG1	10	19	0.526316	1682	6804	3266	4280	3803	2495	890	2722	1434	12377	5852	424	7726	4705	4513	867	4148	2137	147
ENSPCIG00000000073	ENSPCIT00000000161	KDR	28	30	0.933333	1693	4091	276	2	414	684	198	479	103	2267	952	1005	785	2464	319	3607	448	1480	227	1589	645	3593	3611	109	866	520	2649	4304	807	1568
ENSPCIG00000000083	ENSPCIT00000000162	CDC37L1	3	6	0.5	4123	4160	8430	524	5415	919
ENSPCIG00000000088	ENSPCIT00000000168	KIAA1143	2	2	1	7702	27456
ENSPCIG00000000091	ENSPCIT00000000174	APOA5	NA	0	NA
ENSPCIG00000000092	ENSPCIT00000000175	AGO4	13	17	0.764706	3132	7123	1549	183	82	298	2516	234	448	1765	1098	1157	10837	200	2147	4527	781
ENSPCIG00000000093	ENSPCIT00000000176	SHOC2	2	7	0.285714	34207	37388	8753	2582	1050	1406	1070
ENSPCIG00000000095	ENSPCIT00000000178	ARHGAP10	1	22	0.0454545	101399	658	31427	16638	8435	3348	6631	5556	1324	15952	5900	2037	27721	8745	8307	6933	2053	40454	34477	32452	2314	8525
ENSPCIG00000000098	ENSPCIT00000000180	FAM3D	1	9	0.111111	15629	4227	2111	9970	1420	9210	6452	891	2476
ENSPCIG00000000102	ENSPCIT00000000181	IYD	1	4	0.25	22869	3312	3379	2629
ENSPCIG00000000103	ENSPCIT00000000182		1	11	0.0909091	17538	2382	2801	3272	914	4128	3148	850	3063	253	185
ENSPCIG00000000104	ENSPCIT00000000183	ZC4H2	1	4	0.25	9268	2189	444	1652
ENSPCIG00000000110	ENSPCIT00000000188	FBXO16	1	7	0.142857	19796	17688	7144	10713	3456	6274	15702
ENSPCIG00000000113	ENSPCIT00000000190	ITPA	4	7	0.571429	2075	149	1094	4749	414	705	1524
ENSPCIG00000000115	ENSPCIT00000000192		2	4	0.5	287	4663	2015	425
ENSPCIG00000000116	ENSPCIT00000000193	AIMP1	1	6	0.166667	19406	4863	5019	2720	8030	12648
ENSPCIG00000000126	ENSPCIT00000000200	ANKRD46	1	4	0.25	23133	2842	3706	4717
ENSPCIG00000000130	ENSPCIT00000000205	S1PR3	NA	0	NA
ENSPCIG00000000132	ENSPCIT00000000208	CNTN4	2	22	0.0909091	66700	160205	8825	75959	55096	14691	2930	21426	2200	18132	65276	49792	7735	4173	2818	1679	3524	3640	730	411	8610	4517
ENSPCIG00000000135	ENSPCIT00000000209	GNL2	4	15	0.266667	3977	862	1700	4462	1435	1304	794	1007	955	1430	209	1674	350	512	336
ENSPCIG00000000136	ENSPCIT00000000210	STK3	7	12	0.583333	19663	30986	14381	34186	50485	1483	114007	16782	71187	16533	84370	28091
ENSPCIG00000000137	ENSPCIT00000000211	SUDS3	3	12	0.25	4	6046	7119	1119	3412	1259	7117	1123	171	1303	5445	3201
ENSPCIG00000000081	ENSPCIT00000000214	SLC7A14	1	7	0.142857	55507	34760	3040	11113	3422	1022	26544
ENSPCIG00000000141	ENSPCIT00000000217	BBIP1	1	2	0.5	31713	2202
ENSPCIG00000000142	ENSPCIT00000000219	TSC22D4	2	3	0.666667	2323	5811	653
ENSPCIG00000000144	ENSPCIT00000000221		1	4	0.25	10242	8413	2838	3054
ENSPCIG00000000147	ENSPCIT00000000223	SRD5A3	1	4	0.25	9239	2562	3358	1795
ENSPCIG00000000148	ENSPCIT00000000224		27	31	0.870968	632	2817	1205	1500	894	3227	1255	161	3680	2657	247	1510	1613	587	1000	1450	376	3478	3034	2122	57	2894	743	381	518	688	5208	610	3734	282	348
ENSPCIG00000000149	ENSPCIT00000000229	AMACR	3	5	0.6	3140	410	4683	3184	2954
ENSPCIG00000000159	ENSPCIT00000000242	CPEB1	2	11	0.181818	8084	26135	19898	1171	3550	306	945	3564	958	699	2790
ENSPCIG00000000101	ENSPCIT00000000252		1	1	1	4252
ENSPCIG00000000097	ENSPCIT00000000253		1	1	1	2750
ENSPCIG00000000171	ENSPCIT00000000263	PDCD4	3	12	0.25	4128	988	5106	1870	2425	1184	2906	775	2901	238	695	1818
ENSPCIG00000000173	ENSPCIT00000000264	ZCCHC10	1	3	0.333333	8958	1662	678
ENSPCIG00000000172	ENSPCIT00000000265	AGO1	1	18	0.0555556	7314	1163	549	607	648	189	698	3415	450	253	1865	3357	108	1256	4340	411	434	494
ENSPCIG00000000133	ENSPCIT00000000266	DNAJB8	NA	0	NA
ENSPCIG00000000175	ENSPCIT00000000269	GATA2	3	4	0.75	839	1940	2888	764
ENSPCIG00000000176	ENSPCIT00000000272	SLC45A2	3	7	0.428571	849	9036	15218	8838	12346	6674	6780
ENSPCIG00000000155	ENSPCIT00000000274		1	1	1	3015
ENSPCIG00000000162	ENSPCIT00000000276	DNALI1	2	4	0.5	741	12132	3052	553
ENSPCIG00000000181	ENSPCIT00000000283		2	9	0.222222	1771	5237	100	2989	590	1845	950	2132	2448
ENSPCIG00000000183	ENSPCIT00000000284		NA	0	NA
ENSPCIG00000000186	ENSPCIT00000000285	NYAP1	1	5	0.2	2476	638	967	379	1146
ENSPCIG00000000146	ENSPCIT00000000287		11	20	0.55	2139	264	194	563	175	352	170	427	489	555	11777	2637	2486	842	1827	4654	387	246	587	1760
ENSPCIG00000000188	ENSPCIT00000000288	RCL1	1	9	0.111111	17786	7783	3036	1426	8747	41	6015	4551	8654
ENSPCIG00000000190	ENSPCIT00000000289	TAOK3	1	20	0.05	77507	12136	18877	457	3764	2341	1694	1652	7524	1525	7960	7080	22325	18088	1798	3241	12635	3499	14660	620
ENSPCIG00000000191	ENSPCIT00000000290	TBCK	23	25	0.92	8007	15218	37987	2162	7262	1926	2103	376	2227	1990	1488	3637	229	7710	2727	557	2935	4404	11188	25161	4225	33406	40245	17035	21379
ENSPCIG00000000194	ENSPCIT00000000291	PRMT9	10	11	0.909091	2491	4813	421	2869	4190	10820	883	8425	6246	11675	1132
ENSPCIG00000000084	ENSPCIT00000000292		1	3	0.333333	5633	270	126
ENSPCIG00000000170	ENSPCIT00000000293	TMEM165	1	5	0.2	9060	3188	819	5727	3070
ENSPCIG00000000195	ENSPCIT00000000300	HOXB4	1	1	1	860
ENSPCIG00000000199	ENSPCIT00000000302	LYPD6	1	4	0.25	20562	9234	14011	1861
ENSPCIG00000000200	ENSPCIT00000000304	RPN1	2	9	0.222222	4521	6197	499	6174	173	208	252	1421	1309
ENSPCIG00000000174	ENSPCIT00000000305	RGS11	4	17	0.235294	763	1357	903	2669	2558	2419	308	502	1071	2022	346	396	354	466	781	1156	507
ENSPCIG00000000197	ENSPCIT00000000306	AFF4	1	21	0.047619	35493	558	2347	1483	733	1503	1776	8426	1346	366	777	972	2840	5445	1147	117	277	969	884	1840	1371
ENSPCIG00000000198	ENSPCIT00000000307	AGO3	1	18	0.0555556	18012	13069	2136	4022	14956	3228	151	892	9151	342	896	645	2460	4386	907	1843	1811	366
ENSPCIG00000000184	ENSPCIT00000000308		1	2	0.5	22053	2426
ENSPCIG00000000204	ENSPCIT00000000310	SNIP1	1	3	0.333333	2964	820	887
ENSPCIG00000000163	ENSPCIT00000000312	CFAP52	8	13	0.615385	7299	4025	7285	1956	3741	6277	4847	12473	5697	6221	1050	1150	917
ENSPCIG00000000208	ENSPCIT00000000315	MMP3	8	9	0.888889	934	102	876	1146	498	896	1355	2539	1112
ENSPCIG00000000187	ENSPCIT00000000317	DDRGK1	1	7	0.142857	7836	3038	264	6462	1060	3499	516
ENSPCIG00000000211	ENSPCIT00000000318		4	4	1	1601	5302	2826	5310
ENSPCIG00000000213	ENSPCIT00000000321		1	2	0.5	15825	1652
ENSPCIG00000000161	ENSPCIT00000000324	TCAP	1	2	0.5	201	72
ENSPCIG00000000219	ENSPCIT00000000331		3	16	0.1875	3162	1434	3576	979	84	385	625	616	94	492	83	263	80	300	98	138
ENSPCIG00000000180	ENSPCIT00000000332		1	1	1	1304
ENSPCIG00000000224	ENSPCIT00000000337	CLOCK	1	21	0.047619	44851	10246	830	1230	301	3917	10203	1625	2173	1821	193	1156	518	4850	970	341	3856	3856	563	3019	404
ENSPCIG00000000227	ENSPCIT00000000339	STX8	7	7	1	9313	8581	9947	48629	1419	89180	100197
ENSPCIG00000000229	ENSPCIT00000000344	MMP1	6	9	0.666667	497	118	86	1422	186	2278	1221	1472	372
ENSPCIG00000000230	ENSPCIT00000000345		1	4	0.25	16800	2007	4733	14514
ENSPCIG00000000210	ENSPCIT00000000348	AP3B2	1	25	0.04	17413	466	275	1607	262	198	1905	243	1132	1013	383	412	223	7234	5229	4098	575	1461	163	684	281	1134	266	293	297
ENSPCIG00000000233	ENSPCIT00000000349	PNMT	2	2	1	366	509
ENSPCIG00000000234	ENSPCIT00000000351		13	15	0.866667	4922	533	3168	2856	2295	1504	3091	4990	3148	1667	3749	2047	6513	2414	3561
ENSPCIG00000000117	ENSPCIT00000000353	MR1	1	5	0.2	23458	1060	3627	253	2927
ENSPCIG00000000196	ENSPCIT00000000358		1	2	0.5	4903	53
ENSPCIG00000000216	ENSPCIT00000000359	TMEM184C	1	6	0.166667	9329	106	5452	2492	1818	1210
ENSPCIG00000000237	ENSPCIT00000000360	RAB7A	1	4	0.25	2882	2222	1321	1372
ENSPCIG00000000247	ENSPCIT00000000374	LZTS3	1	2	0.5	403	264
ENSPCIG00000000248	ENSPCIT00000000377	ADPRS	1	5	0.2	2359	217	149	403	535
ENSPCIG00000000251	ENSPCIT00000000383	KCNS2	NA	0	NA
ENSPCIG00000000105	ENSPCIT00000000388		1	1	1	3343
ENSPCIG00000000262	ENSPCIT00000000395		1	12	0.0833333	4196	109	569	373	545	363	311	610	472	837	345	203
ENSPCIG00000000244	ENSPCIT00000000397	RARRES1	1	5	0.2	22175	2339	5310	5228	95
ENSPCIG00000000264	ENSPCIT00000000398	CLTRN	3	5	0.6	333	20223	24280	6414	12904
ENSPCIG00000000221	ENSPCIT00000000399		1	3	0.333333	30802	1390	2813
ENSPCIG00000000212	ENSPCIT00000000402	AGFG2	1	12	0.0833333	15407	7433	1625	592	7262	669	11758	262	93	535	336	349
ENSPCIG00000000217	ENSPCIT00000000408	HOXB3	1	2	0.5	25439	2
ENSPCIG00000000232	ENSPCIT00000000409		1	1	1	3091
ENSPCIG00000000271	ENSPCIT00000000413	FASTKD5	NA	0	NA
ENSPCIG00000000270	ENSPCIT00000000414		1	1	1	319
ENSPCIG00000000272	ENSPCIT00000000415		NA	0	NA
ENSPCIG00000000249	ENSPCIT00000000416	ATF1	1	6	0.166667	15643	6873	6318	1668	106	2498
ENSPCIG00000000274	ENSPCIT00000000418	COL8A2	1	3	0.333333	15020	14174	1423
ENSPCIG00000000278	ENSPCIT00000000425	PDIA2	2	10	0.2	1642	2105	258	159	669	97	408	209	737	909
ENSPCIG00000036821	ENSPCIT00000000426		2	6	0.333333	1397	11056	290	8281	6271	808
ENSPCIG00000000281	ENSPCIT00000000427	EDNRA	2	8	0.25	4597	39133	17651	10878	4344	694	681	2346
ENSPCIG00000000259	ENSPCIT00000000430	MMP8	4	9	0.444444	1692	1142	88	3442	611	604	2384	1261	445
ENSPCIG00000000283	ENSPCIT00000000432	RRM1	1	18	0.0555556	7985	2174	672	1550	1056	264	2309	1990	957	536	1833	1650	864	2442	2515	1412	3126	912
ENSPCIG00000000285	ENSPCIT00000000433	CA5B	1	7	0.142857	35243	12840	11912	5318	129	6888	2119
ENSPCIG00000000287	ENSPCIT00000000439	VSIG10	2	7	0.285714	4481	7951	1858	5611	2192	2762	2037
ENSPCIG00000000292	ENSPCIT00000000446	INSIG1	5	5	1	1076	2690	2336	425	10677
ENSPCIG00000000294	ENSPCIT00000000447	NPNT	2	13	0.153846	2976	26349	22025	13624	6518	2280	1413	236	1792	18664	469	7393	2875
ENSPCIG00000000261	ENSPCIT00000000449	H1-10	NA	0	NA
ENSPCIG00000000295	ENSPCIT00000000451	HOXB2	1	1	1	908
ENSPCIG00000000297	ENSPCIT00000000453	FBXO43	2	3	0.666667	5551	10881	96
ENSPCIG00000000275	ENSPCIT00000000455		1	1	1	99
ENSPCIG00000000300	ENSPCIT00000000456		2	2	1	154	1530
ENSPCIG00000000301	ENSPCIT00000000458		3	4	0.75	128	140	1241	126
ENSPCIG00000000302	ENSPCIT00000000459	PDCL2	1	5	0.2	21322	906	2524	4827	3155
ENSPCIG00000000303	ENSPCIT00000000461	UBOX5	3	3	1	817	3681	50709
ENSPCIG00000000304	ENSPCIT00000000463	MMP27	2	9	0.222222	948	5703	423	4345	191	783	1144	434	4793
ENSPCIG00000000236	ENSPCIT00000000467		1	1	1	1226
ENSPCIG00000000306	ENSPCIT00000000468	SLC6A18	1	11	0.0909091	15845	1507	2359	2649	7836	2651	2689	1883	1186	1850	1535
ENSPCIG00000000201	ENSPCIT00000000471	RXFP3	1	1	1	1230
ENSPCIG00000000225	ENSPCIT00000000481	PAXX	4	6	0.666667	259	351	80	553	298	150
ENSPCIG00000000317	ENSPCIT00000000489	ZBTB2	1	2	0.5	8908	1
ENSPCIG00000000319	ENSPCIT00000000490	GDF9	1	1	1	731
ENSPCIG00000000321	ENSPCIT00000000493	NMU	7	9	0.777778	3109	4160	958	908	229	2378	5242	2330	1863
ENSPCIG00000000323	ENSPCIT00000000494	WSB2	1	8	0.125	9832	2745	181	2420	1091	703	111	900
ENSPCIG00000000185	ENSPCIT00000000500		3	3	1	134	35	432
ENSPCIG00000000320	ENSPCIT00000000505	RGS22	14	27	0.518519	2887	2491	26058	8069	1350	10643	2457	1372	3116	3552	11999	1601	956	37216	5740	1461	1420	3738	7520	8732	4468	4189	7679	5450	4844	140	3163
ENSPCIG00000000335	ENSPCIT00000000507	BEND3	3	3	1	26726	1340	36195
ENSPCIG00000000334	ENSPCIT00000000509	SLC6A19	1	11	0.0909091	17575	3842	2534	2952	2134	5409	759	3476	1834	1583	273
ENSPCIG00000000332	ENSPCIT00000000510	LRCH4	1	18	0.0555556	4245	164	204	544	137	177	234	106	136	151	268	87	143	241	199	93	1576	290
ENSPCIG00000000231	ENSPCIT00000000511	KIF16B	12	22	0.545455	38774	4294	2661	5224	2998	6227	3535	165	7122	11817	4719	68755	14244	2018	31345	1811	18566	1499	8247	2010	1523	1578
ENSPCIG00000000314	ENSPCIT00000000513		7	9	0.777778	8604	1342	37786	5779	29366	4772	41092	13797	14141
ENSPCIG00000000312	ENSPCIT00000000514	DIP2B	1	36	0.0277778	116507	13225	1277	972	2298	1621	1422	944	5471	1322	767	518	536	3835	1243	1447	472	1060	2385	3490	3649	122	559	2	1336	1391	1981	2723	568	925	917	2423	7827	2617	2605	10257
ENSPCIG00000000305	ENSPCIT00000000516		1	2	0.5	102	35
ENSPCIG00000000288	ENSPCIT00000000517		3	4	0.75	1957	43	11001	2596
ENSPCIG00000000340	ENSPCIT00000000518	MTHFD1L	26	27	0.962963	10969	4395	82	5533	2457	2862	21803	8081	1781	2459	11721	718	1531	1779	2542	7468	2200	6412	10134	24251	1005	1140	759	25593	2874	46523	8818
ENSPCIG00000000342	ENSPCIT00000000520	RFC5	1	10	0.1	5610	243	1150	948	1394	572	1338	806	1796	1196
ENSPCIG00000000255	ENSPCIT00000000524	PGAP3	3	6	0.5	5714	1137	10144	288	381	528
ENSPCIG00000000331	ENSPCIT00000000526	SOWAHA	NA	0	NA
ENSPCIG00000000329	ENSPCIT00000000527		NA	0	NA
ENSPCIG00000000309	ENSPCIT00000000531	AXIN1	1	9	0.111111	104956	14441	6013	10235	2047	3959	4919	3140	3408
ENSPCIG00000000352	ENSPCIT00000000534	CHRM3	1	1	1	26086
ENSPCIG00000000357	ENSPCIT00000000541	SNRPB2	3	6	0.5	1827	963	5202	1116	1610	419
ENSPCIG00000000324	ENSPCIT00000000545		1	1	1	2612
ENSPCIG00000032453	ENSPCIT00000000555		1	3	0.333333	1556	743	30
ENSPCIG00000000366	ENSPCIT00000000559	ERBB2	14	25	0.56	6380	4255	656	514	149	354	222	740	256	169	290	408	99	6699	342	329	77	1175	452	383	150	2142	669	317	563
ENSPCIG00000000375	ENSPCIT00000000570		3	4	0.75	345	3311	3971	494
ENSPCIG00000000377	ENSPCIT00000000572	MRPL28	5	5	1	2799	1676	1347	586	2869
ENSPCIG00000000378	ENSPCIT00000000573		3	3	1	1509	1107	1844
ENSPCIG00000000353	ENSPCIT00000000574	POU3F2	NA	0	NA
ENSPCIG00000000367	ENSPCIT00000000576		1	3	0.333333	6462	1556	4514
ENSPCIG00000000380	ENSPCIT00000000577	PIK3R5	2	19	0.105263	11133	35757	4632	4817	1426	4757	454	1160	2349	4686	283	861	981	758	4516	563	205	586	195
ENSPCIG00000000360	ENSPCIT00000000579		20	23	0.869565	825	855	4520	2270	6011	2438	1794	5826	534	577	3160	4098	1224	1501	1248	5210	407	500	902	11217	950	8002	4924
ENSPCIG00000000358	ENSPCIT00000000583		1	3	0.333333	2503	36	35
ENSPCIG00000000333	ENSPCIT00000000595		1	1	1	583
ENSPCIG00000000393	ENSPCIT00000000599	TENT2	11	14	0.785714	2247	675	1585	10451	103	1616	5244	4547	431	8582	12126	9304	9713	1982
ENSPCIG00000000394	ENSPCIT00000000601	PCSK2	2	11	0.181818	49202	102376	2664	14186	51038	22612	11152	29841	4610	10005	7407
ENSPCIG00000000134	ENSPCIT00000000603		1	6	0.166667	103583	3372	21786	104	997	1164
ENSPCIG00000000326	ENSPCIT00000000604	MMP20	6	9	0.666667	1168	5167	1201	2321	732	17255	1973	14758	2671
ENSPCIG00000000397	ENSPCIT00000000605	AMPD2	1	17	0.0588235	7116	213	434	481	253	528	228	167	990	138	515	373	95	536	1140	252	280
ENSPCIG00000000383	ENSPCIT00000000606	FBXL4	5	7	0.714286	607	14596	3380	15686	56430	9316	5130
ENSPCIG00000000399	ENSPCIT00000000607	HMCES	6	6	1	1338	3207	3534	2681	697	5696
ENSPCIG00000000384	ENSPCIT00000000609	LARP4	1	15	0.0666667	21574	2244	1997	1101	833	4689	421	1828	441	2354	1884	606	6968	478	891
ENSPCIG00000000402	ENSPCIT00000000614		2	2	1	1847	3076
ENSPCIG00000000406	ENSPCIT00000000622	PCOLCE	1	9	0.111111	994	679	325	662	108	259	193	345	141
ENSPCIG00000036024	ENSPCIT00000000624		1	6	0.166667	102735	42258	12710	4478	2560	3987
ENSPCIG00000000412	ENSPCIT00000000628	COPG1	1	24	0.0416667	5346	2617	279	775	272	148	522	532	86	1076	276	600	390	284	372	410	546	2625	940	486	904	256	547	1961
ENSPCIG00000000415	ENSPCIT00000000629	GSTCD	5	11	0.454545	12037	5614	31253	3059	89043	2333	1650	20820	3683	5391	6649
ENSPCIG00000000361	ENSPCIT00000000634		3	3	1	639	46	1273
ENSPCIG00000000313	ENSPCIT00000000635	EN2	2	2	1	51	4520
ENSPCIG00000000419	ENSPCIT00000000637		2	4	0.5	265	3687	1890	744
ENSPCIG00000000151	ENSPCIT00000000639		2	2	1	154	393
ENSPCIG00000000350	ENSPCIT00000000640	EXOC1L	1	2	0.5	12726	2850
ENSPCIG00000000391	ENSPCIT00000000643	PGAP6	10	13	0.769231	4321	299	235	877	594	78	1610	272	631	4905	1200	3055	2375
ENSPCIG00000000432	ENSPCIT00000000651		2	4	0.5	2	40277	1808	4043
ENSPCIG00000000430	ENSPCIT00000000654	TFR2	3	17	0.176471	1388	553	7720	91	249	716	218	361	1008	310	90	90	239	177	169	239	1525
ENSPCIG00000000337	ENSPCIT00000000658	STIM1	1	12	0.0833333	108235	53745	12805	2178	49122	4769	1828	930	457	3474	1694	5106
ENSPCIG00000000403	ENSPCIT00000000660		1	1	1	4436
ENSPCIG00000000431	ENSPCIT00000000665		1	7	0.142857	77785	594	799	35208	14063	733	73519
ENSPCIG00000000437	ENSPCIT00000000667	RAD50	21	24	0.875	2549	3430	4470	177	4026	261	1801	291	2454	415	3941	872	6225	2408	1024	916	1161	82	4993	3757	8719	1331	4831	4451
ENSPCIG00000000429	ENSPCIT00000000671	GRB7	1	13	0.0769231	25234	285	1469	274	356	376	369	266	215	3888	211	149	408
ENSPCIG00000000443	ENSPCIT00000000675		1	6	0.166667	67510	32364	1163	22980	12365	5764
ENSPCIG00000000444	ENSPCIT00000000677	FAXC	5	5	1	5847	17406	9415	16647	17582
ENSPCIG00000000448	ENSPCIT00000000679	CNBP	2	5	0.4	644	5346	92	157	2771
ENSPCIG00000000447	ENSPCIT00000000681	EXOC1	18	20	0.9	4611	383	3559	3382	1532	5112	189	536	1638	6079	4496	4098	1183	1654	1427	814	4544	8032	330	3054
ENSPCIG00000000449	ENSPCIT00000000682	NKD2	3	9	0.333333	249	795	83171	1547	1841	1302	86	2726	4299
ENSPCIG00000000451	ENSPCIT00000000684	PADI1	1	15	0.0666667	22780	1551	1484	2404	135	468	313	4308	2057	423	5290	1057	6129	1726	1528
ENSPCIG00000000455	ENSPCIT00000000695	COQ3	1	6	0.166667	13276	1434	4090	977	3478	2671
ENSPCIG00000000458	ENSPCIT00000000696	INTS12	1	6	0.166667	35837	9563	4451	2914	3116	5662
ENSPCIG00000000459	ENSPCIT00000000697		2	5	0.4	253	1208	304	542	464
ENSPCIG00000000446	ENSPCIT00000000700	NME4	1	4	0.25	14400	652	2408	1166
ENSPCIG00000000246	ENSPCIT00000000702		1	1	1	814
ENSPCIG00000000450	ENSPCIT00000000707	ACTL6B	5	11	0.454545	308	514	1323	114	1633	292	403	266	129	263	948
ENSPCIG00000000469	ENSPCIT00000000716	PNISR	1	12	0.0833333	14580	1794	6486	1622	1785	3273	1573	598	671	1158	1147	244
ENSPCIG00000000468	ENSPCIT00000000717		4	24	0.166667	499	48055	3478	90645	13803	15579	3833	5872	967	2370	2219	898	4911	486	3298	1383	12426	1418	1412	1868	1117	1164	2269	9788
ENSPCIG00000000471	ENSPCIT00000000719	LAYN	1	6	0.166667	7437	3724	2493	2075	7299	2256
ENSPCIG00000000473	ENSPCIT00000000721	ITGA4	2	27	0.0740741	497	28633	93	2261	997	2884	867	94	1640	8040	2930	1211	390	4910	14793	3933	8459	1269	770	383	2080	1950	1230	1123	2356	1504	540
ENSPCIG00000001662	ENSPCIT00000000722		2	3	0.666667	3312	57726	36
ENSPCIG00000000477	ENSPCIT00000000725	DECR2	5	9	0.555556	247	1909	4327	1069	5268	87	701	1016	3332
ENSPCIG00000000466	ENSPCIT00000000726	ISY1	8	10	0.8	2429	676	757	992	1463	4738	1442	5561	747	3483
ENSPCIG00000000479	ENSPCIT00000000728	SLC2A2	8	10	0.8	2973	4231	3570	11271	2225	2153	2554	11754	579	106
ENSPCIG00000000478	ENSPCIT00000000729		17	17	1	21866	653	2692	115	1540	122	2009	471	16834	10020	1428	3027	2379	944	1038	2425	27222
ENSPCIG00000000483	ENSPCIT00000000735	USP45	7	18	0.388889	375	789	757	17528	644	2422	22780	6186	1788	1589	275	4136	3071	1984	857	1675	3342	1965
ENSPCIG00000000484	ENSPCIT00000000736	GNB2	3	8	0.375	356	113	518	156	99	309	96	93
ENSPCIG00000000486	ENSPCIT00000000737	RAB43	1	2	0.5	24230	2664
ENSPCIG00000033226	ENSPCIT00000000738		2	2	1	496	496
ENSPCIG00000000457	ENSPCIT00000000744		1	2	0.5	1753	31
ENSPCIG00000000346	ENSPCIT00000000746	ZRSR2	2	5	0.4	40	4001	1140	1194	3222
ENSPCIG00000000490	ENSPCIT00000000750		1	2	0.5	2487	1014
ENSPCIG00000000492	ENSPCIT00000000752		2	2	1	2024	2591
ENSPCIG00000000494	ENSPCIT00000000753	AP1S2	3	4	0.75	9945	1128	18969	750
ENSPCIG00000000496	ENSPCIT00000000755	HOATZ	3	5	0.6	540	470	34986	196	9958
ENSPCIG00000000497	ENSPCIT00000000756	SPPL2C	NA	0	NA
ENSPCIG00000000440	ENSPCIT00000000761	RIC1	1	26	0.0384615	26007	24411	23829	8080	730	18007	2230	1883	2110	1136	4897	5112	132	1172	2456	1205	9530	836	3629	113	2032	1326	733	154	1751	424
ENSPCIG00000000500	ENSPCIT00000000764		1	3	0.333333	5785	349	310
ENSPCIG00000000501	ENSPCIT00000000765	GIGYF1	21	25	0.84	126	81	92	126	182	130	507	201	206	115	340	156	164	111	258	114	112	316	88	170	588	117	84	119	147
ENSPCIG00000000404	ENSPCIT00000000766		3	5	0.6	3050	85	5788	1273	4878
ENSPCIG00000000307	ENSPCIT00000000769	TRAPPC3	1	4	0.25	6281	273	878	1795
ENSPCIG00000036942	ENSPCIT00000000772		1	2	0.5	464	226
ENSPCIG00000000507	ENSPCIT00000000773		2	7	0.285714	7637	52579	4336	3156	8544	680	3264
ENSPCIG00000000510	ENSPCIT00000000776	GRPR	1	2	0.5	37960	6841
ENSPCIG00000000509	ENSPCIT00000000777	PPA2	7	11	0.636364	11279	5296	4564	1877	9376	26995	34160	3108	1434	12950	1299
ENSPCIG00000000498	ENSPCIT00000000778	ZNF346	4	6	0.666667	3530	2448	1184	10592	6376	1353
ENSPCIG00000000516	ENSPCIT00000000786		1	3	0.333333	1149	155	651
ENSPCIG00000000514	ENSPCIT00000000787	ERMP1	4	14	0.285714	1719	9863	1290	13456	2938	2187	940	3857	2092	2953	1249	716	649	816
ENSPCIG00000000517	ENSPCIT00000000789	POP7	1	1	1	1020
ENSPCIG00000000460	ENSPCIT00000000793		1	1	1	48547
ENSPCIG00000000099	ENSPCIT00000000794	SH3BP1	5	17	0.294118	2690	472	2458	213	3106	1652	1163	364	1872	862	714	466	159	1295	1863	1416	1018
ENSPCIG00000000470	ENSPCIT00000000795		1	3	0.333333	2040	35	149
ENSPCIG00000000521	ENSPCIT00000000797	CEP135	11	25	0.44	3203	458	2968	579	6155	1828	1589	591	4392	4611	12032	2038	7241	1649	151	5494	71	786	9297	966	4920	2870	11465	3867	4454
ENSPCIG00000000524	ENSPCIT00000000798	BTG4	4	4	1	10421	542	891	65665
ENSPCIG00000000522	ENSPCIT00000000799	FGFR4	1	17	0.0588235	5457	1501	132	902	1073	343	436	332	307	368	708	281	968	851	508	206	605
ENSPCIG00000000382	ENSPCIT00000000800		4	4	1	72	60	93	50743
ENSPCIG00000000504	ENSPCIT00000000805		6	9	0.666667	9773	1684	11556	8183	18540	25203	5007	7421	15017
ENSPCIG00000004254	ENSPCIT00000000807		8	21	0.380952	919	1877	390	1776	612	803	9165	22741	140	103	105	362	296	204	2142	829	633	2703	886	356	701
ENSPCIG00000000503	ENSPCIT00000000808	MTMR3	2	17	0.117647	1421	14954	3250	34	13568	5818	7384	640	1168	3375	1199	1491	5803	786	1057	436	3367
ENSPCIG00000000519	ENSPCIT00000000813		NA	0	NA
ENSPCIG00000000518	ENSPCIT00000000817		1	2	0.5	2981	2831
ENSPCIG00000000100	ENSPCIT00000000818		4	4	1	183	1014	1163	8537
ENSPCIG00000000538	ENSPCIT00000000823		1	3	0.333333	54571	3109	8763
ENSPCIG00000000540	ENSPCIT00000000824	ADAMTS15	1	7	0.142857	17631	714	5179	4006	676	132	4576
ENSPCIG00000000545	ENSPCIT00000000834	SH2D3C	2	11	0.181818	3613	8179	4415	970	1455	2272	468	467	1300	761	1260
ENSPCIG00000000523	ENSPCIT00000000835		7	16	0.4375	761	1539	4153	4274	6389	3551	13564	5795	2979	7679	2762	5475	4454	394	98	10479
ENSPCIG00000000549	ENSPCIT00000000843	SLC2A1	1	9	0.111111	11313	8589	327	630	87	284	377	738	299
ENSPCIG00000000532	ENSPCIT00000000846		1	3	0.333333	2820	354	1389
ENSPCIG00000000551	ENSPCIT00000000855	FGR	1	13	0.0769231	6933	3274	738	258	3534	153	514	810	108	157	151	2025	2099
ENSPCIG00000000555	ENSPCIT00000000856		4	7	0.571429	114	8505	1806	9574	3859	4952	174
ENSPCIG00000000556	ENSPCIT00000000857	ADAMTS8	3	11	0.272727	101	30	10200	38	3679	2160	1426	2151	3438	113	1973
ENSPCIG00000000559	ENSPCIT00000000858	LGALS2	1	2	0.5	2883	1313
ENSPCIG00000000541	ENSPCIT00000000859		NA	0	NA
ENSPCIG00000000562	ENSPCIT00000000864		1	8	0.125	5342	718	181	674	1502	1707	151	829
ENSPCIG00000000563	ENSPCIT00000000867	PTPRA	1	21	0.047619	33072	292	11689	2331	1758	270	1953	917	7794	1053	2113	512	356	1361	711	321	510	3796	106	924	851
ENSPCIG00000000570	ENSPCIT00000000874	TET2	2	10	0.2	57533	60115	1805	1481	1256	2781	3320	10800	5642	6003
ENSPCIG00000000474	ENSPCIT00000000875	IL5	2	5	0.4	219	1037	2	1	94
ENSPCIG00000000573	ENSPCIT00000000876	ACAD9	12	17	0.705882	8481	2197	3323	1961	2484	1288	1577	8875	899	287	1970	10994	2062	1314	1273	830	1204
ENSPCIG00000000572	ENSPCIT00000000877	FLCN	1	12	0.0833333	13968	1139	1208	1109	3773	253	3118	2256	906	5397	139	6417
ENSPCIG00000000578	ENSPCIT00000000885		2	2	1	327	4550
ENSPCIG00000000575	ENSPCIT00000000887	ATP8B3	18	26	0.692308	1464	1215	2988	498	1358	509	2671	2352	506	3822	2352	1799	2146	3014	1934	4791	764	8886	985	875	892	3085	379	2939	726	729
ENSPCIG00000000530	ENSPCIT00000000890	MAPT	1	13	0.0769231	42114	12443	2953	16927	3041	4655	6245	3047	4348	13704	9918	1770	13366
ENSPCIG00000000579	ENSPCIT00000000892	ZBTB44	1	4	0.25	10466	1339	1462	3462
ENSPCIG00000000582	ENSPCIT00000000899	DCK	6	6	1	12006	5695	607	2279	3486	16687
ENSPCIG00000000550	ENSPCIT00000000900	PPP1R17	3	3	1	6374	950	15255
ENSPCIG00000000571	ENSPCIT00000000905	OR6K2	3	3	1	37	32	2383
ENSPCIG00000000339	ENSPCIT00000000907	SKAP1	4	12	0.333333	22727	40492	28838	208399	861	6043	4514	5182	18	15189	13359	22517
ENSPCIG00000000414	ENSPCIT00000000910	BFSP1	3	7	0.428571	5449	11644	13387	11118	7390	2103	3123
ENSPCIG00000000584	ENSPCIT00000000913	ORMDL3	2	4	0.5	571	5377	1012	468
ENSPCIG00000000581	ENSPCIT00000000915	CRACD	1	9	0.111111	59412	29956	8747	3675	3464	1822	11862	1345	2245
ENSPCIG00000000593	ENSPCIT00000000918		5	7	0.714286	103	728	1694	414	3782	1073	103
ENSPCIG00000000595	ENSPCIT00000000920	IRF1	7	8	0.875	1384	672	127	94	1401	624	2316	1222
ENSPCIG00000000596	ENSPCIT00000000921	SLC20A1	3	9	0.333333	84	86	5522	1686	1437	165	104	669	953
ENSPCIG00000000598	ENSPCIT00000000922	TOR2A	1	4	0.25	3034	1011	696	345
ENSPCIG00000000576	ENSPCIT00000000925	CERKL	1	12	0.0833333	72729	38046	32853	12165	12579	1050	116	1791	96	3445	13371	280
ENSPCIG00000000603	ENSPCIT00000000927	NME1	2	4	0.5	558	1264	822	973
ENSPCIG00000000604	ENSPCIT00000000930	COPS3	2	11	0.181818	6212	9209	91	1543	5531	2720	1002	1260	969	2959	659
ENSPCIG00000000613	ENSPCIT00000000946		1	29	0.0344828	18129	3445	2972	4018	4252	4742	3511	2287	1257	12708	1571	647	500	3509	3374	730	4591	4986	2125	1088	3081	4107	2974	887	1314	4915	14669	936	2415
ENSPCIG00000000614	ENSPCIT00000000947	MOB1B	1	6	0.166667	39371	3847	7164	3840	1165	4498
ENSPCIG00000000622	ENSPCIT00000000954	YAP1	2	8	0.25	4289	73269	25615	21241	2447	14562	4358	1373
ENSPCIG00000000623	ENSPCIT00000000956	CLSPN	15	21	0.714286	1115	1915	219	2064	403	2057	1028	1301	246	1348	704	859	355	366	3070	106	218	533	833	681	322
ENSPCIG00000000592	ENSPCIT00000000962		NA	0	NA
ENSPCIG00000000618	ENSPCIT00000000964		3	9	0.333333	1279	266	3153	229	262	301	80	166	146
ENSPCIG00000000627	ENSPCIT00000000969	GRSF1	4	8	0.5	1798	1816	964	2549	1903	726	1035	1433
ENSPCIG00000000631	ENSPCIT00000000972	NT5M	1	4	0.25	13943	754	468	986
ENSPCIG00000000629	ENSPCIT00000000973	NT5DC4	13	13	1	924	747	211	603	971	273	210	1198	1018	1293	234	1740	1855
ENSPCIG00000000633	ENSPCIT00000000974	PTP4A3	5	5	1	421	7207	5068	2843	63164
ENSPCIG00000000634	ENSPCIT00000000976	AASDH	4	14	0.285714	1563	1713	1378	4761	2678	615	858	314	2469	2983	386	625	1913	1681
ENSPCIG00000000635	ENSPCIT00000000978	TRIP13	12	13	0.923077	459	5008	678	2573	827	2076	2737	929	194	2323	2087	5938	2828
ENSPCIG00000000641	ENSPCIT00000000981	DSTN	2	4	0.5	437	17475	4085	3089
ENSPCIG00000000632	ENSPCIT00000000985	SLC22A5	1	9	0.111111	23699	12467	1231	1416	5140	6511	1527	2281	972
ENSPCIG00000000636	ENSPCIT00000000986		1	1	1	7107
ENSPCIG00000000502	ENSPCIT00000000989	SIPA1	4	14	0.285714	1618	82	754	3577	323	173	207	419	165	108	102	238	287	114
ENSPCIG00000000645	ENSPCIT00000000995		1	1	1	13183
ENSPCIG00000000648	ENSPCIT00000001000		7	8	0.875	222	299	247	293	255	117	1302	238
ENSPCIG00000000650	ENSPCIT00000001001		3	16	0.1875	314	7849	8840	1081	4650	3926	1837	293	4814	2405	2313	573	1942	5066	4975	731
ENSPCIG00000000651	ENSPCIT00000001002	MBTD1	1	16	0.0625	27591	8775	1204	808	11151	15979	319	1051	632	341	896	885	578	435	3546	4727
ENSPCIG00000000656	ENSPCIT00000001006	PSMB2	3	5	0.6	5679	3152	20348	1926	1948
ENSPCIG00000000647	ENSPCIT00000001011	PPAT	1	10	0.1	37549	1522	2225	169	500	1000	976	1633	580	6709
ENSPCIG00000000624	ENSPCIT00000001012	IQSEC1	1	13	0.0769231	168577	13669	16484	4089	1347	6699	2674	6838	1661	1997	741	6124	1308
ENSPCIG00000000666	ENSPCIT00000001017	RUFY3	1	17	0.0588235	73911	2920	5824	2136	3338	2078	2597	7575	1275	2447	1497	5698	1443	3761	2712	1531	3034
ENSPCIG00000000265	ENSPCIT00000001020	NR2E3	6	7	0.857143	952	441	247	4929	5188	8044	763
ENSPCIG00000000674	ENSPCIT00000001032	TFAP2E	4	7	0.571429	867	31	1574	23818	3212	1598	7585
ENSPCIG00000000678	ENSPCIT00000001034		9	16	0.5625	3792	5476	5979	2837	4560	1112	6122	5770	6402	3300	3754	100	367	1190	1717	910
ENSPCIG00000000664	ENSPCIT00000001035	TMEM239	NA	0	NA
ENSPCIG00000000684	ENSPCIT00000001044	SCG2	1	1	1	49316
ENSPCIG00000000685	ENSPCIT00000001048	SLC45A4	1	7	0.142857	58994	39072	3438	2384	2509	1858	2578
ENSPCIG00000000653	ENSPCIT00000001049	PDPR	15	18	0.833333	422	493	2138	95	732	830	865	966	2113	1016	642	998	611	1708	5069	1347	834	4785
ENSPCIG00000000687	ENSPCIT00000001050	NCDN	3	7	0.428571	1046	1149	2240	301	498	1714	1
ENSPCIG00000000662	ENSPCIT00000001051		2	2	1	1596	2686
ENSPCIG00000000639	ENSPCIT00000001055		1	1	1	1346
ENSPCIG00000000607	ENSPCIT00000001056	ONECUT3	3	3	1	1502	36	47331
ENSPCIG00000000630	ENSPCIT00000001058	CBX1	1	4	0.25	35544	425	639	1840
ENSPCIG00000000692	ENSPCIT00000001062	AP1S3	1	4	0.25	59327	1948	8960	5197
ENSPCIG00000000694	ENSPCIT00000001065		1	1	1	232
ENSPCIG00000000698	ENSPCIT00000001068	MTX3	7	7	1	1170	2053	465	152	537	1093	2899
ENSPCIG00000000701	ENSPCIT00000001077	TCF3	3	19	0.157895	3434	10819	30383	653	14489	4386	8531	4655	405	246	697	1695	3734	588	521	1125	622	5995	6094
ENSPCIG00000000707	ENSPCIT00000001079	WDFY1	1	11	0.0909091	27782	3662	1241	2189	1679	2610	4082	2643	2275	2257	12073
ENSPCIG00000000475	ENSPCIT00000001081	PADI3	1	15	0.0666667	17209	1686	1552	1622	765	1527	1119	121	786	1058	8139	615	4149	1903	4330
ENSPCIG00000000705	ENSPCIT00000001082	KIAA0319L	2	20	0.1	2828	30100	3822	3365	2985	2706	2208	942	5407	1392	7822	2063	3496	342	2103	530	1134	653	775	6721
ENSPCIG00000000712	ENSPCIT00000001090		3	4	0.75	7910	570	8809	1565
ENSPCIG00000000697	ENSPCIT00000001092	OR6K6	1	2	0.5	2780	1639
ENSPCIG00000000715	ENSPCIT00000001093	UBE2T	1	6	0.166667	8055	649	696	85	109	1791
ENSPCIG00000000703	ENSPCIT00000001099	C12orf50	2	12	0.166667	370	8607	6623	87	2	2492	3626	2075	2680	212	5109	2007
ENSPCIG00000000719	ENSPCIT00000001100	CA10	1	5	0.2	113441	9307	30537	1449	2670
ENSPCIG00000000720	ENSPCIT00000001103	NFE2L1	1	4	0.25	5157	432	237	859
ENSPCIG00000000722	ENSPCIT00000001104	ANKS6	1	15	0.0666667	25345	6007	798	2298	1349	5409	2238	1496	3111	2543	3006	969	6817	4137	5774
ENSPCIG00000000721	ENSPCIT00000001106	THBS4	2	21	0.0952381	3604	14430	2855	2624	507	1680	3010	1177	2289	4463	665	242	3483	914	2985	1396	3755	155	1898	1720	893
ENSPCIG00000000700	ENSPCIT00000001107		1	2	0.5	880	47
ENSPCIG00000000704	ENSPCIT00000001109	CRYGN	1	4	0.25	12676	5665	2170	9617
ENSPCIG00000000718	ENSPCIT00000001113	OR6N1	NA	0	NA
ENSPCIG00000000708	ENSPCIT00000001114		1	1	1	1133
ENSPCIG00000000723	ENSPCIT00000001115	PADI4	1	15	0.0666667	14764	863	3367	4510	791	3683	1213	3566	245	3666	975	634	2827	3829	843
ENSPCIG00000000675	ENSPCIT00000001116		1	5	0.2	79817	38382	22271	14217	3512
ENSPCIG00000000727	ENSPCIT00000001122	GPR22	NA	0	NA
ENSPCIG00000000729	ENSPCIT00000001125	SERINC5	1	11	0.0909091	53281	15888	1101	568	8393	4282	2609	14055	2841	1592	2745
ENSPCIG00000000714	ENSPCIT00000001127		NA	0	NA
ENSPCIG00000000726	ENSPCIT00000001128	OR6N2	1	1	1	50055
ENSPCIG00000000725	ENSPCIT00000001131	MRPL44	1	3	0.333333	4307	2489	1734
ENSPCIG00000000732	ENSPCIT00000001135	VIII.72	17	18	0.944444	3858	1781	1107	80	1557	621	97	3640	1431	1115	2630	3300	2353	188	358	850	7794	1245
ENSPCIG00000000733	ENSPCIT00000001137		3	9	0.333333	7650	6534	10795	3515	8089	865	381	2951	4769
ENSPCIG00000000534	ENSPCIT00000001140	EPO	3	4	0.75	778	913	1286	241
ENSPCIG00000000736	ENSPCIT00000001148		1	1	1	2028
ENSPCIG00000000740	ENSPCIT00000001149		5	5	1	2598	1340	4396	197	6842
ENSPCIG00000000256	ENSPCIT00000001150		1	6	0.166667	6539	4774	380	5119	2902	3556
ENSPCIG00000000747	ENSPCIT00000001160	CDK7	2	11	0.181818	237	8092	2126	669	443	2430	4145	1231	2334	2251	1205
ENSPCIG00000000738	ENSPCIT00000001161	C12orf29	1	6	0.166667	9194	2733	907	1564	1894	505
ENSPCIG00000000749	ENSPCIT00000001162	SNX5	10	12	0.833333	220	1371	2348	2	1015	1972	108	2517	99	4254	1107	1211
ENSPCIG00000000748	ENSPCIT00000001165	ZMYM4	1	29	0.0344828	35762	11894	5322	383	21929	246	6897	87	2891	473	559	147	1250	5293	715	192	1153	10518	664	1115	127	376	2150	188	1636	6019	679	3600	1324
ENSPCIG00000000752	ENSPCIT00000001166		1	5	0.2	2760	1115	821	473	1091
ENSPCIG00000000757	ENSPCIT00000001172	COPZ2	6	8	0.75	1008	2369	1166	487	485	3649	2418	1907
ENSPCIG00000000760	ENSPCIT00000001178	EPHB4	1	16	0.0625	3077	1966	397	1219	451	387	354	391	194	352	220	1703	619	670	231	2823
ENSPCIG00000000743	ENSPCIT00000001182	SERPINE2	3	7	0.428571	6424	7198	11564	808	2093	2190	196
ENSPCIG00000000741	ENSPCIT00000001183		1	4	0.25	35642	5659	461	7520
ENSPCIG00000000762	ENSPCIT00000001184		1	6	0.166667	9735	400	3434	195	1530	367
ENSPCIG00000000338	ENSPCIT00000001186	CLIC3	1	6	0.166667	1855	160	902	770	1	172
ENSPCIG00000000731	ENSPCIT00000001187		NA	0	NA
ENSPCIG00000000759	ENSPCIT00000001188		1	1	1	4361
ENSPCIG00000000750	ENSPCIT00000001192	OPN4	2	9	0.222222	6988	8106	1548	423	720	2453	1432	2947	1129
ENSPCIG00000000761	ENSPCIT00000001195		4	4	1	10874	3771	5391	19259
ENSPCIG00000000763	ENSPCIT00000001199		1	3	0.333333	43189	33088	8093
ENSPCIG00000000771	ENSPCIT00000001202	CADM3	1	8	0.125	30042	565	2031	253	332	886	2485	819
ENSPCIG00000000776	ENSPCIT00000001207	MRPS36	1	3	0.333333	11663	3344	89
ENSPCIG00000000777	ENSPCIT00000001208	MGME1	2	3	0.666667	6527	6998	441
ENSPCIG00000000769	ENSPCIT00000001209		NA	0	NA
ENSPCIG00000000770	ENSPCIT00000001214	RCC2	2	12	0.166667	430	12823	3302	5107	418	3208	1892	1577	764	5415	10204	2995
ENSPCIG00000000782	ENSPCIT00000001217		2	38	0.0526316	91	69352	9879	2182	3970	2605	2811	12756	2817	1977	1679	3480	2109	485	4871	4282	115	3993	3978	4574	2499	1224	3470	103	10927	113	11229	3092	268	124	8268	4950	7552	400	2990	456	3519	871
ENSPCIG00000000789	ENSPCIT00000001226	SLC12A9	13	13	1	1200	563	291	1599	685	461	266	1455	167	500	218	208	6894
ENSPCIG00000000192	ENSPCIT00000001230		2	7	0.285714	3696	6986	2200	713	622	244	3665
ENSPCIG00000000797	ENSPCIT00000001241		1	1	1	848
ENSPCIG00000000791	ENSPCIT00000001243		6	8	0.75	1312	2970	1604	1087	1183	3527	2296	2353
ENSPCIG00000000798	ENSPCIT00000001245	CDK5RAP3	5	14	0.357143	326	1435	771	1124	1650	261	682	419	1320	721	2	799	418	140
ENSPCIG00000000803	ENSPCIT00000001249	MED16	7	15	0.466667	1505	2762	1541	2292	50	1083	7943	3864	6474	2348	1254	3459	2287	893	647
ENSPCIG00000000783	ENSPCIT00000001251		2	5	0.4	4755	11758	2292	1259	2475
ENSPCIG00000000809	ENSPCIT00000001258	JCHAIN	2	3	0.666667	5310	6010	1217
ENSPCIG00000000812	ENSPCIT00000001262	CCNB1	6	8	0.75	790	88	1308	353	1133	1351	518	234
ENSPCIG00000000816	ENSPCIT00000001265	SRRT	1	18	0.0555556	7376	1133	258	1771	4248	138	108	124	223	112	244	362	116	151	618	239	98	99
ENSPCIG00000000826	ENSPCIT00000001273	MEX3D	1	1	1	19284
ENSPCIG00000000811	ENSPCIT00000001274		7	10	0.7	981	1230	14975	2869	10843	3315	25458	2100	837	4401
ENSPCIG00000000814	ENSPCIT00000001275	PRR15L	NA	0	NA
ENSPCIG00000000827	ENSPCIT00000001277	ACHE	3	3	1	381	600	873
ENSPCIG00000000830	ENSPCIT00000001282	SLC30A5	1	15	0.0666667	13912	850	1837	1263	7017	1657	625	534	437	1911	2267	4083	2085	1364	6060
ENSPCIG00000000833	ENSPCIT00000001284		1	2	0.5	13228	4367
ENSPCIG00000000832	ENSPCIT00000001285	STS	1	9	0.111111	66498	2668	107	2012	27757	28237	12914	9601	24567
ENSPCIG00000000834	ENSPCIT00000001287		2	7	0.285714	490	1576	735	792	410	891	454
ENSPCIG00000000835	ENSPCIT00000001288	SERPINB10	7	7	1	5278	1425	495	1130	4602	3565	8379
ENSPCIG00000000839	ENSPCIT00000001294		2	8	0.25	1096	2892	516	1449	905	829	137	141
ENSPCIG00000000253	ENSPCIT00000001299	TMX3	4	15	0.266667	1299	7319	1164	15690	7382	5721	6856	4452	9820	2863	2504	1057	15149	752	6873
ENSPCIG00000000838	ENSPCIT00000001303	KAT14	5	10	0.5	1237	6574	3838	944	7700	1533	1	1605	4236	4077
ENSPCIG00000000837	ENSPCIT00000001304	HOPX	2	3	0.666667	4735	19551	10031
ENSPCIG00000000808	ENSPCIT00000001305		NA	0	NA
ENSPCIG00000000843	ENSPCIT00000001310	SP2	1	6	0.166667	13437	1022	2593	1330	316	999
ENSPCIG00000000788	ENSPCIT00000001315		12	19	0.631579	378	4318	962	1618	714	534	562	1426	888	1005	825	5523	69	2006	1647	1143	2326	435	982
ENSPCIG00000000853	ENSPCIT00000001316	TGFBR1	1	8	0.125	33962	1108	9709	2320	6790	10012	2153	950
ENSPCIG00000000823	ENSPCIT00000001319		NA	0	NA
ENSPCIG00000000822	ENSPCIT00000001321	C5AR1	1	1	1	23751
ENSPCIG00000000847	ENSPCIT00000001322	SERPINB2	1	7	0.142857	7385	3690	4627	1719	2357	2247	348
ENSPCIG00000000220	ENSPCIT00000001331	SHC3	2	11	0.181818	39044	51478	5535	1566	3337	21485	3882	1259	11059	3916	26348
ENSPCIG00000000677	ENSPCIT00000001332		2	3	0.666667	9342	11865	6690
ENSPCIG00000000862	ENSPCIT00000001333	TMEM161A	10	11	0.909091	1464	291	174	570	710	720	2201	154	448	7857	81
ENSPCIG00000000864	ENSPCIT00000001334	PNPLA4	5	6	0.833333	8342	7057	177	15790	36828	514
ENSPCIG00000000866	ENSPCIT00000001335		3	7	0.428571	1072	2030	3958	254	277	1427	1965
ENSPCIG00000000867	ENSPCIT00000001336	ALG2	1	1	1	2956
ENSPCIG00000000872	ENSPCIT00000001344	DZANK1	13	20	0.65	4091	10420	4857	1567	322	3494	3558	8624	6369	5950	847	5068	22725	5232	13064	388	3464	1475	12534	501
ENSPCIG00000000873	ENSPCIT00000001345	SP6	NA	0	NA
ENSPCIG00000000878	ENSPCIT00000001350	TMTC3	9	13	0.692308	3394	3172	2795	2515	447	1584	1293	4163	8496	2077	5296	2080	7158
ENSPCIG00000000869	ENSPCIT00000001352		1	1	1	2508
ENSPCIG00000000879	ENSPCIT00000001353		2	2	1	1433	4541
ENSPCIG00000000874	ENSPCIT00000001354		NA	0	NA
ENSPCIG00000000883	ENSPCIT00000001357	SCRN2	2	6	0.333333	268	904	245	210	148	311
ENSPCIG00000000886	ENSPCIT00000001361	NOA1	3	6	0.5	586	872	3560	1612	1135	533
ENSPCIG00000000888	ENSPCIT00000001363		1	1	1	20852
ENSPCIG00000000780	ENSPCIT00000001364		1	6	0.166667	4560	2563	3265	57	111	1226
ENSPCIG00000000889	ENSPCIT00000001365	DHX34	7	16	0.4375	1183	572	600	282	1114	1845	1931	231	536	131	381	229	910	540	252	123
ENSPCIG00000000411	ENSPCIT00000001376	SORCS2	10	23	0.434783	2673	10457	22455	7525	7716	17176	7292	17977	16094	29911	1748	20754	2199	1022	10051	6668	5683	2528	5527	2904	10511	1781	16979
ENSPCIG00000000854	ENSPCIT00000001379	STXBP1	2	20	0.1	866	68019	11634	1186	976	2087	2271	9599	534	1692	5475	869	712	1980	379	1243	1825	2160	1664	7800
ENSPCIG00000000900	ENSPCIT00000001385	LRRC46	3	7	0.428571	111	599	1486	214	217	350	766
ENSPCIG00000000898	ENSPCIT00000001387	POLR2B	1	24	0.0416667	7242	2966	3802	986	462	411	841	217	283	630	107	93	1883	489	1333	1951	684	977	87	242	554	101	448	131
ENSPCIG00000000160	ENSPCIT00000001388	IKBKE	13	21	0.619048	169	1731	1010	1230	2600	1539	2022	1204	1504	852	111	395	3582	148	1715	2488	1628	2411	1144	547	1111
ENSPCIG00000000903	ENSPCIT00000001389	SLC22A23	3	10	0.3	53124	9526	120955	39190	32	10086	8858	2332	1356	14765
ENSPCIG00000000906	ENSPCIT00000001398		1	4	0.25	1389	552	147	920
ENSPCIG00000000880	ENSPCIT00000001402	SEC61B	1	2	0.5	6827	3411
ENSPCIG00000000908	ENSPCIT00000001403	POLR3F	8	8	1	2	1130	131	1621	706	285	2166	3379
ENSPCIG00000000913	ENSPCIT00000001404	IGFBP7	2	5	0.4	2	70320	4608	3946	1857
ENSPCIG00000000915	ENSPCIT00000001407		1	4	0.25	2799	2299	1217	194
ENSPCIG00000000907	ENSPCIT00000001411		1	1	1	2001
ENSPCIG00000000840	ENSPCIT00000001412	RPS6KA2	1	20	0.05	113940	10778	24290	1658	4542	3752	1060	13198	5487	24697	14983	7374	3305	20921	4159	1942	2764	2073	3522	4326
ENSPCIG00000000919	ENSPCIT00000001417	GDAP2	12	13	0.923077	2904	738	1551	445	12915	635	454	11034	4576	1413	2982	15551	8514
ENSPCIG00000000922	ENSPCIT00000001426	RBBP9	1	4	0.25	3355	844	3138	1028
ENSPCIG00000000667	ENSPCIT00000001428		2	10	0.2	4308	40022	4058	12177	7594	1694	5217	5050	1332	4413
ENSPCIG00000000923	ENSPCIT00000001429	SFPQ	4	9	0.444444	799	1900	332	2387	98	324	395	88	2386
ENSPCIG00000000927	ENSPCIT00000001439		NA	0	NA
ENSPCIG00000036784	ENSPCIT00000001441		3	7	0.428571	1401	27171	37202	12600	1644	6163	404
ENSPCIG00000000938	ENSPCIT00000001448	WDR3	1	25	0.04	7551	369	2825	1478	1799	214	1491	1117	1052	1237	1387	1367	153	1060	266	267	130	268	764	464	384	348	970	3806	219
ENSPCIG00000000910	ENSPCIT00000001450	GRWD1	8	8	1	2	1	258	219	116	133	400	879
ENSPCIG00000000945	ENSPCIT00000001456		1	2	0.5	11992	3760
ENSPCIG00000000909	ENSPCIT00000001457		2	6	0.333333	15729	102365	23683	94518	4557	24448
ENSPCIG00000000871	ENSPCIT00000001460	SERPINB7	3	6	0.5	2211	3257	7518	3407	4220	3819
ENSPCIG00000000939	ENSPCIT00000001464	SIGLEC1	1	21	0.047619	9948	550	1978	3557	1204	955	403	675	706	901	2966	598	2515	1113	853	1337	1394	5746	1913	885	1940
ENSPCIG00000000950	ENSPCIT00000001466		4	8	0.5	472	5146	614	40804	566	2167	5174	5367
ENSPCIG00000000916	ENSPCIT00000001474	HYI	NA	0	NA
ENSPCIG00000000957	ENSPCIT00000001475	ARMC6	2	7	0.285714	2066	5703	4365	1017	1912	556	3211
ENSPCIG00000000942	ENSPCIT00000001477	SEC23B	8	17	0.470588	806	1415	1771	109	1086	1468	562	5300	1480	4979	1144	670	2876	568	1350	4667	5081
ENSPCIG00000000959	ENSPCIT00000001480		3	4	0.75	523	504	1294	149
ENSPCIG00000000961	ENSPCIT00000001486	DLGAP3	1	11	0.0909091	27519	6575	22506	204	2123	760	3639	3100	4428	344	4864
ENSPCIG00000000949	ENSPCIT00000001490		2	2	1	32	1594
ENSPCIG00000000940	ENSPCIT00000001494	OSBPL7	7	23	0.304348	24	220	152	496	256	95	1142	370	112	96	317	390	291	465	1	408	847	182	777	109	495	269	239
ENSPCIG00000000965	ENSPCIT00000001499	ZSCAN2	3	5	0.6	1387	6756	8804	454	7794
ENSPCIG00000000968	ENSPCIT00000001503	PDLIM4	3	6	0.5	30956	28287	33923	3737	4632	681
ENSPCIG00000000972	ENSPCIT00000001507	ST6GAL2	1	5	0.2	72218	12148	2216	1669	12706
ENSPCIG00000000971	ENSPCIT00000001508	RNASET2	3	8	0.375	2583	6200	9184	2152	8187	5395	3826	4098
ENSPCIG00000000974	ENSPCIT00000001509	SUGP2	7	9	0.777778	2275	2547	2618	1862	2384	1749	3073	1388	200
ENSPCIG00000000964	ENSPCIT00000001516	GABRA3	3	9	0.333333	26618	17162	52394	7051	19050	11290	2878	4876	11605
ENSPCIG00000000976	ENSPCIT00000001519		1	2	0.5	895	280
ENSPCIG00000000973	ENSPCIT00000001524	CYTH2	1	11	0.0909091	860	435	88	94	110	249	240	677	129	464	83
ENSPCIG00000000982	ENSPCIT00000001528	GJA4	NA	0	NA
ENSPCIG00000000963	ENSPCIT00000001532	SERPINB11	1	7	0.142857	21047	1366	2407	1969	9801	3671	1854
ENSPCIG00000000951	ENSPCIT00000001535		1	26	0.0384615	18716	8994	916	2480	2287	3142	2214	10018	840	112	8341	429	2723	2818	10540	1599	694	2626	1944	1133	1662	236	864	818	11182	1281
ENSPCIG00000000980	ENSPCIT00000001538	TRIM7	2	6	0.333333	2573	4779	1781	553	778	976
ENSPCIG00000000990	ENSPCIT00000001539		3	14	0.214286	3752	3223	11929	2013	3732	1747	5272	1211	2128	3051	930	3326	989	2236
ENSPCIG00000000985	ENSPCIT00000001546	CEP43	7	14	0.5	1378	1579	533	8698	10358	2753	11596	1407	227	2085	4029	1634	7966	3439
ENSPCIG00000000995	ENSPCIT00000001547	HSPA12B	1	11	0.0909091	9121	834	4383	211	1267	4907	5636	2318	967	596	1171
ENSPCIG00000000815	ENSPCIT00000001551		1	10	0.1	18782	3364	1164	17959	3663	105	4454	7662	7448	1
ENSPCIG00000000993	ENSPCIT00000001553	DTD1	4	4	1	14881	12077	27975	119919
ENSPCIG00000000988	ENSPCIT00000001554		2	9	0.222222	1197	3110	3104	103	349	2605	977	2096	1003
ENSPCIG00000000998	ENSPCIT00000001556	SOX9	1	2	0.5	1187	573
ENSPCIG00000000999	ENSPCIT00000001558		3	5	0.6	5222	644	5520	982	270
ENSPCIG00000000686	ENSPCIT00000001559	NOX3	4	12	0.333333	604	105	2050	25975	1865	6557	9752	2388	2323	15493	6536	19658
ENSPCIG00000001002	ENSPCIT00000001564	SEC31B	2	24	0.0833333	424	8565	214	1007	1943	608	235	904	1955	2443	433	290	717	249	258	396	103	670	178	309	207	295	367	129
ENSPCIG00000001008	ENSPCIT00000001570	SULT2B1	1	6	0.166667	14081	713	642	824	6243	386
ENSPCIG00000001010	ENSPCIT00000001571	TFB1M	5	7	0.714286	2840	10322	1105	14917	21954	4850	1181
ENSPCIG00000001017	ENSPCIT00000001578	TBKBP1	7	10	0.7	581	602	431	554	7	681	15798	249	2	1968
ENSPCIG00000001009	ENSPCIT00000001591		2	2	1	96	3705
ENSPCIG00000001012	ENSPCIT00000001592		NA	0	NA
ENSPCIG00000001014	ENSPCIT00000001593		NA	0	NA
ENSPCIG00000001015	ENSPCIT00000001594		1	1	1	4037
ENSPCIG00000000987	ENSPCIT00000001595	GJB3	1	1	1	1629
ENSPCIG00000001019	ENSPCIT00000001597	HOMER3	5	7	0.714286	133	459	174	1164	1285	478	361
ENSPCIG00000001025	ENSPCIT00000001600	AFAP1	5	16	0.3125	1853	21805	19530	8280	28274	2314	8362	13199	12703	11887	4737	3819	7420	2110	2995	7258
ENSPCIG00000001035	ENSPCIT00000001603	NDUFB8	2	4	0.5	165	3512	471	2424
ENSPCIG00000000856	ENSPCIT00000001604	EHF	5	7	0.714286	7697	2928	2461	100	10167	2631	600
ENSPCIG00000001037	ENSPCIT00000001608	SLITRK6	2	2	1	2658	4329
ENSPCIG00000001036	ENSPCIT00000001609		NA	0	NA
ENSPCIG00000001028	ENSPCIT00000001612	SNN	NA	0	NA
ENSPCIG00000001024	ENSPCIT00000001613	FAM83E	3	4	0.75	82	132	744	392
ENSPCIG00000001020	ENSPCIT00000001616		1	1	1	346
ENSPCIG00000001046	ENSPCIT00000001621	TXNDC11	4	11	0.363636	3755	1892	9021	22207	8814	1831	3455	2405	325	2233	3732
ENSPCIG00000001045	ENSPCIT00000001622	HIF1AN	3	8	0.375	206	393	2307	1438	920	438	2142	939
ENSPCIG00000001033	ENSPCIT00000001624		4	14	0.285714	4744	102	5381	9532	1670	687	5701	2327	2691	1408	3317	1139	1762	2812
ENSPCIG00000001050	ENSPCIT00000001626	DDX49	1	11	0.0909091	10774	138	497	422	223	204	554	273	136	446	93
ENSPCIG00000001043	ENSPCIT00000001627		1	1	1	158
ENSPCIG00000001058	ENSPCIT00000001635	APIP	1	6	0.166667	18068	6228	2509	949	3097	2144
ENSPCIG00000001064	ENSPCIT00000001644	KCTD9	1	11	0.0909091	12934	1590	1303	669	188	9029	98	682	3480	1015	2052
ENSPCIG00000001065	ENSPCIT00000001645	RASSF5	3	6	0.5	41395	2	60492	1417	1794	390
ENSPCIG00000001063	ENSPCIT00000001646	ZC3H7A	11	21	0.52381	3386	724	1340	241	95	255	504	5615	1532	506	6646	1495	255	475	431	1176	450	3910	1925	2024	3421
ENSPCIG00000001069	ENSPCIT00000001651	MRPL45	1	7	0.142857	5009	512	1115	633	1035	340	194
ENSPCIG00000001072	ENSPCIT00000001652		1	8	0.125	16662	11823	446	9753	3380	3190	2795	1986
ENSPCIG00000001071	ENSPCIT00000001653	PDHX	3	10	0.3	9996	10060	14450	5394	7673	593	9588	3881	1762	1022
ENSPCIG00000001027	ENSPCIT00000001655	CLDN20	NA	0	NA
ENSPCIG00000001051	ENSPCIT00000001662		2	5	0.4	285	569	175	99	96
ENSPCIG00000001048	ENSPCIT00000001672	SPEF1	2	5	0.4	1993	2708	348	1215	1412
ENSPCIG00000001038	ENSPCIT00000001674	RAPGEF6	1	29	0.0344828	31289	4818	861	8150	20848	23040	21510	1831	4374	509	3557	2335	6274	1242	7088	18103	4596	4411	4656	7002	1285	2101	4926	3337	1861	2059	12012	865	4348
ENSPCIG00000000977	ENSPCIT00000001675	SPAG17	9	42	0.214286	7258	863	3488	663	539	3393	95	6332	13461	782	10452	2507	6672	1020	2173	3153	6126	896	7884	2224	3463	1923	2872	9680	3372	1725	2930	2261	99	7952	3320	9159	2536	2068	584	2776	1431	934	7417	3266	4304	6287
ENSPCIG00000001086	ENSPCIT00000001680	CENPB	NA	0	NA
ENSPCIG00000001088	ENSPCIT00000001681		2	4	0.5	762	1438	113	75
ENSPCIG00000001090	ENSPCIT00000001683	TAF5	1	10	0.1	4140	3305	339	105	2503	462	1701	1823	221	292
ENSPCIG00000001091	ENSPCIT00000001685	TIAM2	9	20	0.45	1724	2812	14583	3027	758	2761	476	27906	40816	4097	2275	1200	1414	2460	3107	634	4686	3352	387	4296
ENSPCIG00000035751	ENSPCIT00000001686		NA	0	NA
ENSPCIG00000000111	ENSPCIT00000001690		16	24	0.666667	2450	1209	160	3056	2717	270	1681	1639	589	32	978	1460	376	3473	3017	6398	3116	518	676	5618	604	4047	279	369
ENSPCIG00000000890	ENSPCIT00000001693	DPY19L3	16	18	0.888889	8887	1808	18787	12575	657	3000	500	8851	3685	783	175	5506	368	431	3263	28063	2602	1100
ENSPCIG00000001099	ENSPCIT00000001696		1	1	1	559
ENSPCIG00000001102	ENSPCIT00000001699	SOCS7	7	8	0.875	9677	3050	489	881	724	2631	13304	468
ENSPCIG00000001104	ENSPCIT00000001701	ZNF507	5	6	0.833333	612	2233	1982	4708	7913	131
ENSPCIG00000001047	ENSPCIT00000001704	GJB4	2	2	1	48	5088
ENSPCIG00000001100	ENSPCIT00000001706		1	1	1	91
ENSPCIG00000001109	ENSPCIT00000001716	DOCK5	1	51	0.0196078	64263	22280	6881	2316	10983	7985	480	1059	2996	3079	4199	9063	2432	4061	5558	1572	675	6310	1570	2724	4299	6635	1693	512	3801	2564	1037	2868	760	1678	1633	513	2365	2680	769	1324	3528	2458	2476	4226	11008	1819	387	4664
ENSPCIG00000000926	ENSPCIT00000001721		1	3	0.333333	499	70	31
ENSPCIG00000001103	ENSPCIT00000001725	DBX1	3	4	0.75	774	2068	2162	27
ENSPCIG00000001111	ENSPCIT00000001726		1	1	1	90
ENSPCIG00000001108	ENSPCIT00000001731		1	15	0.0666667	32757	5716	4959	1244	9014	1426	844	824	6361	3035	1486	3739	3706	2550	3704
ENSPCIG00000001116	ENSPCIT00000001733	CA11	6	9	0.666667	409	972	4	576	251	2041	143	246	593
ENSPCIG00000001122	ENSPCIT00000001736		1	2	0.5	575	287
ENSPCIG00000001093	ENSPCIT00000001737	EIF2D	12	14	0.857143	2160	2670	1663	1764	2537	484	1105	472	113	370	827	2950	1865	537
ENSPCIG00000001118	ENSPCIT00000001739	PDCD11	19	34	0.558824	1685	420	982	156	1044	1438	1358	1477	283	564	399	2091	1734	963	1431	427	778	1805	3638	2334	1031	1340	350	1175	851	355	441	301	872	404	683	527	455	544
ENSPCIG00000001125	ENSPCIT00000001740	HTATIP2	3	5	0.6	1203	1265	11186	3092	892
ENSPCIG00000001126	ENSPCIT00000001741	TNIP2	1	5	0.2	11533	6471	3627	2383	3672
ENSPCIG00000001127	ENSPCIT00000001742	JRKL	NA	0	NA
ENSPCIG00000001128	ENSPCIT00000001744		1	4	0.25	4538	739	2122	1398
ENSPCIG00000000829	ENSPCIT00000001755	KRT85	5	8	0.625	1322	1433	149	732	2300	1128	451	639
ENSPCIG00000001113	ENSPCIT00000001766	GJB5	1	1	1	3458
ENSPCIG00000001133	ENSPCIT00000001768	CCDC82	5	5	1	522	2487	4074	1390	28461
ENSPCIG00000001134	ENSPCIT00000001771	SFTPD	5	8	0.625	1183	922	1109	228	4740	2078	2	3
ENSPCIG00000001142	ENSPCIT00000001776	NTN5	1	5	0.2	4066	125	188	163	427
ENSPCIG00000001141	ENSPCIT00000001780	SCAF8	20	20	1	33074	1545	13920	5178	626	5465	1083	1367	13133	218	1236	4099	5107	693	1082	5049	1316	3548	1702	102033
ENSPCIG00000001094	ENSPCIT00000001786		1	1	1	37975
ENSPCIG00000001110	ENSPCIT00000001789	ATE1	12	13	0.923077	10300	7587	2001	4343	1296	3258	2206	802	21560	31384	11433	57609	35654
ENSPCIG00000001155	ENSPCIT00000001793		2	8	0.25	425	545	297	238	364	294	148	255
ENSPCIG00000001143	ENSPCIT00000001798		1	1	1	2419
ENSPCIG00000001152	ENSPCIT00000001800		NA	0	NA
ENSPCIG00000001160	ENSPCIT00000001802	SHOX2	1	4	0.25	3318	2584	718	2154
ENSPCIG00000001170	ENSPCIT00000001816	MTMR2	2	14	0.142857	118934	133792	2837	132	3180	1311	5828	832	9519	4173	3345	4364	931	1362
ENSPCIG00000001171	ENSPCIT00000001820		1	12	0.0833333	55138	16375	511	8891	2018	3266	8334	676	3106	2448	498	1304
ENSPCIG00000001167	ENSPCIT00000001821	RASIP1	5	11	0.454545	95	805	432	411	2096	116	460	908	111	1064	481
ENSPCIG00000032251	ENSPCIT00000001822		2	8	0.25	22903	22959	899	6852	3100	2044	2306	12183
ENSPCIG00000001164	ENSPCIT00000001824		1	1	1	1373
ENSPCIG00000001097	ENSPCIT00000001828	ABLIM2	2	19	0.105263	30232	30618	12355	11825	3687	25298	8162	18521	4560	4834	2566	2530	11666	1466	10841	2903	6501	6626	1973
ENSPCIG00000001174	ENSPCIT00000001830		10	10	1	7993	539	226	277	4683	326	556	332	938	9972
ENSPCIG00000000649	ENSPCIT00000001840	ST14	1	18	0.0555556	43748	690	269	1184	316	5956	925	1887	972	318	683	888	402	968	696	5209	304	581
ENSPCIG00000001149	ENSPCIT00000001849	ARHGAP23	1	23	0.0434783	45515	3318	1834	389	586	3155	597	335	486	785	3210	912	845	278	363	17883	695	833	918	10064	417	2039	8772
ENSPCIG00000001187	ENSPCIT00000001850		1	10	0.1	3065	401	166	89	456	195	89	305	380	192
ENSPCIG00000001165	ENSPCIT00000001851	CALHM1	1	1	1	1861
ENSPCIG00000001188	ENSPCIT00000001853	MAP2K3	1	11	0.0909091	48938	1949	6605	463	700	641	5900	1460	3522	1095	2677
ENSPCIG00000001181	ENSPCIT00000001855	SLC6A5	13	15	0.866667	1348	2330	3640	680	6811	2265	4104	4203	1830	12213	782	2225	13947	4052	2281
ENSPCIG00000001186	ENSPCIT00000001856	DYRK3	2	2	1	2446	10308
ENSPCIG00000001192	ENSPCIT00000001859		1	2	0.5	1063	444
ENSPCIG00000001194	ENSPCIT00000001865		1	3	0.333333	3287	797	2881
ENSPCIG00000001180	ENSPCIT00000001867		1	1	1	2696
ENSPCIG00000001198	ENSPCIT00000001872	MAPKAPK2	3	11	0.272727	2	57	54360	340	701	1541	548	377	359	140	1046
ENSPCIG00000001200	ENSPCIT00000001874	FGF21	2	2	1	92	801
ENSPCIG00000001189	ENSPCIT00000001886	IPCEF1	5	11	0.454545	4378	5467	18979	672	31814	1815	8011	2045	12513	21797	11539
ENSPCIG00000001203	ENSPCIT00000001887		3	10	0.3	1949	1650	7182	4181	671	262	1630	1990	92	1545
ENSPCIG00000001206	ENSPCIT00000001890	IL10	3	4	0.75	1303	320	1601	1361
ENSPCIG00000001217	ENSPCIT00000001904		NA	0	NA
ENSPCIG00000001219	ENSPCIT00000001907	NATD1	1	2	0.5	39832	34572
ENSPCIG00000000542	ENSPCIT00000001914	HMCN1	2	108	0.0185185	21	108727	28078	650	43986	2131	14606	1741	1702	2199	3151	28646	1511	1196	6208	7304	2315	2188	3898	2945	915	2594	1504	2253	1564	919	558	122	1730	2278	4597	567	482	1060	2263	6147	9541	1435	675	2270	4425	5152	7156	1529
ENSPCIG00000001226	ENSPCIT00000001917	NFIB	2	11	0.181818	6149	154511	24713	4696	4707	23244	4923	4451	3823	13420	17642
ENSPCIG00000001191	ENSPCIT00000001924		2	12	0.166667	5559	8244	6171	4838	1322	151	1776	301	1101	2748	363	965
ENSPCIG00000001231	ENSPCIT00000001927	TMEM11	1	1	1	10725
ENSPCIG00000001232	ENSPCIT00000001928	OPRM1	1	3	0.333333	40118	3803	10570
ENSPCIG00000001243	ENSPCIT00000001947	CSGALNACT2	2	7	0.285714	710	12797	274	1793	3230	672	880
ENSPCIG00000001244	ENSPCIT00000001948	PLEKHA4	5	17	0.294118	664	639	78	369	1783	109	767	108	129	262	223	123	70	252	171	693	270
ENSPCIG00000001242	ENSPCIT00000001956	DHRS7B	1	6	0.166667	26335	5030	8033	1078	1478	8120
ENSPCIG00000035948	ENSPCIT00000001967	CEP57	2	11	0.181818	9318	19522	395	8889	590	5839	12484	1706	2011	2159	6231
ENSPCIG00000001252	ENSPCIT00000001969	RET	1	19	0.0526316	102186	3003	4649	3484	1816	8652	3549	705	1573	3035	4998	1998	3339	171	3426	4945	1122	1554	1511
ENSPCIG00000001222	ENSPCIT00000001971		3	4	0.75	7886	7459	8578	1506
ENSPCIG00000001254	ENSPCIT00000001972	EPB41L5	2	24	0.0833333	4723	40609	15139	1225	2567	402	2846	113	1020	2247	3567	1758	688	3512	516	20826	1855	1634	865	4552	4352	4462	411	2078
ENSPCIG00000001234	ENSPCIT00000001973		1	1	1	627
ENSPCIG00000001248	ENSPCIT00000001979		2	7	0.285714	1	2798	1401	2368	258	1822	1668
ENSPCIG00000001260	ENSPCIT00000001981	FAM76B	5	9	0.555556	784	318	1294	810	3267	578	650	3130	2229
ENSPCIG00000035481	ENSPCIT00000001989		1	16	0.0625	40050	23030	2682	2546	2530	8824	2260	1226	1660	8566	622	2651	7914	782	2774	5421
ENSPCIG00000001270	ENSPCIT00000002003	CASQ2	1	10	0.1	34582	6026	2464	3579	6566	7634	11906	16235	3851	1326
ENSPCIG00000001276	ENSPCIT00000002005	USP22	1	13	0.0769231	100952	49869	549	5272	36365	22107	13979	7141	4986	938	1656	804	4532
ENSPCIG00000001277	ENSPCIT00000002009		2	2	1	2988	4352
ENSPCIG00000001280	ENSPCIT00000002014	LMX1B	2	8	0.25	867	160357	5946	32	754	151	2532	1139
ENSPCIG00000001282	ENSPCIT00000002015	ZDHHC21	6	8	0.75	2000	1841	2882	9249	3911	17210	14120	511
ENSPCIG00000001224	ENSPCIT00000002017	SRCIN1	2	21	0.0952381	24809	28499	7172	11348	3867	681	1142	2275	683	622	1824	1109	6627	696	373	534	329	747	610	4294	12524
ENSPCIG00000001286	ENSPCIT00000002021	BTBD16	10	15	0.666667	593	1355	8934	4519	3057	1167	10006	2646	8434	34711	3784	1812	5919	2336	4824
ENSPCIG00000001284	ENSPCIT00000002037		1	2	0.5	13228	3057
ENSPCIG00000001264	ENSPCIT00000002039		1	2	0.5	3840	2490
ENSPCIG00000001298	ENSPCIT00000002046		1	1	1	916
ENSPCIG00000001300	ENSPCIT00000002052	SLC17A7	1	11	0.0909091	3179	693	131	135	210	113	276	248	185	95	781
ENSPCIG00000001309	ENSPCIT00000002059	SESN3	1	9	0.111111	43690	8663	1694	6192	744	10833	726	843	2419
ENSPCIG00000001293	ENSPCIT00000002065		1	2	0.5	3603	1489
ENSPCIG00000001315	ENSPCIT00000002072		1	1	1	2878
ENSPCIG00000001326	ENSPCIT00000002091	HTRA1	1	8	0.125	29252	502	28489	2250	4490	255	1588	1730
ENSPCIG00000001331	ENSPCIT00000002095	ENDOD1	1	1	1	24466
ENSPCIG00000001333	ENSPCIT00000002097		3	4	0.75	6552	3441	16485	5752
ENSPCIG00000001213	ENSPCIT00000002105	KRT84	8	9	0.888889	51	1702	1347	533	801	1627	950	2583	81
ENSPCIG00000001339	ENSPCIT00000002106	BMS1	15	23	0.652174	612	4495	1678	543	823	361	398	874	21	2	158	563	2914	1220	6286	2523	1486	446	727	1112	515	433	800
ENSPCIG00000001340	ENSPCIT00000002107	FAF1	2	19	0.105263	42583	72078	28494	12726	27027	1888	45929	49870	52861	14453	877	1430	16018	17912	2703	20188	1878	4233	42387
ENSPCIG00000001337	ENSPCIT00000002110		2	2	1	431	770
ENSPCIG00000001310	ENSPCIT00000002112	VANGL1	4	8	0.5	16108	10693	7940	20557	1036	325	5147	4491
ENSPCIG00000001344	ENSPCIT00000002113		1	1	1	1481
ENSPCIG00000001321	ENSPCIT00000002114	PLEKHA1	1	10	0.1	26476	5728	9166	12704	1461	4590	2690	868	7192	3133
ENSPCIG00000001343	ENSPCIT00000002115		4	7	0.571429	1618	2683	570	4625	1746	2841	472
ENSPCIG00000001348	ENSPCIT00000002119	CWC15	4	5	0.8	2670	3369	1297	23087	1902
ENSPCIG00000001334	ENSPCIT00000002124	EPOP	2	2	1	45	153
ENSPCIG00000001356	ENSPCIT00000002127		17	22	0.772727	5667	2392	7864	770	4435	9498	2178	5986	6118	3528	1184	4270	1130	3479	11947	31763	57456	30454	14557	3379	21564	14786
ENSPCIG00000001352	ENSPCIT00000002128	BLOC1S3	1	1	1	1786
ENSPCIG00000001357	ENSPCIT00000002130	QPRT	4	4	1	11486	1268	114	12564
ENSPCIG00000001362	ENSPCIT00000002140	PRSS27	3	5	0.6	4804	813	6154	526	1200
ENSPCIG00000001346	ENSPCIT00000002142		15	20	0.75	1701	2461	12954	12580	6332	10942	1376	1612	6887	938	10036	4337	7309	1322	17654	1432	1236	2051	10156	588
ENSPCIG00000001367	ENSPCIT00000002151	RALB	1	5	0.2	21030	2158	3699	6149	8308
ENSPCIG00000001370	ENSPCIT00000002156		NA	0	NA
ENSPCIG00000001294	ENSPCIT00000002159	NOC2L	6	18	0.333333	755	3386	405	1078	77	12706	112	1202	569	347	1965	3735	1079	2561	785	1234	4456	344
ENSPCIG00000001354	ENSPCIT00000002166		2	2	1	624	641
ENSPCIG00000001377	ENSPCIT00000002168		7	18	0.388889	100	176	1570	246	96	133	11624	135	75	483	163	91	284	2118	552	377	139	170
ENSPCIG00000000790	ENSPCIT00000002172		8	11	0.727273	10703	4945	4395	16497	20087	2	9293	46699	11848	2221	3343
ENSPCIG00000001306	ENSPCIT00000002173		1	2	0.5	1680	219
ENSPCIG00000001358	ENSPCIT00000002182		NA	0	NA
ENSPCIG00000001375	ENSPCIT00000002183		1	1	1	78
ENSPCIG00000001373	ENSPCIT00000002189		1	1	1	3869
ENSPCIG00000001386	ENSPCIT00000002192		1	1	1	4349
ENSPCIG00000001328	ENSPCIT00000002195		3	3	1	664	878	1324
ENSPCIG00000001396	ENSPCIT00000002197	EMX2	3	3	1	1	2555	3668
ENSPCIG00000001394	ENSPCIT00000002198		10	22	0.454545	37	5760	949	3140	3419	3106	3914	2646	686	9318	1705	3423	7295	838	2893	5724	1055	4739	319	1703	3245	3482
ENSPCIG00000001395	ENSPCIT00000002199		2	14	0.142857	704	8153	373	307	522	439	460	404	1318	478	266	254	146	753
ENSPCIG00000001368	ENSPCIT00000002200	AMOTL1	1	12	0.0833333	63986	3120	19295	13852	1639	28499	5128	13582	5702	1441	4492	1560
ENSPCIG00000001210	ENSPCIT00000002206		2	4	0.5	2653	6149	39	96
ENSPCIG00000001381	ENSPCIT00000002208		1	1	1	523
ENSPCIG00000001398	ENSPCIT00000002213		1	1	1	2076
ENSPCIG00000001393	ENSPCIT00000002217	DNAJB11	2	8	0.25	4434	9691	1158	1725	9004	606	779	358
ENSPCIG00000001410	ENSPCIT00000002218		1	1	1	124
ENSPCIG00000000772	ENSPCIT00000002239	PEAR1	2	21	0.0952381	1402	3073	1688	537	1526	371	141	280	557	422	141	205	1965	181	1971	239	499	454	382	177	357
ENSPCIG00000001405	ENSPCIT00000002241	SOCS2	3	3	1	442	2242	67592
ENSPCIG00000001426	ENSPCIT00000002250	ZRANB2	1	9	0.111111	5792	84	1423	5184	516	4335	2476	1978	1479
ENSPCIG00000001413	ENSPCIT00000002252		10	11	0.909091	427	3297	560	91	9066	2300	360	1420	955	11230	153
ENSPCIG00000001351	ENSPCIT00000002259		1	1	1	670
ENSPCIG00000001379	ENSPCIT00000002263	KRT82	1	7	0.142857	3218	1976	1050	670	1582	900	1058
ENSPCIG00000001437	ENSPCIT00000002266	AURKB	2	8	0.25	1747	5590	144	285	1096	134	244	261
ENSPCIG00000021219	ENSPCIT00000002270		1	2	0.5	10792	1784
ENSPCIG00000001443	ENSPCIT00000002274	ARX	2	4	0.5	2081	3061	3009	2558
ENSPCIG00000001445	ENSPCIT00000002278	PTGER3	2	2	1	37848	124240
ENSPCIG00000001450	ENSPCIT00000002282		1	3	0.333333	678	252	517
ENSPCIG00000001448	ENSPCIT00000002283	SLC9A4	2	11	0.181818	19324	20035	1461	15605	1974	2790	5772	5876	3426	2224	2213
ENSPCIG00000001455	ENSPCIT00000002292	MYL2	1	6	0.166667	2854	1445	973	911	2487	2782
ENSPCIG00000001458	ENSPCIT00000002294	TNR	7	20	0.35	2503	4993	6236	3796	5943	5702	23544	1533	1097	1009	1336	8285	684	2788	633	20713	2011	1417	6089	1187
ENSPCIG00000001421	ENSPCIT00000002299		1	1	1	4539
ENSPCIG00000001428	ENSPCIT00000002303	PDZD8	2	3	0.666667	25598	42463	2965
ENSPCIG00000001462	ENSPCIT00000002304		NA	0	NA
ENSPCIG00000001467	ENSPCIT00000002308	FERMT1	1	13	0.0769231	10186	5071	1090	1696	4927	3262	5218	5777	3111	1176	3668	6383	3682
ENSPCIG00000001384	ENSPCIT00000002311	CD2BP2	2	5	0.4	298	673	195	334	87
ENSPCIG00000001439	ENSPCIT00000002312	TTC39B	1	17	0.0588235	86258	3021	1086	4614	3135	2247	808	1025	757	90	1044	538	3815	4194	9634	6399	3548
ENSPCIG00000001436	ENSPCIT00000002314		6	12	0.5	650	1674	658	77	557	3664	376	484	87	610	731	390
ENSPCIG00000001472	ENSPCIT00000002318		5	5	1	2160	1468	1803	5983	6823
ENSPCIG00000001484	ENSPCIT00000002325		2	4	0.5	2090	5326	807	4516
ENSPCIG00000001485	ENSPCIT00000002326	SLC9A2	2	13	0.153846	31	26361	35	9506	23308	7874	9172	574	13691	5432	2519	1535	2792
ENSPCIG00000001483	ENSPCIT00000002327	SLC18A2	3	15	0.2	793	1436	19497	1116	677	1139	88	79	4611	4111	207	2113	2578	135	3073
ENSPCIG00000001489	ENSPCIT00000002338		1	3	0.333333	40554	179	520
ENSPCIG00000001492	ENSPCIT00000002342		2	3	0.666667	2457	4609	1260
ENSPCIG00000001490	ENSPCIT00000002343	TBC1D10B	1	8	0.125	1139	461	182	746	222	123	622	113
ENSPCIG00000001493	ENSPCIT00000002346	KIAA0040	NA	0	NA
ENSPCIG00000001481	ENSPCIT00000002349	MEI4	2	3	0.666667	38394	67862	1917
ENSPCIG00000001494	ENSPCIT00000002350	FSHB	2	2	1	250	4778
ENSPCIG00000001471	ENSPCIT00000002351		7	7	1	100	318	225	404	213	166	1292
ENSPCIG00000001499	ENSPCIT00000002357		7	8	0.875	2392	1669	999	1567	484	2382	6343	1085
ENSPCIG00000001502	ENSPCIT00000002360	CDKN2C	1	1	1	4005
ENSPCIG00000001506	ENSPCIT00000002364	ARL14EP	1	2	0.5	1507	953
ENSPCIG00000001507	ENSPCIT00000002366	CRLS1	2	6	0.333333	3355	3703	3522	757	2176	1094
ENSPCIG00000001273	ENSPCIT00000002369		NA	0	NA
ENSPCIG00000001505	ENSPCIT00000002374		1	5	0.2	18625	1132	3733	201	678
ENSPCIG00000001518	ENSPCIT00000002380	MPPED2	4	6	0.666667	4919	55597	51949	84883	3867	3112
ENSPCIG00000001516	ENSPCIT00000002382	MYL11	1	5	0.2	1847	424	493	371	133
ENSPCIG00000001508	ENSPCIT00000002394	TNN	1	18	0.0555556	11536	3961	825	8404	932	9509	1947	1682	2933	7952	2701	7148	2619	806	10348	896	3020	3515
ENSPCIG00000001521	ENSPCIT00000002407	TMEM182	4	4	1	262	3255	31537	43702
ENSPCIG00000001523	ENSPCIT00000002408		2	2	1	74	923
ENSPCIG00000001537	ENSPCIT00000002411	SEPTIN1	4	10	0.4	365	138	393	1560	983	884	167	598	170	125
ENSPCIG00000001547	ENSPCIT00000002418	MRPS14	1	2	0.5	3485	3235
ENSPCIG00000001546	ENSPCIT00000002420	TRMT6	1	10	0.1	10350	820	1348	94	256	468	824	1514	155	4590
ENSPCIG00000001554	ENSPCIT00000002438		10	12	0.833333	3810	4879	4667	3020	3585	1571	687	7482	1780	11535	47	3325
ENSPCIG00000001456	ENSPCIT00000002440		3	7	0.428571	3061	33	5465	2393	924	903	3734
ENSPCIG00000001563	ENSPCIT00000002445		2	5	0.4	303	8270	3173	7665	2223
ENSPCIG00000001556	ENSPCIT00000002449		1	1	1	109
ENSPCIG00000001193	ENSPCIT00000002451		4	8	0.5	445	589	255	5379	204	360	326	934
ENSPCIG00000001541	ENSPCIT00000002457		1	1	1	272
ENSPCIG00000001574	ENSPCIT00000002458		2	8	0.25	7897	100236	9991	15095	3598	3178	1755	2273
ENSPCIG00000001543	ENSPCIT00000002459		2	2	1	3824	15993
ENSPCIG00000001580	ENSPCIT00000002461		2	2	1	8517	105230
ENSPCIG00000001536	ENSPCIT00000002462	NCF1	7	10	0.7	1140	1710	1676	960	1272	1691	3892	947	705	1511
ENSPCIG00000001085	ENSPCIT00000002467	ARHGAP21	1	16	0.0625	20297	144	610	731	966	1253	115	1256	2442	91	598	82	2667	168	316	724
ENSPCIG00000001579	ENSPCIT00000002481		1	1	1	85
ENSPCIG00000001581	ENSPCIT00000002487		1	1	1	1088
ENSPCIG00000001575	ENSPCIT00000002488		NA	0	NA
ENSPCIG00000001596	ENSPCIT00000002490	KRT5	4	10	0.4	24	2	746	2065	101	680	559	349	1041	982
ENSPCIG00000001588	ENSPCIT00000002492	RCC1L	1	9	0.111111	2867	1642	913	768	1283	623	564	663	1808
ENSPCIG00000001569	ENSPCIT00000002502	TMPRSS11A	3	9	0.333333	3292	2510	13236	4212	7775	6157	3603	7540	4495
ENSPCIG00000001606	ENSPCIT00000002506	GPCPD1	3	19	0.157895	1057	4575	9367	5772	2081	2089	4315	1481	1389	2619	2928	1992	7442	2093	3607	1170	5951	218	865
ENSPCIG00000001602	ENSPCIT00000002511	SLIT2	4	38	0.105263	3163	1201	13295	198084	17265	7181	3181	1025	1164	19282	547	5511	4325	148	963	3970	1264	3107	3699	1791	2018	6124	2686	227	317	2541	14873	324	1274	3914	21510	13877	101	2586	15057	7159	201	1123
ENSPCIG00000001619	ENSPCIT00000002521	PLEKHG7	3	16	0.1875	4163	1964	23532	3846	3836	1893	2164	1820	3280	4357	3696	1119	9841	3303	4925	2382
ENSPCIG00000001599	ENSPCIT00000002525	WDR27	23	25	0.92	753	710	3678	2022	1044	1225	3911	2395	3621	272	390	473	8271	1547	2056	3994	16953	1251	1392	5889	10310	20376	28614	12000	8092
ENSPCIG00000000606	ENSPCIT00000002537	DMC1	11	12	0.916667	840	4172	2512	1800	3369	2096	1933	1188	89	989	13235	2541
ENSPCIG00000001627	ENSPCIT00000002542	TTYH2	4	13	0.307692	19352	2771	17841	21360	1627	10144	435	1147	894	1249	4406	881	4513
ENSPCIG00000001542	ENSPCIT00000002549	ARHGEF11	5	36	0.138889	944	6117	883	5034	8169	1082	3821	206	1293	7338	4691	319	2879	3569	818	3219	4828	103	153	465	231	147	352	2765	447	638	1176	661	506	1777	31	560	1246	1208	150	515
ENSPCIG00000001434	ENSPCIT00000002553		5	11	0.454545	3111	3681	1980	7978	22632	5275	9954	2083	7330	4421	2058
ENSPCIG00000001613	ENSPCIT00000002555		NA	0	NA
ENSPCIG00000001642	ENSPCIT00000002559	FAM167A	1	2	0.5	33398	18808
ENSPCIG00000013374	ENSPCIT00000002567		2	17	0.117647	153	19907	4515	633	1162	6284	3354	2202	2302	626	7584	1705	4293	96	6273	2867	3109
ENSPCIG00000031476	ENSPCIT00000002568		NA	0	NA
ENSPCIG00000001653	ENSPCIT00000002572	DNAI2	6	12	0.5	11352	1923	1405	4857	1697	13051	3687	4041	10496	3697	1757	12676
ENSPCIG00000001657	ENSPCIT00000002573	BLK	1	12	0.0833333	47297	1686	1020	2550	1627	1359	2447	1730	1313	8711	5661	4649
ENSPCIG00000001626	ENSPCIT00000002583	KRT71	2	9	0.222222	18	2521	1731	819	1219	1029	1621	1018	940
ENSPCIG00000022892	ENSPCIT00000002588		3	8	0.375	1544	704	117829	1235	5635	13045	154	200
ENSPCIG00000001652	ENSPCIT00000002597	DDX17	1	11	0.0909091	6013	913	717	299	1432	82	165	220	751	4133	993
ENSPCIG00000001663	ENSPCIT00000002598	ETV3L	1	5	0.2	5691	867	263	168	3963
ENSPCIG00000001675	ENSPCIT00000002599	MFAP3	1	2	0.5	6590	2286
ENSPCIG00000001673	ENSPCIT00000002602	POLR1D	1	1	1	2537
ENSPCIG00000001658	ENSPCIT00000002607		2	2	1	1711	5868
ENSPCIG00000001678	ENSPCIT00000002608		2	4	0.5	1276	1853	745	81
ENSPCIG00000001680	ENSPCIT00000002612		1	8	0.125	1809	298	1617	734	835	380	1026	72
ENSPCIG00000001683	ENSPCIT00000002616	GATA4	2	6	0.333333	41475	46532	8290	3981	1481	2345
ENSPCIG00000001676	ENSPCIT00000002617		1	1	1	2309
ENSPCIG00000001688	ENSPCIT00000002619	ETV3	4	4	1	1966	628	1193	5405
ENSPCIG00000001616	ENSPCIT00000002620	SORBS1	2	31	0.0645161	24048	49270	2562	3927	2036	14762	112	17051	15629	4066	1720	2510	358	12449	117	8722	5504	6417	6015	7557	481	772	4223	3066	3612	136	1124	14954	684	1415	2838
ENSPCIG00000001689	ENSPCIT00000002623		4	8	0.5	932	1711	2163	3747	391	1790	1830	2348
ENSPCIG00000001651	ENSPCIT00000002628		1	16	0.0625	43559	14037	6640	3573	3854	853	1914	1619	2727	3438	10661	708	1864	540	9875	1865
ENSPCIG00000033340	ENSPCIT00000002630		1	1	1	966
ENSPCIG00000001615	ENSPCIT00000002633	CASTOR2	1	9	0.111111	76422	23269	678	47	265	2538	723	847	78
ENSPCIG00000001697	ENSPCIT00000002637	HGH1	5	5	1	293	93	699	103	2284
ENSPCIG00000034612	ENSPCIT00000002639		1	1	1	11389
ENSPCIG00000001709	ENSPCIT00000002646	STARD5	3	5	0.6	848	436	6352	2656	5591
ENSPCIG00000001712	ENSPCIT00000002649	DHX38	25	25	1	416	229	186	442	333	1447	1303	246	342	1634	813	227	443	791	92	225	378	1878	115	280	1063	222	525	846	2324
ENSPCIG00000001696	ENSPCIT00000002651		1	2	0.5	2748	269
ENSPCIG00000001705	ENSPCIT00000002652		NA	0	NA
ENSPCIG00000001692	ENSPCIT00000002654	C6orf120	NA	0	NA
ENSPCIG00000001700	ENSPCIT00000002657		1	6	0.166667	15038	7645	493	277	457	4653
ENSPCIG00000001679	ENSPCIT00000002658		3	8	0.375	5521	1945	7672	2128	5731	6833	688	3445
ENSPCIG00000001707	ENSPCIT00000002660		1	1	1	3245
ENSPCIG00000001711	ENSPCIT00000002662	CLDN14	NA	0	NA
ENSPCIG00000004348	ENSPCIT00000002663		5	8	0.625	2059	305	343	1183	4606	1202	1382	472
ENSPCIG00000005151	ENSPCIT00000002664		5	5	1	195	251	328	163	481
ENSPCIG00000001721	ENSPCIT00000002665	PHF10	2	11	0.181818	8552	9664	1872	1559	96	551	1200	1433	4935	258	1347
ENSPCIG00000001725	ENSPCIT00000002671	TADA3	7	7	1	439	201	191	119	691	288	1806
ENSPCIG00000001727	ENSPCIT00000002675		3	4	0.75	236	404	1349	367
ENSPCIG00000001728	ENSPCIT00000002678	ITGAM	7	28	0.25	2719	721	387	135	2849	248	12541	246	291	249	118	1428	112	11814	129	3334	2329	112	2353	97	98	130	658	1172	187	372	128	509
ENSPCIG00000001737	ENSPCIT00000002684	DYNLT2	2	3	0.666667	3254	8929	2935
ENSPCIG00000033540	ENSPCIT00000002685		1	2	0.5	8974	4008
ENSPCIG00000001625	ENSPCIT00000002688	TMPRSS11D	3	9	0.333333	2591	2553	14690	3417	239	5226	3774	2735	4151
ENSPCIG00000001733	ENSPCIT00000002700		2	3	0.666667	30	3405	30
ENSPCIG00000001732	ENSPCIT00000002702		1	2	0.5	1322	261
ENSPCIG00000001744	ENSPCIT00000002707		2	3	0.666667	669	1120	1
ENSPCIG00000001751	ENSPCIT00000002708	VAMP1	1	4	0.25	2767	263	1960	404
ENSPCIG00000001748	ENSPCIT00000002711	ERMARD	16	17	0.941176	2712	1567	763	374	1619	550	3335	1366	1068	2309	3528	1424	3480	1071	997	4081	3568
ENSPCIG00000001762	ENSPCIT00000002723	TMC7	1	15	0.0666667	19534	5458	5429	231	1131	2375	7860	1155	1937	2044	4804	2105	1409	6087	6239
ENSPCIG00000001755	ENSPCIT00000002724		NA	0	NA
ENSPCIG00000001713	ENSPCIT00000002726	NEIL2	1	5	0.2	5847	69	1864	854	3159
ENSPCIG00000001766	ENSPCIT00000002731		1	1	1	821
ENSPCIG00000001390	ENSPCIT00000002739		2	24	0.0833333	23428	25084	19619	53	45	1449	249	1287	6488	3763	3070	4503	1177	8667	112	1086	6838	78	2191	16717	4187	3960	1162	1176
ENSPCIG00000001771	ENSPCIT00000002740	DHODH	4	8	0.5	1220	2306	191	3185	1388	918	121	1217
ENSPCIG00000001694	ENSPCIT00000002744	CEACAM16	4	5	0.8	1541	428	758	3408	2346
ENSPCIG00000001772	ENSPCIT00000002750		1	1	1	2109
ENSPCIG00000001783	ENSPCIT00000002753	BRPF1	2	14	0.142857	677	2239	2154	1145	242	591	936	272	324	558	261	95	461	915
ENSPCIG00000001787	ENSPCIT00000002756	IST1	9	9	1	3	861	222	307	806	673	644	1031	3561
ENSPCIG00000001789	ENSPCIT00000002761	CHST1	NA	0	NA
ENSPCIG00000001790	ENSPCIT00000002763	RIOX2	2	9	0.222222	7965	17308	3355	4143	3830	1103	1218	2872	1309
ENSPCIG00000001794	ENSPCIT00000002767	FDFT1	1	7	0.142857	8660	3826	7574	2020	2035	1016	6833
ENSPCIG00000001796	ENSPCIT00000002773	ZNF821	2	6	0.333333	2370	7702	2517	577	1028	1083
ENSPCIG00000001797	ENSPCIT00000002777	PDLIM1	3	6	0.5	7896	3437	15034	11596	6276	541
ENSPCIG00000001802	ENSPCIT00000002778	ITPRIPL2	NA	0	NA
ENSPCIG00000001795	ENSPCIT00000002780		2	10	0.2	8281	12554	4857	1602	6806	874	6640	2554	32	4051
ENSPCIG00000001806	ENSPCIT00000002782	CPNE9	1	20	0.05	1173	262	139	114	290	1072	1127	170	195	209	576	259	112	247	325	1	387	226	94	277
ENSPCIG00000001778	ENSPCIT00000002785		2	6	0.333333	712	35134	26344	3556	9260	19901
ENSPCIG00000001804	ENSPCIT00000002786		NA	0	NA
ENSPCIG00000015982	ENSPCIT00000002794	SYT17	6	10	0.6	4462	4312	3539	25969	7148	58643	10846	6687	916	3154
ENSPCIG00000036352	ENSPCIT00000002795		1	1	1	5324
ENSPCIG00000001821	ENSPCIT00000002804	CTSB	4	8	0.5	1178	417	753	1347	920	397	334	571
ENSPCIG00000001803	ENSPCIT00000002809	SLC1A1	1	11	0.0909091	52009	29335	2457	784	2296	1430	3197	3966	439	6992	6663
ENSPCIG00000001807	ENSPCIT00000002811	GABRR3	3	9	0.333333	63	3844	14541	4729	3005	9025	9939	4184	60
ENSPCIG00000001788	ENSPCIT00000002818	NOP2	3	14	0.214286	752	247	2852	118	152	140	1370	289	366	194	175	114	1144	66
ENSPCIG00000001624	ENSPCIT00000002819	TENM4	2	31	0.0645161	14435	182871	84493	8440	17508	2306	46061	13933	2420	34853	6724	5556	29814	22976	23131	25519	7960	13154	4111	4271	17934	6725	4524	19220	3966	6791	3179	41	4591	7494	35
ENSPCIG00000019509	ENSPCIT00000002823		4	8	0.5	1904	2903	2137	171306	3325	3926	870	2553
ENSPCIG00000001837	ENSPCIT00000002827		1	1	1	541
ENSPCIG00000001847	ENSPCIT00000002839		1	9	0.111111	27008	4904	1192	3830	11118	1983	1821	1887	9730
ENSPCIG00000001826	ENSPCIT00000002841		1	1	1	102
ENSPCIG00000001857	ENSPCIT00000002848	APLP2	1	17	0.0588235	52054	4167	12238	882	297	1258	3830	681	1061	722	3141	515	929	2873	810	419	1524
ENSPCIG00000001861	ENSPCIT00000002852	ALKBH5	2	3	0.666667	8351	18887	1238
ENSPCIG00000001855	ENSPCIT00000002864		1	1	1	97
ENSPCIG00000001854	ENSPCIT00000002865		2	2	1	1302	2337
ENSPCIG00000001816	ENSPCIT00000002868	GNRHR	1	3	0.333333	14862	2433	1
ENSPCIG00000001851	ENSPCIT00000002872		1	2	0.5	2535	40
ENSPCIG00000001875	ENSPCIT00000002876		1	1	1	12348
ENSPCIG00000001877	ENSPCIT00000002880	BCL3	1	8	0.125	1682	1566	262	616	209	417	401	345
ENSPCIG00000001840	ENSPCIT00000002882		3	16	0.1875	1817	2536	13815	357	1962	581	3127	628	4343	909	354	237	2649	2087	164	781
ENSPCIG00000001601	ENSPCIT00000002889	RABGAP1L	10	12	0.833333	2033	10383	2337	5138	4035	11879	6798	6653	11419	50660	14302	1021
ENSPCIG00000001892	ENSPCIT00000002898	CYP2W1	1	8	0.125	12191	4320	139	5454	1254	3694	8387	2501
ENSPCIG00000001884	ENSPCIT00000002899		1	1	1	814
ENSPCIG00000001886	ENSPCIT00000002901		1	1	1	2017
ENSPCIG00000001902	ENSPCIT00000002905	LHFPL4	1	3	0.333333	26234	3198	677
ENSPCIG00000001908	ENSPCIT00000002916	LPAR5	NA	0	NA
ENSPCIG00000001904	ENSPCIT00000002921		NA	0	NA
ENSPCIG00000001911	ENSPCIT00000002924	TMEM38B	2	5	0.4	27595	35238	937	3509	5409
ENSPCIG00000001897	ENSPCIT00000002925	SH2D4A	3	8	0.375	14772	927	29758	8418	3787	13072	22464	1519
ENSPCIG00000001915	ENSPCIT00000002927		8	9	0.888889	482	244	579	2936	469	659	147	4743	504
ENSPCIG00000001916	ENSPCIT00000002928		NA	0	NA
ENSPCIG00000000267	ENSPCIT00000002934		7	13	0.538462	2586	146	2023	1331	328	380	3438	229	266	98	552	549	572
ENSPCIG00000001921	ENSPCIT00000002941	PHLPP2	3	18	0.166667	15530	19511	25816	428	1323	6653	849	1529	3656	1919	508	2122	1790	253	12269	509	1390	2285
ENSPCIG00000001927	ENSPCIT00000002943		NA	0	NA
ENSPCIG00000001929	ENSPCIT00000002945	ING4	2	7	0.285714	702	1807	367	320	190	387	98
ENSPCIG00000032447	ENSPCIT00000002946		1	1	1	99
ENSPCIG00000001924	ENSPCIT00000002949	TAL2	NA	0	NA
ENSPCIG00000001889	ENSPCIT00000002951	CPSF4L	2	4	0.5	906	5083	4125	1437
ENSPCIG00000001932	ENSPCIT00000002952		4	5	0.8	366	228	246	1267	435
ENSPCIG00000034822	ENSPCIT00000002954		1	2	0.5	3301	2742
ENSPCIG00000001906	ENSPCIT00000002959		1	2	0.5	3229	512
ENSPCIG00000001930	ENSPCIT00000002962		1	1	1	3066
ENSPCIG00000001936	ENSPCIT00000002963	SETD5	17	24	0.708333	4067	4954	288	319	339	364	589	2372	677	429	1272	1364	380	476	1069	412	5373	4199	3392	1928	1092	1030	4038	388
ENSPCIG00000001943	ENSPCIT00000002965		1	2	0.5	942	415
ENSPCIG00000001942	ENSPCIT00000002967	ZNF384	3	6	0.5	550	533	4194	2635	311	852
ENSPCIG00000001956	ENSPCIT00000002983		2	10	0.2	106	12009	274	213	244	197	184	184	371	440
ENSPCIG00000001957	ENSPCIT00000002988		NA	0	NA
ENSPCIG00000001951	ENSPCIT00000002990		3	5	0.6	4603	1552	19805	9198	12980
ENSPCIG00000001961	ENSPCIT00000002991		NA	0	NA
ENSPCIG00000001947	ENSPCIT00000002993	FKTN	2	8	0.25	8305	14246	3619	4257	10603	3473	6229	5877
ENSPCIG00000001960	ENSPCIT00000002999		1	2	0.5	1383	21
ENSPCIG00000001937	ENSPCIT00000003000	PRDM10	3	21	0.142857	8446	1977	22642	1754	2424	3890	904	6414	524	1481	7717	1306	9590	967	1313	1308	512	3767	1559	8627	9564
ENSPCIG00000001968	ENSPCIT00000003008	PIANP	1	5	0.2	2413	370	652	930	546
ENSPCIG00000001971	ENSPCIT00000003015		3	3	1	35	54	102
ENSPCIG00000001729	ENSPCIT00000003016	TMC3	3	21	0.142857	1310	8606	10220	5130	2658	96	4952	1993	4108	2906	1130	1328	3310	396	5107	8539	1581	941	8063	3168	35
ENSPCIG00000001970	ENSPCIT00000003017	COG1	1	13	0.0769231	7148	193	154	707	249	685	2178	815	1387	449	464	82	1033
ENSPCIG00000001901	ENSPCIT00000003022	FGFR3	1	16	0.0625	32770	6556	4525	13202	861	217	4227	2378	3113	727	2697	747	2864	1111	2217	6617
ENSPCIG00000001977	ENSPCIT00000003023	COPS7A	2	6	0.333333	6548	16900	436	763	204	299
ENSPCIG00000001982	ENSPCIT00000003028	FSD1L	4	13	0.307692	13525	488	8359	14967	7294	6331	5426	5159	780	10761	537	4769	4171
ENSPCIG00000001983	ENSPCIT00000003031	SLIT1	4	37	0.108108	19653	920	4992	140487	514	3072	530	4240	2214	1133	836	1066	7644	1007	205	1269	537	2103	1335	2236	3359	6155	1438	1011	8743	2823	317	2539	605	1836	8636	167	524	963	584	276	737
ENSPCIG00000001979	ENSPCIT00000003036	PRTFDC1	3	8	0.375	10400	3065	61889	12428	2801	571	2784	2188
ENSPCIG00000001424	ENSPCIT00000003038	SPTA1	39	51	0.764706	1424	1787	943	1078	1023	995	1843	1586	1388	432	1449	158	2179	3297	2438	1462	1305	4482	1660	2228	475	1517	1217	1704	4703	985	102	916	2420	3608	338	723	1576	2223	1547	648	2	1654	8385	1892	1184	1047	3770	4951
ENSPCIG00000001984	ENSPCIT00000003039		1	1	1	971
ENSPCIG00000001978	ENSPCIT00000003040	TSSK2	NA	0	NA
ENSPCIG00000001572	ENSPCIT00000003042	F9	6	7	0.857143	7166	948	5822	8847	7265	15728	986
ENSPCIG00000001974	ENSPCIT00000003043	LAP3	7	12	0.583333	1782	2431	1506	1072	1182	1867	4425	2035	406	4393	3250	926
ENSPCIG00000001988	ENSPCIT00000003044	MLF2	3	6	0.5	246	221	761	366	224	493
ENSPCIG00000001972	ENSPCIT00000003047	HLA-DMA	4	4	1	653	718	230	827
ENSPCIG00000001992	ENSPCIT00000003052	SSTR2	NA	0	NA
ENSPCIG00000001985	ENSPCIT00000003055	OTUD7A	1	12	0.0833333	72055	43186	49915	11726	16728	6637	3730	22937	1971	36406	427	4127
ENSPCIG00000001994	ENSPCIT00000003062	DCX	3	5	0.6	1116	9664	21884	1257	8369
ENSPCIG00000002002	ENSPCIT00000003072		2	2	1	6855	9871
ENSPCIG00000002003	ENSPCIT00000003073		5	7	0.714286	189	656	629	668	2334	181	306
ENSPCIG00000001859	ENSPCIT00000003080		1	9	0.111111	7472	1954	443	3813	2563	3045	707	1111	792
ENSPCIG00000002007	ENSPCIT00000003086	SYN2	1	12	0.0833333	163892	1727	8176	13102	38168	1022	3665	921	6126	15371	6507	3924
ENSPCIG00000002014	ENSPCIT00000003089	ENKUR	1	4	0.25	13404	1457	4269	9092
ENSPCIG00000002017	ENSPCIT00000003091	BRD2	1	11	0.0909091	1570	630	603	141	86	523	180	146	239	176	141
ENSPCIG00000002019	ENSPCIT00000003092		3	9	0.333333	14888	136	19944	697	1269	420	308	626	326
ENSPCIG00000002020	ENSPCIT00000003093	MED28	2	3	0.666667	3506	3724	2345
ENSPCIG00000002021	ENSPCIT00000003096	TAT	3	9	0.333333	227	1710	2789	1155	631	473	803	399	2158
ENSPCIG00000002022	ENSPCIT00000003097	CTH	1	11	0.0909091	5924	1950	2098	2563	3460	1428	2908	2061	1196	5347	1988
ENSPCIG00000002025	ENSPCIT00000003102	LETM1	3	13	0.230769	18199	13921	18346	475	2845	4307	3142	2251	4638	5218	2035	2238	2380
ENSPCIG00000002013	ENSPCIT00000003109	F2R	1	1	1	16132
ENSPCIG00000002029	ENSPCIT00000003110	THNSL1	NA	0	NA
ENSPCIG00000002032	ENSPCIT00000003113	PPDPFL	2	4	0.5	323	2398	102	1230
ENSPCIG00000002040	ENSPCIT00000003124	TIMP4	1	4	0.25	8960	4013	2305	1955
ENSPCIG00000002043	ENSPCIT00000003126	FAM184B	1	16	0.0625	47924	817	1002	1763	13081	24470	3261	1181	1087	1648	4751	1103	1386	4207	1423	710
ENSPCIG00000002044	ENSPCIT00000003128	RAB38	1	2	0.5	26172	25438
ENSPCIG00000002045	ENSPCIT00000003131	RSPH14	4	6	0.666667	1136	10565	11196	140757	2671	19730
ENSPCIG00000002046	ENSPCIT00000003134	F2RL1	1	1	1	13642
ENSPCIG00000002049	ENSPCIT00000003140	THUMPD3	6	9	0.666667	371	1858	1589	1873	2513	4014	113	1444	217
ENSPCIG00000002054	ENSPCIT00000003141	SLC9B2	1	11	0.0909091	12745	1843	152	6027	1977	1588	7093	1954	5317	2120	2697
ENSPCIG00000002057	ENSPCIT00000003146	P3H3	1	14	0.0714286	1841	887	104	550	1591	203	173	162	176	485	219	210	1423	1332
ENSPCIG00000002023	ENSPCIT00000003147	TOP1MT	10	13	0.769231	4173	2199	3396	1000	4278	3047	369	5346	658	8138	1437	1610	579
ENSPCIG00000002048	ENSPCIT00000003151	GPR158	2	10	0.2	29608	152711	35586	40233	90112	36354	15947	6024	5466	5872
ENSPCIG00000002034	ENSPCIT00000003152	NFRKB	1	24	0.0416667	8903	1513	8001	577	3349	701	590	292	229	252	1286	116	854	2453	603	325	230	136	86	528	601	1740	266	117
ENSPCIG00000002062	ENSPCIT00000003156	DTWD2	4	5	0.8	32740	1486	7341	68369	10095
ENSPCIG00000002077	ENSPCIT00000003172	AGGF1	6	14	0.428571	2777	4812	1163	756	2647	20980	1402	3199	1176	2288	2165	3389	4931	1714
ENSPCIG00000002080	ENSPCIT00000003173	BDH2	8	10	0.8	1804	1917	4712	2663	2941	1289	2924	19218	296	8050
ENSPCIG00000002082	ENSPCIT00000003178	DHRS1	1	7	0.142857	5912	184	1227	374	650	353	237
ENSPCIG00000002083	ENSPCIT00000003181		2	12	0.166667	1604	6870	3739	3856	683	1258	1305	1859	715	3981	177	108
ENSPCIG00000002084	ENSPCIT00000003182		1	1	1	9354
ENSPCIG00000002091	ENSPCIT00000003187	GNAZ	1	1	1	54566
ENSPCIG00000002085	ENSPCIT00000003189		1	1	1	1806
ENSPCIG00000002010	ENSPCIT00000003190		7	9	0.777778	926	2318	1341	538	1462	1989	3621	825	229
ENSPCIG00000002095	ENSPCIT00000003195	ARHGAP19	1	11	0.0909091	24914	2471	4469	821	2584	1471	1137	5153	2209	389	6296
ENSPCIG00000002097	ENSPCIT00000003197		NA	0	NA
ENSPCIG00000002090	ENSPCIT00000003208		NA	0	NA
ENSPCIG00000002067	ENSPCIT00000003214		1	1	1	2210
ENSPCIG00000002108	ENSPCIT00000003217		NA	0	NA
ENSPCIG00000002112	ENSPCIT00000003220	NOP9	6	9	0.666667	373	251	249	106	138	5903	183	225	304
ENSPCIG00000002115	ENSPCIT00000003221	LRRC40	1	14	0.0714286	18549	1132	3775	2069	2214	1539	1781	121	15138	3131	2501	1629	3606	2889
ENSPCIG00000002094	ENSPCIT00000003226	NCAPG	1	20	0.05	7854	554	1795	322	6401	605	2785	623	3369	373	7791	603	2409	2206	1881	2044	944	1847	1456	1287
ENSPCIG00000002105	ENSPCIT00000003227		1	1	1	1010
ENSPCIG00000002132	ENSPCIT00000003243	HAAO	1	9	0.111111	10247	9789	672	1608	803	456	456	410	196
ENSPCIG00000002135	ENSPCIT00000003246	TMEM45B	2	5	0.4	2339	3529	2032	522	480
ENSPCIG00000002142	ENSPCIT00000003255		4	4	1	332	2376	1090	3292
ENSPCIG00000002143	ENSPCIT00000003257	DCP1A	3	8	0.375	3782	1194	17975	4320	5550	4250	4782	916
ENSPCIG00000002060	ENSPCIT00000003259	PPARG	1	6	0.166667	48777	1912	6830	27041	18167	17083
ENSPCIG00000002120	ENSPCIT00000003262		1	2	0.5	3788	2359
ENSPCIG00000002151	ENSPCIT00000003266	GKN2	5	5	1	3183	2490	387	2434	3646
ENSPCIG00000002153	ENSPCIT00000003269	RXRB	6	11	0.545455	1	7	1062	400	527	1323	383	203	112	569	276
ENSPCIG00000000610	ENSPCIT00000003288	NSD1	1	21	0.047619	37830	5443	4429	18899	111	770	11529	2875	924	1214	1847	1260	12980	163	631	1508	5043	7095	1958	995	2858
ENSPCIG00000002170	ENSPCIT00000003292	SLC43A3	1	12	0.0833333	6719	1973	1802	946	223	3181	394	3277	1219	590	2861	1802
ENSPCIG00000002152	ENSPCIT00000003296	OXER1	2	2	1	657	4028
ENSPCIG00000002180	ENSPCIT00000003304		6	6	1	122	124	168	161	222	373
ENSPCIG00000002155	ENSPCIT00000003311	PTPN3	1	25	0.04	56122	28581	78	2398	6970	7176	24718	6658	24772	3409	1655	10042	5294	10913	466	3326	3715	4779	12315	946	4591	2410	6580	1609	6276
ENSPCIG00000002157	ENSPCIT00000003315	RRP12	1	33	0.030303	2642	1520	449	1588	268	666	165	1041	1093	584	309	798	833	260	90	98	352	325	270	817	159	164	339	278	898	191	95	245	178	915	1633	446	166
ENSPCIG00000002179	ENSPCIT00000003320	BMP10	1	2	0.5	13615	2
ENSPCIG00000002186	ENSPCIT00000003322	NAT8L	3	3	1	490	3394	58279
ENSPCIG00000002191	ENSPCIT00000003323	TSEN2	7	10	0.7	900	2432	4642	1618	4701	1272	9506	572	6758	2320
ENSPCIG00000002183	ENSPCIT00000003324	RAB24	5	8	0.625	287	445	401	118	628	339	310	262
ENSPCIG00000002185	ENSPCIT00000003325	LCORL	1	7	0.142857	53441	9872	885	35917	28164	7963	41913
ENSPCIG00000002178	ENSPCIT00000003334	PDE8B	2	23	0.0869565	42076	152176	21011	4635	3433	9821	12467	2268	2720	1826	1094	44798	1831	2402	5951	2726	1823	982	9134	2020	3777	9677	1349
ENSPCIG00000002197	ENSPCIT00000003336		1	6	0.166667	899	489	165	1	596	5
ENSPCIG00000002194	ENSPCIT00000003338		1	1	1	364
ENSPCIG00000002175	ENSPCIT00000003340	A1CF	1	11	0.0909091	29994	25189	3908	1849	9549	4224	1277	2786	3819	606	5898
ENSPCIG00000002204	ENSPCIT00000003346		1	3	0.333333	3450	1370	2176
ENSPCIG00000002205	ENSPCIT00000003350		2	3	0.666667	989	9670	3434
ENSPCIG00000002201	ENSPCIT00000003351	MKRN2OS	1	4	0.25	3648	2403	2120	3
ENSPCIG00000002118	ENSPCIT00000003352	ETFA	1	11	0.0909091	38279	2394	126	4776	1965	735	1134	3088	28249	5401	7118
ENSPCIG00000002207	ENSPCIT00000003353		2	6	0.333333	243	257	85	107	213	234
ENSPCIG00000002208	ENSPCIT00000003357	MAP3K13	1	12	0.0833333	8611	3154	4551	1847	31	786	1527	306	737	1036	3470	203
ENSPCIG00000002210	ENSPCIT00000003360	EXOSC1	6	7	0.857143	128	242	1025	1027	1265	1387	274
ENSPCIG00000002215	ENSPCIT00000003371	TMEM40	1	11	0.0909091	15068	992	393	1068	1458	115	1271	1320	97	1575	1819
ENSPCIG00000002214	ENSPCIT00000003372		2	2	1	1861	3293
ENSPCIG00000002131	ENSPCIT00000003381	CIDEB	3	5	0.6	18	414	3157	336	108
ENSPCIG00000002223	ENSPCIT00000003383	WDR4	4	10	0.4	2584	734	2012	15095	12906	2754	7192	2715	436	3095
ENSPCIG00000002224	ENSPCIT00000003386		1	12	0.0833333	9740	1768	309	255	164	997	135	517	587	591	269	390
ENSPCIG00000002227	ENSPCIT00000003388	MAG	9	10	0.9	1526	203	271	1366	289	737	1073	235	1540	1157
ENSPCIG00000002229	ENSPCIT00000003390		1	14	0.0714286	14674	5800	3278	2225	1547	1333	3674	1301	1719	1375	2084	5284	1624	1881
ENSPCIG00000002230	ENSPCIT00000003391	ZDHHC16	1	10	0.1	3363	216	489	177	809	141	974	1465	154	522
ENSPCIG00000002146	ENSPCIT00000003397		3	11	0.272727	325	362	3397	756	2441	1069	1849	842	442	106	813
ENSPCIG00000002235	ENSPCIT00000003398	FBXO40	1	3	0.333333	29496	6719	4748
ENSPCIG00000002231	ENSPCIT00000003399		4	4	1	769	1457	371	10985
ENSPCIG00000002233	ENSPCIT00000003408	CYBRD1	1	3	0.333333	18423	14817	321
ENSPCIG00000002219	ENSPCIT00000003412		2	4	0.5	2927	4952	3953	2537
ENSPCIG00000002244	ENSPCIT00000003417	HNMT	5	5	1	2975	19387	1222	1814	27956
ENSPCIG00000001074	ENSPCIT00000003420		1	6	0.166667	5624	853	1808	3891	1187	1923
ENSPCIG00000000463	ENSPCIT00000003424	MGAT5	2	17	0.117647	16932	57555	985	19288	3128	1545	1327	5453	19151	44100	14099	6239	3607	6475	2	15241	1
ENSPCIG00000034782	ENSPCIT00000003425		1	1	1	38374
ENSPCIG00000002251	ENSPCIT00000003431	DCAF17	8	13	0.615385	1369	1213	3684	1415	4466	3443	341	6850	1642	2718	1009	2317	1145
ENSPCIG00000035364	ENSPCIT00000003433	LIPH	1	9	0.111111	10081	3559	7538	1165	2210	1910	2691	1912	2856
ENSPCIG00000002262	ENSPCIT00000003434		7	10	0.7	6933	1226	770	1302	788	332	13394	414	1369	3878
ENSPCIG00000002256	ENSPCIT00000003435	MMS19	1	30	0.0333333	12228	1486	835	297	660	440	87	778	458	315	802	240	113	248	179	476	177	350	935	167	129	233	123	137	125	189	104	86	315	87
ENSPCIG00000002260	ENSPCIT00000003436	WDR41	2	13	0.153846	4305	24033	2049	3315	4864	7846	2206	4370	2	3644	813	1229	8737
ENSPCIG00000002263	ENSPCIT00000003439		1	8	0.125	13168	954	2421	1682	2606	7239	915	1666
ENSPCIG00000035536	ENSPCIT00000003442		NA	0	NA
ENSPCIG00000002255	ENSPCIT00000003445	TMEM266	1	11	0.0909091	42110	2634	17999	5432	3572	14584	3419	2787	21891	13569	4276
ENSPCIG00000002266	ENSPCIT00000003446	TMEM163	2	7	0.285714	6390	140185	1440	71755	51149	20611	806
ENSPCIG00000002267	ENSPCIT00000003447		NA	0	NA
ENSPCIG00000002269	ENSPCIT00000003451	METTL8	2	9	0.222222	12898	37290	19332	684	11666	2607	9605	142	803
ENSPCIG00000002272	ENSPCIT00000003459	SENP2	14	16	0.875	2201	3762	387	964	979	4563	4508	521	2650	1471	2084	2256	425	6614	1469	1242
ENSPCIG00000002276	ENSPCIT00000003460		4	6	0.666667	1134	1916	71	2012	807	1714
ENSPCIG00000002280	ENSPCIT00000003465	UBTD1	1	2	0.5	58157	180
ENSPCIG00000035263	ENSPCIT00000003466		1	1	1	1134
ENSPCIG00000002283	ENSPCIT00000003470		NA	0	NA
ENSPCIG00000002292	ENSPCIT00000003480	ANKRD2	1	8	0.125	4273	698	471	1805	381	723	281	585
ENSPCIG00000002113	ENSPCIT00000003488	CCDC50	1	11	0.0909091	41652	764	5117	11428	4485	1639	418	94	3315	6266	4104
ENSPCIG00000002296	ENSPCIT00000003489	DDX41	1	16	0.0625	4082	168	326	565	1423	233	183	166	599	153	558	230	558	131	511	193
ENSPCIG00000002302	ENSPCIT00000003494	MAFB	NA	0	NA
ENSPCIG00000000693	ENSPCIT00000003495	BRD9	12	14	0.857143	4081	1938	6609	2086	782	3104	693	1403	3141	871	4156	9549	7107	1577
ENSPCIG00000002298	ENSPCIT00000003496		1	1	1	585
ENSPCIG00000002305	ENSPCIT00000003498	TLK1	1	20	0.05	56135	3204	27795	5996	1978	928	429	15760	94	2680	7986	15688	2315	3294	85	385	314	7015	602	2863
ENSPCIG00000002304	ENSPCIT00000003500	IFT122	1	29	0.0344828	14921	2129	3547	544	1606	1233	1286	1901	1641	196	953	434	3819	2823	3686	3320	2914	10055	1805	1253	1272	976	2637	1841	1095	210	420	755	322
ENSPCIG00000002307	ENSPCIT00000003501	HOGA1	2	7	0.285714	5	29146	366	311	888	2762	2549
ENSPCIG00000002299	ENSPCIT00000003506		3	5	0.6	955	3365	30379	10148	2745
ENSPCIG00000002313	ENSPCIT00000003509	ALAD	1	11	0.0909091	820	487	164	179	196	2	300	134	187	346	574
ENSPCIG00000002318	ENSPCIT00000003514	FBXO22	2	6	0.333333	1449	8108	775	1976	6259	4946
ENSPCIG00000032761	ENSPCIT00000003515		2	2	1	505	1694
ENSPCIG00000002320	ENSPCIT00000003524	C1QL2	2	2	1	31	729
ENSPCIG00000002328	ENSPCIT00000003533	ARMC2	12	17	0.705882	5627	871	16305	11536	11089	11807	4848	4417	3083	32002	6205	35325	3140	298	6512	836	9849
ENSPCIG00000002324	ENSPCIT00000003539	MORN4	2	5	0.4	423	6185	1121	410	319
ENSPCIG00000002332	ENSPCIT00000003540	RND1	2	4	0.5	709	2715	1146	434
ENSPCIG00000002331	ENSPCIT00000003541	HDHD3	NA	0	NA
ENSPCIG00000002334	ENSPCIT00000003542	DOK3	1	4	0.25	1933	360	144	807
ENSPCIG00000002314	ENSPCIT00000003548	ACMSD	8	9	0.888889	6632	11305	3117	1156	9146	2045	4343	32873	4569
ENSPCIG00000002337	ENSPCIT00000003550	BSPRY	1	5	0.2	35299	1029	2011	2742	890
ENSPCIG00000035237	ENSPCIT00000003556		2	2	1	51	5892
ENSPCIG00000002347	ENSPCIT00000003558	FZD2	NA	0	NA
ENSPCIG00000002348	ENSPCIT00000003560	GORASP2	1	9	0.111111	24479	1044	298	835	2357	1451	3822	1312	2918
ENSPCIG00000002281	ENSPCIT00000003563		33	49	0.673469	208	11937	689	136	3203	2026	2412	1609	796	9417	4339	764	3569	1321	2323	2838	921	2917	6369	2362	870	1101	9944	3456	2105	2677	1658	4708	2268	1729	8403	3909	21776	3806	2964	9743	6612	1689	1841	4314	1871	15072	17805	1353
ENSPCIG00000002352	ENSPCIT00000003569		1	1	1	2106
ENSPCIG00000002354	ENSPCIT00000003570	CCNT2	4	10	0.4	642	897	1991	22532	1191	4075	4612	1579	4449	311
ENSPCIG00000002360	ENSPCIT00000003577		NA	0	NA
ENSPCIG00000002363	ENSPCIT00000003583	MARVELD1	NA	0	NA
ENSPCIG00000002345	ENSPCIT00000003587		1	1	1	87
ENSPCIG00000002325	ENSPCIT00000003599	SHANK3	23	23	1	1001	476	415	119	90	128	826	156	3800	78	3086	403	2223	4871	348	2846	2108	1319	13190	962	5736	32	17077
ENSPCIG00000002366	ENSPCIT00000003600		NA	0	NA
ENSPCIG00000002203	ENSPCIT00000003601	HSD17B8	1	8	0.125	294	120	145	73	193	129	245	194
ENSPCIG00000000668	ENSPCIT00000003606	KIF20B	26	30	0.866667	2653	280	1816	768	802	504	1167	341	100	2055	559	511	2409	72	5115	3422	10819	4224	8366	7706	3127	1739	1989	5577	3192	11260	2457	1472	3525	4059
ENSPCIG00000001129	ENSPCIT00000003607		10	17	0.588235	530	3931	84	1384	1942	1788	1491	3261	1191	5482	473	1094	512	1617	3587	1428	1037
ENSPCIG00000002384	ENSPCIT00000003615		7	13	0.538462	4469	2351	2954	3678	4041	3864	10357	6887	8887	3565	4194	2292	2770
ENSPCIG00000002375	ENSPCIT00000003616		2	2	1	83	4861
ENSPCIG00000002346	ENSPCIT00000003620	PDLIM7	1	11	0.0909091	3526	1218	1119	1323	1852	1891	375	2460	119	351	641
ENSPCIG00000002089	ENSPCIT00000003622	GNB3	10	10	1	343	519	209	192	82	182	132	131	1118	2241
ENSPCIG00000002387	ENSPCIT00000003627	RNF2	1	6	0.166667	13197	854	7347	5128	2141	1075
ENSPCIG00000002392	ENSPCIT00000003633		1	6	0.166667	31307	15769	4195	734	5780	5043
ENSPCIG00000002395	ENSPCIT00000003636		2	6	0.333333	2021	14382	808	532	152	266
ENSPCIG00000002400	ENSPCIT00000003640	PTGS2	5	9	0.555556	566	98	603	460	1027	188	708	508	110
ENSPCIG00000002401	ENSPCIT00000003642		11	16	0.6875	2508	2311	1349	4093	617	129	649	807	1014	632	6859	5381	1529	6722	1031	2121
ENSPCIG00000002404	ENSPCIT00000003646	DBN1	1	15	0.0666667	8428	416	3385	105	110	382	301	941	210	1767	512	715	830	757	831
ENSPCIG00000002408	ENSPCIT00000003648	RNPEPL1	1	10	0.1	21096	3284	1771	868	1240	98	728	277	467	388
ENSPCIG00000002406	ENSPCIT00000003649	RAB3GAP1	3	23	0.130435	841	3802	20013	2719	5369	262	8899	11868	986	2448	15363	2077	1034	798	3166	217	4066	1947	659	96	900	1164	3640
ENSPCIG00000002412	ENSPCIT00000003659	PLA2G4A	1	17	0.0588235	35985	15995	15939	493	16664	3440	27348	11899	2059	5489	105	5885	2654	13768	7747	854	3785
ENSPCIG00000002399	ENSPCIT00000003663		NA	0	NA
ENSPCIG00000002409	ENSPCIT00000003671	TRMT1L	7	17	0.411765	3339	3597	7643	2193	3696	2950	10097	2529	682	1963	34	7656	3624	839	1829	106	2716
ENSPCIG00000002410	ENSPCIT00000003673	USP5	1	19	0.0526316	3804	311	219	160	306	582	490	822	697	124	415	360	549	1283	532	87	202	378	623
ENSPCIG00000002426	ENSPCIT00000003679		1	1	1	97
ENSPCIG00000002429	ENSPCIT00000003682	ANP32B	1	4	0.25	14833	2726	6835	1344
ENSPCIG00000002402	ENSPCIT00000003690	KRT35	1	6	0.166667	1207	889	83	103	1179	151
ENSPCIG00000002359	ENSPCIT00000003693	RHO	1	4	0.25	2451	1367	375	904
ENSPCIG00000002435	ENSPCIT00000003695		2	3	0.666667	2501	2971	1255
ENSPCIG00000002436	ENSPCIT00000003697		8	9	0.888889	2630	419	1536	6618	750	2888	419	11169	806
ENSPCIG00000002439	ENSPCIT00000003698		1	2	0.5	3289	1993
ENSPCIG00000002440	ENSPCIT00000003699	PRR7	1	2	0.5	3097	303
ENSPCIG00000002444	ENSPCIT00000003703	ZRANB3	2	20	0.1	18870	59782	24185	1780	6517	4383	1496	12519	1006	4427	10431	19405	2603	11055	5838	1400	3235	2305	2786	4898
ENSPCIG00000002441	ENSPCIT00000003706		1	1	1	1275
ENSPCIG00000002199	ENSPCIT00000003711	MTA3	3	16	0.1875	2846	6043	45973	41405	2642	7313	14368	30025	11410	1275	7890	1278	2256	7237	2549	13618
ENSPCIG00000002445	ENSPCIT00000003715	TMEM37	1	1	1	3909
ENSPCIG00000002358	ENSPCIT00000003722	TNC	10	20	0.5	2172	1961	2114	934	6674	2	260	1223	1339	37215	1880	1164	1326	1781	5250	627	1803	449	2744	2010
ENSPCIG00000002454	ENSPCIT00000003724	TRMO	5	5	1	3247	1054	3284	2699	13542
ENSPCIG00000002428	ENSPCIT00000003726		2	5	0.4	388	3166	33	2937	84
ENSPCIG00000002457	ENSPCIT00000003727		1	12	0.0833333	35975	13187	32800	2242	2908	21006	24552	4921	1308	8065	505	6869
ENSPCIG00000002442	ENSPCIT00000003728	TPI1	1	6	0.166667	997	144	100	217	344	116
ENSPCIG00000002459	ENSPCIT00000003733	PLXND1	1	35	0.0285714	48242	6953	5557	2350	4610	7452	6311	28375	11107	2711	6456	1759	1578	2647	1397	1858	793	2058	8119	1607	450	1499	1490	1547	9155	1116	2493	644	1295	3334	2099	2532	11598	556	667
ENSPCIG00000002464	ENSPCIT00000003740		1	1	1	4738
ENSPCIG00000002456	ENSPCIT00000003742	GRK6	7	15	0.466667	4626	1984	303	1054	241	342	4702	828	717	76	1050	94	468	150	1082
ENSPCIG00000002443	ENSPCIT00000003743	SWT1	13	14	0.928571	4368	4502	32	2727	1355	3551	7759	1846	5085	4686	6448	9410	37827	26227
ENSPCIG00000002466	ENSPCIT00000003745	CAPN10	7	9	0.777778	1229	2	907	1999	1410	453	4460	466	800
ENSPCIG00000002467	ENSPCIT00000003746	TNFSF15	1	3	0.333333	15955	1847	7497
ENSPCIG00000002468	ENSPCIT00000003747		4	5	0.8	4	2	113	1368	373
ENSPCIG00000002455	ENSPCIT00000003750		1	2	0.5	4113	494
ENSPCIG00000002475	ENSPCIT00000003759		9	10	0.9	2917	1822	2307	1887	3945	1438	451	691	4069	4034
ENSPCIG00000002472	ENSPCIT00000003760		1	4	0.25	2476	907	218	1361
ENSPCIG00000002479	ENSPCIT00000003769	ENO2	5	11	0.454545	1319	480	212	325	2469	222	720	1079	313	406	539
ENSPCIG00000002458	ENSPCIT00000003770		2	10	0.2	16545	32650	3160	15067	18665	10844	13428	15394	834	3122
ENSPCIG00000002482	ENSPCIT00000003771	CLDN8	1	1	1	60227
ENSPCIG00000002486	ENSPCIT00000003779	EIF4E2	3	6	0.5	3337	413	4899	812	84	1726
ENSPCIG00000002491	ENSPCIT00000003788	R3HDM1	1	26	0.0384615	92123	3563	12561	503	9171	1837	4069	85	2798	84	210	84	114	2509	2214	3913	1857	1576	13878	4223	11053	2178	270	2777	395	975
ENSPCIG00000002497	ENSPCIT00000003789	CHRNG	9	11	0.818182	235	230	244	783	605	272	1457	230	2047	426	1087
ENSPCIG00000002499	ENSPCIT00000003790	ITGB5	10	14	0.714286	17712	24610	20470	13485	22410	623	2916	14850	19219	25146	17940	5272	3566	2058
ENSPCIG00000002500	ENSPCIT00000003792	F12	2	13	0.153846	1545	2798	582	312	890	1094	434	245	1740	311	161	987	82
ENSPCIG00000002507	ENSPCIT00000003795	TPPP	2	3	0.666667	45148	77813	7696
ENSPCIG00000002510	ENSPCIT00000003797	IVNS1ABP	1	14	0.0714286	6967	1467	373	132	445	627	1427	2077	370	342	150	104	133	1818
ENSPCIG00000002511	ENSPCIT00000003798		1	1	1	27601
ENSPCIG00000002509	ENSPCIT00000003803		1	1	1	3602
ENSPCIG00000002492	ENSPCIT00000003804		3	3	1	56	80	4361
ENSPCIG00000001259	ENSPCIT00000003806	PARN	20	22	0.909091	1432	500	85	7547	2217	3007	453	1247	2252	5369	2683	7837	3017	403	2484	331	22934	1320	15805	47869	39030	8733
ENSPCIG00000002517	ENSPCIT00000003809		5	11	0.454545	6046	637	1686	9523	11523	3645	2681	8645	4423	10488	3028
ENSPCIG00000002505	ENSPCIT00000003811		1	3	0.333333	4859	44	74
ENSPCIG00000002523	ENSPCIT00000003820		NA	0	NA
ENSPCIG00000002525	ENSPCIT00000003822	UMPS	4	5	0.8	3569	1281	3567	4191	1861
ENSPCIG00000002528	ENSPCIT00000003830		1	1	1	2202
ENSPCIG00000002531	ENSPCIT00000003833	SDHAF2	3	3	1	92	445	3243
ENSPCIG00000002539	ENSPCIT00000003846		1	26	0.0384615	59008	876	5347	16444	8677	2029	313	326	2019	1857	1370	5922	2986	4296	3471	4618	1363	29867	425	2164	2701	1583	3647	2825	7428	2485
ENSPCIG00000002542	ENSPCIT00000003849	GUCY1A2	4	7	0.571429	66788	33412	32	135767	43924	97361	45361
ENSPCIG00000002545	ENSPCIT00000003853	WDSUB1	10	10	1	115	2127	13189	17369	1948	10332	98	655	5325	18006
ENSPCIG00000002544	ENSPCIT00000003855	SLC34A1	8	12	0.666667	476	280	286	282	1668	846	601	3567	433	3295	149	489
ENSPCIG00000002487	ENSPCIT00000003872		4	8	0.5	9570	1088	3310	12873	1587	5170	1164	865
ENSPCIG00000002551	ENSPCIT00000003874	CPSF7	1	8	0.125	6433	788	369	2825	2	443	1337	401
ENSPCIG00000002547	ENSPCIT00000003878	NFATC1	4	10	0.4	18095	16565	14417	45266	2144	4179	19777	6349	21683	44651
ENSPCIG00000002558	ENSPCIT00000003880	POF1B	1	15	0.0666667	17513	2560	5836	6590	2374	2261	1534	1276	1554	1050	266	318	388	562	1220
ENSPCIG00000002575	ENSPCIT00000003900		7	13	0.538462	26470	17446	1852	15543	12819	2788	43465	11492	381	2906	21009	6788	14496
ENSPCIG00000002571	ENSPCIT00000003907	RGS14	1	13	0.0769231	12201	386	105	138	625	409	1254	256	965	413	916	5207	448
ENSPCIG00000002515	ENSPCIT00000003909	ATN1	3	8	0.375	140	149	1495	133	837	1236	153	529
ENSPCIG00000002569	ENSPCIT00000003910		1	2	0.5	4071	33
ENSPCIG00000002572	ENSPCIT00000003914	TMEM138	2	3	0.666667	123	4028	298
ENSPCIG00000002586	ENSPCIT00000003920	ST6GALNAC2	1	8	0.125	37132	1658	1130	491	905	1832	862	1645
ENSPCIG00000002595	ENSPCIT00000003924	IFT43	3	8	0.375	3185	40927	43136	872	30171	283	641	1072
ENSPCIG00000002596	ENSPCIT00000003926	LMAN2	2	7	0.285714	339	3755	359	439	117	1952	848
ENSPCIG00000002598	ENSPCIT00000003928	C9orf72	1	10	0.1	12333	10411	1073	926	531	1835	2159	1939	6791	93
ENSPCIG00000002592	ENSPCIT00000003936		1	1	1	107
ENSPCIG00000032043	ENSPCIT00000003940		1	10	0.1	9390	1152	380	2614	1551	3482	439	87	256	1064
ENSPCIG00000002610	ENSPCIT00000003942	TMED9	2	4	0.5	171	583	573	217
ENSPCIG00000002594	ENSPCIT00000003946	CYB561A3	1	5	0.2	5093	909	659	448	1280
ENSPCIG00000002605	ENSPCIT00000003950		1	1	1	214
ENSPCIG00000002617	ENSPCIT00000003954	TGFB3	1	6	0.166667	13292	2527	8530	5472	1669	1535
ENSPCIG00000002619	ENSPCIT00000003960	TKFC	1	16	0.0625	5357	1068	95	502	908	183	88	857	258	327	97	250	151	105	108	944
ENSPCIG00000002621	ENSPCIT00000003962	WNT2B	1	4	0.25	5485	2185	1342	3379
ENSPCIG00000002612	ENSPCIT00000003964	ELMOD1	10	10	1	168	1862	2	6711	5493	2936	606	3146	907	6778
ENSPCIG00000002608	ENSPCIT00000003968	C12orf57	2	2	1	305	1233
ENSPCIG00000002623	ENSPCIT00000003971	B4GALT7	1	5	0.2	8909	740	238	791	563
ENSPCIG00000002633	ENSPCIT00000003976	PPM1H	1	9	0.111111	114106	26970	15229	59932	18040	23176	6579	23237	15852
ENSPCIG00000002593	ENSPCIT00000003978		1	1	1	289
ENSPCIG00000002626	ENSPCIT00000003979		2	2	1	95	113
ENSPCIG00000002646	ENSPCIT00000003989		NA	0	NA
ENSPCIG00000002643	ENSPCIT00000003990	DDB1	2	26	0.0769231	2453	4517	449	1749	1723	654	619	271	945	478	87	2588	86	86	224	95	114	267	293	1458	602	345	586	227	661	430
ENSPCIG00000002645	ENSPCIT00000003996		2	2	1	57	78
ENSPCIG00000002651	ENSPCIT00000003999		1	7	0.142857	44151	1085	7095	1773	1573	3777	11359
ENSPCIG00000002654	ENSPCIT00000004002		2	3	0.666667	5842	12468	1062
ENSPCIG00000002655	ENSPCIT00000004003		1	3	0.333333	6307	1914	1149
ENSPCIG00000002637	ENSPCIT00000004004	PTPN6	11	14	0.785714	175	253	2777	409	125	3675	313	403	1462	170	4209	224	116	1022
ENSPCIG00000002216	ENSPCIT00000004007		6	11	0.545455	1781	1153	964	31	2640	4890	2170	449	98	274	1163
ENSPCIG00000002658	ENSPCIT00000004009	SCN3B	3	3	1	2798	2651	13524
ENSPCIG00000002661	ENSPCIT00000004013	NSFL1C	7	8	0.875	1588	6198	3384	1324	2154	3547	13984	2692
ENSPCIG00000002659	ENSPCIT00000004014		29	33	0.878788	10630	10620	848	6408	4094	10023	276	18040	1886	1243	20154	1332	1518	1954	12894	8279	3640	3092	3986	958	7822	21015	4296	3086	1794	3082	1531	46847	62757	16965	16799	2706	32772
ENSPCIG00000002668	ENSPCIT00000004022		NA	0	NA
ENSPCIG00000002665	ENSPCIT00000004023	CAPZA1	1	9	0.111111	17411	1673	15403	434	878	645	1729	1674	394
ENSPCIG00000002671	ENSPCIT00000004031		3	13	0.230769	4699	5534	6716	1914	5804	1730	2607	873	5661	1637	1354	752	3721
ENSPCIG00000002678	ENSPCIT00000004037		1	1	1	1040
ENSPCIG00000002680	ENSPCIT00000004040	TWNK	3	4	0.75	208	196	413	272
ENSPCIG00000002656	ENSPCIT00000004042	CYGB	1	3	0.333333	5870	770	3335
ENSPCIG00000002681	ENSPCIT00000004044	MOV10	4	22	0.181818	267	2714	148	6021	261	548	1042	1280	375	260	437	316	160	131	788	978	737	257	180	107	360	96
ENSPCIG00000002684	ENSPCIT00000004048	RASSF9	1	1	1	54032
ENSPCIG00000002690	ENSPCIT00000004049	ACAT1	1	11	0.0909091	12172	1606	5432	738	9220	2063	592	5258	730	2499	2604
ENSPCIG00000002692	ENSPCIT00000004050	LZTS2	4	5	0.8	217	32	31	1072	293
ENSPCIG00000002691	ENSPCIT00000004053	VWCE	1	19	0.0526316	4505	161	1466	2699	3108	1801	3232	99	82	1259	725	572	316	947	977	1693	761	720	52
ENSPCIG00000002693	ENSPCIT00000004054	RHBDF2	1	18	0.0555556	25540	2140	482	661	1158	1089	566	707	1221	254	728	776	152	102	402	316	3052	728
ENSPCIG00000002697	ENSPCIT00000004061	TEK	1	22	0.0454545	35870	7913	3473	4029	342	2160	4822	2172	3076	2051	7134	7144	2590	3335	6959	3782	1562	821	5770	1970	983	2926
ENSPCIG00000002706	ENSPCIT00000004069	NPAT	1	17	0.0588235	6136	1287	1738	1385	771	4773	824	78	1366	566	1973	84	2030	85	5212	80	983
ENSPCIG00000002702	ENSPCIT00000004071	PDZD7	1	16	0.0625	6920	111	282	354	86	755	920	410	1523	226	2453	124	160	2267	153	621
ENSPCIG00000002699	ENSPCIT00000004077	MTMR7	1	13	0.0769231	21642	1986	20555	6559	1133	6192	13857	1140	751	1078	1195	5674	4738
ENSPCIG00000002694	ENSPCIT00000004078	N4BP3	5	8	0.625	6446	247	247	1047	17595	595	81	614
ENSPCIG00000001319	ENSPCIT00000004081		2	8	0.25	4553	5077	2307	128	2620	3336	2278	2745
ENSPCIG00000002707	ENSPCIT00000004087	PPM1J	1	9	0.111111	1273	418	439	270	636	233	190	278	457
ENSPCIG00000002715	ENSPCIT00000004090	VPS37A	6	10	0.6	2602	4046	913	1091	471	7775	86	81	2593	396
ENSPCIG00000002716	ENSPCIT00000004092		3	3	1	820	1164	3747
ENSPCIG00000002289	ENSPCIT00000004095	USF2	7	9	0.777778	265	80	114	442	473	136	752	300	164
ENSPCIG00000002721	ENSPCIT00000004101		1	1	1	1401
ENSPCIG00000002726	ENSPCIT00000004107	SLC16A1	1	3	0.333333	2518	879	1870
ENSPCIG00000002727	ENSPCIT00000004111		2	3	0.666667	158	1508	263
ENSPCIG00000002730	ENSPCIT00000004116		1	1	1	3524
ENSPCIG00000002735	ENSPCIT00000004118	HNRNPAB	4	6	0.666667	1662	1783	1182	2347	2227	83
ENSPCIG00000002732	ENSPCIT00000004122		4	7	0.571429	1358	2839	1352	5668	4153	3333	5167
ENSPCIG00000002720	ENSPCIT00000004127	AANAT	1	2	0.5	701	623
ENSPCIG00000002741	ENSPCIT00000004132	LRIG2	1	17	0.0588235	19058	1684	145	304	111	552	215	1949	900	144	8779	923	2403	495	1030	1275	2009
ENSPCIG00000002746	ENSPCIT00000004135	ZDHHC2	1	12	0.0833333	16911	1486	3841	5079	1186	6101	645	895	461	3369	3167	1500
ENSPCIG00000002749	ENSPCIT00000004139	UBE2O	2	19	0.105263	68	64283	250	452	877	395	888	159	259	457	312	126	1611	1233	31	406	687	94	438
ENSPCIG00000002737	ENSPCIT00000004152		24	27	0.888889	85	5572	2465	3243	2489	2335	756	2985	528	2265	201	2087	861	1048	1206	407	1289	104	2993	127	1639	1154	975	6446	1427	3359	1161
ENSPCIG00000002754	ENSPCIT00000004153		1	2	0.5	1981	30
ENSPCIG00000002753	ENSPCIT00000004155		1	2	0.5	865	48
ENSPCIG00000002756	ENSPCIT00000004161	LSR	3	8	0.375	2080	1302	2969	2740	229	136	161	88
ENSPCIG00000002757	ENSPCIT00000004163	MICU3	1	11	0.0909091	20184	11492	3374	2508	4550	3010	7069	10551	9545	3009	2505
ENSPCIG00000002766	ENSPCIT00000004173	SPHK1	1	4	0.25	409	144	133	325
ENSPCIG00000002739	ENSPCIT00000004175		3	3	1	91	2938	6221
ENSPCIG00000002771	ENSPCIT00000004177	ERG28	1	3	0.333333	17753	2663	150
ENSPCIG00000002772	ENSPCIT00000004178	FGF20	1	2	0.5	6747	1598
ENSPCIG00000002774	ENSPCIT00000004180		1	1	1	1450
ENSPCIG00000002775	ENSPCIT00000004181	PRPSAP1	1	9	0.111111	11641	3870	7367	1294	498	605	6003	1032	950
ENSPCIG00000001605	ENSPCIT00000004182	TRPM4	14	23	0.608696	323	255	248	387	114	171	323	502	502	1005	200	82	434	4025	249	102	930	241	122	1902	104	161	391
ENSPCIG00000002709	ENSPCIT00000004188	GRAMD1B	1	19	0.0526316	186710	7690	13239	1041	550	1193	7203	1959	1674	966	993	170	2108	1048	2	1062	3223	276	3701
ENSPCIG00000002778	ENSPCIT00000004190		1	1	1	3703
ENSPCIG00000002341	ENSPCIT00000004191	CNGB3	11	12	0.916667	3211	4474	3737	9444	749	7734	2799	4686	21999	8120	24175	573
ENSPCIG00000002776	ENSPCIT00000004201	MAGI3	1	20	0.05	111513	3891	9408	9752	7363	8997	8545	3440	3049	1588	2674	3224	1818	3432	8395	15659	771	783	6420	1685
ENSPCIG00000002780	ENSPCIT00000004204	FLVCR2	1	8	0.125	42841	3716	17967	418	6328	2034	161	969
ENSPCIG00000002788	ENSPCIT00000004206	KPNA3	1	16	0.0625	55402	10382	176	84	144	12425	1082	372	1285	6919	7178	3175	138	183	5797	609
ENSPCIG00000002791	ENSPCIT00000004208	BATF	1	3	0.333333	46395	4622	40484
ENSPCIG00000002769	ENSPCIT00000004214	IFT74	8	19	0.421053	13139	2070	5878	1858	1027	1804	1752	37256	2038	3390	5793	6596	7619	4889	5397	11837	4212	9507	999
ENSPCIG00000002687	ENSPCIT00000004219	PHB2	3	9	0.333333	396	431	2256	231	98	436	76	451	216
ENSPCIG00000002119	ENSPCIT00000004225	ARVCF	3	19	0.157895	17197	4461	57947	9391	7733	1949	9453	1345	3135	9633	9366	2205	830	845	4035	1102	6522	2946	8244
ENSPCIG00000002792	ENSPCIT00000004226		8	11	0.727273	1065	2476	344	256	589	1813	731	5765	870	701	3712
ENSPCIG00000035809	ENSPCIT00000004228		1	1	1	21997
ENSPCIG00000002801	ENSPCIT00000004229	LRRC19	1	4	0.25	15331	1868	2080	1370
ENSPCIG00000002805	ENSPCIT00000004235	EBPL	1	3	0.333333	24139	11064	1411
ENSPCIG00000002806	ENSPCIT00000004237		2	2	1	1059	8935
ENSPCIG00000037460	ENSPCIT00000004238		1	1	1	2748
ENSPCIG00000002811	ENSPCIT00000004242	PLAA	16	17	0.941176	2909	129	1614	4971	2545	2374	1046	2441	1061	5710	1038	661	9389	3577	1420	27942	17548
ENSPCIG00000002812	ENSPCIT00000004243	CPNE3	1	15	0.0666667	21855	307	5116	3109	1650	1516	4589	6660	1176	602	1125	81	1221	3463	1472
ENSPCIG00000002813	ENSPCIT00000004251		1	1	1	4075
ENSPCIG00000002819	ENSPCIT00000004258	PCDH19	3	5	0.6	2796	587	56095	8028	38004
ENSPCIG00000002815	ENSPCIT00000004262		NA	0	NA
ENSPCIG00000000424	ENSPCIT00000004263	ZZEF1	1	51	0.0196078	8892	1128	1273	776	517	720	955	532	1887	1304	1170	407	158	104	307	1876	396	2948	213	91	441	83	213	295	580	1936	659	212	161	368	3662	82	5751	85	760	2966	753	241	218	514	368	100	789	649
ENSPCIG00000002822	ENSPCIT00000004264	C11orf65	1	8	0.125	32331	6480	3163	157	1396	4952	4690	6340
ENSPCIG00000002816	ENSPCIT00000004270		NA	0	NA
ENSPCIG00000001404	ENSPCIT00000004275	MLLT6	8	18	0.444444	1532	715	332	1039	475	589	995	2809	607	400	123	798	94	166	114	366	1059	412
ENSPCIG00000002823	ENSPCIT00000004280		2	2	1	51	3385
ENSPCIG00000002828	ENSPCIT00000004283	PHTF1	10	17	0.588235	687	5503	2628	1965	1591	2726	595	265	1331	9634	1904	1398	959	1861	2429	7142	327
ENSPCIG00000002836	ENSPCIT00000004292		NA	0	NA
ENSPCIG00000002837	ENSPCIT00000004293	PGAM2	2	3	0.666667	169	5256	1538
ENSPCIG00000002839	ENSPCIT00000004296	CRTAM	1	8	0.125	12654	3740	1612	2740	7559	5259	2219	2392
ENSPCIG00000002845	ENSPCIT00000004307		1	5	0.2	52827	3534	17949	9882	5476
ENSPCIG00000000193	ENSPCIT00000004312	XPO4	6	22	0.272727	5416	8069	13568	728	2	16197	3563	238	11528	2152	485	1333	10781	534	3218	1109	1279	7540	703	898	583	4197
ENSPCIG00000002847	ENSPCIT00000004313	EIF3L	3	11	0.272727	1303	1104	1986	1084	498	275	1820	558	966	82	339
ENSPCIG00000002852	ENSPCIT00000004314	TNMD	2	6	0.333333	192	11348	202	3301	815	545
ENSPCIG00000002814	ENSPCIT00000004316	EMG1	1	5	0.2	4470	99	358	107	306
ENSPCIG00000002831	ENSPCIT00000004317	ARL11	1	1	1	1511
ENSPCIG00000002853	ENSPCIT00000004318	POLM	5	10	0.5	567	1633	2254	541	3782	2809	293	899	1208	1251
ENSPCIG00000002854	ENSPCIT00000004319	RMDN1	2	9	0.222222	7082	8489	1501	550	4677	2915	2067	1600	790
ENSPCIG00000002857	ENSPCIT00000004324	UBASH3B	1	13	0.0769231	122555	813	2077	6438	11435	3960	3209	1182	795	1312	7306	1617	7702
ENSPCIG00000002858	ENSPCIT00000004326	EEF1AKMT1	1	3	0.333333	11336	3015	2064
ENSPCIG00000002864	ENSPCIT00000004337	LPCAT3	1	11	0.0909091	25188	808	446	198	425	800	692	102	421	82	124
ENSPCIG00000002867	ENSPCIT00000004340	NANS	2	5	0.4	2101	12640	1074	6453	4115
ENSPCIG00000002866	ENSPCIT00000004343	RCBTB1	1	11	0.0909091	46275	429	7538	4327	2781	427	2458	889	5134	552	6649
ENSPCIG00000002871	ENSPCIT00000004345		2	3	0.666667	1001	2230	1297
ENSPCIG00000002872	ENSPCIT00000004346	SSPN	1	2	0.5	36363	7825
ENSPCIG00000002873	ENSPCIT00000004351	WWP1	9	23	0.391304	8657	9435	4701	100	1572	11641	1859	2944	18712	103	136	9041	90	4945	1421	56	1430	84	1364	5643	3741	342	1289
ENSPCIG00000000057	ENSPCIT00000004357	TRPM6	1	37	0.027027	23868	13640	5180	7550	2169	4828	1062	3317	133	12333	2016	2926	3135	3196	1309	4337	6779	4241	6306	3409	209	7773	12653	10816	203	2848	5498	2059	2725	2491	5413	5851	553	1081	8499	5253	3191
ENSPCIG00000002881	ENSPCIT00000004363		4	4	1	1664	43	1684	7923
ENSPCIG00000002885	ENSPCIT00000004366	CISD3	2	3	0.666667	1514	2268	488
ENSPCIG00000002886	ENSPCIT00000004368	NAB1	3	6	0.5	6282	2478	15708	6031	2613	2626
ENSPCIG00000002821	ENSPCIT00000004369	BBS4	2	15	0.133333	6369	31662	4104	4327	1678	8699	4483	2156	1415	744	87	1018	500	3150	449
ENSPCIG00000002889	ENSPCIT00000004371	SDHAF3	1	1	1	33762
ENSPCIG00000002888	ENSPCIT00000004378	IFT88	24	25	0.96	3801	5023	1023	873	702	1171	1673	1715	3187	4081	2213	1212	1338	6821	8246	7199	5951	1477	573	3006	5256	1482	15267	29911	283
ENSPCIG00000002894	ENSPCIT00000004383	DLX5	1	2	0.5	2109	1406
ENSPCIG00000002895	ENSPCIT00000004386		3	6	0.5	5764	5149	5916	1302	1730	2644
ENSPCIG00000002900	ENSPCIT00000004389	PCGF2	1	9	0.111111	8441	817	377	119	461	252	182	1952	327
ENSPCIG00000002875	ENSPCIT00000004397	SRPX2	2	10	0.2	977	8621	6524	2865	291	158	1215	490	4217	4672
ENSPCIG00000002912	ENSPCIT00000004413	SETDB2	1	13	0.0769231	11333	541	4304	121	2381	3358	2213	2048	572	3537	2080	2015	775
ENSPCIG00000002917	ENSPCIT00000004419		2	5	0.4	250	1874	1315	472	956
ENSPCIG00000002827	ENSPCIT00000004423	RNF157	2	18	0.111111	41932	50026	7163	583	3395	319	2090	1833	1454	244	807	1208	624	869	617	1036	1984	6595
ENSPCIG00000002919	ENSPCIT00000004425	CYB5D2	3	4	0.75	31	288	5148	2575
ENSPCIG00000001241	ENSPCIT00000004426		3	16	0.1875	1319	450	1687	550	318	418	1069	406	185	1548	336	540	296	457	214	389
ENSPCIG00000002926	ENSPCIT00000004432	PIP4K2B	1	9	0.111111	13316	1468	5733	695	757	479	1833	749	948
ENSPCIG00000002927	ENSPCIT00000004434	ATP6V0D2	1	7	0.142857	13372	5237	3094	1495	3551	1262	235
ENSPCIG00000002907	ENSPCIT00000004440		1	2	0.5	3829	3
ENSPCIG00000002891	ENSPCIT00000004443	MCOLN3	1	12	0.0833333	6247	6134	44	5545	79	5781	1542	124	2505	119	4311	5888
ENSPCIG00000002934	ENSPCIT00000004444	FOXJ1	2	2	1	666	2389
ENSPCIG00000002937	ENSPCIT00000004453		1	1	1	2137
ENSPCIG00000002929	ENSPCIT00000004454	SUGCT	8	12	0.666667	104	1735	1366	19739	29975	6494	43325	97329	21559	27851	2278	33
ENSPCIG00000002938	ENSPCIT00000004455	NEMP2	1	8	0.125	26249	743	153	1623	2599	1293	4445	996
ENSPCIG00000002939	ENSPCIT00000004462		2	3	0.666667	1034	6247	975
ENSPCIG00000002943	ENSPCIT00000004463	CWC25	2	9	0.222222	2963	4610	961	2568	762	508	403	3957	531
ENSPCIG00000002944	ENSPCIT00000004467		1	1	1	3218
ENSPCIG00000002946	ENSPCIT00000004470	PSKH2	2	2	1	5526	19518
ENSPCIG00000002954	ENSPCIT00000004483	MPLKIP	2	2	1	242	4937
ENSPCIG00000002959	ENSPCIT00000004486	C17orf98	1	2	0.5	1516	708
ENSPCIG00000002958	ENSPCIT00000004487	MFSD6	2	6	0.333333	21457	30305	27086	1417	3059	2005
ENSPCIG00000002961	ENSPCIT00000004490	PTS	4	5	0.8	2996	1493	407	4445	1960
ENSPCIG00000002962	ENSPCIT00000004494	CAB39L	1	8	0.125	19318	6286	7363	15734	6288	5334	14715	14084
ENSPCIG00000002964	ENSPCIT00000004495		3	4	0.75	1593	348	1892	96
ENSPCIG00000002966	ENSPCIT00000004496	SERPINB1	1	5	0.2	2930	1877	2443	113	1760
ENSPCIG00000002967	ENSPCIT00000004498	TRMT12	1	7	0.142857	3741	362	297	91	294	1402	806
ENSPCIG00000002957	ENSPCIT00000004501	SCGB3A2	1	1	1	2446
ENSPCIG00000002968	ENSPCIT00000004502	WRNIP1	3	7	0.428571	5972	1728	10071	3588	5602	895	686
ENSPCIG00000002923	ENSPCIT00000004503	TAX1BP1	16	17	0.941176	7551	4734	2869	11265	10651	82	5382	2348	539	1135	2376	2558	2039	4018	679	12061	497
ENSPCIG00000002974	ENSPCIT00000004514	EXOC7	2	20	0.1	205	3745	250	2224	249	3358	975	1123	327	1328	463	421	817	741	342	299	944	1643	113	291
ENSPCIG00000002980	ENSPCIT00000004519		1	2	0.5	4563	4162
ENSPCIG00000002963	ENSPCIT00000004523		2	9	0.222222	6665	7192	6920	131	4324	1638	835	2089	1833
ENSPCIG00000002987	ENSPCIT00000004524	LASP1	4	6	0.666667	9383	13986	11294	21210	696	1817
ENSPCIG00000002988	ENSPCIT00000004526	HRH2	1	2	0.5	28208	17120
ENSPCIG00000002983	ENSPCIT00000004530	INPP1	1	5	0.2	33748	3986	2561	3406	2696
ENSPCIG00000002984	ENSPCIT00000004533		1	1	1	2712
ENSPCIG00000002982	ENSPCIT00000004534	MVK	7	10	0.7	1166	610	3491	518	4909	836	5440	1090	3988	1221
ENSPCIG00000002976	ENSPCIT00000004537		3	5	0.6	3842	263	9057	3814	465
ENSPCIG00000002991	ENSPCIT00000004538	MYLK4	1	11	0.0909091	89602	2	743	87	3152	3839	2390	5309	867	4330	3
ENSPCIG00000002995	ENSPCIT00000004540	CPLX2	1	3	0.333333	62213	6438	775
ENSPCIG00000002993	ENSPCIT00000004542	HIBADH	4	7	0.571429	8727	21147	3144	95784	1722	12886	7628
ENSPCIG00000002989	ENSPCIT00000004546	CSTF2	13	15	0.866667	546	252	3620	414	119	1264	776	1814	563	578	507	82	7310	946	3077
ENSPCIG00000002998	ENSPCIT00000004547	HIBCH	1	13	0.0769231	24392	15872	227	11892	751	19411	2638	3105	1368	1643	11690	740	14159
ENSPCIG00000002999	ENSPCIT00000004552		1	1	1	2479
ENSPCIG00000003012	ENSPCIT00000004566	SEC23IP	6	18	0.333333	4195	1816	1255	2133	859	5008	536	840	1118	229	238	2458	4401	384	633	654	531	2177
ENSPCIG00000003014	ENSPCIT00000004574	C2orf88	NA	0	NA
ENSPCIG00000003017	ENSPCIT00000004578	GABRG3	1	3	0.333333	87418	12064	18548
ENSPCIG00000003010	ENSPCIT00000004581	FBXO47	11	11	1	1778	3279	1449	3142	1893	1454	3214	2223	539	2834	16994
ENSPCIG00000003034	ENSPCIT00000004601	RIT2	4	4	1	137119	85858	45700	162808
ENSPCIG00000003023	ENSPCIT00000004604		NA	0	NA
ENSPCIG00000003035	ENSPCIT00000004605	MSTN	2	2	1	1872	2331
ENSPCIG00000003040	ENSPCIT00000004612	HCCS	4	5	0.8	1958	2016	596	3243	2938
ENSPCIG00000002303	ENSPCIT00000004621		5	8	0.625	3315	41	4502	5991	26534	10007	18545	25566
ENSPCIG00000003033	ENSPCIT00000004624	MCMBP	1	15	0.0666667	6773	713	2243	3151	1850	2266	1443	786	699	529	3970	2105	3358	281	529
ENSPCIG00000003045	ENSPCIT00000004625	TMEM150C	2	8	0.25	2548	36164	1854	129	105	6640	10817	2592
ENSPCIG00000003020	ENSPCIT00000004627		4	5	0.8	12617	24315	64168	64473	11550
ENSPCIG00000002903	ENSPCIT00000004629	C1S	11	11	1	966	2646	201	700	494	1230	987	400	456	1574	2889
ENSPCIG00000003048	ENSPCIT00000004631	SYT4	3	3	1	2830	2514	3148
ENSPCIG00000003019	ENSPCIT00000004636		1	3	0.333333	2771	64	1340
ENSPCIG00000003050	ENSPCIT00000004637	NID1	12	19	0.631579	19140	3092	1977	5724	4215	4788	1480	393	14521	6642	1512	22440	2110	5543	3934	943	995	682	1359
ENSPCIG00000003051	ENSPCIT00000004638	MMP2	11	12	0.916667	7588	2323	1766	965	2805	533	923	483	1704	716	7652	1098
ENSPCIG00000003039	ENSPCIT00000004640	GPR55	NA	0	NA
ENSPCIG00000003054	ENSPCIT00000004644	PMS1	4	12	0.333333	3315	12183	11444	30723	21611	376	1133	2	11450	2168	4370	1472
ENSPCIG00000003060	ENSPCIT00000004647	MLNR	1	1	1	1577
ENSPCIG00000003058	ENSPCIT00000004648	NOX1	1	13	0.0769231	15856	5167	5106	181	705	109	89	3949	220	392	579	598	785
ENSPCIG00000031038	ENSPCIT00000004650		2	3	0.666667	3280	40984	4299
ENSPCIG00000003062	ENSPCIT00000004653	INPP5F	1	19	0.0526316	27208	22916	6479	454	403	5729	1002	7614	497	848	958	647	7777	2538	2397	179	2703	529	971
ENSPCIG00000003063	ENSPCIT00000004656	THOC5	4	20	0.2	1537	3811	105	6102	1183	2342	687	722	249	131	393	1535	1306	603	757	60	135	576	370	1439
ENSPCIG00000003066	ENSPCIT00000004657	NUDT12	1	6	0.166667	8610	1278	778	1936	2809	2299
ENSPCIG00000003053	ENSPCIT00000004658	ZACN	5	8	0.625	245	122	214	284	944	214	458	600
ENSPCIG00000003075	ENSPCIT00000004673	LPCAT2	11	13	0.846154	8513	1778	1317	3256	1060	805	3669	14657	4784	1004	22720	19527	6262
ENSPCIG00000003064	ENSPCIT00000004680	ENOPH1	4	4	1	637	6178	1444	7289
ENSPCIG00000003089	ENSPCIT00000004691		7	7	1	453	75	243	141	523	388	1151
ENSPCIG00000003092	ENSPCIT00000004694		1	5	0.2	7435	482	634	90	7339
ENSPCIG00000003091	ENSPCIT00000004696	SLC6A2	2	14	0.142857	942	15283	3726	11953	13627	2318	2581	2215	1673	1624	909	2390	1495	1715
ENSPCIG00000003096	ENSPCIT00000004698	OSBPL3	2	23	0.0869565	18172	37262	13089	169	212	6557	2290	2094	168	1635	11000	3640	8735	1236	4479	5311	6879	6007	1579	3620	1758	2261	2842
ENSPCIG00000003100	ENSPCIT00000004703		2	2	1	3014	5675
ENSPCIG00000003084	ENSPCIT00000004708	FNDC3A	1	25	0.04	55023	33821	10402	1472	3153	3264	2267	424	4145	3865	1152	5583	6124	637	5247	1499	92	2096	708	90	2218	50	1855	1675	10504
ENSPCIG00000003082	ENSPCIT00000004709		1	5	0.2	67499	2190	8558	7585	10219
ENSPCIG00000003074	ENSPCIT00000004714		7	14	0.5	1201	702	222	298	1223	1017	4112	376	408	178	235	151	809	272
ENSPCIG00000003080	ENSPCIT00000004718	GALR2	3	3	1	546	1340	3108
ENSPCIG00000003105	ENSPCIT00000004719	MACIR	NA	0	NA
ENSPCIG00000003097	ENSPCIT00000004721	CACNB1	2	13	0.153846	3490	3973	196	493	1614	1602	260	1406	213	780	1782	948	2367
ENSPCIG00000003103	ENSPCIT00000004723		1	4	0.25	23869	2035	4050	52
ENSPCIG00000003094	ENSPCIT00000004727	PKN2	1	21	0.047619	66691	18100	7248	564	103	14509	7627	14759	331	307	242	738	99	146	17125	1934	985	5246	12953	738	90
ENSPCIG00000003112	ENSPCIT00000004733	HNRNPD	2	8	0.25	1314	10433	874	1047	416	110	1043	321
ENSPCIG00000003113	ENSPCIT00000004735	CLSTN3	17	18	0.944444	1481	3307	485	1121	428	303	515	1196	1011	683	709	112	4606	337	4277	234	8093	231
ENSPCIG00000003122	ENSPCIT00000004751	CHI3L1	2	10	0.2	277	4932	1479	2017	1573	3916	267	2	655	292
ENSPCIG00000003125	ENSPCIT00000004754		1	1	1	2726
ENSPCIG00000003124	ENSPCIT00000004755		1	1	1	4703
ENSPCIG00000003131	ENSPCIT00000004762	GTF2B	2	6	0.333333	4201	23607	4239	136	1239	2427
ENSPCIG00000003128	ENSPCIT00000004764	ANKAR	16	21	0.761905	10431	1777	2151	3094	3398	7108	4276	2523	9622	936	3687	373	1409	7022	2935	12936	795	677	1043	2361	1615
ENSPCIG00000003132	ENSPCIT00000004765	RPL19	2	5	0.4	1288	1462	412	352	507
ENSPCIG00000003127	ENSPCIT00000004768		2	7	0.285714	654	22642	9001	3632	34	5560	5972
ENSPCIG00000003136	ENSPCIT00000004777		NA	0	NA
ENSPCIG00000003130	ENSPCIT00000004779		1	13	0.0769231	23795	1397	3566	6875	3014	305	1826	5349	1154	1175	679	3888	9670
ENSPCIG00000003117	ENSPCIT00000004784		2	7	0.285714	48	3052	2110	639	2798	747	380
ENSPCIG00000031140	ENSPCIT00000004788		1	10	0.1	14730	1866	170	649	526	742	600	200	288	2701
ENSPCIG00000003145	ENSPCIT00000004790	PPIP5K2	22	30	0.733333	2460	2552	5550	1728	361	2424	1755	3838	1089	615	89	4102	1775	200	289	470	1633	3420	2123	2954	95	7709	1470	751	1252	1640	917	3276	2925	7150
ENSPCIG00000003149	ENSPCIT00000004797		2	2	1	275	500
ENSPCIG00000003140	ENSPCIT00000004798	STAC2	1	10	0.1	5183	408	184	259	353	87	320	244	511	576
ENSPCIG00000002997	ENSPCIT00000004799		3	24	0.125	11924	1837	49075	3745	1953	3825	19286	2497	2385	3811	830	1584	3928	1739	2549	338	6605	2130	1301	1787	1921	796	486	108
ENSPCIG00000003153	ENSPCIT00000004805	RGS10	4	4	1	7764	2601	17397	24054
ENSPCIG00000003151	ENSPCIT00000004807	PEX5	4	14	0.285714	102	505	449	12283	703	2820	248	1353	10076	530	1409	691	3067	137
ENSPCIG00000003185	ENSPCIT00000004809		1	10	0.1	3460	106	2482	1543	31	1476	786	905	1650	2391
ENSPCIG00000003162	ENSPCIT00000004810	ASNSD1	1	4	0.25	1969	572	724	1930
ENSPCIG00000003169	ENSPCIT00000004824	ADGRA3	1	18	0.0555556	33029	17371	3031	5256	3320	708	7996	5326	4147	26937	2856	9127	261	15692	1495	5011	4112	171
ENSPCIG00000003168	ENSPCIT00000004825		4	4	1	2512	101	1799	4890
ENSPCIG00000003172	ENSPCIT00000004831		11	15	0.733333	1401	719	765	572	306	1233	228	746	390	530	1528	486	561	264	973
ENSPCIG00000003177	ENSPCIT00000004834		NA	0	NA
ENSPCIG00000003178	ENSPCIT00000004838	SLC1A6	6	9	0.666667	4193	324	1325	3974	345	4535	1858	1770	430
ENSPCIG00000003181	ENSPCIT00000004849	UBIAD1	1	1	1	4380
ENSPCIG00000003156	ENSPCIT00000004854		5	8	0.625	4430	173	2599	1627	6848	1411	3486	2321
ENSPCIG00000003195	ENSPCIT00000004857	LRRC8B	1	3	0.333333	17954	5798	10702
ENSPCIG00000003196	ENSPCIT00000004858		1	2	0.5	791	101
ENSPCIG00000003198	ENSPCIT00000004860	CCDC105	2	6	0.333333	640	4851	3181	1040	130	4102
ENSPCIG00000003183	ENSPCIT00000004861	NAA35	2	21	0.0952381	1224	12454	1817	1505	10828	2953	98	1538	697	3507	10283	1869	4602	2826	670	1824	1042	3518	1133	4796	1051
ENSPCIG00000003197	ENSPCIT00000004862	ARL6IP4	1	5	0.2	3345	1441	1997	1395	94
ENSPCIG00000003194	ENSPCIT00000004863	GUCY2C	4	26	0.153846	3710	5345	3909	13960	12209	2778	988	3034	949	2524	6179	4737	505	3078	1656	3420	1966	1204	4930	1600	3561	3730	3764	3433	4307	3027
ENSPCIG00000003191	ENSPCIT00000004864		1	1	1	32970
ENSPCIG00000003200	ENSPCIT00000004866	LRRC8C	1	1	1	31574
ENSPCIG00000003201	ENSPCIT00000004871		4	6	0.666667	8250	7154	4589	8659	647	2895
ENSPCIG00000003205	ENSPCIT00000004874	LRRC8D	1	1	1	19629
ENSPCIG00000003207	ENSPCIT00000004878		3	11	0.272727	4168	2947	7970	1996	2488	3356	939	253	4686	2744	3706
ENSPCIG00000003213	ENSPCIT00000004885		NA	0	NA
ENSPCIG00000003216	ENSPCIT00000004890		2	8	0.25	32276	96050	27696	8012	13471	21737	14783	2498
ENSPCIG00000003217	ENSPCIT00000004891	GOLM1	3	9	0.333333	30724	2426	38123	3216	2876	2879	1192	8345	4722
ENSPCIG00000003219	ENSPCIT00000004894	PLBD1	7	11	0.636364	4813	9234	18480	3514	5616	5280	26492	132	1940	3716	6900
ENSPCIG00000003224	ENSPCIT00000004896	CASP14	1	6	0.166667	3482	379	200	477	238	2200
ENSPCIG00000003189	ENSPCIT00000004902	GRK5	1	14	0.0714286	75283	10391	42489	5218	6817	1503	3327	2690	3219	2290	15016	715	4454	5781
ENSPCIG00000003086	ENSPCIT00000004903	SLC38A6	5	14	0.357143	4554	2542	6157	12424	16048	7789	460	5707	320	5715	375	4569	1783	102
ENSPCIG00000003227	ENSPCIT00000004904		NA	0	NA
ENSPCIG00000003237	ENSPCIT00000004914		1	1	1	1884
ENSPCIG00000003234	ENSPCIT00000004920	NEUROG3	NA	0	NA
ENSPCIG00000003239	ENSPCIT00000004922	UBAP1	1	6	0.166667	38751	9346	4650	5046	949	880
ENSPCIG00000003242	ENSPCIT00000004923	C20orf85	3	3	1	8928	2850	9401
ENSPCIG00000007904	ENSPCIT00000004928		3	3	1	1183	173	2173
ENSPCIG00000003245	ENSPCIT00000004929	GLT1D1	8	12	0.666667	18345	7167	6050	8543	1529	8455	3481	22207	2589	759	5329	21530
ENSPCIG00000003246	ENSPCIT00000004930	HTR2B	1	2	0.5	8130	2659
ENSPCIG00000003249	ENSPCIT00000004936		1	5	0.2	11275	3637	262	892	339
ENSPCIG00000003241	ENSPCIT00000004940	OR1I1	1	1	1	1287
ENSPCIG00000003253	ENSPCIT00000004943		1	5	0.2	189228	27435	1588	10764	90920
ENSPCIG00000003254	ENSPCIT00000004945	KIF24	5	12	0.416667	3218	5375	2874	3842	8951	1146	929	855	3679	93	3549	2435
ENSPCIG00000003258	ENSPCIT00000004948		2	8	0.25	4090	5266	2460	85	4491	3911	5185	1824
ENSPCIG00000003259	ENSPCIT00000004951		2	2	1	3233	70644
ENSPCIG00000002751	ENSPCIT00000004952		4	10	0.4	650	1	555	834	172	360	406	754	144	183
ENSPCIG00000003261	ENSPCIT00000004956	SYDE1	6	7	0.857143	523	330	279	163	318	773	351
ENSPCIG00000003263	ENSPCIT00000004957		1	2	0.5	108	42
ENSPCIG00000003264	ENSPCIT00000004960	SLC15A4	1	7	0.142857	15305	6204	596	767	4009	2798	3873
ENSPCIG00000003268	ENSPCIT00000004965		1	7	0.142857	5834	2663	1310	1525	1474	1822	5644
ENSPCIG00000003271	ENSPCIT00000004971	ILVBL	5	14	0.357143	1166	252	131	138	2557	215	407	1453	1508	196	143	79	250	200
ENSPCIG00000003218	ENSPCIT00000004981	FBXL20	1	13	0.0769231	22623	700	1414	425	2327	2303	1238	2668	2721	3625	2142	987	1291
ENSPCIG00000003284	ENSPCIT00000004988	KAZALD1	2	4	0.5	529	1344	391	293
ENSPCIG00000003285	ENSPCIT00000004991	CNST	2	11	0.181818	7847	31426	23432	4419	918	469	2681	172	9622	13397	2731
ENSPCIG00000003286	ENSPCIT00000004992	EPHX3	3	6	0.5	447	225	4340	156	175	191
ENSPCIG00000003275	ENSPCIT00000005003	SLC66A1	1	7	0.142857	9004	2401	782	581	521	597	1392
ENSPCIG00000003293	ENSPCIT00000005011		2	11	0.181818	685	1553	429	151	203	775	95	720	88	385	348
ENSPCIG00000003240	ENSPCIT00000005015	KDM5B	1	27	0.037037	25578	4836	1453	1408	3416	1971	911	1174	663	877	750	1109	2894	720	1690	221	1203	103	735	1885	5790	3673	1652	1568	509	1586	548
ENSPCIG00000003301	ENSPCIT00000005016	SHH	1	2	0.5	7037	3501
ENSPCIG00000003302	ENSPCIT00000005018	GIN1	1	7	0.142857	18026	2419	13694	2025	104	204	7108
ENSPCIG00000003297	ENSPCIT00000005022	NUDT2	2	3	0.666667	278	12870	6898
ENSPCIG00000003299	ENSPCIT00000005025	SCCPDH	4	13	0.307692	3293	631	1642	3345	1669	833	678	86	2132	1386	1336	428	828
ENSPCIG00000003316	ENSPCIT00000005034		1	4	0.25	39732	4621	4374	1604
ENSPCIG00000003318	ENSPCIT00000005035	SLC7A1	3	10	0.3	2056	1915	7128	3794	765	2843	2526	535	1178	2202
ENSPCIG00000003326	ENSPCIT00000005047		4	7	0.571429	909	2076	3837	28005	5332	26471	548
ENSPCIG00000003332	ENSPCIT00000005056	UBL3	1	4	0.25	77976	5538	2808	575
ENSPCIG00000003319	ENSPCIT00000005057		2	4	0.5	491	819	375	566
ENSPCIG00000003341	ENSPCIT00000005069	C9orf24	3	8	0.375	1724	2327	39725	1992	1828	450	1875	543
ENSPCIG00000003342	ENSPCIT00000005070	KLHL12	1	11	0.0909091	4294	831	1923	1697	2849	1	691	771	292	845	180
ENSPCIG00000031699	ENSPCIT00000005075		1	6	0.166667	142519	12975	4494	730	2377	1594
ENSPCIG00000003347	ENSPCIT00000005078	CALCRL	6	12	0.5	4499	1947	3866	242	1629	17477	1758	2797	85	4792	2404	5639
ENSPCIG00000003349	ENSPCIT00000005081	IZUMO1R	2	5	0.4	274	8130	1249	764	223
ENSPCIG00000003317	ENSPCIT00000005084		1	1	1	4798
ENSPCIG00000003351	ENSPCIT00000005085	ADIPOR1	1	7	0.142857	11399	1085	489	1517	838	2784	167
ENSPCIG00000003352	ENSPCIT00000005086	MRM1	2	4	0.5	1266	2036	143	248
ENSPCIG00000003346	ENSPCIT00000005092		1	2	0.5	4640	2984
ENSPCIG00000003337	ENSPCIT00000005096	SH3RF3	8	9	0.888889	1923	24811	63300	34602	23232	11251	17819	71668	12554
ENSPCIG00000002058	ENSPCIT00000005098	RC3H1	12	18	0.666667	5949	4331	2653	971	2599	5220	946	2817	313	4288	539	6434	1934	209	847	1970	833	835
ENSPCIG00000003362	ENSPCIT00000005109	MRPL18	2	3	0.666667	312	658	411
ENSPCIG00000003357	ENSPCIT00000005110		4	7	0.571429	106	620	284	788	642	529	377
ENSPCIG00000003366	ENSPCIT00000005112	ARSF	5	11	0.454545	5351	6246	1645	1125	15355	4695	3785	1923	5743	3102	606
ENSPCIG00000003364	ENSPCIT00000005119		1	3	0.333333	4517	30	44
ENSPCIG00000003372	ENSPCIT00000005121		2	3	0.666667	764	2621	1766
ENSPCIG00000003355	ENSPCIT00000005122	DHRS11	1	6	0.166667	4148	2673	835	560	447	329
ENSPCIG00000003374	ENSPCIT00000005127	PANX1	1	4	0.25	25846	17485	3523	1498
ENSPCIG00000003373	ENSPCIT00000005129		2	3	0.666667	60	2936	866
ENSPCIG00000003378	ENSPCIT00000005135		2	2	1	172	41423
ENSPCIG00000003380	ENSPCIT00000005140	GGNBP2	1	13	0.0769231	7294	1287	882	1744	92	6085	1133	1216	530	145	88	563	1556
ENSPCIG00000004362	ENSPCIT00000005144	TRPC4	1	10	0.1	89161	36332	79479	18799	12471	5974	4530	17290	125	1886
ENSPCIG00000003386	ENSPCIT00000005150	TMEM183A	3	8	0.375	165	2602	6278	1081	2726	3133	851	840
ENSPCIG00000003391	ENSPCIT00000005153	VSTM5	1	3	0.333333	29920	117	1991
ENSPCIG00000003395	ENSPCIT00000005156	MED17	5	12	0.416667	3142	4117	2853	327	5958	1734	675	2947	4899	3923	1003	2
ENSPCIG00000003392	ENSPCIT00000005159	RHEB	1	7	0.142857	29859	15508	7132	9815	108	663	2301
ENSPCIG00000003405	ENSPCIT00000005175	C11orf54	2	7	0.285714	4725	4808	153	1288	1728	1136	3680
ENSPCIG00000003411	ENSPCIT00000005178	ENPP7	2	4	0.5	1774	6622	2072	1795
ENSPCIG00000003396	ENSPCIT00000005188		2	3	0.666667	249	4553	1027
ENSPCIG00000031005	ENSPCIT00000005189		NA	0	NA
ENSPCIG00000003418	ENSPCIT00000005191		1	3	0.333333	3701	1007	779
ENSPCIG00000003397	ENSPCIT00000005194	ARSH	1	8	0.125	6820	5244	1470	1775	3131	2513	943	3766
ENSPCIG00000003425	ENSPCIT00000005201		1	9	0.111111	16135	822	1033	1914	3208	1693	1917	636	3227
ENSPCIG00000003430	ENSPCIT00000005206		7	10	0.7	2331	511	2690	2331	98	3450	9006	1545	1311	988
ENSPCIG00000003420	ENSPCIT00000005207		2	10	0.2	1051	7064	230	339	207	274	84	437	1459	131
ENSPCIG00000003442	ENSPCIT00000005223	SERPINC1	1	6	0.166667	17147	3629	1740	6904	1755	3509
ENSPCIG00000003446	ENSPCIT00000005225	ARSD	6	9	0.666667	3387	2707	3207	1525	261	9638	661	1100	3932
ENSPCIG00000003441	ENSPCIT00000005226	SLC15A3	1	7	0.142857	6953	1676	3398	1598	812	1011	734
ENSPCIG00000003449	ENSPCIT00000005228	DDX11	2	26	0.0769231	2214	10192	571	589	549	3434	5044	295	3042	837	2287	384	450	99	2950	347	116	647	579	449	940	526	223	551	459	219
ENSPCIG00000003431	ENSPCIT00000005230	SLC16A4	7	7	1	8118	1204	174	976	2893	1077	8474
ENSPCIG00000003452	ENSPCIT00000005231	ZBTB37	3	3	1	1778	1495	7818
ENSPCIG00000003454	ENSPCIT00000005235	TMEM132A	1	10	0.1	2943	337	330	601	1796	356	1555	1785	121	392
ENSPCIG00000003458	ENSPCIT00000005240	RBM15	3	3	1	31	31	3835
ENSPCIG00000003461	ENSPCIT00000005244	PTGFRN	1	8	0.125	26413	3559	8626	17055	3409	5228	11765	1866
ENSPCIG00000003210	ENSPCIT00000005248	VIII.68	8	15	0.533333	8361	1733	6613	697	624	455	236	14500	8959	277	4701	2652	1622	1895	1780
ENSPCIG00000003433	ENSPCIT00000005253	ECEL1	1	16	0.0625	2082	176	790	1668	1252	864	350	513	1283	318	490	301	680	36	653	757
ENSPCIG00000003470	ENSPCIT00000005257	TMEM109	1	3	0.333333	5134	1088	339
ENSPCIG00000003468	ENSPCIT00000005258	STARD3NL	1	5	0.2	10069	2892	3040	94	7259
ENSPCIG00000003471	ENSPCIT00000005259	SLC6A17	9	10	0.9	6832	3456	1876	2812	1835	298	2278	1882	11826	1266
ENSPCIG00000003473	ENSPCIT00000005260	CD101	8	8	1	10245	2301	1277	8357	1333	2369	1602	11176
ENSPCIG00000003478	ENSPCIT00000005266		NA	0	NA
ENSPCIG00000003247	ENSPCIT00000005268	ATF7IP	5	14	0.357143	4478	298	3345	13150	15247	544	1019	3133	7471	6549	2655	4309	1986	35
ENSPCIG00000003460	ENSPCIT00000005269	GYG2	2	10	0.2	290	16402	5801	3094	1138	4121	3010	13975	333	2773
ENSPCIG00000003480	ENSPCIT00000005273		1	1	1	1180
ENSPCIG00000003483	ENSPCIT00000005275	TTF2	3	22	0.136364	129	3993	14709	2788	568	354	1132	3595	1265	3952	821	1466	1688	374	712	1140	699	5909	3492	873	1941	4017
ENSPCIG00000003485	ENSPCIT00000005279	PRPF19	9	14	0.642857	1152	199	610	128	249	109	502	177	1702	152	93	217	128	870
ENSPCIG00000003500	ENSPCIT00000005291	TRIM45	2	6	0.333333	234	2240	1905	1076	717	1295
ENSPCIG00000003501	ENSPCIT00000005294		6	11	0.545455	1119	597	194	497	92	3085	96	85	916	192	270
ENSPCIG00000003505	ENSPCIT00000005297	SUSD5	2	4	0.5	16659	36202	26261	24997
ENSPCIG00000003511	ENSPCIT00000005308		8	8	1	4279	1302	13227	4634	4122	7403	1263	16331
ENSPCIG00000003498	ENSPCIT00000005309	ZBED1	1	1	1	3558
ENSPCIG00000003499	ENSPCIT00000005313		4	4	1	782	888	174	1800
ENSPCIG00000003489	ENSPCIT00000005319		2	2	1	4999	11410
ENSPCIG00000003518	ENSPCIT00000005320	ENTPD3	4	12	0.333333	4306	2043	1000	7128	3114	3216	4515	999	4243	150	1633	3580
ENSPCIG00000003521	ENSPCIT00000005327		2	2	1	248	500
ENSPCIG00000003525	ENSPCIT00000005332	DARS2	11	16	0.6875	453	1614	1673	800	1331	2360	964	1597	1050	551	6613	1283	3471	256	548	496
ENSPCIG00000003528	ENSPCIT00000005335		1	1	1	685
ENSPCIG00000003532	ENSPCIT00000005339		1	6	0.166667	35078	3594	3859	1512	4198	521
ENSPCIG00000003530	ENSPCIT00000005343	PTGDR2	2	2	1	910	4373
ENSPCIG00000003536	ENSPCIT00000005346	GXYLT2	1	6	0.166667	24278	4183	19696	1726	14982	3335
ENSPCIG00000003537	ENSPCIT00000005347	CENPL	2	3	0.666667	4973	6073	5140
ENSPCIG00000003543	ENSPCIT00000005349		1	2	0.5	3925	211
ENSPCIG00000003547	ENSPCIT00000005359		1	2	0.5	1283	1255
ENSPCIG00000003551	ENSPCIT00000005363		1	1	1	405
ENSPCIG00000003555	ENSPCIT00000005367		5	6	0.833333	232	355	2628	1178	6118	1275
ENSPCIG00000003553	ENSPCIT00000005368	PPP4R2	2	8	0.25	649	42903	8845	978	1601	235	660	185
ENSPCIG00000003560	ENSPCIT00000005372	ZNF503	1	1	1	803
ENSPCIG00000003549	ENSPCIT00000005377		1	11	0.0909091	19935	6568	890	9368	7344	3930	1418	1096	3485	3593	154
ENSPCIG00000003565	ENSPCIT00000005380		2	2	1	18425	64397
ENSPCIG00000032496	ENSPCIT00000005386		NA	0	NA
ENSPCIG00000003571	ENSPCIT00000005388		NA	0	NA
ENSPCIG00000003574	ENSPCIT00000005390		1	1	1	481
ENSPCIG00000003575	ENSPCIT00000005392	PDZRN3	1	7	0.142857	43155	5001	14990	1780	2500	2551	1050
ENSPCIG00000003582	ENSPCIT00000005402		1	1	1	4465
ENSPCIG00000033471	ENSPCIT00000005403		1	2	0.5	30853	1203
ENSPCIG00000003573	ENSPCIT00000005412		5	6	0.833333	805	2	731	1733	2657	2
ENSPCIG00000003590	ENSPCIT00000005413	DEUP1	2	14	0.142857	2892	33397	2430	15075	12275	1381	25108	3387	3578	1527	2985	11915	21247	8456
ENSPCIG00000003592	ENSPCIT00000005414	TMEM229A	1	1	1	854
ENSPCIG00000003595	ENSPCIT00000005426		2	3	0.666667	607	1071	728
ENSPCIG00000003608	ENSPCIT00000005433	MBD2	3	6	0.5	22142	4372	32347	1156	10591	11816
ENSPCIG00000003609	ENSPCIT00000005434	DFFB	2	6	0.333333	2317	6760	2013	3023	6616	3728
ENSPCIG00000003610	ENSPCIT00000005437	G6PD	2	13	0.153846	1549	7882	119	453	890	158	1822	728	2908	2706	916	85	265
ENSPCIG00000003597	ENSPCIT00000005440	MYL10	5	6	0.833333	4621	1490	1007	4565	4849	1356
ENSPCIG00000003606	ENSPCIT00000005441	B4GALNT2	4	10	0.4	3084	11471	5496	11997	358	1025	2307	2241	6911	1071
ENSPCIG00000003613	ENSPCIT00000005442	ALX3	1	3	0.333333	7454	2847	5055
ENSPCIG00000003614	ENSPCIT00000005445	CEP104	5	19	0.263158	2057	621	2910	311	4686	781	572	1756	1206	1188	2396	843	287	1994	1696	1885	573	1944	1107
ENSPCIG00000003617	ENSPCIT00000005449	POLI	4	9	0.444444	1197	3452	6201	6311	3417	4010	2895	1721	1572
ENSPCIG00000003624	ENSPCIT00000005455		NA	0	NA
ENSPCIG00000003598	ENSPCIT00000005459	KCNAB1	1	13	0.0769231	191732	45169	5214	7191	4554	3339	8025	37105	5398	1384	9466	6809	9375
ENSPCIG00000012252	ENSPCIT00000005462		1	4	0.25	21691	770	8767	4505
ENSPCIG00000003630	ENSPCIT00000005465		1	3	0.333333	7086	1266	959
ENSPCIG00000003626	ENSPCIT00000005467	STRIP1	1	20	0.05	4978	2019	728	108	732	969	106	2426	247	1079	179	887	1141	237	2280	162	1789	684	567	888
ENSPCIG00000003632	ENSPCIT00000005468		1	1	1	2332
ENSPCIG00000003633	ENSPCIT00000005469	STARD6	4	7	0.571429	171	4893	176	15571	2300	3677	2453
ENSPCIG00000003635	ENSPCIT00000005473	EMC1	1	22	0.0454545	9733	591	221	1020	589	1297	299	548	828	626	657	601	1193	405	1417	697	3702	1077	494	2150	2278	147
ENSPCIG00000003638	ENSPCIT00000005476	LRRC47	1	6	0.166667	4933	1076	1742	1662	364	231
ENSPCIG00000003639	ENSPCIT00000005483		1	2	0.5	2353	2084
ENSPCIG00000003643	ENSPCIT00000005487	C18orf54	5	6	0.833333	1050	305	3239	1558	16035	3196
ENSPCIG00000003620	ENSPCIT00000005492	COPS9	2	2	1	655	1269
ENSPCIG00000003642	ENSPCIT00000005495	SMIM1	1	1	1	1122
ENSPCIG00000003647	ENSPCIT00000005501		2	2	1	545	627
ENSPCIG00000003648	ENSPCIT00000005503		3	3	1	6090	15864	19012
ENSPCIG00000003652	ENSPCIT00000005504	MRTO4	3	7	0.428571	1217	1094	2132	1221	1248	342	110
ENSPCIG00000003650	ENSPCIT00000005507	AHCYL1	1	17	0.0588235	27849	6616	577	415	493	568	576	436	483	1113	429	541	108	388	465	1630	387
ENSPCIG00000003656	ENSPCIT00000005512	GINS3	2	3	0.666667	34	8116	3351
ENSPCIG00000003665	ENSPCIT00000005520	SLC36A4	1	10	0.1	30249	5271	2362	1343	9683	12269	2328	6469	1314	8104
ENSPCIG00000003668	ENSPCIT00000005522	CCT6B	3	13	0.230769	3696	632	13810	5163	1182	140	107	3361	289	1488	6379	1083	715
ENSPCIG00000003670	ENSPCIT00000005525		3	10	0.3	144	725	7265	374	1857	100	102	206	92	506
ENSPCIG00000003266	ENSPCIT00000005527	AP1B1	14	19	0.736842	1421	2088	718	1770	325	621	233	1011	181	1576	515	376	1015	2572	716	449	569	226	1281
ENSPCIG00000003674	ENSPCIT00000005532	ZNF830	NA	0	NA
ENSPCIG00000003681	ENSPCIT00000005542		1	7	0.142857	4922	2894	672	867	1476	1723	451
ENSPCIG00000007822	ENSPCIT00000005544		2	3	0.666667	6239	123375	63
ENSPCIG00000035063	ENSPCIT00000005548	TP73	2	12	0.166667	1457	62345	56922	2337	4668	1698	4440	2207	26039	1460	1733	3380
ENSPCIG00000030676	ENSPCIT00000005549		1	1	1	4019
ENSPCIG00000003680	ENSPCIT00000005551	LIG3	1	19	0.0526316	5269	857	4967	302	175	142	279	2122	1099	581	1286	333	397	513	431	81	880	838	1062
ENSPCIG00000003688	ENSPCIT00000005552	MTNR1B	3	3	1	36	349	29511
ENSPCIG00000003696	ENSPCIT00000005565	RFFL	1	5	0.2	6471	3345	633	549	3120
ENSPCIG00000003697	ENSPCIT00000005569	SLC27A2	1	9	0.111111	25901	9254	4201	13836	2101	1430	860	5720	1937
ENSPCIG00000003701	ENSPCIT00000005573	NPL	1	11	0.0909091	11324	11087	1579	11295	2888	3215	3557	151	441	1720	2187
ENSPCIG00000003702	ENSPCIT00000005575	WRAP73	4	12	0.333333	1805	4215	755	12278	5779	4569	390	89	1758	2996	497	127
ENSPCIG00000003703	ENSPCIT00000005578		1	7	0.142857	3132	330	96	210	984	106	769
ENSPCIG00000003700	ENSPCIT00000005579		1	2	0.5	1406	30
ENSPCIG00000003709	ENSPCIT00000005587	GNAI1	2	8	0.25	488	61499	96	7123	13745	12143	925	2636
ENSPCIG00000003699	ENSPCIT00000005588		1	4	0.25	12919	3929	2879	1085
ENSPCIG00000003712	ENSPCIT00000005589		1	7	0.142857	3694	339	92	142	781	104	720
ENSPCIG00000003715	ENSPCIT00000005594	SLFN14	4	4	1	1730	4476	1997	5525
ENSPCIG00000003719	ENSPCIT00000005598	GNAT3	1	7	0.142857	32508	13014	9688	7875	10739	218	1448
ENSPCIG00000003720	ENSPCIT00000005599	FBP2	5	6	0.833333	6485	3851	16400	4000	25315	2361
ENSPCIG00000003724	ENSPCIT00000005604	FBP1	1	6	0.166667	14864	10080	3956	3200	1534	3338
ENSPCIG00000003716	ENSPCIT00000005606	DHX9	14	26	0.538462	658	1163	2902	619	2693	2977	560	95	164	365	1992	1340	1610	3417	3274	216	691	414	2325	410	997	105	1569	128	692	2531
ENSPCIG00000003725	ENSPCIT00000005607	PEX12	2	2	1	324	1769
ENSPCIG00000003731	ENSPCIT00000005613	AOPEP	4	15	0.266667	39224	50337	18703	131732	6349	32458	958	37146	26544	39939	627	70323	34076	2265	3761
ENSPCIG00000003732	ENSPCIT00000005614	SHCBP1L	7	11	0.636364	183	118	6418	6780	1280	425	14094	6888	5095	1458	1792
ENSPCIG00000003730	ENSPCIT00000005615	CD248	1	1	1	116
ENSPCIG00000003733	ENSPCIT00000005620	AP2B1	5	21	0.238095	3868	6709	3425	801	25818	1779	475	141	2870	1517	791	5276	5324	13092	975	1866	2891	19879	1861	12338	4138
ENSPCIG00000003736	ENSPCIT00000005623	LAMC1	1	27	0.037037	84798	2832	4108	4034	850	1439	88	318	94	340	2439	125	4847	819	644	772	273	6134	1477	1689	1856	2180	190	483	862	4827	1923
ENSPCIG00000003747	ENSPCIT00000005637		1	1	1	1433
ENSPCIG00000003753	ENSPCIT00000005654	FANCC	1	14	0.0714286	52629	1720	22642	39382	1253	5550	18085	22241	1424	20142	1998	2045	4671	7732
ENSPCIG00000003757	ENSPCIT00000005655	FBXL22	1	1	1	2003
ENSPCIG00000003760	ENSPCIT00000005656	B3GALT9	1	1	1	866
ENSPCIG00000003759	ENSPCIT00000005657	USP3	1	14	0.0714286	49545	8164	8304	4624	5839	1002	518	7281	2595	147	8725	316	175	4795
ENSPCIG00000003754	ENSPCIT00000005666	LAMC2	1	22	0.0454545	26520	4412	4073	2814	1384	2680	805	3375	1161	2150	3519	471	1101	1320	2548	399	2088	717	1887	1209	87	5378
ENSPCIG00000003761	ENSPCIT00000005668	CA12	7	8	0.875	4552	1990	5794	902	1017	2441	12616	629
ENSPCIG00000003277	ENSPCIT00000005669	L1CAM	1	29	0.0344828	11086	4145	5248	313	814	156	1557	319	326	115	770	468	164	285	198	2103	339	8274	188	317	80	498	606	3206	739	709	153	145	994
ENSPCIG00000003765	ENSPCIT00000005672	APH1B	4	5	0.8	782	7276	3461	13263	2174
ENSPCIG00000003767	ENSPCIT00000005675	RAB8B	1	7	0.142857	51704	3146	2319	4210	1533	7381	808
ENSPCIG00000002502	ENSPCIT00000005678	SNX8	1	10	0.1	28014	2508	1464	7769	1447	638	3198	1395	510	1727
ENSPCIG00000003752	ENSPCIT00000005680		1	1	1	4467
ENSPCIG00000003766	ENSPCIT00000005682	NMNAT2	1	10	0.1	149049	1265	3024	9659	2199	1142	4709	23470	294	2785
ENSPCIG00000003671	ENSPCIT00000005685		1	5	0.2	11190	9904	8663	3914	273
ENSPCIG00000003773	ENSPCIT00000005687		3	5	0.6	2453	538	4224	532	739
ENSPCIG00000003775	ENSPCIT00000005688	LACTB	5	5	1	893	2597	307	1054	8851
ENSPCIG00000003781	ENSPCIT00000005699	MMP28	1	7	0.142857	14111	202	5755	3589	1395	623	1528
ENSPCIG00000002353	ENSPCIT00000005700	PDE9A	4	16	0.25	22651	3346	10249	42766	1567	23645	9107	6858	14314	1833	4214	1500	3045	1848	6877	1756
ENSPCIG00000003784	ENSPCIT00000005702	TPM1	3	9	0.333333	1008	211	14640	1782	1439	817	465	316	9968
ENSPCIG00000003786	ENSPCIT00000005708	SMG7	1	22	0.0454545	49282	8453	1177	19155	1300	1491	455	2378	345	2417	819	2604	525	2380	608	1183	841	2255	567	1300	118	571
ENSPCIG00000003787	ENSPCIT00000005710	SLC37A1	1	19	0.0526316	31520	17215	9434	5145	3709	3524	9208	11401	19989	6004	3188	719	6895	11065	1756	4320	2941	4592	20666
ENSPCIG00000003792	ENSPCIT00000005719		2	2	1	1431	1629
ENSPCIG00000003790	ENSPCIT00000005720		NA	0	NA
ENSPCIG00000003794	ENSPCIT00000005727		1	2	0.5	2859	2053
ENSPCIG00000003798	ENSPCIT00000005734		2	2	1	598	814
ENSPCIG00000003797	ENSPCIT00000005735	NCF2	2	14	0.142857	1766	17912	5170	989	1628	2585	1368	234	2135	1499	583	154	3855	4657
ENSPCIG00000003801	ENSPCIT00000005738	CNEP1R1	2	5	0.4	1612	3808	1386	115	808
ENSPCIG00000003805	ENSPCIT00000005743	TFF3	2	2	1	834	2200
ENSPCIG00000003810	ENSPCIT00000005747		1	2	0.5	610	469
ENSPCIG00000003816	ENSPCIT00000005752		2	15	0.133333	7799	29941	9773	4844	6682	3563	500	4196	188	7962	2846	396	16022	2811	9835
ENSPCIG00000003813	ENSPCIT00000005754	RNF183	NA	0	NA
ENSPCIG00000003817	ENSPCIT00000005755	APOBEC4	NA	0	NA
ENSPCIG00000003818	ENSPCIT00000005757		1	2	0.5	1805	836
ENSPCIG00000003510	ENSPCIT00000005758	PPFIA4	25	29	0.862069	2	3295	130	361	187	566	316	1172	5836	736	1677	1342	1329	969	2	778	384	431	1773	480	628	961	720	1021	6815	357	1883	5144	891
ENSPCIG00000003820	ENSPCIT00000005763	SRSF6	2	5	0.4	261	1462	151	368	108
ENSPCIG00000003821	ENSPCIT00000005768	PRPF4	2	14	0.142857	1349	2173	1187	244	206	434	695	1264	1983	1124	804	483	114	401
ENSPCIG00000003504	ENSPCIT00000005769	PKHD1	36	59	0.610169	1191	2667	2	1	6145	8645	9344	3784	2540	1311	1174	2677	2331	8421	6400	1985	1736	96	3282	3586	2467	10318	3563	2183	3590	1447	447	4184	3511	4008	587	2980	1665	10413	10379	80415	24451	28199	916	7777	1474	9809	299	14369
ENSPCIG00000003822	ENSPCIT00000005773		1	1	1	78
ENSPCIG00000003825	ENSPCIT00000005776		2	3	0.666667	4490	5014	663
ENSPCIG00000003826	ENSPCIT00000005779	MRM2	1	2	0.5	3525	1121
ENSPCIG00000003823	ENSPCIT00000005792	RGL1	1	18	0.0555556	110815	54111	59085	17360	17817	4777	8069	4873	6417	9466	1815	3029	3511	2066	7052	8703	5822	3038
ENSPCIG00000003834	ENSPCIT00000005794		1	1	1	5183
ENSPCIG00000003837	ENSPCIT00000005797	CHAMP1	NA	0	NA
ENSPCIG00000003836	ENSPCIT00000005800	ARL4C	NA	0	NA
ENSPCIG00000003839	ENSPCIT00000005802		NA	0	NA
ENSPCIG00000003841	ENSPCIT00000005804		NA	0	NA
ENSPCIG00000003844	ENSPCIT00000005813	TADA1	1	9	0.111111	9481	297	1741	2	2086	1582	2458	327	7
ENSPCIG00000003824	ENSPCIT00000005818	L3MBTL1	6	20	0.3	5787	517	976	513	658	28173	573	2169	309	819	2043	801	2797	3477	336	1604	174	6866	549	5454
ENSPCIG00000003849	ENSPCIT00000005821	HLF	2	3	0.666667	2116	67330	6122
ENSPCIG00000003850	ENSPCIT00000005827		3	4	0.75	585	458	2840	1196
ENSPCIG00000003853	ENSPCIT00000005830		1	2	0.5	2329	35
ENSPCIG00000003856	ENSPCIT00000005833	POGK	2	4	0.5	1373	12666	1893	2539
ENSPCIG00000003855	ENSPCIT00000005836		2	2	1	925	4055
ENSPCIG00000003857	ENSPCIT00000005841	MMD	1	6	0.166667	7592	3404	6356	1159	2241	7555
ENSPCIG00000003860	ENSPCIT00000005842		2	8	0.25	1406	5088	1400	427	108	1423	1001	2954
ENSPCIG00000003864	ENSPCIT00000005845		NA	0	NA
ENSPCIG00000002306	ENSPCIT00000005848	MAN1C1	1	9	0.111111	75344	73876	3119	11545	12928	6833	10718	4317	4264
ENSPCIG00000003874	ENSPCIT00000005854	KCNC4	1	3	0.333333	15645	6167	10273
ENSPCIG00000003865	ENSPCIT00000005858	RGS7	1	14	0.0714286	131131	51672	7875	43685	1214	107	60697	8242	3648	2015	1576	9723	8365	2072
ENSPCIG00000003882	ENSPCIT00000005871	TMEM233	1	1	1	44571
ENSPCIG00000003885	ENSPCIT00000005872	USP38	9	9	1	3929	1933	599	2982	3688	3904	1725	1173	10586
ENSPCIG00000003863	ENSPCIT00000005874	XPO6	9	23	0.391304	7339	8824	805	7711	3403	13715	3627	10924	20324	2417	1733	12254	6678	2235	3407	637	1139	1043	189	1192	1497	193	759
ENSPCIG00000003888	ENSPCIT00000005876	CANX	6	13	0.461538	340	939	599	568	503	2301	1704	236	1054	710	233	1735	1024
ENSPCIG00000003889	ENSPCIT00000005877	TSPAN6	6	7	0.857143	750	380	2952	1550	282	4036	2150
ENSPCIG00000003891	ENSPCIT00000005882	TNNT2	1	9	0.111111	3747	2971	586	1509	962	1596	768	2617	282
ENSPCIG00000003895	ENSPCIT00000005885		NA	0	NA
ENSPCIG00000003894	ENSPCIT00000005887	JHY	2	7	0.285714	29875	50213	9864	841	10614	17657	3952
ENSPCIG00000003896	ENSPCIT00000005892	PLS3	2	16	0.125	3659	12731	7634	362	4719	1092	750	1510	364	1674	929	202	123	825	79	2099
ENSPCIG00000003901	ENSPCIT00000005895	GAB1	1	11	0.0909091	120488	27620	500	8570	2361	198	10895	2516	1413	6008	1169
ENSPCIG00000003905	ENSPCIT00000005902	PKP3	2	13	0.153846	2118	8792	167	187	92	220	417	194	472	356	232	146	171
ENSPCIG00000003893	ENSPCIT00000005903		9	13	0.692308	3137	460	2392	422	352	205	3458	1915	5097	863	1488	709	1404
ENSPCIG00000003906	ENSPCIT00000005904	EFHC1	2	10	0.2	4468	27234	7405	6039	12609	8697	6273	8563	5636	7296
ENSPCIG00000003902	ENSPCIT00000005906	MAML1	1	5	0.2	31779	2045	2048	3392	37
ENSPCIG00000003908	ENSPCIT00000005914		1	3	0.333333	1325	556	90
ENSPCIG00000003910	ENSPCIT00000005916		NA	0	NA
ENSPCIG00000033225	ENSPCIT00000005919		3	3	1	162	37356	96151
ENSPCIG00000003915	ENSPCIT00000005924	MGAT4B	1	14	0.0714286	37623	108	167	4908	2284	255	375	1780	1377	6349	304	136	467	150
ENSPCIG00000003909	ENSPCIT00000005927	STX3	1	8	0.125	21271	16410	1975	1386	818	1677	1941	2864
ENSPCIG00000003922	ENSPCIT00000005936		NA	0	NA
ENSPCIG00000003927	ENSPCIT00000005943	SLC38A11	8	12	0.666667	168	508	1457	9031	2050	9327	4095	20402	592	3086	5070	12695
ENSPCIG00000003926	ENSPCIT00000005944	SMARCA5	2	23	0.0869565	4511	6610	2403	468	2091	1642	79	3838	5743	1283	1344	83	635	3214	195	223	2422	292	994	1323	480	2451	756
ENSPCIG00000003932	ENSPCIT00000005948		1	2	0.5	63690	266
ENSPCIG00000003934	ENSPCIT00000005949	COPS7B	5	6	0.833333	2527	1070	1545	1248	3671	778
ENSPCIG00000003936	ENSPCIT00000005950	SQSTM1	5	7	0.714286	5813	1550	694	213	6020	356	319
ENSPCIG00000003935	ENSPCIT00000005951	EGFR	1	27	0.037037	163927	1105	1515	2686	1342	1602	2182	5811	94	1193	3482	2079	5026	1082	3701	2821	2209	970	9400	9128	3608	3145	4454	2611	1066	265	1304
ENSPCIG00000003933	ENSPCIT00000005953		1	1	1	17960
ENSPCIG00000003937	ENSPCIT00000005959	RXRA	1	9	0.111111	37987	12846	4067	28965	11709	8260	1899	5378	3658
ENSPCIG00000033245	ENSPCIT00000005964		NA	0	NA
ENSPCIG00000003938	ENSPCIT00000005970	CORO1B	8	10	0.8	1411	36	819	344	486	92	118	1724	107	201
ENSPCIG00000003946	ENSPCIT00000005971		1	4	0.25	7502	817	1659	2088
ENSPCIG00000003944	ENSPCIT00000005972		11	13	0.846154	83	225	258	313	256	391	385	197	317	530	963	100	266
ENSPCIG00000003947	ENSPCIT00000005973	TRAM2	1	9	0.111111	78159	1184	10574	1549	688	2667	1379	491	1239
ENSPCIG00000003948	ENSPCIT00000005975	NPPC	1	2	0.5	556	450
ENSPCIG00000003939	ENSPCIT00000005989		1	1	1	3617
ENSPCIG00000037400	ENSPCIT00000005993		NA	0	NA
ENSPCIG00000003950	ENSPCIT00000005995	LANCL2	1	9	0.111111	27118	4707	580	997	4292	4998	147	4622	4046
ENSPCIG00000003958	ENSPCIT00000005997		1	5	0.2	3255	982	676	1255	134
ENSPCIG00000003959	ENSPCIT00000006001	GPR152	NA	0	NA
ENSPCIG00000003952	ENSPCIT00000006004	TBC1D9B	7	21	0.333333	3862	3889	2676	208	1163	964	3978	545	389	485	1355	3569	132	918	638	446	2336	306	2053	358	2045
ENSPCIG00000003968	ENSPCIT00000006011		1	1	1	5823
ENSPCIG00000003964	ENSPCIT00000006013	MARCHF11	2	3	0.666667	1293	107401	29734
ENSPCIG00000003972	ENSPCIT00000006014	GALNT5	1	9	0.111111	37280	3343	2300	1977	7162	746	8704	2018	7803
ENSPCIG00000003974	ENSPCIT00000006015	CARNMT1	3	7	0.428571	7357	924	14781	1750	7367	3483	1230
ENSPCIG00000003973	ENSPCIT00000006016	PTDSS2	8	11	0.727273	7558	2595	3200	6258	343	235	2690	12173	133	1073	99
ENSPCIG00000003977	ENSPCIT00000006021	HDGFL2	4	16	0.25	2895	110	4440	6346	526	1739	209	253	178	537	840	1100	2120	629	717	331
ENSPCIG00000003344	ENSPCIT00000006022		10	10	1	9164	1685	2595	633	1341	13752	1268	2189	2261	32973
ENSPCIG00000003983	ENSPCIT00000006028		NA	0	NA
ENSPCIG00000003984	ENSPCIT00000006029	ERMN	2	2	1	394	2817
ENSPCIG00000003769	ENSPCIT00000006044	EXT1	1	10	0.1	298484	3573	8194	9127	2968	1811	4187	6565	1614	9723
ENSPCIG00000003993	ENSPCIT00000006045	TPRG1	4	5	0.8	27092	12843	35465	57616	10490
ENSPCIG00000003994	ENSPCIT00000006047	CYTIP	6	7	0.857143	10626	216	5754	446	3836	16886	4853
ENSPCIG00000003991	ENSPCIT00000006053	TMEM52B	2	4	0.5	2781	6347	5509	1965
ENSPCIG00000003990	ENSPCIT00000006059	HHIP	4	12	0.333333	6415	9029	720	75533	361	2827	4297	1825	1359	2914	26716	2838
ENSPCIG00000003992	ENSPCIT00000006063	RNF130	2	8	0.25	30520	31627	21100	7647	5223	7569	3282	15335
ENSPCIG00000004001	ENSPCIT00000006066	ACVR1C	1	8	0.125	128963	31429	3376	2744	864	2547	4134	1041
ENSPCIG00000004007	ENSPCIT00000006067		1	2	0.5	102	61
ENSPCIG00000004006	ENSPCIT00000006069	AKAP8	9	13	0.692308	11926	820	1233	701	163	15807	2902	2325	19113	408	465	1118	1425
ENSPCIG00000004005	ENSPCIT00000006084		1	2	0.5	1373	1016
ENSPCIG00000004018	ENSPCIT00000006090	TTLL1	1	9	0.111111	4562	2217	1147	685	2371	2882	4404	1544	976
ENSPCIG00000004022	ENSPCIT00000006094		1	1	1	9793
ENSPCIG00000004025	ENSPCIT00000006096	ADAMTS1	1	8	0.125	2082	342	880	1186	291	84	950	338
ENSPCIG00000004023	ENSPCIT00000006097	DHX15	1	13	0.0769231	15384	3601	14364	3926	3067	6881	1205	340	2465	3163	3062	4992	2865
ENSPCIG00000004026	ENSPCIT00000006098	WDR11	19	28	0.678571	1715	1760	1831	4699	2799	2279	848	288	3925	8995	10261	3011	2180	1088	2801	4218	530	452	16384	2834	934	2312	970	1492	486	519	1529	1560
ENSPCIG00000004029	ENSPCIT00000006103		NA	0	NA
ENSPCIG00000004031	ENSPCIT00000006106	ACVR1	1	8	0.125	24811	6812	2862	3822	11996	5527	16979	1135
ENSPCIG00000004033	ENSPCIT00000006107	FBXL7	1	1	1	9235
ENSPCIG00000004027	ENSPCIT00000006114	FLT4	1	30	0.0333333	41519	5907	4478	222	537	4487	976	6236	554	2372	2614	1473	800	1878	885	2091	809	1133	3658	875	1922	2703	1195	1524	128	939	920	2501	1209	251
ENSPCIG00000036317	ENSPCIT00000006121		NA	0	NA
ENSPCIG00000004032	ENSPCIT00000006123	SOD3	NA	0	NA
ENSPCIG00000031617	ENSPCIT00000006124		NA	0	NA
ENSPCIG00000002417	ENSPCIT00000006125		3	4	0.75	832	1056	5349	2143
ENSPCIG00000004048	ENSPCIT00000006130	MFAP2	1	7	0.142857	6480	1766	643	113	379	181	203
ENSPCIG00000004047	ENSPCIT00000006132	FGFR2	1	16	0.0625	27198	1675	11246	10747	16509	1217	4241	14093	3079	3135	616	4882	2126	1619	1658	2465
ENSPCIG00000004051	ENSPCIT00000006133	TMEM251	1	1	1	503
ENSPCIG00000004052	ENSPCIT00000006135	CCDC149	1	11	0.0909091	61358	1011	18335	12660	862	2285	3545	5889	11978	16531	8402
ENSPCIG00000004054	ENSPCIT00000006136	HPN	2	12	0.166667	476	3434	102	2403	89	1359	627	239	186	183	398	1845
ENSPCIG00000004056	ENSPCIT00000006141		2	2	1	1768	2082
ENSPCIG00000004049	ENSPCIT00000006142	C4orf47	2	6	0.333333	9682	17375	96	5412	3574	4872
ENSPCIG00000004057	ENSPCIT00000006144		1	1	1	3524
ENSPCIG00000004062	ENSPCIT00000006156	MAPK9	1	11	0.0909091	16123	6232	1792	1155	3789	1641	2829	1551	3892	1703	1721
ENSPCIG00000004064	ENSPCIT00000006158	LGI2	7	7	1	2189	3434	6428	8266	719	6968	9527
ENSPCIG00000004065	ENSPCIT00000006159	BTBD7	3	11	0.272727	703	2	22590	1391	10279	1461	2	4336	1995	6591	1228
ENSPCIG00000004066	ENSPCIT00000006160		3	3	1	465	453	1420
ENSPCIG00000003755	ENSPCIT00000006164		12	20	0.6	1828	1266	1114	110	1302	846	879	255	766	672	569	10340	359	675	2160	1	2	862	2055	497
ENSPCIG00000004071	ENSPCIT00000006169	SEPSECS	5	10	0.5	1643	3505	194	11645	18168	5074	114	17078	5870	1543
ENSPCIG00000003308	ENSPCIT00000006173		12	17	0.705882	1139	480	289	919	735	82	1958	1364	446	1357	1658	2706	732	135	2025	670	1383
ENSPCIG00000004073	ENSPCIT00000006174		4	6	0.666667	487	156	204	570	536	113
ENSPCIG00000004075	ENSPCIT00000006176	PI4K2B	9	9	1	6488	2665	4841	532	1531	2549	1642	5378	10999
ENSPCIG00000004074	ENSPCIT00000006177	SCN1B	1	4	0.25	3189	177	2069	487
ENSPCIG00000004078	ENSPCIT00000006178		1	2	0.5	1762	886
ENSPCIG00000004002	ENSPCIT00000006181	VOPP1	1	4	0.25	108034	47975	10193	26390
ENSPCIG00000004082	ENSPCIT00000006183	ZCCHC4	5	12	0.416667	1295	2264	5323	612	13088	7769	3626	11277	266	724	2166	7968
ENSPCIG00000004084	ENSPCIT00000006184	UBD	1	1	1	3602
ENSPCIG00000004086	ENSPCIT00000006188	GRAMD1A	1	18	0.0555556	18478	107	442	255	126	1173	405	96	654	98	339	724	676	742	664	579	119	107
ENSPCIG00000004080	ENSPCIT00000006190	GFPT2	1	18	0.0555556	21412	3898	675	2313	4546	1173	3699	465	5021	1873	104	327	824	449	466	9764	1060	441
ENSPCIG00000004096	ENSPCIT00000006205	ANAPC4	21	27	0.777778	128	3863	3418	1308	141	88	1077	824	1695	688	544	147	384	664	78	2454	4001	3329	357	451	4354	1385	207	1100	1634	1547	328
ENSPCIG00000004099	ENSPCIT00000006217	SOWAHB	2	3	0.666667	75	207	42
ENSPCIG00000036774	ENSPCIT00000006218		1	2	0.5	4166	3485
ENSPCIG00000004105	ENSPCIT00000006221		2	2	1	148	1169
ENSPCIG00000004107	ENSPCIT00000006222	GASK1A	1	4	0.25	39786	13460	1078	274
ENSPCIG00000004092	ENSPCIT00000006225	GSE1	1	14	0.0714286	28217	11593	727	1463	1327	611	4617	2559	2092	1861	1105	3258	1901	1447
ENSPCIG00000004115	ENSPCIT00000006237	TM4SF1	3	3	1	2861	81	4974
ENSPCIG00000004122	ENSPCIT00000006245	QRFPR	1	5	0.2	50187	11816	2702	3136	3567
ENSPCIG00000004124	ENSPCIT00000006248	BEND5	1	4	0.25	18442	17037	5632	3077
ENSPCIG00000004116	ENSPCIT00000006250		2	2	1	123	2660
ENSPCIG00000004131	ENSPCIT00000006256	NDNF	1	3	0.333333	33363	3188	4469
ENSPCIG00000004129	ENSPCIT00000006258	TRIM59	NA	0	NA
ENSPCIG00000004132	ENSPCIT00000006261	SPATA6	3	10	0.3	15660	890	46123	2124	3778	11689	11892	11665	17721	14492
ENSPCIG00000003007	ENSPCIT00000006265	CDK13	7	15	0.466667	84	61	29035	3311	1820	1342	42423	1501	14307	93	4035	650	4159	2822	4867
ENSPCIG00000004140	ENSPCIT00000006268	PSD4	1	15	0.0666667	6248	3989	1132	5082	565	712	709	549	843	1085	1846	122	379	176	1923
ENSPCIG00000004141	ENSPCIT00000006269	PRSS22	2	3	0.666667	1154	2171	568
ENSPCIG00000004143	ENSPCIT00000006272	PLPPR5	1	6	0.166667	94225	66434	4872	55894	6181	40578
ENSPCIG00000004133	ENSPCIT00000006273	ZNF608	1	8	0.125	112544	73096	407	1726	565	1274	3007	531
ENSPCIG00000004149	ENSPCIT00000006279	CHST2	NA	0	NA
ENSPCIG00000004151	ENSPCIT00000006282	ATP1A1	1	22	0.0454545	12195	763	1547	1234	447	268	841	348	798	2270	724	960	1046	2277	569	147	564	1376	105	472	1745	568
ENSPCIG00000004154	ENSPCIT00000006284	MAT2A	1	9	0.111111	1935	90	405	96	239	161	169	744	1031
ENSPCIG00000004155	ENSPCIT00000006287	GGCX	5	14	0.357143	671	1777	223	647	1960	1073	252	267	936	227	99	212	562	393
ENSPCIG00000004157	ENSPCIT00000006290	GRAMD2B	1	13	0.0769231	63036	2828	868	1380	7765	990	448	3030	317	382	979	452	3910
ENSPCIG00000004161	ENSPCIT00000006295	LALBA	1	3	0.333333	937	507	554
ENSPCIG00000004169	ENSPCIT00000006304	SPRED1	1	6	0.166667	58497	45672	1197	20159	4417	1788
ENSPCIG00000004173	ENSPCIT00000006312	DTWD1	1	4	0.25	16876	8071	1558	5016
ENSPCIG00000004174	ENSPCIT00000006319		3	3	1	330	217	435
ENSPCIG00000000818	ENSPCIT00000006325	COG5	6	22	0.272727	11274	13377	9152	87	7514	120176	55059	3614	104	34589	5017	1846	4457	2522	44592	1903	8102	6806	5887	5293	1390	7842
ENSPCIG00000004182	ENSPCIT00000006329	ALDH7A1	3	17	0.176471	951	3333	5465	1092	1365	5061	4472	2274	1114	2504	1533	3348	1069	404	356	3375	577
ENSPCIG00000004179	ENSPCIT00000006331	LY86	1	4	0.25	87792	2740	42413	4315
ENSPCIG00000004192	ENSPCIT00000006342	C2orf68	2	3	0.666667	782	1382	285
ENSPCIG00000004190	ENSPCIT00000006343		NA	0	NA
ENSPCIG00000004196	ENSPCIT00000006347	USP39	5	13	0.384615	6689	1513	1536	734	8217	582	5540	1578	454	3613	6960	849	1775
ENSPCIG00000002092	ENSPCIT00000006354	SMG1	8	61	0.131148	91	3088	389	1189	6239	732	891	8574	2208	746	660	7730	117	847	403	112	440	449	393	164	961	3441	172	913	2717	355	707	1170	1372	359	130	1943	500	5948	369	322	927	1127	580	1776	336	114	145	424
ENSPCIG00000004199	ENSPCIT00000006356	PHAX	3	4	0.75	1263	3128	9169	1451
ENSPCIG00000004200	ENSPCIT00000006359		2	2	1	765	3733
ENSPCIG00000004202	ENSPCIT00000006361		1	4	0.25	1128	353	862	249
ENSPCIG00000004204	ENSPCIT00000006363	LMNB1	2	11	0.181818	417	22809	1294	495	1361	16342	903	1653	2476	11144	3299
ENSPCIG00000004210	ENSPCIT00000006372		1	2	0.5	15040	4486
ENSPCIG00000004209	ENSPCIT00000006374		4	4	1	1737	473	793	3695
ENSPCIG00000004212	ENSPCIT00000006375	ARL6IP1	3	5	0.6	2055	406	3477	835	2507
ENSPCIG00000004215	ENSPCIT00000006380	ATOH8	1	2	0.5	18487	13046
ENSPCIG00000004217	ENSPCIT00000006384		1	1	1	3733
ENSPCIG00000004213	ENSPCIT00000006385	TSPEAR	9	11	0.818182	533	1087	813	922	1609	1195	5973	1158	11449	1739	4311
ENSPCIG00000004222	ENSPCIT00000006390	POLR1A	9	33	0.272727	3323	1848	690	117	85	2720	2158	274	10937	95	2336	3616	7668	9399	560	962	92	2385	170	833	3640	2091	751	2576	1557	515	7380	1198	1390	1021	800	7000	1979
ENSPCIG00000004224	ENSPCIT00000006391	LRRC3	1	1	1	4458
ENSPCIG00000004221	ENSPCIT00000006395	RPS15A	3	4	0.75	1638	556	2127	1381
ENSPCIG00000004232	ENSPCIT00000006400		NA	0	NA
ENSPCIG00000004230	ENSPCIT00000006407	TRPM2	1	32	0.03125	12222	841	2829	1581	1750	1058	310	459	1629	507	810	5332	1170	171	1502	5215	1302	8651	510	805	344	682	1403	1913	1039	154	368	543	206	1932	496	1356
ENSPCIG00000004235	ENSPCIT00000006408		2	5	0.4	19480	34539	4802	1948	7110
ENSPCIG00000035829	ENSPCIT00000006415		16	19	0.842105	500	761	550	304	186	3446	269	1538	724	1064	192	1552	539	696	772	6416	242	1224	680
ENSPCIG00000004243	ENSPCIT00000006423	ENG	1	14	0.0714286	13535	8220	4714	1200	344	538	349	693	339	460	185	955	1757	319
ENSPCIG00000004223	ENSPCIT00000006425	MEGF10	12	23	0.521739	7083	3413	2138	2437	2148	5939	7485	7910	1815	3087	3148	8730	946	381	3946	1853	1432	1490	8540	1167	3197	3880	1563
ENSPCIG00000004250	ENSPCIT00000006427		3	3	1	1939	4294	9506
ENSPCIG00000004251	ENSPCIT00000006429	CFAP410	3	6	0.5	814	392	1832	1228	445	1217
ENSPCIG00000004253	ENSPCIT00000006430		2	2	1	2106	4763
ENSPCIG00000004240	ENSPCIT00000006431		8	14	0.571429	398	1995	3121	97	228	635	1629	3198	605	87	1415	381	1297	841
ENSPCIG00000004256	ENSPCIT00000006436		1	1	1	206
ENSPCIG00000004258	ENSPCIT00000006438		1	10	0.1	9755	1621	192	159	3927	714	743	5277	825	557
ENSPCIG00000004268	ENSPCIT00000006451	PFKL	1	21	0.047619	3158	1054	1387	1278	1578	687	997	397	1407	345	1478	1446	127	443	938	1154	668	319	511	270	488
ENSPCIG00000004270	ENSPCIT00000006452	SLC22A2	2	10	0.2	1232	9765	5003	6824	4389	4826	1633	1627	2620	2281
ENSPCIG00000004275	ENSPCIT00000006454	HBP1	9	10	0.9	5435	1841	3568	350	89	507	1715	5447	7268	1469
ENSPCIG00000004282	ENSPCIT00000006464	PRRC1	1	8	0.125	14480	3697	1759	3334	3817	6073	2190	4491
ENSPCIG00000004280	ENSPCIT00000006469		1	1	1	4820
ENSPCIG00000004287	ENSPCIT00000006474		1	1	1	1457
ENSPCIG00000004288	ENSPCIT00000006476	RCN1	1	4	0.25	7197	1286	760	5211
ENSPCIG00000004290	ENSPCIT00000006477	FEM1C	1	1	1	11645
ENSPCIG00000004289	ENSPCIT00000006479	PRKAR2B	2	10	0.2	43008	51704	6225	24859	3442	4409	2282	3864	98	4646
ENSPCIG00000004298	ENSPCIT00000006487	MRPL35	4	4	1	3578	1500	3471	62707
ENSPCIG00000004300	ENSPCIT00000006489	PIK3CG	10	10	1	2205	6727	358	1940	5414	1711	3259	1243	3822	14989
ENSPCIG00000004303	ENSPCIT00000006492		NA	0	NA
ENSPCIG00000004296	ENSPCIT00000006498		3	7	0.428571	732	3422	6980	2850	986	84	3
ENSPCIG00000004307	ENSPCIT00000006502	REEP1	1	9	0.111111	59770	14898	6609	2041	28912	9643	9057	6102	2959
ENSPCIG00000004266	ENSPCIT00000006505		4	5	0.8	261	66	114	38882	30
ENSPCIG00000004310	ENSPCIT00000006506	PGGT1B	8	8	1	5155	10678	4975	8440	5321	4396	1142	26732
ENSPCIG00000004314	ENSPCIT00000006512	CBR4	1	4	0.25	7684	774	2917	2595
ENSPCIG00000004315	ENSPCIT00000006515	NAMPT	1	10	0.1	16875	2236	3027	5693	1018	8414	2037	3741	1252	2202
ENSPCIG00000004316	ENSPCIT00000006521	TRIM36	2	9	0.222222	2959	24059	2839	4634	7527	331	11077	4767	1928
ENSPCIG00000004323	ENSPCIT00000006527	RALA	2	2	1	1070	8359
ENSPCIG00000004330	ENSPCIT00000006536		1	1	1	2344
ENSPCIG00000004328	ENSPCIT00000006537	KDM3A	1	24	0.0416667	21214	8655	2211	1197	1023	234	4356	280	7109	3390	4178	179	291	2461	1211	837	1500	1711	1704	5580	98	2623	81	5200
ENSPCIG00000004331	ENSPCIT00000006538		3	3	1	168	910	4958
ENSPCIG00000004329	ENSPCIT00000006539	KCNN2	3	6	0.5	650	36338	98016	43710	6349	1556
ENSPCIG00000004333	ENSPCIT00000006542	FAM174A	1	2	0.5	32667	5731
ENSPCIG00000004335	ENSPCIT00000006545		1	1	1	335
ENSPCIG00000004337	ENSPCIT00000006546		1	1	1	93
ENSPCIG00000004336	ENSPCIT00000006548	ADCY8	3	18	0.166667	65589	35	70469	7980	13958	37336	10128	18033	19952	25265	1585	6584	14772	18136	15923	15111	6235	9355
ENSPCIG00000004340	ENSPCIT00000006550	CHMP3	3	5	0.6	7345	14040	16643	5113	100
ENSPCIG00000004339	ENSPCIT00000006553		NA	0	NA
ENSPCIG00000004299	ENSPCIT00000006556	WRAP53	3	10	0.3	103	327	3394	229	129	1679	182	72	81	876
ENSPCIG00000004342	ENSPCIT00000006558	YTHDC2	17	28	0.607143	2402	5598	2640	3047	690	2364	1713	3370	1178	1897	176	6663	246	195	86	4597	9571	736	1469	4068	1771	1364	7222	1119	7750	1292	2720	2418
ENSPCIG00000004346	ENSPCIT00000006566	LYSMD3	3	3	1	269	2197	4141
ENSPCIG00000004351	ENSPCIT00000006568	CAVIN4	1	1	1	10486
ENSPCIG00000004350	ENSPCIT00000006570	EFNB3	1	4	0.25	2338	253	148	429
ENSPCIG00000004353	ENSPCIT00000006572		1	1	1	1940
ENSPCIG00000004357	ENSPCIT00000006574	MBLAC2	1	1	1	12429
ENSPCIG00000004360	ENSPCIT00000006578	CETN3	4	4	1	2372	2340	17834	19547
ENSPCIG00000004349	ENSPCIT00000006581		8	18	0.444444	6046	3927	565	2451	4097	5558	1720	12671	1717	8059	5734	2183	3118	2805	11717	377	5238	2257
ENSPCIG00000004366	ENSPCIT00000006591	NREP	3	4	0.75	223	1266	25944	4690
ENSPCIG00000004363	ENSPCIT00000006593	ACP4	10	10	1	81	77	91	502	170	88	85	306	267	1407
ENSPCIG00000004371	ENSPCIT00000006596		NA	0	NA
ENSPCIG00000004372	ENSPCIT00000006602	EFL1	14	19	0.736842	2004	2019	8562	2337	871	11520	1602	634	1481	1836	26819	1014	4687	75474	3407	5636	6930	30003	41812
ENSPCIG00000004379	ENSPCIT00000006610		3	3	1	1193	65	1702
ENSPCIG00000004097	ENSPCIT00000006616	UNC79	7	49	0.142857	6289	4504	8150	2064	645	3129	28883	659	19069	1028	9043	14606	1662	2752	10679	1085	20326	5219	91	9012	3081	5591	695	1653	5676	2665	2082	2657	582	4746	2893	7858	19275	2959	9521	77	3871	6078	4907	5319	14711	4795	4622	1596
ENSPCIG00000004383	ENSPCIT00000006617	SAXO2	1	3	0.333333	18784	3427	3095
ENSPCIG00000004387	ENSPCIT00000006620	WDR36	2	22	0.0909091	5012	9918	1777	2864	1173	1062	335	2789	434	2830	4034	1544	920	3992	2378	2307	1592	826	5732	179	2708	1260
ENSPCIG00000004392	ENSPCIT00000006629		1	1	1	110
ENSPCIG00000004391	ENSPCIT00000006631	CNTN2	1	22	0.0454545	19479	7637	218	1238	1485	557	761	856	603	877	214	431	1119	695	1135	3030	695	451	5007	330	2937	919
ENSPCIG00000004398	ENSPCIT00000006642	SLC25A46	5	7	0.714286	3426	1413	1503	479	15650	1349	4766
ENSPCIG00000004400	ENSPCIT00000006643	PRIMA1	3	4	0.75	980	7188	64098	34892
ENSPCIG00000004401	ENSPCIT00000006645		1	3	0.333333	2841	100	384
ENSPCIG00000004389	ENSPCIT00000006646		1	11	0.0909091	25494	1145	1073	2625	1472	392	687	99	860	255	4020
ENSPCIG00000004404	ENSPCIT00000006647	TMEM81	NA	0	NA
ENSPCIG00000004406	ENSPCIT00000006649	SLC10A4	2	2	1	725	3524
ENSPCIG00000004409	ENSPCIT00000006650	ISOC1	4	4	1	31056	106	199	32334
ENSPCIG00000004413	ENSPCIT00000006654		1	2	0.5	35830	15728
ENSPCIG00000004079	ENSPCIT00000006656	CROCC	3	35	0.0857143	11360	436	23237	1868	405	287	3126	1479	541	1221	438	1093	1047	2086	2456	957	458	2396	1510	1884	2362	584	352	930	1592	1001	2325	299	170	2793	1676	940	279	1224	832
ENSPCIG00000004414	ENSPCIT00000006658	SLAIN2	1	8	0.125	20500	5869	9652	2039	305	11042	6778	2066
ENSPCIG00000004415	ENSPCIT00000006659		7	13	0.538462	1688	1330	3800	1643	1805	3278	4854	818	1211	742	87	1593	1681
ENSPCIG00000004365	ENSPCIT00000006668	DNAH2	9	81	0.111111	748	1003	484	11446	3505	2403	280	790	23864	599	284	297	215	5957	1628	111	2802	505	252	145	5996	194	142	2183	249	602	331	696	321	75	701	1292	468	315	216	538	186	211	111	3345	259	264	296	974
ENSPCIG00000004421	ENSPCIT00000006671	SLCO4C1	2	12	0.166667	2628	41090	1207	9293	6423	3371	462	3692	22504	1798	1309	11303
ENSPCIG00000004427	ENSPCIT00000006682	DSTYK	1	12	0.0833333	30959	9306	1546	437	907	1193	358	399	3036	2216	3165	474
ENSPCIG00000004426	ENSPCIT00000006689	VEGFA	5	5	1	4085	4840	1458	565	5304
ENSPCIG00000004431	ENSPCIT00000006692	TEC	1	16	0.0625	29157	6009	1727	1074	4952	799	5555	1686	2380	3873	1042	92	5839	1620	90	1057
ENSPCIG00000004433	ENSPCIT00000006693	TMCC2	2	4	0.5	21997	32730	2517	840
ENSPCIG00000004424	ENSPCIT00000006694		3	17	0.176471	1627	5439	20458	1257	853	1628	3289	3436	13992	6000	4446	4297	197	1248	308	2575	3479
ENSPCIG00000004437	ENSPCIT00000006704	NUAK2	1	6	0.166667	10105	3068	1167	2320	599	982
ENSPCIG00000004439	ENSPCIT00000006706	TXK	1	15	0.0666667	16566	285	917	1722	3687	3531	1510	3895	4937	1175	2344	1826	1642	9598	739
ENSPCIG00000004407	ENSPCIT00000006707		1	2	0.5	3574	636
ENSPCIG00000004438	ENSPCIT00000006713	GPRC5C	2	4	0.5	684	10450	2525	173
ENSPCIG00000004436	ENSPCIT00000006715		3	11	0.272727	318	1231	8573	444	1369	1244	2651	2885	1741	201	543
ENSPCIG00000004444	ENSPCIT00000006718	SLC15A2	3	21	0.142857	5427	2334	11441	240	1489	272	4057	3367	484	117	985	1537	687	1239	685	1237	593	729	1146	1498	1842
ENSPCIG00000004445	ENSPCIT00000006725	NIPAL1	2	4	0.5	2105	3805	1524	578
ENSPCIG00000004449	ENSPCIT00000006726		3	3	1	1462	93	1785
ENSPCIG00000004450	ENSPCIT00000006731	RAB37	1	8	0.125	3047	1388	699	121	1303	1188	90	191
ENSPCIG00000031576	ENSPCIT00000006733		3	4	0.75	753	1085	1671	557
ENSPCIG00000004457	ENSPCIT00000006740	CNGA1	2	5	0.4	4428	4466	4057	3464	781
ENSPCIG00000004462	ENSPCIT00000006744	SLC9A3R1	1	5	0.2	13075	1278	3851	1420	385
ENSPCIG00000004463	ENSPCIT00000006745	EAF2	5	5	1	7400	6082	16770	4729	17825
ENSPCIG00000004452	ENSPCIT00000006748	KIF26A	2	13	0.153846	692	25835	739	1577	265	1851	4135	31	1609	35	4943	1359	2414
ENSPCIG00000033789	ENSPCIT00000006751		1	1	1	11390
ENSPCIG00000004472	ENSPCIT00000006756	NAT9	1	5	0.2	1994	519	571	254	95
ENSPCIG00000004477	ENSPCIT00000006767	TMEM88	1	3	0.333333	408	1	5
ENSPCIG00000004475	ENSPCIT00000006774	IQCB1	10	13	0.769231	785	1299	4910	2468	4064	2013	3038	4910	9383	19980	6430	1301	1046
ENSPCIG00000004483	ENSPCIT00000006775		1	3	0.333333	30080	217	525
ENSPCIG00000004490	ENSPCIT00000006782	CYB5D1	3	3	1	100	107	636
ENSPCIG00000004510	ENSPCIT00000006803		1	1	1	97
ENSPCIG00000004128	ENSPCIT00000006805	PROM2	13	16	0.8125	968	2344	238	679	552	1829	833	612	738	596	118	1524	5526	3677	558	351
ENSPCIG00000004508	ENSPCIT00000006806	GOLGB1	2	22	0.0909091	2348	9567	869	404	3329	684	1132	1664	4194	921	4131	6457	1069	1934	8824	8271	191	1482	669	3178	716	339
ENSPCIG00000004499	ENSPCIT00000006808	SASH1	1	19	0.0526316	60954	52237	121	27563	1840	3736	9275	31886	6616	6167	2732	4733	2035	1351	1541	10202	5486	1889	2375
ENSPCIG00000003059	ENSPCIT00000006810	ANKFY1	4	24	0.166667	8798	9798	9063	10414	3000	220	4881	1010	294	532	2002	975	404	1044	879	747	2274	1164	965	340	1096	227	175	4969
ENSPCIG00000004385	ENSPCIT00000006813	MAFA	3	3	1	75	126	2057
ENSPCIG00000004515	ENSPCIT00000006818		1	1	1	3014
ENSPCIG00000026612	ENSPCIT00000006841		1	1	1	84
ENSPCIG00000004540	ENSPCIT00000006849	ANKRD45	2	4	0.5	3938	22348	3439	7737
ENSPCIG00000004541	ENSPCIT00000006852	DNAJB9	1	1	1	5283
ENSPCIG00000004547	ENSPCIT00000006860	THAP5	1	2	0.5	7100	804
ENSPCIG00000034992	ENSPCIT00000006861		1	6	0.166667	139917	4327	10538	23021	5832	1636
ENSPCIG00000004533	ENSPCIT00000006862	UBE2G1	4	4	1	6689	2894	5590	11230
ENSPCIG00000004548	ENSPCIT00000006863		1	1	1	4466
ENSPCIG00000004549	ENSPCIT00000006864	MINPP1	4	4	1	6753	5482	1944	7634
ENSPCIG00000004520	ENSPCIT00000006874		1	4	0.25	5047	1719	2084	1211
ENSPCIG00000003729	ENSPCIT00000006875	TGM3	6	10	0.6	758	1500	2130	5835	786	7067	1952	3474	3251	4849
ENSPCIG00000004556	ENSPCIT00000006877		2	3	0.666667	39	3078	829
ENSPCIG00000004557	ENSPCIT00000006878		2	2	1	628	684
ENSPCIG00000004560	ENSPCIT00000006882	STXBP5	8	27	0.296296	2648	30302	2140	20928	2323	5012	5335	34708	15383	6778	1461	106	316	1123	3355	8136	1281	18081	5354	100	15041	6470	3273	3611	11820	917	2625
ENSPCIG00000004559	ENSPCIT00000006883	SPNS3	8	11	0.727273	2314	2051	3836	790	400	1716	9052	23186	15817	3328	261
ENSPCIG00000004564	ENSPCIT00000006884	PAPSS2	1	12	0.0833333	47631	2029	1535	1506	140	1625	1909	2770	4810	463	109	1244
ENSPCIG00000004570	ENSPCIT00000006892	XIAP	1	7	0.142857	12377	1556	1225	439	3100	2695	6558
ENSPCIG00000004574	ENSPCIT00000006899	PNPLA8	7	8	0.875	137	2555	3927	5508	2487	5333	13367	2070
ENSPCIG00000004563	ENSPCIT00000006902		1	2	0.5	1976	62
ENSPCIG00000004578	ENSPCIT00000006903		NA	0	NA
ENSPCIG00000004585	ENSPCIT00000006909	OLFM3	2	5	0.4	12628	18452	13467	17454	2408
ENSPCIG00000004581	ENSPCIT00000006910	ATP5F1E	1	1	1	3934
ENSPCIG00000004588	ENSPCIT00000006914	TUBB1	1	3	0.333333	1463	936	139
ENSPCIG00000004579	ENSPCIT00000006918	ATAD1	1	9	0.111111	8543	4411	5157	4846	3927	3529	2637	4599	1641
ENSPCIG00000004592	ENSPCIT00000006919	CTSZ	2	5	0.4	455	3544	588	193	543
ENSPCIG00000004528	ENSPCIT00000006923	GRIN2C	7	12	0.583333	5335	1533	1726	667	2114	738	6096	3050	513	401	1988	263
ENSPCIG00000004595	ENSPCIT00000006925		NA	0	NA
ENSPCIG00000004596	ENSPCIT00000006926	NELFCD	1	14	0.0714286	9210	534	2894	413	1326	1242	1485	248	572	331	247	97	172	81
ENSPCIG00000004594	ENSPCIT00000006933		1	5	0.2	2039	1358	582	1221	650
ENSPCIG00000004602	ENSPCIT00000006935	GNAS	1	11	0.0909091	125542	69541	85	40534	33577	2889	1857	5503	541	873	1146
ENSPCIG00000004606	ENSPCIT00000006940	ELMOD2	8	8	1	2081	1652	1903	3201	2479	3839	764	4464
ENSPCIG00000004605	ENSPCIT00000006943	FDXR	2	11	0.181818	987	3429	211	368	570	355	161	162	233	1352	639
ENSPCIG00000004565	ENSPCIT00000006944		8	12	0.666667	133	466	369	824	117	39	84	1939	122	723	78	32
ENSPCIG00000004598	ENSPCIT00000006946	NUP210	1	39	0.025641	29449	1932	16844	5837	4550	5240	679	969	990	1146	2372	8163	6021	7248	1732	6800	248	5133	158	10440	6244	251	4535	448	3125	1150	856	5856	3234	5021	1912	320	1126	2608	1793	3644	955	82	3355
ENSPCIG00000004610	ENSPCIT00000006947		1	14	0.0714286	34186	16169	743	8210	2066	6576	29176	1731	2849	4068	2496	99	2983	2214
ENSPCIG00000004522	ENSPCIT00000006950		9	37	0.243243	87	1925	2311	87	112	644	151	254	2903	223	79	1571	130	1034	1111	80	1438	79	121	412	126	96	80	89	509	848	120	985	88	94	170	83	280	88	89	322	942
ENSPCIG00000004616	ENSPCIT00000006959	FADS6	2	5	0.4	1603	8237	2278	860	2216
ENSPCIG00000004618	ENSPCIT00000006961	CLGN	14	14	1	1810	1796	4558	4071	3462	1588	5342	2081	136	2299	6228	186	2518	12413
ENSPCIG00000004624	ENSPCIT00000006978	USH1G	1	2	0.5	5234	1163
ENSPCIG00000004630	ENSPCIT00000006980	GCNT3	1	1	1	2125
ENSPCIG00000004636	ENSPCIT00000006989	OTOP2	6	6	1	338	665	1348	582	2163	3167
ENSPCIG00000037125	ENSPCIT00000006991		1	1	1	3427
ENSPCIG00000004601	ENSPCIT00000006992	NRCAM	2	31	0.0645161	33580	63798	4699	3091	809	3715	523	2243	3377	959	16629	1781	3605	93	1960	445	1487	4434	96	1868	706	2346	3001	676	1328	6095	478	1981	7588	2145	9281
ENSPCIG00000004640	ENSPCIT00000006995		5	8	0.625	2696	3695	495	6730	8819	1525	3536	1077
ENSPCIG00000004641	ENSPCIT00000006996	OTOP3	1	6	0.166667	3024	169	1281	377	2377	191
ENSPCIG00000004642	ENSPCIT00000007000		1	1	1	3291
ENSPCIG00000004645	ENSPCIT00000007002		1	4	0.25	46803	88	1910	19603
ENSPCIG00000004649	ENSPCIT00000007007		1	1	1	1096
ENSPCIG00000004650	ENSPCIT00000007010	HID1	1	20	0.05	6651	1572	2211	693	1258	5208	454	877	481	192	1	203	686	472	1093	2	726	956	414	653
ENSPCIG00000004252	ENSPCIT00000007011	ANGPTL7	1	5	0.2	3950	3567	314	519	200
ENSPCIG00000004656	ENSPCIT00000007020		NA	0	NA
ENSPCIG00000004662	ENSPCIT00000007025	CDR2L	1	5	0.2	15615	2479	1120	1563	2267
ENSPCIG00000004660	ENSPCIT00000007026	NPEPL1	7	11	0.636364	1516	1501	1607	1106	1482	612	5796	1237	354	1230	924
ENSPCIG00000004091	ENSPCIT00000007034		2	20	0.1	56565	64778	49405	6827	48238	12657	43543	14135	44142	36844	3474	23711	6091	4652	1163	2348	7473	919	1544	2325
ENSPCIG00000004663	ENSPCIT00000007035	GRAMD4	1	18	0.0555556	49230	7500	15834	3440	2157	761	835	2289	1222	429	838	137	649	1728	733	1731	1411	816
ENSPCIG00000004667	ENSPCIT00000007037	MRPL58	2	5	0.4	1966	6090	726	101	279
ENSPCIG00000004669	ENSPCIT00000007038	HDAC11	4	10	0.4	2798	1321	12006	14511	3153	5573	832	579	1963	2176
ENSPCIG00000004675	ENSPCIT00000007046		1	3	0.333333	28884	694	1399
ENSPCIG00000004590	ENSPCIT00000007051	TGM6	8	11	0.727273	6636	315	384	1791	430	2279	127	9631	3221	921	1066
ENSPCIG00000004037	ENSPCIT00000007052	AKAP8L	1	13	0.0769231	8342	498	2471	237	96	291	1158	1812	336	411	703	326	135
ENSPCIG00000031337	ENSPCIT00000007062		4	5	0.8	661	1840	1683	4894	1549
ENSPCIG00000004685	ENSPCIT00000007064	APCDD1L	1	3	0.333333	38569	2271	2733
ENSPCIG00000004684	ENSPCIT00000007066		1	8	0.125	2031	415	1627	919	628	709	573	1364
ENSPCIG00000004692	ENSPCIT00000007073		1	3	0.333333	16556	2484	757
ENSPCIG00000004597	ENSPCIT00000007074		1	6	0.166667	27432	18927	12655	9463	1985	2863
ENSPCIG00000004696	ENSPCIT00000007077		3	7	0.428571	8257	2653	8298	612	1211	355	1422
ENSPCIG00000004691	ENSPCIT00000007081		2	2	1	2927	4666
ENSPCIG00000004699	ENSPCIT00000007087		3	5	0.6	1940	2288	7672	373	496
ENSPCIG00000004705	ENSPCIT00000007089		2	3	0.666667	1658	106353	45
ENSPCIG00000004702	ENSPCIT00000007092	RASAL3	1	12	0.0833333	7229	202	1841	152	980	2898	170	335	444	301	341	924
ENSPCIG00000004707	ENSPCIT00000007096	SLC16A5	1	3	0.333333	8184	408	611
ENSPCIG00000004704	ENSPCIT00000007097	VAPB	1	5	0.2	27730	22340	2791	1670	5898
ENSPCIG00000004712	ENSPCIT00000007101	CERK	1	12	0.0833333	19924	340	4471	3122	1057	10161	1927	3604	1559	5529	1626	483
ENSPCIG00000004714	ENSPCIT00000007104	RAB22A	2	6	0.333333	1456	12476	1333	327	1640	1825
ENSPCIG00000004721	ENSPCIT00000007109		NA	0	NA
ENSPCIG00000004716	ENSPCIT00000007111		3	3	1	2870	4387	13641
ENSPCIG00000004725	ENSPCIT00000007116		1	4	0.25	10365	2176	674	1307
ENSPCIG00000004727	ENSPCIT00000007119	ONECUT2	2	2	1	1	54459
ENSPCIG00000004729	ENSPCIT00000007122	NT5C	3	4	0.75	257	109	392	125
ENSPCIG00000004728	ENSPCIT00000007125		1	1	1	3350
ENSPCIG00000004733	ENSPCIT00000007128	COX4I1	3	3	1	2481	2147	3962
ENSPCIG00000004735	ENSPCIT00000007130		4	4	1	5864	185	1624	8226
ENSPCIG00000004738	ENSPCIT00000007135		1	19	0.0526316	97069	30781	376	2458	1888	7186	966	781	1247	1687	1793	1459	1046	232	828	3098	662	1177	688
ENSPCIG00000004754	ENSPCIT00000007156	NUP85	1	18	0.0555556	6179	2855	2264	2071	2228	1085	1929	598	382	1472	300	170	188	1092	136	296	412	78
ENSPCIG00000003811	ENSPCIT00000007164	CDH23	6	66	0.0909091	44507	10207	92249	903	289	113840	4818	18218	41196	4785	30261	1451	45173	1816	2467	1444	4850	2344	3592	5378	5474	776	2619	1378	6615	3049	18340	4133	6472	1249	110	7316	2161	1779	2736	60196	527	1134	5806	1110	909	2480	1993	2447
ENSPCIG00000004752	ENSPCIT00000007165	IRF8	1	8	0.125	11141	6744	4094	5675	1036	1950	2576	175
ENSPCIG00000004720	ENSPCIT00000007168	ELMO2	1	21	0.047619	11218	130	4652	1224	2551	2908	1930	4375	1042	2745	2855	563	664	1234	1175	1755	109	1043	2255	579	2614
ENSPCIG00000004764	ENSPCIT00000007178		3	4	0.75	1993	728	2109	1827
ENSPCIG00000004017	ENSPCIT00000007182	PDE8A	1	21	0.047619	158525	4715	4025	1805	5965	4369	2116	7229	4105	103	6378	3517	1024	14001	286	6251	7892	4114	7896	7006	3642
ENSPCIG00000004755	ENSPCIT00000007187	CYP4F22	1	11	0.0909091	11767	6668	181	390	465	553	1383	627	6577	441	555
ENSPCIG00000004771	ENSPCIT00000007190	FOXF1	1	1	1	2216
ENSPCIG00000004775	ENSPCIT00000007195		1	4	0.25	31321	1886	75	2469
ENSPCIG00000004773	ENSPCIT00000007196	SLC35C2	6	8	0.75	219	687	799	667	104	3742	1797	380
ENSPCIG00000004780	ENSPCIT00000007197	C8orf74	2	3	0.666667	11832	25848	785
ENSPCIG00000004778	ENSPCIT00000007202	GGA3	1	16	0.0625	10422	145	1548	896	701	341	1593	456	101	334	507	374	299	201	249	377
ENSPCIG00000004770	ENSPCIT00000007203		3	6	0.5	2590	797	2723	1523	1187	2321
ENSPCIG00000004783	ENSPCIT00000007205	MTHFSD	8	8	1	3523	12587	86	2278	8828	2820	490	15483
ENSPCIG00000004718	ENSPCIT00000007211		2	5	0.4	778	833	343	207	224
ENSPCIG00000004785	ENSPCIT00000007214		1	1	1	1554
ENSPCIG00000004792	ENSPCIT00000007217	SOX7	1	1	1	5410
ENSPCIG00000004793	ENSPCIT00000007219		2	2	1	32	3266
ENSPCIG00000004800	ENSPCIT00000007224	PINX1	6	6	1	8105	2973	1844	9307	8693	63986
ENSPCIG00000004799	ENSPCIT00000007225	GRHL2	1	15	0.0666667	57002	12558	7492	16560	1921	3305	42321	40253	17184	574	5216	8505	8201	8125	2334
ENSPCIG00000004795	ENSPCIT00000007227		2	2	1	33	3636
ENSPCIG00000004796	ENSPCIT00000007229		1	1	1	421
ENSPCIG00000034033	ENSPCIT00000007230		2	3	0.666667	3562	12733	3303
ENSPCIG00000004805	ENSPCIT00000007232	FOXC2	1	1	1	10034
ENSPCIG00000004803	ENSPCIT00000007241		2	2	1	419	445
ENSPCIG00000004810	ENSPCIT00000007242	FOXL1	2	2	1	45	201
ENSPCIG00000004813	ENSPCIT00000007243		NA	0	NA
ENSPCIG00000004808	ENSPCIT00000007246		1	4	0.25	6743	345	879	3699
ENSPCIG00000004816	ENSPCIT00000007250		1	1	1	686
ENSPCIG00000004824	ENSPCIT00000007256	MRPS7	1	4	0.25	1925	119	557	752
ENSPCIG00000004825	ENSPCIT00000007260	NCOA5	1	6	0.166667	9937	782	360	856	2566	863
ENSPCIG00000030061	ENSPCIT00000007268		2	3	0.666667	1350	3850	1006
ENSPCIG00000004831	ENSPCIT00000007277		1	1	1	158
ENSPCIG00000004836	ENSPCIT00000007279	MIF4GD	1	4	0.25	1655	324	348	380
ENSPCIG00000004811	ENSPCIT00000007285	DAAM2	1	25	0.04	60380	10044	4199	813	3107	1882	2907	443	1110	2063	1125	120	573	9874	2876	1412	1998	567	675	3117	164	506	1949	169	993
ENSPCIG00000004843	ENSPCIT00000007287	SLC25A19	6	6	1	1335	189	775	2979	579	6140
ENSPCIG00000004847	ENSPCIT00000007293	WDR72	18	19	0.947368	4830	10691	1204	907	2328	737	364	8190	1349	2900	2752	40121	55370	8654	6424	7454	15650	82770	751
ENSPCIG00000004822	ENSPCIT00000007294	ITGA1	1	28	0.0357143	63970	18670	2399	91	563	12020	3626	8768	5920	1498	7667	4376	2009	3918	5653	4067	3681	3442	7261	1410	4037	1724	2483	3235	190	2499	4007	6442
ENSPCIG00000004863	ENSPCIT00000007317	UBAC1	1	9	0.111111	9959	4488	3153	2311	428	842	2170	1645	4091
ENSPCIG00000034062	ENSPCIT00000007321	MTMR9	2	10	0.2	5447	10813	2426	1483	2249	38	8612	2512	5597	894
ENSPCIG00000004862	ENSPCIT00000007323		1	1	1	598
ENSPCIG00000004849	ENSPCIT00000007326	SLC12A5	1	25	0.04	15523	485	301	1081	515	1753	1109	1327	133	429	776	913	1227	937	417	1135	728	945	808	2013	623	88	481	245	349
ENSPCIG00000004873	ENSPCIT00000007331		1	3	0.333333	594	480	136
ENSPCIG00000004871	ENSPCIT00000007334		1	1	1	1654
ENSPCIG00000004876	ENSPCIT00000007336	PPP1R21	21	21	1	12333	8762	6567	4000	167	1111	246	534	3741	91	6338	810	3260	5708	740	1534	7227	2374	3409	1363	17141
ENSPCIG00000004867	ENSPCIT00000007337		3	8	0.375	2661	2799	4042	3139	101	1264	1481	1368
ENSPCIG00000004878	ENSPCIT00000007338	VCL	1	21	0.047619	46096	16034	680	1469	7242	7945	2061	2852	724	5509	4366	2346	1916	1816	1142	1090	1547	2202	2304	430	1066
ENSPCIG00000004880	ENSPCIT00000007343	PELO	1	1	1	449
ENSPCIG00000004879	ENSPCIT00000007358	LIPE	2	10	0.2	38	4130	209	808	363	901	190	1304	35	827
ENSPCIG00000004892	ENSPCIT00000007359	ELF3	6	7	0.857143	357	411	420	244	578	1697	1379
ENSPCIG00000004888	ENSPCIT00000007361	MMP9	12	12	1	311	301	133	159	180	107	171	194	110	658	96	1466
ENSPCIG00000004891	ENSPCIT00000007370		3	5	0.6	130	1700	130738	108757	3823
ENSPCIG00000004901	ENSPCIT00000007371	NACC2	1	6	0.166667	45386	39687	25833	3592	879	2568
ENSPCIG00000004907	ENSPCIT00000007375	MOCS1	1	9	0.111111	19954	692	2862	2489	355	1183	434	3431	5262
ENSPCIG00000004906	ENSPCIT00000007376	EGR3	1	3	0.333333	1283	1	1
ENSPCIG00000032279	ENSPCIT00000007379		1	2	0.5	32889	2444
ENSPCIG00000004904	ENSPCIT00000007381	GPR37L1	1	1	1	3901
ENSPCIG00000004798	ENSPCIT00000007386	LAMB4	29	34	0.852941	1158	11133	4638	1134	1904	732	6583	1203	3588	2351	3172	694	9059	8755	1644	6694	3786	47	2830	1033	2233	37	975	7301	2445	5022	2852	878	16438	2400	5225	4013	4216	4511
ENSPCIG00000004913	ENSPCIT00000007388	AP3M1	1	8	0.125	7099	679	4411	700	433	1003	1344	461
ENSPCIG00000004916	ENSPCIT00000007390	LRFN2	1	3	0.333333	154326	61805	58540
ENSPCIG00000004918	ENSPCIT00000007393	TMEM250	1	2	0.5	4174	4019
ENSPCIG00000004922	ENSPCIT00000007397	ONECUT1	2	2	1	4685	38936
ENSPCIG00000004911	ENSPCIT00000007401	LINGO2	1	1	1	175064
ENSPCIG00000004921	ENSPCIT00000007404	LAMB1	23	32	0.71875	1148	2963	3831	5156	146	4251	4690	2003	328	131	1537	7037	1492	210	181	1348	795	890	2787	2420	1734	3607	22077	4487	1160	4499	1008	2206	213	2751	1515	193
ENSPCIG00000004925	ENSPCIT00000007406	PTPN7	6	8	0.75	1080	632	2427	4572	510	7865	1535	2487
ENSPCIG00000004914	ENSPCIT00000007412	FGF19	2	2	1	512	4859
ENSPCIG00000004929	ENSPCIT00000007416		1	1	1	1179
ENSPCIG00000004934	ENSPCIT00000007419	ARL6IP6	3	3	1	2189	9444	36741
ENSPCIG00000004920	ENSPCIT00000007422	ZNF335	18	26	0.692308	1537	597	307	413	120	721	111	429	542	132	153	347	999	147	113	1429	1873	4286	1204	108	344	110	428	112	95	127
ENSPCIG00000004942	ENSPCIT00000007433	DLD	2	13	0.153846	2943	5762	869	2598	2292	921	326	2122	1191	302	691	2043	87
ENSPCIG00000004937	ENSPCIT00000007440	ATOSA	2	12	0.166667	1022	66923	1187	1566	2668	1781	5744	1830	2322	5800	2340	2998
ENSPCIG00000004952	ENSPCIT00000007446	STON1	1	3	0.333333	36717	14726	1384
ENSPCIG00000004953	ENSPCIT00000007449	PCIF1	11	16	0.6875	791	639	634	286	616	218	546	113	665	104	1247	622	329	500	97	102
ENSPCIG00000004932	ENSPCIT00000007454	LHX3	1	5	0.2	4642	978	810	674	1965
ENSPCIG00000004963	ENSPCIT00000007456		1	1	1	1057
ENSPCIG00000004967	ENSPCIT00000007461	QSOX2	1	11	0.0909091	36209	1681	467	292	3989	2611	263	4203	1850	5863	3598
ENSPCIG00000004966	ENSPCIT00000007462		1	1	1	3194
[truncated: 17,834 more rows]
[truncated: 110 more columns]
