# Supplementary material for: Genes divided according to the relative position of the longest intron show increased representation in different KEGG pathways
Source: BMC Genomics. 2024 Jun 28;25:649. doi: 10.1186/s12864-024-10558-x (PMC11214234; doi:10.1186/s12864-024-10558-x)
Supplement: Supplementary file 1 — Supplementary Material 1. Figure S1: Comparison of the absolute and relative positions of the longest introns among orthologous genes of 6 vertebrates. Twenty randomly selected human genes and their corresponding orthologs were monitored in each of the groups with the longest human intron in the 1st tertile (A), 2nd tertile (B) and 3rd tertile (C). [file 12864_2024_10558_MOESM1_ESM.zip › Supplementary Information Dvorak/Table S7_T rubripes primary data.txt]

Table S7: Intron lengths of Ensembl Canonical transcripts of all protein-coding genes in Takifugu rubripes genome
Gene_stable_ID	Transcript_stable_ID	Gene_name	Longest_Intron	Total_Introns	RatioL/T	1	2	3	4	5	6	7	8	9	10	11	12	13	14	15	16	17	18	19	20	21	22	23	24	25	26	27	28	29	30	31	32	33	34	35	36	37	38	39	40	41	42	43	44
ENSTRUG00000000009	ENSTRUT00000000011	micu2	4	11	0.363636	796	896	226	942	84	397	95	625	75	82	152
ENSTRUG00000000010	ENSTRUT00000000013		4	5	0.8	68	118	94	302	88
ENSTRUG00000025164	ENSTRUT00000000018	pcdh2ac	3	3	1	2479	1804	5541
ENSTRUG00000000014	ENSTRUT00000000028	irf2bp1	NA	0	NA
ENSTRUG00000000017	ENSTRUT00000000036	CACNG2	1	3	0.333333	21763	7499	682
ENSTRUG00000000019	ENSTRUT00000000040	usp25	18	22	0.818182	166	3178	4791	595	98	171	80	1146	257	1424	94	165	74	638	1446	467	439	5816	387	133	147	2114
ENSTRUG00000031363	ENSTRUT00000000048		1	1	1	898
ENSTRUG00000000022	ENSTRUT00000000049	mvp	4	17	0.235294	579	77	85	2499	109	84	1142	253	758	76	707	110	128	92	97	80	415
ENSTRUG00000029146	ENSTRUT00000000051		1	1	1	1520
ENSTRUG00000000029	ENSTRUT00000000073	mgat3b	10	13	0.769231	573	154	194	449	1052	585	1084	114	305	31820	249	233	95
ENSTRUG00000000033	ENSTRUT00000000078	serhl	11	11	1	510	610	221	192	106	66	82	84	100	441	913
ENSTRUG00000000034	ENSTRUT00000000079	mb	1	2	0.5	154	71
ENSTRUG00000000037	ENSTRUT00000000090		1	5	0.2	256	156	131	170	216
ENSTRUG00000000039	ENSTRUT00000000094	zgc:158803	2	9	0.222222	412	798	532	110	164	73	69	121	91
ENSTRUG00000000040	ENSTRUT00000000096		1	3	0.333333	165	81	75
ENSTRUG00000023372	ENSTRUT00000000104	smdt1a	1	1	1	164
ENSTRUG00000000049	ENSTRUT00000000114	rnaseh2a	8	8	1	320	96	63	82	301	127	105	486
ENSTRUG00000028172	ENSTRUT00000000116		1	1	1	692
ENSTRUG00000000057	ENSTRUT00000000124		2	17	0.117647	166	1158	79	75	95	74	84	79	71	79	84	79	72	70	87	96	574
ENSTRUG00000031819	ENSTRUT00000000133		NA	0	NA
ENSTRUG00000000061	ENSTRUT00000000137	SHISA6	2	7	0.285714	1556	64724	3983	3054	2114	51	42
ENSTRUG00000000063	ENSTRUT00000000140		3	3	1	597	172	908
ENSTRUG00000028494	ENSTRUT00000000149	selenos	1	5	0.2	330	225	71	165	121
ENSTRUG00000000065	ENSTRUT00000000150	snrpa1	1	8	0.125	568	85	343	74	177	464	94	97
ENSTRUG00000000077	ENSTRUT00000000178	elk4	1	4	0.25	2216	225	196	569
ENSTRUG00000000080	ENSTRUT00000000181	mfsd6a	3	6	0.5	292	93	2104	793	99	122
ENSTRUG00000000082	ENSTRUT00000000184	nab1a	5	6	0.833333	74	117	740	1130	1811	90
ENSTRUG00000000083	ENSTRUT00000000185	mfsd4aa	6	9	0.666667	570	300	260	80	73	694	74	124	87
ENSTRUG00000000089	ENSTRUT00000000195		1	1	1	874
ENSTRUG00000000092	ENSTRUT00000000202	cyc1	6	7	0.857143	828	709	77	407	84	2890	87
ENSTRUG00000000094	ENSTRUT00000000204	ergic3	8	13	0.615385	743	139	79	443	1473	107	839	2741	89	1439	80	103	64
ENSTRUG00000000099	ENSTRUT00000000216		1	2	0.5	313	113
ENSTRUG00000000100	ENSTRUT00000000217		1	1	1	93
ENSTRUG00000001325	ENSTRUT00000000219		1	11	0.0909091	3013	212	206	203	1844	206	203	1844	380	218	930
ENSTRUG00000000101	ENSTRUT00000000221	kl	6	12	0.5	454	79	74	129	368	1371	178	81	108	113	124	395
ENSTRUG00000000102	ENSTRUT00000000224	stat1a	16	24	0.666667	382	77	106	98	73	118	205	91	145	112	75	86	107	79	200	1049	73	69	73	230	77	76	117	301
ENSTRUG00000000103	ENSTRUT00000000225	klhdc8a	2	8	0.25	340	7084	195	863	74	6343	524	2179
ENSTRUG00000000109	ENSTRUT00000000231	lacc1	1	5	0.2	756	88	77	102	73
ENSTRUG00000000114	ENSTRUT00000000239	zmp:0000001114	1	18	0.0555556	3353	572	1041	135	676	491	1458	74	319	568	436	1351	292	664	437	618	536	70
ENSTRUG00000000115	ENSTRUT00000000244	slc41a1	3	11	0.272727	94	89	4302	2918	816	90	335	163	235	144	95
ENSTRUG00000000118	ENSTRUT00000000256	map1lc3a	2	2	1	69	903
ENSTRUG00000001492	ENSTRUT00000000258		5	5	1	595	5495	179	79	22756
ENSTRUG00000000234	ENSTRUT00000000260		3	3	1	35	74	263
ENSTRUG00000030353	ENSTRUT00000000264		3	5	0.6	926	110	1829	206	526
ENSTRUG00000000128	ENSTRUT00000000267		1	2	0.5	789	770
ENSTRUG00000022830	ENSTRUT00000000268	TUBA4A	1	3	0.333333	724	86	77
ENSTRUG00000000131	ENSTRUT00000000271	SPAST	10	15	0.666667	470	70	75	270	95	78	79	81	86	744	78	87	94	83	84
ENSTRUG00000000132	ENSTRUT00000000273	mstna	1	2	0.5	1026	85
ENSTRUG00000000134	ENSTRUT00000000277	CACNG2	1	3	0.333333	10364	3370	391
ENSTRUG00000003123	ENSTRUT00000000290		6	7	0.857143	329	81	222	164	77	9600	90
ENSTRUG00000000140	ENSTRUT00000000293	slc47a1	14	16	0.875	299	389	81	146	93	167	272	83	116	87	84	80	76	455	110	66
ENSTRUG00000000144	ENSTRUT00000000304	rpl3	3	8	0.375	46	189	309	185	76	77	104	224
ENSTRUG00000000149	ENSTRUT00000000310	etnk2	1	8	0.125	2038	83	321	1129	77	68	109	72
ENSTRUG00000000150	ENSTRUT00000000311		9	23	0.391304	340	344	99	107	282	380	100	239	660	174	82	93	172	75	118	72	472	74	170	100	75	125	124
ENSTRUG00000000154	ENSTRUT00000000318	aatf	NA	0	NA
ENSTRUG00000000157	ENSTRUT00000000323	SHROOM2	2	9	0.222222	769	6518	135	166	110	548	146	122	129
ENSTRUG00000000158	ENSTRUT00000000324	psmb4	1	7	0.142857	629	236	72	120	73	144	625
ENSTRUG00000000159	ENSTRUT00000000325	slc25a39	1	10	0.1	350	124	271	82	224	66	78	68	95	68
ENSTRUG00000025909	ENSTRUT00000000328	snrpe	3	4	0.75	504	87	646	275
ENSTRUG00000000162	ENSTRUT00000000329	mkks	1	3	0.333333	273	76	74
ENSTRUG00000000166	ENSTRUT00000000336	map3k2	1	14	0.0714286	641	89	77	99	85	142	77	106	70	79	95	137	79	88
ENSTRUG00000000170	ENSTRUT00000000350	btbd3b	2	3	0.666667	715	1452	383
ENSTRUG00000025814	ENSTRUT00000000351	homer3b	1	8	0.125	5664	133	133	4406	1193	2002	362	620
ENSTRUG00000000171	ENSTRUT00000000353	HOMER3	1	8	0.125	1263	650	94	871	79	929	81	76
ENSTRUG00000000173	ENSTRUT00000000361	zfhx4	1	11	0.0909091	17755	204	293	1497	11673	17658	5430	996	282	146	495
ENSTRUG00000000174	ENSTRUT00000000362	lhx1a	3	4	0.75	1378	440	1461	692
ENSTRUG00000000182	ENSTRUT00000000386	dcst2	1	2	0.5	1249	39
ENSTRUG00000000183	ENSTRUT00000000387	DHRS13	6	6	1	302	78	89	77	30	403
ENSTRUG00000000184	ENSTRUT00000000390	rpl27	3	4	0.75	445	91	722	96
ENSTRUG00000000185	ENSTRUT00000000394		1	6	0.166667	33013	2289	1815	955	394	1216
ENSTRUG00000000188	ENSTRUT00000000414	dhrs13b.1	1	4	0.25	223	89	73	88
ENSTRUG00000000190	ENSTRUT00000000425	lpin1	1	24	0.0416667	4199	120	2337	73	511	125	118	102	73	90	82	91	219	703	270	118	66	117	168	86	99	62	95	125
ENSTRUG00000000191	ENSTRUT00000000430	cers4b	1	10	0.1	419	224	183	78	74	81	142	259	82	134
ENSTRUG00000000192	ENSTRUT00000000433	pex2	1	1	1	2507
ENSTRUG00000000195	ENSTRUT00000000438	eno2	11	13	0.846154	1779	102	213	1888	634	279	412	1290	500	870	7035	320	1240
ENSTRUG00000000196	ENSTRUT00000000442	si:ch211-113j14.1	5	9	0.555556	615	98	73	82	963	79	67	272	35
ENSTRUG00000000199	ENSTRUT00000000447	ifi35	1	10	0.1	722	89	80	142	69	70	189	76	367	85
ENSTRUG00000000202	ENSTRUT00000000452	ism1	1	5	0.2	4335	793	1539	100	308
ENSTRUG00000000204	ENSTRUT00000000456	CTXN1	1	1	1	186
ENSTRUG00000000206	ENSTRUT00000000458	TIMM44	1	12	0.0833333	587	143	79	97	77	119	225	105	148	152	78	285
ENSTRUG00000000207	ENSTRUT00000000461	SEZ6	2	12	0.166667	493	7327	4038	755	580	435	209	4261	541	72	497	381
ENSTRUG00000000209	ENSTRUT00000000465	tasp1	13	13	1	435	100	75	605	359	61	136	571	617	2763	974	507	3647
ENSTRUG00000000211	ENSTRUT00000000471	gnb3b	6	7	0.857143	450	218	386	86	99	4537	1259
ENSTRUG00000000212	ENSTRUT00000000472	whrna	7	7	1	536	1395	2471	75	334	1402	3405
ENSTRUG00000000215	ENSTRUT00000000475	mms22l	15	25	0.6	501	138	126	419	114	190	305	345	84	495	97	167	2052	80	2652	203	92	239	131	100	106	113	436	83	129
ENSTRUG00000000217	ENSTRUT00000000479	rnmt	1	10	0.1	507	76	78	237	67	75	73	124	77	246
ENSTRUG00000022029	ENSTRUT00000000486		1	4	0.25	983	77	87	73
ENSTRUG00000000225	ENSTRUT00000000496	gfpt2	6	18	0.333333	372	621	316	646	878	1339	1180	814	129	199	292	136	161	163	74	96	80	1020
ENSTRUG00000000226	ENSTRUT00000000498	nsrp1	1	6	0.166667	466	117	86	209	286	62
ENSTRUG00000000228	ENSTRUT00000000504	porcn	6	13	0.461538	84	78	237	76	87	291	111	70	68	80	186	188	68
ENSTRUG00000000233	ENSTRUT00000000510	HSF1	1	13	0.0769231	523	290	89	70	200	74	120	72	79	155	90	157	129
ENSTRUG00000000235	ENSTRUT00000000514		2	10	0.2	770	1020	499	104	284	210	155	260	75	112
ENSTRUG00000000236	ENSTRUT00000000516	pign	17	28	0.607143	265	143	84	138	140	119	88	84	79	161	283	145	93	86	324	94	416	118	83	102	71	218	108	79	383	94	105	130
ENSTRUG00000000240	ENSTRUT00000000523	cyldl	1	11	0.0909091	632	107	265	160	78	117	72	350	200	128	66
ENSTRUG00000000241	ENSTRUT00000000524	fbxl4	5	8	0.625	866	151	628	111	1172	726	82	133
ENSTRUG00000000242	ENSTRUT00000000525	pipox	7	7	1	314	307	514	348	183	92	604
ENSTRUG00000000247	ENSTRUT00000000540	desmb	1	8	0.125	1020	144	625	69	89	109	321	596
ENSTRUG00000000249	ENSTRUT00000000544	coro6	3	10	0.3	571	874	1542	77	91	74	84	117	68	153
ENSTRUG00000000250	ENSTRUT00000000546		2	6	0.333333	80	612	125	76	96	136
ENSTRUG00000000251	ENSTRUT00000000547	atxn7l2a	2	9	0.222222	789	2995	186	79	627	142	197	1135	497
ENSTRUG00000000252	ENSTRUT00000000549		1	1	1	301
ENSTRUG00000031822	ENSTRUT00000000558	nip7	3	4	0.75	103	83	496	71
ENSTRUG00000000256	ENSTRUT00000000560	FAXC	3	5	0.6	1152	84	5082	1205	395
ENSTRUG00000000259	ENSTRUT00000000566	rem2	3	4	0.75	1222	1219	6023	4608
ENSTRUG00000000260	ENSTRUT00000000571	sypl2a	2	5	0.4	201	1656	364	499	147
ENSTRUG00000000262	ENSTRUT00000000575	coq3	2	5	0.4	480	865	717	497	136
ENSTRUG00000000266	ENSTRUT00000000581	PDZD4	1	1	1	17058
ENSTRUG00000000267	ENSTRUT00000000588	fam114a2	5	13	0.384615	166	85	97	82	371	216	248	91	78	171	242	238	137
ENSTRUG00000000268	ENSTRUT00000000589	agap2	1	18	0.0555556	5305	443	70	92	581	74	375	113	95	89	81	80	126	147	310	116	242	82
ENSTRUG00000021502	ENSTRUT00000000612		1	10	0.1	348	81	76	127	93	106	341	85	86	83
ENSTRUG00000031434	ENSTRUT00000000614		7	12	0.583333	111	73	94	94	102	111	2209	36	246	78	82	776
ENSTRUG00000000284	ENSTRUT00000000628		8	16	0.5	966	121	72	789	69	376	92	1237	71	101	180	156	82	321	322	69
ENSTRUG00000000285	ENSTRUT00000000632		1	2	0.5	758	441
ENSTRUG00000000287	ENSTRUT00000000636	pcdh10b	3	4	0.75	699	225	3979	92
ENSTRUG00000000288	ENSTRUT00000000638	RGS9BP	1	1	1	737
ENSTRUG00000000289	ENSTRUT00000000640	nudt19	2	3	0.666667	408	817	76
ENSTRUG00000000292	ENSTRUT00000000651	usp45	6	18	0.333333	498	84	206	175	268	6161	914	94	3516	1886	241	372	118	107	115	102	90	374
ENSTRUG00000000293	ENSTRUT00000000657	tspan31	1	5	0.2	744	80	83	84	104
ENSTRUG00000000294	ENSTRUT00000000658	slc7a9	4	13	0.307692	1225	1258	1178	1665	94	334	212	151	148	181	110	100	77
ENSTRUG00000000297	ENSTRUT00000000664		5	11	0.454545	425	186	83	681	935	98	87	84	324	90	87
ENSTRUG00000000300	ENSTRUT00000000669	ABHD15	2	2	1	72	83
ENSTRUG00000000302	ENSTRUT00000000674	p4ha2	2	16	0.125	987	2723	780	112	744	110	380	187	68	124	146	915	68	1845	526	111
ENSTRUG00000000305	ENSTRUT00000000693	kdm5c	6	26	0.230769	1472	494	88	92	206	2970	79	178	87	97	82	122	173	73	74	84	73	67	75	92	120	271	91	95	105	75
ENSTRUG00000028170	ENSTRUT00000000701		1	1	1	267
ENSTRUG00000000317	ENSTRUT00000000714	taok1b	1	20	0.05	3748	288	228	87	380	93	185	73	155	755	82	94	126	62	190	116	71	69	124	494
ENSTRUG00000000321	ENSTRUT00000000723	glud1b	1	13	0.0769231	1804	99	1721	123	71	456	75	74	133	189	121	75	36
ENSTRUG00000005993	ENSTRUT00000000732		4	5	0.8	145	79	79	158	119
ENSTRUG00000023489	ENSTRUT00000000734	olfcj1	5	5	1	85	98	79	89	132
ENSTRUG00000000328	ENSTRUT00000000748	nfasca	25	25	1	451	816	89	296	2319	188	82	336	124	206	639	154	995	406	148	190	103	78	175	88	1734	634	2266	902	2851
ENSTRUG00000000331	ENSTRUT00000000760	slc31a2	1	2	0.5	1082	120
ENSTRUG00000000332	ENSTRUT00000000761	si:dkey-165n16.1	2	3	0.666667	117	352	186
ENSTRUG00000000334	ENSTRUT00000000764	prdm13	3	3	1	1253	90	1580
ENSTRUG00000000336	ENSTRUT00000000767	calhm3	3	3	1	127	69	543
ENSTRUG00000000337	ENSTRUT00000000773	me1	1	13	0.0769231	19276	2513	13512	1055	3527	4482	93	78	553	63	65	127	74
ENSTRUG00000000338	ENSTRUT00000000779	btr30	9	10	0.9	605	72	57	119	271	76	358	711	949	107
ENSTRUG00000000340	ENSTRUT00000000788	cadpsa	25	26	0.961538	8912	3392	5212	69	888	877	271	855	2977	287	4035	145	3583	72	72	1246	1680	2281	1304	4151	99	1042	892	3601	16435	1344
ENSTRUG00000000341	ENSTRUT00000000789		5	15	0.333333	123	48	93	74	1006	80	173	132	85	954	79	79	593	88	449
ENSTRUG00000000343	ENSTRUT00000000791	dctn3	1	6	0.166667	636	238	97	110	77	181
ENSTRUG00000000348	ENSTRUT00000000810	prss12	7	12	0.583333	893	559	94	316	971	113	6543	3148	440	232	2798	1669
ENSTRUG00000000350	ENSTRUT00000000813	hells	1	22	0.0454545	462	184	150	207	72	127	81	130	184	98	172	117	242	260	92	89	84	183	115	115	85	389
ENSTRUG00000000351	ENSTRUT00000000816		6	9	0.666667	131	79	272	844	218	939	81	149	68
ENSTRUG00000029676	ENSTRUT00000000817		1	4	0.25	194	74	103	74
ENSTRUG00000001857	ENSTRUT00000000820	ccne1	7	7	1	33	147	93	151	262	75	339
ENSTRUG00000000354	ENSTRUT00000000822	atg5	7	7	1	397	509	599	266	937	4521	5116
ENSTRUG00000000355	ENSTRUT00000000825	nucb1	1	12	0.0833333	855	73	145	68	71	65	82	112	69	80	221	162
ENSTRUG00000022169	ENSTRUT00000000828	ccndx	2	4	0.5	36	485	169	94
ENSTRUG00000020396	ENSTRUT00000000835	si:dkey-73n8.3	2	3	0.666667	95	615	78
ENSTRUG00000000359	ENSTRUT00000000837	zgc:112332	2	6	0.333333	404	1369	91	574	91	158
ENSTRUG00000000361	ENSTRUT00000000848	nmnat3	3	5	0.6	822	1357	1476	330	646
ENSTRUG00000000366	ENSTRUT00000000854	tmem126a	1	1	1	433
ENSTRUG00000000369	ENSTRUT00000000862	clk4a	3	12	0.25	388	170	590	252	73	74	72	78	74	70	84	79
ENSTRUG00000000370	ENSTRUT00000000863		2	2	1	96	213
ENSTRUG00000032804	ENSTRUT00000000875		1	12	0.0833333	773	81	111	112	85	111	82	77	80	86	86	78
ENSTRUG00000000379	ENSTRUT00000000885	tgm1l1	1	13	0.0769231	2436	149	1458	1775	193	246	243	1001	133	89	258	65	73
ENSTRUG00000000381	ENSTRUT00000000892		5	13	0.384615	71	184	277	217	1025	110	89	448	82	75	74	181	794
ENSTRUG00000000382	ENSTRUT00000000897	si:ch211-283g2.1	4	13	0.307692	428	128	81	1533	68	106	105	681	83	100	230	94	771
ENSTRUG00000000383	ENSTRUT00000000899	glmnb	2	12	0.166667	705	975	137	222	82	69	526	160	84	118	73	214
ENSTRUG00000021961	ENSTRUT00000000904	JMJD8	2	9	0.222222	219	542	359	92	74	113	107	84	290
ENSTRUG00000000386	ENSTRUT00000000908	zgc:163079	4	5	0.8	396	322	193	727	424
ENSTRUG00000000387	ENSTRUT00000000909	fezf2	3	3	1	211	77	1007
ENSTRUG00000000388	ENSTRUT00000000910	polg	22	22	1	313	100	73	90	111	74	71	90	88	82	79	170	91	75	93	77	85	94	123	180	91	427
ENSTRUG00000000390	ENSTRUT00000000912	rbp1.2	3	3	1	171	532	542
ENSTRUG00000000394	ENSTRUT00000000930		1	1	1	212
ENSTRUG00000000395	ENSTRUT00000000931	cnot8	1	5	0.2	286	82	89	148	138
ENSTRUG00000000396	ENSTRUT00000000932	mtrf1	1	8	0.125	134	80	76	90	83	75	107	83
ENSTRUG00000000400	ENSTRUT00000000940	cfap45	1	10	0.1	406	33	144	80	103	91	109	73	104	200
ENSTRUG00000000401	ENSTRUT00000000941	mettl14	4	10	0.4	290	214	281	1188	78	103	77	741	86	110
ENSTRUG00000000404	ENSTRUT00000000950	prdm1a	4	6	0.666667	1959	1528	750	3065	95	95
ENSTRUG00000000405	ENSTRUT00000000953	RPA1	6	16	0.375	410	98	111	83	83	5556	979	90	1934	2006	445	1831	4103	150	133	2353
ENSTRUG00000000406	ENSTRUT00000000959	SYT2	2	7	0.285714	89	1643	710	411	240	176	432
ENSTRUG00000000408	ENSTRUT00000000962	tegt	1	9	0.111111	590	80	234	78	68	71	68	320	88
ENSTRUG00000000414	ENSTRUT00000000976		2	18	0.111111	1005	1788	192	106	78	80	78	154	1735	73	76	89	173	83	74	78	79	77
ENSTRUG00000000415	ENSTRUT00000000982	gfi1ab	2	6	0.333333	115	489	444	148	84	122
ENSTRUG00000000419	ENSTRUT00000000994	snai1b	3	3	1	263	270	892
ENSTRUG00000000422	ENSTRUT00000001001		3	3	1	58	171	790
ENSTRUG00000000423	ENSTRUT00000001002		1	6	0.166667	1582	1303	226	474	187	224
ENSTRUG00000025929	ENSTRUT00000001003	gna14	1	6	0.166667	874	143	72	82	84	67
ENSTRUG00000000427	ENSTRUT00000001010	sec61g	1	3	0.333333	369	134	284
ENSTRUG00000000429	ENSTRUT00000001012	vps33a	7	12	0.583333	150	119	74	76	101	79	934	151	78	235	73	545
ENSTRUG00000025736	ENSTRUT00000001027	tpk1	9	9	1	97	1222	2830	5552	7688	1358	4102	2670	15114
ENSTRUG00000000435	ENSTRUT00000001038	C16orf89	1	7	0.142857	778	133	173	108	85	101	82
ENSTRUG00000000437	ENSTRUT00000001041	evi5b	1	19	0.0526316	3468	1628	100	109	102	1014	146	265	80	857	391	656	996	77	502	232	2891	1832	767
ENSTRUG00000000439	ENSTRUT00000001045	GGT7	15	15	1	164	140	90	75	94	105	89	110	84	85	95	77	72	124	690
ENSTRUG00000000440	ENSTRUT00000001046		18	18	1	119	131	108	199	70	381	184	67	76	73	87	73	64	278	284	306	122	904
ENSTRUG00000000441	ENSTRUT00000001049	tlr18	1	3	0.333333	6070	121	177
ENSTRUG00000000452	ENSTRUT00000001068	HEPACAM	4	4	1	150	68	92	838
ENSTRUG00000000456	ENSTRUT00000001075	smyd4	3	9	0.333333	74	114	265	141	111	90	89	169	123
ENSTRUG00000000457	ENSTRUT00000001077		1	1	1	553
ENSTRUG00000000459	ENSTRUT00000001086	ids	5	12	0.416667	121	79	174	357	799	64	73	116	142	246	76	66
ENSTRUG00000000464	ENSTRUT00000001097	ttc21b	1	29	0.0344828	870	81	98	92	144	499	93	109	100	122	138	79	202	173	338	107	87	194	266	146	80	82	78	67	73	83	117	84	76
ENSTRUG00000000465	ENSTRUT00000001102	iqsec2b	1	15	0.0666667	12796	105	74	75	219	106	116	103	497	81	78	78	143	126	689
ENSTRUG00000000468	ENSTRUT00000001109	zgc:158376	2	12	0.166667	2780	3712	91	732	534	45	82	31	208	85	86	114
ENSTRUG00000000471	ENSTRUT00000001115	enox1	6	11	0.545455	490	1341	228	1277	1607	2487	46	95	633	1685	180
ENSTRUG00000000473	ENSTRUT00000001119	b4galt1l	3	5	0.6	2857	4179	134048	77	128
ENSTRUG00000000477	ENSTRUT00000001132	spx	5	5	1	214	191	69	63	345
ENSTRUG00000033329	ENSTRUT00000001133	psmb8a	1	2	0.5	739	319
ENSTRUG00000000482	ENSTRUT00000001144	CYP4F8	1	11	0.0909091	872	135	193	77	73	81	236	77	227	81	69
ENSTRUG00000000483	ENSTRUT00000001148	dvl3a	2	14	0.142857	1325	1819	238	170	699	97	87	84	76	91	996	137	131	889
ENSTRUG00000000489	ENSTRUT00000001162	sh3bp4	1	4	0.25	3426	367	2397	1894
ENSTRUG00000000491	ENSTRUT00000001166	clic5b	1	5	0.2	4566	84	445	206	974
ENSTRUG00000000492	ENSTRUT00000001175	matn4	1	15	0.0666667	4095	427	931	135	360	124	270	323	235	260	542	76	160	102	433
ENSTRUG00000000500	ENSTRUT00000001191	cacnb3b	5	10	0.5	94	72	383	129	1162	219	136	132	80	636
ENSTRUG00000000503	ENSTRUT00000001204		1	10	0.1	991	135	165	96	95	68	75	98	124	86
ENSTRUG00000000505	ENSTRUT00000001208	trappc4	1	4	0.25	802	98	99	75
ENSTRUG00000000507	ENSTRUT00000001210	lingo4b	NA	0	NA
ENSTRUG00000000508	ENSTRUT00000001212		1	10	0.1	336	89	85	87	133	124	89	85	88	109
ENSTRUG00000006602	ENSTRUT00000001217		NA	0	NA
ENSTRUG00000019913	ENSTRUT00000001222		4	15	0.266667	85	106	457	4031	106	77	112	191	78	45	145	683	327	78	82
ENSTRUG00000000514	ENSTRUT00000001227	flot2a	3	10	0.3	800	1897	2829	462	159	84	66	323	198	80
ENSTRUG00000000517	ENSTRUT00000001235	cblb	3	18	0.166667	283	644	7057	623	1078	1809	659	650	1230	85	94	2834	2968	93	490	705	77	359
ENSTRUG00000000519	ENSTRUT00000001239		NA	0	NA
ENSTRUG00000000520	ENSTRUT00000001240	kiaa0930	2	10	0.2	312	1070	93	445	70	119	109	124	126	81
ENSTRUG00000000521	ENSTRUT00000001241	abhd4	4	7	0.571429	503	133	102	1246	78	121	99
ENSTRUG00000000524	ENSTRUT00000001251	rpl5a	4	7	0.571429	461	68	196	1314	947	339	73
ENSTRUG00000000525	ENSTRUT00000001253	ctsk	5	7	0.714286	434	1055	746	1418	2895	124	79
ENSTRUG00000012494	ENSTRUT00000001254	crygmxl2	3	3	1	250	492	920
ENSTRUG00000032703	ENSTRUT00000001255	si:dkey-57a22.13	1	2	0.5	251	237
ENSTRUG00000025348	ENSTRUT00000001259	glmp	1	6	0.166667	323	191	138	241	296	75
ENSTRUG00000000529	ENSTRUT00000001260	cct3	1	13	0.0769231	743	106	79	81	90	81	84	81	76	90	89	99	87
ENSTRUG00000000530	ENSTRUT00000001261		1	1	1	356
ENSTRUG00000000531	ENSTRUT00000001262	dad1	1	2	0.5	470	395
ENSTRUG00000000539	ENSTRUT00000001274	enpp5	1	2	0.5	367	257
ENSTRUG00000000540	ENSTRUT00000001277	immt	12	13	0.923077	742	371	728	463	1079	300	334	154	81	170	95	31358	126
ENSTRUG00000000542	ENSTRUT00000001289	kpnb1	2	21	0.0952381	833	889	86	73	188	67	86	74	69	67	382	92	96	77	77	276	79	485	227	89	709
ENSTRUG00000000547	ENSTRUT00000001300	rps25	2	3	0.666667	44	410	70
ENSTRUG00000000548	ENSTRUT00000001301	B3GALT1	NA	0	NA
ENSTRUG00000000549	ENSTRUT00000001302	pigr	4	5	0.8	747	63	150	879	117
ENSTRUG00000000550	ENSTRUT00000001303	rack1	5	7	0.714286	405	279	140	192	525	216	190
ENSTRUG00000000554	ENSTRUT00000001312	st6gal1	1	7	0.142857	1552	219	94	224	100	90	162
ENSTRUG00000000556	ENSTRUT00000001320	emc10	7	7	1	92	138	227	126	453	71	641
ENSTRUG00000000561	ENSTRUT00000001334		1	1	1	198
ENSTRUG00000000562	ENSTRUT00000001335		3	3	1	76	77	192
ENSTRUG00000000565	ENSTRUT00000001344	sgcg	3	6	0.5	342	550	593	216	154	285
ENSTRUG00000000566	ENSTRUT00000001346	ctss2.1	1	7	0.142857	844	68	140	333	561	94	181
ENSTRUG00000024850	ENSTRUT00000001363	slc6a9	7	12	0.583333	913	865	73	769	102	76	1060	97	73	233	854	247
ENSTRUG00000000574	ENSTRUT00000001374	reep3b	1	8	0.125	7407	1324	1139	89	5584	300	127	2405
ENSTRUG00000000575	ENSTRUT00000001375	top1	18	18	1	243	383	120	87	99	75	84	73	76	678	96	119	214	96	117	105	185	788
ENSTRUG00000000578	ENSTRUT00000001387	ldah	1	6	0.166667	471	145	115	105	384	82
ENSTRUG00000000579	ENSTRUT00000001389		NA	0	NA
ENSTRUG00000000580	ENSTRUT00000001390	tmem183a	7	7	1	121	72	74	273	116	90	454
ENSTRUG00000000581	ENSTRUT00000001392	myh11b	1	41	0.0243902	828	91	671	484	114	317	151	85	91	90	74	144	73	101	107	117	96	74	193	110	78	163	75	106	61	82	155	86	148	111	190	91	82	72	73	85	107	103	59	67	78
ENSTRUG00000000583	ENSTRUT00000001395	jupa	11	13	0.846154	620	679	219	523	122	86	100	80	84	406	895	322	286
ENSTRUG00000000584	ENSTRUT00000001404	drd3	1	6	0.166667	2728	2476	1251	1372	774	946
ENSTRUG00000000590	ENSTRUT00000001418	dipk1ab	2	3	0.666667	76	94	70
ENSTRUG00000000591	ENSTRUT00000001422		3	9	0.333333	685	95	1402	68	72	114	82	400	249
ENSTRUG00000000593	ENSTRUT00000001427		11	11	1	417	112	492	81	273	69	63	122	154	74	1837
ENSTRUG00000000594	ENSTRUT00000001428	shcbp1	6	12	0.5	344	421	544	120	86	883	262	317	76	509	327	115
ENSTRUG00000000596	ENSTRUT00000001434		2	2	1	98	378
ENSTRUG00000000598	ENSTRUT00000001438	lamtor4	2	4	0.5	213	649	51	45
ENSTRUG00000000602	ENSTRUT00000001444	bnip3la	1	5	0.2	1013	73	84	78	338
ENSTRUG00000000604	ENSTRUT00000001448		1	3	0.333333	770	48	168
ENSTRUG00000000608	ENSTRUT00000001455	nrbf2b	2	3	0.666667	446	2123	127
ENSTRUG00000000615	ENSTRUT00000001476	ntrk2b	7	8	0.875	386	448	243	482	92	110	1070	149
ENSTRUG00000025064	ENSTRUT00000001491		1	1	1	659
ENSTRUG00000023509	ENSTRUT00000001492		3	3	1	51	92	198
ENSTRUG00000029323	ENSTRUT00000001494		1	1	1	852
ENSTRUG00000000620	ENSTRUT00000001497	atp6v1f	1	1	1	312
ENSTRUG00000000624	ENSTRUT00000001508	olfm3b	1	5	0.2	2320	1334	1310	673	791
ENSTRUG00000000628	ENSTRUT00000001514	sap130a	10	19	0.526316	96	268	84	96	82	922	87	98	93	1165	171	83	339	93	85	78	231	165	175
ENSTRUG00000000629	ENSTRUT00000001516	GFRA2	4	5	0.8	673	7047	7576	9130	759
ENSTRUG00000000630	ENSTRUT00000001518	slc1a1	2	10	0.2	790	813	82	214	295	112	252	85	728	86
ENSTRUG00000000639	ENSTRUT00000001532	arf5	2	5	0.4	341	418	75	174	113
ENSTRUG00000000640	ENSTRUT00000001533	vangl2	1	7	0.142857	1026	73	83	135	65	170	90
ENSTRUG00000000643	ENSTRUT00000001542	AVPR2	4	5	0.8	85	213	174	633	88
ENSTRUG00000000646	ENSTRUT00000001552	cables2b	1	9	0.111111	2672	638	859	65	1288	262	73	512	346
ENSTRUG00000000647	ENSTRUT00000001554	zmp:0000000735	1	1	1	217
ENSTRUG00000000649	ENSTRUT00000001560		2	3	0.666667	48	801	90
ENSTRUG00000000652	ENSTRUT00000001564	gpr182	1	1	1	1039
ENSTRUG00000000654	ENSTRUT00000001570	ctsa	6	13	0.461538	914	660	74	594	68	2023	164	91	79	129	89	383	97
ENSTRUG00000000657	ENSTRUT00000001575	egr2b	1	1	1	204
ENSTRUG00000000658	ENSTRUT00000001579	cacng1a	1	3	0.333333	3973	2205	78
ENSTRUG00000000660	ENSTRUT00000001585	eral1	11	11	1	137	106	67	90	68	207	313	95	568	140	634
ENSTRUG00000000661	ENSTRUT00000001586	pdia8	12	12	1	142	120	97	105	161	84	107	77	121	96	80	791
ENSTRUG00000000662	ENSTRUT00000001588	sacs	6	6	1	871	167	249	168	122	1012
ENSTRUG00000000664	ENSTRUT00000001597	onecutl	1	1	1	5763
ENSTRUG00000004287	ENSTRUT00000001610		2	4	0.5	72	971	164	140
ENSTRUG00000000673	ENSTRUT00000001616	casc3	1	10	0.1	717	88	107	465	82	77	72	153	76	71
ENSTRUG00000000677	ENSTRUT00000001624	onecut2	1	1	1	13796
ENSTRUG00000000681	ENSTRUT00000001636	zgc:113411	3	7	0.428571	176	87	729	218	579	82	133
ENSTRUG00000022527	ENSTRUT00000001638	pigl	2	6	0.333333	309	4001	1130	889	1134	83
ENSTRUG00000000684	ENSTRUT00000001639	gcc1	1	3	0.333333	416	80	99
ENSTRUG00000000688	ENSTRUT00000001653	slbp	1	7	0.142857	1102	171	88	123	97	389	441
ENSTRUG00000000689	ENSTRUT00000001657	cacng4a	1	3	0.333333	1906	784	116
ENSTRUG00000000695	ENSTRUT00000001677	lzts1	2	9	0.222222	435	1694	93	144	63	131	606	193	63
ENSTRUG00000000696	ENSTRUT00000001679	tnfrsf19	2	7	0.285714	500	3545	182	3230	758	122	48
ENSTRUG00000000698	ENSTRUT00000001681	grk7a	2	3	0.666667	661	1501	84
ENSTRUG00000000699	ENSTRUT00000001682	gnb1a	1	10	0.1	11352	1345	129	2336	835	523	522	311	649	607
ENSTRUG00000000701	ENSTRUT00000001690		2	10	0.2	448	675	583	90	101	89	444	73	83	100
ENSTRUG00000000702	ENSTRUT00000001692	gria1b	2	17	0.117647	2666	5656	3204	1312	109	79	72	442	71	81	116	89	888	150	2701	2884	946
ENSTRUG00000000704	ENSTRUT00000001696	fam222ba	2	3	0.666667	8248	15853	6219
ENSTRUG00000000705	ENSTRUT00000001698	siat 8C	1	3	0.333333	2532	781	908
ENSTRUG00000000707	ENSTRUT00000001708	n4bp3	1	9	0.111111	9664	79	101	66	85	68	92	62	294
ENSTRUG00000000708	ENSTRUT00000001710	cdc27	1	18	0.0555556	2016	1995	102	81	64	76	748	836	132	93	432	72	218	96	430	524	726	603
ENSTRUG00000000709	ENSTRUT00000001714	patl1	4	20	0.2	3508	1951	192	9955	2174	2851	611	404	350	584	136	120	86	2442	116	4520	664	232	765	90
ENSTRUG00000000711	ENSTRUT00000001720	fah	11	13	0.846154	448	317	592	291	300	635	1509	1420	1298	423	2565	357	642
ENSTRUG00000021791	ENSTRUT00000001727	agbl4	3	12	0.25	803	12965	55600	26178	23257	39790	1729	1385	7837	2295	6420	188
ENSTRUG00000000716	ENSTRUT00000001728	spred2a	1	5	0.2	1314	82	245	182	210
ENSTRUG00000000717	ENSTRUT00000001732		1	19	0.0526316	13548	6616	847	3285	666	229	1161	597	3398	134	536	93	484	1508	72	99	72	208	453
ENSTRUG00000000721	ENSTRUT00000001740	hsf4	1	8	0.125	3485	80	344	1831	144	2271	924	1353
ENSTRUG00000000722	ENSTRUT00000001742		1	7	0.142857	150434	89	107	70	230	89	71
ENSTRUG00000000724	ENSTRUT00000001752	CCNO	1	3	0.333333	98	76	81
ENSTRUG00000000725	ENSTRUT00000001753		2	3	0.666667	249	2343	585
ENSTRUG00000000726	ENSTRUT00000001755	lrsam1	10	25	0.4	95	671	204	258	85	252	81	84	81	3434	98	248	448	68	2006	770	103	83	1074	218	1339	78	726	452	81
ENSTRUG00000000728	ENSTRUT00000001758	ube2c	1	12	0.0833333	4492	113	157	373	74	1547	73	325	1578	111	1711	591
ENSTRUG00000000730	ENSTRUT00000001761	enpp6	1	7	0.142857	2387	166	1127	95	571	382	232
ENSTRUG00000000731	ENSTRUT00000001768		1	7	0.142857	8126	3582	81	142	83	629	71
ENSTRUG00000000733	ENSTRUT00000001771		2	5	0.4	131	163	75	106	121
ENSTRUG00000000735	ENSTRUT00000001773	si:ch211-194m7.4	4	4	1	72	108	312	2641
ENSTRUG00000000736	ENSTRUT00000001776	smn	4	7	0.571429	327	74	122	336	129	96	76
ENSTRUG00000000740	ENSTRUT00000001788	atp1b3a	1	7	0.142857	1099	200	92	73	399	80	103
ENSTRUG00000000741	ENSTRUT00000001791	itgav	3	29	0.103448	1026	1026	1642	119	326	836	86	115	72	221	193	193	955	75	1087	713	398	81	77	79	88	163	203	132	157	163	147	1178	724
ENSTRUG00000000742	ENSTRUT00000001794	gclm	1	6	0.166667	1056	841	215	84	469	103
ENSTRUG00000000744	ENSTRUT00000001798	wwc1	1	21	0.047619	3801	333	139	113	1858	592	85	74	1272	374	252	137	183	413	187	87	87	73	388	87	102
ENSTRUG00000000745	ENSTRUT00000001801	ensab	1	2	0.5	1623	212
ENSTRUG00000000748	ENSTRUT00000001806	dync1i2b	1	16	0.0625	1092	578	418	483	190	86	75	76	82	68	94	91	214	74	82	81
ENSTRUG00000020825	ENSTRUT00000001813	psat1	3	8	0.375	656	163	855	197	311	89	116	93
ENSTRUG00000004672	ENSTRUT00000001815	cacng7b	3	4	0.75	196	221	1752	366
ENSTRUG00000000754	ENSTRUT00000001818	rnf170	5	6	0.833333	271	78	238	83	384	177
ENSTRUG00000000755	ENSTRUT00000001823		9	44	0.204545	79	72	721	286	88	69	87	93	792	453	100	67	90	91	123	124	121	78	85	129	81	95	72	74	215	255	94	95	255	217	108	92	78	191	146	587	96	84	127	250	546	88	82	75
ENSTRUG00000000756	ENSTRUT00000001826	qtrt2	6	7	0.857143	74	923	826	570	635	2676	81
ENSTRUG00000000762	ENSTRUT00000001841	nptxra	2	6	0.333333	52	1559	319	54	732	94
ENSTRUG00000000765	ENSTRUT00000001846	meis1a	8	11	0.727273	388	243	78	70	99	47	1075	1388	1016	383	155
ENSTRUG00000000774	ENSTRUT00000001861	abi3bpb	1	21	0.047619	4279	2836	84	983	85	471	429	564	1200	458	1188	2162	71	120	78	76	1450	144	70	80	289
ENSTRUG00000000778	ENSTRUT00000001874	FAM53C	1	3	0.333333	84	80	76
ENSTRUG00000000779	ENSTRUT00000001878		1	4	0.25	156757	171	66	158
ENSTRUG00000000791	ENSTRUT00000001909	IPO13	1	20	0.05	386	202	68	82	76	75	160	78	73	89	68	72	89	84	72	63	125	71	82	126
ENSTRUG00000000794	ENSTRUT00000001921	ints3	1	29	0.0344828	737	171	79	440	77	150	77	92	75	87	77	204	88	75	282	114	74	77	519	85	89	107	111	78	65	182	96	91	79
ENSTRUG00000000797	ENSTRUT00000001927	gpn3	7	7	1	126	125	107	64	72	69	488
ENSTRUG00000000799	ENSTRUT00000001932	stim2a	2	10	0.2	659	3581	101	86	1404	89	133	86	76	553
ENSTRUG00000000802	ENSTRUT00000001943	PHAF1	4	15	0.266667	100	283	165	1147	536	87	789	125	77	67	527	57	1128	78	103
ENSTRUG00000000803	ENSTRUT00000001944	igfbp6b	2	3	0.666667	361	1210	293
ENSTRUG00000000804	ENSTRUT00000001946	spon2a	2	4	0.5	1449	3849	316	71
ENSTRUG00000000805	ENSTRUT00000001947	ccdc191	6	10	0.6	94	77	188	76	343	1921	167	977	163	657
ENSTRUG00000000807	ENSTRUT00000001955	DDX39A	6	7	0.857143	92	126	223	222	128	519	122
ENSTRUG00000000808	ENSTRUT00000001956	MME	4	22	0.181818	2427	917	400	5926	154	93	102	246	147	81	120	1098	1359	99	177	412	96	285	256	418	107	86
ENSTRUG00000000809	ENSTRUT00000001958	spaca4l	1	2	0.5	652	80
ENSTRUG00000000810	ENSTRUT00000001959	pole4	1	3	0.333333	938	241	118
ENSTRUG00000000811	ENSTRUT00000001961	csnk2b	6	6	1	384	378	193	217	172	435
ENSTRUG00000000813	ENSTRUT00000001967	adcy6a	3	24	0.125	2334	89	9303	939	542	74	86	81	131	77	348	111	278	78	155	104	124	84	88	129	91	87	147	1938
ENSTRUG00000000816	ENSTRUT00000001973		1	1	1	919
ENSTRUG00000000817	ENSTRUT00000001974	cyb5d1	1	3	0.333333	145	73	75
ENSTRUG00000000818	ENSTRUT00000001978		1	1	1	56572
ENSTRUG00000000820	ENSTRUT00000001983	RTKN	1	9	0.111111	20023	707	566	86	166	384	390	682	850
ENSTRUG00000000822	ENSTRUT00000001988	mettl23	1	4	0.25	341	57	103	69
ENSTRUG00000000824	ENSTRUT00000001992	STOX2	2	2	1	772	1800
ENSTRUG00000000825	ENSTRUT00000001995	slc1a6	1	10	0.1	749	72	71	225	73	75	81	78	238	254
ENSTRUG00000000827	ENSTRUT00000002003	mmp9	2	12	0.166667	78	112	90	111	92	87	88	96	81	78	74	74
ENSTRUG00000000833	ENSTRUT00000002014		1	3	0.333333	1253	186	750
ENSTRUG00000000834	ENSTRUT00000002015	FLRT1	NA	0	NA
ENSTRUG00000000835	ENSTRUT00000002021	zhx3	4	5	0.8	94	82	90	564	136
ENSTRUG00000000838	ENSTRUT00000002024		1	1	1	420
ENSTRUG00000000841	ENSTRUT00000002027		14	20	0.7	1675	77	2290	71	133	468	88	61	299	552	67	112	72	3491	62	521	77	75	68	143
ENSTRUG00000000846	ENSTRUT00000002037	zgc:162297	5	5	1	603	77	77	161	2443
ENSTRUG00000000848	ENSTRUT00000002039	shpk	5	6	0.833333	71	394	92	197	666	543
ENSTRUG00000000851	ENSTRUT00000002042	jmjd6	1	5	0.2	368	126	354	79	161
ENSTRUG00000000859	ENSTRUT00000002065	zfpl1	1	7	0.142857	492	236	118	235	83	130	76
ENSTRUG00000000865	ENSTRUT00000002077		4	6	0.666667	106	96	191	354	96	73
ENSTRUG00000000871	ENSTRUT00000002092	ndufa8	2	3	0.666667	856	1112	311
ENSTRUG00000000875	ENSTRUT00000002100	abhd18	6	12	0.5	621	77	228	138	162	1581	165	761	933	239	238	834
ENSTRUG00000000876	ENSTRUT00000002102	GRB14	2	13	0.153846	620	7046	921	90	104	981	82	316	965	82	81	176	75
ENSTRUG00000019897	ENSTRUT00000002126	gtf2h5	1	1	1	156
ENSTRUG00000000889	ENSTRUT00000002129	SLC35E2B	4	8	0.5	388	189	86	551	68	88	88	131
ENSTRUG00000000890	ENSTRUT00000002131	rom1a	1	3	0.333333	985	272	143
ENSTRUG00000000893	ENSTRUT00000002141	mtfmt	2	8	0.25	117	322	64	90	279	77	164	128
ENSTRUG00000000895	ENSTRUT00000002143		1	13	0.0769231	981	75	77	258	95	86	638	76	91	73	71	137	189
ENSTRUG00000000896	ENSTRUT00000002144	apoA-IV4	3	3	1	84	89	96
ENSTRUG00000000899	ENSTRUT00000002148	neu1	2	5	0.4	77	348	70	197	71
ENSTRUG00000000906	ENSTRUT00000002157	nipal4	1	9	0.111111	1311	71	112	102	80	263	125	62	230
ENSTRUG00000000907	ENSTRUT00000002160	aars1	18	18	1	78	100	142	132	87	92	74	192	77	80	67	75	124	93	59	931	68	21664
ENSTRUG00000000908	ENSTRUT00000002161	mrpl2	2	6	0.333333	115	199	113	89	180	68
ENSTRUG00000000912	ENSTRUT00000002170	lima1a	4	6	0.666667	1324	186	30	4051	511	115
ENSTRUG00000000913	ENSTRUT00000002179	ltb4r2a	2	3	0.666667	99	469	406
ENSTRUG00000023688	ENSTRUT00000002184		2	2	1	85	513
ENSTRUG00000000915	ENSTRUT00000002189	pdgfbb	1	6	0.166667	2865	578	81	67	80	81
ENSTRUG00000000920	ENSTRUT00000002197	emc6	NA	0	NA
ENSTRUG00000000923	ENSTRUT00000002204	p2rx5	7	11	0.636364	1199	214	78	1177	187	510	3375	81	79	83	209
ENSTRUG00000000928	ENSTRUT00000002217	gramd1c	5	16	0.3125	117	80	76	76	2113	73	95	88	88	79	72	227	314	65	210	151
ENSTRUG00000000935	ENSTRUT00000002232	gpt2	2	11	0.181818	62	515	134	104	69	79	89	144	86	246	357
ENSTRUG00000000939	ENSTRUT00000002241	acot8	3	5	0.6	215	68	222	154	80
ENSTRUG00000000941	ENSTRUT00000002243		9	10	0.9	1157	236	254	74	126	68	91	74	3018	2258
ENSTRUG00000000948	ENSTRUT00000002254	frmd8	10	10	1	682	97	317	462	108	161	88	81	370	66806
ENSTRUG00000000951	ENSTRUT00000002263	isca1	1	3	0.333333	797	169	241
ENSTRUG00000000953	ENSTRUT00000002267	klf17	1	2	0.5	127	100
ENSTRUG00000000955	ENSTRUT00000002269	ube2g1b	2	4	0.5	711	825	89	244
ENSTRUG00000000956	ENSTRUT00000002272	mblac2	1	2	0.5	950	149
ENSTRUG00000000958	ENSTRUT00000002274		1	3	0.333333	1542	1463	642
ENSTRUG00000027689	ENSTRUT00000002279	eif4eb	4	6	0.666667	969	504	93	1075	556	69
ENSTRUG00000000960	ENSTRUT00000002280	eif4eb	4	6	0.666667	977	503	93	1019	556	69
ENSTRUG00000000963	ENSTRUT00000002283	FBXO48	1	2	0.5	1109	252
ENSTRUG00000000967	ENSTRUT00000002298	igbp1	1	3	0.333333	379	339	216
ENSTRUG00000000968	ENSTRUT00000002299	focad	12	40	0.3	249	206	429	177	453	96	90	455	123	2008	127	2096	69	103	328	100	110	184	145	91	711	204	473	482	304	322	192	388	103	288	73	171	81	814	189	650	172	208	103	338
ENSTRUG00000000972	ENSTRUT00000002303	fgf5	2	2	1	838	3159
ENSTRUG00000000982	ENSTRUT00000002325	fzr1b	12	13	0.923077	306	337	80	73	85	71	76	97	119	71	98	658	78
ENSTRUG00000000984	ENSTRUT00000002332	scnm1	3	7	0.428571	124	90	230	126	195	75	64
ENSTRUG00000000987	ENSTRUT00000002335	pmp22a	1	4	0.25	763	89	80	68
ENSTRUG00000000994	ENSTRUT00000002342	onecut1	1	1	1	2759
ENSTRUG00000001001	ENSTRUT00000002361	fam199x	1	7	0.142857	649	217	131	561	150	116	309
ENSTRUG00000001003	ENSTRUT00000002366	prdm8b	1	3	0.333333	1680	497	83
ENSTRUG00000001004	ENSTRUT00000002369	etf1a	2	10	0.2	348	995	461	114	126	437	105	76	77	454
ENSTRUG00000001005	ENSTRUT00000002371		1	1	1	661
ENSTRUG00000001010	ENSTRUT00000002386	si:dkey-178o16.4	1	1	1	213
ENSTRUG00000001011	ENSTRUT00000002387	DHX35	1	20	0.05	345	115	119	88	77	116	84	261	88	76	149	106	254	106	70	91	185	88	120	263
ENSTRUG00000001020	ENSTRUT00000002404		2	5	0.4	66	4160	324	75	574
ENSTRUG00000001022	ENSTRUT00000002408	ATP6V1A	1	14	0.0714286	1612	146	84	71	74	68	73	63	164	79	75	120	97	80
ENSTRUG00000001025	ENSTRUT00000002413	fbxw4	5	8	0.625	2440	130	147	336	11536	3328	2847	91
ENSTRUG00000001026	ENSTRUT00000002414		1	3	0.333333	929	441	96
ENSTRUG00000001029	ENSTRUT00000002418	lysmd3	1	2	0.5	986	314
ENSTRUG00000001030	ENSTRUT00000002420	adra1bb	1	1	1	6207
ENSTRUG00000001033	ENSTRUT00000002428	zmp:0000000735	1	1	1	822
ENSTRUG00000001036	ENSTRUT00000002435	grk6	2	13	0.153846	164	5558	2198	1114	931	196	116	85	678	75	116	93	75
ENSTRUG00000001037	ENSTRUT00000002438	accs	4	16	0.25	171	153	74	819	94	522	400	106	138	355	98	72	228	75	84	73
ENSTRUG00000001039	ENSTRUT00000002444	smim19	2	2	1	251	700
ENSTRUG00000001047	ENSTRUT00000002460	b3gnt2a	NA	0	NA
ENSTRUG00000001049	ENSTRUT00000002471	fign	1	1	1	17013
ENSTRUG00000001050	ENSTRUT00000002473	C9orf72	3	9	0.333333	393	576	170889	681	482	703	144	696	2402
ENSTRUG00000001054	ENSTRUT00000002482	taf9	1	6	0.166667	616	89	117	82	197	432
ENSTRUG00000001055	ENSTRUT00000002483	anapc1	30	47	0.638298	493	155	95	91	96	117	84	85	481	79	116	284	94	284	510	1133	102	117	349	282	1014	323	549	1379	422	74	342	161	146	1615	212	236	211	112	258	110	463	104	105	99	454	134	209	914
ENSTRUG00000025600	ENSTRUT00000002488		3	13	0.230769	176	1368	2057	114	72	78	89	903	145	320	849	129	483
ENSTRUG00000001060	ENSTRUT00000002495	ABR	1	22	0.0454545	25383	6266	688	3201	247	3921	366	145	1629	1119	201	113	2213	3226	90	24470	275	127	282	128	87	671
ENSTRUG00000001061	ENSTRUT00000002501	tgm2l	12	14	0.857143	64	413	112	407	83	129	255	69	70	147	79	656	71	73
ENSTRUG00000001063	ENSTRUT00000002507	slc25a11	2	9	0.222222	41	1132	124	105	84	125	86	81	191
ENSTRUG00000001066	ENSTRUT00000002511		7	10	0.7	3571	1549	144	295	72	93	7095	103	80	39
ENSTRUG00000001067	ENSTRUT00000002512		1	1	1	650
ENSTRUG00000030714	ENSTRUT00000002519		2	2	1	98	603
ENSTRUG00000001072	ENSTRUT00000002525	SLC16A1	1	5	0.2	3277	308	51	48	182
ENSTRUG00000001073	ENSTRUT00000002526	tnfaip8l2b	1	2	0.5	1948	91
ENSTRUG00000001077	ENSTRUT00000002534	rnf19b	1	8	0.125	4054	1510	88	880	151	95	264	1001
ENSTRUG00000001078	ENSTRUT00000002535	C1orf53	1	2	0.5	1149	836
ENSTRUG00000001082	ENSTRUT00000002544	xpo7	1	27	0.037037	1982	93	141	125	70	124	69	71	77	321	84	67	187	347	82	102	74	78	80	83	168	88	83	81	86	69	136
ENSTRUG00000006238	ENSTRUT00000002545	NAPB	1	10	0.1	649	218	299	338	74	603	81	93	94	378
ENSTRUG00000001085	ENSTRUT00000002549	dennd1b	2	20	0.1	14022	17113	4287	1574	1143	2148	509	6890	1298	906	7205	3048	5087	669	1066	521	996	6843	199	134
ENSTRUG00000001088	ENSTRUT00000002561	trnt1	2	6	0.333333	236	850	100	230	353	474
ENSTRUG00000001090	ENSTRUT00000002565	cox6c	1	3	0.333333	922	134	100
ENSTRUG00000001093	ENSTRUT00000002568	epha2b	3	16	0.1875	496	1307	9085	149	180	225	98	705	115	613	111	94	150	88	771	1181
ENSTRUG00000001095	ENSTRUT00000002573	mn1b	1	1	1	9340
ENSTRUG00000001097	ENSTRUT00000002576		1	7	0.142857	478	96	114	98	204	388	122
ENSTRUG00000001098	ENSTRUT00000002578	zgc:153044	1	1	1	239
ENSTRUG00000001101	ENSTRUT00000002583	phf14	3	15	0.2	96	1342	6671	767	396	142	545	197	936	2623	405	714	3475	522	150
ENSTRUG00000001100	ENSTRUT00000002587		1	1	1	359
ENSTRUG00000020247	ENSTRUT00000002596		1	1	1	393
ENSTRUG00000001109	ENSTRUT00000002597	tmem230b	1	2	0.5	254	76
ENSTRUG00000001112	ENSTRUT00000002604		1	4	0.25	352	114	164	102
ENSTRUG00000001116	ENSTRUT00000002609	ankef1a	9	9	1	1748	308	889	77	210	220	265	123	2084
ENSTRUG00000001117	ENSTRUT00000002610	hmx3a	1	1	1	480
ENSTRUG00000025115	ENSTRUT00000002615	srms	3	7	0.428571	904	1042	1511	210	826	120	171
ENSTRUG00000001121	ENSTRUT00000002620	nicn1	1	5	0.2	752	76	88	79	165
ENSTRUG00000001122	ENSTRUT00000002621	fa2h	1	6	0.166667	9243	1639	517	201	156	72
ENSTRUG00000001125	ENSTRUT00000002625	stard13a	2	14	0.142857	496	12523	1726	2110	100	99	318	65	199	79	73	193	290	82
ENSTRUG00000001131	ENSTRUT00000002637		2	6	0.333333	360	498	379	260	197	332
ENSTRUG00000001138	ENSTRUT00000002670	tmem127	1	3	0.333333	517	73	72
ENSTRUG00000001139	ENSTRUT00000002671	vip	3	4	0.75	123	367	581	327
ENSTRUG00000001143	ENSTRUT00000002681	zswim7	2	3	0.666667	519	8331	1739
ENSTRUG00000001148	ENSTRUT00000002694		1	18	0.0555556	1872	160	141	320	81	514	115	271	100	84	143	139	612	70	74	73	74	77
ENSTRUG00000001156	ENSTRUT00000002717	ccnjl	3	6	0.5	615	2501	5986	102	622	117
ENSTRUG00000001158	ENSTRUT00000002729		1	6	0.166667	8176	79	70	161	234	545
ENSTRUG00000001159	ENSTRUT00000002735	specc1	2	6	0.333333	102	11653	624	182	2178	1291
ENSTRUG00000001161	ENSTRUT00000002740	si:dkey-243i1.1	14	16	0.875	111	90	76	73	87	421	156	362	401	314	72	216	154	2707	890	851
ENSTRUG00000001163	ENSTRUT00000002743	gpr26	2	2	1	559	755
ENSTRUG00000001170	ENSTRUT00000002751		3	7	0.428571	245	75	3934	142	83	70	71
ENSTRUG00000001176	ENSTRUT00000002767		10	16	0.625	692	882	73	119	281	79	684	117	1121	2767	334	95	335	203	480	190
ENSTRUG00000001178	ENSTRUT00000002775	dio1	2	3	0.666667	68	399	246
ENSTRUG00000001181	ENSTRUT00000002780	GPR149	3	4	0.75	799	83	1905	184
ENSTRUG00000001182	ENSTRUT00000002781	nt5c2a	3	18	0.166667	42	770	4294	291	90	313	305	81	71	104	129	99	636	116	150	138	98	85
ENSTRUG00000001185	ENSTRUT00000002789	lman2	4	7	0.571429	978	202	365	1760	79	107	119
ENSTRUG00000001187	ENSTRUT00000002795	ncapd3	35	45	0.777778	518	82	110	463	78	77	391	144	145	305	114	184	92	119	66	410	83	70	151	227	85	87	580	74	66	88	109	133	193	88	141	71	81	232	2796	1328	409	251	1755	295	1983	2424	78	87
ENSTRUG00000021164	ENSTRUT00000002800	id1	1	1	1	156
ENSTRUG00000001193	ENSTRUT00000002804	si:ch73-269m23.5	5	5	1	153	76	85	71	3209
ENSTRUG00000001194	ENSTRUT00000002807	crb1	12	12	1	1344	665	72	336	908	601	77	92	910	443	273	3499
ENSTRUG00000001196	ENSTRUT00000002810		1	6	0.166667	356	79	132	132	308	153
ENSTRUG00000001200	ENSTRUT00000002818	myog	1	2	0.5	431	73
ENSTRUG00000001202	ENSTRUT00000002822		1	4	0.25	13498	933	1431	899
ENSTRUG00000001203	ENSTRUT00000002825		2	17	0.117647	2889	6299	943	280	141	68	585	224	2236	517	264	169	128	75	72	79	75
ENSTRUG00000001204	ENSTRUT00000002826	ARRB2	1	15	0.0666667	3893	106	92	265	98	144	521	73	101	257	201	77	225	146	136
ENSTRUG00000001208	ENSTRUT00000002836	elovl8b	5	6	0.833333	334	68	75	80	805	98
ENSTRUG00000001214	ENSTRUT00000002855	chst15	3	6	0.5	574	234	779	75	472	97
ENSTRUG00000001218	ENSTRUT00000002860	si:ch211-250e5.2	2	2	1	128	10008
ENSTRUG00000023883	ENSTRUT00000002861		1	3	0.333333	576	46	525
ENSTRUG00000001221	ENSTRUT00000002864	zbed4	NA	0	NA
ENSTRUG00000001222	ENSTRUT00000002865	nxph1	1	1	1	11225
ENSTRUG00000001226	ENSTRUT00000002870	zgc:173742	16	20	0.8	1915	339	567	2015	903	172	103	137	516	1497	77	587	231	154	1763	9097	171	160	177	789
ENSTRUG00000001230	ENSTRUT00000002875	dhx36	7	25	0.28	226	72	90	88	84	123	3493	503	83	100	80	1631	878	78	335	316	776	139	72	90	72	81	696	663	76
ENSTRUG00000001231	ENSTRUT00000002877	trmu	10	10	1	180	70	74	103	89	75	126	106	86	310
ENSTRUG00000001233	ENSTRUT00000002885	thsd7aa	4	26	0.153846	131	399	167	1455	423	1353	655	931	798	361	118	102	99	289	206	72	116	54	132	635	240	262	76	511	359	226
ENSTRUG00000001234	ENSTRUT00000002887	si:dkey-110g7.8	2	2	1	102	291
ENSTRUG00000001237	ENSTRUT00000002890	vtcn1	2	4	0.5	125	692	224	70
ENSTRUG00000001238	ENSTRUT00000002892		6	6	1	711	565	93	281	88	1153
ENSTRUG00000001244	ENSTRUT00000002906	gpr17	NA	0	NA
ENSTRUG00000001245	ENSTRUT00000002910	alg12	9	9	1	408	70	85	67	82	80	77	69	714
ENSTRUG00000001252	ENSTRUT00000002922		4	4	1	196	54	42	582
ENSTRUG00000001253	ENSTRUT00000002923	zgc:91860	6	10	0.6	201	125	809	68	70	1639	147	107	99	86
ENSTRUG00000001261	ENSTRUT00000002945	sstr1b	NA	0	NA
ENSTRUG00000001262	ENSTRUT00000002946	tm7sf2	9	9	1	165	103	217	417	830	304	79	182	1360
ENSTRUG00000001264	ENSTRUT00000002948		3	7	0.428571	74	91	974	523	114	607	190
ENSTRUG00000001266	ENSTRUT00000002951		8	11	0.727273	142	86	68	445	108	263	76	524	115	72	100
ENSTRUG00000001267	ENSTRUT00000002959	nefma	1	2	0.5	448	140
ENSTRUG00000001282	ENSTRUT00000002979	FAM53B	4	4	1	930	1049	84	4762
ENSTRUG00000001283	ENSTRUT00000002983		15	15	1	209	487	116	144	672	375	74	210	78	86	486	134	151	99	948
ENSTRUG00000001285	ENSTRUT00000002988	prr15la	NA	0	NA
ENSTRUG00000001288	ENSTRUT00000002991	c1qtnf2	1	2	0.5	239	181
ENSTRUG00000001289	ENSTRUT00000002992		7	7	1	74	207	107	159	193	170	245
ENSTRUG00000001292	ENSTRUT00000002999		NA	0	NA
ENSTRUG00000001296	ENSTRUT00000003011	ccne1	8	8	1	116	31	148	94	151	262	75	10420
ENSTRUG00000023689	ENSTRUT00000003016	mdm4	6	10	0.6	223	109	96	98	347	1040	77	135	94	79
ENSTRUG00000001304	ENSTRUT00000003026	slc26a2	4	4	1	81	149	741	1112
ENSTRUG00000001307	ENSTRUT00000003034	snrnp200	2	43	0.0465116	233	349	84	109	75	115	68	80	76	137	94	81	87	88	85	285	82	83	77	81	82	97	84	91	73	76	73	88	93	88	81	119	120	76	81	89	153	78	78	81	96	79	94
ENSTRUG00000001308	ENSTRUT00000003035	GET1	2	4	0.5	314	439	90	84
ENSTRUG00000001309	ENSTRUT00000003036	axdnd1	1	24	0.0416667	454	72	131	156	120	105	79	122	84	176	96	157	133	78	81	105	167	75	262	84	276	95	141	80
ENSTRUG00000001310	ENSTRUT00000003040	napsa	3	8	0.375	179	400	439	136	349	107	96	301
ENSTRUG00000001313	ENSTRUT00000003044	inpp5d	26	26	1	553	193	86	107	80	89	85	93	113	122	90	71	71	187	130	131	283	318	78	78	87	82	87	319	336	736
ENSTRUG00000001314	ENSTRUT00000003046	atg4da	1	10	0.1	629	76	99	78	300	82	92	352	77	355
ENSTRUG00000002994	ENSTRUT00000003049	nfu1	3	7	0.428571	525	101	885	68	90	64	396
ENSTRUG00000001320	ENSTRUT00000003053	MUTYH	3	15	0.2	71	84	140	85	86	71	128	83	106	100	95	73	72	81	77
ENSTRUG00000001321	ENSTRUT00000003057	ITGA6	1	24	0.0416667	2601	73	152	72	69	76	77	82	77	71	80	71	220	92	79	74	84	77	101	109	73	68	79	656
ENSTRUG00000001322	ENSTRUT00000003060	ZNF335	3	26	0.115385	76	102	861	102	92	77	100	87	87	145	78	108	84	100	92	75	109	81	150	87	129	87	93	82	86	118
ENSTRUG00000001326	ENSTRUT00000003073	cyp3c3	3	12	0.25	78	87	487	92	105	103	82	396	229	69	139	80
ENSTRUG00000001327	ENSTRUT00000003079	armc2	4	16	0.25	74	167	94	1989	517	551	109	200	426	523	692	590	91	183	587	138
ENSTRUG00000001331	ENSTRUT00000003087		2	2	1	788	1489
ENSTRUG00000001334	ENSTRUT00000003094	xdh	2	34	0.0588235	557	825	199	514	88	117	77	275	81	292	91	71	176	71	84	165	80	86	110	70	75	70	131	88	76	95	78	87	102	73	215	85	187	123
ENSTRUG00000001336	ENSTRUT00000003098	eef1akmt2	5	5	1	361	100	173	817	871
ENSTRUG00000001337	ENSTRUT00000003099	irak1bp1	1	3	0.333333	475	77	75
ENSTRUG00000001339	ENSTRUT00000003101		3	4	0.75	510	1248	4282	295
ENSTRUG00000001344	ENSTRUT00000003111	fgf18a	1	4	0.25	3166	116	2081	108
ENSTRUG00000001345	ENSTRUT00000003114	c1ql2	1	1	1	277
ENSTRUG00000001346	ENSTRUT00000003115	boc	1	17	0.0588235	9071	181	2721	607	305	647	84	88	260	234	326	79	83	80	81	239	105
ENSTRUG00000001347	ENSTRUT00000003117		7	7	1	94	161	436	79	149	153	109214
ENSTRUG00000025907	ENSTRUT00000003119	APOH	1	7	0.142857	400	106	127	98	254	85	113
ENSTRUG00000001351	ENSTRUT00000003127	creld2	9	9	1	142	165	102	108	83	91	84	270	329
ENSTRUG00000001353	ENSTRUT00000003130		1	1	1	975
ENSTRUG00000001354	ENSTRUT00000003131	FAM72B	4	4	1	203	424	69	649
ENSTRUG00000001355	ENSTRUT00000003132	scn4ba	1	4	0.25	28663	71	11290	1089
ENSTRUG00000030959	ENSTRUT00000003144	CYP8B1	1	1	1	20130
ENSTRUG00000024022	ENSTRUT00000003153	pcmt	1	7	0.142857	1481	92	85	108	1152	84	334
ENSTRUG00000001366	ENSTRUT00000003159	mllt3	2	10	0.2	592	4347	87	537	535	261	2842	955	153	346
ENSTRUG00000001367	ENSTRUT00000003162	p3h1	1	12	0.0833333	638	206	88	75	153	216	82	93	75	204	88	90
ENSTRUG00000001372	ENSTRUT00000003177		3	4	0.75	992	29017	30650	290
ENSTRUG00000022672	ENSTRUT00000003188	cnep1r1	1	1	1	131
ENSTRUG00000001385	ENSTRUT00000003205	lhx2b	4	4	1	700	606	1409	2087
ENSTRUG00000001386	ENSTRUT00000003208	syt1b	4	5	0.8	86	88	77	229	149
ENSTRUG00000001393	ENSTRUT00000003226	sh3bgr	1	4	0.25	666	31	235	550
ENSTRUG00000001394	ENSTRUT00000003229	ARHGEF26	12	14	0.857143	97	592	106	1151	736	1613	121	429	169	381	2869	4470	124	220
ENSTRUG00000001395	ENSTRUT00000003230	hsbp1a	1	2	0.5	835	179
ENSTRUG00000024423	ENSTRUT00000003231	TMEM50B	2	5	0.4	107	555	109	74	193
ENSTRUG00000001402	ENSTRUT00000003241	si:rp71-1g18.13	4	4	1	265	45	94	1880
ENSTRUG00000001410	ENSTRUT00000003258	nxn	2	8	0.25	135	26006	1578	1080	224	498	214	3317
ENSTRUG00000001411	ENSTRUT00000003263	col11a1a	29	38	0.763158	3592	130	1927	3768	2119	1313	801	594	93	414	1828	70	112	2540	30	918	95	113	2402	537	105	2574	1362	760	1911	326	277	3822	4115	571	493	739	193	80	252	304	1164	843
ENSTRUG00000001413	ENSTRUT00000003273	ifih1	3	15	0.2	314	74	1533	374	693	275	86	85	335	103	130	68	99	146	85
ENSTRUG00000001414	ENSTRUT00000003275	gmpr2	3	9	0.333333	466	207	521	88	85	85	178	67	78
ENSTRUG00000001417	ENSTRUT00000003280	tmem145	7	12	0.583333	781	125	502	447	2027	330	2282	303	1107	1187	456	271
ENSTRUG00000001419	ENSTRUT00000003284	tbx18	6	7	0.857143	1071	210	928	216	532	1212	483
ENSTRUG00000001422	ENSTRUT00000003292	zeb1b	1	6	0.166667	4326	731	324	323	642	1424
ENSTRUG00000001423	ENSTRUT00000003293	cyb5d2	2	4	0.5	817	2856	326	307
ENSTRUG00000001424	ENSTRUT00000003294	rasa1a	1	25	0.04	4751	895	99	929	78	81	127	75	77	78	75	146	98	71	813	76	97	119	126	90	74	74	67	68	1456
ENSTRUG00000030095	ENSTRUT00000003302		1	2	0.5	168	105
ENSTRUG00000001427	ENSTRUT00000003307	opn7b	3	4	0.75	83	599	3846	83
ENSTRUG00000001430	ENSTRUT00000003313	SPDEF	1	5	0.2	4013	616	534	102	331
ENSTRUG00000001439	ENSTRUT00000003336	TAF4	6	12	0.5	283	186	292	136	100	1460	1068	85	74	189	87	186
ENSTRUG00000001440	ENSTRUT00000003340	tbc1d1	1	19	0.0526316	5173	920	97	141	294	162	87	138	199	1183	854	939	1533	414	1200	91	217	619	659
ENSTRUG00000001442	ENSTRUT00000003343	paqr3a	4	6	0.666667	649	156	356	1850	85	107
ENSTRUG00000001443	ENSTRUT00000003345	ibtk	27	28	0.964286	537	72	333	1295	136	91	235	240	159	182	483	104	78	81	86	87	81	192	251	227	106	110	132	113	85	250	1609	223
ENSTRUG00000001446	ENSTRUT00000003353	alg5	8	9	0.888889	305	293	179	87	91	92	77	735	300
ENSTRUG00000001452	ENSTRUT00000003361	PRDM15	1	23	0.0434783	518	84	111	370	99	82	160	152	105	76	276	71	73	421	106	158	237	67	70	100	89	245	288
ENSTRUG00000001455	ENSTRUT00000003366	stmn4	3	3	1	117	235	495
ENSTRUG00000001458	ENSTRUT00000003371	foxo3b	1	2	0.5	22548	534
ENSTRUG00000001459	ENSTRUT00000003374	paxbp1	9	19	0.473684	129	209	273	210	91	78	288	243	608	499	149	83	76	78	85	81	85	84	74
ENSTRUG00000001463	ENSTRUT00000003382		1	1	1	240
ENSTRUG00000001464	ENSTRUT00000003384	lipeb	10	12	0.833333	1203	528	392	534	304	264	1561	750	524	1832	384	575
ENSTRUG00000001470	ENSTRUT00000003396	lrrc34	1	9	0.111111	395	66	95	198	147	68	174	73	73
ENSTRUG00000025673	ENSTRUT00000003398		2	3	0.666667	872	16662	249
ENSTRUG00000001474	ENSTRUT00000003404	kifbp	5	12	0.416667	132	276	97	93	607	67	76	213	190	71	86	129
ENSTRUG00000001476	ENSTRUT00000003406	nup58	11	12	0.916667	347	87	71	95	176	124	170	94	90	130	4107	246
ENSTRUG00000001479	ENSTRUT00000003414	lats1	1	7	0.142857	436	342	138	392	78	222	72
ENSTRUG00000001481	ENSTRUT00000003428	esrrga	6	8	0.75	6718	8199	4586	6701	2295	14968	101	2833
ENSTRUG00000001486	ENSTRUT00000003442	fam92a1	7	9	0.777778	74	336	73	464	345	83	623	277	221
ENSTRUG00000001487	ENSTRUT00000003445	nle1	1	11	0.0909091	477	179	107	76	75	445	75	174	82	80	76
ENSTRUG00000001490	ENSTRUT00000003449	myrfl	20	22	0.909091	210	137	179	209	82	68	291	68	74	88	655	82	81	82	103	80	87	105	128	825	87	96
ENSTRUG00000001491	ENSTRUT00000003450		3	11	0.272727	190	81	484	89	81	72	106	67	118	284	74
ENSTRUG00000001493	ENSTRUT00000003453		3	3	1	102	71	117
ENSTRUG00000001494	ENSTRUT00000003454		5	6	0.833333	83	345	218	332	979	229
ENSTRUG00000001497	ENSTRUT00000003458	zranb1b	1	8	0.125	1675	421	429	832	296	105	609	85
ENSTRUG00000001499	ENSTRUT00000003471	syf2	6	6	1	308	162	217	567	664	1118
ENSTRUG00000001506	ENSTRUT00000003484	kcng4a	3	3	1	2255	69	21078
ENSTRUG00000001507	ENSTRUT00000003486	smox	4	5	0.8	572	1034	405	1135	340
ENSTRUG00000001515	ENSTRUT00000003511	nol11	7	17	0.411765	368	103	277	320	248	279	494	301	111	160	80	164	82	88	100	220	143
ENSTRUG00000001517	ENSTRUT00000003515	runx3	4	6	0.666667	206	552	1184	9871	4975	3973
ENSTRUG00000001521	ENSTRUT00000003527		6	9	0.666667	96	145	113	114	142	295	122	197	134
ENSTRUG00000001522	ENSTRUT00000003529	tcp11l1	6	9	0.666667	156	289	98	512	185	514	71	87	212
ENSTRUG00000001527	ENSTRUT00000003537	gtf3c5	3	3	1	132	100	469
ENSTRUG00000001529	ENSTRUT00000003540	lsm14b	1	7	0.142857	98	79	66	92	59	72	90
ENSTRUG00000001530	ENSTRUT00000003541	wnt11	4	4	1	442	618	85	1933
ENSTRUG00000023348	ENSTRUT00000003555	pigw	1	1	1	2308
ENSTRUG00000001545	ENSTRUT00000003566	fip1l1b	1	11	0.0909091	960	33	794	289	199	766	95	567	80	511	181
ENSTRUG00000001552	ENSTRUT00000003577		1	7	0.142857	11924	235	395	1605	340	128	75
ENSTRUG00000001553	ENSTRUT00000003578		4	5	0.8	108	63	36	1365	97
ENSTRUG00000001554	ENSTRUT00000003579	plcl2	2	6	0.333333	332	3096	1689	1370	2169	1307
ENSTRUG00000001555	ENSTRUT00000003580	ptpn23a	1	24	0.0416667	1364	272	105	157	169	80	77	87	214	73	104	106	75	99	75	74	68	74	212	74	124	79	428	93
ENSTRUG00000001557	ENSTRUT00000003584		1	3	0.333333	90	77	85
ENSTRUG00000001559	ENSTRUT00000003590	serpinh1b	1	5	0.2	178	88	87	172	80
ENSTRUG00000001561	ENSTRUT00000003595	mtg2	1	5	0.2	306	121	95	78	73
ENSTRUG00000001564	ENSTRUT00000003605	canx	11	13	0.846154	220	78	71	71	201	103	272	81	87	104	614	65	354
ENSTRUG00000001566	ENSTRUT00000003607	cct2	1	14	0.0714286	714	73	144	70	71	90	74	103	99	91	108	68	104	67
ENSTRUG00000022109	ENSTRUT00000003611		10	10	1	104	67	112	135	122	74	176	84	70	345
ENSTRUG00000001568	ENSTRUT00000003616	mapkap1	1	12	0.0833333	1144	894	164	436	83	89	519	99	122	242	81	874
ENSTRUG00000001570	ENSTRUT00000003619	slc8a4a	3	7	0.428571	1555	792	5440	110	1138	179	340
ENSTRUG00000001571	ENSTRUT00000003627	epb41l3a	11	14	0.785714	575	148	245	74	87	79	78	1331	86	75	6050	151	107	720
ENSTRUG00000027717	ENSTRUT00000003631		1	1	1	194
ENSTRUG00000001574	ENSTRUT00000003634	bmp2k	2	16	0.125	87	7556	399	208	836	466	1565	560	77	140	92	89	945	78	87	3782
ENSTRUG00000001576	ENSTRUT00000003638	slc9a8	4	15	0.266667	236	883	533	3764	233	107	69	986	82	80	82	78	96	295	68
ENSTRUG00000001577	ENSTRUT00000003643	fbxo30a	1	2	0.5	863	87
ENSTRUG00000001579	ENSTRUT00000003647	TIMM22	2	3	0.666667	344	586	84
ENSTRUG00000001581	ENSTRUT00000003650	spice1	13	16	0.8125	168	109	87	91	73	116	72	90	95	124	141	78	189	67	85	112
ENSTRUG00000001582	ENSTRUT00000003657	si:ch1073-396h14.1	8	14	0.571429	602	126	141	2427	617	1190	102	3627	1996	78	85	646	246	115
ENSTRUG00000031881	ENSTRUT00000003660		1	1	1	96
ENSTRUG00000001585	ENSTRUT00000003666	si:ch73-233f7.1	2	4	0.5	90	2336	107	144
ENSTRUG00000001586	ENSTRUT00000003668	mgst3b	3	3	1	76	208	1065
ENSTRUG00000001587	ENSTRUT00000003671	gabra4	7	8	0.875	97	486	240	298	1670	81	2163	1641
ENSTRUG00000001592	ENSTRUT00000003695	march11	2	4	0.5	569	746	116	226
ENSTRUG00000001593	ENSTRUT00000003696		1	3	0.333333	471	78	102
ENSTRUG00000001594	ENSTRUT00000003700	tnk2b	2	15	0.133333	263	1213	75	134	121	92	81	99	67	137	470	60	414	557	493
ENSTRUG00000022898	ENSTRUT00000003705		2	3	0.666667	5007	13005	7080
ENSTRUG00000001595	ENSTRUT00000003707	psmb6	1	6	0.166667	551	88	228	77	102	109
ENSTRUG00000001601	ENSTRUT00000003720		17	17	1	399	68	110	82	71	163	593	151	91	144	83	109	141	514	252	68	1377
ENSTRUG00000001602	ENSTRUT00000003721	cldn1	1	3	0.333333	425	109	115
ENSTRUG00000001604	ENSTRUT00000003726		2	2	1	76	116
ENSTRUG00000001615	ENSTRUT00000003748	mccc2	13	17	0.764706	1148	244	98	78	249	476	79	51	105	80	159	80	1560	133	542	619	189
ENSTRUG00000001616	ENSTRUT00000003749	kcna1b	3	3	1	31	115	683
ENSTRUG00000001620	ENSTRUT00000003755	dedd	1	4	0.25	639	450	61	195
ENSTRUG00000024644	ENSTRUT00000003767		2	2	1	81	1898
ENSTRUG00000001626	ENSTRUT00000003774	MYADM	NA	0	NA
ENSTRUG00000030602	ENSTRUT00000003775		1	1	1	267
ENSTRUG00000001631	ENSTRUT00000003780	pold3	1	11	0.0909091	387	172	67	97	82	86	374	177	86	68	81
ENSTRUG00000001633	ENSTRUT00000003784	plk3	1	14	0.0714286	628	86	133	110	282	77	74	142	191	79	69	84	93	80
ENSTRUG00000001634	ENSTRUT00000003785	ndufa4l	1	3	0.333333	568	182	260
ENSTRUG00000001637	ENSTRUT00000003791	crb2b	5	11	0.454545	477	260	1502	76	2143	1982	212	589	655	113	374
ENSTRUG00000001638	ENSTRUT00000003794		2	11	0.181818	444	93286	73	2411	152	666	717	181	218	76	102
ENSTRUG00000001642	ENSTRUT00000003800	si:ch211-132f19.7	16	22	0.727273	267	128	74	73	69	209	108	95	72	73	83	84	86	85	80	534	86	162	102	430	67	104
ENSTRUG00000001644	ENSTRUT00000003807	rap2b	NA	0	NA
ENSTRUG00000029850	ENSTRUT00000003809	rundc3ab	1	10	0.1	1782	69	107	121	104	71	219	102	160	99
ENSTRUG00000001646	ENSTRUT00000003810	rundc3ab	1	10	0.1	1784	69	108	121	105	72	220	102	163	99
ENSTRUG00000029511	ENSTRUT00000003814	taf12	4	4	1	102	48	156	271
ENSTRUG00000001650	ENSTRUT00000003817	QPRT	1	3	0.333333	530	107	77
ENSTRUG00000001652	ENSTRUT00000003820	zyx	5	6	0.833333	117	80	390	122	713	85
ENSTRUG00000001656	ENSTRUT00000003830	PGM1	11	11	1	568	284	58	319	108	182	123	488	80	154	731
ENSTRUG00000001657	ENSTRUT00000003832	exosc8	5	10	0.5	224	74	79	75	318	71	63	116	71	244
ENSTRUG00000027113	ENSTRUT00000003833	glod4	2	10	0.2	165	499	174	82	73	125	107	89	85	84
ENSTRUG00000001660	ENSTRUT00000003835		1	1	1	542
ENSTRUG00000001661	ENSTRUT00000003838		1	12	0.0833333	656	84	104	179	98	106	83	139	91	81	262	36
ENSTRUG00000001667	ENSTRUT00000003845	pcdhb	1	2	0.5	21940	891
ENSTRUG00000001668	ENSTRUT00000003846		1	1	1	510
ENSTRUG00000001672	ENSTRUT00000003850		1	1	1	109
ENSTRUG00000001674	ENSTRUT00000003857	shprh	1	29	0.0344828	651	126	92	72	78	106	79	79	113	94	99	121	229	234	170	83	193	91	79	80	72	165	110	228	86	82	214	95	69
ENSTRUG00000001676	ENSTRUT00000003862	p2ry1	NA	0	NA
ENSTRUG00000001683	ENSTRUT00000003875	fam131c	3	5	0.6	1196	1785	3861	244	432
ENSTRUG00000001689	ENSTRUT00000003885	prok1	1	2	0.5	903	210
ENSTRUG00000001697	ENSTRUT00000003913		1	3	0.333333	866	522	426
ENSTRUG00000001698	ENSTRUT00000003915	tmem50a	3	6	0.5	405	94	423	109	96	88
ENSTRUG00000001699	ENSTRUT00000003916	rbmx2	1	6	0.166667	383	93	80	144	48	356
ENSTRUG00000001707	ENSTRUT00000003937	atrn	26	28	0.928571	5125	973	91	226	705	2220	610	101	291	2177	1689	686	113	72	1400	76	1395	74	524	104	555	899	538	3274	6549	13379	4807	1068
ENSTRUG00000001708	ENSTRUT00000003940	pkn2	1	22	0.0454545	3875	104	2101	1271	114	113	75	75	77	76	78	78	83	71	101	78	73	75	99	85	84	81
ENSTRUG00000001713	ENSTRUT00000003950		1	12	0.0833333	2195	85	422	74	485	70	266	452	589	249	410	432
ENSTRUG00000001714	ENSTRUT00000003954		NA	0	NA
ENSTRUG00000001715	ENSTRUT00000003955	mrpl57	NA	0	NA
ENSTRUG00000033458	ENSTRUT00000003956	H2AZ1	1	4	0.25	207	129	68	104
ENSTRUG00000028707	ENSTRUT00000003957		3	4	0.75	98	73	112	82
ENSTRUG00000001718	ENSTRUT00000003960	AP2A2	15	21	0.714286	930	1645	62	113	96	76	183	83	100	81	87	825	76	268	1652	76	124	87	325	95	71
ENSTRUG00000001723	ENSTRUT00000003966		2	2	1	42	624
ENSTRUG00000033124	ENSTRUT00000003970		1	1	1	55228
ENSTRUG00000001732	ENSTRUT00000003977	gng3	1	1	1	655
ENSTRUG00000001736	ENSTRUT00000003984	mpnd	1	12	0.0833333	426	100	360	82	71	82	92	73	66	78	85	191
ENSTRUG00000001737	ENSTRUT00000003992		1	5	0.2	495	71	76	85	105
ENSTRUG00000002430	ENSTRUT00000003994	slc25a48	1	6	0.166667	937	145	663	79	809	825
ENSTRUG00000001739	ENSTRUT00000003996	si:ch73-379j16.2	1	3	0.333333	563	38	154
ENSTRUG00000001743	ENSTRUT00000004004		5	5	1	433	77	66	209	814
ENSTRUG00000001745	ENSTRUT00000004013	drp2	2	22	0.0909091	2913	7896	4754	413	641	1365	2282	1336	827	473	1380	2373	1654	1490	785	616	634	4008	846	891	1884	103
ENSTRUG00000001746	ENSTRUT00000004017	adcy8	6	12	0.5	1252	90	72	67	105	3976	426	1111	283	76	94	436
ENSTRUG00000001751	ENSTRUT00000004029	GSTM4	1	6	0.166667	503	73	98	71	99	61
ENSTRUG00000020729	ENSTRUT00000004035	pnkp	10	12	0.833333	167	206	90	84	166	110	108	77	126	621	196	195
ENSTRUG00000001754	ENSTRUT00000004038	ccdc22	8	15	0.533333	299	198	86	84	192	76	77	1910	78	77	70	109	112	73	227
ENSTRUG00000001755	ENSTRUT00000004041	yipf4	3	5	0.6	621	552	2419	368	69
ENSTRUG00000001759	ENSTRUT00000004046		2	5	0.4	119	4433	2733	1120	68
ENSTRUG00000001762	ENSTRUT00000004052	sort1a	1	19	0.0526316	3206	94	97	94	88	1034	73	74	77	161	141	71	88	77	229	102	110	83	74
ENSTRUG00000001764	ENSTRUT00000004057	chrnb3b	1	5	0.2	1309	91	71	36	248
ENSTRUG00000001765	ENSTRUT00000004064		1	1	1	955
ENSTRUG00000001768	ENSTRUT00000004080	scmh1	1	2	0.5	423	76
ENSTRUG00000001770	ENSTRUT00000004089	slc16a4	2	9	0.222222	511	3830	128	90	70	152	2867	896	944
ENSTRUG00000001772	ENSTRUT00000004099	ropn1l	4	4	1	171	137	364	3846
ENSTRUG00000001773	ENSTRUT00000004101	sox3	NA	0	NA
ENSTRUG00000001774	ENSTRUT00000004103	lrch4	1	10	0.1	5406	1682	164	235	119	141	781	2800	1094	294
ENSTRUG00000001775	ENSTRUT00000004106		3	7	0.428571	148	309	379	100	77	86	74
ENSTRUG00000001780	ENSTRUT00000004126	pigq	8	12	0.666667	118	102	70	93	137	172	124	2136	69	686	258	113
ENSTRUG00000001786	ENSTRUT00000004145	scap	1	22	0.0454545	2911	1893	243	227	573	82	363	778	72	99	88	77	78	945	68	72	84	95	76	87	85	74
ENSTRUG00000001789	ENSTRUT00000004150	foxq1b	1	1	1	216
ENSTRUG00000001791	ENSTRUT00000004153	mfsd11	7	12	0.583333	82	178	74	77	84	206	487	95	78	280	360	74
ENSTRUG00000001792	ENSTRUT00000004154	aspa	1	5	0.2	1764	874	196	1045	94
ENSTRUG00000001794	ENSTRUT00000004167		4	10	0.4	71	236	70	1671	78	231	69	188	82	323
ENSTRUG00000001796	ENSTRUT00000004169	msrb2	1	4	0.25	341	228	77	102
ENSTRUG00000001802	ENSTRUT00000004181		3	8	0.375	71	139	809	156	165	85	66	98
ENSTRUG00000019993	ENSTRUT00000004191	inpp5kb	7	11	0.636364	146	116	117	315	83	88	675	77	75	78	222
ENSTRUG00000001807	ENSTRUT00000004195	armc3	14	18	0.777778	118	216	139	380	84	91	82	108	90	98	112	208	117	841	533	170	119	97
ENSTRUG00000001808	ENSTRUT00000004198	slc22a21	2	11	0.181818	281	1061	229	416	95	138	746	380	379	539	624
ENSTRUG00000001810	ENSTRUT00000004205	exoc2	1	27	0.037037	5929	1575	952	1457	1615	3448	713	627	90	640	3183	251	457	80	90	594	218	461	391	95	931	536	884	75	155	644	220
ENSTRUG00000001812	ENSTRUT00000004208	gfer	1	2	0.5	323	217
ENSTRUG00000001813	ENSTRUT00000004209	zgc:136493	5	7	0.714286	89	214	287	226	28784	1607	166
ENSTRUG00000001814	ENSTRUT00000004212	kcnj13	1	2	0.5	3053	1590
ENSTRUG00000001816	ENSTRUT00000004217	ccnd2a	3	4	0.75	1345	2470	7593	4895
ENSTRUG00000001822	ENSTRUT00000004224	C1orf50	1	4	0.25	409	73	202	263
ENSTRUG00000001823	ENSTRUT00000004225	sh3pxd2b	2	13	0.153846	2038	4404	3399	3537	1854	1338	200	315	540	139	95	79	75
ENSTRUG00000001824	ENSTRUT00000004232	dmrta2	1	1	1	300
ENSTRUG00000001827	ENSTRUT00000004235	npbwr2a	NA	0	NA
ENSTRUG00000001828	ENSTRUT00000004237	ptch2	21	22	0.954545	488	76	94	1695	87	93	58	366	636	87	76	83	604	54	90	230	87	76	825	172	1799	208
ENSTRUG00000001842	ENSTRUT00000004274	irf2	6	9	0.666667	677	228	4564	1812	1547	7379	426	695	158
ENSTRUG00000001843	ENSTRUT00000004279	e2f7	1	12	0.0833333	12563	297	89	79	81	77	91	94	609	103	125	183
ENSTRUG00000001844	ENSTRUT00000004281	ada2a	2	9	0.222222	376	954	80	84	172	129	84	102	85
ENSTRUG00000001846	ENSTRUT00000004283	syngr3a	1	3	0.333333	1499	262	987
ENSTRUG00000001849	ENSTRUT00000004290	apoa-iv3	1	3	0.333333	98	76	96
ENSTRUG00000001834	ENSTRUT00000004306	ccne1	1	7	0.142857	785	150	93	151	264	93	579
ENSTRUG00000001861	ENSTRUT00000004310	zgc:64051	3	7	0.428571	261	377	855	70	66	64	354
ENSTRUG00000001862	ENSTRUT00000004312	slc13a5b	10	11	0.909091	763	92	92	82	73	127	82	93	166	1441	73
ENSTRUG00000024736	ENSTRUT00000004320	ncalda	1	3	0.333333	8901	3719	530
ENSTRUG00000001873	ENSTRUT00000004331	sdhc	3	5	0.6	788	606	1135	748	116
ENSTRUG00000001875	ENSTRUT00000004336	CUL9	1	45	0.0222222	1604	152	157	77	73	88	258	122	190	270	70	765	248	92	69	88	74	84	281	72	62	110	328	70	332	73	82	231	71	76	89	212	75	78	83	144	98	162	107	85	60	151	90	502
ENSTRUG00000001878	ENSTRUT00000004343	vwf	6	52	0.115385	96	86	207	102	400	646	80	68	72	108	80	158	99	115	173	77	74	85	73	245	127	97	134	91	85	87	91	87	76	138	77	85	79	80	156	74	102	82	206	116	118	119	85	85
ENSTRUG00000001880	ENSTRUT00000004346	elp1	12	35	0.342857	187	168	82	201	84	87	179	89	78	67	139	241	72	184	213	95	207	130	113	86	82	170	78	97	91	68	78	71	104	84	197	81	65	93	77
ENSTRUG00000001883	ENSTRUT00000004350	ripk4	1	7	0.142857	2089	1958	186	119	92	321	87
ENSTRUG00000001884	ENSTRUT00000004351	myh9b	1	40	0.025	6361	846	658	74	2401	774	81	99	126	119	572	124	82	207	5244	800	81	73	252	666	113	91	2566	87	338	82	85	194	1929	78	96	67	121	79	258	81	97	1392	115	88
ENSTRUG00000001885	ENSTRUT00000004356	birc6	1	72	0.0138889	3159	948	498	96	580	94	91	367	114	2437	86	133	982	175	80	85	979	60	206	75	89	108	79	629	146	92	80	864	303	376	83	292	100	236	72	146	112	163	536	74	192	88	771	109
ENSTRUG00000025537	ENSTRUT00000004360	ttc27	19	19	1	783	245	127	175	216	76	231	125	143	157	457	327	474	120	827	156	473	402	1788
ENSTRUG00000001888	ENSTRUT00000004366	phc2b	9	14	0.642857	2792	413	96	271	608	256	4179	593	14818	733	433	76	670	299
ENSTRUG00000001889	ENSTRUT00000004367	faf1	18	18	1	1149	1372	1505	81	148	4448	4399	5168	128	96	76	5109	3675	82	4346	263	1920	5918
ENSTRUG00000001893	ENSTRUT00000004383	NR2E1	1	8	0.125	2213	575	306	297	127	75	80	291
ENSTRUG00000001896	ENSTRUT00000004386	AJM1	NA	0	NA
ENSTRUG00000001897	ENSTRUT00000004387		5	9	0.555556	653	265	92	81	760	117	125	86	86
ENSTRUG00000001906	ENSTRUT00000004412	emg1	2	4	0.5	147	210	170	78
ENSTRUG00000001908	ENSTRUT00000004415	ccdc77	1	11	0.0909091	1188	396	73	76	197	152	85	131	341	83	118
ENSTRUG00000001910	ENSTRUT00000004420		1	2	0.5	505	209
ENSTRUG00000001911	ENSTRUT00000004426	kansl3	2	19	0.105263	137	50473	160	625	88	97	95	642	95	97	95	84	278	1312	174	79	199	866	776
ENSTRUG00000001916	ENSTRUT00000004434	intu	3	16	0.1875	345	507	2433	1263	306	94	85	447	463	83	149	93	146	79	87	201
ENSTRUG00000001917	ENSTRUT00000004438	trim35-28	1	5	0.2	392	76	82	187	61
ENSTRUG00000001919	ENSTRUT00000004442	clic4	1	5	0.2	6302	1671	164	595	135
ENSTRUG00000001922	ENSTRUT00000004457	psma5	8	8	1	332	97	193	74	82	81	114	979
ENSTRUG00000001926	ENSTRUT00000004470	araf	13	13	1	694	169	146	432	99	219	115	74	204	122	78	483	902
ENSTRUG00000001927	ENSTRUT00000004475	slc12a2	1	26	0.0384615	9537	1240	563	260	567	77	80	455	75	71	108	133	1524	445	606	369	108	495	263	493	841	113	975	482	95	165
ENSTRUG00000001932	ENSTRUT00000004486	tbc1d16	4	13	0.307692	1776	849	338	3086	71	78	327	1904	333	285	357	471	114
ENSTRUG00000001933	ENSTRUT00000004490	opcml	1	7	0.142857	61344	49796	19283	22524	1054	878	287
ENSTRUG00000026996	ENSTRUT00000004510	pitpnab	1	7	0.142857	1660	148	446	232	77	87	93
ENSTRUG00000001948	ENSTRUT00000004518	edrf1	1	24	0.0416667	304	90	75	91	121	132	76	124	179	95	93	83	100	83	166	106	93	119	83	82	138	107	80	82
ENSTRUG00000001952	ENSTRUT00000004530	supt16h	6	23	0.26087	916	101	191	85	90	27889	92	78	92	105	158	466	64	75	86	73	184	83	85	72	99	71	73
ENSTRUG00000001953	ENSTRUT00000004531	kif3ca	1	7	0.142857	5252	391	1004	126	77	76	308
ENSTRUG00000001954	ENSTRUT00000004535		2	12	0.166667	757	6516	1942	6467	666	1029	317	1537	974	79	845	426
ENSTRUG00000001958	ENSTRUT00000004551	cx52.7	1	1	1	541
ENSTRUG00000001961	ENSTRUT00000004555	loxa	3	6	0.5	115	371	662	279	89	87
ENSTRUG00000001962	ENSTRUT00000004558	ube2d4	1	6	0.166667	899	82	105	109	232	89
ENSTRUG00000001963	ENSTRUT00000004560	kirrel1b	10	14	0.714286	214	7540	7628	3261	1149	1523	7572	1378	518	15075	128	2667	344	590
ENSTRUG00000001965	ENSTRUT00000004565	mettl11b	2	3	0.666667	1016	1391	233
ENSTRUG00000001973	ENSTRUT00000004575	rrh	2	6	0.333333	321	9550	168	353	3433	102
ENSTRUG00000001982	ENSTRUT00000004597	a1cf	1	12	0.0833333	1315	135	68	140	646	127	69	80	515	328	530	199
ENSTRUG00000001984	ENSTRUT00000004600	cdk5r1b	1	2	0.5	999	538
ENSTRUG00000021038	ENSTRUT00000004603		1	16	0.0625	2662	327	82	89	123	76	72	72	72	69	68	97	217	83	118	67
ENSTRUG00000001995	ENSTRUT00000004616	slc37a4b	5	10	0.5	413	120	415	1042	1937	75	79	111	84	67
ENSTRUG00000020705	ENSTRUT00000004617		1	1	1	187
ENSTRUG00000001999	ENSTRUT00000004620		1	5	0.2	495	71	76	85	105
ENSTRUG00000002005	ENSTRUT00000004637	cyp26a1	1	6	0.166667	264	234	163	86	72	94
ENSTRUG00000002009	ENSTRUT00000004646	si:dkey-24p1.6	9	22	0.409091	81	117	87	79	74	73	117	100	121	93	82	88	87	83	77	73	77	84	71	89	88	81
ENSTRUG00000002015	ENSTRUT00000004660	meox2b	3	3	1	493	260	1017
ENSTRUG00000002016	ENSTRUT00000004667	psmb13a	2	7	0.285714	216	250	109	141	114	131	115
ENSTRUG00000002021	ENSTRUT00000004679	ttyh1	6	11	0.545455	1330	1398	766	705	113	2483	109	235	135	97	320
ENSTRUG00000021346	ENSTRUT00000004680	esrra	2	7	0.285714	1107	3088	91	89	628	237	378
ENSTRUG00000002024	ENSTRUT00000004687		1	24	0.0416667	3981	129	186	281	86	198	203	577	74	184	70	86	117	77	83	79	76	204	650	1015	221	81	518	338
ENSTRUG00000002026	ENSTRUT00000004694		1	3	0.333333	821	42	378
ENSTRUG00000023845	ENSTRUT00000004704	pop7	NA	0	NA
ENSTRUG00000002045	ENSTRUT00000004720		5	10	0.5	95	88	72	130	202	106	136	108	76	112
ENSTRUG00000002050	ENSTRUT00000004737	slc44a4	1	21	0.047619	2268	118	794	99	129	75	98	761	85	92	78	107	90	89	320	121	104	91	139	81	73
ENSTRUG00000025400	ENSTRUT00000004742		3	4	0.75	104	121	329	36
ENSTRUG00000002053	ENSTRUT00000004751	umps	2	8	0.25	331	548	204	79	92	73	87	389
ENSTRUG00000002054	ENSTRUT00000004753	nacc1a	2	6	0.333333	494	507	82	300	207	466
ENSTRUG00000002060	ENSTRUT00000004763	tbc1d2	13	17	0.764706	177	76	231	65	430	330	85	111	77	66	68	74	1031	86	86	88	819
ENSTRUG00000029299	ENSTRUT00000004765		1	3	0.333333	821	463	79
ENSTRUG00000002063	ENSTRUT00000004766	tfr1a	2	16	0.125	109	1171	86	96	87	73	109	298	77	79	73	85	69	73	90	80
ENSTRUG00000002065	ENSTRUT00000004769	clu	2	8	0.25	85	124	95	81	73	120	73	81
ENSTRUG00000023622	ENSTRUT00000004779		1	1	1	471
ENSTRUG00000002066	ENSTRUT00000004780		1	1	1	666
ENSTRUG00000002073	ENSTRUT00000004790	supt20	1	23	0.0434783	3022	133	153	145	92	97	72	240	251	206	92	95	88	85	135	754	567	75	319	319	342	459	1133
ENSTRUG00000002074	ENSTRUT00000004795	znf598	6	12	0.5	611	736	173	77	133	1222	414	89	102	106	89	120
ENSTRUG00000002077	ENSTRUT00000004803	senp3b	1	12	0.0833333	940	451	93	540	565	163	326	155	334	75	137	119
ENSTRUG00000002080	ENSTRUT00000004817		2	4	0.5	101	432	99	114
ENSTRUG00000002081	ENSTRUT00000004819	elp6	4	6	0.666667	77	70	87	122	72	118
ENSTRUG00000002089	ENSTRUT00000004831	ddx27	18	20	0.9	386	364	76	121	81	149	73	137	81	82	80	479	75	195	78	80	123	1453	75	96
ENSTRUG00000002096	ENSTRUT00000004852	lrrc4ca	NA	0	NA
ENSTRUG00000002098	ENSTRUT00000004863	prf1.3	6	6	1	122	393	70	135	71	154236
ENSTRUG00000002099	ENSTRUT00000004868		1	3	0.333333	300	51	117
ENSTRUG00000002100	ENSTRUT00000004871	hhat	9	10	0.9	404	137	94	82	737	159	180	1333	1576	283
ENSTRUG00000002101	ENSTRUT00000004873	niban1a	9	12	0.75	83	78	171	291	168	104	149	198	668	482	230	75
ENSTRUG00000002103	ENSTRUT00000004876	trak1a	1	14	0.0714286	3939	204	99	274	334	83	126	135	69	72	192	1096	467	814
ENSTRUG00000002104	ENSTRUT00000004880	tpbga	1	1	1	77
ENSTRUG00000002108	ENSTRUT00000004884	ccdc125	10	11	0.909091	913	88	627	1403	349	75	83	219	157	3852	1571
ENSTRUG00000002112	ENSTRUT00000004889	flr	NA	0	NA
ENSTRUG00000002118	ENSTRUT00000004897	phax	NA	0	NA
ENSTRUG00000002120	ENSTRUT00000004900	nfe2	2	2	1	81	489
ENSTRUG00000029914	ENSTRUT00000004931	psmb8a	1	2	0.5	738	351
ENSTRUG00000002133	ENSTRUT00000004934		1	3	0.333333	504	350	30
ENSTRUG00000021894	ENSTRUT00000004935		2	3	0.666667	663	14555	33
ENSTRUG00000002136	ENSTRUT00000004938	dhx9	19	26	0.730769	69	96	333	67	1528	171	84	795	125	72	91	294	149	84	76	216	112	110	1902	114	68	76	1080	158	165	87
ENSTRUG00000030918	ENSTRUT00000004942		1	4	0.25	457	69	62	210
ENSTRUG00000002140	ENSTRUT00000004943	ttc37	29	39	0.74359	117	122	127	97	78	79	73	88	158	147	78	93	71	100	79	77	75	102	86	168	96	90	189	131	93	94	73	92	484	127	180	199	99	68	394	152	221	251	108
ENSTRUG00000002141	ENSTRUT00000004947	ENPP7	3	5	0.6	233	297	661	498	106
ENSTRUG00000002142	ENSTRUT00000004953	egr3	1	1	1	2386
ENSTRUG00000020574	ENSTRUT00000004980	zgc:112160	3	6	0.5	136	74	8539	202	108	103
ENSTRUG00000002156	ENSTRUT00000004983	si:ch211-57n23.4	6	13	0.461538	43	741	172	161	88	1173	76	105	824	292	118	74	83
ENSTRUG00000002160	ENSTRUT00000004990		1	42	0.0238095	14517	67	74	105	188	83	86	185	169	293	212	93	207	433	270	155	167	97	102	429	66	77	80	74	74	102	107	114	83	122	76	96	126	87	248	241	74	181	181	84	102	124
ENSTRUG00000002163	ENSTRUT00000004997	si:ch211-11n16.2	5	11	0.454545	575	69	71	90	925	82	74	118	75	92	98
ENSTRUG00000002165	ENSTRUT00000004999	pmpcb	3	12	0.25	286	158	1106	165	73	107	311	252	70	82	218	255
ENSTRUG00000002174	ENSTRUT00000005023		2	6	0.333333	117	587	106	181	545	85
ENSTRUG00000029871	ENSTRUT00000005027		1	1	1	347
ENSTRUG00000027681	ENSTRUT00000005033	si:dkey-57a22.15	1	1	1	130
ENSTRUG00000002183	ENSTRUT00000005042	kdm5a	27	27	1	202	93	223	70	133	88	91	99	78	122	117	122	97	117	76	81	88	117	84	89	445	87	89	85	71	139	858
ENSTRUG00000002185	ENSTRUT00000005045	gbp	NA	0	NA
ENSTRUG00000002188	ENSTRUT00000005050	EIF4A1	1	10	0.1	996	240	83	261	435	83	250	112	366	245
ENSTRUG00000002189	ENSTRUT00000005056	arg1	3	7	0.428571	209	255	465	379	75	105	119
ENSTRUG00000002192	ENSTRUT00000005066	rab40c	4	5	0.8	90	114	77	310	135
ENSTRUG00000002194	ENSTRUT00000005070	hs6st3b	1	1	1	35497
ENSTRUG00000002197	ENSTRUT00000005077	cltb	5	5	1	626	566	180	268	1248
ENSTRUG00000002198	ENSTRUT00000005079	pus1	3	5	0.6	107	79	1960	179	1923
ENSTRUG00000002203	ENSTRUT00000005090	MRPL49	NA	0	NA
ENSTRUG00000002208	ENSTRUT00000005097	cacybp	2	7	0.285714	293	651	86	91	82	230	80
ENSTRUG00000002210	ENSTRUT00000005099	polr1a	3	36	0.0833333	406	88	3478	96	90	88	67	97	1456	185	65	457	78	130	783	353	673	77	394	754	2867	97	1456	1024	766	71	921	386	109	66	90	328	312	292	80	1547
ENSTRUG00000002211	ENSTRUT00000005103	nlgn2	4	8	0.5	836	22195	17768	37640	2662	93	628	108
ENSTRUG00000023924	ENSTRUT00000005113	sh3gl1b	1	9	0.111111	4289	316	74	75	70	273	60	293	964
ENSTRUG00000002221	ENSTRUT00000005122		1	1	1	325
ENSTRUG00000023267	ENSTRUT00000005123		1	3	0.333333	651	147	619
ENSTRUG00000002225	ENSTRUT00000005137	paqr8	NA	0	NA
ENSTRUG00000002231	ENSTRUT00000005143	prickle3	1	7	0.142857	5238	135	413	174	114	137	567
ENSTRUG00000002234	ENSTRUT00000005162	prmt5	1	15	0.0666667	255	246	87	71	119	75	63	102	178	103	75	128	72	70	104
ENSTRUG00000002237	ENSTRUT00000005166	wdr4	9	10	0.9	229	344	72	80	90	287	116	359	413	87
ENSTRUG00000012307	ENSTRUT00000005167	vars1	5	27	0.185185	83	107	77	95	1008	92	86	89	194	582	80	166	138	79	109	110	128	118	81	369	162	137	99	117	192	85	74
ENSTRUG00000002241	ENSTRUT00000005170	tbk1	9	17	0.529412	651	634	2446	75	82	269	87	93	2594	80	109	90	2164	84	71	1191	186
ENSTRUG00000002243	ENSTRUT00000005174		2	3	0.666667	506	1328	344
ENSTRUG00000002247	ENSTRUT00000005180		1	6	0.166667	232	71	44	83	106	86
ENSTRUG00000002255	ENSTRUT00000005206	hoxb9a	1	1	1	6172
ENSTRUG00000002256	ENSTRUT00000005211	spire2	1	13	0.0769231	3855	769	818	103	790	248	733	185	930	497	289	473	865
ENSTRUG00000002257	ENSTRUT00000005212	zgc:92275	1	6	0.166667	1755	695	83	157	223	1248
ENSTRUG00000002261	ENSTRUT00000005225	KCNMB4	2	3	0.666667	773	2399	262
ENSTRUG00000002264	ENSTRUT00000005233		1	9	0.111111	2121	802	109	74	218	872	349	104	258
ENSTRUG00000002265	ENSTRUT00000005238	fam78ba	2	2	1	104	384
ENSTRUG00000002271	ENSTRUT00000005248	ptchd1	3	4	0.75	135	1434	2223	272
ENSTRUG00000002273	ENSTRUT00000005260	ZC3H7B	9	22	0.409091	214	103	618	655	224	477	95	222	712	184	81	109	699	203	91	97	101	77	121	407	423	475
ENSTRUG00000002275	ENSTRUT00000005269	asb7	3	3	1	1143	413	1283
ENSTRUG00000002277	ENSTRUT00000005272	psmg1	1	6	0.166667	846	287	241	129	83	457
ENSTRUG00000002278	ENSTRUT00000005275	ino80b	1	5	0.2	256	108	72	114	77
ENSTRUG00000002280	ENSTRUT00000005277	ccdc85a	2	3	0.666667	321	6009	388
ENSTRUG00000030344	ENSTRUT00000005303		9	13	0.692308	503	99	73	94	94	79	50	77	1734	700	108	82	851
ENSTRUG00000002294	ENSTRUT00000005308	bckdhb	9	11	0.818182	914	384	394	2183	1150	820	1673	878	8864	3736	968
ENSTRUG00000002298	ENSTRUT00000005317	abt1	3	4	0.75	298	67	1891	72
ENSTRUG00000002300	ENSTRUT00000005324	SMARCC2	11	27	0.407407	905	78	88	135	90	183	162	127	696	383	1995	87	90	96	82	104	77	80	91	125	967	402	158	121	607	85	92
ENSTRUG00000002303	ENSTRUT00000005330	atg9b	4	12	0.333333	139	79	585	1293	102	240	90	85	79	92	86	289
ENSTRUG00000002304	ENSTRUT00000005332	rnf175	1	8	0.125	763	67	218	76	90	94	72	94
ENSTRUG00000025282	ENSTRUT00000005333	ammecr1	1	5	0.2	2476	334	137	91	85
ENSTRUG00000002307	ENSTRUT00000005335	znf395b	1	9	0.111111	1967	292	79	629	82	496	742	230	85
ENSTRUG00000002308	ENSTRUT00000005338		1	2	0.5	844	190
ENSTRUG00000002310	ENSTRUT00000005341	vps13a	72	75	0.96	589	84	71	79	612	104	689	298	335	314	109	79	408	148	291	159	114	80	339	190	335	87	161	131	120	138	86	206	89	146	183	145	77	175	166	102	109	157	99	89	110	126	78	86
ENSTRUG00000002314	ENSTRUT00000005353	klhl30	7	8	0.875	1385	375	68	4086	65	170	6004	98
ENSTRUG00000002315	ENSTRUT00000005359	sdccag8	13	17	0.764706	565	111	124	84	172	251	77	126	88	142	803	257	9818	2791	1005	7316	80
ENSTRUG00000019971	ENSTRUT00000005364		1	1	1	61851
ENSTRUG00000002321	ENSTRUT00000005367	polr3e	1	16	0.0625	1014	98	81	81	306	186	104	79	684	99	94	109	76	76	79	238
ENSTRUG00000031167	ENSTRUT00000005390		1	1	1	435
ENSTRUG00000002331	ENSTRUT00000005401	slitrk4	NA	0	NA
ENSTRUG00000024747	ENSTRUT00000005402	anxa2b	1	11	0.0909091	1127	527	770	85	65	391	124	85	229	73	81
ENSTRUG00000002338	ENSTRUT00000005415		8	8	1	166	530	363	608	87	86	78	879
ENSTRUG00000002339	ENSTRUT00000005416	TRAPPC14	2	12	0.166667	509	2357	92	428	139	138	124	71	143	83	107	357
ENSTRUG00000002343	ENSTRUT00000005423	c2cd2	4	12	0.333333	875	92	813	1727	136	297	87	109	106	371	102	606
ENSTRUG00000002345	ENSTRUT00000005427		1	1	1	188
ENSTRUG00000002346	ENSTRUT00000005429	tmem168a	4	5	0.8	509	61	1012	1178	183
ENSTRUG00000002348	ENSTRUT00000005432	tmtc1	4	19	0.210526	1853	2182	1826	5325	240	2408	190	610	237	107	3445	1461	103	1496	1181	764	292	852	252
ENSTRUG00000002351	ENSTRUT00000005448	mfsd4b	1	3	0.333333	2813	163	375
ENSTRUG00000002354	ENSTRUT00000005457	e2f5	1	7	0.142857	1176	199	379	445	849	170	86
ENSTRUG00000002355	ENSTRUT00000005459		1	1	1	1001
ENSTRUG00000002356	ENSTRUT00000005460	DDX5	11	12	0.916667	623	195	70	209	256	70	638	989	160	112	1355	117
ENSTRUG00000002359	ENSTRUT00000005467	gprc5c	1	4	0.25	2664	812	277	554
ENSTRUG00000002363	ENSTRUT00000005477	triap1	1	1	1	497
ENSTRUG00000002364	ENSTRUT00000005478	mxra8a	7	11	0.636364	216	266	140	85	82	1328	2621	80	84	82	111
ENSTRUG00000002365	ENSTRUT00000005484	lmbrd2b	1	17	0.0588235	1412	80	730	76	230	86	77	117	90	173	315	79	89	85	278	83	95
ENSTRUG00000002366	ENSTRUT00000005488	vrk2	1	12	0.0833333	4888	81	457	605	175	110	90	2951	677	83	807	309
ENSTRUG00000002368	ENSTRUT00000005490	gnrhr1	2	3	0.666667	808	1101	341
ENSTRUG00000005914	ENSTRUT00000005495		1	3	0.333333	1333	341	39
ENSTRUG00000002369	ENSTRUT00000005496	ldlrb	1	16	0.0625	625	280	282	456	88	265	115	104	115	84	80	90	87	43	161	461
ENSTRUG00000002370	ENSTRUT00000005502	supt5h	6	28	0.214286	372	76	2253	90	225	31333	85	108	273	80	71	139	73	134	113	80	71	80	82	76	78	96	1271	74	116	959	226	69
ENSTRUG00000002371	ENSTRUT00000005504	TMEM164	1	5	0.2	2842	1368	797	911	736
ENSTRUG00000002372	ENSTRUT00000005505		1	4	0.25	134	80	81	86
ENSTRUG00000002373	ENSTRUT00000005513		17	18	0.944444	817	290	566	571	206	88	788	101	94	84	93	340	64	94	328	66	843	234
ENSTRUG00000002380	ENSTRUT00000005529	tars1	12	17	0.705882	569	206	182	191	412	168	172	438	82	236	82	740	77	105	70	110	93
ENSTRUG00000002390	ENSTRUT00000005553		1	2	0.5	413	322
ENSTRUG00000002395	ENSTRUT00000005570	SUCNR1	1	2	0.5	2405	129
ENSTRUG00000002396	ENSTRUT00000005573	trmt1l	1	14	0.0714286	559	102	83	110	129	74	77	76	114	348	77	68	73	184
ENSTRUG00000002398	ENSTRUT00000005577	slitrk2	1	1	1	622
ENSTRUG00000029910	ENSTRUT00000005581		1	1	1	1111
ENSTRUG00000033465	ENSTRUT00000005582		1	1	1	1074
ENSTRUG00000002407	ENSTRUT00000005605	b3gat1b	17	17	1	390	318	198	70	90	67	63	235	106	75	125	605	83	92	65	76	760
ENSTRUG00000002411	ENSTRUT00000005613	GAN	10	12	0.833333	312	83	71	94	73	84	81	283	360	622	95	66
ENSTRUG00000002416	ENSTRUT00000005625	slc35a3b	1	8	0.125	1503	1344	155	493	107	374	80	150
ENSTRUG00000002417	ENSTRUT00000005626	aadat	7	12	0.583333	67	233	100	73	76	65	940	302	292	101	397	71
ENSTRUG00000002419	ENSTRUT00000005628	tprb	41	50	0.82	279	87	248	80	134	138	111	219	84	104	163	199	83	154	108	162	112	91	102	189	324	93	86	165	119	137	157	94	118	77	126	215	104	94	111	97	128	94	321	92	614	524	110	92
ENSTRUG00000002420	ENSTRUT00000005631		1	1	1	354
ENSTRUG00000002421	ENSTRUT00000005633	fat1a	2	28	0.0714286	6669	6859	2890	696	519	465	4203	144	385	340	83	1001	2220	86	874	82	966	447	161	90	76	502	364	75	77	88	961	943
ENSTRUG00000002422	ENSTRUT00000005638	HECW1	29	29	1	2348	2580	115	222	2382	304	890	141	129	186	965	1536	849	98	91	113	352	84	79	72	155	112	254	88	99	71	79	295	2797
ENSTRUG00000002425	ENSTRUT00000005654		3	15	0.2	307	1166	1461	1203	253	117	90	905	90	72	156	279	383	121	133
ENSTRUG00000008799	ENSTRUT00000005663	rtca	9	11	0.818182	139	411	96	84	135	67	182	81	440	102	75
ENSTRUG00000002434	ENSTRUT00000005666	ostm1	5	5	1	233	66	68	337	441
ENSTRUG00000002436	ENSTRUT00000005669		7	8	0.875	869	330	82	86	69	204	1271	917
ENSTRUG00000002443	ENSTRUT00000005688		5	6	0.833333	246	97	81	433	455	233
ENSTRUG00000017430	ENSTRUT00000005689		5	6	0.833333	282	95	96	424	444	179
ENSTRUG00000002444	ENSTRUT00000005692	eif4ebp3l	1	2	0.5	1397	485
ENSTRUG00000002445	ENSTRUT00000005693		1	5	0.2	811	147	71	125	75
ENSTRUG00000002446	ENSTRUT00000005695		1	1	1	538
ENSTRUG00000002447	ENSTRUT00000005696	plaa	1	13	0.0769231	347	77	70	64	80	75	73	114	76	70	75	69	127
ENSTRUG00000002448	ENSTRUT00000005697	them4	1	5	0.2	353	157	116	224	99
ENSTRUG00000002449	ENSTRUT00000005704	cacna1aa	1	41	0.0243902	10074	230	6043	310	72	1482	186	884	314	145	92	86	182	234	245	105	1638	192	641	222	175	73	2825	483	784	88	85	294	925	2647	163	232	79	115	2892	3591	230	600	1388	1944	1336
ENSTRUG00000002460	ENSTRUT00000005724	GFRA1	4	10	0.4	364	803	8208	28257	592	1790	741	3202	3138	1239
ENSTRUG00000002461	ENSTRUT00000005727	ppp1r9alb	1	18	0.0555556	1207	92	67	97	152	85	94	341	157	79	89	87	82	395	81	190	138	311
ENSTRUG00000027672	ENSTRUT00000005734	samhd1	1	15	0.0666667	31814	72	434	97	19415	277	289	85	75	78	613	177	104	89	135
ENSTRUG00000002469	ENSTRUT00000005740	bace2	1	8	0.125	2151	276	223	321	79	69	80	186
ENSTRUG00000002471	ENSTRUT00000005745	dtnba	2	19	0.105263	678	1605	83	70	68	92	114	328	420	758	181	219	66	188	1169	181	134	133	77
ENSTRUG00000002472	ENSTRUT00000005749	PLA2G1B	4	4	1	84	78	105	438
ENSTRUG00000002474	ENSTRUT00000005761	slc25a17	3	5	0.6	53	77	1182	48	223
ENSTRUG00000030743	ENSTRUT00000005764		5	9	0.555556	341	99	926	110	1829	206	531	99	51
ENSTRUG00000002477	ENSTRUT00000005765	pop4	5	5	1	458	73	77	820	1338
ENSTRUG00000002482	ENSTRUT00000005777	ing4	6	7	0.857143	437	238	70	90	92	809	113
ENSTRUG00000002484	ENSTRUT00000005781	si:ch1073-70f20.1	1	2	0.5	194	72
ENSTRUG00000002485	ENSTRUT00000005783		15	25	0.6	894	417	925	309	553	596	128	76	575	286	166	85	444	105	1001	564	313	473	143	80	212	186	73	102	324
ENSTRUG00000002486	ENSTRUT00000005789		1	1	1	156
ENSTRUG00000002666	ENSTRUT00000005796	ITIH3	13	13	1	201	249	73	76	77	270	74	114	135	94	98	82	618
ENSTRUG00000002489	ENSTRUT00000005802	akap10	1	12	0.0833333	898	236	81	158	234	712	154	51	90	284	383	138
ENSTRUG00000002490	ENSTRUT00000005804	tha1	1	6	0.166667	305	69	77	80	68	73
ENSTRUG00000002493	ENSTRUT00000005810		1	1	1	21385
ENSTRUG00000002495	ENSTRUT00000005815	nav1b	5	29	0.172414	232	3280	2829	5009	8879	829	1413	117	253	716	532	336	1081	1251	3080	110	849	47	36	1635	185	413	98	100	175	135	7138	84	3348
ENSTRUG00000002497	ENSTRUT00000005825		1	11	0.0909091	27827	6738	811	106	137	82	71	90	320	662	685
ENSTRUG00000002498	ENSTRUT00000005827	ptprc	1	28	0.0357143	2179	132	146	192	84	85	77	79	992	100	70	72	78	195	504	186	195	93	101	142	447	402	83	248	184	84	232	141
ENSTRUG00000029497	ENSTRUT00000005832		2	12	0.166667	441	8172	1251	381	1083	973	2889	201	1440	6427	94	70
ENSTRUG00000024239	ENSTRUT00000005838	gig2k	2	3	0.666667	399	2715	441
ENSTRUG00000002503	ENSTRUT00000005839	pnocb	1	3	0.333333	8282	4740	70
ENSTRUG00000002508	ENSTRUT00000005850	cryba2b	1	3	0.333333	554	91	157
ENSTRUG00000002515	ENSTRUT00000005870		1	14	0.0714286	1283	90	70	76	73	102	287	588	73	76	105	68	320	74
ENSTRUG00000002518	ENSTRUT00000005879	SLCO5A1	1	8	0.125	3152	1568	128	798	780	104	63	129
ENSTRUG00000002519	ENSTRUT00000005881	srrm1	3	16	0.1875	658	256	1803	122	83	90	68	363	200	139	104	90	89	78	132	89
ENSTRUG00000002521	ENSTRUT00000005884	si:busm1-57f23.1	1	3	0.333333	994	64	65
ENSTRUG00000002531	ENSTRUT00000005912	gpr142	2	2	1	79	412
ENSTRUG00000002532	ENSTRUT00000005915	FUT7	1	1	1	1243
ENSTRUG00000002533	ENSTRUT00000005918	hmmr	17	19	0.894737	208	88	107	287	96	128	75	126	370	108	77	95	263	117	65	88	686	91	78
ENSTRUG00000002540	ENSTRUT00000005937	ugt5d1	1	3	0.333333	169	84	131
ENSTRUG00000002545	ENSTRUT00000005953	gfra3	1	7	0.142857	12190	2031	194	287	184	946	4786
ENSTRUG00000002548	ENSTRUT00000005957	HSPA2	1	1	1	559
ENSTRUG00000027884	ENSTRUT00000005962		1	1	1	4373
ENSTRUG00000002552	ENSTRUT00000005964	lpl	1	9	0.111111	644	319	322	507	100	479	84	82	82
ENSTRUG00000002553	ENSTRUT00000005969	tamm41	6	6	1	254	145	241	452	221	517
ENSTRUG00000033049	ENSTRUT00000005971		7	12	0.583333	83	540	77	359	109	86	1842	898	491	199	162	393
ENSTRUG00000002558	ENSTRUT00000005975	cldn11b	3	3	1	403	73	495
ENSTRUG00000002562	ENSTRUT00000005980	aadac	4	4	1	1034	520	1025	1221
ENSTRUG00000002564	ENSTRUT00000005982	DUSP26	1	2	0.5	1900	65
ENSTRUG00000026260	ENSTRUT00000005983		1	1	1	1645
ENSTRUG00000002566	ENSTRUT00000005986		1	29	0.0344828	2969	186	957	1650	298	819	101	115	285	545	223	328	120	82	147	265	89	89	102	84	125	186	119	103	90	150	70	104	81
ENSTRUG00000002567	ENSTRUT00000005992		1	1	1	1294
ENSTRUG00000002576	ENSTRUT00000006020	exoc6	5	23	0.217391	4480	7924	4285	2442	11483	944	76	1125	148	1338	89	5116	90	712	348	92	81	1084	579	7231	154	1322	1071
ENSTRUG00000002577	ENSTRUT00000006021	arhgap29b	2	21	0.0952381	489	8564	2899	158	217	553	319	71	266	326	93	110	1123	259	377	382	210	115	147	222	629
ENSTRUG00000002578	ENSTRUT00000006025	parp3	1	10	0.1	283	78	70	76	253	70	208	66	88	197
ENSTRUG00000002580	ENSTRUT00000006027	dag1	1	2	0.5	2602	137
ENSTRUG00000002583	ENSTRUT00000006044	stx11b.2	1	1	1	2721
ENSTRUG00000002584	ENSTRUT00000006045		2	3	0.666667	473	508	257
ENSTRUG00000020680	ENSTRUT00000006054	plekhm1	10	10	1	506	94	315	640	140	747	210	72	84	1024
ENSTRUG00000002588	ENSTRUT00000006060		NA	0	NA
ENSTRUG00000002589	ENSTRUT00000006066	psen1	2	10	0.2	522	2831	254	378	81	398	135	75	318	111
ENSTRUG00000002592	ENSTRUT00000006079	txlng	9	9	1	620	359	388	73	92	712	85	193	815
ENSTRUG00000032569	ENSTRUT00000006088	syt1b	5	6	0.833333	49	86	88	82	229	154
ENSTRUG00000002597	ENSTRUT00000006089	katnal2	7	8	0.875	193	247	449	190	84	116	485	101
ENSTRUG00000002602	ENSTRUT00000006095	ncf4	6	9	0.666667	199	493	2388	660	39	4749	1301	89	1342
ENSTRUG00000002603	ENSTRUT00000006096	ifrd1	1	11	0.0909091	1306	93	79	90	79	80	64	79	75	74	82
ENSTRUG00000002608	ENSTRUT00000006102	acat1	11	11	1	289	66	80	227	410	513	68	68	222	541	742
ENSTRUG00000002609	ENSTRUT00000006103	thoc6	2	11	0.181818	374	153543	136	65	59	71	81	127	72	218	88
ENSTRUG00000002610	ENSTRUT00000006105	ndnfl	1	2	0.5	2639	1204
ENSTRUG00000002611	ENSTRUT00000006107		23	24	0.958333	642	98	99	82	96	168	74	163	72	84	451	1062	159	459	114	144	93	210	117	113	1238	162	1538	152
ENSTRUG00000002613	ENSTRUT00000006112	DGKQ	15	22	0.681818	584	293	129	131	404	1304	174	243	93	78	69	70	501	71	1617	193	215	73	78	66	98	139
ENSTRUG00000002614	ENSTRUT00000006113	RNF207	1	13	0.0769231	3769	180	248	73	276	3001	582	567	2827	388	193	80	373
ENSTRUG00000002617	ENSTRUT00000006116	rev3l	1	34	0.0294118	15361	92	183	3328	124	232	1426	2764	1498	400	105	189	162	46	524	439	1378	464	93	188	108	66	99	313	222	443	196	119	1479	4865	251	764	519	915
ENSTRUG00000002618	ENSTRUT00000006118	lrrc4bb	1	2	0.5	12019	399
ENSTRUG00000002624	ENSTRUT00000006130	OXER1	1	1	1	589
ENSTRUG00000002629	ENSTRUT00000006160	lrp6	5	21	0.238095	1290	901	124	950	1970	77	1918	66	137	75	81	159	73	824	78	518	117	97	64	201	103
ENSTRUG00000002631	ENSTRUT00000006171	aar2	2	2	1	97	206
ENSTRUG00000002634	ENSTRUT00000006176		5	5	1	58	86	84	109	597
ENSTRUG00000002636	ENSTRUT00000006178		1	1	1	378
ENSTRUG00000002640	ENSTRUT00000006182	draxin	3	5	0.6	947	1097	1723	1104	630
ENSTRUG00000002645	ENSTRUT00000006192	fgb	1	12	0.0833333	141	69	82	108	72	76	75	70	75	69	79	113
ENSTRUG00000032344	ENSTRUT00000006207		3	5	0.6	939	38	1828	212	710
ENSTRUG00000002650	ENSTRUT00000006208	lrrc8da	1	1	1	923
ENSTRUG00000014712	ENSTRUT00000006218		2	12	0.166667	102	475	152	124	70	112	83	265	74	85	344	254
ENSTRUG00000002670	ENSTRUT00000006261		1	5	0.2	493	71	117	85	105
ENSTRUG00000002671	ENSTRUT00000006266	psme3ip1	1	8	0.125	834	106	247	202	543	404	663	342
ENSTRUG00000002672	ENSTRUT00000006269		1	1	1	85
ENSTRUG00000002673	ENSTRUT00000006270	phex	1	21	0.047619	1691	75	474	103	111	431	110	381	306	343	79	181	114	74	79	217	75	133	239	97	244
ENSTRUG00000002677	ENSTRUT00000006286	lpp	1	9	0.111111	17478	9706	3332	11211	11918	11776	12535	834	386
ENSTRUG00000002680	ENSTRUT00000006293		1	5	0.2	1022	181	91	451	118
ENSTRUG00000017346	ENSTRUT00000006301	PDGFA	2	5	0.4	279	69679	75	1136	594
ENSTRUG00000002687	ENSTRUT00000006309	il16	3	20	0.15	529	2048	3348	251	99	190	475	96	2332	270	90	330	504	837	288	110	93	807	381	218
ENSTRUG00000033166	ENSTRUT00000006310	il16	3	22	0.136364	208	2634	3360	268	99	190	475	96	2364	31	270	90	322	494	835	43	289	110	93	808	381	222
ENSTRUG00000002688	ENSTRUT00000006312	acox3	1	18	0.0555556	863	192	74	79	87	325	168	522	371	76	77	77	105	212	130	228	74	563
ENSTRUG00000002689	ENSTRUT00000006314		1	2	0.5	645	83
ENSTRUG00000002697	ENSTRUT00000006325	nog1	1	1	1	4324
ENSTRUG00000002707	ENSTRUT00000006346	sntb2	1	6	0.166667	8362	92	796	329	906	199
ENSTRUG00000002712	ENSTRUT00000006360	aldoca	2	7	0.285714	92	111	85	68	91	72	75
ENSTRUG00000029241	ENSTRUT00000006362		1	1	1	153
ENSTRUG00000002720	ENSTRUT00000006376	MYOZ1	2	6	0.333333	81	1256	197	117	185	81
ENSTRUG00000002721	ENSTRUT00000006378		8	9	0.888889	1892	151	81	1268	174	3855	139	7262	2078
ENSTRUG00000002727	ENSTRUT00000006385	tent5c	2	27	0.0740741	7202	9556	77	93	82	77	89	237	112	164	71	72	71	78	202	86	418	67	251	68	70	126	101	78	112	72	69
ENSTRUG00000002731	ENSTRUT00000006394	rsad2	4	5	0.8	82	101	75	381	101
ENSTRUG00000021734	ENSTRUT00000006397		3	5	0.6	107	33	3359	94	39
ENSTRUG00000002736	ENSTRUT00000006401	mea1	1	3	0.333333	252	69	80
ENSTRUG00000002738	ENSTRUT00000006410		1	3	0.333333	826	288	77
ENSTRUG00000002739	ENSTRUT00000006411	chst6	NA	0	NA
ENSTRUG00000002744	ENSTRUT00000006421	pus10	7	16	0.4375	77	81	263	68	80	149	386	75	65	68	73	71	81	150	159	64
ENSTRUG00000002751	ENSTRUT00000006433	nde1	3	8	0.375	449	171	472	139	92	109	140	84
ENSTRUG00000002753	ENSTRUT00000006436	kifc3	1	21	0.047619	1550	915	417	89	70	118	286	73	350	119	848	276	89	93	145	222	119	73	84	167	667
ENSTRUG00000002761	ENSTRUT00000006454		2	2	1	203	1195
ENSTRUG00000002762	ENSTRUT00000006455	tmeff2a	2	9	0.222222	6523	19426	6972	17155	6751	901	191	3540	750
ENSTRUG00000002765	ENSTRUT00000006465	mtpap	5	8	0.625	1793	88	69	449	2181	834	94	1534
ENSTRUG00000002768	ENSTRUT00000006475	TMPRSS2	8	8	1	252	191	194	103	89	110	77	387
ENSTRUG00000002771	ENSTRUT00000006483	znrf1	1	3	0.333333	11368	522	614
ENSTRUG00000002774	ENSTRUT00000006486		4	8	0.5	230	398	94	848	88	90	97	575
ENSTRUG00000002776	ENSTRUT00000006490		2	2	1	401	996
ENSTRUG00000002779	ENSTRUT00000006500	si:dkey-211g8.1	1	1	1	60437
ENSTRUG00000002781	ENSTRUT00000006503	ankrd22	1	5	0.2	648	66	570	185	80
ENSTRUG00000022205	ENSTRUT00000006526		6	13	0.461538	360	61	83	285	213	1025	56	64	74	433	94	91	288
ENSTRUG00000002791	ENSTRUT00000006528		1	14	0.0714286	610	61	83	219	86	82	85	88	190	380	76	102	94	146
ENSTRUG00000002794	ENSTRUT00000006538	ttk	20	22	0.909091	127	100	131	78	95	208	107	84	151	93	91	183	99	206	87	104	76	147	90	263	67	86
ENSTRUG00000002797	ENSTRUT00000006550	ndrg2	13	14	0.928571	516	129	73	261	86	76	79	75	83	77	81	77	623	303
ENSTRUG00000002804	ENSTRUT00000006567	adra1d	1	1	1	3378
ENSTRUG00000002806	ENSTRUT00000006577		NA	0	NA
ENSTRUG00000002814	ENSTRUT00000006596		3	14	0.214286	776	178	1518	106	1071	316	465	287	226	80	101	646	574	92
ENSTRUG00000002819	ENSTRUT00000006603	mtmr11	1	17	0.0588235	3334	107	283	179	1544	159	111	444	966	139	559	115	291	69	147	982	49
ENSTRUG00000002825	ENSTRUT00000006614	slc7a14b	6	6	1	68	82	117	81	63	144
ENSTRUG00000002830	ENSTRUT00000006634		1	3	0.333333	1000	117	355
ENSTRUG00000002834	ENSTRUT00000006641	dhx32b	6	10	0.6	85	428	77	172	71	552	77	113	228	442
ENSTRUG00000002835	ENSTRUT00000006645	mcoln1a	4	13	0.307692	501	252	345	1461	178	530	726	95	159	269	70	78	299
ENSTRUG00000012373	ENSTRUT00000006669	xkrx	1	3	0.333333	3078	495	939
ENSTRUG00000002843	ENSTRUT00000006681		NA	0	NA
ENSTRUG00000002844	ENSTRUT00000006682	TAOK2	1	18	0.0555556	542	73	175	81	119	176	89	111	74	85	124	90	76	83	117	73	227	69
ENSTRUG00000002846	ENSTRUT00000006684		4	4	1	333	886	549	931
ENSTRUG00000002849	ENSTRUT00000006687	atp6v1e1	8	8	1	347	99	298	74	73	119	71	472
ENSTRUG00000002854	ENSTRUT00000006693	riok1	7	17	0.411765	209	71	88	71	64	78	310	83	262	124	225	71	72	83	227	182	74
ENSTRUG00000002860	ENSTRUT00000006700	gpia	1	14	0.0714286	1038	400	112	76	74	118	126	186	172	166	73	87	888	93
ENSTRUG00000002867	ENSTRUT00000006711	eif2s3	1	11	0.0909091	690	86	98	85	82	276	106	126	91	105	170
ENSTRUG00000002869	ENSTRUT00000006713	cryaa	2	2	1	226	634
ENSTRUG00000002871	ENSTRUT00000006717		1	21	0.047619	2746	91	233	90	121	114	133	165	83	636	104	93	93	110	145	136	82	80	71	98	78
ENSTRUG00000002876	ENSTRUT00000006732	htr1aa	NA	0	NA
ENSTRUG00000002877	ENSTRUT00000006734	gatad2b	4	9	0.444444	139	380	157	428	79	85	116	70	409
ENSTRUG00000002880	ENSTRUT00000006739	gls2a	3	17	0.176471	313	99	579	88	114	174	564	76	72	99	406	71	69	76	152	77	72
ENSTRUG00000002882	ENSTRUT00000006748	trim25	1	7	0.142857	1859	76	171	153	143	104	335
ENSTRUG00000002883	ENSTRUT00000006750	ubl7b	4	10	0.4	290	122	81	425	81	78	86	81	84	200
ENSTRUG00000002884	ENSTRUT00000006753	vgll4b	2	4	0.5	3345	5664	78	156
ENSTRUG00000002885	ENSTRUT00000006761	PARD3	21	24	0.875	21884	43841	15516	3039	16443	996	3425	1842	576	3226	143	10401	397	8903	8927	8074	7080	3027	14580	5497	45348	3327	3041	3863
ENSTRUG00000002893	ENSTRUT00000006803	tomm20a	3	9	0.333333	90	96	4134	85	83	110	72	977	192
ENSTRUG00000002896	ENSTRUT00000006810	mos	NA	0	NA
ENSTRUG00000017402	ENSTRUT00000006814		5	7	0.714286	280	261	57	439	570	551	257
ENSTRUG00000021621	ENSTRUT00000006832	pcdh2aa15	1	1	1	943
ENSTRUG00000002917	ENSTRUT00000006849	irf10	3	7	0.428571	484	88	738	75	97	107	402
ENSTRUG00000002919	ENSTRUT00000006854	nrm	1	3	0.333333	325	77	190
ENSTRUG00000002920	ENSTRUT00000006856	prpf6	9	20	0.45	251	101	106	95	342	88	95	102	1058	231	381	130	113	128	1039	73	178	131	99	154
ENSTRUG00000002921	ENSTRUT00000006858	rbm15	NA	0	NA
ENSTRUG00000002923	ENSTRUT00000006860		1	1	1	304
ENSTRUG00000002925	ENSTRUT00000006864	thoc3	1	6	0.166667	440	355	75	68	76	161
ENSTRUG00000002929	ENSTRUT00000006884	KCNK4	3	10	0.3	747	170	1214	69	84	601	78	63	99	732
ENSTRUG00000002930	ENSTRUT00000006885		2	3	0.666667	214	610	94
ENSTRUG00000002933	ENSTRUT00000006891	zgc:162331	1	4	0.25	5026	197	491	650
ENSTRUG00000002935	ENSTRUT00000006893	si:ch1073-416j23.1	7	14	0.5	117	69	115	238	225	62	1872	76	101	201	105	217	114	108
ENSTRUG00000002936	ENSTRUT00000006899	znf644a	3	4	0.75	408	741	1016	179
ENSTRUG00000022583	ENSTRUT00000006909		4	4	1	91	131	86	562
ENSTRUG00000002945	ENSTRUT00000006915	maco1	1	10	0.1	893	328	393	152	208	235	102	88	91	128
ENSTRUG00000002946	ENSTRUT00000006916	irf4b	6	7	0.857143	568	197	340	90	227	926	140
ENSTRUG00000002949	ENSTRUT00000006923	TTC39C	1	8	0.125	265	78	68	72	78	77	85	236
ENSTRUG00000002953	ENSTRUT00000006936	zgc:153993	2	5	0.4	5419	8006	925	228	89
ENSTRUG00000002957	ENSTRUT00000006942	hspa12b	7	12	0.583333	342	298	71	84	70	610	2314	1049	74	185	82	67
ENSTRUG00000022058	ENSTRUT00000006948		1	3	0.333333	657	150	523
ENSTRUG00000002961	ENSTRUT00000006949	hvcn1	3	4	0.75	387	79	728	244
ENSTRUG00000002962	ENSTRUT00000006951	ptger3	1	1	1	484
ENSTRUG00000002966	ENSTRUT00000006973	ncam1a	16	17	0.941176	108	1265	177	2185	126	1619	101	3693	2719	2859	345	1595	1046	6504	148	6570	746
ENSTRUG00000002967	ENSTRUT00000006975	tmem121ab	NA	0	NA
ENSTRUG00000002970	ENSTRUT00000006978	tph2	3	10	0.3	430	84	3864	77	76	562	185	221	218	290
ENSTRUG00000022080	ENSTRUT00000006984		2	3	0.666667	116	28144	837
ENSTRUG00000002972	ENSTRUT00000006986		1	2	0.5	649	42
ENSTRUG00000023947	ENSTRUT00000006987		4	4	1	77	386	77	174546
ENSTRUG00000021489	ENSTRUT00000006988		1	1	1	502
ENSTRUG00000028797	ENSTRUT00000006999		2	2	1	943	3395
ENSTRUG00000027255	ENSTRUT00000007000		1	1	1	100
ENSTRUG00000002981	ENSTRUT00000007011		1	1	1	204
ENSTRUG00000002982	ENSTRUT00000007012	atg101	1	2	0.5	404	73
ENSTRUG00000002984	ENSTRUT00000007020	BMAL2	1	16	0.0625	1565	86	74	71	117	71	115	69	699	363	69	63	80	150	148	70
ENSTRUG00000002992	ENSTRUT00000007038	slc24a4b	2	16	0.125	3112	8652	599	85	255	159	91	83	917	1635	147	153	993	198	83	500
ENSTRUG00000003000	ENSTRUT00000007058	kcnj2a	NA	0	NA
ENSTRUG00000003005	ENSTRUT00000007067	cabp5b	1	5	0.2	419	85	220	62	197
ENSTRUG00000003006	ENSTRUT00000007069		1	1	1	400
ENSTRUG00000024219	ENSTRUT00000007071	rsph4a	3	6	0.5	673	84	3025	78	85	85
ENSTRUG00000024465	ENSTRUT00000007072	rsph4a	3	6	0.5	668	83	1118	78	87	85
ENSTRUG00000003010	ENSTRUT00000007077	kif26ab	2	15	0.133333	1685	18514	4288	14589	2323	926	524	879	478	232	677	188	727	161	81
ENSTRUG00000031883	ENSTRUT00000007079		2	2	1	88	6523
ENSTRUG00000027981	ENSTRUT00000007080		1	1	1	516
ENSTRUG00000003013	ENSTRUT00000007086	yif1b	1	7	0.142857	1177	154	68	205	362	143	138
ENSTRUG00000003016	ENSTRUT00000007090	lrrc73	5	5	1	86	390	79	128	471
ENSTRUG00000003025	ENSTRUT00000007107	b3galt2	NA	0	NA
ENSTRUG00000003028	ENSTRUT00000007118	c3b.2	42	44	0.954545	138	79	180	348	109	95	73	129	83	146	118	168	73	102	75	89	115	163	473	242	150	833	76	251	121	112	134	162	74	216	99	94	271	81	146	180	588	157	124	125	76	66793	189	20961
ENSTRUG00000003029	ENSTRUT00000007120		NA	0	NA
ENSTRUG00000003030	ENSTRUT00000007122		2	4	0.5	75	458	82	370
ENSTRUG00000003032	ENSTRUT00000007126	ALX3	1	3	0.333333	2040	139	71
ENSTRUG00000003034	ENSTRUT00000007128	map3k8	6	7	0.857143	466	160	2296	569	656	2918	79
ENSTRUG00000003036	ENSTRUT00000007135	ephx4	7	7	1	156	1433	1063	1464	330	921	1466
ENSTRUG00000032651	ENSTRUT00000007146	prkab1a	1	9	0.111111	1321	70	99	372	96	893	681	66	79
ENSTRUG00000003041	ENSTRUT00000007149	rpusd1	1	5	0.2	719	84	290	382	108
ENSTRUG00000003046	ENSTRUT00000007162	mxd4	3	5	0.6	604	2593	9565	760	854
ENSTRUG00000003047	ENSTRUT00000007166	si:ch73-196l6.5	2	4	0.5	121	7057	408	73
ENSTRUG00000019867	ENSTRUT00000007168		1	1	1	730
ENSTRUG00000003053	ENSTRUT00000007172	slc6a22.2	11	13	0.846154	117	214	86	72	95	169	93	95	264	89	425	240	419
ENSTRUG00000003058	ENSTRUT00000007181		2	5	0.4	75	439	89	82	80
ENSTRUG00000003059	ENSTRUT00000007185	cdk1	5	6	0.833333	88	541	113	76	782	182
ENSTRUG00000003061	ENSTRUT00000007191	glrx2	1	3	0.333333	922	128	100
ENSTRUG00000011367	ENSTRUT00000007194		7	15	0.466667	608	74	70	88	87	722	1585	85	98	283	82	668	385	77	495
ENSTRUG00000025638	ENSTRUT00000007200		1	1	1	820
ENSTRUG00000003067	ENSTRUT00000007202	taf7	12	12	1	363	504	107	90	180	156	485	487	152	722	232	1207
ENSTRUG00000003073	ENSTRUT00000007219	ZBTB21	NA	0	NA
ENSTRUG00000003078	ENSTRUT00000007233	znf687a	2	11	0.181818	105	437	295	82	80	111	78	89	77	81	100
ENSTRUG00000003081	ENSTRUT00000007240	tsfm	5	5	1	273	91	90	78	626
ENSTRUG00000003085	ENSTRUT00000007248	arl4cb	NA	0	NA
ENSTRUG00000003086	ENSTRUT00000007249	si:ch211-153b23.5	1	3	0.333333	85	66	83
ENSTRUG00000003091	ENSTRUT00000007256	slc6a17	1	10	0.1	1545	541	328	742	401	96	100	86	585	85
ENSTRUG00000003094	ENSTRUT00000007269	gins4	2	6	0.333333	101	520	70	73	94	126
ENSTRUG00000003095	ENSTRUT00000007270	kcnj16	1	1	1	5756
ENSTRUG00000003096	ENSTRUT00000007271	dnai2b	1	11	0.0909091	305	143	74	77	73	179	222	85	87	199	298
ENSTRUG00000003101	ENSTRUT00000007289	exoc7	6	17	0.352941	156	321	75	135	93	1376	692	556	82	79	81	110	685	72	258	86	156
ENSTRUG00000003108	ENSTRUT00000007320		2	3	0.666667	1432	108771	905
ENSTRUG00000022139	ENSTRUT00000007327		2	2	1	1201	23202
ENSTRUG00000003113	ENSTRUT00000007333	elp3	9	14	0.642857	347	158	234	95	188	3215	186	33	3888	328	767	66	135	613
ENSTRUG00000003114	ENSTRUT00000007334	igsf10	2	8	0.25	193	758	354	273	95	75	444	87
ENSTRUG00000003115	ENSTRUT00000007339	cbx5	4	4	1	466	299	436	1311
ENSTRUG00000003117	ENSTRUT00000007348	HTR1F	NA	0	NA
ENSTRUG00000032166	ENSTRUT00000007359	ccdc134	3	6	0.5	399	104	1113	180	820	72
ENSTRUG00000024150	ENSTRUT00000007369		1	2	0.5	620	79
ENSTRUG00000003127	ENSTRUT00000007374	aqp8b	1	4	0.25	99	76	72	76
ENSTRUG00000003129	ENSTRUT00000007379	si:dkeyp-72e1.7	5	5	1	100	108	465	136	682
ENSTRUG00000003134	ENSTRUT00000007387	tjap1	6	9	0.666667	295	1132	1280	99	220	1830	101	123	75
ENSTRUG00000003136	ENSTRUT00000007392	fev	2	2	1	572	661
ENSTRUG00000003137	ENSTRUT00000007393	hspb7	1	3	0.333333	1584	104	100
ENSTRUG00000003139	ENSTRUT00000007395	rpp14	1	4	0.25	89	76	75	83
ENSTRUG00000003143	ENSTRUT00000007401		3	11	0.272727	187	93	482	310	317	83	277	137	169	368	79
ENSTRUG00000025361	ENSTRUT00000007402	rasd4	1	1	1	257
ENSTRUG00000003145	ENSTRUT00000007403	pltp	10	13	0.769231	257	80	108	94	115	109	141	243	140	3562	141	76	1642
ENSTRUG00000003146	ENSTRUT00000007406		1	8	0.125	1116	324	190	241	101	299	253	89
ENSTRUG00000026499	ENSTRUT00000007407	znf706	3	3	1	643	86	818
ENSTRUG00000024348	ENSTRUT00000007408	ctu2	5	15	0.333333	465	94	90	270	732	117	442	108	197	74	239	350	263	115	82
ENSTRUG00000027026	ENSTRUT00000007409	ctu2	12	15	0.8	476	94	90	270	736	118	442	108	197	74	239	15112	263	115	181
ENSTRUG00000003149	ENSTRUT00000007414	ap1m2	5	10	0.5	484	119	98	72	759	91	65	86	89	105
ENSTRUG00000003154	ENSTRUT00000007432	rpl22l1	1	3	0.333333	395	260	84
ENSTRUG00000003157	ENSTRUT00000007440	CTRB2	7	7	1	144	79	199	81	100	96	124977
ENSTRUG00000003161	ENSTRUT00000007448	HERPUD2	3	8	0.375	343	273	721	91	285	75	104	182
ENSTRUG00000003162	ENSTRUT00000007450	slc39a10	1	9	0.111111	5605	87	3267	219	93	75	143	1927	114
ENSTRUG00000003163	ENSTRUT00000007458	xrcc1	9	16	0.5625	105	601	86	217	258	202	1174	180	2804	2286	96	1561	986	201	85	314
ENSTRUG00000003164	ENSTRUT00000007461	AK6	1	4	0.25	688	215	262	105
ENSTRUG00000023643	ENSTRUT00000007470	apoc2	1	3	0.333333	229	100	74
ENSTRUG00000003168	ENSTRUT00000007475	rad21l1	2	13	0.153846	63	803	84	440	63	102	114	77	67	77	69	172	114
ENSTRUG00000003172	ENSTRUT00000007489	si:dkey-280e21.3	2	14	0.142857	711	3360	313	76	198	68	170	751	86	91	437	145	276	151
ENSTRUG00000003175	ENSTRUT00000007497		1	2	0.5	350	209
ENSTRUG00000003176	ENSTRUT00000007500	tlr2	5	10	0.5	202	74	108	158	224	79	104	68	67	76
ENSTRUG00000003182	ENSTRUT00000007508	igfn1.1	3	13	0.230769	3749	1085	6827	216	2677	85	592	125	136	74	155	152	72
ENSTRUG00000003183	ENSTRUT00000007509		NA	0	NA
ENSTRUG00000003184	ENSTRUT00000007510	tm9sf4	15	15	1	180	88	186	79	71	85	68	788	72	89	325	68	101	87	2021
ENSTRUG00000003185	ENSTRUT00000007511		1	4	0.25	756	700	301	88
ENSTRUG00000003187	ENSTRUT00000007513	RNF5	1	4	0.25	3454	64	78	579
ENSTRUG00000003189	ENSTRUT00000007520	rorca	1	9	0.111111	4260	80	88	103	74	760	100	500	84
ENSTRUG00000003190	ENSTRUT00000007524	fjx1	1	1	1	78
ENSTRUG00000003192	ENSTRUT00000007526	stip1	6	13	0.461538	354	91	536	116	108	724	253	125	89	429	79	241	94
ENSTRUG00000003193	ENSTRUT00000007527	rnf11b	1	2	0.5	9560	113
ENSTRUG00000003200	ENSTRUT00000007537	cavin2a	1	1	1	8907
ENSTRUG00000003203	ENSTRUT00000007553	foxk2	1	8	0.125	1616	107	288	154	801	524	98	505
ENSTRUG00000003205	ENSTRUT00000007561	SLC12A6	1	25	0.04	2036	1825	107	452	90	1243	133	75	94	70	79	121	89	105	1592	86	127	87	67	86	107	260	1081	75	77
ENSTRUG00000003206	ENSTRUT00000007563	pctp	5	5	1	542	464	67	162	729
ENSTRUG00000003209	ENSTRUT00000007567	abcb8	1	15	0.0666667	318	85	186	164	65	181	119	76	76	108	155	74	68	74	91
ENSTRUG00000003212	ENSTRUT00000007572	grk5l	1	11	0.0909091	3149	93	279	70	75	2514	87	77	689	107	89
ENSTRUG00000003213	ENSTRUT00000007575	lrrcc1	9	18	0.5	161	154	79	429	354	330	454	627	1712	237	658	539	180	433	88	264	160	396
ENSTRUG00000003215	ENSTRUT00000007579		4	29	0.137931	154	968	220	1325	68	124	221	86	541	465	99	97	89	74	153	79	307	74	84	91	76	105	908	89	98	173	533	98	294
ENSTRUG00000003218	ENSTRUT00000007583	osgin2	3	4	0.75	93	61	103	79
ENSTRUG00000003219	ENSTRUT00000007587	per3	19	20	0.95	400	112	247	348	88	84	100	130	111	169	95	108	80	84	99	79	121	122	482	88
ENSTRUG00000003221	ENSTRUT00000007592		7	7	1	393	48	79	75	92	272	417
ENSTRUG00000003225	ENSTRUT00000007600	adra2da	1	2	0.5	137	63
ENSTRUG00000006004	ENSTRUT00000007601	vps26b	2	6	0.333333	142	282	140	99	81	86
ENSTRUG00000022942	ENSTRUT00000007637	hmx2	1	2	0.5	514	512
ENSTRUG00000003239	ENSTRUT00000007640	opn7d	4	4	1	75	109	116	794
ENSTRUG00000003241	ENSTRUT00000007646	serpinf2b	2	6	0.333333	86	129	111	93	74	79
ENSTRUG00000003242	ENSTRUT00000007648	crlf3	1	8	0.125	1546	685	87	71	76	72	97	91
ENSTRUG00000003243	ENSTRUT00000007650	Sox11	NA	0	NA
ENSTRUG00000003245	ENSTRUT00000007655	nr1i2	2	8	0.25	534	776	99	72	71	420	97	88
ENSTRUG00000003247	ENSTRUT00000007660	si:ch211-153b23.4	1	7	0.142857	382	82	78	72	93	67	92
ENSTRUG00000003248	ENSTRUT00000007662	abhd8b	2	3	0.666667	80	2077	111
ENSTRUG00000003254	ENSTRUT00000007671	rassf6	4	10	0.4	79	96	192	650	68	74	99	167	541	109
ENSTRUG00000003255	ENSTRUT00000007672	wnt10a	3	4	0.75	867	5192	9566	96
ENSTRUG00000003258	ENSTRUT00000007677	synpr	2	4	0.5	374	1038	104	75
ENSTRUG00000003266	ENSTRUT00000007685		1	4	0.25	3166	655	3041	80
ENSTRUG00000026851	ENSTRUT00000007699		2	4	0.5	572	1262	30	30
ENSTRUG00000028774	ENSTRUT00000007700		1	1	1	939
ENSTRUG00000003272	ENSTRUT00000007701		1	1	1	906
ENSTRUG00000003275	ENSTRUT00000007708	creg1	1	3	0.333333	611	69	450
ENSTRUG00000003278	ENSTRUT00000007714	gfpt1	17	18	0.944444	1221	350	95	199	87	78	75	77	94	826	210	164	101	1596	1020	175	3897	884
ENSTRUG00000003286	ENSTRUT00000007724	maml3	1	5	0.2	37672	136	19235	808	793
ENSTRUG00000003287	ENSTRUT00000007728	p2ry13	3	3	1	158	74	451
ENSTRUG00000003291	ENSTRUT00000007735	trhde.2	4	19	0.210526	5307	4482	3774	10250	5727	2630	121	701	201	1838	371	289	2625	201	136	2940	1077	71	852
ENSTRUG00000003293	ENSTRUT00000007744	SLC5A7	7	8	0.875	49	110	128	320	231	179	1283	104
ENSTRUG00000003294	ENSTRUT00000007745	SLC22A17	2	9	0.222222	1167	1733	505	131	378	302	82	492	376
ENSTRUG00000003295	ENSTRUT00000007749	vps11	1	15	0.0666667	463	70	80	80	205	81	439	127	203	99	262	129	145	118	146
ENSTRUG00000003298	ENSTRUT00000007752	crebl2	1	2	0.5	358	339
ENSTRUG00000003300	ENSTRUT00000007756	zranb2	1	9	0.111111	512	95	140	75	116	78	485	287	180
ENSTRUG00000003304	ENSTRUT00000007770		3	3	1	89	148	227
ENSTRUG00000003305	ENSTRUT00000007774	ESCO2	1	13	0.0769231	415	94	146	157	96	131	98	186	184	243	180	89	115
ENSTRUG00000003308	ENSTRUT00000007779	ccdc102a	1	9	0.111111	5857	377	317	82	2072	105	219	157	1151
ENSTRUG00000003309	ENSTRUT00000007782	colec11	3	6	0.5	187	73	317	66	102	191
ENSTRUG00000003311	ENSTRUT00000007790	SAMD12	5	5	1	199	10162	3525	5169	39187
ENSTRUG00000003321	ENSTRUT00000007818	dusp16	1	5	0.2	531	133	64	66	90
ENSTRUG00000003325	ENSTRUT00000007829		1	16	0.0625	2341	752	82	385	76	75	85	1784	323	85	206	123	85	198	70	74
ENSTRUG00000003328	ENSTRUT00000007835	lhb	3	3	1	92	159	214
ENSTRUG00000025732	ENSTRUT00000007866		1	4	0.25	440	72	244	340
ENSTRUG00000003339	ENSTRUT00000007870	AMIGO2	1	1	1	262
ENSTRUG00000003344	ENSTRUT00000007876	snapc1b	3	9	0.333333	87	77	211	69	82	78	78	70	81
ENSTRUG00000003347	ENSTRUT00000007879	ttc39a	2	19	0.105263	206	4123	1308	871	146	83	686	251	254	127	69	88	978	179	94	169	146	163	1714
ENSTRUG00000003349	ENSTRUT00000007885	RSBN1	3	6	0.5	136	293	353	97	116	71
ENSTRUG00000003357	ENSTRUT00000007898	slc2a12	1	4	0.25	665	145	133	57
ENSTRUG00000003358	ENSTRUT00000007902	pudp	3	3	1	407	848	17181
ENSTRUG00000003359	ENSTRUT00000007904	mlsl	1	14	0.0714286	705	75	138	94	87	82	152	88	150	77	78	83	284	533
ENSTRUG00000003360	ENSTRUT00000007905	znf592	4	7	0.571429	141	60	87	412	113	85	70
ENSTRUG00000003361	ENSTRUT00000007907		1	17	0.0588235	1905	98	161	139	63	859	78	94	725	604	82	180	1412	81	481	83	76
ENSTRUG00000030139	ENSTRUT00000007910	rab2a	1	7	0.142857	4537	244	1024	839	392	2206	2333
ENSTRUG00000003364	ENSTRUT00000007913	rc3h2	12	15	0.8	102	79	362	479	72	87	232	331	67	75	72	518	444	72	67
ENSTRUG00000003366	ENSTRUT00000007916	MUSK	10	14	0.714286	142	95	69	126	911	384	129	312	76	1058	100	67	84	707
ENSTRUG00000003373	ENSTRUT00000007941	wee2	8	10	0.8	115	164	319	98	94	69	68	461	320	89
ENSTRUG00000003374	ENSTRUT00000007945	prpf38a	1	6	0.166667	711	93	71	81	90	167
ENSTRUG00000003376	ENSTRUT00000007947	cdc7	9	10	0.9	154	133	219	134	87	236	100	90	318	70
ENSTRUG00000028758	ENSTRUT00000007958	or115-15	1	1	1	630
ENSTRUG00000003379	ENSTRUT00000007967	ogg1	3	6	0.5	80	84	225	93	98	74
ENSTRUG00000020803	ENSTRUT00000007971		1	3	0.333333	173	88	92
ENSTRUG00000021311	ENSTRUT00000007990	cx28.9	1	3	0.333333	452	222	36
ENSTRUG00000023632	ENSTRUT00000007992	cx28.9	1	2	0.5	422	222
ENSTRUG00000003390	ENSTRUT00000007994	vbp1	1	5	0.2	658	126	289	107	138
ENSTRUG00000003391	ENSTRUT00000007995		NA	0	NA
ENSTRUG00000003392	ENSTRUT00000007997		1	3	0.333333	487	79	407
ENSTRUG00000003395	ENSTRUT00000008003	dhx33	9	11	0.818182	347	347	94	770	110	145	273	77	3162	70	228
ENSTRUG00000003396	ENSTRUT00000008011	rgs14a	1	14	0.0714286	2070	96	80	161	79	741	73	150	74	253	182	281	308	226
ENSTRUG00000003397	ENSTRUT00000008014	nabp1a	4	5	0.8	152	295	156	322	129
ENSTRUG00000003398	ENSTRUT00000008016		1	11	0.0909091	536	90	206	69	97	101	89	184	110	87	71
ENSTRUG00000003399	ENSTRUT00000008017	heyl	1	4	0.25	1413	86	73	155
ENSTRUG00000003400	ENSTRUT00000008021	saga	10	10	1	274	235	85	129	299	74	159	66	328	409
ENSTRUG00000003403	ENSTRUT00000008025		1	1	1	170
ENSTRUG00000003404	ENSTRUT00000008027		2	5	0.4	105	542	401	114	339
ENSTRUG00000003405	ENSTRUT00000008029	tars3	10	18	0.555556	171	1328	73	695	1982	179	73	77	1467	2932	66	65	267	104	135	134	357	1311
ENSTRUG00000003408	ENSTRUT00000008036	nox1	9	12	0.75	164	60	242	408	271	87	71	76	532	154	90	400
ENSTRUG00000003415	ENSTRUT00000008056	dnph1	1	3	0.333333	152	87	77
ENSTRUG00000003416	ENSTRUT00000008059	txnipa	1	5	0.2	180	80	98	94	93
ENSTRUG00000003419	ENSTRUT00000008066	cxcr1	1	1	1	563
ENSTRUG00000003421	ENSTRUT00000008078	wfikkn2b	1	1	1	835
ENSTRUG00000003427	ENSTRUT00000008098		7	12	0.583333	608	64	252	124	75	140	3245	89	282	532	111	100
ENSTRUG00000003429	ENSTRUT00000008106	dcp1a	3	9	0.333333	312	300	1622	80	238	601	227	131	98
ENSTRUG00000003431	ENSTRUT00000008109		2	9	0.222222	6369	18869	4868	3535	3800	4946	5843	2307	390
ENSTRUG00000003433	ENSTRUT00000008113	abrab	1	1	1	181
ENSTRUG00000003434	ENSTRUT00000008114	ecd	10	13	0.769231	188	82	121	75	186	96	89	112	94	272	116	78	172
ENSTRUG00000003435	ENSTRUT00000008115	mterf2	1	1	1	818
ENSTRUG00000003437	ENSTRUT00000008117	josd2	2	4	0.5	228	394	254	199
ENSTRUG00000003441	ENSTRUT00000008124	atp5mf	1	3	0.333333	747	160	92
ENSTRUG00000020322	ENSTRUT00000008125	calm1b	2	4	0.5	514	2533	78	636
ENSTRUG00000003443	ENSTRUT00000008126	jph1a	3	8	0.375	1793	5332	10092	1055	2607	261	384	168
ENSTRUG00000003444	ENSTRUT00000008127	hoxc4a	2	2	1	512	7243
ENSTRUG00000003445	ENSTRUT00000008129	mmpf1	3	9	0.333333	113	75	114	100	78	103	78	86	67
ENSTRUG00000003447	ENSTRUT00000008134	fam20c4	8	10	0.8	759	353	408	109	184	106	285	21534	87	72
ENSTRUG00000003450	ENSTRUT00000008141	anapc2	12	13	0.923077	154	91	66	74	74	75	179	85	132	83	90	366	85
ENSTRUG00000003452	ENSTRUT00000008144		2	3	0.666667	87	604	84
ENSTRUG00000003457	ENSTRUT00000008154	TMEM100	NA	0	NA
ENSTRUG00000003459	ENSTRUT00000008159	RPL37A	3	3	1	645	112	672
ENSTRUG00000003460	ENSTRUT00000008161	zgc:153031	5	6	0.833333	387	98	109	82	462	233
ENSTRUG00000003462	ENSTRUT00000008164		3	6	0.5	76	1735	1833	155	431	438
ENSTRUG00000003466	ENSTRUT00000008178	WDR37	5	13	0.384615	579	1083	413	249	1426	138	69	65	81	141	84	159	83
ENSTRUG00000003467	ENSTRUT00000008180	asip	2	2	1	189	761
ENSTRUG00000003469	ENSTRUT00000008182	mmd	2	7	0.285714	112	526	74	199	77	78	133
ENSTRUG00000003471	ENSTRUT00000008185		4	8	0.5	5287	124	115	8194	3106	241	191	196
ENSTRUG00000003472	ENSTRUT00000008189		4	4	1	98	453	468	1937
ENSTRUG00000003476	ENSTRUT00000008196	pou1f1	3	7	0.428571	1474	1260	3416	78	190	77	143
ENSTRUG00000003477	ENSTRUT00000008198	foxi2	2	3	0.666667	53	725	661
ENSTRUG00000003478	ENSTRUT00000008203	CDR2	4	5	0.8	507	263	81	867	129
ENSTRUG00000003480	ENSTRUT00000008209		3	7	0.428571	685	894	12188	1354	681	118	77
ENSTRUG00000003483	ENSTRUT00000008222	si:ch211-242b18.1	19	31	0.612903	271	82	173	82	191	108	770	765	59	64	1230	198	273	75	90	157	552	106	1715	292	788	64	109	72	402	116	116	83	102	154	1312
ENSTRUG00000003487	ENSTRUT00000008230	pbk	1	7	0.142857	328	313	145	81	218	99	98
ENSTRUG00000003489	ENSTRUT00000008235	pkn1a	5	22	0.227273	481	877	521	770	2916	165	164	77	81	170	308	458	680	173	115	138	113	97	93	116	124	79
ENSTRUG00000003490	ENSTRUT00000008237	emilin3a	1	1	1	76
ENSTRUG00000003491	ENSTRUT00000008239	ighmbp2	1	14	0.0714286	178	86	91	96	75	83	90	143	77	77	106	70	152	78
ENSTRUG00000003498	ENSTRUT00000008261	actr5	5	8	0.625	457	431	116	569	591	149	242	157
ENSTRUG00000003499	ENSTRUT00000008264	slc43a2b	5	13	0.384615	821	1326	39	85	2070	359	111	78	623	217	301	74	76
ENSTRUG00000003501	ENSTRUT00000008269	runx2	2	7	0.285714	215	15616	1076	1873	8275	1785	2435
ENSTRUG00000003502	ENSTRUT00000008274	yipf3	1	8	0.125	480	73	84	105	82	138	82	87
ENSTRUG00000020602	ENSTRUT00000008285	bhlhe22	NA	0	NA
ENSTRUG00000003516	ENSTRUT00000008306	snx20	1	3	0.333333	686	522	144
ENSTRUG00000003517	ENSTRUT00000008307	RAD18	4	8	0.5	390	295	120	1935	222	413	303	312
ENSTRUG00000003519	ENSTRUT00000008310	bcat1	10	10	1	416	901	73	74	70	70	197	84	377	2015
ENSTRUG00000003520	ENSTRUT00000008312	ctnnb1	1	16	0.0625	3510	235	74	74	177	84	69	103	80	105	95	119	86	72	422	291
ENSTRUG00000019861	ENSTRUT00000008313	scf	5	9	0.555556	323	409	203	851	1147	997	186	202	79
ENSTRUG00000003522	ENSTRUT00000008314	erh	3	3	1	94	101	269
ENSTRUG00000003526	ENSTRUT00000008322		1	3	0.333333	113	95	61
ENSTRUG00000003527	ENSTRUT00000008327	arhgef40	1	22	0.0454545	5680	740	2074	91	212	89	566	217	82	185	322	75	622	309	430	80	117	113	420	658	1060	78
ENSTRUG00000003530	ENSTRUT00000008332	znf503	1	1	1	295
ENSTRUG00000003532	ENSTRUT00000008339	kcnc2	1	3	0.333333	49065	1874	2100
ENSTRUG00000003534	ENSTRUT00000008342	tob1b	NA	0	NA
ENSTRUG00000003535	ENSTRUT00000008343		1	1	1	430
ENSTRUG00000003537	ENSTRUT00000008351	PGAP2	2	4	0.5	60	94	68	85
ENSTRUG00000003538	ENSTRUT00000008353	FYN	1	11	0.0909091	12431	7034	7023	1926	217	2276	1286	612	4626	1126	968
ENSTRUG00000003539	ENSTRUT00000008358		1	5	0.2	653	112	260	57	136
ENSTRUG00000032524	ENSTRUT00000008360		2	3	0.666667	42	673	278
ENSTRUG00000003541	ENSTRUT00000008364	med18	2	2	1	79	670
ENSTRUG00000003543	ENSTRUT00000008367	trappc8	4	28	0.142857	997	595	264	1758	229	394	534	97	274	1086	440	176	681	851	799	86	553	252	390	155	112	903	93	77	80	307	921	94
ENSTRUG00000003545	ENSTRUT00000008371		4	4	1	565	61	75	1020
ENSTRUG00000003546	ENSTRUT00000008372	rpl35a	4	4	1	489	107	140	663
ENSTRUG00000003547	ENSTRUT00000008373	bscl2	NA	0	NA
ENSTRUG00000003553	ENSTRUT00000008389	myoz1b	2	5	0.4	1307	5710	81	95	399
ENSTRUG00000003555	ENSTRUT00000008392	polr3d	1	8	0.125	625	75	79	79	83	107	65	90
ENSTRUG00000003559	ENSTRUT00000008399	arl6ip1	5	5	1	805	472	817	615	834
ENSTRUG00000003562	ENSTRUT00000008409	fnbp4	11	16	0.6875	439	82	244	329	102	79	100	81	73	251	931	95	124	85	76	88
ENSTRUG00000003563	ENSTRUT00000008411	rasal3	1	18	0.0555556	787	121	648	72	389	84	79	69	72	87	91	294	77	325	87	84	74	124
ENSTRUG00000003567	ENSTRUT00000008420	safb	6	20	0.3	278	376	105	79	81	735	349	84	104	264	186	86	137	79	184	83	83	83	165	83
ENSTRUG00000003572	ENSTRUT00000008435	PLXNA1	3	31	0.0967742	163	8879	19311	8834	1773	580	869	5079	8853	8743	1675	4160	1762	83	1832	1835	857	1259	887	2162	864	2372	2005	320	99	194	1116	1452	100	74	107
ENSTRUG00000003582	ENSTRUT00000008462	noc3l	14	20	0.7	360	102	80	252	796	81	82	65	73	113	100	195	85	990	68	74	81	241	440	369
ENSTRUG00000003584	ENSTRUT00000008465	dnah5	57	77	0.74026	104	81	78	158	72	964	111	78	87	242	84	90	471	141	887	322	453	94	89	97	106	98	75	78	115	109	93	160	923	973	213	170	1171	372	133	443	137	153	136	111	102	640	261	149
ENSTRUG00000003589	ENSTRUT00000008470	drd1b	NA	0	NA
ENSTRUG00000003590	ENSTRUT00000008471	slc5a2	7	14	0.5	70	92	78	69	67	183	833	91	76	83	66	61	76	68
ENSTRUG00000003591	ENSTRUT00000008475	adra2c	1	1	1	81
ENSTRUG00000003594	ENSTRUT00000008488		3	6	0.5	136	74	234	201	108	103
ENSTRUG00000003595	ENSTRUT00000008489		8	8	1	132	934	404	81	119	119	80	1227
ENSTRUG00000003598	ENSTRUT00000008492	robo4	12	18	0.666667	1097	305	173	506	114	175	76	96	456	75	85	1169	207	150	141	1047	97	934
ENSTRUG00000003599	ENSTRUT00000008494	PM20D2	1	6	0.166667	958	191	69	209	119	371
ENSTRUG00000003602	ENSTRUT00000008499	smarcc2	1	24	0.0416667	621	85	105	91	88	94	104	116	89	76	81	74	88	93	77	84	89	87	89	140	80	75	83	99
ENSTRUG00000003608	ENSTRUT00000008512	pou4f2	1	1	1	321
ENSTRUG00000003613	ENSTRUT00000008519		1	1	1	264
ENSTRUG00000003615	ENSTRUT00000008524	pdzd3b	1	10	0.1	1373	240	67	526	86	161	70	152	156	81
ENSTRUG00000003616	ENSTRUT00000008526	rpa1	12	16	0.75	276	237	331	84	104	1031	568	126	321	1207	506	3717	1328	512	151	2217
ENSTRUG00000003618	ENSTRUT00000008530		1	1	1	80
ENSTRUG00000028176	ENSTRUT00000008538	ube2q1	11	12	0.916667	438	324	617	640	151	136	70	88	118	86	940	510
ENSTRUG00000003627	ENSTRUT00000008554	slc28a1	7	17	0.411765	160	90	160	78	92	193	642	75	80	85	169	91	144	75	74	75	291
ENSTRUG00000003628	ENSTRUT00000008557	cnp-1	1	2	0.5	415	156
ENSTRUG00000003629	ENSTRUT00000008558	capslb	1	4	0.25	1243	946	83	77
ENSTRUG00000003631	ENSTRUT00000008561	naglu	1	5	0.2	4610	188	350	638	81
ENSTRUG00000003634	ENSTRUT00000008568	sacm1la	17	27	0.62963	1413	707	72	1110	1404	80	441	152	338	69	85	915	76	456	270	88	1440	75	473	1085	69	68	78	135	74	73	89
ENSTRUG00000003635	ENSTRUT00000008569	hoxc5a	2	2	1	339	990
ENSTRUG00000003636	ENSTRUT00000008570	nhlh2	NA	0	NA
ENSTRUG00000003638	ENSTRUT00000008574		2	2	1	439	878
ENSTRUG00000002551	ENSTRUT00000008589		1	3	0.333333	23748	19904	650
ENSTRUG00000003649	ENSTRUT00000008598		1	10	0.1	3761	137	147	146	175	97	117	105	417	150
ENSTRUG00000003651	ENSTRUT00000008604	samd10a	2	4	0.5	660	1934	84	317
ENSTRUG00000025178	ENSTRUT00000008610		2	6	0.333333	87	366	92	93	75	82
ENSTRUG00000003659	ENSTRUT00000008618	atp7a	8	22	0.363636	549	785	789	200	96	112	89	932	114	89	70	639	74	125	118	102	132	126	136	321	85	91
ENSTRUG00000003661	ENSTRUT00000008621	psmb12	5	5	1	305	192	99	71	561
ENSTRUG00000003662	ENSTRUT00000008622		1	3	0.333333	300	272	97
ENSTRUG00000003663	ENSTRUT00000008623	ldlrap1b	1	8	0.125	5967	473	870	311	1774	864	149	1493
ENSTRUG00000003664	ENSTRUT00000008624	ANKS6	1	17	0.0588235	267	226	162	82	258	83	98	210	111	136	183	105	85	110	171	196	253
ENSTRUG00000003672	ENSTRUT00000008645	exd2	6	7	0.857143	93	77	95	71	72	102	90
ENSTRUG00000020579	ENSTRUT00000008654	f7l	1	7	0.142857	637	75	86	88	135	401	125
ENSTRUG00000003673	ENSTRUT00000008655	f7	4	7	0.571429	519	84	176	592	302	80	137
ENSTRUG00000016041	ENSTRUT00000008662	tbpl1	4	5	0.8	71	68	400	438	116
ENSTRUG00000003678	ENSTRUT00000008663	TMEM179	1	3	0.333333	294	73	82
ENSTRUG00000003680	ENSTRUT00000008665	nptxrb	2	5	0.4	188	1340	914	1134	610
ENSTRUG00000003682	ENSTRUT00000008678	fgf11a	2	5	0.4	20226	31613	12245	13396	1301
ENSTRUG00000003683	ENSTRUT00000008679	tfr2	3	16	0.1875	69	72	765	71	67	79	68	64	97	72	102	143	126	71	181	74
ENSTRUG00000003688	ENSTRUT00000008690		4	17	0.235294	407	85	509	1630	74	542	1384	104	1172	234	919	115	81	533	88	65	93
ENSTRUG00000003689	ENSTRUT00000008698	ptprsa	3	34	0.0882353	526	863	4689	1133	3911	4334	74	508	884	219	1652	74	139	186	177	87	766	203	124	157	372	1259	1049	848	387	87	617	557	79	373	89	597	87	350
ENSTRUG00000003690	ENSTRUT00000008699	btbd11b	1	17	0.0588235	27400	4880	2314	323	618	1100	936	119	308	93	1626	258	449	85	110	66	81
ENSTRUG00000003691	ENSTRUT00000008701	srsf1a	1	3	0.333333	520	172	167
ENSTRUG00000003692	ENSTRUT00000008703	ddost	1	10	0.1	621	81	93	80	213	382	401	202	85	187
ENSTRUG00000003698	ENSTRUT00000008730	VANGL1	3	8	0.375	5707	4859	9796	188	2675	1596	234	231
ENSTRUG00000003700	ENSTRUT00000008738	rad50	24	27	0.888889	503	101	140	76	98	211	924	111	141	640	108	146	76	77	394	203	383	77	133	70	133	81	75	3859	84	74	70
ENSTRUG00000003701	ENSTRUT00000008739	nyap2a	2	8	0.25	5219	114738	106	112	2259	595	133	2830
ENSTRUG00000003702	ENSTRUT00000008740	FOXB1	1	1	1	181
ENSTRUG00000003703	ENSTRUT00000008741		1	4	0.25	198	117	81	74
ENSTRUG00000003704	ENSTRUT00000008743	ufsp1	1	1	1	1642
ENSTRUG00000003705	ENSTRUT00000008744	INTS15	7	7	1	408	89	76	96	100	187	534
ENSTRUG00000003706	ENSTRUT00000008745		6	6	1	218	97	86	121	95	411
ENSTRUG00000003707	ENSTRUT00000008746	siah1	2	2	1	77	91
ENSTRUG00000003708	ENSTRUT00000008749	gapdh	2	11	0.181818	316	1208	87	63	73	94	74	91	81	70	81
ENSTRUG00000003710	ENSTRUT00000008752	ydjc	3	4	0.75	1798	579	2120	795
ENSTRUG00000003716	ENSTRUT00000008772	arl6	6	6	1	67	98	98	78	97	318
ENSTRUG00000003718	ENSTRUT00000008775	si:dkey-28e7.3	2	13	0.153846	763	9563	70	110	1763	121	84	82	659	1100	156	996	168
ENSTRUG00000003722	ENSTRUT00000008788	fgf20b	1	2	0.5	167	142
ENSTRUG00000003724	ENSTRUT00000008800	ube2s	1	4	0.25	595	430	91	97
ENSTRUG00000003726	ENSTRUT00000008803		2	4	0.5	76	194	168	81
ENSTRUG00000022036	ENSTRUT00000008805	hoxc6a	1	1	1	428
ENSTRUG00000003727	ENSTRUT00000008809	hoxc9a	1	1	1	6705
ENSTRUG00000003731	ENSTRUT00000008817	hlfa	2	3	0.666667	575	3045	79
ENSTRUG00000003737	ENSTRUT00000008831	tex264a	2	3	0.666667	7844	21930	3522
ENSTRUG00000003738	ENSTRUT00000008833	QRICH1	10	10	1	85	79	70	111	92	85	181	169	88	367
ENSTRUG00000003739	ENSTRUT00000008835	cdkn2D	1	1	1	565
ENSTRUG00000003741	ENSTRUT00000008838	ndufb6	1	3	0.333333	562	285	148
ENSTRUG00000003742	ENSTRUT00000008839	cpsf2	12	12	1	311	73	84	157	86	101	84	105	212	81	290	837
ENSTRUG00000003745	ENSTRUT00000008843		2	9	0.222222	207	3064	1360	88	501	932	87	60	49
ENSTRUG00000003746	ENSTRUT00000008850	TNIK	2	30	0.0666667	2271	3456	90	96	78	75	158	112	141	79	96	738	1150	234	1062	1115	125	163	212	637	183	998	164	71	96	137	137	393	113	107
ENSTRUG00000025275	ENSTRUT00000008855	dynll2a	2	2	1	424	580
ENSTRUG00000003751	ENSTRUT00000008863	kcnk13b	2	3	0.666667	454	2210	1034
ENSTRUG00000003753	ENSTRUT00000008866	dtnbp1a	1	6	0.166667	699	136	171	151	109	89
ENSTRUG00000003755	ENSTRUT00000008869	rpp40	2	7	0.285714	196	494	82	101	76	111	51
ENSTRUG00000003757	ENSTRUT00000008874	si:zfos-323e3.4	1	2	0.5	503	158
ENSTRUG00000003758	ENSTRUT00000008877	cep131	4	30	0.133333	512	795	81	1286	93	895	91	77	80	117	91	270	260	128	89	124	70	77	73	179	293	78	251	163	74	432	205	74	447	79
ENSTRUG00000003761	ENSTRUT00000008885	prph2la	1	3	0.333333	2025	137	490
ENSTRUG00000003765	ENSTRUT00000008895	rtn4ip1	3	8	0.375	373	200	3608	64	179	536	183	222
ENSTRUG00000003766	ENSTRUT00000008896	lmnl3	1	11	0.0909091	321	76	80	301	88	71	69	236	68	306	178
ENSTRUG00000003769	ENSTRUT00000008901	ncbp3	2	13	0.153846	108	494	208	129	82	228	88	313	189	118	121	76	269
ENSTRUG00000003770	ENSTRUT00000008903	KCNC4	1	3	0.333333	7208	626	1724
ENSTRUG00000003777	ENSTRUT00000008934	pou2f2a	4	4	1	314	72	184	676
ENSTRUG00000003780	ENSTRUT00000008943	cry5	8	10	0.8	209	82	68	80	85	159	80	232	75	99
ENSTRUG00000003781	ENSTRUT00000008944	olig3	NA	0	NA
ENSTRUG00000003783	ENSTRUT00000008949	sfpq	9	9	1	458	94	1270	612	130	478	88	211	2555
ENSTRUG00000003784	ENSTRUT00000008950	imp4	7	9	0.777778	889	87	81	928	262	79	1014	77	128
ENSTRUG00000003789	ENSTRUT00000008962	cd3g/d	4	5	0.8	96	89	82	159	88
ENSTRUG00000003792	ENSTRUT00000008966	hspa1b	1	1	1	1759
ENSTRUG00000003793	ENSTRUT00000008968	arhgef37	2	12	0.166667	411	1147	72	387	208	70	76	71	70	81	81	576
ENSTRUG00000003795	ENSTRUT00000008970	rce1a	1	8	0.125	280	84	172	88	67	71	75	239
ENSTRUG00000003800	ENSTRUT00000008983	NKX2-3	1	1	1	637
ENSTRUG00000003806	ENSTRUT00000008998	med30	4	4	1	568	1757	3979	11893
ENSTRUG00000003807	ENSTRUT00000008999	chrna10a	1	4	0.25	796	257	342	71
ENSTRUG00000003810	ENSTRUT00000009019	myo5b	1	38	0.0263158	4773	152	200	432	141	94	273	364	91	75	99	296	385	711	74	608	488	167	317	191	90	171	222	321	75	109	134	626	703	79	80	170	131	71	478	84	80	103
ENSTRUG00000003814	ENSTRUT00000009032	kcnk6	2	2	1	1455	2344
ENSTRUG00000003821	ENSTRUT00000009062	RPS6KB2	10	16	0.625	481	87	72	791	114	81	138	89	96	889	141	450	277	153	487	163
ENSTRUG00000003822	ENSTRUT00000009064	C8orf82	2	2	1	67	879
ENSTRUG00000003824	ENSTRUT00000009066	rnasekb	1	1	1	252
ENSTRUG00000003825	ENSTRUT00000009070	igfbp2b	1	3	0.333333	3833	1415	3520
ENSTRUG00000003826	ENSTRUT00000009077		1	9	0.111111	1431	102	167	81	135	74	99	67	165
ENSTRUG00000003828	ENSTRUT00000009079	gtpbp3	5	10	0.5	190	94	703	382	1920	806	531	1489	123	140
ENSTRUG00000003829	ENSTRUT00000009081	ralyl	2	8	0.25	11140	13688	2626	500	1371	168	1375	544
ENSTRUG00000003831	ENSTRUT00000009087	otofa	2	45	0.0444444	2391	7231	3427	1379	5176	71	100	714	455	73	76	140	512	312	162	125	85	77	254	287	86	108	333	86	322	523	83	83	376	170	99	70	242	75	80	74	76	90	65	77	209	1554	68	76
ENSTRUG00000003832	ENSTRUT00000009094	lonp2	1	16	0.0625	579	93	77	65	67	83	204	107	112	69	204	262	180	72	64	63
ENSTRUG00000003833	ENSTRUT00000009095	brcc3	NA	0	NA
ENSTRUG00000003841	ENSTRUT00000009110	tbcc	NA	0	NA
ENSTRUG00000003843	ENSTRUT00000009112	aldh9a1a.1	1	11	0.0909091	1744	451	258	80	74	74	86	240	78	168	79
ENSTRUG00000003844	ENSTRUT00000009113	tmtc3	6	15	0.4	795	237	1512	810	90	3111	1333	126	112	1222	151	619	592	114	825
ENSTRUG00000003848	ENSTRUT00000009130	ulk3	8	10	0.8	764	68	141	91	468	525	865	1506	237	83
ENSTRUG00000003852	ENSTRUT00000009136	si:ch211-214j24.10	1	1	1	265
ENSTRUG00000003855	ENSTRUT00000009140	keap1b	5	5	1	104	93	271	95	395
ENSTRUG00000003858	ENSTRUT00000009147		2	7	0.285714	95	869	90	330	72	62	142
ENSTRUG00000003859	ENSTRUT00000009149	uvrag	13	15	0.866667	187	237	1564	38	87	153	2157	2464	868	3258	4058	10172	17285	6163	81
ENSTRUG00000003860	ENSTRUT00000009151	C17orf49	1	5	0.2	286	223	262	66	156
ENSTRUG00000003861	ENSTRUT00000009154	glud1a	1	13	0.0769231	1961	143	191	98	1029	215	46	135	126	78	107	80	469
ENSTRUG00000003862	ENSTRUT00000009157		10	20	0.5	454	599	207	247	927	103	180	76	83	1947	73	78	278	562	1311	136	90	86	1540	84
ENSTRUG00000003863	ENSTRUT00000009159	chtopa	1	4	0.25	1316	182	160	63
ENSTRUG00000003864	ENSTRUT00000009161	tacr2	2	6	0.333333	324	1275	159	101	736	59
ENSTRUG00000003866	ENSTRUT00000009166	jpt2	3	3	1	765	84	978
ENSTRUG00000025159	ENSTRUT00000009171		1	8	0.125	460	72	77	85	72	348	104	78
ENSTRUG00000030593	ENSTRUT00000009182		1	1	1	653
ENSTRUG00000033133	ENSTRUT00000009183		1	2	0.5	487	400
ENSTRUG00000003578	ENSTRUT00000009184		1	1	1	433
ENSTRUG00000003873	ENSTRUT00000009185	DISP3	4	18	0.222222	71	78	101	1186	145	125	739	276	97	94	585	92	411	77	108	90	92	484
ENSTRUG00000003874	ENSTRUT00000009187		1	3	0.333333	746	48	204
ENSTRUG00000003875	ENSTRUT00000009189		6	7	0.857143	267	74	89	81	155	317	234
ENSTRUG00000003876	ENSTRUT00000009192	phf6	1	9	0.111111	1731	297	311	84	73	95	78	80	1649
ENSTRUG00000003878	ENSTRUT00000009195	rpia	2	8	0.25	286	548	106	147	83	71	84	82
ENSTRUG00000003881	ENSTRUT00000009198	plpbp	1	6	0.166667	946	82	58	65	126	250
ENSTRUG00000003882	ENSTRUT00000009199	SLC32A1	1	1	1	699
ENSTRUG00000003884	ENSTRUT00000009203	nr5a5	1	6	0.166667	417	116	87	77	104	87
ENSTRUG00000003885	ENSTRUT00000009205	apmap	1	8	0.125	646	295	74	270	74	147	481	177
ENSTRUG00000003886	ENSTRUT00000009207	gdap1	3	5	0.6	455	342	3617	219	82
ENSTRUG00000003887	ENSTRUT00000009209	orc1	5	17	0.294118	251	65	70	66	451	88	72	65	125	217	76	75	176	274	69	68	80
ENSTRUG00000003892	ENSTRUT00000009226	cpxm1b	2	14	0.142857	573	877	73	196	105	125	294	626	68	85	202	106	145	71
ENSTRUG00000003894	ENSTRUT00000009237	katnb1	1	19	0.0526316	505	80	68	314	251	78	148	330	69	80	76	63	94	99	163	81	126	78	71
ENSTRUG00000003895	ENSTRUT00000009239	ebag9	4	6	0.666667	400	202	158	661	209	236
ENSTRUG00000003897	ENSTRUT00000009245		1	1	1	282
ENSTRUG00000003900	ENSTRUT00000009248	gtpbp4	1	16	0.0625	596	92	91	85	142	217	85	314	65	141	429	74	89	101	115	78
ENSTRUG00000003903	ENSTRUT00000009256	ap5z1	7	17	0.411765	338	192	174	119	84	102	906	130	95	99	66	86	372	69	92	81	76
ENSTRUG00000003905	ENSTRUT00000009261	mmp23bb	1	4	0.25	173	68	75	62
ENSTRUG00000003912	ENSTRUT00000009288	crkl	1	2	0.5	2211	720
ENSTRUG00000003913	ENSTRUT00000009290	cstf1	1	5	0.2	317	87	311	136	92
ENSTRUG00000003915	ENSTRUT00000009293	mbd5	4	8	0.5	84	230	192	6982	80	126	263	76
ENSTRUG00000003916	ENSTRUT00000009297	slc26a5	4	16	0.25	76	646	199	3796	180	101	74	859	78	532	114	126	76	456	49	519
ENSTRUG00000003918	ENSTRUT00000009305		1	1	1	159
ENSTRUG00000003919	ENSTRUT00000009306	tcf21	1	1	1	475
ENSTRUG00000003921	ENSTRUT00000009308	tdh2	6	6	1	78	96	102	84	78	116
ENSTRUG00000003922	ENSTRUT00000009312	wwp2	5	21	0.238095	1143	2777	469	1788	6033	878	3213	4255	1300	806	860	415	178	1395	1241	242	92	480	81	326	306
ENSTRUG00000003924	ENSTRUT00000009318	ncoa4	1	8	0.125	1961	646	273	225	227	310	164	108
ENSTRUG00000003925	ENSTRUT00000009320	nfyal	2	8	0.25	410	900	335	94	86	269	102	74
ENSTRUG00000003928	ENSTRUT00000009328	dhcr7	1	7	0.142857	1172	125	65	94	114	922	723
ENSTRUG00000003931	ENSTRUT00000009338	kif13bb	3	40	0.075	275	1188	3432	145	189	1209	366	80	159	294	500	88	297	80	181	109	316	199	148	638	94	273	81	273	68	151	80	393	333	73	79	79	125	83	160	180	164	2033	80	89
ENSTRUG00000003932	ENSTRUT00000009340	rgs11	6	16	0.375	199	110	327	81	162	628	105	439	220	93	249	513	192	75	71	80
ENSTRUG00000003935	ENSTRUT00000009356	gpr27	NA	0	NA
ENSTRUG00000003938	ENSTRUT00000009376	stard5	6	6	1	201	106	105	172	80	284
ENSTRUG00000003939	ENSTRUT00000009379	ptcd3	15	22	0.681818	661	315	140	292	350	232	75	222	75	632	75	76	68	338	1276	83	138	457	78	83	119	393
ENSTRUG00000003941	ENSTRUT00000009387		1	4	0.25	269	88	105	39
ENSTRUG00000003945	ENSTRUT00000009396	tbx15	3	7	0.428571	3541	1849	4429	2985	380	2914	1961
ENSTRUG00000003947	ENSTRUT00000009399	bco1	9	10	0.9	86	114	278	71	112	103	71	75	1093	92
ENSTRUG00000003949	ENSTRUT00000009404	gas1a	1	1	1	613
ENSTRUG00000003950	ENSTRUT00000009406		11	16	0.6875	227	59	81	89	191	70	141	128	224	101	303	190	72	75	81	89
ENSTRUG00000003951	ENSTRUT00000009409		2	8	0.25	104	516	207	100	380	73	137	257
ENSTRUG00000003952	ENSTRUT00000009410	agrp2	1	2	0.5	2485	652
ENSTRUG00000003954	ENSTRUT00000009412	zbtb22b	1	8	0.125	533	105	99	170	77	51	96	51
ENSTRUG00000003955	ENSTRUT00000009418		1	7	0.142857	17115	431	105	139	189	287	253
ENSTRUG00000003956	ENSTRUT00000009419	lypla2	3	9	0.333333	172	1695	2003	104	107	364	87	133	186
ENSTRUG00000003958	ENSTRUT00000009421	ccdc84	1	10	0.1	576	302	68	143	269	96	90	248	87	163
ENSTRUG00000003959	ENSTRUT00000009422	agrp1	1	2	0.5	98	79
ENSTRUG00000003960	ENSTRUT00000009423	chmp2ba	1	5	0.2	2054	1361	496	262	708
ENSTRUG00000003961	ENSTRUT00000009425	cxcr3.2	1	1	1	699
ENSTRUG00000003964	ENSTRUT00000009431	pigm	1	7	0.142857	366	107	76	139	104	80	120
ENSTRUG00000003967	ENSTRUT00000009446	her5	1	2	0.5	77	65
ENSTRUG00000003970	ENSTRUT00000009461	ripk2	7	8	0.875	777	561	290	544	100	181	919	139
ENSTRUG00000003973	ENSTRUT00000009472	glmna	1	17	0.0588235	157	70	78	78	79	120	72	111	81	77	94	83	70	86	76	83	76
ENSTRUG00000003974	ENSTRUT00000009473	ngrn	1	2	0.5	83	75
ENSTRUG00000003978	ENSTRUT00000009489	vps13c	76	77	0.987013	2078	108	711	131	349	108	909	83	336	100	738	100	676	280	96	71	708	148	209	100	232	189	103	82	149	1994	150	138	87	83	2220	123	207	262	76	573	233	112	197	94	504	85	136	73
ENSTRUG00000003979	ENSTRUT00000009495	dmgdh	7	17	0.411765	1731	117	103	489	76	106	1827	73	90	92	125	133	511	148	82	84	80
ENSTRUG00000025488	ENSTRUT00000009496	gna14a	1	6	0.166667	1574	79	839	93	68	69
ENSTRUG00000003983	ENSTRUT00000009504	emilin2b	4	6	0.666667	500	394	182	2997	310	90
ENSTRUG00000003984	ENSTRUT00000009506	mfsd1	15	16	0.9375	136	174	106	94	98	76	227	133	771	143	224	76	63	76	2493	71
ENSTRUG00000025821	ENSTRUT00000009509	rfk	1	3	0.333333	2091	198	726
ENSTRUG00000003987	ENSTRUT00000009514	zswim5	1	15	0.0666667	24584	284	1806	789	636	88	177	80	1247	839	105	276	87	836	273
ENSTRUG00000003997	ENSTRUT00000009531	plvapb	5	8	0.625	84	101	102	82	524	75	161	86
ENSTRUG00000003999	ENSTRUT00000009533	pfdn6	3	3	1	188	120	619
ENSTRUG00000004003	ENSTRUT00000009541	cnp-3	2	2	1	120	225
ENSTRUG00000004004	ENSTRUT00000009542	KDM1B	2	21	0.0952381	242	1381	91	99	98	83	161	126	146	99	271	634	68	95	291	77	177	98	479	393	79
ENSTRUG00000004006	ENSTRUT00000009546	heatr5b	7	34	0.205882	83	477	120	407	81	71	940	145	120	73	135	130	85	121	81	101	487	132	172	90	92	121	535	116	198	70	87	159	418	103	124	83	77	397
ENSTRUG00000004011	ENSTRUT00000009559	bmi1a	8	8	1	128	323	398	100	402	143	129	677
ENSTRUG00000004012	ENSTRUT00000009560	polr3h	2	5	0.4	99	410	259	79	337
ENSTRUG00000004014	ENSTRUT00000009562	aip	1	6	0.166667	579	79	399	121	207	75
ENSTRUG00000004017	ENSTRUT00000009569	sort1b	1	19	0.0526316	949	109	73	103	267	926	75	233	128	302	187	80	228	92	686	601	101	117	628
ENSTRUG00000004021	ENSTRUT00000009585	PIK3CA	2	25	0.08	598	1307	112	246	86	318	135	347	483	504	789	69	695	197	126	138	97	96	102	204	82	187	586	246	106
ENSTRUG00000004023	ENSTRUT00000009595	sik3	1	25	0.04	4212	917	110	155	79	233	1099	86	547	138	1629	123	91	959	1769	1449	163	108	1135	76	980	145	1045	71	111
ENSTRUG00000004028	ENSTRUT00000009609	cdyl	1	6	0.166667	776	119	81	615	71	71
ENSTRUG00000004032	ENSTRUT00000009614	tmem79b	1	4	0.25	102	42	85	80
ENSTRUG00000004034	ENSTRUT00000009621	cdk5	7	11	0.636364	325	75	119	72	102	195	483	72	74	73	85
ENSTRUG00000004035	ENSTRUT00000009622	arl3l2	2	5	0.4	299	891	164	105	120
ENSTRUG00000004036	ENSTRUT00000009624	zgc:162171	1	3	0.333333	1643	80	934
ENSTRUG00000004037	ENSTRUT00000009627	vtg3	24	27	0.888889	219	86	134	67	77	78	150	310	72	72	81	93	79	74	70	70	112	128	83	69	188	68	98	862	91	73	133
ENSTRUG00000004038	ENSTRUT00000009628	dnajc1	1	11	0.0909091	849	128	134	81	61	73	152	97	171	88	411
ENSTRUG00000004039	ENSTRUT00000009634	zgc:113337	4	6	0.666667	241	112	757	2007	219	987
ENSTRUG00000004040	ENSTRUT00000009635	snrpg	1	2	0.5	342	83
ENSTRUG00000004042	ENSTRUT00000009642	zfand4	8	8	1	230	307	90	107	153	153	308	865
ENSTRUG00000004043	ENSTRUT00000009646	snapin	1	3	0.333333	293	117	170
ENSTRUG00000004044	ENSTRUT00000009650	nln	2	12	0.166667	392	522	73	123	67	93	307	85	74	70	69	65
ENSTRUG00000004046	ENSTRUT00000009656	lsm14aa	3	9	0.333333	759	72	921	205	318	108	73	122	71
ENSTRUG00000004048	ENSTRUT00000009660		1	14	0.0714286	5941	384	83	83	105	203	89	720	89	128	617	85	79	443
ENSTRUG00000004055	ENSTRUT00000009671		1	1	1	772
ENSTRUG00000004057	ENSTRUT00000009673	rnf139	2	5	0.4	1393	2046	1986	467	265
ENSTRUG00000004058	ENSTRUT00000009676	lamtor3	4	4	1	85	183	308	521
ENSTRUG00000004059	ENSTRUT00000009678		1	1	1	583
ENSTRUG00000004063	ENSTRUT00000009684	DHX8	12	23	0.521739	108	88	70	73	100	77	342	337	76	63	297	374	65	206	69	59	74	81	82	97	192	77	80
ENSTRUG00000004065	ENSTRUT00000009689	CLDN10	1	3	0.333333	877	75	93
ENSTRUG00000004066	ENSTRUT00000009693	kifc1	2	14	0.142857	217	443	309	90	148	86	96	103	140	114	83	127	158	141
ENSTRUG00000025609	ENSTRUT00000009696	chrnb4	1	5	0.2	1701	450	222	251	919
ENSTRUG00000030384	ENSTRUT00000009702	chrna3	2	4	0.5	202	1758	864	182
ENSTRUG00000030696	ENSTRUT00000009708	ttc13	8	22	0.363636	714	358	74	86	452	311	71	1107	116	92	96	179	69	174	126	81	123	711	996	116	117	75
ENSTRUG00000004072	ENSTRUT00000009716	garem	1	5	0.2	785	156	417	272	88
ENSTRUG00000004073	ENSTRUT00000009717	arid2	3	20	0.15	123	874	4209	3187	89	108	131	371	65	69	802	98	886	91	748	69	100	71	112	161
ENSTRUG00000004075	ENSTRUT00000009722		1	20	0.05	5384	69	326	82	160	359	90	708	1200	317	370	197	1699	81	79	82	110	74	83	382
ENSTRUG00000004077	ENSTRUT00000009726		1	9	0.111111	1202	136	618	265	98	72	77	82	73
ENSTRUG00000004079	ENSTRUT00000009729		4	4	1	347	30	30	571
ENSTRUG00000004081	ENSTRUT00000009732	p4ha1b	7	12	0.583333	118	279	137	518	88	199	1150	89	184	703	83	99
ENSTRUG00000004082	ENSTRUT00000009735	blvrb	1	4	0.25	907	219	200	130
ENSTRUG00000004084	ENSTRUT00000009738	NRBP1	15	16	0.9375	281	192	129	183	79	382	161	81	105	240	241	282	169	82	1920	276
ENSTRUG00000004085	ENSTRUT00000009740	SLC22A23	7	7	1	115	249	90	290	54	714	812
ENSTRUG00000004087	ENSTRUT00000009743	hyou1	1	23	0.0434783	1413	89	404	108	99	86	78	367	131	109	1018	78	123	111	152	419	85	85	83	82	103	86	654
ENSTRUG00000004089	ENSTRUT00000009747	zgc:154055	4	10	0.4	197	494	89	555	70	78	89	199	73	507
ENSTRUG00000004091	ENSTRUT00000009751	maza	1	7	0.142857	633	285	69	78	71	78	76
ENSTRUG00000004093	ENSTRUT00000009758	ca8	1	8	0.125	6029	78	1202	1512	106	524	2564	2287
ENSTRUG00000004096	ENSTRUT00000009765	KIAA1549L	1	21	0.047619	11579	1732	124	4611	64	449	3512	1166	365	271	366	603	993	561	604	267	934	82	310	111	182
ENSTRUG00000004097	ENSTRUT00000009767	cremb	1	2	0.5	905	180
ENSTRUG00000004100	ENSTRUT00000009773		16	21	0.761905	4639	465	76	1488	1621	7735	6695	482	188	1493	135	815	1813	2525	10050	12427	10838	5390	778	828	83
ENSTRUG00000004103	ENSTRUT00000009778	tlr21	1	1	1	396
ENSTRUG00000004109	ENSTRUT00000009790	pdcb	1	2	0.5	426	122
ENSTRUG00000004110	ENSTRUT00000009792	opn8a	1	3	0.333333	2559	321	1376
ENSTRUG00000004113	ENSTRUT00000009796	fam214b	6	8	0.75	97	83	126	93	117	144	91	76
ENSTRUG00000004119	ENSTRUT00000009812	exosc9	1	9	0.111111	222	104	85	172	129	86	74	72	155
ENSTRUG00000004132	ENSTRUT00000009835	GPR89B	1	13	0.0769231	607	121	115	87	121	109	84	95	349	311	233	70	76
ENSTRUG00000004133	ENSTRUT00000009838	eloa	1	11	0.0909091	2682	328	676	142	600	144	148	758	116	487	116
ENSTRUG00000027356	ENSTRUT00000009841	mipa	3	3	1	80	75	87
ENSTRUG00000004135	ENSTRUT00000009842	rabl6b	11	15	0.733333	616	84	789	270	880	112	528	458	351	107	923	253	791	110	210
ENSTRUG00000004136	ENSTRUT00000009844	apoda.1	2	4	0.5	179	338	114	125
ENSTRUG00000004138	ENSTRUT00000009848	pla2g6	11	17	0.647059	242	126	131	166	156	109	603	337	65	156	968	226	225	141	170	592	75
ENSTRUG00000004140	ENSTRUT00000009854	ZBTB14	8	9	0.888889	943	78	79	31	64	387	263	1064	89
ENSTRUG00000004141	ENSTRUT00000009855	mct4b	1	5	0.2	6606	84	942	390	295
ENSTRUG00000004142	ENSTRUT00000009856	uba52	1	4	0.25	396	254	319	222
ENSTRUG00000004150	ENSTRUT00000009867	tnnc2	1	5	0.2	776	77	396	92	190
ENSTRUG00000004152	ENSTRUT00000009875	plxdc1	1	12	0.0833333	2334	1215	74	325	103	80	830	80	70	66	210	69
ENSTRUG00000004153	ENSTRUT00000009878	acss1	1	14	0.0714286	1224	349	1062	64	1064	123	191	740	667	69	215	196	80	216
ENSTRUG00000004154	ENSTRUT00000009880	notch3	2	33	0.0606061	799	8806	100	642	97	192	117	942	1011	903	122	99	97	252	84	108	116	91	75	97	361	92	112	67	86	90	97	125	95	88	99	84	111
ENSTRUG00000004157	ENSTRUT00000009889	ap1g2	10	21	0.47619	517	379	125	81	121	90	106	79	81	546	387	264	225	285	108	93	88	85	79	187	125
ENSTRUG00000004159	ENSTRUT00000009897	znf346	1	6	0.166667	1311	167	376	95	77	75
ENSTRUG00000004160	ENSTRUT00000009898	kif4	4	28	0.142857	145	124	104	320	194	128	217	142	72	76	136	76	82	136	74	180	140	94	153	126	103	90	95	92	80	242	122	73
ENSTRUG00000004162	ENSTRUT00000009902	pmvk	1	4	0.25	496	73	88	173
ENSTRUG00000004164	ENSTRUT00000009909	dusp12	5	6	0.833333	976	362	1728	106	3383	129
ENSTRUG00000004167	ENSTRUT00000009923	RNF146	1	2	0.5	156	129
ENSTRUG00000004170	ENSTRUT00000009928	commd2	5	5	1	798	392	221	78	1342
ENSTRUG00000004171	ENSTRUT00000009930	rapgef2	5	26	0.192308	451	1353	2541	7086	13304	3444	991	438	383	108	468	89	722	389	127	502	78	90	930	426	1124	229	362	606	190	729
ENSTRUG00000004172	ENSTRUT00000009933	cdk10	8	12	0.666667	344	93	200	135	110	335	178	393	71	147	86	74
ENSTRUG00000004173	ENSTRUT00000009937	sybu	1	7	0.142857	1852	87	589	794	91	1085	101
ENSTRUG00000004174	ENSTRUT00000009939	plekhm2	1	19	0.0526316	1519	144	90	109	97	849	1063	253	70	229	135	231	196	330	397	963	137	299	98
ENSTRUG00000004176	ENSTRUT00000009943	opn9	8	8	1	368	110	193	100	230	67	71	646
ENSTRUG00000004178	ENSTRUT00000009947	vgll3	1	3	0.333333	519	70	93
ENSTRUG00000004179	ENSTRUT00000009949	ints6l	2	17	0.117647	103	1324	593	148	150	144	90	160	228	100	164	99	80	81	73	80	153
ENSTRUG00000004180	ENSTRUT00000009953	apoda.2	1	5	0.2	377	69	77	248	86
ENSTRUG00000004181	ENSTRUT00000009955		1	2	0.5	595	254
ENSTRUG00000004184	ENSTRUT00000009960	casc1	1	16	0.0625	281	159	94	72	93	256	72	85	66	281	81	88	85	222	72	116
ENSTRUG00000004185	ENSTRUT00000009963	txndc12	3	6	0.5	494	197	629	171	240	88
ENSTRUG00000004186	ENSTRUT00000009965	BNC1	1	4	0.25	2496	615	1304	231
ENSTRUG00000004187	ENSTRUT00000009966	opn8b	1	3	0.333333	3221	898	383
ENSTRUG00000004191	ENSTRUT00000009977	eps15	12	24	0.5	1352	554	88	84	123	74	226	266	209	456	551	1602	370	93	90	111	303	83	118	131	98	344	72	1476
ENSTRUG00000004192	ENSTRUT00000009981	xylt1	2	11	0.181818	53	3365	986	79	1510	146	86	1701	1057	134	1032
ENSTRUG00000004198	ENSTRUT00000009993	stk17a	2	6	0.333333	4771	14324	121	74	150	194
ENSTRUG00000004199	ENSTRUT00000009995	CLDN10	1	4	0.25	2734	92	74	81
ENSTRUG00000004200	ENSTRUT00000009999	ECHDC1	1	5	0.2	378	241	72	98	64
ENSTRUG00000004201	ENSTRUT00000010002	plin2	2	6	0.333333	85	161	75	65	64	69
ENSTRUG00000004203	ENSTRUT00000010004	bhmt	3	7	0.428571	79	113	616	469	337	71	76
ENSTRUG00000004204	ENSTRUT00000010005	riox1	11	11	1	88	165	127	72	82	90	151	75	109	156	174
ENSTRUG00000004205	ENSTRUT00000010007	slc27a6	3	9	0.333333	1208	403	6851	1051	3127	67	84	67	88
ENSTRUG00000004207	ENSTRUT00000010019	gipc2	1	5	0.2	4216	696	184	208	699
ENSTRUG00000004208	ENSTRUT00000010021	mmd2a	1	6	0.166667	2213	641	320	114	96	173
ENSTRUG00000004209	ENSTRUT00000010022		2	6	0.333333	565	597	121	99	112	192
ENSTRUG00000004210	ENSTRUT00000010023	hccsb	4	6	0.666667	193	71	69	1013	370	87
ENSTRUG00000004212	ENSTRUT00000010025	selenot1a	2	5	0.4	135	676	267	100	123
ENSTRUG00000004214	ENSTRUT00000010029	map7d3	1	19	0.0526316	5039	288	283	175	706	551	330	366	1668	1693	1177	79	824	70	88	125	232	88	80
ENSTRUG00000004215	ENSTRUT00000010038	hephl1b	2	18	0.111111	872	88297	97	120	206	408	102	92	145	75	120	90	82	78	75	244	114	653
ENSTRUG00000004217	ENSTRUT00000010045	agk	8	14	0.571429	103	87	94	75	77	93	107	132	70	114	85	101	90	108
ENSTRUG00000004218	ENSTRUT00000010046	pik3r5	1	17	0.0588235	4353	1170	74	146	306	210	76	104	136	83	150	115	100	216	97	117	186
ENSTRUG00000004219	ENSTRUT00000010053	SYPL2	4	5	0.8	96	409	72	418	77
ENSTRUG00000004222	ENSTRUT00000010058	ppm1f	3	7	0.428571	229	520	1981	672	90	758	845
ENSTRUG00000004223	ENSTRUT00000010060	si:dkey-11k2.7	8	8	1	128	69	299	252	69	195	108	668
ENSTRUG00000004224	ENSTRUT00000010061	cab39l1	3	7	0.428571	83	76	809	80	75	87	76
ENSTRUG00000004227	ENSTRUT00000010069	SERTM1	1	1	1	1028
ENSTRUG00000004228	ENSTRUT00000010071	olfml3a	2	2	1	1016	2841
ENSTRUG00000004229	ENSTRUT00000010074	mrpl1	8	8	1	698	163	245	97	155	67	91	1955
ENSTRUG00000004230	ENSTRUT00000010076	tsen54	1	11	0.0909091	321	149	89	100	77	172	239	78	70	254	219
ENSTRUG00000004240	ENSTRUT00000010097	ptgs2b	7	9	0.777778	78	71	92	110	93	71	447	89	400
ENSTRUG00000004242	ENSTRUT00000010107		2	8	0.25	962	1583	143	69	519	193	72	85
ENSTRUG00000004245	ENSTRUT00000010112	lhfpl4b	4	4	1	78	128	183	396
ENSTRUG00000019797	ENSTRUT00000010130		5	7	0.714286	80	92	95	98	114	51	77
ENSTRUG00000004253	ENSTRUT00000010133	chrm4a	1	6	0.166667	12286	2717	842	77	2578	1313
ENSTRUG00000004254	ENSTRUT00000010142	prickle2a	1	8	0.125	13390	2723	83	177	692	550	522	250
ENSTRUG00000004255	ENSTRUT00000010144		8	46	0.173913	114	947	64	1131	84	1189	2094	8306	151	1251	479	435	1586	788	132	154	417	770	156	1009	1824	111	85	352	95	1583	152	1424	77	42	176	834	2472	93	107	349	316	117	84	443	492	80	122	127
ENSTRUG00000004256	ENSTRUT00000010147	PRELID3B	1	5	0.2	908	97	149	103	118
ENSTRUG00000004257	ENSTRUT00000010151	sptbn4b	23	42	0.547619	237	112	810	84	99	131	91	390	130	107	153	313	116	214	91	99	1015	77	118	99	132	851	2723	2175	1159	210	185	464	125	935	187	153	164	158	157	135	510	731	2063	217	150	968
ENSTRUG00000004260	ENSTRUT00000010168		6	14	0.428571	304	4343	449	220	78	7100	1123	90	4613	1294	2313	964	205	1532
ENSTRUG00000004262	ENSTRUT00000010170	dapp1	2	7	0.285714	257	932	143	71	371	608	886
ENSTRUG00000004263	ENSTRUT00000010171	map11	2	12	0.166667	2125	2244	324	684	404	636	364	175	73	168	1656	1279
ENSTRUG00000004265	ENSTRUT00000010174		14	20	0.7	156	86	80	238	68	106	79	85	158	87	589	175	93	9946	435	70	176	76	216	87
ENSTRUG00000004266	ENSTRUT00000010175	agbl2	1	13	0.0769231	247	46	88	106	223	73	113	120	87	78	89	90	129
ENSTRUG00000004267	ENSTRUT00000010177	si:ch211-186j3.6	3	39	0.0769231	51	96	27596	20493	790	1761	6002	5456	4023	8298	3350	946	967	1128	1509	1258	97	2378	7111	506	856	810	898	70	693	1702	8085	2809	5047	10253	2478	175	3698	3224	4627	1981	2517	10610	422
ENSTRUG00000004268	ENSTRUT00000010179	apex1	3	3	1	72	80	152
ENSTRUG00000004275	ENSTRUT00000010192	trmt11	12	12	1	519	112	116	97	78	82	96	70	68	75	1165	2027
ENSTRUG00000004276	ENSTRUT00000010194	med17	9	12	0.75	247	336	92	161	273	123	402	86	725	67	88	234
ENSTRUG00000004277	ENSTRUT00000010196	myo1b	2	30	0.0666667	2541	9661	2134	1016	1579	1572	680	758	360	439	123	2474	871	222	186	228	1059	834	122	83	299	598	683	1112	143	268	150	107	281	72
ENSTRUG00000004279	ENSTRUT00000010204	tvp23b	5	6	0.833333	54	214	75	137	396	76
ENSTRUG00000004280	ENSTRUT00000010207	hoxc12a	1	1	1	878
ENSTRUG00000004286	ENSTRUT00000010217	paqr3b	3	6	0.5	289	73	392	158	69	85
ENSTRUG00000004288	ENSTRUT00000010221	ythdf1	4	4	1	326	296	75	621
ENSTRUG00000004290	ENSTRUT00000010226	gpn1	2	12	0.166667	31	524	132	110	203	106	167	81	84	95	88	85
ENSTRUG00000004293	ENSTRUT00000010232	pmm1	6	7	0.857143	318	603	114	166	954	1058	261
ENSTRUG00000004296	ENSTRUT00000010237	atp10d	4	23	0.173913	74	1348	177	3639	310	624	1180	101	235	255	138	842	78	219	75	457	196	173	241	839	592	105	397
ENSTRUG00000004297	ENSTRUT00000010241		1	3	0.333333	647	90	84
ENSTRUG00000004300	ENSTRUT00000010245	mut	8	12	0.666667	231	91	91	643	133	118	894	1132	442	82	476	564
ENSTRUG00000004301	ENSTRUT00000010246	PLA2G12B	1	3	0.333333	327	72	205
ENSTRUG00000004304	ENSTRUT00000010251		1	3	0.333333	824	45	784
ENSTRUG00000004309	ENSTRUT00000010268	wrap53	6	9	0.666667	91	682	138	612	1423	1599	554	65	77
ENSTRUG00000004310	ENSTRUT00000010269	adra1ab	3	3	1	3547	67	4011
ENSTRUG00000004311	ENSTRUT00000010271		1	30	0.0333333	854	156	145	85	104	76	78	89	80	122	113	116	163	89	82	74	621	86	104	90	455	129	86	86	85	94	332	71	84	88
ENSTRUG00000004313	ENSTRUT00000010281	apoda.2	2	3	0.666667	69	185	72
ENSTRUG00000004315	ENSTRUT00000010283	apoa2	1	3	0.333333	221	172	70
ENSTRUG00000004319	ENSTRUT00000010290		13	14	0.928571	249	187	97	152	242	146	160	86	229	73	1133	784	1974	108
ENSTRUG00000004321	ENSTRUT00000010295	irf1b	1	9	0.111111	514	86	74	105	108	91	111	151	112
ENSTRUG00000004322	ENSTRUT00000010302	chrnb1l	9	10	0.9	441	106	385	599	118	109	139	78	5474	81
ENSTRUG00000004323	ENSTRUT00000010309	cstf2	7	13	0.538462	219	169	92	77	99	110	943	602	84	341	174	422	344
ENSTRUG00000004325	ENSTRUT00000010315	iffo1b	1	8	0.125	1431	562	94	73	69	1119	126	142
ENSTRUG00000004329	ENSTRUT00000010331	zbtb11	8	9	0.888889	463	100	425	214	91	143	117	997	73
ENSTRUG00000004330	ENSTRUT00000010336	erbb2	1	26	0.0384615	5711	415	118	277	81	76	320	684	109	102	528	294	235	1146	73	78	87	82	320	144	78	162	123	93	174	88
ENSTRUG00000004331	ENSTRUT00000010343	gabrb4	2	9	0.222222	1680	16239	686	7228	1767	940	485	645	234
ENSTRUG00000004334	ENSTRUT00000010355	ctdsp1	2	5	0.4	455	1612	618	504	154
ENSTRUG00000004335	ENSTRUT00000010358	xiap	2	7	0.285714	226	278	78	33	42	123	206
ENSTRUG00000004338	ENSTRUT00000010364	ntd5	5	9	0.555556	125	158	853	259	2485	491	349	107	100
ENSTRUG00000004343	ENSTRUT00000010383	brms1lb	11	11	1	238	324	203	96	129	97	136	104	98	116	27705
ENSTRUG00000004344	ENSTRUT00000010385	lix1l	1	6	0.166667	1496	153	115	105	78	208
ENSTRUG00000027538	ENSTRUT00000010387		1	1	1	5334
ENSTRUG00000020244	ENSTRUT00000010388		2	2	1	85	2824
ENSTRUG00000004346	ENSTRUT00000010390	tpmt.1	1	8	0.125	1098	494	84	162	82	147	72	187
ENSTRUG00000004352	ENSTRUT00000010410	dnajc19	5	5	1	288	78	83	90	326
ENSTRUG00000004353	ENSTRUT00000010411	NR2F6	2	4	0.5	724	1141	189	87
ENSTRUG00000023004	ENSTRUT00000010413		1	14	0.0714286	10263	87	4385	1598	260	293	149	165	5399	938	80	362	1095	483
ENSTRUG00000004355	ENSTRUT00000010419	kdm4c	16	19	0.842105	89	288	75	690	362	115	126	64	143	89	393	195	2159	485	110	2793	100	96	2309
ENSTRUG00000004356	ENSTRUT00000010423	wasf3b	2	8	0.25	392	1853	88	161	127	137	315	81
ENSTRUG00000004359	ENSTRUT00000010426	nit1	4	5	0.8	156	152	85	213	77
ENSTRUG00000004362	ENSTRUT00000010436	melk	14	17	0.823529	234	79	291	195	92	86	154	105	216	96	129	139	147	1091	78	70	80
ENSTRUG00000004367	ENSTRUT00000010444	acsl2	1	19	0.0526316	3533	740	2379	73	138	177	93	190	155	220	78	2715	518	72	67	74	65	79	72
ENSTRUG00000004369	ENSTRUT00000010446	fabp6	3	3	1	98	81	463
ENSTRUG00000004370	ENSTRUT00000010447	P2RY14	2	2	1	63	540
ENSTRUG00000004371	ENSTRUT00000010451	klhl43	1	6	0.166667	7886	75	754	857	69	1407
ENSTRUG00000004375	ENSTRUT00000010456	lect2l	2	2	1	84	263
ENSTRUG00000004377	ENSTRUT00000010459	vsx1	4	4	1	392	246	397	430
ENSTRUG00000020592	ENSTRUT00000010461		1	9	0.111111	86254	2378	270	1444	133	247	526	234	82
ENSTRUG00000004380	ENSTRUT00000010475	krr1	1	9	0.111111	2069	96	110	337	397	235	264	365	88
ENSTRUG00000004381	ENSTRUT00000010477		NA	0	NA
ENSTRUG00000004385	ENSTRUT00000010481		7	7	1	87	202	301	330	82	153	658
ENSTRUG00000004387	ENSTRUT00000010486	pitpnc1b	1	9	0.111111	2656	1223	209	124	2529	691	1011	137	2464
ENSTRUG00000004389	ENSTRUT00000010490	sdf4	2	6	0.333333	189	193	68	99	86	80
ENSTRUG00000004392	ENSTRUT00000010502		1	1	1	657
ENSTRUG00000004396	ENSTRUT00000010508	S1PR5	NA	0	NA
ENSTRUG00000004399	ENSTRUT00000010511	gdf6a	1	1	1	3685
ENSTRUG00000004403	ENSTRUT00000010522	cxxc4	2	2	1	1559	14835
ENSTRUG00000004404	ENSTRUT00000010523	ei24	3	10	0.3	605	318	1250	136	80	510	103	107	106	73
ENSTRUG00000004408	ENSTRUT00000010529	fbl	8	8	1	1434	85	608	353	360	264	232	1605
ENSTRUG00000004411	ENSTRUT00000010542	f10	1	8	0.125	683	276	83	143	84	102	103	115
ENSTRUG00000004412	ENSTRUT00000010544		2	7	0.285714	672	2380	138	253	79	75	323
ENSTRUG00000004413	ENSTRUT00000010546	dkc1	12	14	0.857143	670	79	387	93	112	328	72	225	70	241	310	7851	130	94
ENSTRUG00000004414	ENSTRUT00000010550	capn7	14	21	0.666667	80	180	434	185	115	197	245	174	85	214	129	83	73	1308	91	76	97	460	76	83	132
ENSTRUG00000004418	ENSTRUT00000010561	bbs1	6	6	1	203	72	137	72	187	697
ENSTRUG00000004419	ENSTRUT00000010563	pcf11	1	15	0.0666667	1626	238	412	79	117	242	143	78	86	76	250	80	751	222	245
ENSTRUG00000004421	ENSTRUT00000010567		24	33	0.727273	431	82	258	219	78	100	293	156	503	148	60	320	155	137	272	151	82	115	85	103	402	221	75	1038	99	258	76	112	568	110	288	90	534
ENSTRUG00000004422	ENSTRUT00000010569	SFMBT1	4	19	0.210526	80	438	599	1317	554	129	200	108	528	297	86	99	83	1046	292	131	121	270	89
ENSTRUG00000004427	ENSTRUT00000010588	pdzk1	1	7	0.142857	1059	374	436	85	78	62	200
ENSTRUG00000004428	ENSTRUT00000010589	synrg	15	23	0.652174	1701	484	164	232	124	466	768	805	178	515	84	854	91	539	2815	496	97	144	142	372	112	1769	931
ENSTRUG00000004429	ENSTRUT00000010593	nxpe3	2	6	0.333333	815	1613	78	142	765	81
ENSTRUG00000004431	ENSTRUT00000010601	selenou1b	2	4	0.5	75	390	114	91
ENSTRUG00000004433	ENSTRUT00000010604	pou4f3	1	1	1	304
ENSTRUG00000004437	ENSTRUT00000010610	si:dkey-46i9.1	2	2	1	421	613
ENSTRUG00000004440	ENSTRUT00000010614	scrn2	5	7	0.714286	364	483	136	267	989	759	151
ENSTRUG00000004442	ENSTRUT00000010618	cyb561a3a	1	6	0.166667	557	431	340	75	225	72
ENSTRUG00000004443	ENSTRUT00000010623	btr12	6	9	0.666667	64	88	860	657	195	1192	597	660	429
ENSTRUG00000004444	ENSTRUT00000010626	pak6b	1	8	0.125	3554	100	691	84	66	502	304	225
ENSTRUG00000004447	ENSTRUT00000010632	nbr1b	1	22	0.0454545	1798	814	85	1059	91	73	222	193	122	293	85	82	103	661	540	180	112	99	117	70	87	68
ENSTRUG00000004448	ENSTRUT00000010637	pnp4a	3	6	0.5	427	129	626	200	361	280
ENSTRUG00000004451	ENSTRUT00000010646	trim16	1	5	0.2	2408	598	107	288	247
ENSTRUG00000004454	ENSTRUT00000010653	commd3	1	7	0.142857	730	402	85	273	73	80	225
ENSTRUG00000004456	ENSTRUT00000010659	fam172a	10	10	1	3301	136	3525	8215	1300	30347	7555	19039	5628	31959
ENSTRUG00000004457	ENSTRUT00000010660	PDZD7	7	17	0.411765	385	73	96	77	74	67	498	90	93	240	80	82	206	79	197	198	100
ENSTRUG00000004465	ENSTRUT00000010678	iars2	17	22	0.772727	543	76	521	209	198	156	514	282	313	92	212	75	607	350	305	300	902	119	688	77	339	70
ENSTRUG00000004468	ENSTRUT00000010684	fdx2	1	3	0.333333	513	81	75
ENSTRUG00000004470	ENSTRUT00000010688	samd7	1	7	0.142857	567	170	70	94	96	95	112
ENSTRUG00000023600	ENSTRUT00000010690	dusp28	3	3	1	429	116	813
ENSTRUG00000004472	ENSTRUT00000010694	vcpip1	1	2	0.5	843	109
ENSTRUG00000027707	ENSTRUT00000010696	vcpip1	2	3	0.666667	31	786	83
ENSTRUG00000004473	ENSTRUT00000010699	amigo1	NA	0	NA
ENSTRUG00000004474	ENSTRUT00000010700	ENDOV	5	7	0.714286	361	345	175	299	3327	102	351
ENSTRUG00000004475	ENSTRUT00000010701		3	3	1	791	198	942
ENSTRUG00000004476	ENSTRUT00000010702	inpp5l	4	15	0.266667	2589	221	82	2759	525	235	365	81	82	101	172	92	117	235	1675
ENSTRUG00000028422	ENSTRUT00000010705	si:dkey-181m9.8	1	17	0.0588235	1181	311	106	293	436	79	76	83	62	115	73	115	65	59	66	131	371
ENSTRUG00000004479	ENSTRUT00000010706	mtnr1aa	2	4	0.5	64	19764	88	36
ENSTRUG00000004482	ENSTRUT00000010709	arhgap1	1	12	0.0833333	2623	192	1485	121	482	316	132	103	76	861	256	322
ENSTRUG00000004483	ENSTRUT00000010711	vti1b	3	4	0.75	95	491	719	162
ENSTRUG00000004485	ENSTRUT00000010714	fgfr1op2	5	5	1	348	93	64	87	432
ENSTRUG00000024796	ENSTRUT00000010717		1	1	1	583
ENSTRUG00000030550	ENSTRUT00000010718		2	6	0.333333	240	544	103	30	114	111
ENSTRUG00000004493	ENSTRUT00000010729	haus3	4	4	1	94	84	96	288
ENSTRUG00000004494	ENSTRUT00000010731	lrrtm1	NA	0	NA
ENSTRUG00000004497	ENSTRUT00000010737	mlc1	1	11	0.0909091	523	71	88	73	102	99	68	90	338	117	96
ENSTRUG00000004499	ENSTRUT00000010741		8	8	1	72	78	87	105	202	186	146	213
ENSTRUG00000004500	ENSTRUT00000010742	sat1	1	5	0.2	285	77	188	76	91
ENSTRUG00000004502	ENSTRUT00000010747	sec62	1	7	0.142857	2305	190	126	293	97	68	146
ENSTRUG00000004509	ENSTRUT00000010758	sars2	15	15	1	349	74	80	86	86	433	81	112	114	73	66	92	95	75	512
ENSTRUG00000004515	ENSTRUT00000010775	gpr61	NA	0	NA
ENSTRUG00000004516	ENSTRUT00000010776	sf3b4	1	5	0.2	549	121	168	80	184
ENSTRUG00000021295	ENSTRUT00000010778		12	12	1	490	81	73	127	94	82	99	77	79	81	69	31981
ENSTRUG00000026516	ENSTRUT00000010779		1	12	0.0833333	1758	81	70	112	85	111	82	77	80	86	107	78
ENSTRUG00000004518	ENSTRUT00000010784	rbm27	1	20	0.05	1334	544	134	444	329	501	230	474	75	531	125	74	99	111	77	82	667	78	85	390
ENSTRUG00000004520	ENSTRUT00000010788	pfdn2	1	3	0.333333	659	91	195
ENSTRUG00000004521	ENSTRUT00000010790	dnajb4	2	2	1	559	2637
ENSTRUG00000004523	ENSTRUT00000010798	si:ch73-61d6.3	3	7	0.428571	467	89	1819	658	411	80	109
ENSTRUG00000004524	ENSTRUT00000010802	amotl2b	2	8	0.25	412	1298	95	584	101	94	76	379
ENSTRUG00000004525	ENSTRUT00000010805	gfi1b	7	7	1	341	184	85	442	76	176	682
ENSTRUG00000021915	ENSTRUT00000010809		2	23	0.0869565	618	3013	102	179	579	407	200	91	121	872	110	658	187	352	136	191	81	98	99	342	78	130	386
ENSTRUG00000004527	ENSTRUT00000010811	rho	NA	0	NA
ENSTRUG00000004528	ENSTRUT00000010813		29	34	0.852941	355	168	81	74	73	76	73	128	378	208	87	505	101	118	109	143	65	68	72	284	73	189	72	71	127	82	71	82	1194	470	737	541	122	507
ENSTRUG00000004531	ENSTRUT00000010826	ftr83	5	5	1	273	145	131	90	915
ENSTRUG00000004532	ENSTRUT00000010829	trhra	1	1	1	1868
ENSTRUG00000004535	ENSTRUT00000010839	sec11a	2	5	0.4	320	910	161	631	91
ENSTRUG00000004537	ENSTRUT00000010844	calcoco1a	14	14	1	782	81	1264	104	85	66	81	75	80	226	473	167	214	1520
ENSTRUG00000004539	ENSTRUT00000010847	gch2	3	5	0.6	301	71	482	119	212
ENSTRUG00000004540	ENSTRUT00000010849		NA	0	NA
ENSTRUG00000004544	ENSTRUT00000010854		5	5	1	736	63	77	68	1698
ENSTRUG00000023425	ENSTRUT00000010864		1	6	0.166667	714	115	83	97	188	641
ENSTRUG00000004548	ENSTRUT00000010865	myoz3a	3	5	0.6	363	699	868	314	555
ENSTRUG00000004550	ENSTRUT00000010874	znf384l	6	9	0.666667	651	440	432	113	341	918	680	75	188
ENSTRUG00000004555	ENSTRUT00000010888	ndufb7	2	2	1	389	751
ENSTRUG00000027332	ENSTRUT00000010897	osbp2	3	13	0.230769	57	529	2548	88	143	227	76	83	77	79	445	118	776
ENSTRUG00000004561	ENSTRUT00000010906	ext1c	2	10	0.2	91	35221	2602	990	1899	250	176	176	2218	88
ENSTRUG00000004562	ENSTRUT00000010907	abcg4b	8	13	0.615385	100	73	110	113	91	166	107	179	126	79	114	71	90
ENSTRUG00000004563	ENSTRUT00000010908	WDR31	1	9	0.111111	659	495	133	95	127	117	380	269	181
ENSTRUG00000004564	ENSTRUT00000010910	FZD8	NA	0	NA
ENSTRUG00000004565	ENSTRUT00000010912	slc17a9a	1	12	0.0833333	509	72	294	75	183	89	80	76	188	369	73	176
ENSTRUG00000004566	ENSTRUT00000010915	rpsa	1	7	0.142857	1049	284	221	68	73	84	69
ENSTRUG00000004570	ENSTRUT00000010928		16	24	0.666667	90	141	72	84	253	88	79	149	67	318	278	66	106	62	84	2486	118	89	93	79	1073	287	66	224
ENSTRUG00000004572	ENSTRUT00000010931	rfng	6	7	0.857143	991	144	549	140	174	3624	743
ENSTRUG00000004574	ENSTRUT00000010937		2	5	0.4	89	676	220	72	75
ENSTRUG00000004576	ENSTRUT00000010940	igsf9a	1	20	0.05	5057	96	4855	2301	1367	874	2251	325	2197	387	1542	307	1507	1397	323	575	400	257	305	1160
ENSTRUG00000004579	ENSTRUT00000010947	si:ch211-219a4.3	16	16	1	421	121	78	109	111	77	151	128	111	92	4269	93	79	69	76	33301
ENSTRUG00000004581	ENSTRUT00000010954	gdpd4a	1	12	0.0833333	743	656	71	85	337	692	76	466	196	177	111	126
ENSTRUG00000004582	ENSTRUT00000010960	NPTX1	2	4	0.5	184	623	237	214
ENSTRUG00000004583	ENSTRUT00000010962	spo11	1	21	0.047619	410	329	394	90	93	72	83	274	121	280	104	187	74	70	81	77	86	128	64	75	66
ENSTRUG00000004584	ENSTRUT00000010965	obsl1b	12	23	0.521739	727	36	75	1005	149	131	90	241	301	197	353	4086	2222	3000	1509	105	118	136	966	842	233	487	336
ENSTRUG00000023961	ENSTRUT00000010968	gatd1	1	6	0.166667	149	87	78	78	90	78
ENSTRUG00000004586	ENSTRUT00000010970	fbxl3l	1	4	0.25	1055	192	178	396
ENSTRUG00000004587	ENSTRUT00000010971	ENTPD7	4	13	0.307692	279	81	399	1216	112	81	76	103	93	207	74	69	74
ENSTRUG00000004589	ENSTRUT00000010979	acvr2ab	4	10	0.4	665	574	1327	5164	144	973	95	169	81	133
ENSTRUG00000004593	ENSTRUT00000010986	lpar1	1	2	0.5	4753	3646
ENSTRUG00000004594	ENSTRUT00000010988	cyp4v8	3	10	0.3	80	81	424	103	86	68	70	188	225	80
ENSTRUG00000004599	ENSTRUT00000010996	large2	9	13	0.692308	591	244	371	392	95	86	182	101	711	116	153	72	146
ENSTRUG00000004600	ENSTRUT00000011000		9	11	0.818182	681	693	313	1364	77	378	955	368	2273	106	299
ENSTRUG00000004603	ENSTRUT00000011006	FABP7	1	1	1	76
ENSTRUG00000004604	ENSTRUT00000011010	erf	1	4	0.25	11909	3474	1311	422
ENSTRUG00000004610	ENSTRUT00000011024	il19l	4	4	1	86	179	78	450
ENSTRUG00000004612	ENSTRUT00000011027	elovl4a	4	6	0.666667	264	136	111	309	77	91
ENSTRUG00000004615	ENSTRUT00000011034	fubp1	18	20	0.9	423	588	99	81	72	84	72	72	150	82	199	99	77	91	183	231	362	748	699	207
ENSTRUG00000004617	ENSTRUT00000011040	HTR1B	1	2	0.5	319	163
ENSTRUG00000004620	ENSTRUT00000011049	malt3	10	13	0.769231	80	444	75	274	366	117	270	124	115	758	385	450	91
ENSTRUG00000004623	ENSTRUT00000011053	tsc1b	1	21	0.047619	2472	146	469	700	119	78	189	404	670	89	152	209	183	978	1152	185	815	362	621	144	154
ENSTRUG00000004624	ENSTRUT00000011056		2	2	1	103	247
ENSTRUG00000024618	ENSTRUT00000011057		2	3	0.666667	619	3321	1986
ENSTRUG00000004626	ENSTRUT00000011058	prph2b	1	2	0.5	812	547
ENSTRUG00000004631	ENSTRUT00000011066	lyrm5a	1	2	0.5	110	91
ENSTRUG00000004632	ENSTRUT00000011067	KLF6	1	3	0.333333	1839	1175	739
ENSTRUG00000004633	ENSTRUT00000011068	gcgb	2	3	0.666667	70	354	69
ENSTRUG00000004635	ENSTRUT00000011072	gpc3	3	8	0.375	567	7434	29162	5674	928	2953	10058	8137
ENSTRUG00000004636	ENSTRUT00000011075	ca16b	2	28	0.0714286	14662	19655	3522	4461	1699	2064	1168	2960	2711	90	78	605	1897	1110	2073	116	78	97	867	93	81	233	331	121	123	127	747	473
ENSTRUG00000004638	ENSTRUT00000011082	gucy2c	21	26	0.807692	644	488	89	92	295	95	67	86	399	134	173	93	88	164	407	180	74	320	115	202	903	72	412	77	75	105
ENSTRUG00000004639	ENSTRUT00000011085	poln	11	17	0.647059	281	77	81	87	69	1556	188	81	72	110	4974	1196	3937	3768	78	100	562
ENSTRUG00000004644	ENSTRUT00000011098		7	8	0.875	306	102	110	90	77	75	1126	678
ENSTRUG00000004645	ENSTRUT00000011099	sp6	NA	0	NA
ENSTRUG00000004649	ENSTRUT00000011107	fam32a	1	3	0.333333	502	355	220
ENSTRUG00000004650	ENSTRUT00000011110	cwc25	1	8	0.125	430	82	73	110	400	119	335	86
ENSTRUG00000004655	ENSTRUT00000011119	slc22a13b	1	10	0.1	795	209	758	385	90	84	65	158	61	73
ENSTRUG00000004658	ENSTRUT00000011128	zgc:110626	1	5	0.2	765	159	130	85	103
ENSTRUG00000004659	ENSTRUT00000011129	TMEM74	NA	0	NA
ENSTRUG00000004664	ENSTRUT00000011136	poglut1	3	10	0.3	419	144	1023	87	137	161	75	76	178	76
ENSTRUG00000004665	ENSTRUT00000011137	tsr1	7	14	0.5	452	99	116	97	139	117	908	73	73	85	74	95	77	72
ENSTRUG00000004666	ENSTRUT00000011140	tnfrsf1a	1	9	0.111111	738	69	76	103	82	447	103	75	81
ENSTRUG00000004669	ENSTRUT00000011145	lck	7	10	0.7	477	424	107	322	73	1313	1546	1452	86	83
ENSTRUG00000004670	ENSTRUT00000011146	fh	NA	0	NA
ENSTRUG00000025024	ENSTRUT00000011149	cfap161	1	7	0.142857	646	94	65	233	89	101	193
ENSTRUG00000004675	ENSTRUT00000011155		10	10	1	437	90	499	137	105	111	81	114	141	1056
ENSTRUG00000005297	ENSTRUT00000011159	inpp5b	4	30	0.133333	785	219	637	4832	416	226	920	2027	85	99	296	172	109	131	471	100	167	94	207	950	1613	1379	112	329	81	142	66	75	90	197
ENSTRUG00000004680	ENSTRUT00000011166	loxl2b	2	12	0.166667	84	20978	1373	478	521	851	1004	146	708	91	72	65
ENSTRUG00000004681	ENSTRUT00000011170	six7	1	2	0.5	1052	119
ENSTRUG00000004682	ENSTRUT00000011171	lrrtm4l1	2	2	1	16293	28101
ENSTRUG00000004683	ENSTRUT00000011180	si:dkey-46i9.6	1	5	0.2	733	76	81	166	84
ENSTRUG00000004686	ENSTRUT00000011189	saraf	2	6	0.333333	369	583	81	89	87	317
ENSTRUG00000004687	ENSTRUT00000011190	rpz4	NA	0	NA
ENSTRUG00000004689	ENSTRUT00000011192		5	12	0.416667	472	821	72	67	927	291	105	76	107	152	369	106
ENSTRUG00000004691	ENSTRUT00000011197	crygn1	1	3	0.333333	866	304	151
ENSTRUG00000004692	ENSTRUT00000011198	zgc:66024	3	8	0.375	237	477	817	427	72	86	439	106
ENSTRUG00000004693	ENSTRUT00000011199	doc2d	5	10	0.5	774	364	566	3640	5886	113	452	4023	111	1801
ENSTRUG00000004694	ENSTRUT00000011201	ppa2	12	12	1	274	706	150	88	92	90	74	182	112	88	100	991
ENSTRUG00000004695	ENSTRUT00000011203	slc38a8a	3	8	0.375	161	1796	2254	256	135	1305	83	299
ENSTRUG00000004699	ENSTRUT00000011210	tlcd4a	4	5	0.8	808	91	128	3329	123
ENSTRUG00000004702	ENSTRUT00000011214	iqgap3	12	36	0.333333	347	79	74	77	90	243	90	139	97	882	82	1102	305	744	708	86	511	385	238	138	74	213	105	394	77	95	441	74	99	91	80	77	105	76	68	150
ENSTRUG00000004704	ENSTRUT00000011223	serpinh2	1	6	0.166667	62784	7375	690	3113	373	6840
ENSTRUG00000004709	ENSTRUT00000011233	tmem135	15	15	1	441	346	96	109	119	75	79	99	86	76	79	67	517	137	529
ENSTRUG00000004715	ENSTRUT00000011255	aire	6	7	0.857143	238	77	326	113	48	492	33
ENSTRUG00000004720	ENSTRUT00000011267	zbtb46	2	4	0.5	536	18712	10431	126
ENSTRUG00000004722	ENSTRUT00000011270	CCKBR	1	4	0.25	6336	1323	374	926
ENSTRUG00000004723	ENSTRUT00000011280	brd2a	11	11	1	176	72	136	104	132	188	98	45	181	133	212
ENSTRUG00000004724	ENSTRUT00000011282	rbm22	1	11	0.0909091	809	81	78	102	184	138	136	108	42	268	286
ENSTRUG00000004727	ENSTRUT00000011288	etv4	4	11	0.363636	431	111	3334	8222	107	98	1342	342	370	1141	125
ENSTRUG00000004731	ENSTRUT00000011303	vldlr	1	19	0.0526316	7269	899	1482	2065	1007	258	188	1121	725	658	213	84	514	397	121	1678	1737	226	391
ENSTRUG00000004733	ENSTRUT00000011317		1	26	0.0384615	980	92	71	70	114	178	231	62	137	101	65	69	120	101	159	79	102	94	82	248	80	274	69	80	87	95
ENSTRUG00000004736	ENSTRUT00000011328	usp19	26	26	1	352	959	2161	133	214	1462	101	98	478	304	458	682	78	86	122	111	85	101	90	140	75	101	186	80	96	2913
ENSTRUG00000004739	ENSTRUT00000011339	NT5E	8	9	0.888889	96	62	76	85	126	71	210	1230	914
ENSTRUG00000004740	ENSTRUT00000011342	polr2d	1	3	0.333333	497	74	162
ENSTRUG00000004744	ENSTRUT00000011358	gfi1aa	2	5	0.4	95	238	116	80	79
ENSTRUG00000004747	ENSTRUT00000011364	tmtops3a	1	3	0.333333	1839	962	113
ENSTRUG00000004748	ENSTRUT00000011370	brinp3a.1	2	7	0.285714	203	10518	599	8210	355	3131	3027
ENSTRUG00000004750	ENSTRUT00000011373	rdh12	6	6	1	512	157	66	109	253	593
ENSTRUG00000004755	ENSTRUT00000011379	LARP4B	4	14	0.285714	1652	36	964	1780	781	180	94	88	85	78	424	336	105	1249
ENSTRUG00000004757	ENSTRUT00000011386	tspan3b	1	6	0.166667	656	95	618	233	113	282
ENSTRUG00000004759	ENSTRUT00000011391		2	5	0.4	125	463	150	239	158
ENSTRUG00000004760	ENSTRUT00000011392	gabpb2a	1	6	0.166667	166	135	94	81	80	70
ENSTRUG00000004762	ENSTRUT00000011396	ano11	1	24	0.0416667	1976	96	499	75	67	336	66	84	83	206	509	88	146	290	96	290	87	123	848	72	92	460	286	966
ENSTRUG00000004763	ENSTRUT00000011399	twnk	3	5	0.6	184	260	552	92	101
ENSTRUG00000004764	ENSTRUT00000011404	rgs8	1	4	0.25	4640	375	2094	129
ENSTRUG00000024613	ENSTRUT00000011406		5	5	1	163	87	90	33	386
ENSTRUG00000024361	ENSTRUT00000011407		7	7	1	51	102	527	148	292	91	748
ENSTRUG00000004766	ENSTRUT00000011410	fam102aa	2	11	0.181818	90	7930	647	732	527	209	107	109	85	149	111
ENSTRUG00000004768	ENSTRUT00000011418	SLC15A5	7	8	0.875	97	90	80	69	166	152	282	116
ENSTRUG00000006307	ENSTRUT00000011433	vamp1	4	4	1	1388	133	1170	2537
ENSTRUG00000004771	ENSTRUT00000011434	stt3a	1	15	0.0666667	1595	70	115	206	87	65	61	68	66	80	91	459	157	84	342
ENSTRUG00000021776	ENSTRUT00000011442	prelp	4	5	0.8	90	92	166	344	70
ENSTRUG00000004773	ENSTRUT00000011448	zgc:113307	3	3	1	76	665	1464
ENSTRUG00000004776	ENSTRUT00000011452	slc10a3	1	1	1	87
ENSTRUG00000004780	ENSTRUT00000011461	nob1	1	9	0.111111	477	304	183	72	93	123	72	130	129
ENSTRUG00000004781	ENSTRUT00000011465	SV2A	9	11	0.818182	91	138	264	105	119	693	73	109	753	83	274
ENSTRUG00000004782	ENSTRUT00000011467	cript	2	4	0.5	176	271	165	144
ENSTRUG00000004785	ENSTRUT00000011480	acap3a	1	24	0.0416667	6296	393	146	1687	272	157	109	75	466	91	107	84	192	88	452	77	196	74	67	63	74	72	83	2785
ENSTRUG00000004786	ENSTRUT00000011484	mrpl37	1	7	0.142857	3675	614	712	66	94	213	452
ENSTRUG00000004787	ENSTRUT00000011485	nup133	7	24	0.291667	225	230	261	333	127	111	446	205	118	66	183	214	156	76	87	147	78	144	161	100	139	73	90	112
ENSTRUG00000004790	ENSTRUT00000011493	pex11b	1	3	0.333333	764	77	167
ENSTRUG00000004792	ENSTRUT00000011507	depdc1a	8	11	0.727273	655	75	75	169	76	163	345	660	179	97	72
ENSTRUG00000004793	ENSTRUT00000011513	KSR1	1	12	0.0833333	878	112	753	96	170	583	67	78	191	73	144	86
ENSTRUG00000004795	ENSTRUT00000011516	pfkpb	15	21	0.714286	2293	1306	145	62	77	130	530	287	99	350	71	1186	210	73	2384	843	430	260	68	68	940
ENSTRUG00000004798	ENSTRUT00000011519	alas2	6	8	0.75	35	105	129	89	81	621	87	87
ENSTRUG00000004799	ENSTRUT00000011522	dok6	1	7	0.142857	17000	7834	2850	1898	343	649	4484
ENSTRUG00000004803	ENSTRUT00000011531	si:dkey-174m14.3	1	6	0.166667	4331	3086	352	1220	137	2185
ENSTRUG00000032742	ENSTRUT00000011538		2	2	1	306	4319
ENSTRUG00000029058	ENSTRUT00000011539		2	2	1	134	6319
ENSTRUG00000004806	ENSTRUT00000011542	gpr12	1	1	1	113
ENSTRUG00000004807	ENSTRUT00000011546	ubr2	1	45	0.0222222	1102	264	348	70	75	383	86	116	75	528	520	83	87	616	80	78	137	129	241	68	83	125	95	132	126	77	204	76	153	81	87	222	92	100	82	94	194	155	75	264	68	111	127	102
ENSTRUG00000004808	ENSTRUT00000011548	cdadc1	9	10	0.9	310	84	83	139	153	306	411	80	522	80
ENSTRUG00000004810	ENSTRUT00000011552	cx28.8	1	1	1	280
ENSTRUG00000004813	ENSTRUT00000011556	tns1b	1	33	0.030303	27331	6568	15226	8278	4469	1851	217	76	1818	1324	261	82	1128	744	91	147	8869	3137	288	1903	224	248	127	115	540	251	785	288	182	358	547	109	83
ENSTRUG00000004815	ENSTRUT00000011565	mxra5a	4	7	0.571429	628	140	201	891	754	221	210
ENSTRUG00000004820	ENSTRUT00000011581	si:ch211-127i16.2	7	11	0.636364	64	169	143	219	652	1005	9215	5326	2162	5640	6717
ENSTRUG00000004822	ENSTRUT00000011585	hmgb1b	1	4	0.25	1047	89	88	82
ENSTRUG00000004823	ENSTRUT00000011586	FADS6	1	5	0.2	1072	94	152	780	74
ENSTRUG00000004828	ENSTRUT00000011599	KRTCAP3	1	5	0.2	669	481	118	131	148
ENSTRUG00000004829	ENSTRUT00000011602	pla2g4ab	15	15	1	123	650	422	562	101	63	677	86	688	507	74	411	87	715	800
ENSTRUG00000004830	ENSTRUT00000011603	dnajc5aa	1	4	0.25	982	74	68	594
ENSTRUG00000004831	ENSTRUT00000011604	asb14a	1	11	0.0909091	688	392	125	108	72	76	62	225	57	125	78
ENSTRUG00000004834	ENSTRUT00000011611	nop10	1	1	1	282
ENSTRUG00000004836	ENSTRUT00000011614	thbd	4	5	0.8	651	33	45	81237	663
ENSTRUG00000004837	ENSTRUT00000011616	usp12a	1	8	0.125	763	83	121	118	346	78	81	84
ENSTRUG00000004839	ENSTRUT00000011618	pigf	4	4	1	272	83	86	415
ENSTRUG00000004841	ENSTRUT00000011621	lpcat4	5	10	0.5	619	160	82	109	1040	126	75	72	96	109
ENSTRUG00000021510	ENSTRUT00000011629	gas2l3	2	8	0.25	378	950	75	282	93	568	36	910
ENSTRUG00000004845	ENSTRUT00000011639	gpc4	1	8	0.125	15289	3783	341	384	67	97	87	83
ENSTRUG00000004851	ENSTRUT00000011651	si:rp71-79p20.2	2	10	0.2	1037	10891	899	1671	902	1074	383	250	107	258
ENSTRUG00000004854	ENSTRUT00000011656	nsd2	18	21	0.857143	200	91	161	81	85	80	68	80	104	75	151	71	89	75	100	80	87	200	75	78	121
ENSTRUG00000004856	ENSTRUT00000011661	lim2.5	1	3	0.333333	608	100	102
ENSTRUG00000004858	ENSTRUT00000011663	cox7a2l	1	2	0.5	930	144
ENSTRUG00000004859	ENSTRUT00000011664	pgap3	1	7	0.142857	481	118	91	191	168	87	83
ENSTRUG00000004860	ENSTRUT00000011667	prorp	6	9	0.666667	83	89	75	92	102	2055	431	85	81
ENSTRUG00000004861	ENSTRUT00000011668	sox2	1	1	1	92
ENSTRUG00000004864	ENSTRUT00000011677	banp	10	11	0.909091	153	103	210	1490	605	1656	2715	646	1320	7487	3768
ENSTRUG00000004865	ENSTRUT00000011678	si:ch73-91k6.2	NA	0	NA
ENSTRUG00000004866	ENSTRUT00000011681	FRMD5	1	12	0.0833333	23293	1435	1192	443	415	97	550	124	735	507	188	1935
ENSTRUG00000001301	ENSTRUT00000011684	trir	1	2	0.5	281	81
ENSTRUG00000004869	ENSTRUT00000011688	abhd17aa	1	5	0.2	628	223	622	117	78
ENSTRUG00000004870	ENSTRUT00000011690	dspb	23	23	1	940	1585	77	546	80	69	77	74	683	1830	116	75	251	79	124	636	368	1016	93	66	68	114	2326
ENSTRUG00000004871	ENSTRUT00000011691	brox	8	12	0.666667	444	151	345	108	97	184	121	650	125	289	345	90
ENSTRUG00000004872	ENSTRUT00000011695	nat8l	2	2	1	779	4382
ENSTRUG00000004876	ENSTRUT00000011703	clrn1	1	2	0.5	532	351
ENSTRUG00000004877	ENSTRUT00000011705	rps12	1	4	0.25	715	191	264	259
ENSTRUG00000004886	ENSTRUT00000011723	grid2ipa	4	23	0.173913	810	74	78	5834	302	122	235	311	160	659	85	548	188	79	146	134	85	79	66	109	70	562	32
ENSTRUG00000004887	ENSTRUT00000011724	wsb1	5	8	0.625	783	569	268	123	1157	69	302	88
ENSTRUG00000004889	ENSTRUT00000011727	GSK3A	4	10	0.4	848	403	149	2363	110	203	133	118	113	116
ENSTRUG00000004890	ENSTRUT00000011730	TAAR1	NA	0	NA
ENSTRUG00000004891	ENSTRUT00000011731	TAAR1	1	1	1	858
ENSTRUG00000004892	ENSTRUT00000011732	mep1a.2	3	13	0.230769	135	81	913	82	82	100	596	74	612	147	185	141	608
ENSTRUG00000004903	ENSTRUT00000011768	RPL5	4	6	0.666667	94	81	98	331	232	170
ENSTRUG00000004904	ENSTRUT00000011770	lmnb1	1	10	0.1	2014	82	1080	423	465	74	161	136	85	1443
ENSTRUG00000004905	ENSTRUT00000011776	pgap6	1	12	0.0833333	446	86	133	73	76	78	184	75	86	109	85	100
ENSTRUG00000004908	ENSTRUT00000011780	si:ch211-215k15.4	3	5	0.6	86	117	242	84	131
ENSTRUG00000004910	ENSTRUT00000011788	myh9a	1	42	0.0238095	2226	88	106	76	264	372	764	88	468	230	94	85	150	308	84	174	233	88	200	76	88	133	99	89	338	119	119	146	74	78	132	100	78	103	82	211	115	81	355	274	132	102
ENSTRUG00000004915	ENSTRUT00000011797	slc16a12b	1	8	0.125	1542	71	206	179	51	113	446	101
ENSTRUG00000004918	ENSTRUT00000011805	usp37	2	16	0.125	177	1556	307	516	396	54	549	192	81	365	133	223	145	235	240	204
ENSTRUG00000026920	ENSTRUT00000011807	dph2	4	5	0.8	90	79	104	261	78
ENSTRUG00000004920	ENSTRUT00000011809	rdh14b	1	1	1	582
ENSTRUG00000004921	ENSTRUT00000011810	cinp	3	3	1	110	337	437
ENSTRUG00000004922	ENSTRUT00000011812		4	4	1	41	85	51	263
ENSTRUG00000004923	ENSTRUT00000011814	tpd52l2a	1	8	0.125	354	82	114	287	139	87	76	64
ENSTRUG00000004925	ENSTRUT00000011824		11	11	1	161	112	137	65	88	105	486	407	183	75	1265
ENSTRUG00000004926	ENSTRUT00000011825		1	1	1	661
ENSTRUG00000004927	ENSTRUT00000011826	dhx16	6	19	0.315789	140	356	89	577	188	624	236	175	149	92	343	227	567	124	139	326	330	398	231
ENSTRUG00000022920	ENSTRUT00000011828	tapbpl	1	7	0.142857	304	75	77	73	76	65	162
ENSTRUG00000023940	ENSTRUT00000011836		4	10	0.4	158	77	231	239	133	91	74	89	75	86
ENSTRUG00000004929	ENSTRUT00000011837	gyg2	1	8	0.125	917	69	549	515	502	576	644	76
ENSTRUG00000004932	ENSTRUT00000011853	naa40	2	7	0.285714	153	625	104	76	117	175	81
ENSTRUG00000004934	ENSTRUT00000011857		3	5	0.6	290	100	574	99	101
ENSTRUG00000004939	ENSTRUT00000011873	ush1gb	1	3	0.333333	3966	564	460
ENSTRUG00000004940	ENSTRUT00000011876	prelid3a	5	5	1	185	160	124	96	377
ENSTRUG00000004941	ENSTRUT00000011879	nek4	1	17	0.0588235	310	81	71	106	202	72	80	113	79	117	135	111	130	65	93	99	106
ENSTRUG00000004943	ENSTRUT00000011884		18	26	0.692308	93	108	170	74	87	95	188	69	83	83	167	185	76	73	66	89	212	1489	97	77	186	81	199	656	67	118
ENSTRUG00000004945	ENSTRUT00000011886	asrgl1	6	7	0.857143	197	597	85	250	162	855	67
ENSTRUG00000004946	ENSTRUT00000011887	zgc:123305	1	20	0.05	1125	85	121	121	128	119	75	103	86	72	74	74	120	75	84	229	71	74	89	725
ENSTRUG00000004947	ENSTRUT00000011891	ccnq	4	4	1	213	183	85	989
ENSTRUG00000004948	ENSTRUT00000011893	gtf2e2	1	7	0.142857	3380	1012	257	171	152	278	85
ENSTRUG00000004949	ENSTRUT00000011894	fndc1	12	16	0.75	216	88	374	384	53	188	120	95	1371	1473	1080	2073	126	254	95	670
ENSTRUG00000004951	ENSTRUT00000011899	barx1	1	3	0.333333	679	144	179
ENSTRUG00000004953	ENSTRUT00000011902		24	46	0.521739	121	367	125	587	275	78	304	162	102	104	256	96	182	102	83	396	197	148	112	81	178	91	94	599	409	89	253	116	108	559	110	96	63	93	145	147	158	145	140	95	137	127	152	94
ENSTRUG00000004956	ENSTRUT00000011913	nploc4	15	17	0.882353	483	737	54	78	78	79	78	202	82	111	74	185	113	93	924	135	99
ENSTRUG00000004957	ENSTRUT00000011915	sema4gb	2	14	0.142857	3011	6781	350	146	90	189	142	1857	1163	80	101	68	1076	472
ENSTRUG00000004960	ENSTRUT00000011929	ptpn9b	2	13	0.153846	229	1267	217	342	70	108	438	138	327	105	189	126	830
ENSTRUG00000004961	ENSTRUT00000011936	slc12a7a	1	25	0.04	3490	156	266	363	81	87	65	2211	73	1746	147	91	184	79	110	210	85	1389	173	281	72	994	95	168	388
ENSTRUG00000004963	ENSTRUT00000011938	tor3a	3	5	0.6	78	246	619	494	76
ENSTRUG00000004966	ENSTRUT00000011948	SH3RF3	1	9	0.111111	35201	2511	4496	225	1998	3883	1879	3600	1230
ENSTRUG00000004969	ENSTRUT00000011956	rgs16	1	4	0.25	190	89	114	71
ENSTRUG00000004972	ENSTRUT00000011965	SLC49A3	4	7	0.571429	554	205	702	1857	233	71	396
ENSTRUG00000004973	ENSTRUT00000011966	MLLT11	1	1	1	89
ENSTRUG00000004974	ENSTRUT00000011967	selenoo1	4	9	0.444444	260	68	192	447	80	435	209	115	116
ENSTRUG00000004975	ENSTRUT00000011968		3	4	0.75	331	54	1676	66
ENSTRUG00000004976	ENSTRUT00000011970	pak1	7	14	0.5	747	277	699	129	1202	97	2285	98	137	84	395	103	191	114
ENSTRUG00000004977	ENSTRUT00000011975	cracr2b	16	16	1	79	78	637	88	88	71	504	107	553	78	79	70	109	265	75	872
ENSTRUG00000004979	ENSTRUT00000011983	adcy2a	2	24	0.0833333	2547	6969	6357	2446	127	91	233	82	159	109	132	92	161	154	1679	2573	98	2100	2050	769	98	143	886	675
ENSTRUG00000004980	ENSTRUT00000011993	cdc42se1	2	2	1	103	972
ENSTRUG00000004981	ENSTRUT00000011994	NOCT	1	2	0.5	3010	109
ENSTRUG00000004982	ENSTRUT00000011995		3	3	1	470	144	471
ENSTRUG00000004984	ENSTRUT00000011998	rab18a	7	7	1	1747	1667	194	695	344	797	50826
ENSTRUG00000004988	ENSTRUT00000012007	zc3h15	1	10	0.1	835	298	182	275	88	157	103	95	276	169
ENSTRUG00000004989	ENSTRUT00000012008	mxd3	1	5	0.2	592	86	113	86	244
ENSTRUG00000004994	ENSTRUT00000012017	FZD3	2	10	0.2	163	8897	471	92	285	188	805	189	80	85
ENSTRUG00000004995	ENSTRUT00000012019	birc7	2	6	0.333333	484	734	78	602	149	86
ENSTRUG00000004998	ENSTRUT00000012025		1	1	1	449
ENSTRUG00000004999	ENSTRUT00000012026	slc5a8	14	16	0.875	176	439	80	106	93	88	159	90	93	84	85	69	101	447	87	78
ENSTRUG00000005004	ENSTRUT00000012045	ppox	1	13	0.0769231	1163	226	79	479	126	158	225	97	78	265	85	85	430
ENSTRUG00000005005	ENSTRUT00000012046		9	9	1	531	153	138	533	101	199	258	30	1647
ENSTRUG00000005008	ENSTRUT00000012058	cab39l	1	8	0.125	6053	616	108	77	181	846	253	110
ENSTRUG00000005010	ENSTRUT00000012064	exoc8	3	3	1	71	140	270
ENSTRUG00000005014	ENSTRUT00000012073	arfgef2	34	38	0.894737	1390	165	2264	1090	837	104	2018	761	179	276	102	203	2025	1512	97	116	115	114	113	137	1340	587	76	84	1453	207	461	121	2203	171	358	116	128	5099	142	730	612	200
ENSTRUG00000005019	ENSTRUT00000012089	myh6	1	1	1	96
ENSTRUG00000005022	ENSTRUT00000012095		1	9	0.111111	198	106	98	96	93	94	68	178	139
ENSTRUG00000005024	ENSTRUT00000012098	tecpr2	7	25	0.28	488	269	78	93	208	264	1499	936	673	95	73	616	346	442	251	492	356	171	74	78	97	1478	76	82	73
ENSTRUG00000029186	ENSTRUT00000012103	zgc:91910	2	2	1	857	1117
ENSTRUG00000005028	ENSTRUT00000012105	vmp1	5	11	0.454545	534	245	196	302	1912	203	1366	70	1062	1335	218
ENSTRUG00000005029	ENSTRUT00000012106	mrps34	2	2	1	89	201
[truncated: 19,385 more rows]
[truncated: 61 more columns]
