# Supplementary material for: Genes divided according to the relative position of the longest intron show increased representation in different KEGG pathways
Source: BMC Genomics. 2024 Jun 28;25:649. doi: 10.1186/s12864-024-10558-x (PMC11214234; doi:10.1186/s12864-024-10558-x)
Supplement: Supplementary file 1 — Supplementary Material 1. Figure S1: Comparison of the absolute and relative positions of the longest introns among orthologous genes of 6 vertebrates. Twenty randomly selected human genes and their corresponding orthologs were monitored in each of the groups with the longest human intron in the 1st tertile (A), 2nd tertile (B) and 3rd tertile (C). [file 12864_2024_10558_MOESM1_ESM.zip › Supplementary Information Dvorak/Table S8_C elegans primary data v2.txt]

Table S8: Intron lengths of APPRIS transcripts of all protein-coding genes in Coenorhabditis elegans genome
Gene_stable_ID	Transcript_stable_ID	Gene_name	Longest_Intron	Total_Introns	RatioL/T	1	2	3	4	5	6	7	8	9	10	11	12	13	14	15	16	17	18	19	20	21	22	23	24	25	26	27	28	29	30	31	32	33	34	35	36	37	38	39	40	41	42	43	44	45	46	47	48	49	50	51	52	53	54	55	56	57	58	59	60	61	62	63	64	65	66	67	68	69	70	71	72	73	74	75	76	77	78	79	80	81	82	83	84	85	86	87	88	89	90	91	92	93	94	95	96	97	98	99	100	101	102	103	104	105	106	107	108	109	110	111	112	113	114	115	116	117	118	119	120	121	122	123	124	125	126	127	128	129	130	131	132	133	134	135	136	137	138	139	140	141	142	143	144	145	146	147	148	149	150	151	152	153	154	155	156	157	158	159	160	161	162	163	164	165	166	167	168	169	170	171	172	173	174	175	176	177	178	179	180	181	182	183	184	185	186	187	188	189	190	191	192	193	194	195	196	197	198	199	200	201	202	203	204	205	206	207	208	209	210	211	212	213	214	215	216	217	218	219	220	221	222	223	224	225	226	227	228	229	230	231	232	233	234	235	236	237	238	239	240	241	242	243	244	245	246	247	248	249	250	251	252	253	254	255	256	257	258	259	260	261	262	263	264	265	266	267	268	269	270	271	272	273	274	275	276	277	278	279	280	281	282	283	284	285	286	287	288	289	290	291	292	293	294	295	296	297	298	299	300	301	302	303	304	305	306	307	308	309	310	311	312	313	314	315	316	317	318	319	320	321	322	323	324	325	326	327	328	329	330	331	332	333	334	335	336	337	338	339	340	341	342	343	344	345	346	347	348	349	350	351	352	353	354	355	356	357	358	359	360	361	362	363	364	365	366	367	368	369	370	371	372	373	374	375	376	377	378	379	380	381	382	383	384	385	386	387	388	389	390	391	392	393	394	395	396	397	398	399	400	401	402	403	404	405	406	407	408	409	410	411	412	413	414	415	416	417	418	419	420	421	422	423	424	425	426	427	428	429	430	431	432	433	434	435	436	437	438	439	440	441	442	443	444	445	446	447	448	449	450
WBGene00007063	2L52.1a.1	2L52.1	1	6	0.166667	594	43	42	369	249	216
WBGene00007064	2RSSE.1a.1	rga-9	4	4	1	904	65	764	2069
WBGene00007064	2RSSE.1b.1	rga-9	4	7	0.571429	904	65	764	3406	512	47	74
WBGene00007064	2RSSE.1c.1	rga-9	1	3	0.333333	904	65	764
WBGene00007065	3R5.1a.1	pot-3	2	2	1	47	49
WBGene00007065	3R5.1b.1	pot-3	1	2	0.5	59	49
WBGene00003525	4R79.1a.1	nas-6	1	8	0.125	1188	44	457	48	64	527	51	102
WBGene00007067	4R79.2a.1	4R79.2	8	9	0.888889	286	416	47	229	54	45	75	552	43
WBGene00007067	4R79.2b.1	4R79.2	5	6	0.833333	229	54	45	75	552	43
WBGene00004964	AC3.10.1	spe-10	3	4	0.75	50	49	122	110
WBGene00004964	AC3.10.2	spe-10	2	3	0.666667	49	122	110
WBGene00077503	AC3.12.1	AC3.12	1	2	0.5	52	46
WBGene00005532	AC3.1a.1	sri-20	1	5	0.2	53	50	49	45	48
WBGene00005532	AC3.1b.1	sri-20	1	5	0.2	53	50	49	45	48
WBGene00007070	AC3.2.1	ugt-49	5	5	1	45	45	49	46	105
WBGene00000024	AC3.3.1	abu-1	1	1	1	82
WBGene00004098	AC3.4.1	pqn-2	1	1	1	221
WBGene00007071	AC3.5a.1	AC3.5	1	11	0.0909091	694	266	199	46	50	51	76	43	42	45	45
WBGene00007071	AC3.5b.1	AC3.5	1	10	0.1	266	199	46	50	51	76	43	42	45	45
WBGene00000724	AC3.6.1	col-151	2	3	0.666667	47	612	56
WBGene00007072	AC3.7.1	ugt-1	5	8	0.625	68	43	46	44	95	45	43	46
WBGene00007073	AC3.8.1	ugt-2	4	10	0.4	47	152	47	265	43	75	46	51	48	43
WBGene00006428	AC7.1a.1	tkr-3	1	7	0.142857	3128	1132	1774	437	722	424	173
WBGene00004929	AC7.2a.1	soc-2	7	7	1	1351	189	247	663	464	371	1404
WBGene00004929	AC7.2b.1	soc-2	2	8	0.25	721	12478	189	247	663	464	371	1404
WBGene00004929	AC7.2c.1	soc-2	2	8	0.25	7354	12478	189	247	663	464	371	1404
WBGene00004929	AC7.2d.1	soc-2	2	8	0.25	4670	12478	189	247	663	464	371	1404
WBGene00014997	AC7.3.1	AC7.3	4	4	1	48	48	46	184
WBGene00043988	AC8.10.1	AC8.10	1	7	0.142857	62	43	44	42	41	55	45
WBGene00043989	AC8.11.1	AC8.11	1	2	0.5	46	44
WBGene00007075	AC8.3.1	AC8.3	5	6	0.833333	43	44	42	41	55	45
WBGene00007076	AC8.4.1	AC8.4	1	2	0.5	46	44
WBGene00007082	AH10.1.1	acs-10	2	6	0.333333	81	148	49	48	142	48
WBGene00007083	AH10.2.1	AH10.2	1	1	1	54
WBGene00007085	AH10.4.1	AH10.4	1	2	0.5	111	74
WBGene00001528	AH6.1.1	gcy-1	2	14	0.142857	143	284	44	43	50	53	50	64	52	52	46	50	43	59
WBGene00005032	AH6.10.1	sra-6	2	2	1	47	53
WBGene00005033	AH6.11.1	sra-7	1	2	0.5	486	47
WBGene00005034	AH6.12.1	sra-8	1	2	0.5	253	51
WBGene00005035	AH6.14.1	sra-9	2	2	1	53	430
WBGene00219290	AH6.17.1	AH6.17	1	1	1	68
WBGene00007080	AH6.2.1	sfxn-1.1	5	5	1	52	55	46	43	69
WBGene00007081	AH6.3.1	AH6.3	1	3	0.333333	233	44	47
WBGene00005027	AH6.4.1	sra-1	1	4	0.25	227	52	52	49
WBGene00003231	AH6.5.1	mex-6	2	6	0.333333	47	53	42	49	51	49
WBGene00005028	AH6.6.1	sra-2	2	2	1	45	48
WBGene00005029	AH6.7.1	sra-3	1	2	0.5	436	77
WBGene00005030	AH6.8.1	sra-4	1	2	0.5	190	46
WBGene00014998	AH9.1.1	AH9.1	1	8	0.125	1177	46	591	48	49	47	161	52
WBGene00000797	AH9.2.1	crn-4	5	5	1	51	48	58	57	874
WBGene00014999	AH9.3.1	AH9.3	1	2	0.5	355	61
WBGene00014999	AH9.3.2	AH9.3	2	3	0.666667	321	355	61
WBGene00015000	AH9.4.1	AH9.4	2	6	0.333333	152	785	196	53	504	259
WBGene00044701	AH9.6.1	AH9.6	1	8	0.125	2085	44	53	1104	49	61	46	354
WBGene00003010	B0001.1a.1	lin-24	1	5	0.2	2308	754	123	1359	53
WBGene00007087	B0001.2.1	B0001.2	5	10	0.5	73	54	379	47	535	53	44	52	281	56
WBGene00007088	B0001.3a.1	B0001.3	2	7	0.285714	42	55	50	46	44	47	48
WBGene00007088	B0001.3b.1	B0001.3	2	8	0.25	42	55	50	48	46	44	47	48
WBGene00007088	B0001.3c.1	B0001.3	2	8	0.25	45	55	50	48	46	44	47	48
WBGene00007089	B0001.4a.1	B0001.4	4	4	1	47	323	133	631
WBGene00007090	B0001.5.1	B0001.5	7	7	1	46	41	41	43	43	46	52
WBGene00007091	B0001.6.1	eri-12	6	13	0.461538	47	45	56	491	48	722	50	76	50	394	48	528	48
WBGene00007091	B0001.6.2	eri-12	1	14	0.0714286	2489	47	45	56	491	48	722	50	76	50	394	48	528	48
WBGene00007092	B0001.7a.1	B0001.7	6	12	0.5	43	44	46	59	49	132	52	49	46	46	55	52
WBGene00007092	B0001.7b.1	B0001.7	6	12	0.5	43	44	46	59	49	120	52	49	46	46	55	52
WBGene00007092	B0001.7c.1	B0001.7	2	3	0.666667	46	55	52
WBGene00007093	B0001.8a.1	B0001.8	4	7	0.571429	43	46	48	263	49	45	59
WBGene00007093	B0001.8b.1	B0001.8	4	7	0.571429	43	46	48	263	49	45	53
WBGene00007093	B0001.8c.1	B0001.8	1	1	1	59
WBGene00007093	B0001.8d.1	B0001.8	4	7	0.571429	43	46	48	217	49	45	59
WBGene00007093	B0001.8d.2	B0001.8	4	7	0.571429	43	46	48	217	49	45	53
WBGene00007093	B0001.8d.3	B0001.8	3	4	0.75	43	46	48	45
WBGene00007093	B0001.8d.4	B0001.8	6	6	1	43	46	48	49	45	59
WBGene00000138	B0019.1.1	amx-2	7	14	0.5	340	188	96	73	198	305	379	173	282	267	339	45	213	120
WBGene00007094	B0019.2.1	B0019.2	6	12	0.5	355	442	562	536	578	1673	63	601	128	773	252	291
WBGene00000722	B0024.1.1	col-149	1	1	1	125
WBGene00007100	B0024.10.1	asps-1	3	4	0.75	48	52	156	54
WBGene00007101	B0024.11.1	B0024.11	1	5	0.2	50	45	43	45	44
WBGene00001646	B0024.12.1	gna-1	NA	0	NA
WBGene00007102	B0024.13.1	B0024.13	2	4	0.5	50	424	46	48
WBGene00007103	B0024.14a.1	crm-1	1	14	0.0714286	2732	305	405	69	45	47	44	48	47	50	45	47	45	50
WBGene00007103	B0024.14b.1	crm-1	2	15	0.133333	698	4630	305	405	69	45	47	44	48	47	50	45	47	45	50
WBGene00007103	B0024.14d.1	crm-1	1	14	0.0714286	2732	305	405	69	45	47	44	48	47	50	45	35	45	50
WBGene00007103	B0024.14f.1	crm-1	2	13	0.153846	305	405	69	45	47	44	48	47	50	45	47	45	50
WBGene00007104	B0024.15.1	B0024.15	1	5	0.2	383	55	44	41	79
WBGene00000723	B0024.2.1	col-150	1	1	1	79
WBGene00007096	B0024.3.1	B0024.3	1	4	0.25	364	63	360	47
WBGene00007097	B0024.4.1	B0024.4	2	4	0.5	43	81	45	65
WBGene00001533	B0024.6a.1	gcy-6	16	18	0.888889	53	52	164	52	175	47	46	49	47	82	47	46	80	44	42	1384	54	50
WBGene00001533	B0024.6b.1	gcy-6	16	18	0.888889	53	40	164	52	175	47	46	49	47	82	47	46	80	44	42	1384	54	50
WBGene00000491	B0024.8a.1	che-12	10	22	0.454545	232	153	52	49	115	49	129	84	47	1520	42	922	64	43	46	41	80	46	85	48	46	50
WBGene00007099	B0024.9a.1	trx-2	2	2	1	47	55
WBGene00006932	B0025.1a.1	vps-34	4	5	0.8	509	199	403	542	518
WBGene00006932	B0025.1c.1	vps-34	4	5	0.8	509	199	403	542	518
WBGene00000814	B0025.2.1	csn-2	3	5	0.6	260	364	1195	296	471
WBGene00000814	B0025.2.2	csn-2	3	5	0.6	260	364	1195	296	471
WBGene00015001	B0025.4.1	B0025.4	1	1	1	592
WBGene00194700	B0025.5.1	B0025.5	1	2	0.5	416	66
WBGene00015002	B0034.1.1	B0034.1	1	5	0.2	1599	811	476	199	102
WBGene00015002	B0034.1.2	B0034.1	1	4	0.25	811	476	199	102
WBGene00015003	B0034.2.1	B0034.2	1	1	1	53
WBGene00000403	B0034.3a.1	casy-1	8	11	0.727273	53	686	224	45	50	56	1650	4105	226	275	465
WBGene00015004	B0034.4.1	B0034.4	1	5	0.2	49	44	47	45	47
WBGene00015005	B0034.5.1	B0034.5	4	7	0.571429	57	72	48	644	54	43	155
WBGene00044394	B0034.7.1	B0034.7	1	1	1	47
WBGene00001919	B0035.10.1	his-45	NA	0	NA
WBGene00007110	B0035.11.1	leo-1	6	6	1	47	47	47	48	52	70
WBGene00007111	B0035.12.1	sart-3	5	10	0.5	50	50	41	44	148	59	47	57	49	52
WBGene00007111	B0035.12.2	sart-3	5	11	0.454545	50	50	41	44	148	59	47	57	49	52	28
WBGene00007112	B0035.13.1	B0035.13	2	4	0.5	85	425	420	49
WBGene00001019	B0035.14a.1	dnj-1	5	6	0.833333	50	724	535	153	2403	220
WBGene00007113	B0035.15.1	B0035.15	5	6	0.833333	56	49	44	42	59	58
WBGene00007114	B0035.16.1	mttu-1	1	6	0.166667	315	43	46	50	45	106
WBGene00044290	B0035.18.1	B0035.18	1	1	1	51
WBGene00007105	B0035.1a.1	znf-207	2	4	0.5	52	57	49	52
WBGene00007105	B0035.1b.1	znf-207	5	5	1	52	57	49	52	101
WBGene00001020	B0035.2.1	dnj-2	1	5	0.2	63	44	47	49	46
WBGene00235095	B0035.21.1	B0035.21	1	1	1	46
WBGene00303031	B0035.22.1	B0035.22	NA	0	NA
WBGene00007106	B0035.3.1	B0035.3	3	3	1	47	47	47
WBGene00007107	B0035.4.1	pfd-4	2	2	1	50	73
WBGene00007108	B0035.5.1	gspd-1	2	8	0.25	53	416	44	58	61	52	51	53
WBGene00007109	B0035.6.1	edg-1	4	6	0.666667	50	49	44	106	59	43
WBGene00001921	B0035.7.1	his-47	NA	0	NA
WBGene00001922	B0035.8.1	his-48	NA	0	NA
WBGene00001920	B0035.9.1	his-46	NA	0	NA
WBGene00015006	B0041.1.1	B0041.1	2	4	0.5	44	52	44	45
WBGene00206362	B0041.11.1	B0041.11	4	4	1	51	46	51	57
WBGene00206362	B0041.11.2	B0041.11	3	5	0.6	51	46	380	51	57
WBGene00303032	B0041.12.1	B0041.12	NA	0	NA
WBGene00015007	B0041.2a.1	ain-2	2	8	0.25	55	1662	224	52	425	451	429	246
WBGene00015007	B0041.2a.2	ain-2	4	6	0.666667	224	52	425	451	429	246
WBGene00015007	B0041.2b.1	ain-2	2	8	0.25	55	1662	224	52	431	451	429	246
WBGene00015007	B0041.2c.1	ain-2	4	6	0.666667	224	52	431	451	429	246
WBGene00015007	B0041.2d.1	ain-2	2	8	0.25	55	1662	224	52	425	451	429	246
WBGene00015007	B0041.2e.1	ain-2	2	8	0.25	55	1662	224	52	425	511	429	246
WBGene00015007	B0041.2f.1	ain-2	2	8	0.25	55	1662	224	52	431	511	429	246
WBGene00015007	B0041.2g.1	ain-2	4	6	0.666667	224	52	431	505	429	246
WBGene00015008	B0041.3.1	lmd-2	1	2	0.5	421	48
WBGene00004415	B0041.4.1	rpl-4	1	3	0.333333	82	52	49
WBGene00015009	B0041.5a.1	B0041.5	2	5	0.4	49	506	285	77	56
WBGene00015009	B0041.5c.1	B0041.5	3	4	0.75	49	506	509	56
WBGene00015010	B0041.6a.1	ptps-1	2	2	1	52	246
WBGene00015010	B0041.6b.1	ptps-1	2	2	1	52	246
WBGene00006961	B0041.7.1	xnp-1	8	9	0.888889	60	54	65	52	58	517	60	518	105
WBGene00015011	B0041.8.1	B0041.8	2	2	1	47	49
WBGene00015012	B0047.1.1	bath-20	2	6	0.333333	49	701	54	54	51	48
WBGene00015012	B0047.1.2	bath-20	2	4	0.5	54	54	51	48
WBGene00015014	B0047.3.1	bath-24	1	3	0.333333	54	52	49
WBGene00015015	B0047.4.1	math-1	1	1	1	43
WBGene00006646	B0198.1.1	tsp-20	3	4	0.75	416	46	480	89
WBGene00007115	B0198.2a.1	B0198.2	2	4	0.5	97	676	54	624
WBGene00007115	B0198.2b.1	B0198.2	1	6	0.166667	2875	97	676	54	624	174
WBGene00007115	B0198.2b.2	B0198.2	2	5	0.4	97	676	54	624	174
WBGene00007116	B0198.3a.1	B0198.3	1	14	0.0714286	7669	266	127	1051	861	372	237	49	49	81	55	74	52	54
WBGene00007116	B0198.3a.2	B0198.3	3	13	0.230769	266	127	1051	861	372	237	49	49	81	55	74	52	54
WBGene00015024	B0205.10.1	B0205.10	1	4	0.25	374	48	43	46
WBGene00015024	B0205.10.2	B0205.10	1	3	0.333333	48	43	46
WBGene00015025	B0205.11.1	mrpl-9	2	4	0.5	45	50	48	47
WBGene00044413	B0205.12.1	B0205.12	1	1	1	50
WBGene00044644	B0205.13.1	B0205.13	1	1	1	601
WBGene00044646	B0205.14.1	B0205.14	1	2	0.5	751	184
WBGene00044646	B0205.14.2	B0205.14	1	1	1	184
WBGene00044646	B0205.14.3	B0205.14	1	2	0.5	664	184
WBGene00015017	B0205.1a.1	B0205.1	3	13	0.230769	220	57	719	52	46	45	448	45	170	132	50	48	51
WBGene00015017	B0205.1b.1	B0205.1	4	10	0.4	52	46	45	448	45	170	132	50	48	51
WBGene00015018	B0205.2b.1	srz-85	1	4	0.25	510	50	42	384
WBGene00004466	B0205.3.1	rpn-10	2	3	0.666667	51	319	53
WBGene00015019	B0205.4.1	B0205.4	6	9	0.666667	66	215	41	45	253	950	54	42	47
WBGene00015020	B0205.5.1	B0205.5	NA	0	NA
WBGene00015021	B0205.6.1	nfs-1	1	9	0.111111	505	44	172	45	152	50	460	309	50
WBGene00002191	B0205.7.1	kin-3	5	7	0.714286	243	59	49	59	457	55	197
WBGene00015022	B0205.8.1	B0205.8	3	3	1	59	48	724
WBGene00015023	B0205.9.1	B0205.9	3	6	0.5	46	59	603	50	45	48
WBGene00015026	B0207.1.1	B0207.1	1	9	0.111111	371	46	42	49	47	75	47	132	47
WBGene00015026	B0207.1.2	B0207.1	6	7	0.857143	42	49	47	75	47	132	47
WBGene00015033	B0207.10.1	B0207.10	1	1	1	249
WBGene00015034	B0207.11.1	B0207.11	1	4	0.25	177	47	48	75
WBGene00000232	B0207.12a.1	avr-14	2	18	0.111111	420	1124	387	53	322	109	48	78	105	44	207	49	68	106	366	180	239	49
WBGene00000232	B0207.12a.2	avr-14	2	16	0.125	420	1124	387	53	322	109	48	78	105	44	207	49	68	106	366	180
WBGene00000232	B0207.12a.3	avr-14	2	16	0.125	420	1124	387	53	322	109	48	78	105	44	207	49	68	106	366	49
WBGene00000232	B0207.12b.1	avr-14	6	12	0.5	420	1124	387	53	322	1299	68	106	366	180	239	49
WBGene00015027	B0207.2.1	B0207.2	4	5	0.8	416	45	136	506	58
WBGene00015027	B0207.2.2	B0207.2	1	6	0.166667	5094	416	45	136	506	58
WBGene00001676	B0207.3.1	gpa-14	3	8	0.375	86	167	759	48	157	402	226	47
WBGene00000099	B0207.4.1	air-2	4	4	1	49	76	63	100
WBGene00000099	B0207.4.2	air-2	1	5	0.2	208	49	76	63	100
WBGene00015028	B0207.5a.1	B0207.5	1	24	0.0416667	692	195	48	382	101	357	65	54	419	72	59	296	426	220	209	47	343	59	56	219	114	75	251	570
WBGene00015028	B0207.5b.1	B0207.5	1	24	0.0416667	692	195	48	382	101	357	65	54	419	72	59	296	426	220	209	47	343	59	56	219	114	45	251	570
WBGene00015029	B0207.6.1	B0207.6	3	3	1	117	157	327
WBGene00015030	B0207.7.1	B0207.7	3	7	0.428571	206	53	255	49	54	53	44
WBGene00015032	B0207.9.1	B0207.9	3	3	1	74	49	314
WBGene00015032	B0207.9.2	B0207.9	4	4	1	43	74	49	314
WBGene00015035	B0212.1a.1	otpl-1	1	10	0.1	909	111	183	49	455	85	174	335	590	397
WBGene00015035	B0212.1b.1	otpl-1	6	15	0.4	77	1539	142	266	54	1936	111	183	49	455	85	174	335	590	397
WBGene00015035	B0212.1c.1	otpl-1	4	13	0.307692	142	266	54	1936	111	183	49	455	85	174	335	590	397
WBGene00015036	B0212.2.1	sre-5	1	5	0.2	857	47	47	80	394
WBGene00015037	B0212.3.1	B0212.3	2	8	0.25	45	611	44	231	42	45	46	261
WBGene00015038	B0212.4a.1	nstp-6	1	8	0.125	1281	291	47	357	51	49	205	347
WBGene00015038	B0212.4b.1	nstp-6	4	8	0.5	213	291	47	357	51	49	205	347
WBGene00003889	B0212.5.1	osm-9	1	13	0.0769231	722	54	47	47	45	574	49	61	40	459	580	556	233
WBGene00015040	B0213.10.1	cyp-34A5	2	6	0.333333	46	172	54	44	53	48
WBGene00015041	B0213.11a.1	cyp-34A6	1	6	0.166667	762	61	50	492	46	43
WBGene00015042	B0213.12.1	cyp-34A7	2	6	0.333333	46	214	52	49	149	46
WBGene00015043	B0213.14.1	cyp-34A8	4	5	0.8	42	49	45	1260	47
WBGene00015044	B0213.15a.1	cyp-34A9	5	6	0.833333	55	158	52	52	383	51
WBGene00015045	B0213.16.1	cyp-34A10	4	5	0.8	51	44	45	531	48
WBGene00015046	B0213.17.1	nlp-34	1	1	1	46
WBGene00003765	B0213.2.1	nlp-27	1	1	1	77
WBGene00003766	B0213.3.1	nlp-28	1	1	1	82
WBGene00003767	B0213.4.1	nlp-29	1	1	1	69
WBGene00003768	B0213.5.1	nlp-30	1	1	1	48
WBGene00003769	B0213.6.1	nlp-31	1	1	1	117
WBGene00006142	B0213.7.1	str-83	6	6	1	52	46	52	41	46	309
WBGene00006141	B0213.8.1	str-82	3	6	0.5	49	46	281	47	47	45
WBGene00006274	B0213.9.1	str-247	2	4	0.5	49	174	53	43
WBGene00015047	B0218.1.1	faah-1	2	5	0.4	200	326	51	158	66
WBGene00015047	B0218.1.2	faah-1	2	5	0.4	200	326	51	158	66
WBGene00015047	B0218.1.3	faah-1	2	5	0.4	200	326	51	158	66
WBGene00015048	B0218.2.1	faah-2	2	4	0.5	68	247	78	98
WBGene00004055	B0218.3.1	pmk-1	3	3	1	44	367	391
WBGene00015049	B0218.5.1	B0218.5	1	3	0.333333	55	46	44
WBGene00015050	B0218.6a.1	clec-51	6	6	1	185	50	50	45	51	446
WBGene00015051	B0218.7.1	B0218.7	1	3	0.333333	239	49	97
WBGene00015052	B0218.8.1	clec-52	4	6	0.666667	102	44	44	262	45	126
WBGene00015053	B0222.1.1	B0222.1	2	4	0.5	44	53	48	46
WBGene00044582	B0222.11.1	B0222.11	5	6	0.833333	304	105	53	63	464	51
WBGene00235316	B0222.15.1	B0222.15	3	3	1	53	58	660
WBGene00015054	B0222.2.1	pitr-2	1	10	0.1	134	50	51	62	47	50	40	52	46	46
WBGene00015055	B0222.3.1	pitr-3	4	10	0.4	141	49	49	308	46	45	49	49	48	46
WBGene00006418	B0222.4.1	spl-2	1	4	0.25	287	61	104	59
WBGene00015056	B0222.5.1	B0222.5	8	9	0.888889	240	44	58	42	45	49	222	287	43
WBGene00000717	B0222.6.1	col-144	1	1	1	48
WBGene00000718	B0222.7.1	col-145	1	1	1	54
WBGene00000599	B0222.8.1	col-10	1	1	1	50
WBGene00015057	B0222.9.1	gad-3	2	15	0.133333	51	110	44	46	45	51	49	44	44	43	46	45	65	46	55
WBGene00015059	B0228.1.1	B0228.1	1	3	0.333333	59	50	55
WBGene00015061	B0228.4a.1	cpna-2	11	20	0.55	632	151	201	47	145	45	45	48	46	126	20119	53	74	75	389	53	45	47	45	238
WBGene00015061	B0228.4c.1	cpna-2	12	23	0.521739	632	151	201	47	145	45	45	48	46	126	345	654	442	462	53	74	75	389	53	45	47	45	238
WBGene00015061	B0228.4e.1	cpna-2	2	11	0.181818	442	462	53	74	75	389	53	45	47	45	238
WBGene00015062	B0228.5a.1	trx-1	1	2	0.5	271	54
WBGene00015062	B0228.5b.1	trx-1	2	3	0.666667	53	271	54
WBGene00015063	B0228.6.1	B0228.6	2	2	1	63	65
WBGene00015064	B0228.7.1	B0228.7	2	6	0.333333	48	49	46	47	48	46
WBGene00015064	B0228.7.2	B0228.7	1	7	0.142857	115	48	49	46	47	48	46
WBGene00015065	B0228.8.1	B0228.8	2	7	0.285714	52	162	46	46	45	70	45
WBGene00015066	B0228.9.1	B0228.9	4	6	0.666667	43	48	47	48	46	44
WBGene00015067	B0238.1.1	cest-35.1	8	8	1	60	44	49	42	61	48	68	195
WBGene00015074	B0238.10.1	natc-2	3	3	1	53	47	343
WBGene00015074	B0238.10.2	natc-2	3	3	1	53	47	343
WBGene00015075	B0238.11.1	B0238.11	3	3	1	45	48	48
WBGene00015076	B0238.12.1	B0238.12	3	3	1	71	50	201
WBGene00015076	B0238.12.2	B0238.12	1	4	0.25	1130	71	50	201
WBGene00044537	B0238.15.1	B0238.15	NA	0	NA
WBGene00015068	B0238.3.1	srt-68	2	3	0.666667	48	575	47
WBGene00015069	B0238.5a.1	srt-67	2	4	0.5	49	158	46	93
WBGene00015070	B0238.6.1	srt-70	2	4	0.5	41	400	52	48
WBGene00015071	B0238.7.1	cest-30	3	8	0.375	46	50	676	64	43	52	50	50
WBGene00015072	B0238.8.1	srt-69	2	4	0.5	50	571	53	48
WBGene00015073	B0238.9.1	B0238.9	3	4	0.75	51	50	351	78
WBGene00004359	B0240.1.1	rhr-2	8	10	0.8	48	66	46	47	67	47	47	199	50	189
WBGene00007117	B0240.2.1	spe-42	12	14	0.857143	45	51	47	50	47	72	44	56	50	55	47	257	47	43
WBGene00000907	B0240.3a.1	daf-11	16	16	1	51	52	47	42	448	302	202	45	622	51	54	546	49	175	254	858
WBGene00007118	B0240.4.1	npp-22	6	7	0.857143	42	47	44	48	58	103	46
WBGene00015085	B0244.10a.1	B0244.10	2	8	0.25	120	189	103	45	127	172	103	141
WBGene00206513	B0244.15.1	B0244.15	1	3	0.333333	143	91	48
WBGene00271577	B0244.16.1	B0244.16	2	6	0.333333	171	315	109	49	43	87
WBGene00271715	B0244.17.1	B0244.17	3	9	0.333333	62	120	179	49	151	75	88	46	49
WBGene00002048	B0244.2.1	ida-1	1	11	0.0909091	5740	180	395	47	85	79	382	140	45	88	506
WBGene00015079	B0244.4a.1	B0244.4	2	8	0.25	291	1086	167	215	51	376	935	43
WBGene00015079	B0244.4b.1	B0244.4	2	9	0.222222	291	1086	167	215	51	376	285	562	43
WBGene00015080	B0244.5.1	B0244.5	8	9	0.888889	214	90	157	43	48	82	164	239	45
WBGene00015081	B0244.6.1	B0244.6	8	8	1	342	424	49	45	118	309	52	627
WBGene00015082	B0244.7.1	B0244.7	2	7	0.285714	50	208	47	46	43	142	46
WBGene00015083	B0244.8.1	egg-1	4	4	1	46	44	44	51
WBGene00015084	B0244.9.1	B0244.9	1	3	0.333333	192	42	47
WBGene00004413	B0250.1.1	rpl-2	1	2	0.5	226	56
WBGene00007127	B0250.10.1	srbc-78	1	1	1	637
WBGene00206505	B0250.18a.1	B0250.18	2	4	0.5	48	721	458	240
WBGene00206505	B0250.18b.1	B0250.18	NA	0	NA
WBGene00007119	B0250.2.1	calf-1	2	4	0.5	47	1123	52	279
WBGene00007122	B0250.5.1	B0250.5	4	5	0.8	52	106	673	965	545
WBGene00007123	B0250.6.1	srbc-79	1	1	1	863
WBGene00007124	B0250.7b.1	B0250.7	1	1	1	546
WBGene00007125	B0250.8.1	B0250.8	1	2	0.5	46	45
WBGene00007126	B0250.9.1	dhcr-7	4	6	0.666667	216	766	513	1274	278	55
WBGene00015087	B0252.1.1	B0252.1	8	12	0.666667	245	41	48	52	175	52	53	309	45	131	174	46
WBGene00305086	B0252.11.1	B0252.11	1	2	0.5	459	61
WBGene00000211	B0252.2.1	asm-1	5	10	0.5	51	42	186	45	236	51	48	46	46	47
WBGene00015088	B0252.3b.1	B0252.3	2	7	0.285714	431	1879	290	61	60	513	55
WBGene00015088	B0252.3c.1	B0252.3	1	6	0.166667	1879	290	61	60	513	55
WBGene00000886	B0252.4b.1	cyn-10	1	4	0.25	57	49	48	49
WBGene00015089	B0252.5.1	B0252.5	4	4	1	46	48	51	73
WBGene00044615	B0252.8.1	B0252.8	1	1	1	504
WBGene00015091	B0261.1.1	B0261.1	5	8	0.625	58	332	47	64	710	45	510	303
WBGene00002583	B0261.2a.1	let-363	21	31	0.677419	55	53	44	49	44	50	139	46	607	49	436	1132	51	483	48	245	47	338	562	46	1653	766	47	545	425	56	49	231	571	54	201
WBGene00002583	B0261.2b.1	let-363	21	31	0.677419	55	53	44	49	44	50	139	46	607	49	436	1132	51	483	48	245	47	338	562	46	1653	766	47	554	425	56	49	231	571	54	201
WBGene00015092	B0261.4a.1	mrpl-47	1	4	0.25	54	50	43	48
WBGene00015092	B0261.4b.1	mrpl-47	1	4	0.25	54	50	43	48
WBGene00015093	B0261.5.1	B0261.5	2	2	1	45	60
WBGene00015094	B0261.6a.1	B0261.6	2	2	1	242	640
WBGene00015094	B0261.6b.1	B0261.6	2	2	1	245	640
WBGene00015095	B0261.7.1	B0261.7	4	5	0.8	46	46	41	52	47
WBGene00015096	B0261.8.1	B0261.8	1	2	0.5	57	56
WBGene00195057	B0261.9.1	B0261.9	1	2	0.5	494	47
WBGene00006538	B0272.1.1	tbb-4	3	6	0.5	46	175	483	47	50	77
WBGene00007128	B0272.2.1	memb-1	3	5	0.6	47	52	285	97	44
WBGene00007129	B0272.3.1	B0272.3	2	3	0.666667	53	143	66
WBGene00007130	B0272.4.1	B0272.4	4	5	0.8	46	49	319	564	47
WBGene00206473	B0273.115.1	B0273.115	2	2	1	80	110
WBGene00015097	B0273.1a.1	B0273.1	1	4	0.25	192	175	77	47
WBGene00015097	B0273.1a.2	B0273.1	1	3	0.333333	175	77	47
WBGene00004243	B0273.2.1	puf-7	3	3	1	70	665	1032
WBGene00015098	B0273.3.1	snpc-3.1	4	5	0.8	53	53	247	248	142
WBGene00006745	B0273.4a.1	unc-5	1	7	0.142857	7239	6762	299	1856	454	449	516
WBGene00006745	B0273.4c.1	unc-5	1	8	0.125	11991	7239	6762	299	1856	454	449	516
WBGene00015105	B0280.10a.1	pot-1	5	9	0.555556	46	46	57	44	145	54	49	52	90
WBGene00015106	B0280.11.1	B0280.11	2	5	0.4	45	125	119	48	42
WBGene00001613	B0280.12b.1	glr-2	10	19	0.526316	443	92	50	214	43	49	179	44	43	567	43	295	64	467	46	44	47	394	92
WBGene00015107	B0280.13.1	viro-2	4	8	0.5	44	247	45	392	47	95	327	44
WBGene00044674	B0280.17.1	B0280.17	2	4	0.5	51	52	48	46
WBGene00015099	B0280.1a.1	ggtb-1	6	6	1	47	54	55	52	45	1265
WBGene00015100	B0280.2.1	B0280.2	7	9	0.777778	86	223	45	393	65	96	605	139	60
WBGene00015101	B0280.3.1	rpia-1	3	3	1	47	47	124
WBGene00015101	B0280.3.2	rpia-1	3	3	1	47	47	124
WBGene00003845	B0280.4.1	odd-1	1	1	1	260
WBGene00015102	B0280.5.1	cpg-2	3	4	0.75	43	43	46	44
WBGene00015103	B0280.7.1	B0280.7	1	5	0.2	182	51	49	42	95
WBGene00003609	B0280.8.1	nhr-10	1	6	0.166667	615	45	483	45	355	55
WBGene00015104	B0280.9.1	B0280.9	7	7	1	105	46	48	51	57	47	238
WBGene00015108	B0281.1.1	B0281.1	2	2	1	49	70
WBGene00015110	B0281.3.1	B0281.3	5	5	1	43	48	52	49	52
WBGene00015111	B0281.4.1	B0281.4	1	3	0.333333	119	86	46
WBGene00015112	B0281.5a.1	B0281.5	3	3	1	50	52	151
WBGene00015112	B0281.5b.1	B0281.5	3	3	1	50	52	235
WBGene00015113	B0281.6.1	B0281.6	3	3	1	53	49	88
WBGene00015114	B0281.8.1	B0281.8	2	6	0.333333	44	230	59	44	49	53
WBGene00007131	B0284.1.1	pals-26	1	4	0.25	476	44	449	66
WBGene00007132	B0284.2.1	pals-27	4	4	1	239	263	138	364
WBGene00007133	B0284.3.1	B0284.3	1	1	1	69
WBGene00007134	B0284.4.1	pals-28	4	4	1	267	661	44	736
WBGene00000513	B0285.10.1	ckb-3	3	7	0.428571	51	48	303	46	61	47	273
WBGene00007135	B0285.1a.1	cdk-12	4	14	0.285714	72	169	536	1903	434	57	353	52	58	261	250	48	294	398
WBGene00007135	B0285.1a.2	cdk-12	2	12	0.166667	536	1903	434	57	353	52	58	261	250	48	294	398
WBGene00007135	B0285.1b.1	cdk-12	4	14	0.285714	72	169	536	1903	434	57	353	52	58	261	250	48	294	386
WBGene00007135	B0285.1b.2	cdk-12	2	12	0.166667	536	1903	434	57	353	52	58	261	250	48	294	386
WBGene00007135	B0285.1c.1	cdk-12	4	14	0.285714	72	169	536	1903	434	57	353	52	58	261	250	48	294	395
WBGene00007135	B0285.1c.2	cdk-12	2	12	0.166667	536	1903	434	57	353	52	58	261	250	48	294	395
WBGene00007136	B0285.3.1	B0285.3	2	3	0.666667	69	493	52
WBGene00007137	B0285.4.1	lcmt-1	4	6	0.666667	48	102	52	297	56	55
WBGene00002003	B0285.5.1	hse-5	8	8	1	372	229	49	125	128	411	487	742
WBGene00002003	B0285.5.2	hse-5	8	8	1	372	229	49	125	128	411	487	738
WBGene00002003	B0285.5.3	hse-5	7	7	1	372	229	49	125	128	411	487
WBGene00007138	B0285.6.1	B0285.6	1	11	0.0909091	2485	42	282	48	48	44	51	207	43	46	755
WBGene00007139	B0285.7.1	mnp-1	2	7	0.285714	1034	2306	601	1152	95	127	249
WBGene00000511	B0285.8.1	ckb-1	2	7	0.285714	51	316	185	104	47	69	64
WBGene00000512	B0285.9.1	ckb-2	7	7	1	51	46	79	46	47	43	702
WBGene00015115	B0286.1.1	B0286.1	4	6	0.666667	538	44	46	3745	1136	1169
WBGene00015115	B0286.1.2	B0286.1	5	7	0.714286	78	538	44	46	3745	1136	1169
WBGene00002252	B0286.2a.1	lat-2	9	17	0.529412	458	45	418	54	224	46	60	45	934	396	376	89	371	501	455	313	46
WBGene00015116	B0286.3.1	paic-1	1	5	0.2	786	297	328	44	42
WBGene00003825	B0286.4a.1	ntl-2	1	7	0.142857	679	243	530	73	50	61	484
WBGene00003825	B0286.4b.1	ntl-2	5	5	1	289	73	50	61	484
WBGene00003825	B0286.4c.1	ntl-2	3	6	0.5	679	243	734	50	61	484
WBGene00003825	B0286.4c.2	ntl-2	1	7	0.142857	679	243	530	53	50	61	484
WBGene00003825	B0286.4c.3	ntl-2	1	6	0.166667	679	243	530	50	61	484
WBGene00003825	B0286.4c.4	ntl-2	1	5	0.2	679	530	50	61	484
WBGene00003825	B0286.4c.5	ntl-2	2	6	0.333333	243	530	73	50	61	484
WBGene00003825	B0286.4c.6	ntl-2	1	5	0.2	530	73	50	61	484
WBGene00003825	B0286.4c.7	ntl-2	4	4	1	289	50	61	484
WBGene00003825	B0286.4c.8	ntl-2	4	4	1	73	50	61	484
WBGene00003825	B0286.4c.9	ntl-2	4	4	1	53	50	61	484
WBGene00003825	B0286.4d.1	ntl-2	4	4	1	73	50	61	484
WBGene00001438	B0286.5.1	fkh-6	2	5	0.4	160	1355	73	657	189
WBGene00023425	B0286.6.1	try-9	1	3	0.333333	153	45	91
WBGene00015117	B0294.1.1	B0294.1	1	1	1	55
WBGene00015118	B0294.3.1	B0294.3	1	1	1	519
WBGene00002207	B0302.1a.1	sid-3	6	14	0.428571	45	407	52	61	70	760	48	112	45	680	115	69	49	359
WBGene00015119	B0302.2.1	B0302.2	1	1	1	45
WBGene00015121	B0302.4.1	B0302.4	1	1	1	69
WBGene00015122	B0302.5.1	B0302.5	3	3	1	73	495	498
WBGene00015131	B0303.11a.1	B0303.11	11	18	0.611111	400	43	48	254	46	43	41	234	429	148	1502	49	44	81	380	49	53	44
WBGene00015131	B0303.11a.2	B0303.11	12	19	0.631579	226	400	43	48	254	46	43	41	234	429	148	1502	49	44	81	380	49	53	44
WBGene00015132	B0303.14.1	B0303.14	4	5	0.8	146	54	54	308	49
WBGene00015133	B0303.15.1	mrpl-11	1	2	0.5	187	49
WBGene00044678	B0303.16.1	B0303.16	2	3	0.666667	75	187	48
WBGene00015124	B0303.2.1	anmt-1	3	4	0.75	216	42	319	119
WBGene00015124	B0303.2.2	anmt-1	3	4	0.75	216	42	319	119
WBGene00015125	B0303.3.1	B0303.3	3	3	1	49	57	67
WBGene00015125	B0303.3.2	B0303.3	1	4	0.25	271	49	57	67
WBGene00015126	B0303.4.1	B0303.4	7	9	0.777778	111	86	47	61	48	266	463	51	215
WBGene00015126	B0303.4.2	B0303.4	7	8	0.875	111	86	47	61	48	266	463	51
WBGene00015128	B0303.7a.1	B0303.7	1	4	0.25	3616	267	122	53
WBGene00015128	B0303.7b.1	B0303.7	1	4	0.25	298	267	122	53
WBGene00015129	B0303.8.1	sdz-1	1	1	1	48
WBGene00015130	B0303.9.1	vps-33.1	5	7	0.714286	56	57	45	46	93	46	46
WBGene00001948	B0304.1a.1	hlh-1	1	5	0.2	1710	52	49	278	317
WBGene00001948	B0304.1a.2	hlh-1	2	6	0.333333	391	1710	52	49	278	317
WBGene00001948	B0304.1b.1	hlh-1	1	5	0.2	1710	40	49	278	317
WBGene00001948	B0304.1c.1	hlh-1	1	5	0.2	1710	40	49	256	317
WBGene00015134	B0304.2.1	B0304.2	3	3	1	49	49	55
WBGene00015135	B0304.3.1	cyp-23A1	6	7	0.857143	336	135	165	163	441	542	422
WBGene00015136	B0304.4.1	B0304.4	3	3	1	44	45	47
WBGene00005058	B0304.5.1	sra-32	1	6	0.166667	390	235	61	108	46	216
WBGene00005058	B0304.5.2	sra-32	1	7	0.142857	390	235	61	108	46	216	226
WBGene00005059	B0304.6.1	sra-33	1	4	0.25	960	430	62	56
WBGene00005060	B0304.7.1	sra-34	5	6	0.833333	54	103	48	46	440	45
WBGene00005061	B0304.8.1	sra-35	1	5	0.2	933	310	46	912	46
WBGene00005062	B0304.9.1	sra-36	6	6	1	186	65	63	45	57	263
WBGene00015137	B0310.1b.1	B0310.1	2	7	0.285714	524	881	48	84	46	607	789
WBGene00015138	B0310.2a.1	B0310.2	4	6	0.666667	592	135	235	1984	55	405
WBGene00015138	B0310.2b.1	B0310.2	3	5	0.6	592	559	1984	55	405
WBGene00015139	B0310.3.1	B0310.3	3	7	0.428571	44	116	5970	1329	568	440	57
WBGene00015139	B0310.3.2	B0310.3	1	4	0.25	1329	568	440	57
WBGene00015139	B0310.3.3	B0310.3	1	3	0.333333	568	440	57
WBGene00015141	B0310.5a.1	ugt-46	3	9	0.333333	119	45	1076	50	798	43	46	47	246
WBGene00015142	B0310.6.1	B0310.6	1	1	1	49
WBGene00007140	B0331.1.1	cyp-29A4	1	7	0.142857	968	143	47	46	55	380	45
WBGene00007141	B0331.2.1	pitr-4	1	3	0.333333	716	45	287
WBGene00007142	B0334.1.1	ttr-18	2	2	1	46	648
WBGene00007148	B0334.10.1	B0334.10	1	1	1	535
WBGene00003868	B0334.11a.1	ooc-3	7	7	1	46	50	62	48	50	56	192
WBGene00003868	B0334.11b.1	ooc-3	7	7	1	52	50	62	48	50	56	192
WBGene00007149	B0334.13.1	B0334.13	1	1	1	821
WBGene00195248	B0334.15.1	emc-5	2	4	0.5	119	468	67	49
WBGene00195248	B0334.15.2	emc-5	2	2	1	119	468
WBGene00006660	B0334.2.1	twk-5	1	4	0.25	551	54	54	424
WBGene00219293	B0334.20.1	B0334.20	1	1	1	616
WBGene00007143	B0334.3a.1	hacl-1	1	4	0.25	740	332	230	49
WBGene00007143	B0334.3b.1	hacl-1	1	3	0.333333	332	230	49
WBGene00007144	B0334.4.1	B0334.4	2	3	0.666667	50	51	45
WBGene00007145	B0334.5.1	B0334.5	3	3	1	67	49	429
WBGene00007146	B0334.6.1	B0334.6	3	4	0.75	283	322	835	404
WBGene00005267	B0334.7.1	srh-44	2	5	0.4	649	948	49	115	302
WBGene00000090	B0334.8a.1	age-1	6	8	0.75	86	52	48	671	51	1745	437	708
WBGene00004435	B0336.10.1	rpl-23	1	1	1	96
WBGene00004435	B0336.10.2	rpl-23	1	1	1	96
WBGene00015148	B0336.11a.1	hpo-28	6	9	0.666667	45	52	51	45	111	275	192	45	52
WBGene00015149	B0336.12.1	B0336.12	NA	0	NA
WBGene00015150	B0336.13.1	B0336.13	1	1	1	114
WBGene00006943	B0336.1a.1	wrm-1	2	8	0.25	51	543	57	189	49	52	56	480
WBGene00006943	B0336.1b.1	wrm-1	6	6	1	57	189	49	52	56	480
WBGene00000182	B0336.2.1	arf-1	2	3	0.666667	73	99	85
WBGene00000182	B0336.2.2	arf-1	1	4	0.25	1136	73	99	85
WBGene00015143	B0336.3a.1	rbm-26	3	7	0.428571	47	51	88	72	46	53	46
WBGene00015143	B0336.3b.1	rbm-26	3	7	0.428571	47	51	88	72	46	53	39
WBGene00015143	B0336.3c.1	rbm-26	3	7	0.428571	47	51	88	66	46	53	46
WBGene00004348	B0336.4a.1	rgs-5	5	6	0.833333	55	280	120	151	805	473
WBGene00015145	B0336.5a.1	arle-14	3	3	1	48	49	74
WBGene00015145	B0336.5b.1	arle-14	3	3	1	48	40	74
WBGene00015146	B0336.6.1	abi-1	3	4	0.75	47	46	491	484
WBGene00015146	B0336.6.2	abi-1	3	4	0.75	47	46	491	484
WBGene00015147	B0336.7a.1	B0336.7	5	5	1	49	162	131	273	445
WBGene00015147	B0336.7b.1	B0336.7	4	4	1	162	131	273	445
WBGene00002982	B0336.8.1	lgg-3	2	2	1	51	53
WBGene00006359	B0336.9a.1	swp-1	1	5	0.2	577	46	46	41	62
WBGene00006359	B0336.9d.1	swp-1	2	6	0.333333	85	577	46	46	47	62
WBGene00006955	B0344.2.1	wrt-9	2	10	0.2	598	7354	487	987	943	83	446	52	511	1135
WBGene00015151	B0348.1.1	B0348.1	2	2	1	63	371
WBGene00255704	B0348.10.1	B0348.10	NA	0	NA
WBGene00015152	B0348.2a.1	B0348.2	2	2	1	99	1054
WBGene00001177	B0348.4a.1	egl-8	11	19	0.578947	1404	302	267	147	891	705	64	2001	636	684	4717	961	62	924	2184	1005	195	47	708
WBGene00001177	B0348.4b.1	egl-8	11	20	0.55	1404	302	267	147	891	705	64	2001	636	684	4717	961	62	924	721	1427	1005	195	47	708
WBGene00001177	B0348.4d.1	egl-8	12	21	0.571429	1404	302	267	147	891	705	64	2001	636	684	1042	3432	961	62	924	721	1427	1005	195	47	708
WBGene00001177	B0348.4e.1	egl-8	12	20	0.6	1404	302	267	147	891	705	64	2001	636	684	1042	3432	961	62	924	2184	1005	195	47	708
WBGene00001177	B0348.4f.1	egl-8	11	20	0.55	1404	302	267	147	891	705	64	2955	684	1042	3432	961	62	924	721	1427	1005	195	47	708
WBGene00001177	B0348.4g.1	egl-8	11	19	0.578947	1404	302	267	147	891	705	64	2955	684	1042	3432	961	62	924	2184	1005	195	47	708
WBGene00001177	B0348.4h.1	egl-8	10	19	0.526316	1404	302	267	147	891	705	64	2955	684	4717	961	62	924	721	1427	1005	195	47	708
WBGene00001177	B0348.4i.1	egl-8	10	18	0.555556	1404	302	267	147	891	705	64	2955	684	4717	961	62	924	2184	1005	195	47	708
WBGene00001177	B0348.4j.1	egl-8	8	19	0.421053	1404	302	267	147	891	705	64	3819	1042	3432	961	62	924	721	1427	1005	195	47	708
WBGene00001177	B0348.4k.1	egl-8	8	18	0.444444	1404	302	267	147	891	705	64	3819	1042	3432	961	62	924	2184	1005	195	47	708
WBGene00015153	B0348.5a.1	B0348.5	2	3	0.666667	1068	2518	57
WBGene00015153	B0348.5b.1	B0348.5	1	1	1	57
WBGene00002061	B0348.6a.1	ife-3	2	3	0.666667	41	48	47
WBGene00002061	B0348.6b.1	ife-3	3	3	1	41	39	47
WBGene00002061	B0348.6c.1	ife-3	3	3	1	41	42	47
WBGene00006780	B0350.2e.1	unc-44	11	12	0.916667	385	854	356	173	169	908	1012	46	111	50	1538	561
WBGene00006780	B0350.2f.1	unc-44	13	18	0.722222	385	854	356	173	169	908	860	134	46	111	50	112	1348	561	1031	55	320	93
WBGene00006780	B0350.2h.1	unc-44	6	12	0.5	385	854	356	173	169	908	860	134	46	111	50	112
WBGene00015155	B0353.1a.1	B0353.1	1	8	0.125	5386	1915	3660	481	1840	562	45	982
WBGene00015155	B0353.1b.1	B0353.1	1	8	0.125	7923	1915	3660	481	1840	562	45	982
WBGene00015155	B0353.1c.1	B0353.1	1	8	0.125	9526	1915	3660	481	1840	562	45	982
WBGene00015155	B0353.1c.2	B0353.1	2	7	0.285714	1915	3660	481	1840	562	45	982
WBGene00015155	B0353.1d.1	B0353.1	2	5	0.4	481	1840	562	45	982
WBGene00015155	B0353.1e.1	B0353.1	1	7	0.142857	3660	481	320	1520	562	45	982
WBGene00015155	B0353.1e.2	B0353.1	3	3	1	562	45	982
WBGene00015164	B0361.10.1	ykt-6	2	2	1	45	429
WBGene00015164	B0361.10.2	ykt-6	2	3	0.666667	45	429	55
WBGene00015165	B0361.11.1	B0361.11	3	10	0.3	45	45	774	50	46	310	50	428	43	44
WBGene00303033	B0361.14.1	B0361.14	NA	0	NA
WBGene00015156	B0361.2a.1	cwf-19L2	5	9	0.555556	54	81	320	170	6468	1292	1141	1766	1956
WBGene00015157	B0361.3.1	B0361.3	7	9	0.777778	45	50	67	46	52	50	77	54	47
WBGene00015158	B0361.4.1	B0361.4	1	6	0.166667	5100	947	1096	262	558	273
WBGene00015159	B0361.5a.1	psd-1	1	3	0.333333	567	529	191
WBGene00015159	B0361.5b.1	psd-1	2	4	0.5	161	4668	529	191
WBGene00015160	B0361.6.1	B0361.6	4	6	0.666667	48	51	80	105	55	95
WBGene00015161	B0361.7.1	pho-5	4	6	0.666667	51	62	47	247	43	47
WBGene00015161	B0361.7.2	pho-5	4	6	0.666667	51	62	47	247	43	47
WBGene00015162	B0361.8.1	algn-11	8	8	1	136	45	112	251	47	259	50	279
WBGene00015163	B0361.9.1	B0361.9	2	2	1	103	105
WBGene00007150	B0365.1.1	acly-2	5	5	1	48	44	46	45	50
WBGene00001137	B0365.3.1	eat-6	1	4	0.25	190	52	52	57
WBGene00001137	B0365.3.2	eat-6	1	5	0.2	190	52	52	57	26
WBGene00007152	B0365.5a.1	clec-225	1	3	0.333333	411	49	152
WBGene00007153	B0365.6.1	clec-41	1	2	0.5	308	169
WBGene00007154	B0365.7.1	dhc-3	10	36	0.277778	93	47	262	291	45	45	46	145	40	533	56	46	45	55	56	45	43	120	45	77	226	44	299	49	61	50	47	46	44	115	42	70	289	43	49	49
WBGene00219208	B0365.9.1	B0365.9	1	3	0.333333	687	46	53
WBGene00007155	B0379.1a.1	B0379.1	3	5	0.6	244	340	1295	55	44
WBGene00007156	B0379.2.1	B0379.2	1	4	0.25	48	46	44	45
WBGene00003508	B0379.3a.1	mut-16	11	13	0.846154	44	41	46	452	50	45	80	199	50	50	535	308	293
WBGene00003508	B0379.3b.1	mut-16	11	13	0.846154	44	53	46	452	50	45	80	199	50	50	535	308	293
WBGene00007054	B0379.4a.1	scpl-1	2	10	0.2	1144	6886	2146	1453	1366	395	354	352	82	179
WBGene00007054	B0379.4b.1	scpl-1	2	9	0.222222	87	2146	1453	1366	395	354	352	82	179
WBGene00007158	B0379.6.1	B0379.6	NA	0	NA
WBGene00007159	B0379.7.1	B0379.7	1	4	0.25	272	48	79	48
WBGene00007159	B0379.7.2	B0379.7	2	3	0.666667	48	79	48
WBGene00007166	B0391.11a.1	fbxa-152	2	3	0.666667	52	504	253
WBGene00006289	B0391.12.1	str-263	1	4	0.25	433	52	162	47
WBGene00206462	B0391.14.1	B0391.14	1	1	1	150
WBGene00006080	B0391.4.1	str-12	1	7	0.142857	81	34	46	45	62	45	49
WBGene00007162	B0391.5.1	fbxa-153	2	3	0.666667	46	2968	500
WBGene00007163	B0391.6.1	fbxa-154	5	5	1	41	165	47	69	366
WBGene00007164	B0391.9.1	fbxa-139	1	1	1	50
WBGene00004469	B0393.1.1	rps-0	1	3	0.333333	72	47	47
WBGene00007167	B0393.2.1	rbg-3	7	8	0.875	46	51	43	45	48	45	79	47
WBGene00007167	B0393.2.2	rbg-3	8	9	0.888889	63	46	51	43	45	48	45	79	47
WBGene00007168	B0393.3.1	B0393.3	2	4	0.5	50	229	48	47
WBGene00007169	B0393.4.1	B0393.4	7	8	0.875	48	49	149	197	131	201	490	49
WBGene00007170	B0393.5.1	B0393.5	2	15	0.133333	416	2851	48	412	161	41	133	54	43	336	209	461	968	531	43
WBGene00007171	B0393.6.1	B0393.6	6	7	0.857143	45	46	49	43	45	50	47
WBGene00007172	B0393.7.1	B0393.7	5	5	1	43	310	170	45	352
WBGene00007173	B0393.8.1	B0393.8	2	2	1	44	47
WBGene00044636	B0393.9a.1	B0393.9	2	4	0.5	44	679	47	42
WBGene00044636	B0393.9b.1	B0393.9	3	5	0.6	43	44	679	47	42
WBGene00003729	B0395.1.1	nhx-1	2	13	0.153846	91	1066	46	49	43	410	49	56	348	49	46	47	409
WBGene00003729	B0395.1.2	nhx-1	1	12	0.0833333	1066	46	49	43	410	49	56	348	49	46	47	409
WBGene00007174	B0395.2.1	mboa-1	7	7	1	451	475	44	303	212	70	897
WBGene00007175	B0395.3.1	B0395.3	8	10	0.8	49	47	530	54	303	108	293	665	51	57
WBGene00007175	B0395.3.2	B0395.3	8	10	0.8	49	47	530	54	303	108	293	665	51	57
WBGene00007175	B0395.3.3	B0395.3	9	11	0.818182	218	49	47	530	54	303	108	293	665	51	57
WBGene00007176	B0399.1a.1	kcnl-1	1	13	0.0769231	11018	6108	2427	167	10719	5245	328	253	1019	48	50	52	685
WBGene00007176	B0399.1b.1	kcnl-1	1	12	0.0833333	11018	6108	2735	10719	5245	328	253	1019	48	50	52	685
WBGene00007176	B0399.1c.1	kcnl-1	4	8	0.5	814	328	253	1019	48	50	52	685
WBGene00007176	B0399.1d.1	kcnl-1	2	9	0.222222	5140	5245	328	253	1019	48	50	52	685
WBGene00007176	B0399.1e.1	kcnl-1	2	9	0.222222	959	5245	328	253	1019	48	50	52	685
WBGene00007176	B0399.1f.1	kcnl-1	3	11	0.272727	76	2735	10719	5245	328	253	1019	48	50	52	685
WBGene00007177	B0399.2.1	oac-1	7	8	0.875	402	533	52	516	48	176	1065	53
WBGene00006712	B0403.2.1	ubc-17	4	13	0.307692	503	212	48	576	493	46	49	229	186	78	46	48	46
WBGene00015167	B0403.3.1	B0403.3	1	4	0.25	561	57	46	50
WBGene00015167	B0403.3.2	B0403.3	1	3	0.333333	561	57	46
WBGene00015168	B0403.4.1	pdi-6	2	3	0.666667	106	422	51
WBGene00015169	B0403.5.1	B0403.5	8	8	1	549	169	43	278	47	49	320	564
WBGene00043982	B0403.6.1	B0403.6	3	4	0.75	46	678	2250	47
WBGene00015170	B0410.1.1	B0410.1	NA	0	NA
WBGene00015171	B0410.2a.1	vang-1	1	7	0.142857	812	50	52	767	344	51	755
WBGene00015172	B0410.3.1	B0410.3	1	1	1	60
WBGene00000895	B0412.1a.1	dac-1	1	8	0.125	2019	53	206	1268	42	46	49	424
WBGene00000903	B0412.2.1	daf-7	1	4	0.25	127	61	47	50
WBGene00015173	B0412.3a.1	trpp-11	12	16	0.75	47	46	664	443	325	315	955	859	427	1329	43	2666	246	1328	51	1205
WBGene00015173	B0412.3b.1	trpp-11	8	12	0.666667	325	315	955	859	427	1329	43	2666	246	1328	51	1205
WBGene00004498	B0412.4.1	rps-29	2	2	1	199	268
WBGene00015175	B0414.1.1	srz-4	2	4	0.5	66	70	50	57
WBGene00004393	B0414.2.1	rnt-1	4	7	0.571429	897	256	801	976	609	52	52
WBGene00004393	B0414.2.2	rnt-1	3	10	0.3	42	53	7206	897	256	801	976	609	52	52
WBGene00004393	B0414.2.3	rnt-1	3	10	0.3	42	82	7206	897	256	801	976	609	52	52
WBGene00001856	B0414.3.1	hil-5	1	1	1	159
WBGene00000772	B0414.5.1	cpb-3	4	5	0.8	47	44	74	76	75
WBGene00001600	B0414.6.1	glh-3	2	5	0.4	47	111	45	46	49
WBGene00003472	B0414.7a.1	mtk-1	1	15	0.0666667	2389	89	60	49	48	235	187	44	337	41	49	156	47	76	48
WBGene00003472	B0414.7a.2	mtk-1	8	14	0.571429	89	60	49	48	235	187	44	337	41	49	156	47	76	48
WBGene00003472	B0414.7b.1	mtk-1	8	14	0.571429	89	60	49	48	235	187	44	337	41	49	156	47	76	42
WBGene00015176	B0414.8a.1	vps-51	10	10	1	43	51	59	48	70	66	53	216	46	400
WBGene00015176	B0414.8b.1	vps-51	8	8	1	43	51	59	48	70	66	53	221
WBGene00206482	B0416.10.1	B0416.10	2	2	1	197	625
WBGene00206483	B0416.11.1	B0416.11	1	1	1	639
WBGene00015177	B0416.1a.1	tmc-2	12	25	0.48	302	59	50	284	52	66	48	44	54	147	45	383	48	147	47	95	122	52	75	51	341	50	78	48	52
WBGene00015177	B0416.1b.1	tmc-2	12	24	0.5	302	59	50	284	52	66	48	44	54	147	45	383	48	147	47	95	122	52	183	341	50	78	48	52
WBGene00015177	B0416.1c.1	tmc-2	6	19	0.315789	48	44	54	147	45	383	48	147	47	95	122	52	75	51	341	50	78	48	52
WBGene00015177	B0416.1d.1	tmc-2	6	18	0.333333	48	44	54	147	45	383	48	147	47	95	122	52	183	341	50	78	48	52
WBGene00015178	B0416.2.1	B0416.2	4	4	1	59	44	43	178
WBGene00015179	B0416.3.1	B0416.3	5	6	0.833333	143	147	158	47	445	52
WBGene00015180	B0416.4.1	B0416.4	1	1	1	225
WBGene00015181	B0416.5.1	B0416.5	1	4	0.25	75	46	49	71
WBGene00001638	B0416.6.1	gly-13	11	11	1	46	175	47	51	49	45	55	247	44	49	434
WBGene00015182	B0416.7a.1	B0416.7	2	3	0.666667	134	309	70
WBGene00015183	B0432.1.1	B0432.1	1	4	0.25	1245	43	46	46
WBGene00015191	B0432.10.1	B0432.10	5	5	1	46	41	51	162	552
WBGene00015191	B0432.10.2	B0432.10	6	6	1	483	46	41	51	162	552
WBGene00015192	B0432.11.1	B0432.11	1	3	0.333333	57	46	48
WBGene00015193	B0432.12.1	clec-117	1	1	1	162
WBGene00015194	B0432.13.1	trul-1	1	6	0.166667	577	47	42	547	535	272
WBGene00015194	B0432.13.2	trul-1	1	7	0.142857	577	47	42	547	535	272	445
WBGene00044640	B0432.14a.1	B0432.14	2	3	0.666667	144	965	54
WBGene00044640	B0432.14b.1	B0432.14	1	2	0.5	965	54
WBGene00015184	B0432.2.1	djr-1.1	2	2	1	193	366
WBGene00015185	B0432.3.1	mrpl-41	1	3	0.333333	615	105	104
WBGene00015186	B0432.4.1	misc-1	3	4	0.75	76	113	612	119
WBGene00000296	B0432.5a.1	cat-2	1	7	0.142857	784	129	47	84	254	55	220
WBGene00000296	B0432.5b.1	cat-2	4	6	0.666667	129	47	84	254	55	220
WBGene00000296	B0432.5c.1	cat-2	5	7	0.714286	137	129	47	84	254	55	220
WBGene00015188	B0432.7a.1	B0432.7	10	13	0.769231	216	240	373	535	161	681	447	262	271	859	48	461	109
WBGene00015188	B0432.7b.1	B0432.7	9	12	0.75	240	373	535	161	681	447	262	271	859	48	461	109
WBGene00015189	B0432.8.1	B0432.8	3	4	0.75	340	285	467	371
WBGene00015189	B0432.8.2	B0432.8	3	3	1	340	285	467
WBGene00015190	B0432.9.1	B0432.9	1	1	1	405
WBGene00002997	B0454.1.1	lin-8	3	3	1	848	232	1051
WBGene00005542	B0454.10.1	sri-30	2	5	0.4	53	661	62	44	43
WBGene00005543	B0454.2.1	sri-31	2	5	0.4	42	162	51	47	43
WBGene00206372	B0454.26.1	B0454.26	4	4	1	46	50	45	929
WBGene00005540	B0454.3.1	sri-28	2	5	0.4	50	467	47	57	47
WBGene00005541	B0454.4.1	sri-29	4	5	0.8	52	49	44	592	45
WBGene00015196	B0454.5.1	B0454.5	2	3	0.666667	114	931	302
WBGene00015197	B0454.6.1	B0454.6	3	8	0.375	269	48	362	50	248	56	280	54
WBGene00015198	B0454.7.1	clec-2	1	3	0.333333	977	47	587
WBGene00015199	B0454.8.1	B0454.8	1	2	0.5	461	79
WBGene00015200	B0454.9.1	lido-13	2	3	0.666667	57	510	51
WBGene00002251	B0457.1a.1	lat-1	2	7	0.285714	2810	3622	124	82	795	305	437
WBGene00007178	B0457.2.1	B0457.2	3	4	0.75	118	260	335	145
WBGene00007179	B0457.4.1	B0457.4	1	4	0.25	88	53	47	44
WBGene00007180	B0457.6.1	B0457.6	1	2	0.5	975	363
WBGene00007182	B0462.3.1	fbxb-119	1	2	0.5	147	52
WBGene00007183	B0462.4.1	B0462.4	1	1	1	1670
WBGene00194695	B0462.5.1	B0462.5	2	2	1	47	286
WBGene00001094	B0464.1.1	dars-1	1	4	0.25	157	46	45	45
WBGene00007184	B0464.2a.1	ctr-9	1	5	0.2	822	343	146	46	404
WBGene00007184	B0464.2a.2	ctr-9	2	6	0.333333	140	822	343	146	46	404
WBGene00007185	B0464.3.1	nlp-36	1	2	0.5	53	51
WBGene00000268	B0464.4a.1	bre-3	6	7	0.857143	105	54	408	89	73	544	45
WBGene00000268	B0464.4a.2	bre-3	6	6	1	105	54	408	89	73	544
WBGene00000268	B0464.4a.3	bre-3	1	8	0.125	12093	105	54	408	89	73	544	45
WBGene00004980	B0464.5a.1	spk-1	5	8	0.625	77	53	106	51	842	46	47	43
WBGene00004980	B0464.5a.2	spk-1	5	9	0.555556	77	53	106	51	842	46	47	43	434
WBGene00004980	B0464.5b.1	spk-1	2	10	0.2	488	1795	53	106	51	842	46	47	43	51
WBGene00004980	B0464.5c.1	spk-1	2	10	0.2	488	1795	53	106	51	294	371	46	47	43
WBGene00004980	B0464.5d.1	spk-1	4	7	0.571429	53	106	51	842	46	47	43
WBGene00007186	B0464.6.1	B0464.6	3	5	0.6	44	47	151	119	57
WBGene00007186	B0464.6.2	B0464.6	1	6	0.166667	294	44	47	151	119	57
WBGene00000235	B0464.7.1	baf-1	1	1	1	55
WBGene00007187	B0464.8.1	tag-342	5	6	0.833333	159	43	45	93	233	47
WBGene00007188	B0464.9.1	B0464.9	1	4	0.25	54	47	49	45
WBGene00002178	B0478.1a.1	jnk-1	1	11	0.0909091	2486	408	47	123	49	278	160	48	57	43	825
WBGene00002178	B0478.1b.1	jnk-1	10	10	1	408	47	123	49	278	160	48	57	43	825
WBGene00015202	B0478.3.1	B0478.3	1	2	0.5	168	64
WBGene00007189	B0491.1.1	pigm-1	4	4	1	50	48	51	52
WBGene00005016	B0491.2.1	sqt-1	1	2	0.5	56	47
WBGene00005016	B0491.2.2	sqt-1	1	2	0.5	55	47
WBGene00007190	B0491.3.1	rmd-3	2	3	0.666667	49	259	47
WBGene00007191	B0491.4a.1	lgc-20	1	9	0.111111	961	50	46	114	48	49	517	41	49
WBGene00007191	B0491.4b.1	lgc-20	1	9	0.111111	961	50	46	114	48	49	517	41	88
WBGene00007192	B0491.5.1	nduf-11	5	5	1	80	50	59	57	518
WBGene00007193	B0491.6a.1	B0491.6	5	5	1	48	51	47	51	51
WBGene00007193	B0491.6b.1	B0491.6	5	5	1	42	51	47	51	51
WBGene00007194	B0491.7.1	dph-5	2	2	1	46	162
WBGene00000529	B0491.8a.1	clh-2	1	15	0.0666667	13303	369	49	408	209	217	44	46	44	53	48	45	56	49	383
WBGene00000529	B0491.8b.1	clh-2	1	15	0.0666667	6856	369	49	408	209	217	44	46	44	53	48	45	56	49	383
WBGene00000529	B0491.8c.1	clh-2	3	14	0.214286	369	49	408	209	217	44	46	44	53	48	45	56	49	383
WBGene00005149	B0495.1.1	sre-1	2	7	0.285714	47	148	45	120	47	46	135
WBGene00007044	B0495.10a.1	cpna-5	1	11	0.0909091	3746	100	78	53	51	88	44	56	48	50	73
WBGene00007044	B0495.10b.1	cpna-5	1	9	0.111111	100	78	53	51	88	44	56	48	50
WBGene00007044	B0495.10c.1	cpna-5	1	9	0.111111	3746	100	78	53	51	88	44	56	48
WBGene00015203	B0495.2a.1	cdk-11.1	7	9	0.777778	44	45	47	43	53	50	69	53	54
WBGene00015203	B0495.2b.1	cdk-11.1	1	9	0.111111	74	45	47	43	53	50	69	53	54
WBGene00003730	B0495.4.1	nhx-2	1	9	0.111111	305	251	48	227	51	174	43	47	47
WBGene00015204	B0495.5.1	B0495.5	4	6	0.666667	44	44	46	57	46	48
WBGene00015204	B0495.5.2	B0495.5	4	6	0.666667	44	44	46	57	46	48
WBGene00015205	B0495.6.1	moa-2	1	1	1	95
WBGene00015206	B0495.7.1	B0495.7	5	6	0.833333	47	52	46	44	55	48
WBGene00015207	B0495.8a.1	luc-7L	2	7	0.285714	52	385	48	48	45	56	190
WBGene00015208	B0495.9.1	B0495.9	2	4	0.5	44	69	51	44
WBGene00015210	B0496.1.1	B0496.1	1	4	0.25	48	45	46	45
WBGene00194883	B0496.11.1	B0496.11	1	1	1	44
WBGene00015211	B0496.2.1	B0496.2	2	4	0.5	47	48	46	47
WBGene00006814	B0496.3a.1	unc-82	5	30	0.166667	62	49	506	52	3048	2819	243	43	47	110	840	1342	282	95	411	44	78	133	428	157	47	980	407	1207	48	47	154	622	343	48
WBGene00006814	B0496.3a.2	unc-82	1	25	0.04	2819	243	43	47	110	840	1342	282	95	411	44	78	133	428	157	47	980	407	1207	48	47	154	622	343	48
WBGene00006814	B0496.3b.1	unc-82	1	29	0.0344828	2819	243	43	47	110	840	1342	282	95	197	91	44	78	133	203	153	157	47	980	407	1207	48	47	154	154	86	292	343	48
WBGene00006814	B0496.3d.1	unc-82	2	30	0.0666667	52	3048	2819	243	43	47	110	840	1342	282	95	197	91	44	78	133	428	157	47	980	407	1207	48	47	154	154	86	292	343	48
WBGene00006814	B0496.3e.1	unc-82	5	33	0.151515	62	49	506	52	3048	2819	243	43	47	110	840	1342	282	95	197	91	44	78	133	428	157	47	980	407	1207	48	47	154	154	86	292	343	48
WBGene00006814	B0496.3f.1	unc-82	1	28	0.0357143	2819	243	43	47	110	840	1342	282	95	197	91	44	78	133	203	457	47	980	407	1207	48	47	154	109	86	292	343	48
WBGene00006814	B0496.3g.1	unc-82	2	29	0.0689655	52	3048	2819	243	43	47	110	840	1342	282	95	197	91	44	328	203	457	47	980	407	1207	48	47	154	154	86	292	343	48
WBGene00006814	B0496.3h.1	unc-82	2	28	0.0714286	52	3048	2819	243	43	47	110	840	1342	282	95	197	91	44	328	203	457	47	980	407	1207	48	47	154	154	408	343	48
WBGene00006814	B0496.3h.2	unc-82	1	26	0.0384615	2819	243	43	47	110	840	1342	282	95	197	91	44	328	203	457	47	980	407	1207	48	47	154	154	408	343	48
WBGene00006814	B0496.3i.1	unc-82	7	29	0.241379	354	243	43	47	110	840	1342	282	95	197	91	44	78	133	203	153	157	47	980	407	1207	48	47	154	154	86	292	343	48
WBGene00015214	B0496.5.1	srtx-1	3	5	0.6	48	48	51	41	46
WBGene00015215	B0496.6.1	B0496.6	1	2	0.5	52	51
WBGene00015216	B0496.7.1	valv-1	2	2	1	51	240
WBGene00015217	B0496.8.1	tes-1	4	4	1	99	47	42	516
WBGene00015218	B0507.1.1	B0507.1	6	6	1	60	63	154	84	51	299
WBGene00015227	B0507.10.1	ddn-1	4	5	0.8	46	55	49	68	49
WBGene00006006	B0507.11.1	srx-115	1	4	0.25	538	48	73	285
WBGene00015219	B0507.2.1	B0507.2	3	3	1	75	200	464
WBGene00015220	B0507.3a.1	B0507.3	2	3	0.666667	46	434	45
WBGene00015220	B0507.3b.1	B0507.3	1	1	1	45
WBGene00015221	B0507.4.1	B0507.4	2	2	1	40	114
WBGene00015222	B0507.5a.1	B0507.5	4	4	1	49	51	48	386
WBGene00015222	B0507.5b.1	B0507.5	4	4	1	49	51	48	74
WBGene00015223	B0507.6.1	B0507.6	3	12	0.25	48	55	897	47	182	51	145	96	214	42	47	74
WBGene00015224	B0507.7.1	B0507.7	1	4	0.25	364	45	74	50
WBGene00015225	B0507.8.1	B0507.8	3	8	0.375	46	56	525	49	46	186	53	98
WBGene00015226	B0507.9.1	B0507.9	3	5	0.6	64	45	111	49	46
WBGene00001432	B0511.1.1	fkb-7	4	6	0.666667	634	236	46	981	97	61
WBGene00001228	B0511.10.1	eif-3.E	1	3	0.333333	68	46	55
WBGene00015236	B0511.11.1	B0511.11	1	7	0.142857	3368	46	176	114	45	47	47
WBGene00015237	B0511.12a.1	B0511.12	5	25	0.2	152	46	319	47	1261	704	865	48	66	44	61	52	48	48	50	51	47	480	55	440	53	49	334	46	320
WBGene00015237	B0511.12b.1	B0511.12	5	25	0.2	152	46	319	47	1339	704	865	48	66	44	61	52	48	48	50	51	47	480	55	440	53	49	334	46	320
WBGene00015238	B0511.13b.1	mppe-1	2	4	0.5	49	129	57	51
WBGene00219234	B0511.17.1	B0511.17	1	1	1	434
WBGene00255714	B0511.19.1	B0511.19	1	1	1	134
WBGene00015229	B0511.3.1	fbxa-125	1	4	0.25	216	49	49	51
WBGene00015230	B0511.4.1	tag-344	3	4	0.75	45	47	47	46
WBGene00015231	B0511.5.1	cutl-14	1	5	0.2	819	430	464	48	167
WBGene00015232	B0511.6.1	B0511.6	2	5	0.4	48	503	259	119	265
WBGene00015233	B0511.7.1	B0511.7	4	4	1	44	55	51	343
WBGene00044321	B0511.8.1	mrps-30	2	3	0.666667	47	495	44
WBGene00015235	B0511.9a.1	cdc-26	2	3	0.666667	45	167	47
WBGene00015235	B0511.9b.1	cdc-26	3	3	1	45	45	89
WBGene00015235	B0511.9c.1	cdc-26	2	3	0.666667	45	167	44
WBGene00015235	B0511.9d.1	cdc-26	4	5	0.8	54	45	45	89	47
WBGene00001562	B0513.1a.1	lin-66	1	6	0.166667	1526	118	128	50	394	48
WBGene00001562	B0513.1c.1	lin-66	1	6	0.166667	1526	118	137	50	394	48
WBGene00007195	B0513.2a.1	thoc-7	2	4	0.5	46	348	52	232
WBGene00007195	B0513.2a.2	thoc-7	2	4	0.5	46	348	52	232
WBGene00004443	B0513.3a.1	rpl-29	1	1	1	154
WBGene00007196	B0513.4a.1	B0513.4	1	3	0.333333	846	70	52
WBGene00007196	B0513.4b.1	B0513.4	1	1	1	52
WBGene00007197	B0513.5a.1	prdh-1	1	8	0.125	1674	443	928	837	636	298	127	1024
WBGene00007197	B0513.5b.1	prdh-1	6	6	1	928	837	636	298	127	1024
WBGene00235301	B0513.90.1	B0513.90	1	1	1	45
WBGene00007200	B0513.9a.1	vamp-8	1	3	0.333333	3803	546	48
WBGene00007200	B0513.9b.1	vamp-8	1	2	0.5	546	48
WBGene00003993	B0523.3.1	pgl-2	5	6	0.833333	44	53	73	48	2208	367
WBGene00003993	B0523.3.2	pgl-2	6	7	0.857143	93	44	53	73	48	2208	367
WBGene00001443	B0523.5.1	fli-1	6	12	0.5	48	54	43	48	609	1350	612	461	48	160	277	115
WBGene00015241	B0524.2.1	B0524.2	3	6	0.5	376	609	1708	54	1040	921
WBGene00015242	B0524.3.1	B0524.3	1	1	1	388
WBGene00015244	B0524.5.1	B0524.5	2	3	0.666667	280	1193	418
WBGene00015245	B0524.6.1	B0524.6	5	6	0.833333	44	49	72	46	1984	610
WBGene00006599	B0545.1a.1	tpa-1	4	10	0.4	726	774	4957	5042	43	734	516	1047	432	1714
WBGene00006599	B0545.1b.1	tpa-1	5	11	0.454545	544	152	774	4957	5042	43	734	516	1047	432	1714
WBGene00006599	B0545.1b.2	tpa-1	3	9	0.333333	774	4957	5042	43	734	516	1047	432	1714
WBGene00006599	B0545.1b.3	tpa-1	6	6	1	43	734	516	1047	432	1714
WBGene00015246	B0545.3.1	scl-23	1	7	0.142857	560	229	49	512	190	236	359
WBGene00015247	B0545.4.1	B0545.4	NA	0	NA
WBGene00015248	B0546.1.1	mai-2	1	1	1	525
WBGene00015249	B0546.2a.1	otub-4	2	6	0.333333	47	707	503	671	553	682
WBGene00015250	B0546.3a.1	B0546.3	4	5	0.8	515	50	622	760	249
WBGene00015251	B0546.4a.1	B0546.4	3	3	1	49	43	359
WBGene00015252	B0546.5.1	B0546.5	6	6	1	148	116	110	115	52	459
WBGene00000817	B0547.1.1	csn-5	3	3	1	50	48	246
WBGene00015253	B0547.2.1	B0547.2	1	1	1	49
WBGene00005086	B0547.4a.1	srd-8	2	2	1	365	935
WBGene00015254	B0554.1.1	B0554.1	1	1	1	46
WBGene00015255	B0554.2.1	B0554.2	1	6	0.166667	275	49	50	56	145	64
WBGene00015257	B0554.4.1	B0554.4	1	6	0.166667	1182	49	662	83	597	46
WBGene00015258	B0554.5.1	B0554.5	3	8	0.375	94	46	159	44	48	65	51	64
WBGene00015259	B0554.6.1	dod-20	1	5	0.2	199	44	52	71	52
WBGene00015260	B0554.7a.1	B0554.7	6	6	1	47	45	442	42	54	1396
WBGene00015261	B0563.1.1	B0563.1	1	1	1	79
WBGene00077673	B0563.10.1	B0563.10	1	1	1	51
WBGene00206365	B0563.18.1	B0563.18	1	1	1	58
WBGene00006637	B0563.2a.1	tsp-11	1	9	0.111111	690	46	176	85	383	245	50	47	48
WBGene00006637	B0563.2a.2	tsp-11	1	8	0.125	690	46	176	85	383	245	50	48
WBGene00006479	B0563.4.1	tmbi-4	4	6	0.666667	927	177	270	6267	215	1022
WBGene00015262	B0563.5.1	B0563.5	2	3	0.666667	55	670	235
WBGene00015263	B0563.6a.1	B0563.6	1	6	0.166667	2360	1668	50	44	92	692
WBGene00015263	B0563.6b.1	B0563.6	1	5	0.2	1668	50	44	92	716
WBGene00015263	B0563.6b.2	B0563.6	1	6	0.166667	2360	1668	50	44	92	716
WBGene00015263	B0563.6c.1	B0563.6	1	7	0.142857	2360	1668	50	44	92	692	1364
WBGene00015264	B0563.7.1	B0563.7	2	4	0.5	374	381	190	57
WBGene00015265	B0563.8.1	B0563.8	1	1	1	548
WBGene00044687	B0563.9.1	B0563.9	1	1	1	253
WBGene00006766	B0564.10a.1	unc-30	7	7	1	1150	53	341	423	327	57	1731
WBGene00006766	B0564.10b.1	unc-30	7	7	1	1150	53	341	423	327	45	1731
WBGene00023421	B0564.11.1	rde-11	5	6	0.833333	53	51	52	55	59	48
WBGene00023421	B0564.11.2	rde-11	1	7	0.142857	60	53	51	52	55	59	48
WBGene00007201	B0564.1a.1	exos-4.1	5	5	1	53	49	50	56	214
WBGene00007201	B0564.1a.2	exos-4.1	4	4	1	53	49	56	214
WBGene00007201	B0564.1a.3	exos-4.1	4	4	1	49	50	56	214
WBGene00044083	B0564.1b.1	tin-9.2	4	4	1	53	49	50	214
WBGene00044083	B0564.1b.2	tin-9.2	4	4	1	53	49	50	56
WBGene00007202	B0564.2a.1	B0564.2	2	2	1	48	3037
WBGene00007203	B0564.3.1	best-1	3	3	1	45	53	55
WBGene00007204	B0564.4.1	best-2	3	3	1	47	46	204
WBGene00007206	B0564.6.1	B0564.6	6	6	1	243	157	49	237	301	532
WBGene00007207	B0564.7a.1	fask-1	5	7	0.714286	437	46	596	51	756	54	48
WBGene00007208	B0564.9.1	B0564.9	6	6	1	243	157	49	237	301	532
WBGene00015266	BE0003N10.1.1	BE0003N10.1	4	9	0.444444	49	153	76	1822	1255	1040	447	1053	428
WBGene00015267	BE0003N10.2.1	chin-1	4	8	0.5	85	48	329	1269	416	904	301	877
WBGene00015268	BE0003N10.3a.1	BE0003N10.3	5	8	0.625	333	286	361	923	969	869	728	45
WBGene00015268	BE0003N10.3b.1	BE0003N10.3	4	7	0.571429	286	361	923	969	869	728	45
WBGene00255598	BE0003N10.6a.1	BE0003N10.6	4	4	1	848	157	505	1183
WBGene00007209	BE10.1.1	BE10.1	1	4	0.25	541	160	53	43
WBGene00007210	BE10.2.1	agmo-1	6	7	0.857143	94	207	639	57	718	1135	254
WBGene00007210	BE10.2.2	agmo-1	7	8	0.875	290	94	207	639	57	718	1135	254
WBGene00007211	BE10.3.1	BE10.3	5	5	1	60	766	44	67	870
WBGene00007212	BE10.4.1	BE10.4	1	4	0.25	866	286	506	551
WBGene00044127	BE10.5.1	BE10.5	3	3	1	66	51	144
WBGene00007213	C01A2.1a.1	C01A2.1	1	1	1	489
WBGene00007213	C01A2.1b.1	C01A2.1	NA	0	NA
WBGene00007213	C01A2.1c.1	C01A2.1	1	1	1	259
WBGene00007213	C01A2.1c.2	C01A2.1	1	2	0.5	259	55
WBGene00007214	C01A2.2a.1	C01A2.2	5	5	1	128	93	49	99	179
WBGene00007214	C01A2.2b.1	C01A2.2	1	1	1	179
WBGene00007215	C01A2.3.1	oxa-1	3	3	1	806	354	876
WBGene00007216	C01A2.4.1	C01A2.4	2	4	0.5	101	880	134	52
WBGene00007217	C01A2.5.1	tads-1	2	2	1	247	968
WBGene00007218	C01A2.6.1	C01A2.6	1	2	0.5	1988	152
WBGene00007219	C01A2.7a.1	nlp-38	1	3	0.333333	678	48	259
WBGene00007219	C01A2.7b.1	nlp-38	1	4	0.25	678	48	84	118
WBGene00077546	C01A2.9.1	C01A2.9	1	1	1	199
WBGene00015284	C01B10.10.1	cest-5.2	9	9	1	43	228	53	50	49	376	45	276	484
WBGene00044294	C01B10.11.1	C01B10.11	4	5	0.8	370	178	48	469	267
WBGene00015278	C01B10.3.1	C01B10.3	4	8	0.5	101	55	48	184	54	49	44	48
WBGene00194839	C01B10.44.1	C01B10.44	2	2	1	43	45
WBGene00015279	C01B10.4a.1	cest-5.1	6	9	0.666667	57	49	283	53	44	716	52	45	320
WBGene00001858	C01B10.5a.1	hil-7	2	2	1	52	87
WBGene00001858	C01B10.5b.1	hil-7	2	2	1	40	87
WBGene00001858	C01B10.5c.1	hil-7	2	2	1	58	87
WBGene00001858	C01B10.5e.1	hil-7	NA	0	NA
WBGene00015280	C01B10.6a.1	C01B10.6	1	15	0.0666667	1284	284	361	46	136	56	55	46	488	45	291	47	154	94	49
WBGene00015280	C01B10.6b.1	C01B10.6	1	15	0.0666667	1284	293	361	46	136	56	55	46	488	45	291	47	154	94	49
WBGene00015280	C01B10.6c.1	C01B10.6	6	12	0.5	46	136	56	55	46	488	45	291	47	154	94	49
WBGene00015280	C01B10.6d.1	C01B10.6	1	1	1	49
WBGene00015281	C01B10.7a.1	C01B10.7	1	2	0.5	244	55
WBGene00015282	C01B10.8.1	C01B10.8	8	11	0.727273	238	74	45	52	46	48	44	259	47	54	50
WBGene00015283	C01B10.9.1	C01B10.9	5	8	0.625	49	50	58	57	331	46	67	111
WBGene00005017	C01B12.1.1	sqt-2	2	2	1	52	52
WBGene00015285	C01B12.2.1	gmeb-1	1	4	0.25	842	43	48	247
WBGene00015286	C01B12.3.1	best-3	6	10	0.6	43	43	47	46	48	407	44	50	260	46
WBGene00015287	C01B12.4.1	osta-1	1	6	0.166667	633	47	55	45	241	394
WBGene00015288	C01B12.5.1	best-4	8	8	1	46	47	43	60	49	56	44	320
WBGene00015291	C01B12.8.1	C01B12.8	1	3	0.333333	51	48	50
WBGene00006283	C01B4.1.1	str-257	4	6	0.666667	921	50	44	1329	46	793
WBGene00006136	C01B4.10.1	str-76	1	2	0.5	254	56
WBGene00006284	C01B4.3.1	str-258	1	6	0.166667	962	49	44	631	46	842
WBGene00005138	C01B4.5.1	srd-61	3	4	0.75	224	48	689	206
WBGene00015270	C01B4.6.1	C01B4.6	3	4	0.75	96	48	188	51
WBGene00015271	C01B4.7a.1	C01B4.7	7	7	1	48	47	775	58	762	616	1033
WBGene00015272	C01B4.8a.1	C01B4.8	1	2	0.5	657	96
WBGene00015273	C01B4.9a.1	mct-2	4	4	1	429	829	930	959
WBGene00006342	C01B7.1a.1	sup-37	6	8	0.75	223	220	144	336	733	1008	157	111
WBGene00006342	C01B7.1a.2	sup-37	5	7	0.714286	220	144	336	733	1008	157	111
WBGene00006342	C01B7.1c.1	sup-37	6	8	0.75	223	220	144	783	271	1008	157	111
WBGene00006342	C01B7.1c.2	sup-37	5	7	0.714286	220	144	783	271	1008	157	111
WBGene00006342	C01B7.1d.1	sup-37	4	6	0.666667	220	144	784	1359	157	111
WBGene00006467	C01B7.4a.1	magu-2	4	10	0.4	278	46	60	4587	54	199	87	76	43	57
WBGene00006467	C01B7.4b.1	magu-2	2	6	0.333333	54	199	87	76	43	57
WBGene00004457	C01B7.6.1	rpm-1	8	14	0.571429	68	441	138	146	51	50	52	1701	55	50	62	43	49	77
WBGene00015277	C01B7.7.1	C01B7.7	1	2	0.5	43	41
WBGene00007220	C01B9.1a.1	C01B9.1	1	12	0.0833333	592	47	497	48	50	115	554	49	51	82	210	104
WBGene00007220	C01B9.1b.1	C01B9.1	1	12	0.0833333	592	47	497	48	50	115	554	49	51	82	210	104
WBGene00194890	C01B9.4.1	C01B9.4	1	2	0.5	12859	51
WBGene00000523	C01C10.1a.1	clc-2	4	6	0.666667	50	50	52	823	80	53
WBGene00015294	C01C10.2a.1	C01C10.2	5	5	1	264	45	92	44	801
WBGene00015294	C01C10.2b.1	C01C10.2	6	6	1	264	45	92	59	44	801
WBGene00015295	C01C10.3.1	acl-12	7	7	1	298	71	47	402	246	46	564
WBGene00000526	C01C10.4.1	clc-5	2	5	0.4	53	488	45	49	328
WBGene00003739	C01C4.1.1	nlp-1	2	3	0.666667	46	65	52
WBGene00015292	C01C4.2.1	C01C4.2	8	11	0.727273	45	372	49	47	48	47	50	602	111	54	417
WBGene00015293	C01C4.3b.1	C01C4.3	1	7	0.142857	2275	61	53	886	50	1062	58
WBGene00015293	C01C4.3b.2	C01C4.3	1	8	0.125	2275	61	53	886	50	1062	58	151
WBGene00015293	C01C4.3c.1	C01C4.3	5	11	0.454545	305	836	57	51	8509	61	53	886	50	1062	58
WBGene00015293	C01C4.3d.1	C01C4.3	5	12	0.416667	305	836	57	51	8509	61	53	886	50	1062	58	416
WBGene00015293	C01C4.3e.1	C01C4.3	1	8	0.125	2275	61	53	886	50	1062	58	416
WBGene00015293	C01C4.3f.1	C01C4.3	6	13	0.461538	55	2156	836	57	51	8509	61	53	886	50	1062	58	416
WBGene00000186	C01C7.1a.1	ark-1	7	11	0.636364	112	426	619	560	506	787	903	788	349	260	42
WBGene00000186	C01C7.1b.1	ark-1	7	11	0.636364	112	426	619	560	506	787	903	788	349	260	54
WBGene00015296	C01F1.1.1	gtf-2F1	3	3	1	597	642	863
WBGene00015297	C01F1.2.1	sco-1	2	2	1	60	62
WBGene00015298	C01F1.3a.1	rml-4	4	5	0.8	394	474	153	800	66
WBGene00015299	C01F1.4.1	C01F1.4	1	4	0.25	957	510	192	252
WBGene00015300	C01F1.5.1	C01F1.5	1	2	0.5	727	386
WBGene00015301	C01F1.6.1	C01F1.6	3	4	0.75	954	1064	1172	1020
WBGene00015303	C01F4.2a.1	rga-6	4	12	0.333333	312	135	2158	8595	1342	338	61	310	45	50	88	469
WBGene00007221	C01F6.1.1	cpna-3	4	8	0.5	66	87	47	219	46	45	50	46
WBGene00219207	C01F6.14.1	C01F6.14	NA	0	NA
WBGene00007222	C01F6.2.1	C01F6.2	2	7	0.285714	52	376	48	87	49	47	67
WBGene00001413	C01F6.4a.1	fem-3	5	5	1	98	45	371	82	380
WBGene00001413	C01F6.4c.1	fem-3	2	2	1	82	380
WBGene00000120	C01F6.5.1	aly-1	1	1	1	49
WBGene00006438	C01F6.6a.1	nrfl-1	3	9	0.333333	258	247	7233	79	151	487	599	253	122
WBGene00006438	C01F6.6c.1	nrfl-1	4	9	0.444444	258	247	233	6928	79	151	1290	253	122
WBGene00006438	C01F6.6d.1	nrfl-1	4	9	0.444444	258	247	233	6928	79	151	1221	253	122
WBGene00006438	C01F6.6h.1	nrfl-1	4	10	0.4	258	247	233	6928	79	151	487	599	253	122
WBGene00006438	C01F6.6i.1	nrfl-1	3	8	0.375	258	247	7233	79	151	1290	253	122
WBGene00002046	C01F6.8a.1	icln-1	2	4	0.5	44	163	42	74
WBGene00007223	C01F6.9a.1	znf-706	1	2	0.5	55	48
WBGene00007230	C01G10.1.1	C01G10.1	2	11	0.181818	45	345	46	43	70	48	45	50	48	49	42
WBGene00007237	C01G10.10a.1	C01G10.10	5	7	0.714286	54	44	52	120	618	50	49
WBGene00006808	C01G10.11a.1	unc-76	1	8	0.125	1602	50	958	1254	618	1259	55	896
WBGene00006808	C01G10.11b.1	unc-76	1	7	0.142857	1602	50	958	1254	618	1259	55
WBGene00001021	C01G10.12.1	dnj-3	4	4	1	44	50	54	55
WBGene00007239	C01G10.14.1	C01G10.14	1	1	1	64
WBGene00007240	C01G10.15.1	C01G10.15	1	1	1	43
WBGene00007241	C01G10.16.1	txt-12	3	3	1	21	44	872
WBGene00007241	C01G10.16.2	txt-12	2	2	1	44	872
WBGene00007241	C01G10.16.3	txt-12	1	1	1	872
WBGene00044658	C01G10.17.1	C01G10.17	1	1	1	47
WBGene00077583	C01G10.18.1	C01G10.18	1	1	1	72
WBGene00005969	C01G10.3.1	srx-78	3	6	0.5	45	282	521	45	80	348
WBGene00007231	C01G10.4.1	C01G10.4	1	1	1	48
WBGene00007232	C01G10.5.1	C01G10.5	1	1	1	170
WBGene00007233	C01G10.6.1	C01G10.6	1	1	1	286
WBGene00007234	C01G10.7.1	C01G10.7	2	2	1	46	56
WBGene00007235	C01G10.8.1	ahsa-1	3	3	1	49	48	50
WBGene00007235	C01G10.8.2	ahsa-1	3	4	0.75	49	48	50	16
WBGene00007236	C01G10.9.1	C01G10.9	2	3	0.666667	54	55	45
WBGene00007242	C01G12.1.1	madf-5	2	3	0.666667	540	614	54
WBGene00007250	C01G12.10.1	nspb-8	1	1	1	45
WBGene00007251	C01G12.11.1	nspb-9	1	1	1	42
WBGene00044333	C01G12.13.1	C01G12.13	2	5	0.4	44	88	53	50	45
WBGene00219299	C01G12.16.1	C01G12.16	1	3	0.333333	178	49	47
WBGene00007243	C01G12.2.1	nspb-7	1	1	1	45
WBGene00007244	C01G12.3.1	C01G12.3	1	2	0.5	157	45
WBGene00007245	C01G12.5.1	C01G12.5	1	3	0.333333	51	43	47
WBGene00007246	C01G12.6.1	nspb-10	1	1	1	45
WBGene00007247	C01G12.7.1	C01G12.7	4	6	0.666667	45	367	43	723	82	47
WBGene00007248	C01G12.8.1	catp-4	1	7	0.142857	533	56	46	44	156	51	54
WBGene00007249	C01G12.9.1	C01G12.9	2	5	0.4	49	55	54	47	44
WBGene00235291	C01G5.25.1	C01G5.25	1	2	0.5	5943	335
WBGene00015305	C01G5.3.1	C01G5.3	2	4	0.5	45	128	48	47
WBGene00015306	C01G5.4a.1	C01G5.4	5	7	0.714286	55	51	47	48	229	54	49
WBGene00015307	C01G5.5.1	C01G5.5	2	7	0.285714	53	446	48	56	43	46	213
WBGene00015308	C01G5.6.1	ddi-1	6	6	1	47	46	50	51	54	54
WBGene00015309	C01G5.7b.1	C01G5.7	3	3	1	404	49	405
WBGene00015310	C01G5.8a.1	fan-1	12	13	0.923077	47	48	47	52	45	57	84	51	47	43	45	309	49
WBGene00015311	C01G5.9.1	C01G5.9	2	5	0.4	121	698	57	42	45
WBGene00000170	C01G6.1a.1	aqp-2	3	4	0.75	534	261	660	286
WBGene00000170	C01G6.1b.1	aqp-2	3	5	0.6	534	261	660	53	205
WBGene00000170	C01G6.1b.2	aqp-2	3	4	0.75	534	261	660	53
WBGene00007224	C01G6.2.1	C01G6.2	1	3	0.333333	161	63	47
WBGene00007224	C01G6.2.2	C01G6.2	1	2	0.5	63	47
WBGene00007225	C01G6.3.1	C01G6.3	1	2	0.5	48	47
WBGene00007226	C01G6.4.1	C01G6.4	4	4	1	182	48	50	506
WBGene00007227	C01G6.5.1	C01G6.5	2	7	0.285714	51	1102	48	51	49	53	43
WBGene00006510	C01G6.6a.1	mtrr-1	7	10	0.7	69	167	44	117	116	46	283	49	49	48
WBGene00007228	C01G6.7.1	acs-7	1	5	0.2	105	51	89	46	47
WBGene00000289	C01G6.8a.1	cam-1	1	8	0.125	5402	436	4766	247	53	103	51	48
WBGene00000289	C01G6.8b.1	cam-1	2	7	0.285714	436	4766	247	53	103	51	48
WBGene00007229	C01G6.9.1	C01G6.9	6	6	1	56	152	48	52	85	152
WBGene00015312	C01G8.1a.1	C01G8.1	5	5	1	46	52	46	52	53
WBGene00015312	C01G8.1b.1	C01G8.1	5	5	1	46	52	49	52	53
WBGene00000540	C01G8.2.1	cln-3.2	6	8	0.75	50	232	42	42	348	1811	48	48
WBGene00000965	C01G8.3.1	dhs-1	7	7	1	44	47	238	253	45	45	821
WBGene00001022	C01G8.4.1	dnj-4	7	7	1	60	80	43	48	282	43	283
WBGene00001022	C01G8.4.2	dnj-4	7	7	1	60	80	43	48	282	43	283
WBGene00001333	C01G8.5b.1	erm-1	3	10	0.3	99	241	1674	322	48	739	82	533	77	528
WBGene00015313	C01G8.6.1	hpo-32	4	6	0.666667	51	51	51	52	46	49
WBGene00002717	C01G8.9a.1	let-526	1	13	0.0769231	3415	50	65	2689	322	61	2641	169	92	116	50	49	395
WBGene00002717	C01G8.9a.2	let-526	3	12	0.25	50	65	2689	322	61	2641	169	92	116	50	49	395
WBGene00002717	C01G8.9c.1	let-526	3	12	0.25	50	65	2689	322	61	2641	169	92	116	50	49	395
WBGene00002717	C01G8.9d.1	let-526	7	13	0.538462	50	65	1793	721	322	61	2641	169	92	116	50	49	395
WBGene00000637	C01H6.1.1	col-61	1	2	0.5	297	46
WBGene00007252	C01H6.2.1	mlt-2	6	11	0.545455	50	69	220	68	76	224	50	47	78	59	49
WBGene00007253	C01H6.3.1	C01H6.3	2	3	0.666667	53	469	312
WBGene00007254	C01H6.4.1	C01H6.4	3	7	0.428571	203	46	269	50	84	127	54
WBGene00007254	C01H6.4.2	C01H6.4	2	6	0.333333	46	269	50	84	127	54
WBGene00003622	C01H6.5a.1	nhr-23	1	8	0.125	1756	140	46	46	72	44	46	74
WBGene00003622	C01H6.5b.1	nhr-23	1	7	0.142857	140	46	46	72	44	46	74
WBGene00003622	C01H6.5c.1	nhr-23	1	7	0.142857	4344	46	46	72	44	46	74
WBGene00003622	C01H6.5d.1	nhr-23	1	7	0.142857	4344	46	46	66	44	46	74
WBGene00003622	C01H6.5f.1	nhr-23	1	7	0.142857	140	46	46	66	44	46	74
WBGene00007255	C01H6.6.1	cnnm-4	1	8	0.125	48	43	46	46	44	43	44	45
WBGene00007256	C01H6.7a.1	swsn-9	1	6	0.166667	307	237	57	51	80	66
WBGene00007256	C01H6.7a.2	swsn-9	2	7	0.285714	87	307	237	57	51	80	66
WBGene00007256	C01H6.7b.1	swsn-9	1	7	0.142857	307	237	57	51	80	66	52
WBGene00007257	C01H6.8a.1	C01H6.8	2	4	0.5	52	284	280	136
WBGene00007257	C01H6.8b.1	C01H6.8	2	3	0.666667	52	762	136
WBGene00007258	C01H6.9.1	hasp-1	7	10	0.7	48	99	44	48	49	106	155	54	47	44
WBGene00001781	C02A12.1.1	gst-33	1	2	0.5	264	51
WBGene00044090	C02A12.10.1	srbc-33	2	4	0.5	46	571	52	90
WBGene00015315	C02A12.2.1	srbc-29	3	5	0.6	51	48	316	46	41
WBGene00015316	C02A12.3.1	srbc-30	2	4	0.5	54	1352	48	44
WBGene00003096	C02A12.4.1	lys-7	1	2	0.5	167	100
WBGene00015317	C02A12.5.1	srbc-32	1	5	0.2	144	48	50	45	49
WBGene00015318	C02A12.6.1	srbc-36	2	5	0.4	46	207	51	48	47
WBGene00044088	C02A12.8.1	oac-2	7	10	0.7	49	47	48	360	49	56	373	52	46	63
WBGene00044089	C02A12.9.1	srbc-31	3	5	0.6	47	50	103	52	43
WBGene00015326	C02B10.1.1	ivd-1	1	3	0.333333	446	53	52
WBGene00015327	C02B10.2.1	snpn-1	2	2	1	42	45
WBGene00015328	C02B10.3.1	C02B10.3	1	4	0.25	4452	1216	2891	461
WBGene00015329	C02B10.4.1	C02B10.4	3	3	1	67	57	216
WBGene00015330	C02B10.5a.1	C02B10.5	2	6	0.333333	160	480	55	56	47	150
WBGene00015330	C02B10.5a.2	C02B10.5	1	5	0.2	480	55	56	47	150
WBGene00015330	C02B10.5b.1	C02B10.5	3	3	1	56	47	150
WBGene00015331	C02B10.6.1	C02B10.6	1	2	0.5	53	49
WBGene00000082	C02B4.1a.1	adt-1	27	27	1	172	46	301	487	627	103	47	54	49	552	46	55	47	55	45	175	45	86	51	50	44	45	525	476	130	84	1249
WBGene00000082	C02B4.1b.1	adt-1	27	27	1	172	46	301	487	627	112	47	54	49	552	46	55	47	55	45	175	45	86	51	50	44	45	525	476	130	84	1249
WBGene00003616	C02B4.2.1	nhr-17	7	8	0.875	48	177	651	141	56	49	1064	234
WBGene00007259	C02B4.3.1	C02B4.3	1	3	0.333333	449	47	441
WBGene00045386	C02B4.4.1	nlp-76	1	2	0.5	638	101
WBGene00015320	C02B8.1.1	C02B8.1	4	4	1	51	47	49	79
WBGene00219375	C02B8.12.1	C02B8.12	1	7	0.142857	802	45	51	82	90	570	82
WBGene00015322	C02B8.3.1	C02B8.3	1	1	1	59
WBGene00001953	C02B8.4.1	hlh-8	2	5	0.4	86	2019	47	715	151
WBGene00001953	C02B8.4.2	hlh-8	1	4	0.25	2019	47	715	151
WBGene00015323	C02B8.5.1	frpr-1	2	4	0.5	1277	2205	223	719
WBGene00015324	C02B8.6.1	C02B8.6	3	4	0.75	234	45	743	343
WBGene00015325	C02B8.7.1	C02B8.7	NA	0	NA
WBGene00015332	C02C2.1.1	tyr-1	2	9	0.222222	159	435	50	49	46	140	123	47	221
WBGene00000845	C02C2.3.1	cup-4	2	6	0.333333	53	312	44	218	151	45
WBGene00015333	C02C2.4.1	slc-17.3	1	11	0.0909091	211	54	45	45	45	116	173	49	44	48	52
WBGene00015334	C02C2.5.1	sup-18	6	8	0.75	57	46	45	69	45	238	50	46
WBGene00303034	C02C6.14.1	C02C6.14	NA	0	NA
WBGene00001130	C02C6.1a.1	dyn-1	5	8	0.625	65	181	45	47	534	104	173	281
WBGene00001130	C02C6.1b.1	dyn-1	7	7	1	65	181	45	47	534	104	536
WBGene00007260	C02C6.2a.1	olrn-1	1	6	0.166667	5457	57	56	59	506	524
WBGene00007260	C02C6.2b.1	olrn-1	6	6	1	93	57	56	59	506	524
WBGene00007261	C02C6.3a.1	lron-3	1	8	0.125	5875	847	48	174	832	1192	343	609
WBGene00007262	C02D4.1.1	jud-4	7	8	0.875	47	333	46	51	48	45	474	45
WBGene00004777	C02D4.2a.1	ser-2	1	10	0.1	2896	631	676	59	234	269	504	548	160	751
WBGene00004777	C02D4.2b.1	ser-2	1	10	0.1	6257	631	676	59	234	269	504	548	160	751
WBGene00004777	C02D4.2e.1	ser-2	1	10	0.1	2896	631	676	59	234	269	504	479	160	751
WBGene00004777	C02D4.2f.1	ser-2	9	9	1	631	676	59	234	269	504	548	160	751
WBGene00015335	C02D5.1.1	acdh-6	4	4	1	52	44	84	381
WBGene00015336	C02D5.2a.1	C02D5.2	1	5	0.2	370	48	47	50	160
WBGene00015336	C02D5.2b.1	C02D5.2	1	5	0.2	370	48	47	50	160
WBGene00015337	C02D5.3.1	gsto-2	2	2	1	54	67
WBGene00043097	C02D5.4.1	C02D5.4	1	2	0.5	310	104
WBGene00043097	C02D5.4.2	C02D5.4	1	3	0.333333	335	310	104
WBGene00015344	C02E11.1a.1	nra-4	7	7	1	54	355	485	49	490	49	777
WBGene00015344	C02E11.1b.1	nra-4	7	7	1	48	355	485	49	490	49	777
WBGene00015342	C02E7.10.1	C02E7.10	1	1	1	192
WBGene00006244	C02E7.13.1	str-211	1	3	0.333333	54	50	50
WBGene00015338	C02E7.1a.1	catp-2	2	9	0.222222	58	762	49	48	77	49	43	50	59
WBGene00015338	C02E7.1b.1	catp-2	4	8	0.5	60	49	48	77	49	43	50	59
WBGene00005246	C02E7.2.1	srh-21	1	3	0.333333	212	51	42
WBGene00005245	C02E7.3.1	srh-20	2	2	1	61	244
WBGene00005247	C02E7.4b.1	srh-22	3	6	0.5	83	91	224	51	205	57
WBGene00005248	C02E7.5.1	srh-23	2	3	0.666667	57	295	77
WBGene00015339	C02E7.6.1	C02E7.6	1	1	1	56
WBGene00015340	C02E7.7.1	C02E7.7	1	1	1	131
WBGene00015341	C02E7.8.1	C02E7.8	1	1	1	188
WBGene00006238	C02E7.9.1	str-205	3	3	1	58	56	513
WBGene00045215	C02F12.10a.1	ceh-63	4	4	1	44	46	59	703
WBGene00006643	C02F12.1a.1	tsp-17	4	7	0.571429	44	347	45	814	44	522	185
WBGene00006643	C02F12.1b.1	tsp-17	4	8	0.5	44	347	45	595	117	44	522	185
WBGene00006643	C02F12.1c.1	tsp-17	5	7	0.714286	44	347	45	595	710	87	185
WBGene00015354	C02F12.3.1	snet-1	1	3	0.333333	51	47	48
WBGene00015354	C02F12.3.2	snet-1	4	4	1	51	47	48	51
WBGene00006431	C02F12.4.1	tag-52	9	9	1	332	50	44	43	53	46	43	66	1629
WBGene00015355	C02F12.5.1	C02F12.5	3	4	0.75	47	419	447	121
WBGene00015356	C02F12.7.1	tag-278	1	16	0.0625	477	76	46	46	50	51	79	49	45	41	45	59	60	43	70	51
WBGene00015357	C02F12.8.1	C02F12.8	2	6	0.333333	53	322	318	48	45	54
WBGene00000419	C02F4.1.1	ced-5	11	18	0.611111	43	49	47	47	228	316	48	162	96	46	825	359	47	654	47	44	48	54
WBGene00006527	C02F4.2a.1	tax-6	10	12	0.833333	288	485	736	47	320	48	76	102	45	2701	253	778
WBGene00006527	C02F4.2a.2	tax-6	9	11	0.818182	485	736	47	320	48	76	102	45	2701	253	778
WBGene00006527	C02F4.2b.1	tax-6	9	12	0.75	485	736	47	320	48	76	102	45	1425	1267	554	456
WBGene00006527	C02F4.2c.1	tax-6	10	12	0.833333	288	485	736	47	320	48	76	102	45	2701	554	456
WBGene00006527	C02F4.2c.2	tax-6	9	11	0.818182	485	736	47	320	48	76	102	45	2701	554	456
WBGene00007264	C02F4.4.1	C02F4.4	1	3	0.333333	404	48	45
WBGene00007265	C02F4.5.1	C02F4.5	NA	0	NA
WBGene00002231	C02F5.1.1	knl-1	2	6	0.333333	47	52	45	44	44	43
WBGene00015351	C02F5.10.1	C02F5.10	1	3	0.333333	206	47	49
WBGene00006628	C02F5.11.1	tsp-2	1	3	0.333333	89	47	49
WBGene00015352	C02F5.12.1	C02F5.12	1	3	0.333333	421	49	313
WBGene00015353	C02F5.13.1	C02F5.13	2	2	1	44	626
WBGene00044445	C02F5.14.1	C02F5.14	1	2	0.5	457	61
WBGene00015345	C02F5.2.1	C02F5.2	1	3	0.333333	50	43	46
WBGene00015346	C02F5.3.1	C02F5.3	2	2	1	62	84
WBGene00015347	C02F5.4.1	cids-1	4	5	0.8	43	42	47	52	48
WBGene00015348	C02F5.5.1	C02F5.5	2	2	1	44	80
WBGene00015349	C02F5.6b.1	henn-1	1	6	0.166667	187	78	50	47	73	50
WBGene00015350	C02F5.7a.1	fbxl-1	5	6	0.833333	50	47	47	49	388	139
WBGene00015350	C02F5.7a.2	fbxl-1	5	5	1	50	47	47	49	388
WBGene00015350	C02F5.7b.1	fbxl-1	5	6	0.833333	50	47	47	49	388	286
WBGene00006627	C02F5.8.1	tsp-1	1	4	0.25	294	143	47	40
WBGene00003952	C02F5.9.1	pbs-6	2	2	1	45	48
WBGene00015360	C02G6.2.1	C02G6.2	2	7	0.285714	69	81	44	50	75	61	48
WBGene00044803	C02G6.3.1	C02G6.3	1	3	0.333333	666	49	175
WBGene00015361	C02H6.1.1	C02H6.1	4	4	1	48	51	42	336
WBGene00015362	C02H6.2.1	fbxa-105	2	3	0.666667	89	296	51
WBGene00220257	C02H6.3.1	C02H6.3	1	1	1	245
WBGene00001127	C02H7.1.1	dyf-11	2	6	0.333333	229	381	56	236	50	322
WBGene00015364	C02H7.2.1	npr-19	8	8	1	127	270	49	50	383	99	952	1148
WBGene00000086	C02H7.3a.1	aex-3	19	19	1	243	72	49	189	51	106	47	50	50	91	76	52	165	46	44	769	305	50	1493
WBGene00000086	C02H7.3b.1	aex-3	16	19	0.842105	243	72	49	189	51	106	47	50	50	91	76	52	165	46	44	769	305	50	139
WBGene00007266	C03A3.1a.1	C03A3.1	6	6	1	251	59	59	85	56	968
WBGene00007266	C03A3.1b.1	C03A3.1	5	5	1	370	59	85	56	968
WBGene00007267	C03A3.2.1	C03A3.2	9	9	1	56	310	46	341	60	87	48	42	510
WBGene00007268	C03A3.3.1	C03A3.3	3	6	0.5	52	46	498	47	45	81
WBGene00284849	C03A3.9.1	C03A3.9	NA	0	NA
WBGene00015368	C03A7.10.1	srt-65	1	5	0.2	574	55	46	42	359
WBGene00015369	C03A7.11.1	ugt-51	4	5	0.8	48	47	55	374	50
WBGene00015371	C03A7.13.1	C03A7.13	4	6	0.666667	333	52	63	11572	563	53
WBGene00000031	C03A7.14.1	abu-8	2	2	1	44	47
WBGene00015366	C03A7.2.1	C03A7.2	1	3	0.333333	561	209	52
WBGene00005887	C03A7.3.1	srw-140	1	3	0.333333	273	58	45
WBGene00004099	C03A7.4.1	abu-15	1	1	1	47
WBGene00005929	C03A7.5.1	srx-38	2	5	0.4	51	375	46	55	48
WBGene00005930	C03A7.6.1	srx-39	2	5	0.4	42	65	44	42	42
WBGene00000029	C03A7.7.1	abu-6	1	1	1	48
WBGene00000030	C03A7.8.1	abu-7	1	1	1	47
WBGene00015367	C03A7.9.1	srt-64	5	6	0.833333	49	59	43	43	110	47
WBGene00015372	C03B1.1.1	C03B1.1	1	1	1	59
WBGene00015380	C03B1.10.1	C03B1.10	NA	0	NA
WBGene00003053	C03B1.12.1	lmp-1	3	3	1	53	54	75
WBGene00015381	C03B1.13.1	C03B1.13	5	10	0.5	70	54	53	40	492	44	56	45	45	274
WBGene00015382	C03B1.14.1	C03B1.14	3	3	1	74	45	390
WBGene00304907	C03B1.17.1	C03B1.17	1	1	1	787
WBGene00015373	C03B1.2.1	C03B1.2	2	4	0.5	85	1798	99	461
WBGene00015374	C03B1.3.1	C03B1.3	1	1	1	469
WBGene00015375	C03B1.4.1	C03B1.4	1	4	0.25	245	73	91	51
WBGene00015376	C03B1.5.1	C03B1.5	2	7	0.285714	220	231	43	45	161	45	45
WBGene00015377	C03B1.6.1	C03B1.6	3	6	0.5	75	45	636	46	46	44
WBGene00015378	C03B1.7a.1	C03B1.7	6	11	0.545455	234	241	52	48	44	367	100	44	42	49	46
WBGene00015378	C03B1.7b.1	C03B1.7	7	12	0.583333	29	52	17	54	48	44	367	100	44	42	49	46
WBGene00015379	C03B1.9.1	C03B1.9	1	3	0.333333	48	46	43
WBGene00015386	C03B8.3.1	C03B8.3	4	6	0.666667	63	62	46	3803	43	173
WBGene00003002	C03B8.4.1	lin-13	2	21	0.0952381	43	681	44	47	53	255	47	49	52	102	46	217	49	47	48	45	48	52	47	49	80
WBGene00002202	C03C10.1.1	kin-19	4	8	0.5	65	58	74	280	50	41	52	118
WBGene00002202	C03C10.1.2	kin-19	4	8	0.5	66	58	74	280	50	41	52	118
WBGene00002202	C03C10.1.3	kin-19	3	7	0.428571	58	74	280	50	41	52	118
WBGene00007269	C03C10.2.1	C03C10.2	2	3	0.666667	108	728	293
WBGene00004392	C03C10.3.1	rnr-2	1	3	0.333333	116	54	58
WBGene00007270	C03C10.4.1	rei-1	1	3	0.333333	158	52	56
WBGene00007271	C03C10.5.1	C03C10.5	1	3	0.333333	1508	60	372
WBGene00007273	C03C10.7.1	C03C10.7	3	3	1	52	49	199
WBGene00007274	C03C11.1.1	C03C11.1	1	3	0.333333	149	53	45
WBGene00001483	C03C11.2.1	fog-3	2	7	0.285714	50	58	49	52	57	49	44
WBGene00007275	C03D6.1.1	C03D6.1	3	4	0.75	45	48	1073	48
WBGene00000466	C03D6.3a.1	cel-1	12	12	1	48	51	198	46	47	50	44	45	50	53	72	550
WBGene00000466	C03D6.3b.1	cel-1	3	11	0.272727	48	51	198	46	47	50	44	45	50	53	72
WBGene00003800	C03D6.4.1	npp-14	5	6	0.833333	44	70	48	48	139	51
WBGene00007277	C03D6.5.1	asfl-1	2	4	0.5	43	627	49	97
WBGene00007278	C03D6.6.1	lab-1	3	3	1	46	46	51
WBGene00004437	C03D6.8.1	rpl-24.2	1	2	0.5	55	46
WBGene00219796	C03D6.9.1	C03D6.9	NA	0	NA
WBGene00007279	C03E10.1.1	C03E10.1	2	8	0.25	44	131	57	43	44	44	44	45
WBGene00007281	C03E10.3.1	C03E10.3	2	6	0.333333	99	127	74	89	54	73
WBGene00007281	C03E10.3.2	C03E10.3	1	3	0.333333	89	54	73
WBGene00007281	C03E10.3.3	C03E10.3	2	4	0.5	74	89	54	73
WBGene00001645	C03E10.4.1	gly-20	1	5	0.2	758	136	455	119	122
WBGene00007282	C03E10.5.1	clec-223	10	10	1	276	43	349	46	48	218	42	130	49	615
WBGene00007283	C03E10.6.1	clec-222	2	6	0.333333	41	55	46	44	51	53
WBGene00015387	C03F11.1.1	kcnl-3	5	14	0.357143	863	464	833	297	904	392	48	46	589	47	79	729	49	54
WBGene00015388	C03F11.2.1	C03F11.2	3	9	0.333333	147	83	565	50	48	59	48	463	44
WBGene00015389	C03F11.3.1	scav-1	4	11	0.363636	45	45	42	600	47	44	50	44	98	45	57
WBGene00015390	C03F11.4.1	C03F11.4	7	8	0.875	55	53	45	252	60	46	2819	43
WBGene00015390	C03F11.4.2	C03F11.4	6	7	0.857143	53	45	252	60	46	2819	43
WBGene00015390	C03F11.4.3	C03F11.4	7	8	0.875	70	53	45	252	60	46	2819	43
WBGene00015391	C03G5.1.1	sdha-1	3	6	0.5	165	43	238	47	154	218
WBGene00044338	C03G5.10.1	nspc-3	1	1	1	45
WBGene00044339	C03G5.11.1	nspc-4	1	1	1	46
WBGene00044340	C03G5.12.1	nspc-5	1	1	1	45
WBGene00044357	C03G5.13.1	nspc-6	1	1	1	45
WBGene00219371	C03G5.14.1	C03G5.14	1	2	0.5	406	150
WBGene00015392	C03G5.2.1	nspc-7	1	1	1	46
WBGene00001448	C03G5.7.1	flp-5	2	3	0.666667	26	1630	610
WBGene00001448	C03G5.7.2	flp-5	1	2	0.5	1630	610
WBGene00023477	C03G5.8.1	nspc-1	1	1	1	46
WBGene00044337	C03G5.9.1	nspc-2	1	1	1	45
WBGene00015396	C03G6.10.1	nhr-148	3	5	0.6	46	45	312	44	49
WBGene00005439	C03G6.11.1	srh-231	2	3	0.666667	49	243	47
WBGene00015397	C03G6.12a.1	nhr-149	4	5	0.8	43	48	46	56	44
WBGene00015398	C03G6.13.1	tag-293	1	2	0.5	75	56
WBGene00015399	C03G6.14.1	cyp-35A1	1	6	0.166667	57	46	55	55	45	41
WBGene00015400	C03G6.15.1	cyp-35A2	5	6	0.833333	46	43	43	50	51	43
WBGene00015401	C03G6.16.1	srsx-24	2	6	0.333333	44	452	51	42	45	42
WBGene00015402	C03G6.17.1	C03G6.17	5	6	0.833333	51	50	48	46	52	40
WBGene00005647	C03G6.19.1	srp-6	1	5	0.2	427	46	65	50	47
WBGene00005947	C03G6.2.1	srx-56	1	5	0.2	109	48	47	46	48
WBGene00235116	C03G6.21.1	C03G6.21	2	2	1	46	331
WBGene00005602	C03G6.3a.1	srj-14	1	7	0.142857	67	49	47	54	48	50	45
WBGene00015393	C03G6.5.1	exc-13	1	2	0.5	83	43
WBGene00015394	C03G6.6.1	C03G6.6	4	7	0.571429	45	47	44	223	60	45	44
WBGene00005480	C03G6.7.1	srh-275	1	2	0.5	119	52
WBGene00015395	C03G6.8.1	nhr-147	1	7	0.142857	264	49	47	49	50	44	113
WBGene00015395	C03G6.8.2	nhr-147	6	6	1	49	47	49	50	44	113
WBGene00005450	C03G6.9.1	srh-244	1	2	0.5	120	43
WBGene00007284	C03H12.1a.1	C03H12.1	10	16	0.625	92	407	683	46	254	46	53	62	260	1578	50	49	46	75	685	195
WBGene00007284	C03H12.1b.1	C03H12.1	8	14	0.571429	683	46	254	46	53	62	260	1578	50	49	46	75	685	195
WBGene00007284	C03H12.1c.1	C03H12.1	5	6	0.833333	50	49	46	75	685	195
WBGene00007284	C03H12.1d.1	C03H12.1	10	15	0.666667	92	407	683	46	254	46	53	62	260	1578	50	49	46	847	195
WBGene00007284	C03H12.1e.1	C03H12.1	9	14	0.642857	407	683	46	254	46	53	62	260	1578	50	49	46	847	195
WBGene00007284	C03H12.1e.2	C03H12.1	8	13	0.615385	683	46	254	46	53	62	260	1578	50	49	46	847	195
WBGene00007284	C03H12.1f.1	C03H12.1	6	11	0.545455	46	46	53	62	260	1578	50	49	46	847	195
WBGene00007284	C03H12.1f.2	C03H12.1	1	6	0.166667	1578	50	49	46	847	195
WBGene00007284	C03H12.1f.3	C03H12.1	4	5	0.8	50	49	46	847	195
WBGene00015403	C03H5.1.1	clec-10	1	3	0.333333	102	43	46
WBGene00015404	C03H5.2.1	nstp-4	5	6	0.833333	205	538	206	706	871	151
WBGene00015405	C03H5.3a.1	C03H5.3	3	3	1	51	49	619
WBGene00015405	C03H5.3b.1	C03H5.3	1	1	1	619
WBGene00015406	C03H5.4a.1	C03H5.4	2	2	1	50	53
WBGene00015407	C03H5.5.1	C03H5.5	2	7	0.285714	41	565	239	57	44	62	322
WBGene00015408	C03H5.6.1	C03H5.6	4	4	1	382	286	162	495
WBGene00015409	C03H5.7a.1	C03H5.7	1	3	0.333333	402	53	54
WBGene00206366	C03H5.9.1	C03H5.9	3	3	1	54	53	629
WBGene00007285	C04A11.1a.1	C04A11.1	5	5	1	275	362	75	97	497
WBGene00007285	C04A11.1b.1	C04A11.1	4	4	1	275	362	75	645
WBGene00007286	C04A11.2.1	C04A11.2	1	9	0.111111	513	79	46	49	204	200	75	51	48
WBGene00007287	C04A11.3a.1	gck-4	2	11	0.181818	50	242	57	98	70	106	126	47	55	50	231
WBGene00007287	C04A11.3b.1	gck-4	2	11	0.181818	50	242	57	98	70	106	126	47	43	50	231
WBGene00000074	C04A11.4a.1	adm-2	18	18	1	313	169	215	427	287	50	50	325	931	51	98	98	47	357	47	115	45	967
WBGene00000074	C04A11.4b.1	adm-2	18	18	1	313	169	215	427	287	50	50	325	931	51	98	98	47	357	47	115	45	960
WBGene00007288	C04A11.5.1	C04A11.5	2	3	0.666667	46	216	50
WBGene00007288	C04A11.5.2	C04A11.5	2	3	0.666667	46	216	42
WBGene00015410	C04A2.1.1	tbc-6	2	6	0.333333	127	1255	301	47	299	54
WBGene00015410	C04A2.1.2	tbc-6	1	5	0.2	1255	301	47	299	54
WBGene00206529	C04A2.15.1	C04A2.15	1	1	1	836
WBGene00001194	C04A2.3a.1	egl-27	10	12	0.833333	289	1053	1084	49	2101	95	52	574	696	2756	43	50
WBGene00001194	C04A2.3e.1	egl-27	10	12	0.833333	289	1053	1084	49	2101	95	52	574	696	2756	49	50
WBGene00001194	C04A2.3f.1	egl-27	10	12	0.833333	289	1053	1084	49	2101	95	61	574	696	2756	43	50
WBGene00001194	C04A2.3g.1	egl-27	10	12	0.833333	289	1053	1084	49	2101	95	61	574	696	2756	49	50
WBGene00001194	C04A2.3h.1	egl-27	9	11	0.818182	1053	1084	49	2101	95	52	574	696	2756	43	50
WBGene00001194	C04A2.3i.1	egl-27	9	11	0.818182	1053	1084	49	2101	95	52	574	696	2756	49	50
WBGene00001194	C04A2.3j.1	egl-27	9	11	0.818182	1053	1084	49	2101	95	61	574	696	2756	43	50
WBGene00001194	C04A2.3k.1	egl-27	9	11	0.818182	1053	1084	49	2101	95	61	574	696	2756	49	50
WBGene00001023	C04A2.7a.1	dnj-5	12	14	0.857143	45	49	49	45	52	86	43	46	51	46	48	987	44	50
WBGene00001023	C04A2.7b.1	dnj-5	12	13	0.923077	45	49	49	45	52	86	43	46	51	46	48	214	120
WBGene00001023	C04A2.7c.1	dnj-5	12	14	0.857143	45	49	52	45	52	86	43	46	51	46	48	987	50	50
WBGene00001023	C04A2.7d.1	dnj-5	13	13	1	45	49	49	45	52	86	43	46	51	46	48	214	702
WBGene00007289	C04B4.1.1	C04B4.1	2	5	0.4	48	51	47	44	43
WBGene00007290	C04B4.2.1	C04B4.2	4	4	1	48	54	48	59
WBGene00007291	C04B4.3.1	lips-2	6	8	0.75	52	46	57	43	46	70	46	44
WBGene00007292	C04B4.4.1	C04B4.4	1	5	0.2	653	115	55	47	89
WBGene00007293	C04B4.5.1	C04B4.5	NA	0	NA
WBGene00007294	C04B4.6a.1	C04B4.6	1	3	0.333333	78	51	39
WBGene00007294	C04B4.6b.1	C04B4.6	1	2	0.5	51	39
WBGene00007295	C04C11.1a.1	C04C11.1	4	4	1	82	344	48	364
WBGene00007296	C04C11.2.1	arrd-25	6	6	1	273	57	99	63	44	882
WBGene00007296	C04C11.2.2	arrd-25	6	6	1	273	57	99	63	44	882
WBGene00284855	C04C11.25.1	C04C11.25	NA	0	NA
WBGene00015411	C04C3.1.1	srz-60	3	4	0.75	45	50	295	56
WBGene00219410	C04C3.14.1	C04C3.14	1	2	0.5	403	48
WBGene00015412	C04C3.2.1	lgc-9	4	6	0.666667	277	333	237	863	247	68
WBGene00015413	C04C3.3.1	pdhb-1	5	5	1	130	535	690	641	943
WBGene00015414	C04C3.4.1	C04C3.4	NA	0	NA
WBGene00001119	C04C3.5b.1	dyf-3	4	8	0.5	200	91	56	445	46	49	48	323
WBGene00001119	C04C3.5c.1	dyf-3	3	7	0.428571	91	56	445	46	49	48	323
WBGene00015416	C04C3.6.1	C04C3.6	1	5	0.2	661	48	219	640	192
WBGene00015417	C04C3.7.1	C04C3.7	5	5	1	45	40	47	114	899
WBGene00195067	C04C3.9.1	C04C3.9	1	1	1	170
WBGene00015418	C04D8.1a.1	pac-1	8	18	0.444444	835	811	376	53	129	72	4060	4788	78	693	258	3651	672	951	399	115	51	486
WBGene00015418	C04D8.1b.1	pac-1	8	18	0.444444	835	811	376	53	132	72	4060	4788	78	693	258	3651	672	951	399	115	51	486
WBGene00015418	C04D8.1d.1	pac-1	4	10	0.4	78	693	258	3651	672	951	399	115	51	486
WBGene00015418	C04D8.1f.1	pac-1	8	18	0.444444	835	811	376	53	132	72	4060	4788	78	693	258	3651	672	951	399	115	51	478
WBGene00015418	C04D8.1g.1	pac-1	2	12	0.166667	2261	4788	78	693	258	3651	672	951	399	115	51	486
WBGene00015433	C04E12.2.1	C04E12.2	2	4	0.5	49	839	46	51
WBGene00015433	C04E12.2.2	C04E12.2	2	2	1	46	51
WBGene00015434	C04E12.4.1	C04E12.4	9	14	0.642857	174	92	49	44	50	1293	53	45	1452	207	51	47	46	46
WBGene00015435	C04E12.5a.1	C04E12.5	6	11	0.545455	98	51	52	54	46	303	210	51	47	47	46
WBGene00015435	C04E12.5b.1	C04E12.5	6	11	0.545455	98	42	52	54	46	303	210	51	47	47	46
WBGene00015437	C04E12.7.1	scrm-3	1	4	0.25	224	140	47	47
WBGene00006012	C04E12.8.1	srx-121	2	6	0.333333	42	524	51	47	64	51
WBGene00015438	C04E12.9.1	srbc-2	2	5	0.4	48	1357	138	46	46
WBGene00005093	C04E6.10.1	srd-15	5	6	0.833333	70	45	48	44	71	45
WBGene00015425	C04E6.11.1	C04E6.11	5	12	0.416667	44	44	49	53	64	44	51	52	54	46	49	46
WBGene00015426	C04E6.12b.1	C04E6.12	3	5	0.6	43	66	589	174	46
WBGene00015426	C04E6.12c.1	C04E6.12	3	5	0.6	43	51	589	174	46
WBGene00015427	C04E6.13.1	C04E6.13	1	1	1	667
WBGene00015419	C04E6.2.1	srsx-18	3	6	0.5	47	125	497	46	57	48
WBGene00015421	C04E6.4.1	C04E6.4	3	5	0.6	50	131	444	48	47
WBGene00015421	C04E6.4.2	C04E6.4	3	6	0.5	50	131	444	48	47	52
WBGene00015422	C04E6.5.1	C04E6.5	3	9	0.333333	41	70	484	49	46	47	248	46	46
WBGene00001698	C04E6.6.1	grd-9	1	8	0.125	594	54	49	98	41	42	46	365
WBGene00015423	C04E6.7.1	C04E6.7	2	3	0.666667	199	451	153
WBGene00015424	C04E6.8.1	C04E6.8	2	2	1	109	611
WBGene00005094	C04E6.9.1	srd-16	3	5	0.6	48	48	289	50	45
WBGene00015428	C04E7.1.1	C04E7.1	4	4	1	52	45	46	1138
WBGene00015429	C04E7.2.1	sor-3	12	12	1	132	49	536	50	141	366	58	49	167	255	54	649
WBGene00015430	C04E7.3.1	C04E7.3	3	10	0.3	836	606	2234	540	1879	48	45	968	47	1420
WBGene00045270	C04E7.5.1	C04E7.5	2	2	1	45	1632
WBGene00015442	C04F1.1.1	C04F1.1	5	7	0.714286	108	49	207	348	606	46	593
WBGene00002989	C04F1.3.1	lim-7	7	8	0.875	1713	46	1228	875	148	311	2793	208
WBGene00007297	C04F12.1.1	C04F12.1	1	9	0.111111	527	137	45	46	51	200	402	348	50
WBGene00001405	C04F12.10.1	fce-1	3	4	0.75	46	46	46	45
WBGene00077685	C04F12.12.1	C04F12.12	NA	0	NA
WBGene00219286	C04F12.16.1	C04F12.16	1	1	1	104
WBGene00002069	C04F12.3.1	ikb-1	1	8	0.125	546	49	143	50	309	56	47	45
WBGene00004426	C04F12.4.1	rpl-14	1	2	0.5	346	91
WBGene00007299	C04F12.5.1	C04F12.5	1	1	1	47
WBGene00007299	C04F12.5.2	C04F12.5	1	1	1	47
WBGene00007301	C04F12.7.1	C04F12.7	1	2	0.5	309	49
WBGene00007302	C04F12.8.1	C04F12.8	2	3	0.666667	177	616	350
WBGene00007303	C04F12.9.1	rnh-1.3	3	3	1	48	47	69
WBGene00005300	C04F2.1.1	srh-79	2	3	0.666667	45	158	48
WBGene00005437	C04F2.4.1	srh-229	1	3	0.333333	275	41	217
WBGene00004795	C04F5.1.1	sid-1	5	6	0.833333	57	43	1065	1201	1334	594
WBGene00015444	C04F5.2b.1	C04F5.2	1	7	0.142857	802	66	51	683	71	60	591
WBGene00006782	C04F5.3.1	unc-46	6	6	1	51	69	50	58	45	487
WBGene00015446	C04F5.4.1	srab-1	1	5	0.2	417	415	49	56	57
WBGene00015447	C04F5.5.1	srab-2	1	5	0.2	605	72	54	53	180
WBGene00015448	C04F5.6.1	srab-3	5	5	1	299	46	46	42	593
WBGene00015449	C04F5.7.1	ugt-63	1	5	0.2	855	45	46	49	56
WBGene00015450	C04F5.8.1	C04F5.8	3	3	1	168	380	588
WBGene00015451	C04F5.9.1	C04F5.9	3	4	0.75	46	983	1135	601
WBGene00006929	C04F6.1.1	vit-5	1	5	0.2	70	47	49	45	52
WBGene00000503	C04F6.3.1	cht-1	1	3	0.333333	173	135	56
WBGene00006810	C04F6.4a.1	unc-78	2	5	0.4	395	428	42	48	47
WBGene00000990	C04F6.5.1	dhs-27	5	6	0.833333	108	42	44	70	458	46
WBGene00195081	C04F6.7.1	C04F6.7	1	6	0.166667	516	47	55	49	52	49
WBGene00304901	C04F6.9.1	C04F6.9	1	2	0.5	237	165
WBGene00007309	C04G2.10a.1	C04G2.10	1	3	0.333333	1205	303	45
WBGene00007309	C04G2.10b.1	C04G2.10	1	3	0.333333	501	303	45
WBGene00007309	C04G2.10c.1	C04G2.10	1	2	0.5	303	45
WBGene00007310	C04G2.11.1	irld-21	2	6	0.333333	439	486	43	333	44	46
WBGene00007304	C04G2.1a.1	ttr-39	1	2	0.5	789	42
WBGene00007305	C04G2.2.1	ttbk-5	1	5	0.2	286	52	52	46	44
WBGene00003432	C04G2.4.1	msp-36	NA	0	NA
WBGene00007306	C04G2.5.1	C04G2.5	1	5	0.2	92	50	59	48	47
WBGene00001001	C04G2.6.1	dis-3	8	12	0.666667	47	173	318	223	57	118	857	2525	653	517	520	270
WBGene00001204	C04G2.7.1	egl-38	1	6	0.166667	1010	178	156	81	838	245
WBGene00007307	C04G2.8.1	spch-1	1	1	1	49
WBGene00007308	C04G2.9.1	nsph-3.2	1	2	0.5	49	47
WBGene00015458	C04G6.10.1	C04G6.10	1	1	1	89
WBGene00015459	C04G6.11.1	C04G6.11	1	2	0.5	55	43
WBGene00077489	C04G6.13.1	C04G6.13	1	4	0.25	177	58	44	47
WBGene00003402	C04G6.1a.1	mpk-2	8	11	0.727273	77	56	301	47	410	49	308	690	48	494	48
WBGene00003402	C04G6.1b.1	mpk-2	5	7	0.714286	77	56	301	47	410	49	308
WBGene00003402	C04G6.1c.1	mpk-2	8	11	0.727273	368	56	301	47	410	49	308	690	48	494	48
WBGene00003402	C04G6.1c.2	mpk-2	7	10	0.7	56	301	47	410	49	308	690	48	494	48
WBGene00015453	C04G6.2.1	C04G6.2	1	3	0.333333	184	118	55
WBGene00004040	C04G6.3.1	pld-1	10	17	0.588235	135	45	46	48	265	48	123	51	53	628	46	50	189	544	327	374	158
WBGene00015454	C04G6.4.1	C04G6.4	3	5	0.6	46	47	274	54	48
WBGene00015455	C04G6.5.1	txt-9	1	1	1	59
WBGene00015456	C04G6.6.1	C04G6.6	NA	0	NA
WBGene00015457	C04G6.7.1	C04G6.7	2	2	1	47	109
WBGene00007311	C04H4.1.1	C04H4.1	1	1	1	1133
WBGene00007312	C04H5.1.1	C04H5.1	1	1	1	438
WBGene00007313	C04H5.2.1	clec-147	2	3	0.666667	92	661	50
WBGene00007314	C04H5.3.1	gcy-29	3	17	0.176471	454	212	1479	444	41	254	43	50	290	62	334	175	43	433	129	47	165
WBGene00003392	C04H5.6a.1	mog-4	8	9	0.888889	193	147	648	511	424	312	522	2664	475
WBGene00007315	C04H5.7a.1	C04H5.7	1	1	1	53
WBGene00007315	C04H5.7a.2	C04H5.7	1	2	0.5	53	49
WBGene00007315	C04H5.7b.1	C04H5.7	1	1	1	49
WBGene00007316	C04H5.8a.1	nlp-41	1	1	1	1219
WBGene00007316	C04H5.8b.1	nlp-41	NA	0	NA
WBGene00004083	C05A2.1.1	pph-1	2	4	0.5	160	336	326	46
WBGene00220253	C05A2.4.1	C05A2.4	NA	0	NA
WBGene00003999	C05A9.1a.1	pgp-5	8	17	0.470588	102	45	95	46	45	41	46	242	47	48	46	45	46	50	45	46	56
WBGene00007317	C05A9.2.1	C05A9.2	1	3	0.333333	892	44	265
WBGene00003043	C05B10.1a.1	lip-1	4	7	0.571429	47	76	94	387	54	47	48
WBGene00003043	C05B10.1b.1	lip-1	4	8	0.5	47	76	94	387	54	47	48	290
WBGene00007319	C05B5.1.1	C05B5.1	1	3	0.333333	92	77	47
WBGene00045242	C05B5.11.1	C05B5.11	1	1	1	47
WBGene00194886	C05B5.12.1	C05B5.12	1	1	1	45
WBGene00219280	C05B5.16.1	C05B5.16	1	1	1	49
WBGene00219314	C05B5.17.1	C05B5.17	2	2	1	50	180
WBGene00007320	C05B5.2.1	C05B5.2	1	1	1	48
WBGene00004100	C05B5.3.1	pqn-8	3	4	0.75	124	48	280	48
WBGene00007321	C05B5.4.1	C05B5.4	1	4	0.25	513	419	48	295
WBGene00007322	C05B5.5a.1	C05B5.5	2	5	0.4	126	411	85	50	50
WBGene00007322	C05B5.5a.2	C05B5.5	2	4	0.5	126	411	85	50
WBGene00007323	C05B5.6.1	fbxa-155	3	4	0.75	424	46	463	45
WBGene00004344	C05B5.7a.1	rgs-1	2	4	0.5	49	769	50	226
WBGene00004344	C05B5.7a.2	rgs-1	2	3	0.666667	49	769	50
WBGene00004344	C05B5.7b.1	rgs-1	2	2	1	49	1149
WBGene00007324	C05B5.8.1	C05B5.8	1	2	0.5	655	57
WBGene00007328	C05C10.1.1	pho-10	2	9	0.222222	116	366	236	44	52	47	259	41	47
WBGene00007329	C05C10.2a.1	C05C10.2	4	8	0.5	117	283	90	1716	45	250	1087	122
WBGene00007329	C05C10.2b.1	C05C10.2	4	8	0.5	117	283	90	1716	45	250	1087	116
WBGene00007329	C05C10.2c.1	C05C10.2	5	6	0.833333	127	105	45	250	1087	116
WBGene00007329	C05C10.2c.2	C05C10.2	4	5	0.8	105	45	250	1087	116
WBGene00007329	C05C10.2d.1	C05C10.2	4	5	0.8	105	45	250	1087	122
WBGene00007330	C05C10.3.1	C05C10.3	4	4	1	218	68	48	442
WBGene00007331	C05C10.4.1	pho-11	7	9	0.777778	85	47	220	94	286	44	393	45	46
WBGene00007331	C05C10.4.2	pho-11	7	9	0.777778	85	47	220	94	286	44	393	45	46
WBGene00007332	C05C10.5a.1	C05C10.5	3	3	1	45	48	56
WBGene00007332	C05C10.5b.1	C05C10.5	3	3	1	45	48	56
WBGene00007332	C05C10.5c.1	C05C10.5	1	1	1	56
WBGene00007333	C05C10.6a.1	ufd-3	6	9	0.666667	45	49	53	50	54	56	54	46	47
WBGene00007333	C05C10.6b.1	ufd-3	6	9	0.666667	45	49	47	50	54	56	54	46	47
WBGene00007334	C05C10.7.1	C05C10.7	2	3	0.666667	50	54	44
WBGene00086567	C05C10.8.1	C05C10.8	1	2	0.5	225	179
WBGene00007335	C05C12.1.1	C05C12.1	1	6	0.166667	255	48	44	46	47	49
WBGene00001795	C05C12.3.1	gtl-1	13	31	0.419355	90	369	48	63	44	98	413	390	42	93	47	43	1952	46	44	64	53	45	256	47	48	261	47	50	114	47	45	357	69	43	49
WBGene00007336	C05C12.4.1	C05C12.4	2	5	0.4	45	449	49	43	44
WBGene00007337	C05C12.5.1	C05C12.5	1	2	0.5	164	46
WBGene00007338	C05C12.6.1	C05C12.6	1	4	0.25	8267	333	46	236
WBGene00007338	C05C12.6.2	C05C12.6	1	3	0.333333	333	46	236
WBGene00015460	C05C8.1a.1	C05C8.1	1	2	0.5	872	51
WBGene00015460	C05C8.1b.1	C05C8.1	1	2	0.5	872	54
WBGene00015461	C05C8.2.1	krr-1	1	3	0.333333	199	50	58
WBGene00001428	C05C8.3.1	fkb-3	1	1	1	75
WBGene00001563	C05C8.4.1	gei-6	7	7	1	47	44	46	46	47	53	705
WBGene00015462	C05C8.5.1	C05C8.5	4	6	0.666667	51	45	44	57	48	47
WBGene00015463	C05C8.6.1	hpo-9	3	4	0.75	49	48	218	47
WBGene00015464	C05C8.7.1	C05C8.7	1	5	0.2	1110	46	355	445	232
WBGene00015465	C05C8.8.1	C05C8.8	6	8	0.75	49	68	181	477	44	551	43	100
WBGene00015466	C05C8.9a.1	hyls-1	4	4	1	55	50	193	879
WBGene00007325	C05C9.1.1	C05C9.1	9	9	1	53	235	51	49	46	49	147	44	595
WBGene00007326	C05C9.2.1	C05C9.2	3	7	0.428571	49	42	3501	53	44	64	50
WBGene00007327	C05C9.3.1	C05C9.3	2	21	0.0952381	587	1795	42	40	177	207	45	48	271	231	51	59	312	163	267	45	123	171	51	347	95
WBGene00015477	C05D10.1a.1	attf-4	1	5	0.2	1490	521	49	143	62
WBGene00015477	C05D10.1b.1	attf-4	1	4	0.25	521	49	143	62
WBGene00015477	C05D10.1c.1	attf-4	2	3	0.666667	49	143	62
WBGene00015478	C05D10.2a.1	mapk-15	4	9	0.444444	383	44	193	926	98	47	144	153	501
WBGene00015479	C05D10.3a.1	wht-1	6	11	0.545455	81	43	195	44	43	195	43	44	58	42	194
WBGene00015480	C05D10.4a.1	C05D10.4	1	11	0.0909091	7160	686	454	3056	54	435	86	56	53	46	52
WBGene00015480	C05D10.4b.1	C05D10.4	3	10	0.3	686	454	3056	54	435	86	56	53	46	52
WBGene00015480	C05D10.4c.1	C05D10.4	2	7	0.285714	54	435	86	56	53	46	52
WBGene00015481	C05D11.1.1	C05D11.1	5	5	1	48	46	47	46	56
WBGene00015487	C05D11.10.1	mrps-17	2	2	1	48	109
WBGene00003214	C05D11.11a.1	mel-32	3	3	1	45	48	52
WBGene00003214	C05D11.11a.2	mel-32	1	4	0.25	885	45	48	52
WBGene00003214	C05D11.11a.3	mel-32	2	5	0.4	142	885	45	48	52
WBGene00003214	C05D11.11b.1	mel-32	1	4	0.25	885	45	48	52
WBGene00002855	C05D11.12.1	let-721	2	3	0.666667	52	127	57
WBGene00015488	C05D11.13a.1	C05D11.13	1	2	0.5	433	44
WBGene00015488	C05D11.13a.2	C05D11.13	1	1	1	44
WBGene00015488	C05D11.13b.1	C05D11.13	1	2	0.5	433	38
WBGene00015488	C05D11.13b.2	C05D11.13	1	1	1	38
WBGene00006516	C05D11.2.1	vps-16	7	9	0.777778	70	52	49	52	46	45	135	48	48
WBGene00006515	C05D11.3.1	txdc-9	2	2	1	43	128
WBGene00002881	C05D11.4.1	let-756	4	7	0.571429	268	49	206	303	44	51	257
WBGene00015483	C05D11.5.1	C05D11.5	1	4	0.25	293	131	85	91
WBGene00003523	C05D11.6a.1	nas-4	3	8	0.375	499	47	567	44	161	44	379	48
WBGene00003523	C05D11.6a.2	nas-4	1	6	0.166667	567	44	161	44	379	48
WBGene00003523	C05D11.6b.1	nas-4	1	8	0.125	567	44	161	44	379	48	294	503
WBGene00003523	C05D11.6c.1	nas-4	9	9	1	499	47	567	44	161	44	379	48	836
WBGene00015484	C05D11.7a.1	atgl-1	1	7	0.142857	494	80	48	48	54	200	178
WBGene00015484	C05D11.7b.1	atgl-1	1	6	0.166667	494	80	48	48	200	182
WBGene00015485	C05D11.8.1	C05D11.8	3	7	0.428571	50	52	767	50	43	494	700
WBGene00015486	C05D11.9.1	popl-1	3	9	0.333333	48	47	373	121	51	49	220	47	44
WBGene00007339	C05D12.1.1	C05D12.1	1	11	0.0909091	684	149	58	52	223	49	52	145	140	56	96
WBGene00007339	C05D12.1.2	C05D12.1	1	11	0.0909091	684	149	58	52	223	49	52	145	140	56	96
WBGene00007340	C05D12.2.1	C05D12.2	2	21	0.0952381	89	694	50	150	48	118	46	48	44	44	43	45	44	45	48	47	60	45	51	50	127
WBGene00014666	C05D12.3a.1	C05D12.3	2	13	0.153846	42	903	54	47	48	183	42	48	56	47	45	310	47
WBGene00014666	C05D12.3c.1	C05D12.3	15	15	1	42	903	54	47	48	183	42	48	56	47	45	310	47	395	1249
WBGene00014666	C05D12.3c.2	C05D12.3	2	14	0.142857	42	903	54	47	48	183	42	48	56	47	45	310	47	395
WBGene00014666	C05D12.3c.3	C05D12.3	15	16	0.9375	42	903	54	47	48	183	42	48	56	47	45	310	47	395	1249	67
WBGene00007341	C05D12.4.1	C05D12.4	NA	0	NA
WBGene00007342	C05D12.5.1	C05D12.5	NA	0	NA
WBGene00044029	C05D12.7.1	C05D12.7	1	3	0.333333	1062	48	362
WBGene00015470	C05D2.10a.1	wdr-37	2	3	0.666667	50	381	49
WBGene00015470	C05D2.10b.1	wdr-37	2	3	0.666667	44	381	49
WBGene00000900	C05D2.1a.1	daf-4	5	10	0.5	80	368	621	49	1623	110	47	491	611	467
WBGene00000900	C05D2.1b.1	daf-4	4	5	0.8	110	47	491	611	467
WBGene00000900	C05D2.1c.1	daf-4	5	10	0.5	137	368	621	49	1623	110	47	491	611	467
WBGene00000900	C05D2.1c.2	daf-4	4	9	0.444444	368	621	49	1623	110	47	491	611	467
WBGene00000900	C05D2.1c.3	daf-4	2	7	0.285714	49	1623	110	47	491	611	467
WBGene00000900	C05D2.1e.1	daf-4	5	9	0.555556	80	368	621	49	1796	47	491	611	467
WBGene00015467	C05D2.3.1	basl-1	6	7	0.857143	46	155	45	44	148	231	44
WBGene00000239	C05D2.4a.1	bas-1	2	6	0.333333	139	365	46	46	69	105
WBGene00000239	C05D2.4b.1	bas-1	3	7	0.428571	139	126	212	46	46	69	105
WBGene00001514	C05D2.5.1	xnd-1	5	7	0.714286	46	50	47	89	457	44	47
WBGene00015468	C05D2.6a.1	madf-11	4	8	0.5	45	44	48	569	42	48	44	437
WBGene00015468	C05D2.6b.1	madf-11	4	8	0.5	45	44	51	569	42	48	44	437
WBGene00015469	C05D2.8.1	C05D2.8	7	7	1	255	202	52	50	403	44	484
WBGene00004927	C05D9.1.1	snx-1	5	5	1	384	47	367	323	861
WBGene00015471	C05D9.2.1	lmp-2	3	7	0.428571	59	343	540	180	175	48	281
WBGene00015471	C05D9.2.2	lmp-2	3	7	0.428571	49	343	540	180	175	48	281
WBGene00015471	C05D9.2.3	lmp-2	2	6	0.333333	343	540	180	175	48	281
WBGene00015472	C05D9.3b.1	C05D9.3	5	11	0.454545	660	118	60	45	838	107	666	81	106	430	72
WBGene00015473	C05D9.4.1	C05D9.4	4	4	1	43	280	178	991
WBGene00002062	C05D9.5.1	ife-4	2	3	0.666667	290	482	418
WBGene00015474	C05D9.7.1	C05D9.7	2	5	0.4	45	421	56	393	386
WBGene00015476	C05D9.9a.1	C05D9.9	1	2	0.5	1025	230
WBGene00015476	C05D9.9b.1	C05D9.9	2	3	0.666667	324	563	230
WBGene00015492	C05E11.1a.1	lnp-1	3	5	0.6	49	55	185	55	50
WBGene00015492	C05E11.1b.1	lnp-1	3	5	0.6	49	55	185	55	38
WBGene00015493	C05E11.2.1	C05E11.2	2	4	0.5	67	434	84	48
WBGene00015494	C05E11.3a.1	C05E11.3	4	4	1	49	46	127	713
WBGene00015494	C05E11.3b.1	C05E11.3	1	5	0.2	1219	49	46	127	713
WBGene00000133	C05E11.4.1	amt-1	7	8	0.875	45	65	55	46	43	45	394	46
WBGene00000136	C05E11.5.1	amt-4	3	9	0.333333	57	60	998	46	46	266	636	49	51
WBGene00015495	C05E11.6.1	C05E11.6	2	2	1	48	136
WBGene00015496	C05E11.7.1	C05E11.7	9	10	0.9	45	50	560	691	47	46	59	47	759	43
WBGene00001455	C05E11.8a.1	flp-12	1	2	0.5	584	57
WBGene00005643	C05E4.1.1	srp-2	1	5	0.2	414	51	42	58	48
WBGene00005643	C05E4.1.2	srp-2	2	6	0.333333	50	414	51	42	58	48
WBGene00005613	C05E4.10.1	srj-25	1	6	0.166667	470	45	45	54	155	48
WBGene00005612	C05E4.11.1	srj-24	1	6	0.166667	618	45	45	54	95	47
WBGene00015491	C05E4.12.1	C05E4.12	2	3	0.666667	44	49	44
WBGene00006288	C05E4.13a.1	str-262	1	6	0.166667	123	42	85	46	48	48
WBGene00005228	C05E4.14c.1	srh-2	3	6	0.5	125	172	1182	47	50	47
WBGene00005228	C05E4.14e.1	srh-2	3	6	0.5	125	154	1182	47	50	47
WBGene00005228	C05E4.14h.1	srh-2	2	5	0.4	154	1182	47	50	47
WBGene00206359	C05E4.15a.1	C05E4.15	5	5	1	159	59	181	44	1225
WBGene00006087	C05E4.2a.1	str-20	2	4	0.5	45	162	52	46
WBGene00006087	C05E4.2b.1	str-20	2	4	0.5	45	162	46	46
WBGene00005642	C05E4.3.1	srp-1	1	4	0.25	210	209	50	56
WBGene00005516	C05E4.4a.1	sri-4	4	6	0.666667	272	54	47	441	131	49
WBGene00006182	C05E4.6a.1	str-134	2	4	0.5	60	667	44	70
WBGene00015489	C05E4.7.1	C05E4.7	2	2	1	45	670
WBGene00001564	C05E4.9a.1	icl-1	2	4	0.5	69	405	68	52
WBGene00007343	C05E7.1.1	C05E7.1	3	6	0.5	50	103	455	54	46	175
WBGene00007344	C05E7.2.1	C05E7.2	2	5	0.4	43	903	54	45	56
WBGene00007345	C05E7.3.1	C05E7.3	3	4	0.75	51	48	297	80
WBGene00007346	C05E7.4.1	frpr-2	3	8	0.375	516	140	852	48	47	56	476	50
WBGene00007347	C05G5.1.1	C05G5.1	2	9	0.222222	70	2377	257	48	486	50	390	201	62
WBGene00007347	C05G5.1.2	C05G5.1	2	9	0.222222	70	2368	257	48	486	50	390	201	62
WBGene00007347	C05G5.1.3	C05G5.1	1	8	0.125	2377	257	48	486	50	390	201	62
WBGene00007347	C05G5.1.4	C05G5.1	3	7	0.428571	257	48	486	50	390	201	62
WBGene00007348	C05G5.2a.1	C05G5.2	4	9	0.444444	53	96	49	449	49	114	45	52	44
WBGene00007348	C05G5.2b.1	C05G5.2	4	9	0.444444	53	96	49	449	49	114	45	45	44
WBGene00007349	C05G5.3.1	C05G5.3	2	5	0.4	48	140	44	45	47
WBGene00007350	C05G5.4.1	sucl-1	2	5	0.4	45	297	121	128	225
WBGene00007351	C05G5.5a.1	C05G5.5	4	7	0.571429	415	55	55	1415	728	50	908
WBGene00050939	C05G5.7.1	C05G5.7	NA	0	NA
WBGene00015497	C05G6.1.1	nhr-76	2	8	0.25	133	1619	375	215	53	890	47	1520
WBGene00000518	C05H8.1a.1	ckk-1	7	7	1	279	187	190	79	59	46	398
WBGene00000518	C05H8.1b.1	ckk-1	1	10	0.1	9526	4041	2360	279	187	190	79	59	46	398
WBGene00007352	C06A1.1.1	cdc-48.1	1	4	0.25	278	46	255	49
WBGene00007353	C06A1.2a.1	txt-13	3	3	1	46	76	815
WBGene00007353	C06A1.2b.1	txt-13	3	4	0.75	46	76	400	332
WBGene00007354	C06A1.3.1	C06A1.3	1	4	0.25	271	46	240	50
WBGene00007355	C06A1.5.1	rpb-6	NA	0	NA
WBGene00007356	C06A1.6.1	C06A1.6	1	1	1	43
WBGene00044235	C06A1.7.1	C06A1.7	1	1	1	46
WBGene00255702	C06A12.19.1	C06A12.19	1	1	1	51
WBGene00007357	C06A12.3a.1	C06A12.3	2	6	0.333333	59	452	129	266	45	44
WBGene00007357	C06A12.3b.1	C06A12.3	2	4	0.5	129	266	45	44
WBGene00007357	C06A12.3c.1	C06A12.3	1	3	0.333333	266	45	44
WBGene00001550	C06A12.4a.1	gcy-27	8	12	0.666667	338	43	48	95	359	217	59	362	43	43	142	55
WBGene00001550	C06A12.4b.1	gcy-27	9	13	0.692308	338	43	51	48	95	359	217	59	362	43	43	142	55
WBGene00007358	C06A12.5.1	lact-6	6	6	1	49	45	42	52	45	52
WBGene00007359	C06A12.8.1	C06A12.8	2	3	0.666667	45	175	45
WBGene00015499	C06A5.1.1	ints-1	12	18	0.666667	54	58	225	261	369	286	339	378	309	215	209	427	51	172	285	113	198	322
WBGene00004803	C06A5.11a.1	sir-2.4	1	4	0.25	347	56	344	258
WBGene00044414	C06A5.12.1	C06A5.12	2	2	1	53	2445
WBGene00015500	C06A5.2.1	C06A5.2	1	3	0.333333	157	52	75
WBGene00015501	C06A5.3a.1	C06A5.3	7	8	0.875	126	267	418	69	77	48	449	46
WBGene00015501	C06A5.3b.1	C06A5.3	7	8	0.875	126	267	418	60	77	48	449	46
WBGene00015504	C06A5.6.1	simr-1	8	12	0.666667	50	46	50	46	49	143	54	682	51	49	49	47
WBGene00015504	C06A5.6.2	simr-1	6	7	0.857143	50	46	50	46	49	143	54
WBGene00015504	C06A5.6.3	simr-1	8	12	0.666667	50	46	50	46	49	143	54	682	56	49	49	47
WBGene00006823	C06A5.7a.1	unc-94	4	10	0.4	2351	1951	45	2361	81	207	54	165	723	708
WBGene00006823	C06A5.7a.2	unc-94	3	9	0.333333	1951	45	2361	81	207	54	165	723	708
WBGene00006823	C06A5.7b.1	unc-94	3	9	0.333333	291	54	2361	81	207	54	165	723	708
WBGene00015505	C06A5.8a.1	C06A5.8	5	5	1	49	50	126	51	165
WBGene00004380	C06A5.9.1	rnf-1	9	9	1	52	48	46	50	44	47	48	46	69
WBGene00015507	C06A6.2a.1	C06A6.2	6	10	0.6	49	338	229	778	1216	2047	46	74	62	449
WBGene00015507	C06A6.2b.1	C06A6.2	6	10	0.6	49	338	229	778	1216	2047	46	74	53	449
WBGene00015507	C06A6.2c.1	C06A6.2	1	5	0.2	2047	46	74	53	449
WBGene00015507	C06A6.2d.1	C06A6.2	1	5	0.2	2047	46	74	62	449
WBGene00015507	C06A6.2e.1	C06A6.2	4	4	1	46	74	53	449
WBGene00015507	C06A6.2f.1	C06A6.2	4	4	1	46	74	62	449
WBGene00015508	C06A6.3.1	mvb-12	5	5	1	50	48	47	52	641
WBGene00015509	C06A6.4a.1	C06A6.4	4	8	0.5	49	113	65	587	463	46	252	50
WBGene00015509	C06A6.4b.1	C06A6.4	4	9	0.444444	49	113	65	587	106	315	46	252	50
WBGene00015510	C06A6.5.1	erp-44.2	3	4	0.75	302	42	519	76
WBGene00015511	C06A6.7.1	C06A6.7	1	2	0.5	51	47
WBGene00015512	C06A8.1a.1	mthf-1	1	6	0.166667	1370	50	57	47	49	44
WBGene00015512	C06A8.1b.1	mthf-1	1	7	0.142857	1161	54	50	57	47	49	44
WBGene00015512	C06A8.1b.2	mthf-1	3	6	0.5	54	50	57	47	49	44
WBGene00015513	C06A8.2.1	snpc-1.1	6	8	0.75	48	50	45	45	44	61	46	53
WBGene00015514	C06A8.3.1	nlp-77	1	1	1	159
WBGene00004823	C06A8.4.1	skr-17	1	1	1	49
WBGene00004823	C06A8.4.2	skr-17	1	2	0.5	279	49
WBGene00015515	C06A8.5.1	spdl-1	3	4	0.75	48	46	48	45
WBGene00015516	C06A8.6.1	C06A8.6	3	4	0.75	46	49	56	50
WBGene00005262	C06A8.7.1	srh-39	2	5	0.4	46	252	42	58	183
WBGene00015517	C06A8.8a.1	C06A8.8	5	12	0.416667	46	46	1489	523	1558	46	424	307	383	42	48	46
WBGene00015517	C06A8.8b.1	C06A8.8	2	2	1	46	424
WBGene00015517	C06A8.8c.1	C06A8.8	2	4	0.5	162	1558	46	424
WBGene00015517	C06A8.8d.1	C06A8.8	1	3	0.333333	1558	46	424
WBGene00015517	C06A8.8e.1	C06A8.8	2	9	0.222222	162	1558	46	424	307	383	42	48	46
WBGene00015517	C06A8.8f.1	C06A8.8	1	8	0.125	1558	46	424	307	383	42	48	46
WBGene00015517	C06A8.8g.1	C06A8.8	2	7	0.285714	46	424	307	383	42	48	46
WBGene00015517	C06A8.8h.1	C06A8.8	5	7	0.714286	46	46	1489	523	1558	46	424
WBGene00001615	C06A8.9a.1	glr-4	9	19	0.473684	44	111	48	51	44	45	91	792	3355	46	50	46	47	59	47	119	46	46	1092
WBGene00001615	C06A8.9b.1	glr-4	9	20	0.45	44	111	48	51	44	45	91	792	3355	46	50	46	47	59	47	119	46	46	166	884
WBGene00007360	C06B3.1.1	C06B3.1	3	4	0.75	44	43	191	49
WBGene00006277	C06B3.10.1	str-250	5	5	1	53	61	50	53	149
WBGene00005933	C06B3.11.1	srx-42	4	6	0.666667	45	43	88	182	43	47
WBGene00044114	C06B3.12.1	srxa-11	6	6	1	47	174	45	51	46	370
WBGene00044115	C06B3.13.1	srxa-12	6	6	1	50	223	48	49	44	870
WBGene00044116	C06B3.14.1	srxa-13	5	6	0.833333	44	119	46	48	228	47
WBGene00189947	C06B3.16.1	C06B3.16	2	2	1	46	130
WBGene00189947	C06B3.16.2	C06B3.16	2	3	0.666667	46	130	47
WBGene00007361	C06B3.2.1	oac-3	10	14	0.714286	54	44	77	45	68	48	53	49	47	288	51	132	59	50
WBGene00007362	C06B3.3.1	cyp-35C1	3	6	0.5	46	47	60	47	44	47
WBGene00007363	C06B3.4.1	stdh-1	1	3	0.333333	441	46	48
WBGene00007364	C06B3.5.1	stdh-3	2	3	0.666667	71	126	44
WBGene00007365	C06B3.6.1	C06B3.6	1	2	0.5	50	48
WBGene00007366	C06B3.7.1	C06B3.7	1	3	0.333333	687	58	48
WBGene00001552	C06B3.8.1	gcy-32	3	7	0.428571	208	226	338	46	45	264	49
WBGene00006278	C06B3.9.1	str-252	4	5	0.8	46	106	55	234	41
WBGene00007367	C06B8.1.1	nhr-150	3	6	0.5	230	48	254	107	118	43
WBGene00005428	C06B8.10.1	srh-218	2	3	0.666667	234	465	48
WBGene00007368	C06B8.2b.1	C06B8.2	7	10	0.7	148	66	46	111	78	44	309	43	73	49
WBGene00007368	C06B8.2b.2	C06B8.2	7	9	0.777778	148	66	46	111	78	44	309	43	73
WBGene00007368	C06B8.2b.3	C06B8.2	6	8	0.75	66	46	111	78	44	309	43	73
WBGene00007368	C06B8.2c.1	C06B8.2	7	11	0.636364	148	66	46	111	78	44	309	43	73	43	49
WBGene00007368	C06B8.2d.1	C06B8.2	7	10	0.7	148	66	46	111	78	44	309	43	73	43
WBGene00007369	C06B8.3.1	C06B8.3	1	2	0.5	48	47
WBGene00007370	C06B8.4.1	str-264	4	4	1	125	41	47	401
WBGene00005429	C06B8.6.1	srh-219	1	4	0.25	526	114	46	41
WBGene00007372	C06B8.7.1	C06B8.7	23	24	0.958333	585	48	165	52	46	50	58	74	52	54	46	48	45	286	46	54	55	42	47	54	54	178	946	48
WBGene00004452	C06B8.8.1	rpl-38	1	1	1	272
WBGene00004452	C06B8.8.2	rpl-38	1	1	1	272
WBGene00004452	C06B8.8.3	rpl-38	1	1	1	272
WBGene00004452	C06B8.8.4	rpl-38	1	1	1	272
WBGene00005768	C06B8.9.1	srw-21	1	2	0.5	235	47
WBGene00044169	C06C3.10.1	C06C3.10	1	2	0.5	781	45
WBGene00175031	C06C3.12.1	C06C3.12	2	2	1	75	133
WBGene00003196	C06C3.1a.1	mel-11	1	14	0.0714286	1310	564	404	177	594	67	384	889	559	193	1295	43	49	542
WBGene00003196	C06C3.1b.1	mel-11	1	14	0.0714286	1310	564	404	177	594	58	384	889	559	193	1295	43	49	542
WBGene00003196	C06C3.1c.1	mel-11	1	15	0.0666667	1310	564	404	177	594	67	384	259	306	559	193	1295	43	49	542
WBGene00003196	C06C3.1d.1	mel-11	1	13	0.0769231	1310	564	404	177	594	67	384	889	896	1295	43	49	542
WBGene00007374	C06C3.3.1	C06C3.3	1	7	0.142857	534	45	68	77	385	302	52
WBGene00007375	C06C3.4.1	C06C3.4	1	5	0.2	347	46	62	44	78
WBGene00005271	C06C3.6.1	srh-48	4	4	1	49	43	46	308
WBGene00005271	C06C3.6.2	srh-48	3	7	0.428571	45	44	2455	49	43	46	308
WBGene00005271	C06C3.6.3	srh-48	1	5	0.2	2035	49	43	46	308
WBGene00007377	C06C3.7.1	C06C3.7	1	2	0.5	230	91
WBGene00007378	C06C3.8c.1	lido-17	2	11	0.181818	70	1701	488	611	74	241	397	46	568	103	45
WBGene00006264	C06C6.2.1	str-233	1	4	0.25	94	44	46	48
WBGene00006262	C06C6.3.1	str-231	2	5	0.4	43	64	50	54	44
WBGene00003653	C06C6.4.1	nhr-63	5	5	1	299	142	53	45	455
WBGene00003640	C06C6.5a.1	nhr-50	1	6	0.166667	833	308	56	42	46	260
WBGene00003640	C06C6.5a.2	nhr-50	1	6	0.166667	809	308	56	42	46	260
WBGene00003640	C06C6.5a.3	nhr-50	1	5	0.2	308	56	42	46	260
WBGene00007381	C06C6.7.1	C06C6.7	3	5	0.6	45	87	371	50	41
WBGene00007382	C06C6.8.1	C06C6.8	1	4	0.25	67	47	44	47
WBGene00007383	C06C6.9.1	C06C6.9	1	4	0.25	73	47	44	47
WBGene00015518	C06E1.1.1	C06E1.1	2	2	1	44	53
WBGene00015525	C06E1.10.1	rha-2	12	12	1	43	63	47	64	72	46	49	43	64	82	69	404
WBGene00015526	C06E1.11.1	C06E1.11	2	3	0.666667	58	110	57
WBGene00015526	C06E1.11.2	C06E1.11	2	2	1	45	57
WBGene00015519	C06E1.3.1	doxa-1	7	7	1	192	45	48	47	222	48	359
WBGene00001612	C06E1.4.1	glr-1	4	13	0.307692	253	123	47	288	50	47	45	49	234	43	102	42	148
WBGene00015520	C06E1.5.1	fip-3	NA	0	NA
WBGene00015521	C06E1.6.1	fipr-16	NA	0	NA
WBGene00015522	C06E1.7.1	C06E1.7	1	11	0.0909091	515	46	140	46	53	43	42	50	89	47	49
WBGene00015523	C06E1.8.1	ztf-30	2	5	0.4	78	796	48	46	46
WBGene00015524	C06E1.9.1	C06E1.9	1	6	0.166667	537	477	49	57	47	75
WBGene00015527	C06E2.1.1	C06E2.1	4	6	0.666667	172	76	90	406	51	46
WBGene00015528	C06E2.2.1	C06E2.2	2	2	1	48	433
WBGene00006716	C06E2.3.1	ubc-21	1	5	0.2	1122	45	40	300	53
WBGene00015529	C06E2.5.1	C06E2.5	1	3	0.333333	122	81	57
WBGene00006717	C06E2.7.1	ubc-22	4	5	0.8	133	46	50	438	97
WBGene00002092	C06E2.8.1	ins-9	1	1	1	46
WBGene00044579	C06E2.9.1	C06E2.9	2	2	1	46	62
WBGene00015530	C06E4.1.1	C06E4.1	1	1	1	52
WBGene00015531	C06E4.2a.1	C06E4.2	1	2	0.5	765	546
WBGene00015531	C06E4.2a.2	C06E4.2	1	1	1	546
WBGene00015531	C06E4.2b.1	C06E4.2	1	2	0.5	5301	546
WBGene00015532	C06E4.3.1	C06E4.3	2	2	1	46	223
WBGene00015534	C06E4.5.1	C06E4.5	1	2	0.5	247	44
WBGene00015535	C06E4.6.1	C06E4.6	3	3	1	48	46	80
WBGene00015536	C06E4.7.1	glb-2	5	5	1	79	47	49	45	87
WBGene00015537	C06E4.8.1	C06E4.8	1	4	0.25	448	49	55	258
WBGene00015538	C06E7.1a.1	sams-3	2	5	0.4	128	369	101	51	46
WBGene00015539	C06E7.2a.1	C06E7.2	7	7	1	196	48	764	51	181	786	850
WBGene00015540	C06E7.3a.1	sams-4	2	5	0.4	225	373	101	51	43
WBGene00015541	C06E7.4a.1	C06E7.4	1	6	0.166667	6273	429	372	59	52	360
WBGene00015541	C06E7.4b.1	C06E7.4	1	5	0.2	429	372	59	52	360
WBGene00004973	C06E7.6.1	spe-27	4	4	1	61	276	49	549
WBGene00005728	C06E7.7.1	srv-17	5	7	0.714286	77	174	48	48	1005	43	49
WBGene00189995	C06E7.88.1	C06E7.88	2	3	0.666667	97	649	45
WBGene00004182	C06E8.3a.1	prk-1	7	9	0.777778	46	47	48	47	50	54	3599	54	48
WBGene00004182	C06E8.3c.1	prk-1	7	7	1	46	47	48	47	50	54	4000
WBGene00004182	C06E8.3d.1	prk-1	1	10	0.1	6057	46	47	48	47	50	54	3599	54	48
WBGene00015544	C06E8.5.1	C06E8.5	6	8	0.75	73	112	68	45	45	545	54	199
WBGene00015545	C06G1.1a.1	C06G1.1	11	11	1	58	383	50	165	70	359	70	200	97	49	784
WBGene00015545	C06G1.1b.1	C06G1.1	11	11	1	58	383	50	165	70	359	64	200	97	49	784
WBGene00015546	C06G1.2.1	cpg-19	1	1	1	56
WBGene00015547	C06G1.4.1	ain-1	5	5	1	43	57	125	44	560
WBGene00000585	C06G3.10.1	cogc-2	8	8	1	48	46	45	46	45	47	45	97
WBGene00006572	C06G3.11.1	tin-9.1	1	1	1	203
WBGene00003695	C06G3.1a.1	nhr-105	1	9	0.111111	712	51	295	78	81	47	47	551	51
WBGene00002228	C06G3.2.1	klp-18	3	6	0.5	46	47	51	49	49	45
WBGene00015549	C06G3.3.1	C06G3.3	1	1	1	55
WBGene00015551	C06G3.5a.1	adah-1	1	5	0.2	2146	175	136	49	77
WBGene00015551	C06G3.5b.1	adah-1	1	4	0.25	175	136	49	77
WBGene00015551	C06G3.5b.2	adah-1	1	5	0.2	1025	175	136	49	77
WBGene00015552	C06G3.6.1	C06G3.6	1	3	0.333333	608	51	46
WBGene00015552	C06G3.6.2	C06G3.6	1	2	0.5	608	51
WBGene00015553	C06G3.7a.1	trxr-1	1	6	0.166667	1066	53	63	147	599	47
WBGene00015553	C06G3.7b.1	trxr-1	4	5	0.8	53	63	147	599	47
WBGene00015554	C06G3.8a.1	C06G3.8	2	3	0.666667	49	402	49
WBGene00015555	C06G3.9.1	ufl-1	2	11	0.181818	195	842	155	49	45	56	41	46	51	281	49
WBGene00015557	C06G4.1.1	hrpk-2	8	10	0.8	45	45	46	51	96	46	46	158	47	81
WBGene00000542	C06G4.2a.1	clp-1	3	13	0.230769	94	184	920	47	42	70	60	374	44	48	489	46	103
WBGene00000542	C06G4.2a.2	clp-1	1	14	0.0714286	1040	94	184	920	47	42	70	60	374	44	48	489	46	103
WBGene00000542	C06G4.2b.1	clp-1	2	13	0.153846	94	1242	47	42	70	60	374	44	48	167	313	46	103
WBGene00000542	C06G4.2b.2	clp-1	2	14	0.142857	94	1242	47	42	70	60	374	44	48	167	313	46	103	68
WBGene00000542	C06G4.2d.1	clp-1	2	13	0.153846	94	975	192	47	42	70	60	374	44	48	489	46	103
WBGene00015558	C06G4.4.1	C06G4.4	2	2	1	49	54
WBGene00015558	C06G4.4.2	C06G4.4	1	1	1	54
WBGene00015559	C06G4.5.1	npr-17	1	9	0.111111	1812	126	534	43	470	294	319	56	583
WBGene00044446	C06G4.6.1	C06G4.6	2	4	0.5	49	562	52	155
WBGene00007384	C06G8.1.1	swt-3	2	2	1	55	159
WBGene00003876	C06G8.2.1	pept-2	8	16	0.5	44	59	277	46	83	51	57	323	48	44	85	51	48	47	54	64
WBGene00014669	C06G8.3b.1	zipt-2.1	5	6	0.833333	56	44	43	133	565	376
WBGene00005085	C06G8.4.1	srd-7	2	2	1	47	738
WBGene00007385	C06H2.1.1	atp-5	1	3	0.333333	87	45	44
WBGene00007386	C06H2.2.1	C06H2.2	2	4	0.5	46	405	49	46
WBGene00007387	C06H2.3a.1	jmjd-5	8	8	1	47	77	47	45	120	51	44	369
WBGene00007388	C06H2.4.1	folt-1	2	4	0.5	43	71	43	47
WBGene00007389	C06H2.5a.1	glb-3	1	5	0.2	3829	300	285	44	408
WBGene00007389	C06H2.5a.2	glb-3	4	4	1	300	285	44	408
WBGene00007389	C06H2.5b.1	glb-3	1	5	0.2	3829	300	285	44	408
WBGene00007390	C06H2.6a.1	lmtr-3	1	2	0.5	64	47
WBGene00007390	C06H2.6a.2	lmtr-3	2	3	0.666667	43	64	47
WBGene00007391	C06H2.7a.1	C06H2.7	1	4	0.25	259	44	47	51
WBGene00007391	C06H2.7b.1	C06H2.7	1	4	0.25	259	44	47	51
WBGene00007392	C06H5.1.1	fbxa-156	1	4	0.25	112	45	49	44
WBGene00206499	C06H5.11.1	C06H5.11	1	1	1	45
WBGene00219445	C06H5.12.1	C06H5.12	NA	0	NA
WBGene00219446	C06H5.13.1	C06H5.13	NA	0	NA
WBGene00219447	C06H5.14.1	C06H5.14	NA	0	NA
WBGene00007393	C06H5.2.1	fbxa-157	4	4	1	101	45	49	706
WBGene00007394	C06H5.6a.1	C06H5.6	9	9	1	51	1133	52	2070	179	860	486	306	2225
WBGene00007394	C06H5.6a.2	C06H5.6	9	9	1	51	1133	52	2070	179	860	486	306	2225
WBGene00007395	C06H5.7.1	dcar-1	1	6	0.166667	2183	46	1359	51	192	1737
WBGene00044795	C06H5.8a.1	C06H5.8	1	2	0.5	1297	337
WBGene00044795	C06H5.8b.1	C06H5.8	1	1	1	337
WBGene00206364	C07A12.18a.1	C07A12.18	1	2	0.5	1651	52
WBGene00206364	C07A12.18b.1	C07A12.18	1	2	0.5	3796	52
WBGene00001821	C07A12.1a.1	ham-2	1	5	0.2	2258	54	50	92	491
WBGene00001821	C07A12.1b.1	ham-2	1	5	0.2	2258	48	50	92	491
WBGene00015560	C07A12.2.1	C07A12.2	1	1	1	339
WBGene00003628	C07A12.3a.1	nhr-35	10	11	0.909091	49	47	573	48	180	46	469	47	47	1384	49
WBGene00003628	C07A12.3b.1	nhr-35	10	11	0.909091	49	47	573	48	180	46	469	47	47	1384	49
WBGene00003963	C07A12.4.1	pdi-2	2	3	0.666667	169	265	50
WBGene00003963	C07A12.4.2	pdi-2	2	4	0.5	169	265	50	100
WBGene00005008	C07A12.5a.1	spr-3	2	4	0.5	50	106	59	76
WBGene00005008	C07A12.5b.1	spr-3	2	4	0.5	53	106	59	76
WBGene00015561	C07A12.7a.1	C07A12.7	1	7	0.142857	894	49	67	666	48	44	68
WBGene00015561	C07A12.7a.2	C07A12.7	1	8	0.125	970	894	49	67	666	48	44	68
WBGene00015561	C07A12.7b.1	C07A12.7	1	6	0.166667	894	49	835	48	44	68
WBGene00007396	C07A4.1.1	rnp-9	8	9	0.888889	590	51	144	478	327	78	46	1155	54
WBGene00007397	C07A4.2.1	C07A4.2	6	6	1	58	48	48	46	80	147
WBGene00007398	C07A4.3.1	C07A4.3	3	3	1	41	41	46
WBGene00007399	C07A9.1.1	clec-162	4	4	1	344	156	47	395
WBGene00007406	C07A9.10.1	C07A9.10	2	2	1	460	1941
WBGene00003572	C07A9.11.1	ncx-7	1	11	0.0909091	913	45	260	57	66	51	327	45	350	46	48
WBGene00043994	C07A9.12.1	C07A9.12	4	4	1	294	437	47	513
WBGene00044227	C07A9.13.1	C07A9.13	1	1	1	681
WBGene00007400	C07A9.2.1	bud-31	1	3	0.333333	772	50	46
WBGene00007400	C07A9.2.2	bud-31	1	2	0.5	50	46
WBGene00006579	C07A9.3a.1	tlk-1	1	7	0.142857	4747	642	50	509	59	50	465
WBGene00006579	C07A9.3b.1	tlk-1	1	8	0.125	4747	642	50	509	59	50	465	458
WBGene00006579	C07A9.3c.1	tlk-1	1	6	0.166667	642	50	509	59	50	465
WBGene00006579	C07A9.3d.1	tlk-1	2	6	0.333333	50	509	59	50	465	458
WBGene00003571	C07A9.4.1	ncx-6	1	10	0.1	562	186	50	48	438	46	43	371	50	50
WBGene00007401	C07A9.5.1	C07A9.5	1	4	0.25	69	55	56	49
WBGene00007402	C07A9.6.1	ugt-60	7	8	0.875	129	46	252	53	54	63	270	145
WBGene00007403	C07A9.7a.1	set-3	1	8	0.125	675	204	49	50	49	508	64	336
WBGene00007404	C07A9.8.1	best-5	7	7	1	349	149	362	41	44	377	506
WBGene00007405	C07A9.9.1	C07A9.9	1	3	0.333333	2089	612	591
WBGene00007407	C07B5.2.1	C07B5.2	1	3	0.333333	135	42	56
WBGene00007408	C07B5.3.1	C07B5.3	2	2	1	101	128
WBGene00007409	C07B5.4a.1	C07B5.4	1	11	0.0909091	2206	488	1096	44	42	74	51	637	46	51	433
WBGene00007409	C07B5.4b.1	C07B5.4	3	10	0.3	158	488	1096	44	42	74	51	46	51	433
WBGene00007409	C07B5.4c.1	C07B5.4	1	7	0.142857	2206	488	1096	44	42	74	51
WBGene00007409	C07B5.4d.1	C07B5.4	2	10	0.2	488	1096	44	42	74	51	637	46	51	433
WBGene00003828	C07B5.5.1	nuc-1	4	6	0.666667	49	295	156	541	90	45
WBGene00007410	C07B5.6.1	C07B5.6	2	2	1	325	1474
WBGene00195209	C07B5.8.1	C07B5.8	NA	0	NA
WBGene00007411	C07C7.1.1	C07C7.1	2	5	0.4	50	133	51	49	51
WBGene00235302	C07C7.3.1	C07C7.3	NA	0	NA
WBGene00015566	C07D10.1.1	C07D10.1	4	4	1	47	46	48	272
WBGene00015567	C07D10.2a.1	bath-44	1	8	0.125	175	125	45	50	46	64	49	124
WBGene00015567	C07D10.2b.1	bath-44	1	8	0.125	175	104	45	50	46	64	49	124
WBGene00015568	C07D10.3.1	sre-3	1	8	0.125	1348	44	44	115	48	43	536	44
WBGene00003526	C07D10.4.1	nas-7	6	8	0.75	46	248	57	46	51	293	51	42
WBGene00015569	C07D10.5.1	C07D10.5	1	3	0.333333	387	53	166
WBGene00044673	C07D10.6.1	C07D10.6	1	1	1	53
WBGene00015564	C07D8.5.1	C07D8.5	1	1	1	100
WBGene00015565	C07D8.6.1	C07D8.6	3	3	1	51	47	53
WBGene00007420	C07E3.10.1	C07E3.10	1	1	1	142
WBGene00007412	C07E3.1a.1	stip-1	1	6	0.166667	108	49	66	51	49	47
WBGene00007413	C07E3.2.1	pro-2	2	10	0.2	45	1009	59	46	794	701	51	298	54	61
WBGene00007414	C07E3.3a.1	C07E3.3	3	5	0.6	48	44	2412	44	48
WBGene00007414	C07E3.3b.1	C07E3.3	4	4	1	48	44	44	48
WBGene00007415	C07E3.4.1	C07E3.4	1	8	0.125	156	50	50	45	69	45	45	46
WBGene00007416	C07E3.5.1	ceh-57	6	8	0.75	55	55	46	58	260	264	84	68
WBGene00007416	C07E3.5.2	ceh-57	1	9	0.111111	338	55	55	46	58	260	264	84	68
WBGene00007416	C07E3.5.3	ceh-57	1	9	0.111111	1510	55	55	46	58	260	264	84	68
WBGene00007417	C07E3.6.1	ceh-58	1	6	0.166667	217	201	96	67	51	55
WBGene00007418	C07E3.8.1	C07E3.8	2	3	0.666667	47	148	94
WBGene00007419	C07E3.9.1	C07E3.9	2	3	0.666667	48	167	45
WBGene00006593	C07F11.1.1	tol-1	8	13	0.615385	144	617	1623	131	3145	175	535	3894	54	1134	241	947	887
WBGene00015570	C07F11.2.1	C07F11.2	6	6	1	66	343	110	45	50	607
WBGene00006620	C07G1.1.1	svh-1	10	15	0.666667	173	80	186	145	50	257	47	788	441	1607	45	45	48	103	47
WBGene00235296	C07G1.15.1	C07G1.15	NA	0	NA
WBGene00003961	C07G1.3a.1	pct-1	4	10	0.4	561	550	617	6943	46	704	297	91	294	51
WBGene00003961	C07G1.3a.2	pct-1	3	9	0.333333	550	617	6943	46	704	297	91	294	51
WBGene00003961	C07G1.3c.1	pct-1	3	7	0.428571	239	46	704	297	91	294	51
WBGene00006957	C07G1.4a.1	wsp-1	3	9	0.333333	204	758	5910	237	48	453	48	45	55
WBGene00004101	C07G1.5.1	hgrs-1	4	6	0.666667	56	60	399	520	45	64
WBGene00004101	C07G1.5.2	hgrs-1	1	7	0.142857	936	56	60	399	520	45	64
WBGene00004101	C07G1.5.3	hgrs-1	5	7	0.714286	75	56	60	399	520	45	64
WBGene00015572	C07G1.6.1	C07G1.6	1	4	0.25	228	92	92	71
WBGene00015573	C07G1.7.1	C07G1.7	4	4	1	52	47	47	111
WBGene00044608	C07G1.8.1	glrx-22	1	2	0.5	92	51
WBGene00000465	C07G2.1a.1	cpg-1	1	3	0.333333	52	46	47
WBGene00000223	C07G2.2a.1	atf-7	2	6	0.333333	406	4398	117	56	50	235
WBGene00000223	C07G2.2b.1	atf-7	2	6	0.333333	406	4398	117	56	41	235
WBGene00000223	C07G2.2b.2	atf-7	1	5	0.2	4398	117	56	41	235
WBGene00000223	C07G2.2c.1	atf-7	5	5	1	94	117	56	41	235
WBGene00000380	C07G2.3.1	cct-5	2	7	0.285714	107	6134	48	153	45	351	158
WBGene00303035	C07G2.5.1	C07G2.5	NA	0	NA
WBGene00015578	C07G3.10.1	C07G3.10	1	1	1	60
WBGene00269378	C07G3.15a.1	C07G3.15	1	2	0.5	1238	1161
WBGene00015574	C07G3.2.1	irg-1	2	3	0.666667	47	248	48
WBGene00006258	C07G3.3a.1	str-227	1	5	0.2	362	49	49	49	48
WBGene00006257	C07G3.4.1	str-226	1	5	0.2	293	46	46	196	53
WBGene00006259	C07G3.5.1	str-228	4	5	0.8	88	110	50	431	55
WBGene00006256	C07G3.6.1	str-225	2	5	0.4	52	146	47	93	48
WBGene00015576	C07G3.8b.1	C07G3.8	2	2	1	656	2176
WBGene00015577	C07G3.9a.1	ugt-64	4	7	0.571429	233	45	54	376	56	158	50
WBGene00015577	C07G3.9a.2	ugt-64	1	8	0.125	549	233	45	54	376	56	158	50
WBGene00015577	C07G3.9a.3	ugt-64	1	8	0.125	528	233	45	54	376	56	158	50
WBGene00007421	C07H4.1a.1	C07H4.1	3	3	1	145	43	203
WBGene00007421	C07H4.1b.1	C07H4.1	1	4	0.25	1478	145	43	203
WBGene00000532	C07H4.2.1	clh-5	4	8	0.5	61	73	150	491	56	47	47	283
WBGene00002986	C07H6.1.1	lig-4	10	10	1	52	47	49	262	45	50	49	50	47	366
WBGene00015579	C07H6.2.1	C07H6.2	NA	0	NA
WBGene00015580	C07H6.3.1	cls-1	5	15	0.333333	55	638	45	53	749	47	380	94	48	45	232	76	105	223	44
WBGene00015581	C07H6.4.1	sap-140	5	7	0.714286	62	42	109	50	186	118	45
WBGene00000479	C07H6.5.1	cgh-1	3	3	1	47	45	148
WBGene00000537	C07H6.6.1	clk-2	7	9	0.777778	51	51	47	51	49	44	106	49	46
WBGene00003024	C07H6.7.1	lin-39	3	5	0.6	1889	1566	2680	44	533
WBGene00003024	C07H6.7.2	lin-39	2	4	0.5	1566	2680	44	533
WBGene00000854	C07H6.8.1	cux-7	4	7	0.571429	50	54	46	178	42	50	52
WBGene00000854	C07H6.8.2	cux-7	4	8	0.5	50	54	46	178	42	50	52	45
WBGene00000854	C07H6.8.3	cux-7	5	8	0.625	45	50	54	46	178	42	50	52
WBGene00015582	C07H6.9a.1	C07H6.9	1	2	0.5	44	42
WBGene00015582	C07H6.9b.1	C07H6.9	2	3	0.666667	43	44	42
WBGene00004932	C08A9.1.1	sod-3	1	4	0.25	414	48	160	51
WBGene00044773	C08A9.10.1	C08A9.10	1	3	0.333333	193	131	49
WBGene00015583	C08A9.3a.1	C08A9.3	1	15	0.0666667	1771	47	47	49	448	41	47	43	137	46	42	402	51	47	45
WBGene00015583	C08A9.3b.1	C08A9.3	5	15	0.333333	119	47	47	49	448	41	47	43	137	46	42	402	51	47	45
WBGene00015586	C08A9.6.1	lido-1	3	3	1	362	55	595
WBGene00015587	C08A9.7.1	lido-2	1	3	0.333333	270	51	49
WBGene00015589	C08A9.9.1	lido-4	2	2	1	69	154
WBGene00006996	C08B11.1.1	zyg-11	6	6	1	43	43	52	49	46	57
WBGene00001835	C08B11.2.1	hda-2	2	2	1	44	61
WBGene00007433	C08B11.3a.1	swsn-7	5	7	0.714286	44	54	73	88	378	50	48
WBGene00007433	C08B11.3b.1	swsn-7	4	6	0.666667	44	54	73	595	50	48
WBGene00003813	C08B11.4.1	nrf-6	10	12	0.833333	266	41	43	210	46	46	55	54	51	268	45	57
WBGene00004723	C08B11.5.1	sap-49	2	2	1	49	73
WBGene00007434	C08B11.6.1	arp-6	1	4	0.25	47	42	45	45
WBGene00006724	C08B11.7.1	ubh-4	1	3	0.333333	120	43	43
WBGene00006724	C08B11.7.2	ubh-4	2	2	1	43	43
WBGene00007435	C08B11.8.1	algn-6	1	4	0.25	55	44	52	45
WBGene00007435	C08B11.8.2	algn-6	1	5	0.2	82	55	44	52	45
WBGene00007436	C08B11.9.1	C08B11.9	1	1	1	42
WBGene00007430	C08B6.10.1	C08B6.10	1	1	1	1530
WBGene00007431	C08B6.11.1	C08B6.11	8	8	1	50	62	54	43	92	45	50	130
WBGene00007431	C08B6.11.2	C08B6.11	9	9	1	54	50	62	54	43	92	45	50	130
WBGene00007432	C08B6.12.1	srxa-18	2	4	0.5	42	377	45	46
WBGene00044012	C08B6.13.1	srxa-19	3	4	0.75	218	42	418	47
WBGene00044044	C08B6.14.1	C08B6.14	5	5	1	47	164	43	44	211
WBGene00303036	C08B6.18.1	C08B6.18	NA	0	NA
WBGene00007422	C08B6.1a.1	ugt-17	5	6	0.833333	47	52	150	50	309	51
WBGene00007422	C08B6.1b.1	ugt-17	5	6	0.833333	47	52	150	50	309	39
WBGene00007423	C08B6.2a.1	C08B6.2	4	4	1	40	42	89	112
WBGene00007423	C08B6.2b.1	C08B6.2	3	3	1	40	42	89
WBGene00007423	C08B6.2c.1	C08B6.2	3	4	0.75	40	42	89	43
WBGene00007424	C08B6.3a.1	C08B6.3	3	6	0.5	95	44	437	45	217	94
WBGene00007425	C08B6.4a.1	C08B6.4	3	4	0.75	50	57	91	75
WBGene00007425	C08B6.4b.1	C08B6.4	2	5	0.4	210	444	57	91	75
WBGene00007426	C08B6.5.1	C08B6.5	1	5	0.2	196	46	43	146	47
WBGene00007427	C08B6.6.1	C08B6.6	5	5	1	45	42	44	47	217
WBGene00007428	C08B6.7a.1	wdr-20	2	11	0.181818	97	273	83	43	102	44	51	47	45	131	45
WBGene00007428	C08B6.7a.2	wdr-20	2	11	0.181818	87	273	83	43	102	44	51	47	45	131	45
WBGene00007428	C08B6.7b.1	wdr-20	2	11	0.181818	97	273	83	43	102	44	51	47	45	131	53
WBGene00007428	C08B6.7b.2	wdr-20	1	10	0.1	273	83	43	102	44	51	47	45	131	53
WBGene00007428	C08B6.7c.1	wdr-20	1	10	0.1	273	83	43	102	44	51	47	45	131	36
WBGene00007429	C08B6.8a.1	C08B6.8	2	2	1	52	7549
WBGene00000142	C08B6.9.1	aos-1	4	4	1	46	48	47	1421
WBGene00001174	C08C3.1a.1	egl-5	3	3	1	482	50	678
WBGene00001174	C08C3.1b.1	egl-5	3	3	1	482	50	666
WBGene00001174	C08C3.1c.1	egl-5	3	3	1	482	53	666
WBGene00015590	C08C3.2a.1	bath-15	4	4	1	48	51	45	55
WBGene00015590	C08C3.2b.1	bath-15	4	4	1	42	51	45	55
WBGene00003102	C08C3.3.1	mab-5	3	4	0.75	269	685	3564	999
WBGene00015591	C08C3.4a.1	cyk-7	5	5	1	95	165	270	60	288
WBGene00015591	C08C3.4b.1	cyk-7	5	5	1	95	165	285	60	288
WBGene00015592	C08D8.1.1	C08D8.1	1	10	0.1	2056	40	43	112	50	51	303	49	41	52
WBGene00006582	C08D8.2a.1	tmd-2	7	7	1	44	657	46	84	241	48	1800
WBGene00006582	C08D8.2b.1	tmd-2	1	8	0.125	1953	44	657	46	84	241	48	377
WBGene00006582	C08D8.2b.2	tmd-2	2	7	0.285714	44	657	46	84	241	48	377
WBGene00235325	C08D8.7.1	C08D8.7	1	1	1	1050
WBGene00235325	C08D8.7.2	C08D8.7	1	1	1	1050
WBGene00015593	C08E3.1.1	C08E3.1	1	1	1	47
WBGene00015602	C08E3.10a.1	fbxa-158	1	3	0.333333	77	48	61
WBGene00015604	C08E3.12.1	fbxa-160	1	1	1	43
WBGene00015605	C08E3.13.1	C08E3.13	1	1	1	47
WBGene00044415	C08E3.14.1	C08E3.14	2	3	0.666667	52	55	43
WBGene00044416	C08E3.15.1	C08E3.15	NA	0	NA
WBGene00015595	C08E3.3.1	bath-33	2	3	0.666667	55	539	49
WBGene00015598	C08E3.6.1	fbxa-163	1	3	0.333333	127	49	66
WBGene00015599	C08E3.7.1	fbxa-164	1	3	0.333333	80	40	47
WBGene00015600	C08E3.8.1	fbxa-165	1	4	0.25	149	42	123	61
WBGene00015601	C08E3.9.1	fbxa-166	2	3	0.666667	234	628	52
WBGene00007437	C08E8.1.1	C08E8.1	2	2	1	88	1012
WBGene00077692	C08E8.10.1	C08E8.10	1	1	1	467
WBGene00119201	C08E8.11.1	C08E8.11	1	2	0.5	1087	51
WBGene00007438	C08E8.2.1	C08E8.2	2	2	1	377	939
WBGene00007439	C08E8.3.1	C08E8.3	1	1	1	60
WBGene00007440	C08E8.4.1	C08E8.4	1	3	0.333333	373	315	57
WBGene00007441	C08E8.5.1	C08E8.5	NA	0	NA
WBGene00007442	C08E8.6.1	C08E8.6	NA	0	NA
WBGene00050891	C08E8.9.1	C08E8.9	NA	0	NA
WBGene00015613	C08F1.10.1	C08F1.10	1	1	1	69
WBGene00044417	C08F1.11.1	C08F1.11	1	1	1	63
WBGene00269389	C08F1.12a.1	C08F1.12	NA	0	NA
WBGene00015607	C08F1.3.1	fbxb-13	1	1	1	52
WBGene00015608	C08F1.4a.1	math-3	1	9	0.111111	3831	41	43	45	55	59	46	49	41
WBGene00015608	C08F1.4a.2	math-3	6	9	0.666667	49	41	43	45	55	59	46	49	41
WBGene00015608	C08F1.4a.3	math-3	5	8	0.625	41	43	45	55	59	46	49	41
WBGene00015609	C08F1.5.1	math-4	3	11	0.272727	48	44	285	49	46	46	191	55	47	49	45
WBGene00015610	C08F1.6.1	C08F1.6	1	1	1	61
WBGene00015611	C08F1.8.1	C08F1.8	1	1	1	54
WBGene00007450	C08F11.1.1	C08F11.1	3	5	0.6	49	48	673	87	46
WBGene00007457	C08F11.10.1	C08F11.10	1	2	0.5	308	48
WBGene00007458	C08F11.11.1	ule-4	1	2	0.5	227	46
WBGene00007458	C08F11.11.2	ule-4	2	3	0.666667	206	227	46
WBGene00007459	C08F11.12.1	C08F11.12	1	2	0.5	51	44
WBGene00007460	C08F11.13a.1	C08F11.13	3	5	0.6	45	85	845	46	45
WBGene00007460	C08F11.13c.1	C08F11.13	3	4	0.75	45	85	845	45
WBGene00007460	C08F11.13c.2	C08F11.13	3	3	1	45	85	845
WBGene00045069	C08F11.17.1	C08F11.17	1	2	0.5	80	42
WBGene00007452	C08F11.3.1	C08F11.3	3	4	0.75	416	44	435	52
WBGene00005684	C08F11.4.1	sru-21	1	4	0.25	4578	73	53	253
WBGene00007453	C08F11.5a.1	fbxa-98	3	3	1	284	41	374
WBGene00007454	C08F11.7.1	C08F11.7	1	3	0.333333	198	46	112
WBGene00007454	C08F11.7.2	C08F11.7	2	2	1	46	112
WBGene00007455	C08F11.8.1	ugt-22	1	9	0.111111	913	150	709	407	48	224	272	284	81
WBGene00007455	C08F11.8.2	ugt-22	2	10	0.2	31	913	150	709	407	48	224	272	284	81
WBGene00007456	C08F11.9.1	srz-29	2	4	0.5	45	354	48	51
WBGene00219217	C08F8.15.1	C08F8.15	1	1	1	48
WBGene00007443	C08F8.1a.1	pfd-1	1	2	0.5	302	52
WBGene00007444	C08F8.2b.1	C08F8.2	5	12	0.416667	71	45	46	49	407	43	45	45	53	46	51	45
WBGene00007445	C08F8.3a.1	C08F8.3	4	4	1	44	45	50	51
WBGene00007445	C08F8.3b.1	C08F8.3	3	3	1	44	50	51
WBGene00007446	C08F8.4b.1	mboa-4	10	10	1	65	43	50	41	114	49	44	67	46	258
WBGene00007447	C08F8.5.1	fbxb-9	1	1	1	50
WBGene00007448	C08F8.6.1	C08F8.6	2	3	0.666667	103	168	89
WBGene00007448	C08F8.6.2	C08F8.6	1	4	0.25	276	103	168	89
WBGene00007448	C08F8.6.3	C08F8.6	3	4	0.75	100	103	168	89
WBGene00004309	C08F8.7.1	rap-3	1	4	0.25	45	42	44	44
WBGene00003657	C08F8.8.1	nhr-67	1	7	0.142857	1290	615	97	947	50	411	48
WBGene00007449	C08F8.9.1	C08F8.9	1	1	1	256
WBGene00015615	C08G5.2.1	fbxc-48	1	2	0.5	283	50
WBGene00004926	C08G5.4a.1	snt-6	4	6	0.666667	57	258	206	2362	48	476
WBGene00015618	C08G5.6.1	C08G5.6	4	4	1	321	140	69	352
WBGene00044418	C08G5.7a.1	C08G5.7	3	5	0.6	362	2253	5364	55	125
WBGene00044418	C08G5.7b.1	C08G5.7	1	3	0.333333	5364	55	125
WBGene00044418	C08G5.7c.1	C08G5.7	2	4	0.5	2253	5364	55	125
WBGene00044418	C08G5.7c.2	C08G5.7	1	3	0.333333	5364	55	125
WBGene00044418	C08G5.7c.3	C08G5.7	2	2	1	55	125
WBGene00015619	C08G9.1.1	C08G9.1	1	3	0.333333	2890	1513	49
WBGene00015620	C08G9.2.1	C08G9.2	2	25	0.08	116	458	60	47	46	47	84	49	45	46	53	44	43	51	52	50	115	48	45	179	49	43	48	48	67
WBGene00007462	C08H9.1.1	ctsa-3.2	2	11	0.181818	48	327	53	45	46	168	51	100	65	46	193
WBGene00007469	C08H9.10.1	chil-4	3	3	1	48	44	232
WBGene00007470	C08H9.11.1	chil-5	3	3	1	48	44	50
WBGene00007471	C08H9.12.1	chil-6	3	3	1	48	44	447
WBGene00007472	C08H9.13.1	chil-7	3	5	0.6	50	44	75	52	47
WBGene00007473	C08H9.14.1	chil-8	1	2	0.5	47	45
WBGene00007474	C08H9.15.1	C08H9.15	2	3	0.666667	196	277	261
WBGene00086566	C08H9.16.1	C08H9.16	3	3	1	47	49	503
WBGene00206395	C08H9.18.1	C08H9.18	1	1	1	48
WBGene00007463	C08H9.2.1	vgln-1	4	5	0.8	46	47	49	50	45
WBGene00007464	C08H9.3a.1	algn-8	3	12	0.25	42	43	496	70	50	45	49	136	49	214	48	48
WBGene00007465	C08H9.4b.1	chil-1	6	6	1	55	45	268	48	45	450
WBGene00007465	C08H9.4b.2	chil-1	5	5	1	55	45	48	45	450
WBGene00003862	C08H9.5.1	old-1	2	8	0.25	50	183	49	54	41	76	47	54
WBGene00007466	C08H9.6.1	chil-2	2	2	1	40	66
WBGene00007467	C08H9.7.1	chil-3	3	3	1	54	63	139
WBGene00004780	C09B7.1a.1	ser-7	2	6	0.333333	697	3261	1454	608	856	263
WBGene00004780	C09B7.1b.1	ser-7	2	5	0.4	697	3261	1454	608	1158
WBGene00004780	C09B7.1c.1	ser-7	2	4	0.5	697	3261	1454	608
WBGene00015621	C09B7.2a.1	C09B7.2	1	2	0.5	1118	679
WBGene00015621	C09B7.2b.1	C09B7.2	1	2	0.5	1127	679
WBGene00015621	C09B7.2c.1	C09B7.2	1	1	1	679
WBGene00015621	C09B7.2d.1	C09B7.2	1	2	0.5	1118	679
WBGene00002146	C09B8.1a.1	ipp-5	7	7	1	359	51	47	44	49	54	732
WBGene00002146	C09B8.1b.1	ipp-5	7	7	1	359	51	47	44	49	57	732
WBGene00015622	C09B8.3.1	C09B8.3	1	8	0.125	1285	256	44	51	45	49	45	465
WBGene00015623	C09B8.4.1	C09B8.4	4	5	0.8	209	48	59	222	45
WBGene00015624	C09B8.5.1	C09B8.5	1	4	0.25	270	51	48	58
WBGene00002023	C09B8.6a.1	hsp-25	3	5	0.6	189	1399	1782	565	122
WBGene00002023	C09B8.6b.1	hsp-25	2	4	0.5	1399	1782	565	122
WBGene00002023	C09B8.6c.1	hsp-25	1	3	0.333333	1782	565	122
WBGene00002023	C09B8.6c.2	hsp-25	1	2	0.5	565	122
WBGene00003911	C09B8.7a.1	pak-1	9	10	0.9	159	48	548	48	44	266	50	54	612	157
WBGene00003911	C09B8.7b.1	pak-1	9	10	0.9	159	48	548	57	44	266	50	54	612	157
WBGene00003911	C09B8.7c.1	pak-1	8	9	0.888889	48	548	57	44	266	50	54	612	157
WBGene00015625	C09B8.8.1	C09B8.8	1	3	0.333333	1001	223	362
WBGene00015626	C09B9.1.1	C09B9.1	1	5	0.2	644	211	54	44	603
WBGene00015627	C09B9.2.1	C09B9.2	2	6	0.333333	42	287	42	48	253	48
WBGene00015628	C09B9.3.1	best-6	4	10	0.4	47	51	46	473	45	60	49	259	48	48
WBGene00015628	C09B9.3.2	best-6	3	9	0.333333	51	46	473	45	60	49	259	48	48
WBGene00015629	C09B9.4.1	C09B9.4	3	4	0.75	110	136	234	112
WBGene00003448	C09B9.6.1	msp-55	NA	0	NA
WBGene00015630	C09B9.7.1	C09B9.7	5	8	0.625	72	49	46	50	491	44	47	46
WBGene00220250	C09B9.85.1	C09B9.85	7	9	0.777778	48	44	579	160	43	44	1135	616	48
WBGene00044484	C09B9.8a.1	hot-9	3	4	0.75	429	859	1389	1100
WBGene00044484	C09B9.8b.1	hot-9	4	5	0.8	48	429	859	1389	1100
WBGene00006981	C09C7.1.1	zig-4	1	2	0.5	73	50
WBGene00006820	C09D1.1b.1	unc-89	5	47	0.106383	686	44	1406	49	5927	43	392	303	1147	577	48	555	322	52	1646	313	458	892	849	1291	86	55	177	214	85	50	54	1875	1611	98	466	105	460	1401	2219	109	347	523	119	556	1430	273	375	356	58	46	141
WBGene00006820	C09D1.1k.1	unc-89	5	46	0.108696	686	44	1406	49	5927	43	392	303	1147	577	48	555	322	52	1646	313	458	1807	1291	86	55	177	214	85	50	54	1875	1611	98	466	105	460	1401	2219	109	347	523	119	556	1430	273	375	356	58	46	141
WBGene00015631	C09D1.2.1	clec-89	2	3	0.666667	51	211	53
WBGene00015632	C09D4.1a.1	C09D4.1	5	13	0.384615	888	173	503	50	1376	45	56	903	53	110	643	555	50
WBGene00015632	C09D4.1b.1	C09D4.1	4	12	0.333333	173	503	50	1376	45	56	903	53	110	643	555	50
WBGene00015632	C09D4.1b.2	C09D4.1	5	13	0.384615	294	173	503	50	1376	45	56	903	53	110	643	555	50
WBGene00015632	C09D4.1b.3	C09D4.1	3	11	0.272727	503	50	1376	45	56	903	53	110	643	555	50
WBGene00015633	C09D4.2.1	C09D4.2	1	5	0.2	416	170	54	233	47
WBGene00015634	C09D4.3.1	C09D4.3	3	6	0.5	175	53	303	78	136	48
WBGene00015635	C09D4.4a.1	C09D4.4	15	19	0.789474	40	46	42	49	208	47	81	52	86	47	46	55	46	43	392	54	47	379	199
WBGene00015635	C09D4.4b.1	C09D4.4	15	19	0.789474	40	46	42	49	208	47	81	52	86	41	46	55	46	43	392	54	47	379	199
WBGene00015635	C09D4.4c.1	C09D4.4	15	19	0.789474	40	46	42	49	199	47	81	52	86	47	46	55	46	43	392	54	47	379	199
WBGene00004431	C09D4.5.1	rpl-19	1	3	0.333333	116	78	92
WBGene00004431	C09D4.5.2	rpl-19	1	4	0.25	532	116	78	92
WBGene00015636	C09D4.6.1	C09D4.6	NA	0	NA
WBGene00206357	C09D4.9.1	C09D4.9	4	4	1	47	50	153	226
WBGene00004215	C09D8.1a.1	ptp-3	13	27	0.481481	511	45	403	6036	392	63	263	47	259	49	64	121	7858	200	614	73	711	2723	7620	179	117	63	1016	88	53	80	53
WBGene00004215	C09D8.1f.1	ptp-3	14	28	0.5	511	45	403	6036	392	63	80	111	47	259	49	64	121	7858	200	614	73	711	2723	7620	179	117	63	1016	88	53	80	53
WBGene00004215	C09D8.1i.1	ptp-3	13	27	0.481481	349	45	403	6036	392	63	263	47	259	49	64	121	7858	200	614	73	711	2723	7620	179	117	63	1016	88	53	80	53
WBGene00004215	C09D8.1j.1	ptp-3	14	28	0.5	349	45	403	6036	392	63	80	111	47	259	49	64	121	7858	200	614	73	711	2723	7620	179	117	63	1016	88	53	80	53
WBGene00000958	C09E10.2a.1	dgk-1	11	16	0.6875	78	440	53	496	45	435	200	49	367	51	717	44	46	405	47	353
WBGene00000958	C09E10.2b.1	dgk-1	11	16	0.6875	78	440	53	496	45	429	200	49	367	51	717	44	46	405	47	353
WBGene00303038	C09E10.3.1	C09E10.3	NA	0	NA
WBGene00015637	C09E7.1.1	srxa-5	1	3	0.333333	188	47	44
WBGene00044295	C09E7.10.1	C09E7.10	1	3	0.333333	351	48	100
WBGene00305970	C09E7.11.1	C09E7.11	1	1	1	135
WBGene00004102	C09E7.2.1	pqn-10	1	4	0.25	560	386	80	444
WBGene00003859	C09E7.3.1	oig-1	1	2	0.5	1059	48
WBGene00015638	C09E7.4.1	C09E7.4	8	10	0.8	46	49	44	44	46	47	44	108	50	47
WBGene00015641	C09E7.7a.1	C09E7.7	5	16	0.3125	212	54	46	223	254	47	47	86	43	47	43	45	47	45	44	49
WBGene00015641	C09E7.7a.2	C09E7.7	5	17	0.294118	212	54	46	223	254	47	47	86	43	47	43	45	47	45	44	49	55
WBGene00015641	C09E7.7b.1	C09E7.7	5	16	0.3125	212	70	46	223	254	47	47	86	43	47	43	45	47	45	44	49
WBGene00015641	C09E7.7c.1	C09E7.7	4	15	0.266667	154	46	223	254	47	47	86	43	47	43	45	47	45	44	49
WBGene00015642	C09E7.8a.1	C09E7.8	6	17	0.352941	43	47	232	45	46	341	47	313	47	44	52	44	46	44	45	47	48
WBGene00015642	C09E7.8b.1	C09E7.8	2	11	0.181818	47	313	47	44	52	44	46	44	45	47	48
WBGene00015644	C09E8.1a.1	C09E8.1	10	13	0.769231	383	160	53	606	52	570	46	343	47	1528	485	254	545
WBGene00015645	C09E8.2a.1	lips-7	1	5	0.2	1130	43	514	46	115
WBGene00015645	C09E8.2a.2	lips-7	2	4	0.5	43	514	46	115
WBGene00015646	C09E8.3.1	mlt-10	2	7	0.285714	58	718	610	352	57	477	717
WBGene00303037	C09E8.6.1	C09E8.6	NA	0	NA
WBGene00007476	C09E9.1a.1	C09E9.1	2	3	0.666667	187	313	98
WBGene00000522	C09F12.1.1	clc-1	1	5	0.2	626	51	45	47	236
WBGene00000522	C09F12.1.2	clc-1	4	4	1	51	45	47	236
WBGene00007482	C09F12.2.1	C09F12.2	3	10	0.3	91	205	306	48	51	51	89	53	54	54
WBGene00007483	C09F12.3.1	C09F12.3	1	6	0.166667	208	48	45	176	44	52
WBGene00015647	C09F5.1a.1	C09F5.1	3	8	0.375	289	98	720	202	83	375	64	244
WBGene00015647	C09F5.1b.1	C09F5.1	4	6	0.666667	251	202	83	375	64	244
WBGene00015648	C09F5.2a.1	orai-1	5	7	0.714286	48	274	557	1111	3713	72	367
WBGene00015648	C09F5.2a.2	orai-1	3	5	0.6	557	1111	3713	72	367
WBGene00015648	C09F5.2b.1	orai-1	3	3	1	70	72	367
WBGene00015649	C09F5.3.1	C09F5.3	1	7	0.142857	498	50	56	96	42	446	46
WBGene00007478	C09F9.1.1	C09F9.1	1	3	0.333333	211	56	90
WBGene00007478	C09F9.1.2	C09F9.1	1	1	1	90
WBGene00007479	C09F9.2.1	C09F9.2	1	7	0.142857	1088	409	50	62	45	49	453
WBGene00007480	C09F9.3a.1	glna-1	2	10	0.2	391	1334	172	221	1036	129	329	252	49	379
WBGene00007480	C09F9.3a.2	glna-1	1	11	0.0909091	5364	391	1334	172	221	1036	129	329	252	49	379
WBGene00007480	C09F9.3b.1	glna-1	2	11	0.181818	391	1334	172	221	1030	129	329	252	49	379	757
WBGene00007480	C09F9.3c.1	glna-1	2	12	0.166667	391	1334	172	221	1030	129	329	252	49	379	612	140
WBGene00007480	C09F9.3d.1	glna-1	1	11	0.0909091	5364	391	1334	172	221	1030	129	329	252	49	379
WBGene00007480	C09F9.3e.1	glna-1	1	12	0.0833333	5364	391	1334	172	221	1030	129	329	252	49	379	805
WBGene00007480	C09F9.3f.1	glna-1	1	13	0.0769231	5364	391	1334	172	221	1030	129	329	252	49	379	612	140
WBGene00007484	C09G1.2.1	C09G1.2	3	4	0.75	48	368	384	48
WBGene00007486	C09G1.4.1	C09G1.4	1	9	0.111111	3108	468	487	432	48	700	75	277	1362
WBGene00007486	C09G1.4.2	C09G1.4	1	10	0.1	9596	3108	468	487	432	48	700	75	277	1362
WBGene00007487	C09G1.5a.1	C09G1.5	2	3	0.666667	47	1674	74
WBGene00007487	C09G1.5a.2	C09G1.5	3	4	0.75	697	47	1674	74
WBGene00007487	C09G1.5b.1	C09G1.5	3	4	0.75	47	182	1396	74
WBGene00007487	C09G1.5b.2	C09G1.5	4	5	0.8	697	47	182	1396	74
WBGene00015651	C09G12.1.1	ceh-53	1	4	0.25	3844	285	386	449
WBGene00023462	C09G12.10.1	srz-83	3	4	0.75	164	53	462	48
WBGene00023463	C09G12.11.1	srz-82	2	4	0.5	277	498	50	48
WBGene00023475	C09G12.15.1	srz-69	1	4	0.25	523	45	52	56
WBGene00023474	C09G12.16.1	srz-37	2	4	0.5	53	770	47	47
WBGene00044470	C09G12.17.1	C09G12.17	2	3	0.666667	344	358	44
WBGene00015652	C09G12.2.1	srz-79	4	4	1	47	55	47	444
WBGene00015653	C09G12.3.1	srz-78	2	4	0.5	46	320	47	43
WBGene00015655	C09G12.5.1	C09G12.5	1	1	1	49
WBGene00015656	C09G12.6.1	srz-70	3	4	0.75	232	54	391	49
WBGene00000424	C09G12.8b.1	ced-10	1	3	0.333333	788	267	484
WBGene00015658	C09G12.9.1	tsg-101	4	5	0.8	64	580	737	834	587
WBGene00002043	C09G4.1a.1	hyl-1	4	7	0.571429	423	547	60	713	207	46	290
WBGene00002043	C09G4.1b.1	hyl-1	1	7	0.142857	1951	547	60	713	207	46	290
WBGene00002043	C09G4.1c.1	hyl-1	3	6	0.5	547	60	713	207	46	290
WBGene00015650	C09G4.2a.1	pkg-2	4	10	0.4	556	60	1388	6824	3697	362	55	197	52	131
WBGene00015650	C09G4.2c.1	pkg-2	4	10	0.4	2224	60	1388	6824	3697	362	55	197	52	131
WBGene00001051	C09G4.3.1	cks-1	1	1	1	114
WBGene00044001	C09G4.4.1	C09G4.4	1	3	0.333333	111	55	52
WBGene00003224	C09G4.5.1	mes-6	4	6	0.666667	54	40	44	183	78	111
WBGene00001586	C09G5.1.1	lgc-57	2	7	0.285714	2085	2719	79	158	218	222	327
WBGene00206538	C09G5.13.1	C09G5.13	1	5	0.2	667	307	117	49	94
WBGene00271803	C09G5.14.1	C09G5.14	NA	0	NA
WBGene00007488	C09G5.2a.1	dph-2	5	8	0.625	46	44	715	544	8652	57	110	48
WBGene00000655	C09G5.3.1	col-79	1	1	1	55
WBGene00000616	C09G5.4.1	col-39	1	1	1	67
WBGene00000656	C09G5.5.1	col-80	1	1	1	47
WBGene00000251	C09G5.6.1	bli-1	3	4	0.75	46	45	49	47
WBGene00007489	C09G5.7.1	C09G5.7	2	5	0.4	47	54	43	46	47
WBGene00007490	C09G5.8a.1	mks-5	6	16	0.375	176	367	79	54	313	1368	51	237	182	1293	153	47	46	165	421	51
WBGene00007490	C09G5.8b.1	mks-5	2	12	0.166667	313	1368	51	237	182	1293	153	47	46	165	421	51
WBGene00007492	C09G9.1a.1	C09G9.1	2	5	0.4	133	575	46	56	351
WBGene00007492	C09G9.1a.2	C09G9.1	1	4	0.25	575	46	56	351
WBGene00007492	C09G9.1b.1	C09G9.1	5	5	1	133	575	46	56	1363
WBGene00007492	C09G9.1c.1	C09G9.1	5	5	1	133	575	46	56	1347
WBGene00007493	C09G9.2a.1	npp-23	7	7	1	62	46	49	45	42	56	104
WBGene00007493	C09G9.2b.1	npp-23	5	5	1	49	45	42	56	104
WBGene00007494	C09G9.3b.1	C09G9.3	2	4	0.5	280	2013	93	122
WBGene00006409	C09G9.4.1	hdl-2	6	12	0.5	46	176	49	50	45	287	43	45	43	44	45	44
WBGene00007495	C09G9.5a.1	C09G9.5	1	5	0.2	559	510	51	112	54
WBGene00007495	C09G9.5b.1	C09G9.5	1	4	0.25	510	51	112	54
WBGene00007495	C09G9.5c.1	C09G9.5	1	2	0.5	112	54
WBGene00003864	C09G9.6.1	oma-1	1	5	0.2	48	46	42	44	43
WBGene00007496	C09G9.7a.1	npax-4	3	4	0.75	192	43	796	575
WBGene00007497	C09G9.8a.1	C09G9.8	1	2	0.5	144	48
WBGene00004455	C09H10.1.1	rpl-42	2	4	0.5	49	283	207	48
WBGene00007504	C09H10.10a.1	nbs-1	4	5	0.8	45	46	49	51	44
WBGene00007504	C09H10.10b.1	nbs-1	5	5	1	45	46	49	51	53
WBGene00004454	C09H10.2.1	rpl-36.A	2	2	1	53	212
WBGene00004454	C09H10.2.2	rpl-36.A	2	2	1	53	212
WBGene00003831	C09H10.3.1	nuo-1	5	5	1	48	68	122	56	411
WBGene00043120	C09H10.4.1	C09H10.4	1	1	1	46
WBGene00007499	C09H10.5a.1	C09H10.5	1	2	0.5	1175	344
WBGene00007499	C09H10.5b.1	C09H10.5	1	1	1	344
WBGene00007499	C09H10.5c.1	C09H10.5	2	3	0.666667	790	1175	344
WBGene00007500	C09H10.6.1	nasp-1	3	3	1	51	49	58
WBGene00007501	C09H10.7.1	apc-17	3	3	1	53	44	285
WBGene00007502	C09H10.8.1	glb-4	5	6	0.833333	45	47	50	46	280	54
WBGene00007503	C09H10.9.1	C09H10.9	1	7	0.142857	57	54	45	49	44	48	44
WBGene00015660	C09H5.2a.1	catp-3	4	7	0.571429	52	49	49	156	106	48	78
WBGene00006188	C09H5.3.1	str-140	1	4	0.25	610	277	47	48
WBGene00006190	C09H5.4.1	str-143	1	6	0.166667	237	54	43	49	48	46
WBGene00006191	C09H5.5.1	str-144	1	6	0.166667	181	51	50	44	42	48
WBGene00006180	C09H5.6.1	str-131	1	4	0.25	165	47	47	45
WBGene00015661	C09H5.7.1	C09H5.7	2	2	1	45	75
WBGene00006179	C09H5.9.1	str-130	3	5	0.6	44	44	130	47	45
WBGene00005009	C09H6.1a.1	spr-4	3	6	0.5	43	57	636	102	95	468
WBGene00005009	C09H6.1b.1	spr-4	3	6	0.5	43	57	636	102	95	474
WBGene00002999	C09H6.2a.1	lin-10	10	15	0.666667	645	599	208	463	775	475	83	100	470	1324	59	83	365	501	80
WBGene00002999	C09H6.2b.1	lin-10	5	14	0.357143	645	599	208	463	1334	83	100	470	1324	59	83	365	501	80
WBGene00002999	C09H6.2c.1	lin-10	9	14	0.642857	599	208	463	775	475	83	100	470	1324	59	83	365	501	80
WBGene00003136	C09H6.3.1	mau-2	4	8	0.5	49	50	137	580	243	490	517	203
WBGene00015662	C10A4.1.1	C10A4.1	2	5	0.4	46	143	43	133	47
WBGene00050957	C10A4.10.1	C10A4.10	2	3	0.666667	52	803	208
WBGene00206485	C10A4.13.1	C10A4.13	3	3	1	42	51	1300
WBGene00206485	C10A4.13.2	C10A4.13	3	3	1	42	51	1173
WBGene00206485	C10A4.13.3	C10A4.13	2	2	1	42	51
WBGene00206485	C10A4.13.4	C10A4.13	2	2	1	51	1173
WBGene00015663	C10A4.2.1	C10A4.2	5	5	1	44	725	39	83	808
WBGene00015664	C10A4.3.1	C10A4.3	2	3	0.666667	49	501	44
WBGene00015665	C10A4.4.1	C10A4.4	1	4	0.25	953	49	92	542
WBGene00015665	C10A4.4.2	C10A4.4	3	3	1	49	92	542
WBGene00015666	C10A4.5.1	gad-2	1	10	0.1	615	48	47	43	115	51	45	45	44	50
WBGene00015666	C10A4.5.2	gad-2	4	9	0.444444	48	47	43	115	51	45	45	44	50
WBGene00015667	C10A4.6.1	C10A4.6	1	3	0.333333	47	46	44
WBGene00015668	C10A4.7.1	C10A4.7	1	4	0.25	1044	47	47	54
WBGene00003380	C10A4.8.1	mnm-2	1	5	0.2	881	72	48	261	59
WBGene00045456	C10A4.9a.1	C10A4.9	5	5	1	43	358	52	46	443
WBGene00045456	C10A4.9b.1	C10A4.9	5	5	1	43	358	52	46	534
WBGene00015670	C10B5.1.1	C10B5.1	3	4	0.75	244	376	648	51
WBGene00015670	C10B5.1.2	C10B5.1	2	3	0.666667	376	648	51
WBGene00015671	C10B5.3.1	C10B5.3	1	3	0.333333	3557	144	86
WBGene00015671	C10B5.3.2	C10B5.3	1	2	0.5	144	86
WBGene00007505	C10C5.1j.1	pezo-1	1	17	0.0588235	1782	54	278	46	48	48	927	51	381	737	1664	58	51	53	345	50	66
WBGene00007506	C10C5.2.1	fbxc-58	1	5	0.2	432	63	46	45	43
WBGene00007507	C10C5.3.1	C10C5.3	8	8	1	41	49	48	45	42	47	47	49
WBGene00007508	C10C5.4.1	C10C5.4	1	8	0.125	139	51	63	48	48	47	54	44
WBGene00007509	C10C5.5.1	C10C5.5	2	7	0.285714	44	123	48	48	42	46	56
WBGene00000911	C10C5.6a.1	daf-15	14	18	0.777778	64	218	125	49	371	56	43	68	46	431	60	46	49	483	61	400	49	120
WBGene00000911	C10C5.6b.1	daf-15	14	18	0.777778	64	218	125	49	371	56	43	68	46	431	42	46	49	483	61	400	49	120
WBGene00000911	C10C5.6c.1	daf-15	15	19	0.789474	184	64	218	125	49	371	56	43	68	46	431	60	46	49	483	61	400	49	120
WBGene00000911	C10C5.6d.1	daf-15	14	18	0.777778	64	218	116	49	371	56	43	68	46	431	60	46	49	483	61	400	49	120
WBGene00000911	C10C5.6e.1	daf-15	14	18	0.777778	64	218	116	49	371	56	43	68	46	431	42	46	49	483	61	400	49	120
WBGene00007511	C10C5.7.1	C10C5.7	1	1	1	222
WBGene00219489	C10C6.13.1	C10C6.13	NA	0	NA
WBGene00002192	C10C6.1a.1	kin-4	2	19	0.105263	2332	3345	741	1250	208	50	1214	457	47	46	52	52	45	50	45	46	511	69	418
WBGene00002192	C10C6.1a.2	kin-4	2	19	0.105263	967	3345	741	1250	208	50	1214	457	47	46	52	52	45	50	45	46	511	69	418
WBGene00002192	C10C6.1a.3	kin-4	2	17	0.117647	741	1250	208	50	1214	457	47	46	52	52	45	50	45	46	511	69	418
WBGene00002192	C10C6.1b.1	kin-4	3	15	0.2	208	50	1214	457	47	46	52	52	45	50	45	46	511	69	418
WBGene00002192	C10C6.1c.1	kin-4	2	19	0.105263	2332	3345	741	1250	208	50	1214	457	47	46	52	52	45	50	45	46	511	69	418
WBGene00002192	C10C6.1d.1	kin-4	1	20	0.05	4439	2332	3345	741	1250	208	50	1214	457	47	46	52	52	45	50	45	46	511	69	418
WBGene00002192	C10C6.1e.1	kin-4	2	19	0.105263	967	3345	741	1250	208	50	1214	457	47	46	52	52	45	50	45	46	511	69	418
WBGene00002192	C10C6.1f.1	kin-4	2	19	0.105263	114	3345	741	1250	208	50	1214	457	47	46	52	52	45	50	45	46	511	69	418
WBGene00002192	C10C6.1g.1	kin-4	1	20	0.05	4439	2332	3345	741	1241	208	50	1214	457	47	46	52	52	45	50	45	46	511	69	418
WBGene00002192	C10C6.1h.1	kin-4	1	19	0.0526316	4439	2332	3345	741	1250	208	50	1214	457	47	46	52	52	45	50	45	46	511	756
WBGene00002192	C10C6.1i.1	kin-4	2	17	0.117647	741	1241	208	50	1214	457	47	46	52	52	45	50	45	46	511	69	418
WBGene00007006	C10C6.2.1	npr-3	5	6	0.833333	470	119	558	134	661	45
WBGene00007512	C10C6.3a.1	C10C6.3	2	5	0.4	47	435	43	52	44
WBGene00007512	C10C6.3b.1	C10C6.3	2	5	0.4	47	408	43	52	44
WBGene00007513	C10C6.5.1	wht-2	5	11	0.454545	46	49	43	81	347	47	60	41	237	46	46
WBGene00007514	C10C6.6.1	catp-8	4	8	0.5	58	48	482	702	343	44	334	52
WBGene00007515	C10C6.7b.1	C10C6.7	1	2	0.5	768	307
WBGene00007515	C10C6.7c.1	C10C6.7	1	1	1	307
WBGene00015672	C10E2.1.1	C10E2.1	2	4	0.5	48	1011	50	453
WBGene00015673	C10E2.2.1	C10E2.2	6	8	0.75	50	46	222	48	53	359	43	44
WBGene00015673	C10E2.2.2	C10E2.2	1	9	0.111111	399	50	46	222	48	53	359	43	44
WBGene00001837	C10E2.3a.1	hda-4	1	10	0.1	10113	561	88	46	52	180	43	44	415	45
WBGene00001837	C10E2.3b.1	hda-4	1	9	0.111111	561	88	46	52	180	43	44	415	45
WBGene00015675	C10E2.5.1	C10E2.5	4	7	0.571429	567	714	603	747	115	714	56
WBGene00015675	C10E2.5.2	C10E2.5	3	6	0.5	714	603	747	115	714	56
WBGene00015676	C10E2.6.1	mct-6	1	5	0.2	250	48	237	49	164
WBGene00015677	C10F3.1.1	cpg-4	7	7	1	51	42	48	45	102	82	113
WBGene00000979	C10F3.2.1	dhs-16	1	2	0.5	338	86
WBGene00000069	C10F3.3.1	acy-2	16	16	1	328	48	44	51	49	221	55	57	48	45	48	46	60	253	77	712
WBGene00015678	C10F3.4a.1	mcp-1	1	10	0.1	1461	673	168	52	47	85	43	123	53	57
WBGene00015678	C10F3.4a.2	mcp-1	1	11	0.0909091	3017	1461	673	168	52	47	85	43	123	53	57
WBGene00015678	C10F3.4b.1	mcp-1	1	11	0.0909091	3017	1461	673	168	52	47	85	43	123	53	57
WBGene00003954	C10F3.5a.1	pcm-1	5	6	0.833333	430	180	53	711	891	52
WBGene00001508	C10F3.6.1	fut-8	2	8	0.25	71	499	51	64	88	48	392	53
WBGene00001508	C10F3.6.2	fut-8	3	9	0.333333	51	71	499	51	64	88	48	392	53
WBGene00015679	C10F3.7.1	C10F3.7	2	3	0.666667	45	647	51
WBGene00015690	C10G11.10.1	C10G11.10	3	6	0.5	41	43	274	44	55	183
WBGene00015685	C10G11.1a.1	C10G11.1	1	3	0.333333	240	47	49
WBGene00015685	C10G11.1a.2	C10G11.1	2	2	1	47	49
WBGene00015685	C10G11.1b.1	C10G11.1	3	6	0.5	41	43	240	47	49	130
WBGene00005273	C10G11.2.1	srh-50	1	2	0.5	503	264
WBGene00005274	C10G11.3.1	srh-51	1	2	0.5	371	343
WBGene00005272	C10G11.4.1	srh-49	2	2	1	373	552
WBGene00004068	C10G11.5a.1	pnk-1	2	8	0.25	68	590	49	54	79	45	49	56
WBGene00004068	C10G11.5c.1	pnk-1	1	7	0.142857	590	49	54	79	45	49	56
WBGene00004068	C10G11.5c.2	pnk-1	2	8	0.25	93	590	49	54	79	45	49	56
WBGene00015686	C10G11.6a.1	C10G11.6	7	7	1	47	47	205	49	606	244	1288
WBGene00015686	C10G11.6b.1	C10G11.6	8	8	1	836	47	47	205	49	606	244	1288
WBGene00015687	C10G11.7a.1	chdp-1	1	4	0.25	1290	213	73	1157
WBGene00015687	C10G11.7a.2	chdp-1	1	3	0.333333	1290	213	73
WBGene00015687	C10G11.7a.3	chdp-1	1	4	0.25	1290	213	73	1159
WBGene00015688	C10G11.8.1	C10G11.8	2	3	0.666667	47	281	41
WBGene00015688	C10G11.8.2	C10G11.8	1	2	0.5	281	41
WBGene00015689	C10G11.9.1	spch-2	1	1	1	53
WBGene00015680	C10G6.1a.1	egal-1	2	5	0.4	951	1118	235	167	843
WBGene00015680	C10G6.1b.1	egal-1	2	5	0.4	951	1118	235	167	858
WBGene00005183	C10G8.1.1	srg-26	1	3	0.333333	671	44	60
WBGene00015681	C10G8.2.1	C10G8.2	2	4	0.5	43	428	47	41
WBGene00015682	C10G8.3.1	C10G8.3	4	4	1	45	48	50	687
WBGene00015683	C10G8.4.1	C10G8.4	1	1	1	49
WBGene00003567	C10G8.5a.1	ncx-2	1	13	0.0769231	881	482	47	49	317	83	514	44	192	302	166	47	725
WBGene00003567	C10G8.5d.1	ncx-2	1	12	0.0833333	881	482	47	49	317	83	514	44	192	302	166	47
WBGene00000455	C10G8.6.1	ceh-34	2	5	0.4	605	1148	138	50	1031
WBGene00000454	C10G8.7.1	ceh-33	2	5	0.4	93	367	41	42	50
WBGene00015684	C10G8.8a.1	C10G8.8	2	6	0.333333	68	1031	51	1009	65	49
WBGene00015684	C10G8.8b.1	C10G8.8	1	3	0.333333	1009	65	49
WBGene00015691	C10H11.1.1	viln-1	2	7	0.285714	43	5927	2148	44	52	49	686
WBGene00015691	C10H11.1.2	viln-1	1	6	0.166667	5927	2148	44	52	49	686
WBGene00015691	C10H11.1.3	viln-1	1	5	0.2	2148	44	52	49	686
WBGene00015698	C10H11.10.1	kca-1	2	2	1	49	51
WBGene00015692	C10H11.3.1	ugt-25	4	4	1	682	56	469	804
WBGene00015693	C10H11.4.1	ugt-28	1	5	0.2	641	431	45	187	49
WBGene00015694	C10H11.5.1	ugt-27	3	5	0.6	50	50	567	96	355
WBGene00015695	C10H11.6a.1	ugt-26	5	6	0.833333	46	236	48	125	419	47
WBGene00015695	C10H11.6b.1	ugt-26	5	6	0.833333	49	236	48	125	419	47
WBGene00015696	C10H11.7.1	C10H11.7	1	2	0.5	232	47
WBGene00015697	C10H11.8a.1	mlst-8	2	3	0.666667	51	729	100
WBGene00015697	C10H11.8b.1	mlst-8	3	4	0.75	369	51	729	100
WBGene00002694	C10H11.9.1	let-502	8	10	0.8	50	188	416	48	48	53	48	504	52	378
WBGene00015700	C11D2.2.1	asp-9	2	6	0.333333	73	775	44	673	47	532
WBGene00015701	C11D2.3.1	C11D2.3	4	6	0.666667	51	64	189	739	411	46
WBGene00015702	C11D2.4.1	C11D2.4	2	3	0.666667	48	80	53
WBGene00006809	C11D2.6a.1	unc-77	1	27	0.037037	1470	446	137	281	46	82	683	247	519	194	78	208	666	592	428	48	101	634	709	49	569	172	1004	76	406	118	48
WBGene00006809	C11D2.6b.1	unc-77	22	26	0.846154	446	137	281	46	82	683	247	519	194	78	208	666	592	428	48	101	634	709	49	569	172	1004	76	406	118	48
WBGene00006809	C11D2.6c.1	unc-77	23	27	0.851852	446	137	281	46	82	683	247	519	194	78	208	196	368	592	428	48	101	634	709	49	569	172	1004	76	406	118	48
WBGene00006809	C11D2.6d.1	unc-77	1	28	0.0357143	1470	446	137	281	46	82	683	247	519	194	78	208	196	368	592	428	48	101	634	709	49	569	172	1004	76	406	118	48
WBGene00006809	C11D2.6e.1	unc-77	1	26	0.0384615	1470	446	137	281	46	82	683	247	519	194	78	208	666	592	428	48	101	634	709	49	569	172	1004	76	611	48
WBGene00006809	C11D2.6f.1	unc-77	22	25	0.88	446	137	281	46	82	683	247	519	194	78	208	666	592	428	48	101	634	709	49	569	172	1004	76	611	48
WBGene00006809	C11D2.6g.1	unc-77	1	27	0.037037	1470	446	137	281	46	82	683	247	519	194	78	208	196	368	592	428	48	101	634	709	49	569	172	1004	76	611	48
WBGene00006809	C11D2.6h.1	unc-77	23	26	0.884615	446	137	281	46	82	683	247	519	194	78	208	196	368	592	428	48	101	634	709	49	569	172	1004	76	611	48
WBGene00006809	C11D2.6i.1	unc-77	1	28	0.0357143	7800	446	137	281	46	82	683	247	519	194	78	208	196	368	592	428	48	101	634	709	49	569	172	1004	76	406	118	48
WBGene00006809	C11D2.6j.1	unc-77	1	26	0.0384615	7800	446	137	281	46	82	683	247	519	194	78	208	666	592	428	48	101	634	709	49	569	172	1004	76	611	48
WBGene00006809	C11D2.6k.1	unc-77	1	27	0.037037	7800	446	137	281	46	82	683	247	519	194	78	208	666	592	428	48	101	634	709	49	569	172	1004	76	406	118	48
WBGene00006809	C11D2.6l.1	unc-77	1	27	0.037037	7800	446	137	281	46	82	683	247	519	194	78	208	196	368	592	428	48	101	634	709	49	569	172	1004	76	611	48
WBGene00006809	C11D2.6m.1	unc-77	2	29	0.0689655	4572	7800	446	137	281	46	82	683	247	519	194	78	208	196	368	592	428	48	101	634	709	49	569	172	1004	76	406	118	48
WBGene00006809	C11D2.6n.1	unc-77	2	27	0.0740741	4572	7800	446	137	281	46	82	683	247	519	194	78	208	666	592	428	48	101	634	709	49	569	172	1004	76	611	48
WBGene00006809	C11D2.6o.1	unc-77	2	28	0.0714286	4572	7800	446	137	281	46	82	683	247	519	194	78	208	666	592	428	48	101	634	709	49	569	172	1004	76	406	118	48
WBGene00006809	C11D2.6p.1	unc-77	2	28	0.0714286	4572	7800	446	137	281	46	82	683	247	519	194	78	208	196	368	592	428	48	101	634	709	49	569	172	1004	76	611	48
WBGene00015703	C11D2.7.1	C11D2.7	2	2	1	46	67
WBGene00015704	C11D9.1.1	tiam-1	8	17	0.470588	1979	2426	852	856	792	46	945	3440	550	68	664	46	47	460	281	54	57
WBGene00007516	C11E4.1.1	gpx-5	3	4	0.75	97	49	418	207
WBGene00007517	C11E4.2.1	gpx-3	3	3	1	44	46	51
WBGene00007518	C11E4.3a.1	del-8	7	10	0.7	225	50	42	48	432	212	2333	85	52	858
WBGene00007520	C11E4.6.1	C11E4.6	3	14	0.214286	47	190	515	115	48	48	238	422	70	105	124	55	484	43
WBGene00007521	C11E4.7a.1	C11E4.7	1	6	0.166667	294	48	47	144	49	44
WBGene00007521	C11E4.7b.1	C11E4.7	3	5	0.6	48	47	144	49	44
WBGene00007522	C11E4.8a.1	C11E4.8	5	7	0.714286	2733	50	58	618	5801	147	48
WBGene00007522	C11E4.8b.1	C11E4.8	5	7	0.714286	559	50	58	618	5819	147	48
WBGene00007522	C11E4.8c.1	C11E4.8	4	6	0.666667	50	58	618	5801	147	48
WBGene00007522	C11E4.8d.1	C11E4.8	4	6	0.666667	50	58	618	5819	147	48
WBGene00007522	C11E4.8d.2	C11E4.8	1	2	0.5	147	48
WBGene00007525	C11G10.1.1	C11G10.1	2	3	0.666667	52	424	51
WBGene00006384	C11G6.1a.1	taf-3	5	8	0.625	55	689	641	174	4907	1186	1575	887
WBGene00006384	C11G6.1d.1	taf-3	5	8	0.625	55	689	641	369	4907	1186	1575	887
WBGene00007523	C11G6.2.1	C11G6.2	1	1	1	271
WBGene00003624	C11G6.4a.1	nhr-28	7	9	0.777778	224	245	759	46	53	316	771	50	534
WBGene00007528	C11H1.2.1	C11H1.2	1	9	0.111111	547	116	67	49	205	48	55	48	72
WBGene00007529	C11H1.3.1	C11H1.3	9	9	1	259	160	47	74	51	277	44	295	620
WBGene00004191	C11H1.4a.1	prx-1	15	23	0.652174	79	211	232	105	130	46	45	352	48	191	63	608	73	47	3697	169	933	289	53	1764	151	234	119
WBGene00007530	C11H1.5.1	C11H1.5	2	6	0.333333	49	1118	506	101	863	615
WBGene00007531	C11H1.7a.1	C11H1.7	4	4	1	43	122	410	1258
WBGene00007531	C11H1.7a.2	C11H1.7	5	5	1	31	43	122	410	1258
WBGene00023500	C11H1.9.1	C11H1.9	5	7	0.714286	69	42	44	217	230	67	56
WBGene00002026	C12C8.1.1	hsp-70	1	2	0.5	77	61
WBGene00007533	C12C8.2a.1	cbl-1	2	7	0.285714	45	700	70	377	49	47	224
WBGene00003026	C12C8.3a.1	lin-41	8	15	0.533333	404	47	43	43	47	387	54	1067	39	215	49	360	45	47	46
WBGene00003026	C12C8.3a.2	lin-41	7	14	0.5	47	43	43	47	387	54	1067	39	215	49	360	45	47	46
WBGene00003026	C12C8.3b.1	lin-41	8	15	0.533333	404	47	43	43	47	387	54	1067	51	215	49	360	45	47	46
WBGene00003026	C12C8.3b.2	lin-41	7	14	0.5	47	43	43	47	387	54	1067	51	215	49	360	45	47	46
WBGene00015713	C12D12.1a.1	C12D12.1	3	12	0.25	52	49	788	43	53	122	47	43	56	46	168	71
WBGene00015713	C12D12.1b.1	C12D12.1	1	12	0.0833333	1991	52	49	788	43	53	122	47	43	56	46	602
WBGene00015713	C12D12.1c.1	C12D12.1	3	11	0.272727	52	49	788	43	53	122	47	43	56	46	71
WBGene00001620	C12D12.2a.1	glt-1	1	8	0.125	501	451	51	48	45	95	47	48
WBGene00001620	C12D12.2b.1	glt-1	1	7	0.142857	451	51	48	45	95	47	48
WBGene00015714	C12D12.3.1	C12D12.3	2	3	0.666667	125	1122	43
WBGene00015716	C12D12.5a.1	sox-4	1	3	0.333333	2522	51	74
WBGene00015716	C12D12.5a.2	sox-4	2	2	1	51	74
WBGene00015716	C12D12.5b.1	sox-4	1	3	0.333333	2522	51	74
WBGene00015711	C12D5.10.1	C12D5.10	2	3	0.666667	52	223	49
WBGene00015712	C12D5.11.1	sre-11	2	4	0.5	47	464	53	432
WBGene00015705	C12D5.2a.1	nhr-152	1	6	0.166667	177	88	58	47	46	86
WBGene00015706	C12D5.3.1	C12D5.3	1	1	1	58
WBGene00015707	C12D5.4.1	C12D5.4	1	1	1	51
WBGene00015708	C12D5.5.1	C12D5.5	1	2	0.5	54	53
WBGene00015709	C12D5.7.1	cyp-33A1	2	4	0.5	105	300	55	95
WBGene00003684	C12D5.8a.1	nhr-94	1	5	0.2	301	54	184	45	143
WBGene00003684	C12D5.8a.2	nhr-94	2	4	0.5	54	184	45	143
WBGene00015710	C12D5.9.1	C12D5.9	3	3	1	48	257	275
WBGene00000102	C12D8.10a.1	akt-1	1	8	0.125	795	74	45	45	164	644	47	56
WBGene00000102	C12D8.10b.1	akt-1	1	8	0.125	795	74	45	45	650	143	47	56
WBGene00004405	C12D8.11.1	rop-1	2	3	0.666667	46	98	56
WBGene00006226	C12D8.12.1	str-182	1	4	0.25	247	47	43	208
WBGene00007540	C12D8.13a.1	C12D8.13	2	3	0.666667	43	287	44
WBGene00007540	C12D8.13b.1	C12D8.13	2	3	0.666667	43	194	44
WBGene00007541	C12D8.14.1	fipr-4	1	1	1	56
WBGene00007542	C12D8.15.1	C12D8.15	1	1	1	126
WBGene00007543	C12D8.16.1	fipr-7	1	1	1	47
WBGene00007544	C12D8.17.1	fipr-6	1	1	1	47
WBGene00044174	C12D8.18.1	fipr-5	1	1	1	45
WBGene00044175	C12D8.19.1	fipr-9	1	1	1	43
WBGene00007534	C12D8.1a.1	fubl-1	1	5	0.2	397	180	48	44	49
WBGene00007534	C12D8.1b.1	fubl-1	3	3	1	48	44	49
WBGene00007534	C12D8.1b.2	fubl-1	1	4	0.25	397	48	44	49
WBGene00007534	C12D8.1c.1	fubl-1	3	3	1	48	44	49
WBGene00194780	C12D8.20.1	C12D8.20	2	2	1	47	277
WBGene00195157	C12D8.21a.1	C12D8.21	2	2	1	173	194
WBGene00007535	C12D8.4.1	ttr-19	1	1	1	114
WBGene00007536	C12D8.5.1	daf-36	2	5	0.4	46	487	49	190	45
WBGene00007537	C12D8.6.1	fipr-8	1	1	1	47
WBGene00000721	C12D8.8.1	col-148	1	1	1	47
WBGene00007538	C12D8.9a.1	C12D8.9	1	1	1	45
WBGene00007538	C12D8.9b.1	C12D8.9	1	1	1	45
WBGene00015728	C13A10.1a.1	C13A10.1	4	5	0.8	60	1111	72	1178	921
WBGene00015728	C13A10.1a.2	C13A10.1	3	4	0.75	1111	72	1178	921
WBGene00015728	C13A10.1b.1	C13A10.1	4	5	0.8	60	1111	72	1178	921
WBGene00015729	C13A10.2.1	C13A10.2	1	1	1	315
WBGene00015718	C13A2.1.1	C13A2.1	9	9	1	191	48	174	53	45	45	44	51	381
WBGene00015718	C13A2.1.2	C13A2.1	8	8	1	48	174	53	45	45	44	51	381
WBGene00015726	C13A2.10.1	C13A2.10	4	5	0.8	43	44	42	45	44
WBGene00044547	C13A2.12.1	C13A2.12	NA	0	NA
WBGene00015720	C13A2.3.1	C13A2.3	6	7	0.857143	60	126	175	45	43	593	64
WBGene00015721	C13A2.4.1	C13A2.4	3	4	0.75	46	41	52	42
WBGene00015722	C13A2.5.1	C13A2.5	6	7	0.857143	368	45	44	41	44	396	44
WBGene00015723	C13A2.6.1	C13A2.6	1	6	0.166667	621	48	90	63	85	506
WBGene00015724	C13A2.7b.1	C13A2.7	6	7	0.857143	67	237	44	44	50	731	111
WBGene00015725	C13A2.9.1	C13A2.9	2	5	0.4	38	368	49	41	86
WBGene00007545	C13B4.1a.1	C13B4.1	8	11	0.727273	593	65	863	456	903	696	613	938	51	781	102
WBGene00007545	C13B4.1d.1	C13B4.1	9	12	0.75	593	65	863	456	677	181	696	613	938	51	781	102
WBGene00007545	C13B4.1e.1	C13B4.1	10	10	1	593	65	863	456	903	696	613	938	51	1027
WBGene00006856	C13B4.2.1	usp-14	3	3	1	46	375	955
WBGene00015730	C13B7.1.1	srt-1	1	3	0.333333	612	46	361
WBGene00006171	C13B7.2.1	str-120	4	5	0.8	690	52	51	1046	65
WBGene00005137	C13B7.3a.1	srd-60	3	6	0.5	203	50	518	326	321	62
WBGene00005148	C13B7.4a.1	srd-71	3	5	0.6	49	335	660	442	462
WBGene00006170	C13B7.5.1	str-119	5	6	0.833333	41	56	52	49	220	214
WBGene00015731	C13B7.6.1	C13B7.6	4	4	1	52	47	53	295
WBGene00015733	C13B9.2.1	C13B9.2	4	4	1	457	49	45	844
WBGene00015733	C13B9.2.2	C13B9.2	1	4	0.25	457	49	45	373
WBGene00015733	C13B9.2.3	C13B9.2	1	3	0.333333	457	49	45
WBGene00015734	C13B9.3.1	copd-1	4	4	1	84	57	66	258
WBGene00015735	C13B9.4a.1	pdfr-1	1	14	0.0714286	12122	183	95	158	1513	286	406	46	46	47	151	48	138	628
WBGene00015735	C13B9.4a.2	pdfr-1	3	16	0.1875	338	77	12122	183	95	158	1513	286	406	46	46	47	151	48	138	628
WBGene00015735	C13B9.4a.3	pdfr-1	4	13	0.307692	183	95	158	1513	286	406	46	46	47	151	48	138	628
WBGene00015735	C13B9.4b.1	pdfr-1	1	14	0.0714286	12122	183	95	158	1052	777	406	46	46	47	151	48	138	628
WBGene00015735	C13B9.4b.2	pdfr-1	4	13	0.307692	183	95	158	1052	777	406	46	46	47	151	48	138	628
WBGene00015735	C13B9.4b.3	pdfr-1	3	16	0.1875	338	77	12122	183	95	158	1052	777	406	46	46	47	151	48	138	628
WBGene00015735	C13B9.4c.1	pdfr-1	1	14	0.0714286	12122	183	95	158	1513	286	406	46	46	47	151	48	138	597
WBGene00015735	C13B9.4c.2	pdfr-1	3	16	0.1875	338	77	12122	183	95	158	1513	286	406	46	46	47	151	48	138	597
WBGene00015735	C13B9.4c.3	pdfr-1	4	13	0.307692	183	95	158	1513	286	406	46	46	47	151	48	138	597
WBGene00015735	C13B9.4d.1	pdfr-1	1	14	0.0714286	12122	183	95	158	1052	777	406	46	46	47	151	48	138	597
WBGene00015735	C13B9.4d.2	pdfr-1	4	13	0.307692	183	95	158	1052	777	406	46	46	47	151	48	138	597
WBGene00015735	C13B9.4d.3	pdfr-1	4	12	0.333333	183	95	158	1052	777	406	46	46	47	151	48	138
WBGene00015735	C13B9.4e.1	pdfr-1	1	13	0.0769231	12122	183	95	158	1052	777	406	46	46	47	151	48	837
WBGene00000285	C13C12.1a.1	cal-1	1	1	1	55
WBGene00000285	C13C12.1b.1	cal-1	1	2	0.5	1488	55
WBGene00007552	C13C12.2.1	dyf-4	1	6	0.166667	258	48	51	51	47	80
WBGene00007552	C13C12.2.2	dyf-4	1	6	0.166667	230	48	51	51	47	80
WBGene00007552	C13C12.2.3	dyf-4	5	5	1	48	51	51	47	80
WBGene00007546	C13C4.1.1	nhr-153	2	6	0.333333	48	305	109	204	114	46
WBGene00007547	C13C4.2.1	nhr-154	2	8	0.25	48	153	138	43	41	49	47	52
WBGene00003726	C13C4.3a.1	nhr-136	2	8	0.25	102	124	67	48	41	49	47	98
WBGene00007548	C13C4.4.1	C13C4.4	1	6	0.166667	764	303	302	51	50	86
WBGene00007548	C13C4.4.2	C13C4.4	1	5	0.2	303	302	51	50	86
WBGene00007549	C13C4.5.1	spin-1	1	7	0.142857	404	51	47	47	48	51	53
WBGene00007550	C13C4.6.1	C13C4.6	12	12	1	48	335	48	49	47	49	125	45	48	49	148	794
WBGene00007551	C13C4.7.1	C13C4.7	1	3	0.333333	527	44	48
WBGene00195250	C13C4.8.1	C13C4.8	2	2	1	44	54
WBGene00005657	C13D9.1.1	srr-6	1	3	0.333333	479	49	305
WBGene00005659	C13D9.3.1	srr-8	4	4	1	46	44	155	257
WBGene00015736	C13D9.4.1	srsx-11	3	3	1	56	59	119
WBGene00015737	C13D9.5.1	srsx-12	3	3	1	47	50	54
WBGene00015738	C13D9.6.1	srsx-13	1	3	0.333333	265	190	52
WBGene00003573	C13D9.7.1	ncx-8	2	9	0.222222	72	424	46	49	46	52	48	49	349
WBGene00003574	C13D9.8.1	ncx-9	2	9	0.222222	52	502	53	56	45	468	48	50	330
WBGene00015739	C13D9.9.1	ugt-7	6	6	1	73	388	50	51	47	1309
WBGene00015740	C13E3.1a.1	C13E3.1	6	10	0.6	100	389	47	181	44	539	47	422	456	46
WBGene00015740	C13E3.1b.1	C13E3.1	8	9	0.888889	100	389	47	181	44	539	47	1142	46
WBGene00015741	C13F10.1a.1	C13F10.1	1	2	0.5	369	48
WBGene00015742	C13F10.2.1	kxd-1	1	3	0.333333	58	49	49
WBGene00015743	C13F10.4.1	soap-1	4	11	0.363636	53	706	52	836	369	436	48	52	53	47	53
WBGene00015744	C13F10.5.1	C13F10.5	3	3	1	632	246	2505
WBGene00015745	C13F10.6.1	C13F10.6	3	4	0.75	54	50	193	56
WBGene00015746	C13F10.7.1	C13F10.7	1	2	0.5	199	49
WBGene00303039	C13F10.8.1	C13F10.8	NA	0	NA
WBGene00007553	C13G3.1.1	C13G3.1	1	1	1	50
WBGene00303040	C13G3.12.1	C13G3.12	NA	0	NA
WBGene00001991	C13G3.2.1	hot-6	1	4	0.25	996	43	43	41
WBGene00007554	C13G3.3a.1	pptr-2	4	4	1	51	46	43	56
WBGene00007554	C13G3.3a.2	pptr-2	1	5	0.2	1292	51	46	43	56
WBGene00007554	C13G3.3a.3	pptr-2	1	6	0.166667	3901	1292	51	46	43	56
WBGene00007554	C13G3.3a.4	pptr-2	1	5	0.2	1075	51	46	43	56
WBGene00007554	C13G3.3b.1	pptr-2	4	4	1	39	46	43	56
WBGene00007554	C13G3.3b.2	pptr-2	1	5	0.2	1292	39	46	43	56
WBGene00007554	C13G3.3b.3	pptr-2	1	5	0.2	1075	39	46	43	56
WBGene00007554	C13G3.3c.1	pptr-2	1	5	0.2	1292	51	46	43	56
WBGene00007554	C13G3.3d.1	pptr-2	1	5	0.2	1075	51	46	43	56
WBGene00000439	C13G5.1.1	ceh-16	4	4	1	115	317	146	2086
WBGene00000439	C13G5.1.2	ceh-16	3	3	1	317	146	2086
WBGene00015747	C13G5.2.1	C13G5.2	2	6	0.333333	45	251	53	44	49	73
WBGene00006632	C14A11.1.1	tsp-6	1	5	0.2	664	48	45	61	48
WBGene00015748	C14A11.2.1	C14A11.2	2	4	0.5	43	634	52	51
WBGene00006496	C14A11.3a.1	cgef-1	1	5	0.2	2480	52	438	48	353
WBGene00006496	C14A11.3c.1	cgef-1	1	5	0.2	2480	52	438	48	347
WBGene00015750	C14A11.5.1	C14A11.5	5	5	1	44	197	47	55	593
WBGene00015751	C14A11.6a.1	C14A11.6	8	9	0.888889	45	45	618	48	46	578	42	635	46
WBGene00015751	C14A11.6b.1	C14A11.6	8	9	0.888889	45	45	594	48	46	578	42	635	46
WBGene00006055	C14A11.7.1	ssr-2	6	8	0.75	896	934	133	53	68	963	73	46
WBGene00050944	C14A11.9.1	C14A11.9	1	4	0.25	464	47	270	55
WBGene00007555	C14A4.1.1	dohh-1	2	2	1	45	49
WBGene00006397	C14A4.10.1	taf-13	1	1	1	138
WBGene00007561	C14A4.11.1	ccm-3	4	4	1	56	82	55	300
WBGene00007562	C14A4.12a.1	C14A4.12	5	13	0.384615	44	561	51	119	944	44	54	600	52	155	54	44	268
WBGene00007562	C14A4.12b.1	C14A4.12	4	12	0.333333	44	561	230	944	44	54	600	52	155	54	44	268
WBGene00007563	C14A4.13.1	C14A4.13	1	5	0.2	216	208	55	49	49
WBGene00007564	C14A4.14.1	mrps-22	2	2	1	53	137
WBGene00005713	C14A4.15.1	srv-2	1	4	0.25	296	289	41	140
WBGene00000933	C14A4.2.1	dap-3	1	3	0.333333	51	45	49
WBGene00007556	C14A4.3.1	algn-9	1	5	0.2	643	521	54	57	302
WBGene00000796	C14A4.4a.1	crn-3	4	4	1	624	115	425	721
WBGene00000796	C14A4.4b.1	crn-3	4	4	1	624	115	425	721
WBGene00000798	C14A4.5.1	crn-5	2	2	1	46	47
WBGene00007557	C14A4.6.1	C14A4.6	1	4	0.25	481	45	57	46
WBGene00007558	C14A4.7a.1	C14A4.7	4	5	0.8	106	47	49	348	67
WBGene00007558	C14A4.7b.1	C14A4.7	1	3	0.333333	106	47	53
WBGene00007559	C14A4.8.1	C14A4.8	2	3	0.666667	52	104	56
WBGene00007560	C14A4.9.1	C14A4.9	1	3	0.333333	514	51	69
WBGene00007565	C14A6.1.1	clec-48	2	3	0.666667	51	468	57
WBGene00050955	C14A6.12.1	C14A6.12	2	2	1	100	100
WBGene00050956	C14A6.13.1	C14A6.13	7	7	1	51	42	273	46	50	172	294
WBGene00007567	C14A6.3.1	C14A6.3	1	1	1	46
WBGene00007569	C14A6.5.1	C14A6.5	7	7	1	49	54	43	41	79	96	387
WBGene00007570	C14A6.6.1	C14A6.6	3	7	0.428571	50	47	656	48	50	181	219
WBGene00007571	C14A6.7.1	C14A6.7	3	3	1	48	46	324
WBGene00007572	C14A6.8.1	C14A6.8	1	1	1	2142
WBGene00003962	C14B1.1.1	pdi-1	3	3	1	46	50	50
WBGene00007581	C14B1.10.1	alkb-8	6	6	1	525	47	53	526	53	539
WBGene00184990	C14B1.12.1	C14B1.12	1	1	1	212
WBGene00007573	C14B1.2.1	C14B1.2	2	3	0.666667	44	54	49
WBGene00007574	C14B1.3.1	C14B1.3	1	3	0.333333	51	48	47
WBGene00006474	C14B1.4.1	wdr-5.1	1	3	0.333333	63	46	51
WBGene00007576	C14B1.5.1	dph-1	2	3	0.666667	352	639	56
WBGene00007577	C14B1.6a.1	nrde-1	7	13	0.538462	46	442	50	54	525	96	613	168	529	45	52	47	49
WBGene00007577	C14B1.6b.1	nrde-1	3	9	0.333333	68	96	613	168	529	45	52	47	49
WBGene00007579	C14B1.8.1	C14B1.8	1	5	0.2	52	49	46	46	51
WBGene00007580	C14B1.9.1	C14B1.9	3	3	1	41	53	56
WBGene00007583	C14B4.2.1	C14B4.2	1	16	0.0625	13105	85	192	46	1131	1141	265	532	1420	1220	648	562	906	1149	283	1822
WBGene00007583	C14B4.2.2	C14B4.2	15	15	1	85	192	46	1131	1141	265	532	1420	1220	648	562	906	1149	283	1822
WBGene00002011	C14B9.1.1	hsp-12.2	1	2	0.5	630	407
WBGene00015755	C14B9.10.1	C14B9.10	1	1	1	1224
WBGene00015755	C14B9.10.2	C14B9.10	1	1	1	1224
WBGene00015752	C14B9.2.1	C14B9.2	2	2	1	367	506
WBGene00015753	C14B9.3.1	C14B9.3	6	7	0.857143	58	342	243	46	173	410	48
WBGene00004042	C14B9.4.1	plk-1	2	5	0.4	47	243	46	49	48
WBGene00001565	C14B9.6a.1	gei-8	5	16	0.3125	247	56	245	50	1080	46	470	81	52	45	405	434	255	540	48	53
WBGene00001565	C14B9.6c.1	gei-8	11	15	0.733333	247	56	245	50	1080	46	470	81	52	45	1088	255	540	48	53
WBGene00004433	C14B9.7.1	rpl-21	1	1	1	143
WBGene00015754	C14B9.8a.1	C14B9.8	5	13	0.384615	44	46	55	45	367	48	45	49	50	53	57	48	115
WBGene00015754	C14B9.8b.1	C14B9.8	5	13	0.384615	44	46	55	45	367	48	45	49	41	44	57	48	115
WBGene00007584	C14C10.1.1	C14C10.1	5	5	1	47	48	46	43	52
WBGene00303041	C14C10.10.1	C14C10.10	NA	0	NA
WBGene00007585	C14C10.2a.1	C14C10.2	7	8	0.875	49	48	47	53	55	46	66	42
WBGene00007586	C14C10.3a.1	ril-2	6	6	1	59	49	46	58	45	240
WBGene00007586	C14C10.3b.1	ril-2	6	6	1	59	49	46	58	45	249
WBGene00007586	C14C10.3c.1	ril-2	1	5	0.2	59	49	46	58	45
WBGene00007587	C14C10.4.1	mma-1	5	6	0.833333	45	49	46	52	110	57
WBGene00007588	C14C10.5a.1	C14C10.5	4	7	0.571429	131	45	49	498	69	64	46
WBGene00007588	C14C10.5b.1	C14C10.5	5	8	0.625	48	131	45	49	498	69	64	46
WBGene00007589	C14C10.6.1	erg-28	1	1	1	60
WBGene00007590	C14C10.7.1	ttr-43	1	3	0.333333	374	87	51
WBGene00015765	C14C11.1.1	C14C11.1	2	5	0.4	46	344	45	51	45
WBGene00015766	C14C11.2.1	C14C11.2	2	8	0.25	47	55	46	49	48	48	44	47
WBGene00015767	C14C11.3.1	hex-2	3	9	0.333333	397	54	679	48	498	43	266	47	273
WBGene00015768	C14C11.4.1	C14C11.4	12	13	0.923077	47	53	48	46	330	230	47	65	83	53	44	608	95
WBGene00006008	C14C11.5.1	srx-117	1	7	0.142857	329	47	49	51	64	192	44
WBGene00003507	C14C11.6.1	mut-14	2	4	0.5	59	89	48	48
WBGene00015769	C14C11.7.1	C14C11.7	1	1	1	392
WBGene00004104	C14C11.8b.1	pqn-13	1	10	0.1	1470	670	44	48	550	48	209	48	49	946
WBGene00005898	C14C6.1.1	srx-7	2	4	0.5	918	942	49	48
WBGene00005585	C14C6.10a.1	sri-73	2	4	0.5	42	526	89	56
WBGene00005584	C14C6.11.1	sri-72	1	3	0.333333	317	185	58
WBGene00015764	C14C6.13.1	C14C6.13	1	4	0.25	1579	49	52	126
WBGene00015756	C14C6.2a.1	C14C6.2	1	2	0.5	506	46
WBGene00015757	C14C6.3.1	C14C6.3	3	9	0.333333	54	46	339	48	50	170	42	48	50
WBGene00015758	C14C6.4.1	nhr-155	5	8	0.625	140	51	48	189	317	46	48	49
WBGene00015759	C14C6.5a.1	C14C6.5	1	2	0.5	178	47
WBGene00015760	C14C6.6.1	C14C6.6	2	8	0.25	51	266	48	66	48	44	45	62
WBGene00015762	C14C6.8.1	C14C6.8	6	8	0.75	39	55	43	44	46	69	50	46
WBGene00005899	C14C6.9.1	srx-8	1	4	0.25	517	255	47	48
WBGene00015770	C14E2.1.1	C14E2.1	3	4	0.75	51	45	342	49
WBGene00206378	C14E2.11.1	C14E2.11	4	5	0.8	44	512	98	1430	426
WBGene00015772	C14E2.3.1	C14E2.3	2	3	0.666667	49	120	64
WBGene00015773	C14E2.4.1	C14E2.4	1	4	0.25	544	421	295	264
WBGene00015774	C14E2.5.1	C14E2.5	2	2	1	275	659
WBGene00015775	C14E2.6.1	C14E2.6	3	4	0.75	107	371	673	165
WBGene00044562	C14E2.7.1	C14E2.7	NA	0	NA
WBGene00015778	C14F11.1.1	got-2.2	2	2	1	50	218
WBGene00015779	C14F11.2.1	lrch-1	2	12	0.166667	479	679	44	56	98	657	390	503	48	67	52	54
WBGene00015779	C14F11.2.2	lrch-1	1	13	0.0769231	2557	479	679	44	56	98	657	390	503	48	67	52	54
WBGene00001803	C14F11.3.1	lite-1	1	10	0.1	2013	57	47	49	699	47	44	49	51	48
WBGene00015780	C14F11.4a.1	C14F11.4	1	8	0.125	212	46	99	44	48	44	134	64
WBGene00015780	C14F11.4b.1	C14F11.4	1	8	0.125	212	46	99	56	48	44	134	64
WBGene00002024	C14F11.5a.1	hsp-43	4	5	0.8	454	49	49	472	59
WBGene00002024	C14F11.5b.1	hsp-43	1	6	0.166667	454	49	49	134	263	59
WBGene00015781	C14F11.6.1	rml-3	3	4	0.75	64	53	93	45
WBGene00015782	C14F11.7.1	C14F11.7	1	1	1	48
WBGene00015776	C14F5.1a.1	dct-1	2	3	0.666667	182	431	50
WBGene00015776	C14F5.1b.1	dct-1	2	3	0.666667	191	431	50
WBGene00006980	C14F5.2.1	zig-3	2	2	1	46	55
WBGene00006588	C14F5.3a.1	tnt-3	2	12	0.166667	428	2829	60	48	44	87	259	49	47	1536	462	53
WBGene00006588	C14F5.3a.2	tnt-3	1	11	0.0909091	2829	60	48	44	87	259	49	47	1536	462	53
WBGene00006588	C14F5.3b.1	tnt-3	6	10	0.6	240	60	48	44	87	259	49	147	51	46
WBGene00006588	C14F5.3d.1	tnt-3	9	10	0.9	240	60	48	44	87	259	49	47	2145	53
WBGene00006588	C14F5.3e.1	tnt-3	9	11	0.818182	240	60	48	44	87	259	49	47	1536	462	53
WBGene00006588	C14F5.3f.1	tnt-3	2	11	0.181818	428	2829	60	48	44	87	259	49	47	2145	53
WBGene00006588	C14F5.3f.2	tnt-3	1	10	0.1	2829	60	48	44	87	259	49	47	2145	53
WBGene00015777	C14F5.4.1	sfxn-2	3	5	0.6	270	85	514	50	44
WBGene00004774	C14F5.5.1	sem-5	5	5	1	50	171	47	48	499
WBGene00007591	C14H10.1.1	zipt-13	1	7	0.142857	543	59	120	154	427	51	490
WBGene00007592	C14H10.2a.1	C14H10.2	7	15	0.466667	1796	1597	218	121	47	66	2944	97	286	312	47	52	42	413	45
WBGene00007592	C14H10.2d.1	C14H10.2	6	14	0.428571	80	218	121	47	66	2944	97	286	312	47	52	42	413	45
WBGene00007593	C14H10.3a.1	C14H10.3	1	11	0.0909091	3728	136	54	52	49	54	58	53	62	51	249
WBGene00007593	C14H10.3b.1	C14H10.3	1	11	0.0909091	742	136	54	52	49	54	58	53	62	51	249
WBGene00007593	C14H10.3b.2	C14H10.3	10	10	1	136	54	52	49	54	58	53	62	51	249
WBGene00006135	C14H10.4.1	str-74	1	2	0.5	134	45
WBGene00000612	C15A11.1.1	col-35	NA	0	NA
WBGene00007597	C15A11.2.1	C15A11.2	1	2	0.5	3563	85
WBGene00007597	C15A11.2.2	C15A11.2	1	2	0.5	3502	85
WBGene00007597	C15A11.2.3	C15A11.2	1	1	1	85
WBGene00007597	C15A11.2.4	C15A11.2	1	2	0.5	667	85
WBGene00004944	C15A11.3.1	sol-1	6	11	0.545455	81	82	78	53	484	2059	1547	157	192	46	214
WBGene00007598	C15A11.4.1	C15A11.4	4	8	0.5	54	44	70	281	75	113	61	49
WBGene00000596	C15A11.5.1	col-7	1	1	1	61
WBGene00000638	C15A11.6.1	col-62	1	1	1	61
WBGene00007599	C15A11.7a.1	C15A11.7	6	7	0.857143	47	63	279	43	48	1368	49
WBGene00007594	C15A7.1.1	lgc-23	2	6	0.333333	43	486	44	130	121	45
WBGene00007595	C15A7.2.1	C15A7.2	5	13	0.384615	251	47	46	45	435	44	50	45	51	250	51	47	59
WBGene00045385	C15A7.4.1	lgc-24	4	7	0.571429	104	45	46	278	44	269	46
WBGene00015783	C15B12.1.1	C15B12.1	3	7	0.428571	345	62	433	46	46	49	44
WBGene00015784	C15B12.2.1	C15B12.2	2	7	0.285714	46	922	45	44	43	45	50
WBGene00015785	C15B12.3.1	C15B12.3	NA	0	NA
WBGene00015786	C15B12.4.1	C15B12.4	12	14	0.857143	48	83	347	81	43	63	47	49	44	47	47	538	49	44
WBGene00001517	C15B12.5a.1	gar-1	12	16	0.75	398	112	46	181	47	54	56	655	48	50	44	934	264	138	47	50
WBGene00001517	C15B12.5b.1	gar-1	13	17	0.764706	398	112	46	181	47	54	56	197	365	48	50	44	934	264	138	47	50
WBGene00001517	C15B12.5c.1	gar-1	12	15	0.8	398	112	46	181	47	54	56	655	48	50	44	934	582	47	50
WBGene00001517	C15B12.5d.1	gar-1	13	17	0.764706	398	112	46	181	47	54	56	197	365	48	50	44	934	264	147	47	50
WBGene00001517	C15B12.5e.1	gar-1	12	16	0.75	398	112	46	181	47	54	56	655	48	50	44	934	264	147	47	50
WBGene00015787	C15B12.6a.1	actl-1	7	7	1	262	50	45	84	54	498	683
WBGene00015787	C15B12.6b.1	actl-1	7	7	1	262	50	45	84	54	498	683
WBGene00000393	C15B12.7a.1	cdf-1	1	6	0.166667	1594	52	399	79	510	50
WBGene00000393	C15B12.7a.2	cdf-1	2	7	0.285714	316	1594	52	399	79	510	50
WBGene00000393	C15B12.7b.1	cdf-1	2	8	0.25	316	1414	54	52	399	79	510	50
WBGene00000393	C15B12.7b.2	cdf-1	1	7	0.142857	1414	54	52	399	79	510	50
WBGene00000393	C15B12.7c.1	cdf-1	5	6	0.833333	54	52	399	79	510	50
WBGene00015788	C15B12.8.1	C15B12.8	1	7	0.142857	534	50	49	44	305	46	64
WBGene00044573	C15B12.9.1	C15B12.9	4	4	1	48	103	47	168
WBGene00007600	C15C6.1.1	C15C6.1	2	4	0.5	247	315	44	46
WBGene00007601	C15C6.2a.1	C15C6.2	1	3	0.333333	563	52	417
WBGene00007601	C15C6.2b.1	C15C6.2	1	3	0.333333	563	52	391
WBGene00007602	C15C6.3.1	C15C6.3	7	7	1	118	62	785	414	108	643	878
WBGene00007603	C15C6.4.1	popl-4	1	4	0.25	755	51	302	265
WBGene00015789	C15C7.1.1	syx-6	3	3	1	60	53	352
WBGene00002220	C15C7.2.1	gcc-1	9	10	0.9	44	55	48	53	46	464	47	45	1562	53
WBGene00015790	C15C7.4.1	C15C7.4	1	3	0.333333	822	48	69
WBGene00015790	C15C7.4.2	C15C7.4	2	2	1	48	69
WBGene00015791	C15C7.5.1	bbln-1	2	2	1	50	520
WBGene00015791	C15C7.5.2	bbln-1	2	2	1	50	520
WBGene00015792	C15C7.6.1	C15C7.6	4	7	0.571429	660	48	44	693	42	51	48
WBGene00015793	C15C7.7.1	pfut-1	1	6	0.166667	215	57	42	46	44	66
WBGene00007604	C15C8.1.1	xbx-9	2	3	0.666667	86	261	54
WBGene00000521	C15C8.2.1	cky-1	1	6	0.166667	1497	118	51	48	439	50
WBGene00007605	C15C8.3a.1	hrg-7	6	6	1	42	47	45	118	51	448
WBGene00007606	C15C8.4.1	C15C8.4	3	3	1	50	44	874
WBGene00007607	C15C8.5.1	C15C8.5	2	5	0.4	46	418	52	43	136
WBGene00007607	C15C8.5.2	C15C8.5	1	4	0.25	418	52	43	136
WBGene00007608	C15C8.6.1	C15C8.6	4	5	0.8	49	45	45	360	45
WBGene00007609	C15C8.7.1	C15C8.7	1	1	1	386
WBGene00045460	C15C8.8.1	C15C8.8	1	1	1	278
WBGene00015794	C15F1.1a.1	C15F1.1	4	5	0.8	113	294	45	408	116
WBGene00015795	C15F1.2.1	C15F1.2	4	11	0.363636	148	55	154	5085	45	79	49	256	53	47	64
WBGene00006605	C15F1.3a.1	tra-2	17	22	0.772727	174	50	50	55	55	54	49	58	51	59	52	45	45	48	162	344	2151	45	45	1846	140	49
WBGene00006605	C15F1.3c.1	tra-2	1	2	0.5	140	49
WBGene00004090	C15F1.4.1	eif-2Bgamma	7	8	0.875	51	52	50	47	49	42	168	70
WBGene00015796	C15F1.5a.1	C15F1.5	6	9	0.666667	47	385	49	47	45	433	359	44	49
WBGene00000198	C15F1.6.1	art-1	3	4	0.75	44	44	290	54
WBGene00004930	C15F1.7a.1	sod-1	1	4	0.25	331	43	44	44
WBGene00004930	C15F1.7b.1	sod-1	3	3	1	43	44	44
WBGene00015797	C15F1.8.1	C15F1.8	1	3	0.333333	395	57	223
WBGene00015797	C15F1.8.2	C15F1.8	1	3	0.333333	395	57	92
WBGene00015797	C15F1.8.3	C15F1.8	1	2	0.5	395	57
WBGene00007613	C15H11.1.1	C15H11.1	1	2	0.5	146	72
WBGene00007618	C15H11.10.1	C15H11.10	3	3	1	100	44	615
WBGene00007619	C15H11.11a.1	C15H11.11	1	1	1	45
WBGene00007619	C15H11.11b.1	C15H11.11	1	1	1	45
WBGene00077576	C15H11.13.1	C15H11.13	1	3	0.333333	105	42	50
WBGene00007614	C15H11.2a.1	gnrr-2	3	6	0.5	393	464	557	50	48	166
WBGene00003834	C15H11.3.1	nxf-1	5	10	0.5	48	49	50	48	106	54	56	49	53	49
WBGene00000985	C15H11.4.1	dhs-22	2	3	0.666667	48	123	55
WBGene00007615	C15H11.5.1	set-31	2	8	0.25	52	138	47	48	46	46	46	46
WBGene00007615	C15H11.5.2	set-31	1	7	0.142857	138	47	48	46	46	46	46
WBGene00003835	C15H11.6.1	nxf-2	5	6	0.833333	47	48	50	46	51	46
WBGene00003922	C15H11.7.1	pas-1	2	2	1	49	58
WBGene00007616	C15H11.8.1	rpoa-12	2	2	1	48	61
WBGene00007617	C15H11.9.1	rrbs-1	1	2	0.5	54	53
WBGene00007610	C15H7.3.1	C15H7.3	1	3	0.333333	172	65	48
WBGene00007610	C15H7.3.2	C15H7.3	1	2	0.5	65	48
WBGene00007611	C15H7.4.1	C15H7.4	4	5	0.8	60	146	53	164	44
WBGene00003778	C15H9.1.1	nnt-1	2	17	0.117647	43	543	53	43	425	51	52	48	56	50	55	46	48	42	158	234	56
WBGene00015805	C15H9.11.1	C15H9.11	1	2	0.5	54	45
WBGene00015798	C15H9.2.1	C15H9.2	2	7	0.285714	51	592	48	43	43	42	44
WBGene00015799	C15H9.3.1	C15H9.3	1	4	0.25	1106	48	96	53
WBGene00015800	C15H9.4.1	C15H9.4	1	10	0.1	3504	50	541	576	826	45	300	51	230	131
WBGene00015800	C15H9.4.2	C15H9.4	4	9	0.444444	50	541	576	826	45	300	51	230	131
WBGene00015801	C15H9.5.1	C15H9.5	3	13	0.230769	55	54	613	51	57	47	45	79	45	236	479	64	56
WBGene00002007	C15H9.6a.1	hsp-3	2	3	0.666667	46	238	103
WBGene00002007	C15H9.6a.2	hsp-3	3	4	0.75	44	46	238	103
WBGene00015802	C15H9.7.1	kynu-1	2	8	0.25	48	470	45	46	87	56	49	94
WBGene00004193	C15H9.8a.1	prx-3	3	7	0.428571	45	270	333	61	49	47	47
WBGene00015803	C15H9.9.1	C15H9.9	1	4	0.25	66	64	49	59
WBGene00185089	C16A11.10.1	C16A11.10	4	6	0.666667	46	553	56	584	320	222
WBGene00001673	C16A11.1a.1	gpa-11	2	8	0.25	975	2960	1260	162	716	115	307	52
WBGene00001673	C16A11.1a.2	gpa-11	1	6	0.166667	1260	162	716	115	307	45
WBGene00001673	C16A11.1b.1	gpa-11	2	7	0.285714	975	2960	1260	162	716	115	307
WBGene00015815	C16A11.2a.1	C16A11.2	5	7	0.714286	43	50	767	810	1339	717	1044
WBGene00015816	C16A11.3a.1	C16A11.3	2	3	0.666667	47	137	52
WBGene00015817	C16A11.4a.1	C16A11.4	2	3	0.666667	52	281	49
WBGene00015817	C16A11.4b.1	C16A11.4	3	4	0.75	52	51	281	49
WBGene00015818	C16A11.5a.1	C16A11.5	6	10	0.6	61	63	84	58	58	518	46	50	55	51
WBGene00015818	C16A11.5a.2	C16A11.5	5	9	0.555556	61	63	58	58	518	46	50	55	51
WBGene00015818	C16A11.5a.3	C16A11.5	6	10	0.6	61	63	117	58	58	518	46	50	55	51
WBGene00015818	C16A11.5b.1	C16A11.5	6	11	0.545455	61	63	70	58	58	186	58	46	50	55	51
WBGene00015818	C16A11.5b.10	C16A11.5	5	10	0.5	61	63	58	58	186	58	46	50	55	51
WBGene00015818	C16A11.5b.11	C16A11.5	1	6	0.166667	191	58	46	50	55	51
WBGene00015818	C16A11.5b.2	C16A11.5	6	11	0.545455	61	63	117	58	58	186	58	46	50	55	51
WBGene00015818	C16A11.5b.3	C16A11.5	1	8	0.125	61	58	58	58	46	50	55	51
WBGene00015818	C16A11.5b.4	C16A11.5	2	8	0.25	61	63	58	58	46	50	55	51
WBGene00015818	C16A11.5b.5	C16A11.5	2	9	0.222222	61	63	58	58	58	46	50	55	51
WBGene00015818	C16A11.5b.6	C16A11.5	6	11	0.545455	61	63	117	58	47	186	58	46	50	55	51
WBGene00015818	C16A11.5b.7	C16A11.5	6	11	0.545455	61	63	84	58	47	186	58	46	50	55	51
WBGene00015818	C16A11.5b.8	C16A11.5	6	11	0.545455	61	63	84	58	58	186	58	46	50	55	51
WBGene00015818	C16A11.5b.9	C16A11.5	5	10	0.5	61	63	58	47	186	58	46	50	55	51
WBGene00015818	C16A11.5c.1	C16A11.5	3	5	0.6	61	63	117	58	58
WBGene00015818	C16A11.5d.1	C16A11.5	3	5	0.6	61	63	84	58	47
WBGene00015818	C16A11.5e.1	C16A11.5	7	11	0.636364	61	63	117	58	58	3	518	46	50	55	51
WBGene00015819	C16A11.6.1	fbxc-44	2	2	1	45	218
WBGene00015820	C16A11.7.1	C16A11.7	1	3	0.333333	183	49	98
WBGene00015821	C16A11.8.1	clec-135	3	3	1	53	236	747
WBGene00045297	C16A11.9.1	fbxc-43	2	2	1	49	53
WBGene00015814	C16A3.10.1	oatr-1	2	5	0.4	46	81	52	53	49
WBGene00015814	C16A3.10.2	oatr-1	1	6	0.166667	210	46	81	52	53	49
WBGene00015806	C16A3.1a.1	smrc-1	1	7	0.142857	365	48	63	51	46	45	45
WBGene00015806	C16A3.1b.1	smrc-1	1	7	0.142857	368	48	63	51	46	45	45
WBGene00015806	C16A3.1c.1	smrc-1	1	7	0.142857	365	39	63	51	46	45	45
WBGene00015807	C16A3.2.1	C16A3.2	1	3	0.333333	55	45	51
WBGene00002850	C16A3.3.1	let-716	7	7	1	44	43	51	45	51	52	117
WBGene00015809	C16A3.4.1	znf-622	2	2	1	56	72
WBGene00015810	C16A3.5.1	C16A3.5	1	1	1	111
WBGene00015811	C16A3.6.1	C16A3.6	1	2	0.5	52	49
WBGene00015811	C16A3.6.2	C16A3.6	2	3	0.666667	45	52	49
WBGene00007048	C16A3.7.1	nfx-1	5	5	1	56	50	47	50	56
WBGene00015813	C16A3.8.1	thoc-2	8	13	0.615385	48	201	46	220	50	48	228	313	48	42	48	55	66
WBGene00004482	C16A3.9.1	rps-13	2	2	1	172	222
WBGene00003007	C16B8.1.1	lin-18	4	11	0.363636	181	55	51	832	47	45	67	48	47	50	50
WBGene00015822	C16B8.2.1	C16B8.2	16	18	0.888889	47	303	56	44	56	45	254	41	68	353	45	47	44	46	46	355	44	66
WBGene00015823	C16B8.3.1	C16B8.3	NA	0	NA
WBGene00015824	C16B8.4.1	C16B8.4	1	7	0.142857	608	51	110	51	200	374	114
WBGene00007622	C16C10.1.1	C16C10.1	4	5	0.8	318	258	52	608	52
WBGene00006448	C16C10.10.1	glod-4	3	3	1	46	46	48
WBGene00007630	C16C10.11.1	har-1	2	2	1	52	112
WBGene00007631	C16C10.12a.1	wht-3	6	10	0.6	179	264	58	330	254	593	411	46	73	45
WBGene00007632	C16C10.13.1	C16C10.13	2	2	1	44	44
WBGene00007623	C16C10.2.1	C16C10.2	3	3	1	50	50	104
WBGene00007624	C16C10.3.1	hrde-1	1	6	0.166667	51	45	49	47	45	49
WBGene00007625	C16C10.4.1	C16C10.4	1	2	0.5	125	100
WBGene00007625	C16C10.4.2	C16C10.4	1	2	0.5	125	100
WBGene00007626	C16C10.5.1	rnf-121	6	7	0.857143	72	52	43	50	58	509	59
WBGene00007627	C16C10.6.1	ccdc-55	2	2	1	187	349
WBGene00004381	C16C10.7a.1	rnf-5	1	3	0.333333	601	557	425
WBGene00004381	C16C10.7b.1	rnf-5	1	4	0.25	601	557	51	425
WBGene00007628	C16C10.8.1	C16C10.8	3	3	1	521	322	524
WBGene00007629	C16C10.9.1	C16C10.9	1	7	0.142857	666	203	51	86	62	50	50
WBGene00000430	C16C2.1.1	ceh-5	1	2	0.5	222	44
WBGene00001145	C16C2.2a.1	eat-16	5	9	0.555556	50	110	64	44	377	137	47	46	317
WBGene00001145	C16C2.2b.1	eat-16	5	9	0.555556	50	110	64	44	377	137	47	52	317
WBGene00007620	C16C2.3a.1	ocrl-1	1	12	0.0833333	7027	50	126	538	316	362	528	228	492	342	49	43
WBGene00007620	C16C2.3a.2	ocrl-1	3	11	0.272727	50	126	538	316	362	528	228	492	342	49	43
WBGene00007621	C16C2.4a.1	C16C2.4	4	4	1	314	51	326	475
WBGene00007621	C16C2.4b.1	C16C2.4	4	4	1	314	39	326	475
WBGene00015825	C16C4.1.1	C16C4.1	1	1	1	47
WBGene00015834	C16C4.10.1	math-5	2	3	0.666667	48	253	45
WBGene00015835	C16C4.11.1	math-6	2	3	0.666667	48	209	46
WBGene00015836	C16C4.12.1	math-7	2	3	0.666667	50	122	44
WBGene00015837	C16C4.13.1	math-8	4	5	0.8	116	52	46	456	42
WBGene00015838	C16C4.14.1	math-9	1	2	0.5	54	46
WBGene00015839	C16C4.15.1	math-10	2	3	0.666667	44	574	50
WBGene00044359	C16C4.17a.1	C16C4.17	NA	0	NA
WBGene00044359	C16C4.17b.1	C16C4.17	1	1	1	64
WBGene00194998	C16C4.18.1	C16C4.18	1	1	1	197
WBGene00015827	C16C4.3.1	math-13	2	3	0.666667	54	335	63
WBGene00015828	C16C4.4b.1	math-14	2	3	0.666667	47	217	50
WBGene00015829	C16C4.5.1	math-15	2	3	0.666667	48	403	50
WBGene00015830	C16C4.6.1	fbxb-98	1	1	1	48
WBGene00015832	C16C4.8.1	math-16	2	3	0.666667	57	200	53
WBGene00015848	C16C8.10.1	C16C8.10	1	1	1	43
WBGene00015849	C16C8.11.1	C16C8.11	2	2	1	50	52
WBGene00015850	C16C8.12.1	C16C8.12	2	2	1	47	48
WBGene00015851	C16C8.13.1	C16C8.13	1	3	0.333333	4375	46	45
WBGene00015851	C16C8.13.2	C16C8.13	1	3	0.333333	4375	46	55
WBGene00015851	C16C8.13.3	C16C8.13	2	2	1	46	55
WBGene00015851	C16C8.13.4	C16C8.13	1	2	0.5	46	45
WBGene00015851	C16C8.13.5	C16C8.13	1	1	1	46
WBGene00015852	C16C8.14.1	C16C8.14	2	2	1	46	47
WBGene00015852	C16C8.14.2	C16C8.14	1	3	0.333333	319	46	47
WBGene00015853	C16C8.16.1	C16C8.16	1	2	0.5	48	46
WBGene00015854	C16C8.17.1	C16C8.17	1	2	0.5	53	45
WBGene00015855	C16C8.18.1	C16C8.18	1	4	0.25	379	45	44	265
WBGene00015856	C16C8.19.1	C16C8.19	1	1	1	50
WBGene00015841	C16C8.2.1	skpo-2	1	13	0.0769231	1446	141	42	50	57	58	57	49	53	344	52	41	305
WBGene00195070	C16C8.20.1	C16C8.20	1	2	0.5	579	47
WBGene00195071	C16C8.21.1	C16C8.21	1	1	1	48
WBGene00195072	C16C8.22.1	C16C8.22	1	2	0.5	235	49
WBGene00305092	C16C8.25.1	C16C8.25	2	2	1	47	92
WBGene00305091	C16C8.26.1	C16C8.26	1	3	0.333333	391	45	47
WBGene00305093	C16C8.27.1	C16C8.27	3	3	1	44	43	47
WBGene00015842	C16C8.4.1	C16C8.4	2	2	1	48	54
WBGene00015843	C16C8.5.1	C16C8.5	1	2	0.5	50	44
WBGene00015845	C16C8.7.1	C16C8.7	1	2	0.5	61	47
WBGene00015846	C16C8.8.1	C16C8.8	2	2	1	52	57
WBGene00015847	C16C8.9.1	C16C8.9	2	2	1	54	57
WBGene00007633	C16D2.1a.1	C16D2.1	1	4	0.25	1369	158	47	133
WBGene00007633	C16D2.1b.1	C16D2.1	1	4	0.25	622	158	47	133
WBGene00007633	C16D2.1c.1	C16D2.1	2	2	1	47	133
WBGene00195143	C16D2.2.1	nlp-78	1	2	0.5	1014	47
WBGene00195144	C16D2.3.1	C16D2.3	1	1	1	99
WBGene00007635	C16D6.2a.1	npr-4	7	8	0.875	51	49	48	51	55	92	1330	308
WBGene00007635	C16D6.2b.1	npr-4	2	10	0.2	50	10597	51	49	48	51	55	92	1330	308
WBGene00007635	C16D6.2b.2	npr-4	1	9	0.111111	10597	51	49	48	51	55	92	1330	308
WBGene00007635	C16D6.2c.1	npr-4	2	10	0.2	50	10597	51	49	48	51	55	92	1352	308
WBGene00007635	C16D6.2c.2	npr-4	1	9	0.111111	10597	51	49	48	51	55	92	1352	308
WBGene00007635	C16D6.2d.1	npr-4	7	7	1	51	49	48	51	55	92	1352
WBGene00015857	C16D9.1.1	C16D9.1	3	3	1	48	46	539
WBGene00004395	C16D9.2.1	rol-3	27	27	1	44	349	43	51	129	45	128	77	47	219	45	45	48	47	47	48	43	56	45	53	45	53	44	150	46	48	392
WBGene00015858	C16D9.3.1	C16D9.3	3	4	0.75	49	43	49	42
WBGene00015859	C16D9.4.1	C16D9.4	2	6	0.333333	126	383	46	43	69	42
WBGene00015860	C16D9.5.1	C16D9.5	1	7	0.142857	276	60	44	48	51	46	44
WBGene00015860	C16D9.5.2	C16D9.5	1	6	0.166667	60	44	48	51	46	44
WBGene00015861	C16D9.6.1	C16D9.6	3	5	0.6	213	64	330	311	47
WBGene00015863	C16D9.8.1	C16D9.8	2	2	1	119	1624
WBGene00015864	C16D9.9.1	C16D9.9	1	1	1	49
WBGene00015865	C16E9.1.1	C16E9.1	6	10	0.6	100	70	151	48	42	526	78	47	50	387
WBGene00015866	C16E9.2a.1	C16E9.2	7	9	0.777778	149	49	293	49	42	48	677	244	50
WBGene00002123	C16E9.4a.1	inx-1	1	11	0.0909091	4805	1827	68	46	356	48	44	56	45	1817	998
WBGene00002123	C16E9.4a.2	inx-1	1	11	0.0909091	2235	1827	68	46	356	48	44	56	45	1817	998
WBGene00002123	C16E9.4a.3	inx-1	1	10	0.1	1827	68	46	356	48	44	56	45	1817	998
WBGene00015867	C16H3.1a.1	ncs-7	1	5	0.2	3409	429	72	55	295
WBGene00015867	C16H3.1b.1	ncs-7	1	5	0.2	1202	429	72	55	295
WBGene00002272	C16H3.2.1	lec-9	3	3	1	58	48	372
WBGene00015868	C16H3.3a.1	C16H3.3	2	3	0.666667	71	5021	600
WBGene00015868	C16H3.3b.1	C16H3.3	1	1	1	600
WBGene00015869	C17A2.1.1	nhr-257	5	8	0.625	152	48	48	49	177	45	66	45
WBGene00015870	C17A2.2.1	C17A2.2	3	7	0.428571	48	41	146	66	49	44	43
WBGene00015871	C17A2.3.1	C17A2.3	2	4	0.5	46	711	54	43
WBGene00015872	C17A2.4.1	C17A2.4	2	4	0.5	127	143	47	47
WBGene00015873	C17A2.5.1	oac-4	6	10	0.6	44	48	47	46	44	293	43	49	40	54
WBGene00015875	C17A2.7.1	C17A2.7	1	7	0.142857	240	52	44	46	49	49	136
WBGene00003662	C17A2.8.1	nhr-72	5	8	0.625	48	63	48	43	72	46	50	47
WBGene00006126	C17B7.1.1	str-63	1	2	0.5	148	49
WBGene00015884	C17B7.10a.1	C17B7.10	3	7	0.428571	46	44	74	43	50	43	47
WBGene00015884	C17B7.10b.1	C17B7.10	2	6	0.333333	44	74	43	50	43	47
WBGene00015885	C17B7.11.1	fbxa-65	1	2	0.5	46	44
WBGene00015886	C17B7.12.1	C17B7.12	2	2	1	41	102
WBGene00194898	C17B7.14.1	C17B7.14	1	1	1	58
WBGene00268213	C17B7.15.1	C17B7.15	2	2	1	50	76
WBGene00015877	C17B7.3c.1	C17B7.3	1	2	0.5	62	47
WBGene00015878	C17B7.4.1	C17B7.4	2	2	1	43	53
WBGene00015879	C17B7.5.1	C17B7.5	19	20	0.95	463	46	49	43	41	58	468	51	44	63	64	49	43	182	47	88	45	45	559	220
WBGene00015882	C17B7.8a.1	C17B7.8	1	6	0.166667	1207	43	92	67	285	55
WBGene00015882	C17B7.8b.1	C17B7.8	3	8	0.375	164	49	1207	43	92	67	285	55
WBGene00015883	C17B7.9.1	C17B7.9	1	2	0.5	550	46
WBGene00001966	C17C3.10.1	hlh-27	1	2	0.5	56	47
WBGene00015893	C17C3.11.1	C17C3.11	3	4	0.75	46	44	134	46
WBGene00015894	C17C3.12c.1	acdh-2	4	6	0.666667	53	180	46	564	403	51
WBGene00015895	C17C3.13.1	C17C3.13	1	1	1	71
WBGene00015896	C17C3.15.1	C17C3.15	1	2	0.5	144	70
WBGene00015896	C17C3.15.2	C17C3.15	2	3	0.666667	144	152	70
WBGene00002096	C17C3.18.1	ins-13	1	1	1	45
WBGene00002095	C17C3.19.1	ins-12	1	1	1	417
WBGene00015887	C17C3.1a.1	C17C3.1	1	4	0.25	1727	47	380	535
WBGene00015887	C17C3.1b.1	C17C3.1	4	4	1	228	47	380	535
WBGene00015887	C17C3.1e.1	C17C3.1	3	3	1	47	380	535
WBGene00015888	C17C3.2.1	C17C3.2	1	1	1	71
WBGene00219272	C17C3.24.1	C17C3.24	3	3	1	51	42	425
WBGene00015889	C17C3.3.1	C17C3.3	5	6	0.833333	46	78	43	47	260	125
WBGene00002094	C17C3.4.1	ins-11	1	1	1	52
WBGene00015890	C17C3.5.1	C17C3.5	1	1	1	51
WBGene00015891	C17C3.6.1	C17C3.6	1	1	1	44
WBGene00001964	C17C3.7.1	hlh-25	1	2	0.5	56	47
WBGene00001965	C17C3.8.1	hlh-26	1	2	0.5	61	50
WBGene00015892	C17C3.9.1	C17C3.9	4	5	0.8	95	46	46	184	48
WBGene00007637	C17D12.1a.1	dhhc-7	2	7	0.285714	184	876	367	664	63	508	863
WBGene00006807	C17D12.2a.1	unc-75	3	8	0.375	1520	189	2642	178	493	361	1303	791
WBGene00007638	C17D12.3.1	C17D12.3	6	10	0.6	67	53	438	50	48	826	54	321	50	284
WBGene00007639	C17D12.5.1	C17D12.5	1	3	0.333333	349	49	226
WBGene00004963	C17D12.6a.1	spe-9	9	15	0.6	61	62	47	220	50	229	57	43	244	48	43	54	48	50	47
WBGene00007640	C17D12.7.1	pcmd-1	5	8	0.625	52	50	101	294	2227	638	270	1166
WBGene00086552	C17D12.9.1	C17D12.9	1	1	1	48
WBGene00007647	C17E4.10a.1	C17E4.10	5	5	1	675	47	1523	49	1762
WBGene00007647	C17E4.10b.1	C17E4.10	2	2	1	49	1762
WBGene00044236	C17E4.11.1	C17E4.11	2	2	1	44	47
WBGene00219310	C17E4.19.1	C17E4.19	1	1	1	185
WBGene00007641	C17E4.1a.1	C17E4.1	3	6	0.5	44	95	151	42	76	53
WBGene00007641	C17E4.1b.1	C17E4.1	2	5	0.4	95	151	42	76	53
WBGene00007642	C17E4.2.1	C17E4.2	1	1	1	47
WBGene00219313	C17E4.20.1	C17E4.20	1	2	0.5	508	53
WBGene00007643	C17E4.3.1	marc-3	5	5	1	46	45	47	43	497
WBGene00007644	C17E4.4.1	mjl-1	1	2	0.5	51	41
WBGene00003904	C17E4.5.1	pabp-2	1	2	0.5	52	50
WBGene00007645	C17E4.6.1	C17E4.6	5	6	0.833333	49	44	47	140	6110	455
WBGene00007646	C17E4.9a.1	nkb-1	4	4	1	48	68	68	295
WBGene00015897	C17E7.1.1	nhr-156	4	6	0.666667	56	54	43	806	53	50
WBGene00015904	C17E7.10.1	irld-22	4	5	0.8	41	41	44	177	47
WBGene00006260	C17E7.11.1	str-229	6	6	1	119	50	154	272	62	304
WBGene00015905	C17E7.12.1	C17E7.12	1	1	1	668
WBGene00015906	C17E7.13.1	C17E7.13	2	4	0.5	44	509	43	53
WBGene00005404	C17E7.2.1	srh-190	1	2	0.5	382	55
WBGene00015898	C17E7.3a.1	sre-9	1	7	0.142857	694	478	140	243	273	58	384
WBGene00015899	C17E7.4.1	C17E7.4	2	3	0.666667	50	446	45
WBGene00015900	C17E7.5.1	nhr-157	1	4	0.25	597	46	571	135
WBGene00015901	C17E7.6.1	nhr-158	1	3	0.333333	666	62	78
WBGene00015901	C17E7.6.2	nhr-158	1	4	0.25	870	666	62	78
WBGene00015902	C17E7.7a.1	nhr-159	1	5	0.2	1245	49	76	48	505
WBGene00003714	C17E7.8a.1	nhr-124	2	5	0.4	150	2376	234	55	181
WBGene00003714	C17E7.8b.1	nhr-124	2	5	0.4	150	2376	234	55	1384
WBGene00015903	C17E7.9a.1	C17E7.9	1	5	0.2	415	57	47	52	50
WBGene00015903	C17E7.9b.1	C17E7.9	1	4	0.25	556	47	52	50
WBGene00015907	C17F3.1.1	C17F3.1	1	1	1	54
WBGene00015908	C17F3.3.1	C17F3.3	1	2	0.5	243	154
WBGene00015909	C17F4.1.1	clec-124	2	3	0.666667	51	381	55
WBGene00023479	C17F4.10.1	srz-67	3	4	0.75	45	53	61	55
WBGene00044373	C17F4.11.1	C17F4.11	1	2	0.5	101	46
WBGene00044374	C17F4.12.1	C17F4.12	1	2	0.5	57	48
WBGene00015910	C17F4.2.1	C17F4.2	3	3	1	44	47	208
WBGene00015911	C17F4.3.1	C17F4.3	4	4	1	64	66	49	172
WBGene00005501	C17F4.4.1	srh-297	1	2	0.5	454	227
WBGene00015912	C17F4.5.1	fbxc-50	2	2	1	81	618
WBGene00001544	C17F4.6a.1	gcy-19	2	21	0.0952381	292	943	45	46	60	434	180	515	60	95	101	451	69	171	48	196	253	59	414	83	157
WBGene00001544	C17F4.6b.1	gcy-19	2	21	0.0952381	292	943	45	46	60	434	195	515	60	95	101	451	69	171	48	196	253	59	414	83	157
WBGene00001544	C17F4.6c.1	gcy-19	2	22	0.0909091	292	943	45	46	60	434	180	88	409	60	95	101	451	69	171	48	196	253	59	414	83	157
WBGene00015913	C17F4.7.1	C17F4.7	1	1	1	256
WBGene00015914	C17F4.8.1	C17F4.8	1	3	0.333333	3224	44	45
WBGene00007648	C17G1.1.1	folr-1	3	3	1	52	47	103
WBGene00219544	C17G1.14.1	C17G1.14	1	1	1	991
WBGene00007649	C17G1.2.1	C17G1.2	2	3	0.666667	47	274	45
WBGene00007650	C17G1.3a.1	ugt-23	2	7	0.285714	62	185	51	104	65	44	42
WBGene00007651	C17G1.4a.1	nra-3	3	8	0.375	47	51	890	44	747	54	54	444
WBGene00007652	C17G1.5.1	C17G1.5	1	7	0.142857	2388	120	634	461	53	50	665
WBGene00007652	C17G1.5.2	C17G1.5	5	5	1	634	461	53	50	665
WBGene00003553	C17G1.6a.1	nas-37	16	17	0.941176	48	127	55	92	164	167	45	48	60	44	223	123	45	62	46	283	46
WBGene00007653	C17G1.7.1	cysl-1	1	5	0.2	281	52	154	68	164
WBGene00023491	C17G1.8.1	tsp-21	2	8	0.25	53	1398	50	87	987	45	49	90
WBGene00023491	C17G1.8.2	tsp-21	3	9	0.333333	846	53	1398	50	87	987	45	49	90
WBGene00015915	C17G10.1.1	C17G10.1	2	6	0.333333	50	59	47	52	48	50
WBGene00015915	C17G10.1.2	C17G10.1	2	6	0.333333	50	59	47	52	48	50
WBGene00195182	C17G10.10.1	C17G10.10	2	3	0.666667	60	366	46
WBGene00270322	C17G10.13.1	C17G10.13	1	4	0.25	674	48	47	50
WBGene00270322	C17G10.13.2	C17G10.13	3	3	1	48	47	50
WBGene00270322	C17G10.13.3	C17G10.13	3	4	0.75	48	47	50	22
WBGene00015916	C17G10.2.1	ttc-4	6	6	1	53	47	54	55	53	81
WBGene00000383	C17G10.4a.1	cdc-14	5	6	0.833333	57	49	70	590	865	68
WBGene00000383	C17G10.4c.1	cdc-14	4	5	0.8	57	49	70	590	181
WBGene00000383	C17G10.4d.1	cdc-14	5	5	1	57	49	70	590	865
WBGene00000383	C17G10.4e.1	cdc-14	6	7	0.857143	57	49	70	89	459	865	68
WBGene00000383	C17G10.4g.1	cdc-14	5	6	0.833333	57	49	70	89	459	181
WBGene00000383	C17G10.4h.1	cdc-14	6	6	1	57	49	70	89	459	865
WBGene00003097	C17G10.5.1	lys-8	1	2	0.5	308	196
WBGene00015918	C17G10.6a.1	C17G10.6	7	8	0.875	198	172	50	43	228	44	535	43
WBGene00015918	C17G10.6b.1	C17G10.6	4	5	0.8	172	50	43	228	44
WBGene00015919	C17G10.7.1	C17G10.7	3	3	1	52	110	265
WBGene00000970	C17G10.8.1	dhs-6	3	5	0.6	48	71	535	46	44
WBGene00015920	C17G10.9a.1	eif-3.L	1	7	0.142857	611	49	43	52	85	49	56
WBGene00015920	C17G10.9b.1	eif-3.L	1	7	0.142857	617	49	43	52	85	49	56
WBGene00015920	C17G10.9c.1	eif-3.L	4	6	0.666667	49	43	52	85	49	56
WBGene00015920	C17G10.9e.1	eif-3.L	1	7	0.142857	617	49	43	43	85	49	56
WBGene00044237	C17H1.10.1	pals-9	4	4	1	307	313	214	523
WBGene00044711	C17H1.11.1	pals-10	1	1	1	41
WBGene00044708	C17H1.13a.1	pals-11	1	2	0.5	585	42
WBGene00044708	C17H1.13b.1	pals-11	1	3	0.333333	867	585	42
WBGene00044709	C17H1.14.1	pals-12	2	4	0.5	150	723	89	134
WBGene00007655	C17H1.2.1	C17H1.2	2	3	0.666667	47	14584	2723
WBGene00007656	C17H1.3.1	pals-2	3	6	0.5	46	42	375	60	298	61
WBGene00007657	C17H1.4a.1	pals-3	1	5	0.2	1684	45	108	103	624
WBGene00007658	C17H1.5.1	pals-4	2	5	0.4	455	758	153	43	333
WBGene00007659	C17H1.6.1	pals-5	2	2	1	64	491
WBGene00007660	C17H1.7.1	pals-6	3	3	1	236	162	308
WBGene00007661	C17H1.8a.1	pals-7	3	4	0.75	81	49	614	42
WBGene00007661	C17H1.8b.1	pals-7	3	4	0.75	81	49	614	42
WBGene00007662	C17H1.9.1	pals-8	4	5	0.8	46	210	343	375	249
WBGene00015921	C17H11.1.1	C17H11.1	1	9	0.111111	4596	254	45	47	189	45	59	142	54
WBGene00015922	C17H11.2.1	C17H11.2	2	6	0.333333	48	76	60	45	47	49
WBGene00015924	C17H11.4.1	C17H11.4	1	1	1	217
WBGene00015925	C17H11.5.1	C17H11.5	1	3	0.333333	1432	45	50
WBGene00015926	C17H11.6a.1	C17H11.6	12	13	0.923077	476	49	59	680	49	287	278	211	965	371	46	1456	463
WBGene00015926	C17H11.6c.1	C17H11.6	13	14	0.928571	1350	476	49	59	680	49	287	278	211	965	371	46	1456	463
WBGene00015926	C17H11.6c.2	C17H11.6	2	16	0.125	107	8614	1350	476	49	59	680	49	287	278	211	965	371	46	1456	463
WBGene00015926	C17H11.6c.3	C17H11.6	1	15	0.0666667	8614	1350	476	49	59	680	49	287	278	211	965	371	46	1456	463
WBGene00015926	C17H11.6d.1	C17H11.6	2	16	0.125	107	8614	1350	476	49	59	680	49	287	278	211	965	371	46	1456	463
WBGene00015935	C17H12.10.1	C17H12.10	4	4	1	640	47	68	1294
WBGene00015936	C17H12.11.1	C17H12.11	2	2	1	43	56
WBGene00015936	C17H12.11.2	C17H12.11	1	3	0.333333	2256	43	56
WBGene00015937	C17H12.12.1	C17H12.12	6	9	0.666667	48	42	47	46	132	333	51	113	130
WBGene00015938	C17H12.13a.1	anat-1	2	6	0.333333	753	6404	58	51	48	466
WBGene00015938	C17H12.13b.1	anat-1	4	4	1	58	51	48	466
WBGene00006917	C17H12.14.1	vha-8	2	3	0.666667	97	101	50
WBGene00015927	C17H12.1a.1	dyci-1	6	11	0.545455	368	96	73	108	53	604	54	231	279	87	50
WBGene00015927	C17H12.1b.1	dyci-1	1	12	0.0833333	833	368	96	85	108	53	604	54	231	279	87	50
WBGene00015927	C17H12.1b.2	dyci-1	6	11	0.545455	368	96	85	108	53	604	54	231	279	87	50
WBGene00015928	C17H12.2.1	C17H12.2	1	7	0.142857	760	44	46	54	50	42	199
WBGene00015928	C17H12.2.2	C17H12.2	6	6	1	44	46	54	50	42	199
WBGene00015929	C17H12.3.1	C17H12.3	1	3	0.333333	406	50	45
WBGene00015929	C17H12.3.2	C17H12.3	1	2	0.5	50	45
WBGene00236786	C17H12.37.1	C17H12.37	1	1	1	45
WBGene00015930	C17H12.4.1	cest-4	1	9	0.111111	699	47	154	53	74	125	43	46	263
WBGene00015931	C17H12.5.1	C17H12.5	2	4	0.5	98	118	45	46
WBGene00015932	C17H12.6a.1	C17H12.6	6	6	1	49	59	74	42	41	78
WBGene00015933	C17H12.8.1	C17H12.8	3	6	0.5	54	100	457	46	48	71
WBGene00015934	C17H12.9.1	ceh-48	1	6	0.166667	684	45	83	116	57	641
WBGene00015947	C18A11.1.1	C18A11.1	1	2	0.5	137	45
WBGene00015948	C18A11.2.1	C18A11.2	2	2	1	48	60
WBGene00015949	C18A11.3.1	C18A11.3	6	6	1	47	1497	408	48	72	1585
WBGene00015950	C18A11.4.1	C18A11.4	1	3	0.333333	778	46	468
WBGene00006962	C18A11.5b.1	xol-1	6	6	1	47	44	455	46	46	466
WBGene00001000	C18A11.7a.1	dim-1	6	11	0.545455	283	47	71	47	627	3511	99	318	142	49	78
WBGene00001000	C18A11.7b.1	dim-1	2	5	0.4	99	318	142	49	78
WBGene00015939	C18A3.1.1	damt-1	4	5	0.8	53	47	48	319	48
WBGene00015946	C18A3.10.1	C18A3.10	2	2	1	43	47
WBGene00015946	C18A3.10.2	C18A3.10	1	3	0.333333	60	43	47
WBGene00044668	C18A3.11.1	C18A3.11	1	1	1	40
WBGene00015940	C18A3.2.1	zipt-3	3	5	0.6	52	54	381	53	77
WBGene00015941	C18A3.3.1	C18A3.3	4	5	0.8	43	51	49	350	47
WBGene00015942	C18A3.4a.1	osta-2	1	7	0.142857	2266	165	50	49	275	48	365
WBGene00015942	C18A3.4a.2	osta-2	6	6	1	165	50	49	275	48	365
WBGene00015943	C18A3.5a.1	tiar-1	2	5	0.4	72	336	207	78	46
WBGene00004267	C18A3.6a.1	rab-3	1	5	0.2	2879	1369	48	48	283
WBGene00004267	C18A3.6b.1	rab-3	1	4	0.25	1369	48	48	283
WBGene00015944	C18A3.7.1	C18A3.7	1	3	0.333333	268	47	49
WBGene00001958	C18A3.8.1	hlh-14	2	2	1	98	321
WBGene00015945	C18A3.9.1	C18A3.9	1	1	1	958
WBGene00015958	C18B10.1.1	srbc-11	2	5	0.4	43	236	52	43	50
WBGene00015959	C18B10.2.1	srbc-10	2	5	0.4	55	59	46	50	43
WBGene00015960	C18B10.3.1	srbc-9	2	5	0.4	43	252	48	45	52
WBGene00015961	C18B10.4.1	srbc-7	2	5	0.4	44	295	150	42	46
WBGene00015962	C18B10.5.1	srbc-8	3	5	0.6	44	225	476	42	46
WBGene00015963	C18B10.6.1	C18B10.6	4	5	0.8	74	57	45	230	44
WBGene00006231	C18B10.7.1	str-190	3	4	0.75	45	46	51	44
WBGene00005342	C18B10.8.1	srh-125	2	2	1	44	213
WBGene00007664	C18B12.2.1	seb-3	2	10	0.2	306	1456	47	57	571	48	333	48	48	195
WBGene00001096	C18B12.3.1	dsc-1	5	5	1	189	45	634	727	739
WBGene00001096	C18B12.3.2	dsc-1	4	4	1	45	634	727	739
WBGene00007666	C18B12.4.1	C18B12.4	6	8	0.75	72	583	56	542	54	781	48	64
WBGene00007668	C18B12.6.1	C18B12.6	7	7	1	61	48	49	343	49	55	661
WBGene00015952	C18B2.1.1	C18B2.1	1	6	0.166667	1150	44	42	51	266	50
WBGene00015953	C18B2.2.1	C18B2.2	5	7	0.714286	968	46	69	93	1448	224	255
WBGene00015954	C18B2.3.1	C18B2.3	5	6	0.833333	402	482	42	76	550	45
WBGene00015955	C18B2.4.1	C18B2.4	2	5	0.4	69	120	50	48	47
WBGene00015956	C18B2.5a.1	C18B2.5	7	11	0.636364	58	50	47	191	276	53	707	55	56	46	651
WBGene00015956	C18B2.5b.1	C18B2.5	8	12	0.666667	58	50	47	48	65	276	53	707	55	56	46	651
WBGene00015957	C18B2.6.1	del-9	1	7	0.142857	965	47	56	369	51	399	295
WBGene00002215	C18C4.10a.1	klc-2	1	5	0.2	1774	52	51	50	1193
WBGene00002215	C18C4.10b.1	klc-2	4	4	1	52	51	50	626
WBGene00002215	C18C4.10b.2	klc-2	1	5	0.2	1774	52	51	50	626
WBGene00002215	C18C4.10b.3	klc-2	5	5	1	18	52	51	50	626
WBGene00002215	C18C4.10c.1	klc-2	4	4	1	52	51	50	1193
WBGene00015964	C18C4.1b.1	glb-5	1	8	0.125	2455	59	51	46	525	906	45	52
WBGene00015964	C18C4.1d.1	glb-5	1	8	0.125	2455	59	51	46	1290	141	45	52
WBGene00000477	C18C4.2.1	cft-1	8	19	0.421053	48	46	264	48	201	55	52	904	47	50	51	53	474	51	46	84	53	46	536
WBGene00015965	C18C4.3.1	ugt-48	7	7	1	216	46	47	46	45	50	319
WBGene00015968	C18C4.7a.1	C18C4.7	8	22	0.363636	42	50	334	679	835	51	73	7014	1209	48	533	136	47	74	315	48	56	63	51	90	730	47
WBGene00015968	C18C4.7b.1	C18C4.7	7	21	0.333333	42	50	679	835	51	73	7014	1209	48	533	136	47	74	315	48	56	63	51	90	730	47
WBGene00015968	C18C4.7b.2	C18C4.7	4	18	0.222222	835	51	73	7014	1209	48	533	136	47	74	315	48	56	63	51	90	730	47
WBGene00015968	C18C4.7c.1	C18C4.7	3	17	0.176471	51	73	7014	1209	48	533	136	47	74	315	48	56	63	51	90	730	47
WBGene00015968	C18C4.7d.1	C18C4.7	2	16	0.125	73	7014	1209	48	533	136	47	74	315	48	56	63	51	90	730	47
WBGene00015968	C18C4.7d.2	C18C4.7	1	14	0.0714286	1209	48	533	136	47	74	315	48	56	63	51	90	730	47
WBGene00015968	C18C4.7d.3	C18C4.7	12	13	0.923077	48	533	136	47	74	315	48	56	63	51	90	730	47
WBGene00015968	C18C4.7e.1	C18C4.7	4	17	0.235294	835	51	73	7014	1209	48	533	136	47	74	315	48	56	63	51	892	47
WBGene00015968	C18C4.7e.2	C18C4.7	2	15	0.133333	73	7014	1209	48	533	136	47	74	315	48	56	63	51	892	47
WBGene00015968	C18C4.7e.3	C18C4.7	1	13	0.0769231	1209	48	533	136	47	74	315	48	56	63	51	892	47
WBGene00015969	C18C4.9.1	glb-6	6	8	0.75	45	44	276	48	52	466	46	60
WBGene00000995	C18D1.1a.1	die-1	1	5	0.2	3364	346	64	46	52
WBGene00000995	C18D1.1b.1	die-1	1	4	0.25	346	64	46	52
WBGene00007669	C18D1.2.1	C18D1.2	1	4	0.25	261	45	79	184
WBGene00001447	C18D1.3.1	flp-4	1	3	0.333333	5573	51	387
WBGene00001447	C18D1.3.2	flp-4	2	2	1	51	387
WBGene00007670	C18D1.4.1	stg-1	6	7	0.857143	252	287	143	56	59	2315	59
WBGene00007679	C18D11.1.1	C18D11.1	1	4	0.25	1061	235	45	900
WBGene00194727	C18D11.10.1	C18D11.10	1	1	1	418
WBGene00007680	C18D11.2.1	maa-1	1	3	0.333333	1052	54	757
WBGene00007681	C18D11.3.1	C18D11.3	1	3	0.333333	90	67	54
WBGene00007681	C18D11.3.2	C18D11.3	1	2	0.5	67	54
WBGene00004705	C18D11.4a.1	rsp-8	2	4	0.5	380	1798	851	339
WBGene00007682	C18D11.6.1	C18D11.6	1	1	1	128
WBGene00044232	C18D11.7.1	C18D11.7	3	3	1	82	43	1095
WBGene00045211	C18D11.9.1	C18D11.9	1	1	1	132
WBGene00219493	C18D4.12.1	C18D4.12	NA	0	NA
WBGene00007672	C18D4.2a.1	fbxa-136	5	5	1	111	136	95	188	251
WBGene00007673	C18D4.3.1	C18D4.3	1	1	1	62
WBGene00007674	C18D4.4a.1	C18D4.4	1	1	1	449
WBGene00007674	C18D4.4b.1	C18D4.4	1	1	1	356
WBGene00007674	C18D4.4c.1	C18D4.4	NA	0	NA
WBGene00014679	C18D4.5.1	srz-25	3	3	1	61	46	632
WBGene00007675	C18D4.6a.1	C18D4.6	1	4	0.25	259	51	76	55
WBGene00007675	C18D4.6c.1	C18D4.6	4	4	1	259	51	76	1175
WBGene00007675	C18D4.6d.1	C18D4.6	1	1	1	455
WBGene00007678	C18D4.9.1	srz-90	3	4	0.75	225	59	516	48
WBGene00015970	C18E3.1.1	C18E3.1	3	5	0.6	53	50	312	48	49
WBGene00015971	C18E3.2.1	swsn-2.2	1	3	0.333333	68	47	51
WBGene00015972	C18E3.3.1	C18E3.3	6	9	0.666667	68	47	58	54	487	501	491	51	437
WBGene00015974	C18E3.5.1	snrp-40.2	8	8	1	610	389	189	710	801	335	49	5845
WBGene00015975	C18E3.6a.1	cas-2	4	4	1	53	52	546	841
WBGene00004093	C18E3.7c.1	ppw-1	2	9	0.222222	57	142	46	48	56	48	45	46	46
WBGene00001985	C18E3.8.1	hop-1	5	5	1	50	51	181	49	341
WBGene00015976	C18E3.9a.1	C18E3.9	1	7	0.142857	59	48	45	47	53	50	46
WBGene00015976	C18E3.9b.1	C18E3.9	1	7	0.142857	59	48	45	47	41	50	46
WBGene00000286	C18E9.1.1	cal-2	2	2	1	50	50
WBGene00007690	C18E9.10a.1	sftd-3	5	6	0.833333	46	1171	331	293	4505	1675
WBGene00003870	C18E9.11a.1	ooc-5	1	3	0.333333	60	49	51
WBGene00003870	C18E9.11b.1	ooc-5	3	3	1	42	49	51
WBGene00007683	C18E9.2a.1	C18E9.2	5	7	0.714286	65	48	51	45	84	44	49
WBGene00004105	C18E9.3c.1	szy-20	5	6	0.833333	51	53	56	80	120	54
WBGene00004105	C18E9.3c.2	szy-20	5	6	0.833333	51	53	56	80	120	54
WBGene00004105	C18E9.3d.1	szy-20	5	6	0.833333	42	53	56	80	120	54
WBGene00004105	C18E9.3e.1	szy-20	4	5	0.8	51	53	56	509	54
WBGene00004105	C18E9.3f.1	szy-20	5	6	0.833333	51	53	56	86	120	54
WBGene00004105	C18E9.3g.1	szy-20	4	5	0.8	42	53	56	509	54
WBGene00007684	C18E9.4.1	C18E9.4	2	2	1	52	183
WBGene00007685	C18E9.5.1	C18E9.5	2	7	0.285714	46	477	47	110	238	50	49
WBGene00007686	C18E9.6.1	tomm-40	6	6	1	47	44	47	44	51	53
WBGene00007687	C18E9.7.1	C18E9.7	2	11	0.181818	52	478	55	44	48	46	47	239	43	48	59
WBGene00007688	C18E9.8.1	C18E9.8	1	5	0.2	58	45	45	47	46
WBGene00007689	C18E9.9.1	C18E9.9	1	2	0.5	500	52
WBGene00015977	C18F10.2.1	C18F10.2	6	6	1	49	103	49	42	49	360
WBGene00005159	C18F10.4.1	srg-1	1	4	0.25	107	65	46	68
WBGene00005160	C18F10.5.1	srg-2	2	4	0.5	197	226	78	141
WBGene00005161	C18F10.6.1	srg-3	3	4	0.75	44	43	119	92
WBGene00015978	C18F10.7a.1	C18F10.7	4	7	0.571429	57	40	45	60	47	53	52
WBGene00005165	C18F10.8.1	srg-7	1	4	0.25	319	54	208	49
WBGene00004732	C18F3.2b.1	sax-7	6	16	0.375	320	336	338	2894	2674	3984	555	767	247	214	543	239	2288	408	185	53
WBGene00004732	C18F3.2c.1	sax-7	6	16	0.375	320	336	338	2894	2674	3984	555	767	247	214	543	239	2288	408	185	44
WBGene00044508	C18F3.4a.1	nsy-7	4	4	1	494	474	236	505
WBGene00044508	C18F3.4b.1	nsy-7	2	4	0.5	494	519	236	505
WBGene00015980	C18G1.1.1	C18G1.1	1	3	0.333333	1063	221	49
WBGene00015981	C18G1.2a.1	elt-7	1	3	0.333333	878	53	645
WBGene00015981	C18G1.2b.1	elt-7	2	2	1	53	645
WBGene00015982	C18G1.3b.1	bgnt-1.4	3	8	0.375	65	48	917	49	106	60	283	46
WBGene00003994	C18G1.4a.1	pgl-3	7	7	1	46	45	47	46	50	43	51
WBGene00001855	C18G1.5.1	hil-4	1	1	1	186
WBGene00015984	C18G1.6.1	C18G1.6	2	8	0.25	54	748	58	46	389	49	46	349
WBGene00015985	C18G1.7.1	C18G1.7	5	6	0.833333	137	50	51	45	827	52
WBGene00015986	C18G1.8.1	C18G1.8	2	9	0.222222	54	469	46	61	435	40	68	53	45
WBGene00015987	C18G1.9.1	C18G1.9	2	5	0.4	46	551	45	49	43
WBGene00015988	C18H2.1.1	lido-18	3	8	0.375	55	504	569	47	99	47	155	47
WBGene00015992	C18H2.5.1	C18H2.5	2	8	0.25	46	639	96	48	44	50	137	287
WBGene00044457	C18H7.11.1	C18H7.11	4	5	0.8	43	49	46	280	195
WBGene00189987	C18H7.12.1	C18H7.12	6	6	1	310	69	767	257	72	972
WBGene00015993	C18H7.1a.1	C18H7.1	1	7	0.142857	2690	316	98	49	68	289	356
WBGene00015993	C18H7.1c.1	C18H7.1	1	7	0.142857	920	316	98	49	68	289	356
WBGene00002140	C18H7.2a.1	inx-18	1	6	0.166667	2622	1688	51	444	614	648
WBGene00002140	C18H7.2b.1	inx-18	1	6	0.166667	2622	1688	51	444	614	617
WBGene00002140	C18H7.2b.2	inx-18	1	5	0.2	2622	1688	51	444	614
WBGene00000676	C18H7.3.1	col-102	1	1	1	50
WBGene00015994	C18H7.4.1	C18H7.4	3	4	0.75	46	159	312	47
WBGene00015994	C18H7.4.2	C18H7.4	2	3	0.666667	159	312	47
WBGene00015996	C18H7.6.1	C18H7.6	4	7	0.571429	237	515	48	740	67	45	81
WBGene00015997	C18H7.7.1	C18H7.7	2	2	1	47	79
WBGene00015997	C18H7.7.2	C18H7.7	1	1	1	79
WBGene00015998	C18H7.8.1	srt-59	1	4	0.25	678	310	152	118
WBGene00015999	C18H7.9.1	prmt-4	2	2	1	218	369
WBGene00016000	C18H9.1.1	C18H9.1	1	5	0.2	206	44	43	45	52
WBGene00016002	C18H9.3a.1	gyf-1	7	9	0.777778	400	986	73	45	46	49	2686	46	47
WBGene00016002	C18H9.3b.1	gyf-1	7	9	0.777778	391	986	73	45	46	49	2686	46	47
WBGene00016002	C18H9.3c.1	gyf-1	8	10	0.8	400	307	475	73	45	46	49	2686	46	47
WBGene00016002	C18H9.3d.1	gyf-1	8	10	0.8	391	307	475	73	45	46	49	2686	46	47
WBGene00016003	C18H9.5.1	C18H9.5	2	10	0.2	53	483	48	46	84	44	49	251	46	48
WBGene00016004	C18H9.6.1	C18H9.6	2	3	0.666667	49	86	53
WBGene00004507	C18H9.7.1	rpy-1	11	12	0.916667	46	131	49	45	42	52	146	230	49	48	255	103
WBGene00004507	C18H9.7.2	rpy-1	10	11	0.909091	131	49	45	42	52	146	230	49	48	255	103
WBGene00016005	C18H9.8a.1	ift-74	5	8	0.625	79	158	49	54	447	52	51	48
WBGene00016005	C18H9.8b.1	ift-74	4	7	0.571429	158	49	54	447	52	51	48
WBGene00016006	C23F12.1a.1	fln-2	8	50	0.16	936	43	126	46	175	123	257	2643	46	386	1141	443	287	80	564	50	321	1890	2303	443	213	460	477	212	200	362	662	266	76	54	50	281	825	177	47	46	68	110	158	47	136	50	268	52	72	50	119	51	47	157
WBGene00016006	C23F12.1e.1	fln-2	8	45	0.177778	936	43	126	46	175	123	257	2643	46	386	1141	443	287	80	564	50	321	1890	2303	443	213	460	477	212	200	362	662	435	54	50	281	825	177	47	46	68	110	1721	52	72	50	119	51	47	157
WBGene00016006	C23F12.1r.1	fln-2	8	46	0.173913	936	43	126	46	175	123	257	2643	46	386	1141	443	287	80	564	50	321	1890	2303	443	213	460	477	212	200	362	662	266	76	54	50	281	825	177	47	46	68	110	1721	52	72	50	119	51	47	157
WBGene00016006	C23F12.1s.1	fln-2	8	49	0.163265	936	43	126	46	175	123	257	2643	46	386	1141	443	287	80	564	50	321	1890	2303	443	213	460	477	212	200	362	662	435	54	50	281	825	177	47	46	68	110	158	47	136	50	268	52	72	50	119	51	47	157
WBGene00016008	C23F12.3.1	C23F12.3	1	6	0.166667	388	308	274	81	80	50
WBGene00016009	C23F12.4.1	C23F12.4	3	3	1	109	48	810
WBGene00304782	C23F12.9.1	C23F12.9	1	2	0.5	82	50
WBGene00304782	C23F12.9.2	C23F12.9	1	1	1	50
WBGene00016016	C23G10.10.1	C23G10.10	1	2	0.5	325	49
WBGene00016017	C23G10.11.1	C23G10.11	1	1	1	51
WBGene00016017	C23G10.11.2	C23G10.11	1	1	1	51
WBGene00016010	C23G10.1a.1	C23G10.1	1	7	0.142857	652	52	43	48	45	173	56
WBGene00016010	C23G10.1b.1	C23G10.1	1	7	0.142857	1762	52	43	48	45	173	56
WBGene00016011	C23G10.2a.1	C23G10.2	3	4	0.75	99	91	114	46
WBGene00016011	C23G10.2a.2	C23G10.2	3	4	0.75	99	91	114	46
WBGene00016011	C23G10.2b.1	C23G10.2	1	4	0.25	222	91	114	46
WBGene00016011	C23G10.2c.1	C23G10.2	2	3	0.666667	91	114	46
WBGene00004472	C23G10.3.1	rps-3	4	4	1	48	45	99	170
WBGene00004459	C23G10.4b.1	rpn-2	6	6	1	50	46	50	52	47	98
WBGene00016012	C23G10.5.1	C23G10.5	1	2	0.5	79	47
WBGene00016013	C23G10.6.1	ugt-66	1	6	0.166667	242	48	74	199	49	153
WBGene00016014	C23G10.7b.1	C23G10.7	5	9	0.555556	45	48	43	50	84	51	49	54	83
WBGene00016014	C23G10.7c.1	C23G10.7	9	9	1	45	48	43	50	84	51	49	54	110
WBGene00016015	C23G10.8.1	sna-3	5	10	0.5	48	52	46	49	105	54	51	49	103	73
WBGene00001193	C23H3.1a.1	egl-26	2	3	0.666667	50	225	47
WBGene00001193	C23H3.1b.1	egl-26	2	3	0.666667	50	228	47
WBGene00016018	C23H3.2a.1	C23H3.2	3	7	0.428571	142	43	1392	44	47	47	63
WBGene00016018	C23H3.2b.1	C23H3.2	1	5	0.2	79	44	47	47	63
WBGene00016019	C23H3.3b.1	ascc-1	1	7	0.142857	460	50	45	428	54	59	40
WBGene00016020	C23H3.4a.1	sptl-1	3	4	0.75	55	76	4200	59
WBGene00016021	C23H3.5.1	C23H3.5	2	3	0.666667	345	674	49
WBGene00006611	C23H3.7.1	tre-5	1	3	0.333333	85	53	47
WBGene00016022	C23H3.9b.1	C23H3.9	6	8	0.75	750	121	1221	662	44	1677	54	108
WBGene00016022	C23H3.9b.2	C23H3.9	5	7	0.714286	121	1221	662	44	1677	54	108
WBGene00016022	C23H3.9d.1	C23H3.9	3	7	0.428571	750	121	2054	44	1677	54	108
WBGene00016022	C23H3.9d.2	C23H3.9	2	6	0.333333	121	2054	44	1677	54	108
WBGene00000277	C23H4.1.1	cab-1	1	6	0.166667	1891	60	1333	45	47	660
WBGene00000277	C23H4.1.2	cab-1	1	7	0.142857	7199	1891	60	1333	45	47	660
WBGene00007691	C23H4.2.1	cest-8	4	10	0.4	42	166	67	421	45	47	152	51	39	134
WBGene00007692	C23H4.3.1	cest-9.1	10	10	1	48	187	48	530	51	47	187	47	55	563
WBGene00007693	C23H4.4a.1	cest-7	5	9	0.555556	81	57	52	46	466	239	173	51	50
WBGene00007694	C23H4.6a.1	C23H4.6	3	6	0.5	216	48	840	158	154	167
WBGene00007695	C23H4.7.1	cest-9.2	2	10	0.2	48	321	50	124	48	49	85	48	49	269
WBGene00044132	C23H4.8.1	C23H4.8	2	4	0.5	50	605	467	96
WBGene00016023	C23H5.1.1	prmt-6	1	2	0.5	709	499
WBGene00044649	C23H5.11a.1	C23H5.11	1	9	0.111111	2383	44	1220	40	1216	50	141	51	1551
WBGene00044649	C23H5.11b.1	C23H5.11	NA	0	NA
WBGene00077523	C23H5.12.1	C23H5.12	1	2	0.5	368	62
WBGene00219423	C23H5.15.1	C23H5.15	1	2	0.5	1855	171
WBGene00016024	C23H5.2.1	glb-7	4	5	0.8	200	726	52	931	496
WBGene00016025	C23H5.3.1	xbx-4	1	2	0.5	573	44
WBGene00000487	C23H5.7.1	che-6	9	12	0.75	52	412	710	822	248	540	48	48	1147	994	51	313
WBGene00016027	C23H5.8a.1	C23H5.8	4	4	1	197	48	240	311
WBGene00016027	C23H5.8b.1	C23H5.8	3	3	1	197	48	240
WBGene00016027	C23H5.8b.2	C23H5.8	4	4	1	197	48	240	279
WBGene00016027	C23H5.8c.1	C23H5.8	3	3	1	197	48	647
WBGene00016027	C23H5.8d.1	C23H5.8	4	4	1	197	48	240	320
WBGene00001729	C23H5.9.1	grl-20	1	3	0.333333	1124	245	614
WBGene00016028	C24A1.1.1	flp-24	1	1	1	591
WBGene00016029	C24A1.2a.1	elf-1	4	6	0.666667	559	823	861	4047	763	783
WBGene00016029	C24A1.2b.1	elf-1	1	6	0.166667	17822	823	861	4047	763	783
WBGene00016030	C24A1.3.1	sel-15	4	10	0.4	140	163	169	261	52	47	46	51	249	43
WBGene00016040	C24A11.1.1	C24A11.1	1	2	0.5	333	47
WBGene00001491	C24A11.8a.1	frm-4	13	15	0.866667	51	66	354	369	77	47	50	292	44	48	49	50	1349	209	55
WBGene00001491	C24A11.8a.2	frm-4	1	16	0.0625	3999	51	66	354	369	77	47	50	292	44	48	49	50	1349	209	55
WBGene00001491	C24A11.8b.1	frm-4	1	17	0.0588235	3999	51	66	354	69	276	77	47	50	292	44	48	49	50	1349	209	55
WBGene00001491	C24A11.8b.2	frm-4	14	16	0.875	51	66	354	69	276	77	47	50	292	44	48	49	50	1349	209	55
WBGene00001491	C24A11.8c.1	frm-4	14	17	0.823529	51	66	354	69	276	77	47	50	292	44	48	49	50	707	555	209	55
WBGene00000761	C24A11.9.1	coq-1	6	10	0.6	50	53	47	317	45	365	97	46	160	47
WBGene00016032	C24A3.1a.1	C24A3.1	1	15	0.0666667	2381	485	293	45	49	52	41	45	112	472	44	41	53	44	1137
WBGene00016032	C24A3.1b.1	C24A3.1	1	16	0.0625	2381	290	87	293	45	49	52	41	45	112	472	44	41	53	44	1137
WBGene00016032	C24A3.1c.1	C24A3.1	1	17	0.0588235	2381	91	139	87	293	45	49	52	41	45	112	472	44	41	53	44	1137
WBGene00016033	C24A3.2a.1	C24A3.2	1	2	0.5	465	318
WBGene00016033	C24A3.2a.2	C24A3.2	1	1	1	465
WBGene00016033	C24A3.2b.1	C24A3.2	1	2	0.5	465	442
WBGene00016034	C24A3.4.1	C24A3.4	4	6	0.666667	77	47	44	902	55	99
WBGene00006672	C24A3.6.1	twk-18	1	7	0.142857	755	48	367	45	44	404	237
WBGene00006672	C24A3.6.2	twk-18	1	8	0.125	755	48	367	45	44	404	237	49
WBGene00044580	C24A3.9.1	C24A3.9	2	2	1	144	174
WBGene00016037	C24A8.1.1	dop-6	9	16	0.5625	47	50	45	56	56	954	68	61	1589	400	49	319	46	349	252	49
WBGene00004106	C24A8.3.1	pqn-15	7	17	0.411765	221	48	276	44	70	50	466	53	44	304	44	45	451	74	45	69	47
WBGene00016038	C24A8.4.1	cst-2	5	8	0.625	66	46	272	42	886	48	169	48
WBGene00016039	C24A8.5.1	C24A8.5	1	1	1	60
WBGene00044004	C24A8.6a.1	C24A8.6	1	7	0.142857	400	49	319	46	349	252	49
WBGene00044004	C24A8.6b.1	C24A8.6	1	8	0.125	400	49	319	46	63	235	252	49
WBGene00016044	C24B5.1.1	C24B5.1	1	6	0.166667	1047	852	632	186	54	47
WBGene00016045	C24B5.2a.1	spas-1	3	7	0.428571	55	55	376	47	48	47	46
WBGene00016045	C24B5.2c.1	spas-1	4	8	0.5	55	55	93	100	47	48	47	46
WBGene00004216	C24B5.3.1	ptr-1	1	9	0.111111	261	145	71	52	59	46	45	42	45
WBGene00016046	C24B5.4.1	C24B5.4	1	4	0.25	133	47	55	112
WBGene00004107	C24B5.5a.1	pqn-16	2	2	1	62	113
WBGene00004107	C24B5.5b.1	pqn-16	2	3	0.666667	62	141	113
WBGene00006099	C24B9.1.1	str-33	2	3	0.666667	45	578	47
WBGene00005213	C24B9.10.1	srg-56	1	4	0.25	906	765	61	46
WBGene00005218	C24B9.11.1	srg-61	1	4	0.25	432	44	43	53
WBGene00005219	C24B9.12.1	srg-62	3	4	0.75	47	89	817	48
WBGene00005214	C24B9.14.1	srg-57	1	4	0.25	768	399	56	57
WBGene00005217	C24B9.15.1	srg-60	1	4	0.25	207	105	50	50
WBGene00005915	C24B9.16.1	srx-24	1	5	0.2	731	48	45	180	45
WBGene00016048	C24B9.3.1	C24B9.3	1	5	0.2	1231	106	800	197	880
WBGene00016049	C24B9.4a.1	srt-28	3	4	0.75	144	44	294	52
WBGene00016050	C24B9.5.1	srt-29	1	4	0.25	330	53	312	47
WBGene00016051	C24B9.6.1	srt-27	1	4	0.25	71	42	44	51
WBGene00005216	C24B9.7.1	srg-59	1	4	0.25	730	644	51	50
WBGene00006081	C24B9.8.1	str-13	3	5	0.6	47	48	62	48	45
WBGene00016052	C24B9.9.1	dod-3	1	1	1	57
WBGene00016053	C24D10.1.1	ptp-5.1	3	4	0.75	96	45	350	49
WBGene00016054	C24D10.2.1	C24D10.2	1	2	0.5	325	132
WBGene00016054	C24D10.2.2	C24D10.2	1	1	1	132
WBGene00016055	C24D10.4.1	C24D10.4	1	2	0.5	63	48
WBGene00235380	C24D10.49.1	C24D10.49	NA	0	NA
WBGene00016056	C24D10.5.1	C24D10.5	1	2	0.5	50	46
WBGene00016057	C24D10.6.1	C24D10.6	2	2	1	103	129
WBGene00016058	C24D10.7.1	nspd-3	NA	0	NA
WBGene00043147	C24D10.8.1	nspd-6	NA	0	NA
WBGene00007696	C24F3.1a.1	tram-1	1	3	0.333333	157	48	149
WBGene00007696	C24F3.1b.1	tram-1	1	3	0.333333	157	42	149
WBGene00007697	C24F3.2.1	C24F3.2	4	5	0.8	50	45	46	54	45
WBGene00003531	C24F3.3.1	nas-12	5	5	1	42	353	56	108	548
WBGene00007698	C24F3.4a.1	qns-1	8	11	0.727273	255	51	45	47	44	49	49	1353	132	48	46
WBGene00000019	C24F3.5a.1	abt-1	6	27	0.222222	42	421	680	48	47	703	43	47	48	269	46	43	43	143	42	46	44	48	50	170	47	52	54	43	48	184	553
WBGene00000019	C24F3.5b.1	abt-1	4	25	0.16	680	48	47	703	43	47	48	269	46	43	43	143	42	46	44	48	50	170	47	52	54	43	48	184	553
WBGene00000698	C24F3.6.1	col-124	1	1	1	50
WBGene00006376	C24G6.1.1	syp-2	2	3	0.666667	47	49	43
WBGene00302991	C24G6.13a.1	cox-16	3	3	1	100	50	445
WBGene00302991	C24G6.13a.2	cox-16	1	2	0.5	100	50
WBGene00016059	C24G6.2a.1	hir-1	1	17	0.0588235	894	56	53	523	435	51	51	78	47	564	542	50	56	41	46	54	526
WBGene00016059	C24G6.2a.2	hir-1	1	17	0.0588235	894	56	53	523	435	51	51	78	47	564	542	50	56	41	46	54	526
WBGene00016060	C24G6.3.1	mms-19	14	16	0.875	50	47	63	47	342	245	44	48	651	50	645	51	73	724	53	53
WBGene00003637	C24G6.4.1	nhr-47	9	10	0.9	43	143	739	49	695	50	44	48	779	53
WBGene00016061	C24G6.6.1	hpo-15	4	5	0.8	51	49	231	503	49
WBGene00016061	C24G6.6.2	hpo-15	1	6	0.166667	1156	51	49	231	503	49
WBGene00016061	C24G6.6.3	hpo-15	1	6	0.166667	1067	51	49	231	503	49
WBGene00001710	C24G6.7.1	grl-1	1	4	0.25	1258	48	48	573
WBGene00016062	C24G6.8.1	C24G6.8	1	3	0.333333	370	121	48
WBGene00016063	C24G7.1.1	delm-2	10	13	0.769231	43	45	44	109	47	47	278	56	42	294	48	49	50
WBGene00016064	C24G7.2.1	acd-1	1	13	0.0769231	665	44	67	52	46	504	318	55	44	88	46	51	367
WBGene00016066	C24G7.4.1	acd-2	1	7	0.142857	732	429	48	156	48	180	257
WBGene00016067	C24H10.1a.1	clc-7	4	4	1	199	597	46	621
WBGene00016067	C24H10.1b.1	clc-7	1	5	0.2	3872	199	597	46	621
WBGene00016068	C24H10.2.1	C24H10.2	2	4	0.5	54	505	54	55
WBGene00016069	C24H10.3.1	C24H10.3	2	3	0.666667	42	518	73
WBGene00016070	C24H10.4.1	C24H10.4	3	5	0.6	99	43	150	98	49
WBGene00016070	C24H10.4.2	C24H10.4	1	3	0.333333	150	98	49
WBGene00006861	C24H10.5.1	cal-5	1	5	0.2	1112	55	707	655	49
WBGene00007699	C24H11.1.1	C24H11.1	2	6	0.333333	47	257	71	49	77	54
WBGene00007700	C24H11.2.1	C24H11.2	2	6	0.333333	47	257	71	49	77	54
WBGene00006557	C24H11.3.1	tbx-38	2	2	1	161	766
WBGene00007701	C24H11.4.1	srd-74	2	5	0.4	44	464	362	71	50
WBGene00007702	C24H11.5b.1	C24H11.5	2	2	1	189	273
WBGene00007021	C24H11.6.1	immp-1	3	3	1	53	50	1021
WBGene00007703	C24H11.7a.1	gbf-1	6	21	0.285714	60	1139	339	50	785	1854	864	1563	454	1535	1004	1196	640	1095	861	569	714	342	369	397	276
WBGene00006690	C24H11.8a.1	twk-39	4	14	0.285714	190	45	49	1465	50	646	66	938	48	612	49	44	1220	61
WBGene00006690	C24H11.8b.1	twk-39	4	15	0.266667	190	45	49	1465	50	646	66	938	48	612	49	44	1093	58	61
WBGene00007704	C24H11.9.1	mdt-21	1	1	1	1033
WBGene00016071	C24H12.1.1	C24H12.1	4	5	0.8	51	233	114	339	277
WBGene00235333	C24H12.18.1	C24H12.18	2	2	1	52	240
WBGene00016073	C24H12.4a.1	C24H12.4	4	7	0.571429	58	47	51	1094	679	792	672
WBGene00016074	C24H12.5a.1	dnsn-1	3	6	0.5	708	48	952	944	51	57
WBGene00016074	C24H12.5b.1	dnsn-1	6	9	0.666667	44	43	55	708	48	952	944	51	57
WBGene00016074	C24H12.5c.1	dnsn-1	6	9	0.666667	44	49	55	708	48	952	944	51	57
WBGene00016074	C24H12.5d.1	dnsn-1	2	5	0.4	48	952	944	51	57
WBGene00016074	C24H12.5e.1	dnsn-1	1	4	0.25	952	944	51	57
WBGene00016075	C24H12.6.1	C24H12.6	7	7	1	44	199	43	45	56	133	208
WBGene00016077	C24H12.8.1	C24H12.8	5	5	1	48	77	75	48	685
WBGene00016077	C24H12.8.2	C24H12.8	5	9	0.555556	48	77	75	48	1309	46	50	259	357
WBGene00007705	C25A1.1.1	C25A1.1	2	3	0.666667	46	46	45
WBGene00000931	C25A1.10a.1	dao-5	3	4	0.75	48	48	49	48
WBGene00000931	C25A1.10b.1	dao-5	4	5	0.8	48	48	49	825	48
WBGene00000095	C25A1.11.1	aha-1	6	6	1	163	444	51	284	43	485
WBGene00007711	C25A1.12a.1	lid-1	3	5	0.6	55	46	57	47	46
WBGene00007711	C25A1.12b.1	lid-1	1	5	0.2	55	46	42	47	46
WBGene00007712	C25A1.13.1	mrpl-34	1	1	1	95
WBGene00007713	C25A1.15.1	C25A1.15	NA	0	NA
WBGene00077526	C25A1.16a.1	C25A1.16	1	2	0.5	48	47
WBGene00001442	C25A1.2.1	fkh-10	1	2	0.5	585	210
WBGene00303030	C25A1.20.1	C25A1.20	2	2	1	46	48
WBGene00006447	C25A1.3.1	tag-72	5	5	1	105	47	67	83	333
WBGene00045383	C25A1.4.1	sup-46	3	6	0.5	79	67	715	48	367	53
WBGene00007707	C25A1.5.1	fath-1	5	5	1	52	48	47	48	240
WBGene00007708	C25A1.6.1	nola-3	NA	0	NA
WBGene00002153	C25A1.7.1	iars-2	5	8	0.625	48	46	45	48	437	49	48	50
WBGene00007709	C25A1.8.1	clec-87	1	2	0.5	50	49
WBGene00007710	C25A1.9a.1	rsa-1	7	8	0.875	49	47	47	51	47	43	54	42
WBGene00007710	C25A1.9b.1	rsa-1	8	8	1	49	47	47	51	47	43	54	54
WBGene00016087	C25A11.2.1	C25A11.2	2	6	0.333333	47	83	44	44	48	71
WBGene00016087	C25A11.2.2	C25A11.2	1	7	0.142857	175	47	83	44	44	48	71
WBGene00000100	C25A11.4a.1	ajm-1	2	28	0.0714286	818	3517	936	1394	86	1768	2503	2188	878	1610	3266	858	456	70	67	49	57	1713	413	121	225	1051	164	48	42	50	226	50
WBGene00000100	C25A11.4a.2	ajm-1	7	24	0.291667	86	1768	2503	2188	878	1610	3266	858	456	70	67	49	57	1713	413	121	225	1051	164	48	42	50	226	50
WBGene00000100	C25A11.4a.3	ajm-1	6	23	0.26087	1768	2503	2188	878	1610	3266	858	456	70	67	49	57	1713	413	121	225	1051	164	48	42	50	226	50
WBGene00000100	C25A11.4a.4	ajm-1	4	21	0.190476	82	878	1610	3266	858	456	70	67	49	57	1713	413	121	225	1051	164	48	42	50	226	50
WBGene00000100	C25A11.4d.1	ajm-1	2	27	0.0740741	818	3517	936	1394	86	1768	2503	2188	878	1610	3266	858	456	70	67	49	57	1713	657	225	1051	164	48	42	50	226	50
WBGene00000100	C25A11.4e.1	ajm-1	4	14	0.285714	67	49	57	1713	413	121	225	1051	164	48	42	50	226	50
WBGene00000100	C25A11.4f.1	ajm-1	2	28	0.0714286	818	3517	936	1394	86	1768	2503	2188	878	1610	3266	858	456	70	67	49	57	1713	413	121	225	1051	164	48	42	50	226	50
WBGene00000100	C25A11.4g.1	ajm-1	3	20	0.15	878	1610	3266	858	456	70	67	49	57	1713	413	121	225	1051	164	48	42	50	226	50
WBGene00000100	C25A11.4h.1	ajm-1	1	18	0.0555556	3266	858	456	70	67	49	57	1713	413	121	225	1051	164	48	42	50	226	50
WBGene00000100	C25A11.4i.1	ajm-1	7	17	0.411765	858	456	70	67	49	57	1713	413	121	225	1051	164	48	42	50	226	50
WBGene00000100	C25A11.4j.1	ajm-1	6	16	0.375	456	70	67	49	57	1713	413	121	225	1051	164	48	42	50	226	50
WBGene00000100	C25A11.4k.1	ajm-1	5	22	0.227273	2503	2188	878	1610	3266	858	456	70	67	49	57	1713	413	121	225	1051	164	48	42	50	226	50
WBGene00000100	C25A11.4l.1	ajm-1	5	22	0.227273	267	2188	878	1610	3266	858	456	70	67	49	57	1713	413	121	225	1051	164	48	42	50	226	50
WBGene00000100	C25A11.4m.1	ajm-1	4	21	0.190476	2188	878	1610	3266	858	456	70	67	49	57	1713	413	121	225	1051	164	48	42	50	226	50
WBGene00016081	C25A6.1.1	C25A6.1	1	6	0.166667	383	70	46	45	50	47
WBGene00016082	C25A8.1.1	C25A8.1	NA	0	NA
WBGene00016083	C25A8.2.1	C25A8.2	1	2	0.5	304	103
WBGene00016084	C25A8.4.1	cht-3	14	14	1	118	65	46	378	46	50	46	287	79	42	326	45	50	825
WBGene00016085	C25A8.5.1	C25A8.5	2	5	0.4	77	312	158	48	49
WBGene00002233	C25B8.1a.1	kqt-1	1	15	0.0666667	1619	49	188	53	65	44	1009	48	48	49	49	236	1116	858	115
WBGene00002233	C25B8.1b.1	kqt-1	2	16	0.125	57	2476	49	188	53	65	44	1009	48	48	49	49	236	1116	858	115
WBGene00000786	C25B8.3.1	cpr-6	4	7	0.571429	49	47	43	193	54	47	146
WBGene00016088	C25B8.4a.1	clec-266	1	5	0.2	4118	147	52	263	67
WBGene00016088	C25B8.4b.1	clec-266	3	4	0.75	147	52	263	67
WBGene00016089	C25B8.5a.1	aexr-1	8	9	0.888889	52	694	50	50	57	39	46	1027	48
WBGene00003710	C25B8.6.1	nhr-120	1	9	0.111111	1015	303	777	46	44	55	43	43	52
WBGene00016090	C25B8.7.1	aexr-2	9	11	0.818182	588	64	48	44	46	48	41	41	651	51	482
WBGene00044297	C25B8.8.1	C25B8.8	1	6	0.166667	2847	50	162	42	1076	46
WBGene00007714	C25D7.1.1	C25D7.1	1	1	1	64
WBGene00007720	C25D7.10.1	C25D7.10	1	1	1	308
WBGene00007722	C25D7.15a.1	C25D7.15	1	3	0.333333	580	45	50
WBGene00007722	C25D7.15b.1	C25D7.15	2	2	1	45	50
WBGene00050940	C25D7.16.1	C25D7.16	1	1	1	45
WBGene00004747	C25D7.3.1	sdc-3	2	14	0.142857	304	533	47	54	177	322	50	45	325	52	49	43	200	85
WBGene00007716	C25D7.4a.1	fbxa-82	2	3	0.666667	50	350	42
WBGene00007717	C25D7.5.1	C25D7.5	5	5	1	489	42	63	45	682
WBGene00007717	C25D7.5.2	C25D7.5	5	5	1	489	42	63	45	682
WBGene00003155	C25D7.6.1	mcm-3	3	4	0.75	45	51	53	47
WBGene00004308	C25D7.7.1	rap-2	1	4	0.25	815	54	63	697
WBGene00007718	C25D7.8.1	otub-1	1	1	1	50
WBGene00007719	C25D7.9.1	C25D7.9	NA	0	NA
WBGene00016091	C25E10.1.1	nhr-30	3	7	0.428571	55	46	157	50	47	54	46
WBGene00016099	C25E10.10.1	C25E10.10	6	6	1	52	45	42	49	45	100
WBGene00016100	C25E10.11.1	C25E10.11	2	2	1	47	310
WBGene00016101	C25E10.12.1	C25E10.12	3	4	0.75	51	56	526	217
WBGene00023431	C25E10.13.1	C25E10.13	1	1	1	455
WBGene00202512	C25E10.16.1	C25E10.16	2	2	1	51	539
WBGene00235313	C25E10.17a.1	C25E10.17	3	3	1	47	45	137
WBGene00016092	C25E10.2.1	cyp-33B1	7	10	0.7	45	92	49	52	44	49	380	46	49	51
WBGene00016093	C25E10.3c.1	srsx-34	2	5	0.4	45	271	47	132	47
WBGene00016094	C25E10.4.1	C25E10.4	3	8	0.375	51	46	53	49	47	47	42	50
WBGene00016095	C25E10.5.1	C25E10.5	1	7	0.142857	94	53	43	82	56	50	52
WBGene00016096	C25E10.7.1	C25E10.7	2	2	1	57	416
WBGene00016097	C25E10.8.1	C25E10.8	2	3	0.666667	49	63	45
WBGene00023417	C25E10.9.1	swm-1	2	3	0.666667	47	60	50
WBGene00016102	C25F6.1.1	C25F6.1	1	2	0.5	594	51
WBGene00001006	C25F6.2.1	dlg-1	1	11	0.0909091	882	76	47	47	53	56	58	58	83	47	55
WBGene00016103	C25F6.3.1	dpyd-1	3	12	0.25	217	46	641	49	49	47	63	147	48	63	46	53
WBGene00016104	C25F6.4.1	ddr-1	12	14	0.857143	64	47	508	51	158	44	299	49	47	357	49	725	55	54
WBGene00016105	C25F6.6.1	C25F6.6	2	4	0.5	48	57	43	51
WBGene00016106	C25F6.7a.1	C25F6.7	4	6	0.666667	113	41	47	728	55	519
WBGene00016106	C25F6.7b.1	C25F6.7	4	6	0.666667	116	41	47	728	55	519
WBGene00044569	C25F6.8.1	C25F6.8	2	4	0.5	52	931	53	49
WBGene00044291	C25F9.10a.1	C25F9.10	1	2	0.5	52	49
WBGene00045411	C25F9.11.1	C25F9.11	1	1	1	47
WBGene00045412	C25F9.12.1	C25F9.12	1	1	1	46
WBGene00045413	C25F9.13.1	C25F9.13	1	2	0.5	267	213
WBGene00045461	C25F9.14a.1	C25F9.14	1	2	0.5	54	49
WBGene00050967	C25F9.15.1	C25F9.15	1	2	0.5	205	48
WBGene00194803	C25F9.16.1	C25F9.16	1	1	1	44
WBGene00005832	C25F9.1a.1	srw-85	2	4	0.5	232	269	46	48
WBGene00007723	C25F9.2.1	C25F9.2	1	14	0.0714286	57	48	46	48	44	47	42	48	49	44	51	47	53	47
WBGene00007724	C25F9.4.1	C25F9.4	1	4	0.25	2575	447	57	246
WBGene00007724	C25F9.4.2	C25F9.4	1	3	0.333333	447	57	246
WBGene00007725	C25F9.5.1	C25F9.5	4	5	0.8	142	227	73	371	48
WBGene00007725	C25F9.5.2	C25F9.5	3	4	0.75	227	73	371	48
WBGene00007726	C25F9.6.1	C25F9.6	1	1	1	46
WBGene00007726	C25F9.6.2	C25F9.6	3	3	1	46	50	1193
WBGene00005833	C25F9.7.1	srw-86	1	1	1	46
WBGene00007727	C25F9.8.1	C25F9.8	2	2	1	126	293
WBGene00007728	C25F9.9.1	C25F9.9	1	2	0.5	608	54
WBGene00007729	C25G4.1.1	clec-185	3	6	0.5	156	49	268	243	43	238
WBGene00007736	C25G4.10a.1	igdb-2	2	7	0.285714	562	613	50	88	233	49	44
WBGene00255469	C25G4.17.1	C25G4.17	2	2	1	47	335
WBGene00007730	C25G4.2.1	C25G4.2	1	2	0.5	52	49
WBGene00007731	C25G4.3a.1	C25G4.3	1	1	1	663
WBGene00007731	C25G4.3b.1	C25G4.3	NA	0	NA
WBGene00007732	C25G4.4.1	spe-44	4	5	0.8	57	61	60	297	47
WBGene00001085	C25G4.5.1	dpy-26	6	9	0.666667	49	55	53	458	45	488	49	48	52
WBGene00007733	C25G4.6.1	smz-1	2	2	1	47	54
WBGene00007734	C25G4.7b.1	C25G4.7	1	1	1	47
WBGene00007735	C25G4.8.1	C25G4.8	3	6	0.5	183	44	1904	129	47	102
WBGene00016107	C25G6.1.1	C25G6.1	1	4	0.25	513	67	275	287
WBGene00006635	C25G6.2.1	tsp-9	3	3	1	220	50	502
WBGene00016108	C25G6.3.1	C25G6.3	9	10	0.9	293	43	612	49	332	126	60	49	2451	47
WBGene00016109	C25G6.4.1	C25G6.4	1	4	0.25	811	50	45	464
WBGene00016110	C25G6.5.1	npr-11	7	7	1	114	55	51	403	648	49	1089
WBGene00016111	C25H3.1.1	C25H3.1	1	3	0.333333	48	47	45
WBGene00016111	C25H3.1.2	C25H3.1	1	4	0.25	448	48	47	45
WBGene00016119	C25H3.10a.1	C25H3.10	1	5	0.2	1138	45	52	49	49
WBGene00016120	C25H3.11a.1	C25H3.11	7	21	0.333333	49	195	674	301	48	364	5190	681	570	50	69	207	49	46	46	50	49	45	60	48	55
WBGene00016120	C25H3.11b.1	C25H3.11	6	20	0.3	195	674	301	48	364	5190	681	570	50	69	207	49	46	52	50	49	45	60	48	55
WBGene00016120	C25H3.11c.1	C25H3.11	7	20	0.35	49	195	674	301	48	364	5190	681	570	50	306	49	46	46	50	49	45	60	48	55
WBGene00016120	C25H3.11d.1	C25H3.11	7	20	0.35	49	195	674	301	48	364	5190	681	570	50	306	49	46	52	50	49	45	60	48	55
WBGene00016121	C25H3.12.1	ift-43	1	4	0.25	91	50	55	51
WBGene00016123	C25H3.14.1	C25H3.14	1	2	0.5	378	55
WBGene00016123	C25H3.14.2	C25H3.14	2	3	0.666667	82	378	55
WBGene00044391	C25H3.15.1	C25H3.15	1	3	0.333333	218	55	42
WBGene00044392	C25H3.16.1	C25H3.16	1	2	0.5	47	46
WBGene00194642	C25H3.17.1	C25H3.17	1	1	1	330
WBGene00016112	C25H3.3.1	C25H3.3	3	3	1	45	42	154
WBGene00016112	C25H3.3.2	C25H3.3	1	2	0.5	45	42
WBGene00016113	C25H3.4.1	eif-2D	3	4	0.75	48	50	241	44
WBGene00016114	C25H3.5.1	flp-27	1	2	0.5	743	378
WBGene00016115	C25H3.6a.1	mdt-26	6	7	0.857143	396	386	108	47	101	406	47
WBGene00016116	C25H3.7a.1	C25H3.7	2	4	0.5	48	1059	45	44
WBGene00016118	C25H3.9.1	C25H3.9	4	4	1	47	49	45	247
WBGene00016124	C26B2.1.1	dnc-4	1	5	0.2	65	45	46	44	44
WBGene00016125	C26B2.2.1	C26B2.2	3	3	1	45	46	46
WBGene00003625	C26B2.3a.1	nhr-31	1	7	0.142857	3278	83	276	100	45	200	440
WBGene00003625	C26B2.3a.2	nhr-31	1	7	0.142857	3278	83	276	100	45	200	440
WBGene00003625	C26B2.3c.1	nhr-31	6	6	1	83	276	100	45	200	440
WBGene00016126	C26B2.4.1	nhr-258	8	8	1	95	44	382	49	43	70	44	395
WBGene00016128	C26B2.6.1	elpc-4	1	2	0.5	75	50
WBGene00016129	C26B2.7a.1	C26B2.7	2	2	1	50	54
WBGene00016129	C26B2.7b.1	C26B2.7	1	1	1	54
WBGene00016130	C26B2.8.1	C26B2.8	3	7	0.428571	48	45	112	44	43	50	46
WBGene00016131	C26B9.1a.1	C26B9.1	9	9	1	218	47	339	46	448	86	74	44	829
WBGene00016131	C26B9.1b.1	C26B9.1	8	8	1	47	339	46	448	86	74	44	829
WBGene00016131	C26B9.1b.2	C26B9.1	8	8	1	218	339	46	448	86	74	44	829
WBGene00016132	C26B9.2.1	C26B9.2	1	7	0.142857	507	42	47	43	47	211	45
WBGene00016133	C26B9.3.1	C26B9.3	2	5	0.4	59	456	48	319	64
WBGene00016134	C26B9.5.1	C26B9.5	2	9	0.222222	49	506	44	42	50	46	46	355	42
WBGene00016135	C26B9.6.1	C26B9.6	7	8	0.875	43	481	53	71	45	50	644	47
WBGene00016136	C26B9.7.1	C26B9.7	2	2	1	47	47
WBGene00077553	C26C6.10.1	C26C6.10	3	3	1	52	52	363
WBGene00007042	C26C6.1a.1	pbrm-1	9	14	0.642857	46	52	56	78	48	192	49	47	1260	97	71	46	52	46
WBGene00001648	C26C6.2.1	goa-1	2	7	0.285714	300	1219	204	48	335	52	423
WBGene00003552	C26C6.3.1	nas-36	1	15	0.0666667	487	44	41	54	47	317	51	52	326	111	56	236	48	95	263
WBGene00007739	C26C6.4a.1	C26C6.4	2	9	0.222222	47	725	50	315	168	60	508	166	506
WBGene00000938	C26C6.5a.1	dcp-66	5	8	0.625	355	321	533	52	589	296	44	163
WBGene00000938	C26C6.5b.1	dcp-66	5	8	0.625	355	321	533	43	589	296	44	163
WBGene00007740	C26C6.6.1	C26C6.6	3	3	1	45	60	159
WBGene00007741	C26C6.7.1	glb-8	2	7	0.285714	287	536	62	44	467	204	101
WBGene00007742	C26C6.8.1	C26C6.8	5	5	1	73	54	368	48	649
WBGene00007743	C26C6.9.1	C26C6.9	2	4	0.5	64	114	46	45
WBGene00004304	C26D10.1.1	ran-3	4	5	0.8	46	57	46	74	56
WBGene00001840	C26D10.2a.1	hel-1	3	4	0.75	43	46	362	46
WBGene00007744	C26D10.3.1	C26D10.3	5	6	0.833333	49	47	47	48	2459	47
WBGene00007745	C26D10.4.1	C26D10.4	2	8	0.25	46	530	46	299	120	48	44	46
WBGene00001159	C26D10.5a.1	eff-1	7	7	1	128	47	49	48	56	48	1148
WBGene00001159	C26D10.5b.1	eff-1	7	7	1	128	47	49	48	56	48	1255
WBGene00007746	C26D10.6a.1	C26D10.6	1	10	0.1	1895	47	104	48	64	51	45	44	78	48
WBGene00023420	C26D10.7.1	C26D10.7	1	6	0.166667	364	57	49	48	53	48
WBGene00007747	C26E1.1.1	C26E1.1	2	2	1	46	47
WBGene00007748	C26E1.2a.1	C26E1.2	5	8	0.625	47	51	122	45	227	44	55	45
WBGene00007748	C26E1.2b.1	C26E1.2	5	8	0.625	47	51	122	45	227	44	81	45
WBGene00007749	C26E1.3.1	ceh-79	2	9	0.222222	51	712	41	48	46	44	52	46	300
WBGene00016137	C26E6.1.1	C26E6.1	1	1	1	58
WBGene00016144	C26E6.11.1	mmab-1	2	3	0.666667	74	342	46
WBGene00016144	C26E6.11.2	mmab-1	3	4	0.75	302	74	342	46
WBGene00016145	C26E6.12.1	C26E6.12	5	6	0.833333	46	49	49	51	51	48
WBGene00016138	C26E6.2.1	flh-2	2	5	0.4	126	454	176	84	246
WBGene00016139	C26E6.3.1	ntl-9	4	5	0.8	184	50	69	492	334
WBGene00016140	C26E6.4.1	rpb-2	6	9	0.666667	43	45	47	73	48	233	155	48	186
WBGene00001499	C26E6.5.1	fsn-1	4	4	1	139	49	52	539
WBGene00016142	C26E6.6.1	mrps-18C	3	4	0.75	46	77	113	45
WBGene00016143	C26E6.7a.1	eri-9	5	9	0.555556	52	46	45	52	61	51	47	41	50
WBGene00016143	C26E6.7a.2	eri-9	5	9	0.555556	48	46	45	52	61	51	47	41	50
WBGene00016143	C26E6.7a.3	eri-9	5	9	0.555556	44	46	45	52	61	51	47	41	50
WBGene00016143	C26E6.7a.4	eri-9	4	8	0.5	46	45	52	61	51	47	41	50
WBGene00016143	C26E6.7b.1	eri-9	4	8	0.5	46	45	52	55	51	47	41	50
WBGene00016143	C26E6.7b.2	eri-9	5	9	0.555556	44	46	45	52	55	51	47	41	50
WBGene00016143	C26E6.7b.3	eri-9	5	9	0.555556	52	46	45	52	55	51	47	41	50
WBGene00016143	C26E6.7c.1	eri-9	5	9	0.555556	52	46	45	52	55	51	47	41	50
WBGene00016143	C26E6.7d.1	eri-9	5	9	0.555556	52	46	45	52	61	51	47	41	50
WBGene00006735	C26E6.8a.1	ula-1	5	6	0.833333	47	52	44	51	52	46
WBGene00006735	C26E6.8b.1	ula-1	2	6	0.333333	47	52	44	51	46	46
WBGene00004782	C26E6.9a.1	set-2	9	15	0.6	59	51	50	177	71	595	85	54	759	446	63	47	47	49	53
WBGene00004782	C26E6.9c.1	set-2	9	15	0.6	59	51	50	177	71	595	85	54	750	446	63	47	47	49	53
WBGene00001464	C26F1.10.1	flp-21	2	2	1	50	165
WBGene00016146	C26F1.1a.1	C26F1.1	1	1	1	331
WBGene00016146	C26F1.1b.1	C26F1.1	2	4	0.5	268	911	128	331
WBGene00016147	C26F1.2.1	cyp-32A1	7	7	1	109	80	77	325	90	73	339
WBGene00016148	C26F1.3.1	C26F1.3	2	2	1	136	845
WBGene00004499	C26F1.4.1	rps-30	2	2	1	79	93
WBGene00001719	C26F1.5.1	grl-10	2	3	0.666667	55	142	46
WBGene00016149	C26F1.6.1	frpr-3	1	4	0.25	369	272	49	47
WBGene00016150	C26F1.7a.1	hint-3	2	3	0.666667	47	170	57
WBGene00016150	C26F1.7b.1	hint-3	3	4	0.75	47	47	170	57
WBGene00004453	C26F1.9.1	rpl-39	1	1	1	102
WBGene00007750	C26G2.1a.1	syg-2	21	21	1	136	501	61	298	62	60	43	47	302	427	47	363	54	443	50	164	50	141	49	51	583
WBGene00007750	C26G2.1b.1	syg-2	22	22	1	136	501	61	298	62	60	43	47	302	47	341	47	363	54	443	50	164	50	141	49	51	583
WBGene00007751	C26G2.2a.1	C26G2.2	1	17	0.0588235	919	109	45	46	42	47	50	47	458	871	436	44	55	52	431	48	322
WBGene00007751	C26G2.2b.1	C26G2.2	1	9	0.111111	919	109	45	46	42	47	50	47	458
WBGene00006916	C26H9A.1a.1	vha-7	19	19	1	53	400	53	206	46	51	58	47	510	457	41	47	375	585	48	184	214	52	858
WBGene00006916	C26H9A.1b.1	vha-7	3	24	0.125	50	53	1609	55	286	53	400	53	206	46	51	58	47	510	457	41	47	375	585	48	184	214	52	858
WBGene00007752	C26H9A.2a.1	wdfy-3	33	35	0.942857	57	602	48	659	50	47	56	521	48	621	54	53	132	437	372	285	263	291	44	47	412	48	480	282	290	46	690	603	54	411	779	319	901	95	740
WBGene00007752	C26H9A.2b.1	wdfy-3	33	35	0.942857	57	602	48	659	50	47	56	521	48	621	54	53	132	437	372	285	263	291	44	47	412	48	480	282	290	46	684	603	54	411	779	319	901	95	740
WBGene00007752	C26H9A.2c.1	wdfy-3	33	35	0.942857	57	602	48	659	50	47	56	521	48	621	54	53	132	437	372	285	263	291	44	47	412	48	480	282	290	46	684	597	54	411	779	319	901	95	740
WBGene00007752	C26H9A.2d.1	wdfy-3	33	35	0.942857	57	602	48	659	50	47	56	521	48	621	54	53	132	437	372	285	263	291	44	47	412	48	480	282	290	46	690	597	54	411	779	319	901	95	740
WBGene00219454	C26H9A.3.1	C26H9A.3	1	1	1	50
WBGene00303042	C26H9A.4.1	C26H9A.4	NA	0	NA
WBGene00023409	C27A12.10.1	mbd-2	3	3	1	132	127	182
WBGene00016154	C27A12.2.1	szy-5	4	6	0.666667	415	325	485	505	262	384
WBGene00006492	C27A12.3.1	let-391	6	7	0.857143	79	45	50	94	304	411	200
WBGene00016155	C27A12.4.1	C27A12.4	1	3	0.333333	665	237	79
WBGene00000429	C27A12.5.1	ceh-2	3	4	0.75	520	74	2131	83
WBGene00016156	C27A12.6.1	ari-1.3	1	5	0.2	56	46	50	52	46
WBGene00016157	C27A12.7a.1	ari-1.2	6	8	0.75	51	44	48	43	51	51	49	46
WBGene00016157	C27A12.7a.2	ari-1.2	5	7	0.714286	44	48	43	51	51	49	46
WBGene00016158	C27A12.8.1	ari-1.1	1	6	0.166667	210	43	191	45	50	76
WBGene00016159	C27A12.9.1	pigo-1	11	17	0.647059	130	45	87	369	341	44	114	64	59	51	1648	49	310	41	62	47	44
WBGene00016151	C27A2.1.1	smc-5	6	11	0.545455	48	55	44	46	48	910	49	48	262	46	47
WBGene00206373	C27A2.12.1	C27A2.12	4	8	0.5	58	45	54	164	44	47	49	42
WBGene00004434	C27A2.2a.1	rpl-22	1	2	0.5	118	46
WBGene00002068	C27A2.3.1	ify-1	2	2	1	50	110
WBGene00016152	C27A2.4.1	pho-12	3	6	0.5	56	50	184	54	163	48
WBGene00016153	C27A2.5.1	C27A2.5	2	2	1	47	260
WBGene00001102	C27A2.6.1	dsh-2	5	9	0.555556	66	63	46	46	71	51	53	1	52
WBGene00044386	C27A2.7.1	C27A2.7	4	4	1	304	141	75	377
WBGene00044387	C27A2.8.1	C27A2.8	1	1	1	346
WBGene00007753	C27A7.1a.1	C27A7.1	1	14	0.0714286	1419	467	427	56	90	48	46	281	48	45	46	42	224	48
WBGene00007753	C27A7.1b.1	C27A7.1	1	14	0.0714286	691	467	427	56	90	48	46	281	48	45	46	42	224	48
WBGene00007753	C27A7.1c.1	C27A7.1	1	12	0.0833333	427	56	90	48	46	281	48	45	46	42	224	48
WBGene00007753	C27A7.1d.1	C27A7.1	1	13	0.0769231	467	427	56	90	48	46	281	48	45	46	42	224	48
WBGene00007755	C27A7.3a.1	C27A7.3	1	14	0.0714286	404	80	41	47	42	40	47	49	63	45	51	49	44	53
WBGene00007755	C27A7.3b.1	C27A7.3	1	13	0.0769231	80	41	47	42	40	47	49	63	45	51	49	44	53
WBGene00007755	C27A7.3c.1	C27A7.3	1	15	0.0666667	404	80	41	47	42	40	47	49	63	45	51	49	54	44	53
WBGene00007755	C27A7.3d.1	C27A7.3	1	14	0.0714286	80	41	47	42	40	47	49	63	45	51	49	54	44	53
WBGene00000490	C27A7.4.1	che-11	5	19	0.263158	151	85	47	49	603	45	490	46	49	45	108	46	47	47	48	47	42	44	42
WBGene00007756	C27A7.5a.1	C27A7.5	3	12	0.25	1291	421	2122	635	48	50	49	252	58	47	108	48
WBGene00007756	C27A7.5c.1	C27A7.5	3	12	0.25	1291	415	2122	635	48	50	49	252	58	47	108	48
WBGene00007757	C27A7.6a.1	C27A7.6	10	13	0.769231	55	43	70	45	45	43	47	53	50	101	51	46	46
WBGene00007757	C27A7.6c.1	C27A7.6	1	14	0.0714286	1547	55	43	70	45	45	43	47	53	50	101	51	46	46
WBGene00005592	C27A7.7.1	srj-4	1	3	0.333333	142	131	46
WBGene00007758	C27A7.8a.1	C27A7.8	2	2	1	46	625
WBGene00007758	C27A7.8b.1	C27A7.8	2	2	1	46	625
WBGene00007759	C27A7.9.1	C27A7.9	1	1	1	104
WBGene00005007	C27B7.1a.1	spr-2	1	2	0.5	76	49
WBGene00005007	C27B7.1b.1	spr-2	1	2	0.5	73	49
WBGene00007760	C27B7.2.1	C27B7.2	2	3	0.666667	43	84	43
WBGene00007761	C27B7.4a.1	rad-26	2	10	0.2	51	2352	49	49	44	326	79	78	43	46
WBGene00007762	C27B7.5.1	C27B7.5	2	3	0.666667	46	47	46
WBGene00007763	C27B7.6.1	C27B7.6	5	9	0.555556	336	46	44	63	468	98	81	107	300
WBGene00007764	C27B7.7a.1	C27B7.7	17	27	0.62963	225	83	339	72	81	47	49	68	64	126	44	44	46	51	112	46	544	45	44	49	109	264	114	152	488	50	461
WBGene00004307	C27B7.8.1	rap-1	5	5	1	49	402	49	48	775
WBGene00007765	C27B7.9.1	C27B7.9	2	2	1	52	183
WBGene00007771	C27C12.1.1	C27C12.1	1	2	0.5	49	42
WBGene00007772	C27C12.2.1	egrh-1	7	8	0.875	49	50	162	50	46	59	701	48
WBGene00007773	C27C12.3.1	C27C12.3	3	3	1	57	49	132
WBGene00007774	C27C12.4.1	C27C12.4	5	7	0.714286	117	50	92	78	490	53	49
WBGene00007775	C27C12.5.1	acd-3	1	12	0.0833333	602	54	43	43	53	384	46	53	47	332	50	42
WBGene00007776	C27C12.6.1	dmd-4	2	4	0.5	62	2677	779	68
WBGene00001055	C27C12.7.1	dpf-2	2	16	0.125	50	1227	55	44	48	1107	47	101	42	50	53	49	48	790	45	48
WBGene00007766	C27C7.1.1	C27C7.1	2	4	0.5	111	111	46	48
WBGene00003664	C27C7.3.1	nhr-74	5	8	0.625	653	60	49	44	1087	48	51	50
WBGene00003663	C27C7.4.1	nhr-73	1	6	0.166667	367	45	251	51	45	47
WBGene00007768	C27C7.5a.1	C27C7.5	2	4	0.5	45	874	46	218
WBGene00007768	C27C7.5b.1	C27C7.5	1	3	0.333333	874	46	218
WBGene00007769	C27C7.7.1	C27C7.7	2	3	0.666667	55	263	46
WBGene00007770	C27C7.8.1	nhr-259	1	2	0.5	48	47
WBGene00001209	C27D11.1.1	egl-45	5	6	0.833333	52	95	55	96	299	65
WBGene00016160	C27D6.1.1	C27D6.1	4	9	0.444444	44	49	48	2040	54	46	54	43	215
WBGene00005066	C27D6.10.1	srb-1	1	3	0.333333	86	48	42
WBGene00044388	C27D6.11.1	C27D6.11	2	4	0.5	46	211	45	50
WBGene00044389	C27D6.12a.1	C27D6.12	1	1	1	384
WBGene00044389	C27D6.12b.1	C27D6.12	1	1	1	384
WBGene00303362	C27D6.15.1	C27D6.15	1	3	0.333333	51	42	41
WBGene00016161	C27D6.3.1	C27D6.3	1	2	0.5	182	47
WBGene00016161	C27D6.3.2	C27D6.3	1	1	1	47
WBGene00016162	C27D6.4a.1	crh-2	3	4	0.75	194	73	399	54
WBGene00016162	C27D6.4b.1	crh-2	5	8	0.625	73	2711	354	154	3068	73	399	54
WBGene00016162	C27D6.4c.1	crh-2	4	7	0.571429	1051	354	154	3068	73	399	54
WBGene00016162	C27D6.4d.1	crh-2	2	5	0.4	154	3068	73	399	54
WBGene00005070	C27D6.6.1	srb-5	1	3	0.333333	262	46	43
WBGene00005068	C27D6.8.1	srb-3	1	2	0.5	440	58
WBGene00007777	C27D8.1.1	C27D8.1	2	3	0.666667	84	301	49
WBGene00007778	C27D8.2.1	C27D8.2	2	7	0.285714	60	92	60	49	58	44	48
WBGene00007779	C27D8.3a.1	C27D8.3	1	7	0.142857	239	190	117	228	53	119	234
WBGene00007779	C27D8.3b.1	C27D8.3	2	9	0.222222	242	644	239	190	117	228	53	119	234
WBGene00007780	C27D8.4.1	C27D8.4	5	5	1	53	60	432	254	768
WBGene00016163	C27D9.1.1	C27D9.1	5	5	1	53	46	44	47	94
WBGene00016164	C27D9.2.1	C27D9.2	2	2	1	46	535
WBGene00016165	C27F2.1.1	wdr-60	10	15	0.666667	41	68	300	184	43	347	138	53	73	350	308	46	77	43	50
WBGene00016171	C27F2.10.1	C27F2.10	8	8	1	41	50	77	49	51	45	51	115
WBGene00003558	C27F2.2a.1	nca-2	1	22	0.0454545	4522	917	76	78	237	53	462	108	48	419	51	51	148	50	300	121	237	55	262	61	49	252
WBGene00003558	C27F2.2b.1	nca-2	1	21	0.047619	917	76	78	237	53	462	108	48	419	51	51	148	50	300	121	237	55	262	61	49	252
WBGene00016166	C27F2.4.1	C27F2.4	2	5	0.4	174	296	44	46	104
WBGene00016167	C27F2.5.1	vps-22	6	6	1	42	48	48	50	42	63
WBGene00016167	C27F2.5.2	vps-22	3	9	0.333333	70	53	323	42	48	48	50	42	63
WBGene00016168	C27F2.6.1	C27F2.6	2	2	1	55	70
WBGene00016169	C27F2.7.1	C27F2.7	1	9	0.111111	1376	376	72	51	53	216	45	364	51
WBGene00016170	C27F2.8.1	tmem-131	4	14	0.285714	44	171	46	272	89	49	44	43	49	59	46	49	46	69
WBGene00043156	C27F2.9.1	C27F2.9	2	5	0.4	54	74	51	70	53
WBGene00003966	C27H5.1.1	pdl-1	3	3	1	285	100	470
WBGene00271810	C27H5.12.1	C27H5.12	1	1	1	44
WBGene00016172	C27H5.2a.1	C27H5.2	1	12	0.0833333	1343	723	43	92	65	46	49	47	48	116	781	243
WBGene00016172	C27H5.2b.1	C27H5.2	1	11	0.0909091	1343	723	43	92	65	46	49	47	48	116	71
WBGene00016172	C27H5.2c.1	C27H5.2	1	11	0.0909091	1343	723	43	92	65	46	49	47	48	116	781
WBGene00016172	C27H5.2d.1	C27H5.2	1	10	0.1	1343	723	43	92	65	46	49	47	48	116
WBGene00016173	C27H5.3a.1	fust-1	4	7	0.571429	200	125	48	564	207	45	48
WBGene00016173	C27H5.3b.1	fust-1	4	6	0.666667	200	125	48	809	45	48
WBGene00016173	C27H5.3b.2	fust-1	4	6	0.666667	200	128	48	809	45	48
WBGene00016174	C27H5.4a.1	mfsd-13.2	3	8	0.375	362	53	476	44	42	343	48	57
WBGene00000613	C27H5.5.1	col-36	1	1	1	48
WBGene00016175	C27H5.6.1	C27H5.6	4	5	0.8	42	254	77	443	59
WBGene00001129	C27H5.7a.1	dyf-13	4	11	0.363636	50	44	49	171	56	45	49	112	45	47	51
WBGene00001129	C27H5.7b.1	dyf-13	4	11	0.363636	45	44	49	171	56	45	49	112	45	47	51
WBGene00001594	C27H5.8.1	glc-4	3	7	0.428571	161	46	364	50	41	268	53
WBGene00006777	C27H6.1a.1	unc-41	2	11	0.181818	376	2267	472	117	172	50	243	171	257	293	46
WBGene00006777	C27H6.1b.1	unc-41	1	9	0.111111	472	117	172	50	243	171	257	293	46
WBGene00006777	C27H6.1c.1	unc-41	6	7	0.857143	172	50	243	171	257	293	46
WBGene00007784	C27H6.2.1	ruvb-1	2	4	0.5	47	77	57	49
WBGene00007785	C27H6.3.1	tofu-1	3	3	1	47	52	54
WBGene00007786	C27H6.4a.1	rmd-2	2	3	0.666667	100	522	53
WBGene00007786	C27H6.4b.1	rmd-2	4	5	0.8	46	42	414	522	53
WBGene00007787	C27H6.8.1	C27H6.8	1	3	0.333333	95	46	52
WBGene00077500	C27H6.9.1	C27H6.9	1	3	0.333333	56	52	43
WBGene00007788	C28A5.1.1	C28A5.1	13	17	0.764706	49	45	47	49	47	46	104	46	46	50	52	46	124	52	49	48	49
WBGene00007789	C28A5.2.1	C28A5.2	15	17	0.882353	49	45	47	49	47	46	104	46	46	50	52	48	103	45	138	56	52
WBGene00003590	C28A5.3.1	nex-3	3	5	0.6	43	71	436	325	198
WBGene00000463	C28A5.4a.1	ceh-43	3	4	0.75	479	58	1397	345
WBGene00007791	C28A5.6.1	C28A5.6	4	14	0.285714	51	155	389	843	47	51	45	50	400	44	47	49	293	46
WBGene00006450	C28C12.10a.1	tag-77	2	11	0.181818	997	1855	76	324	148	54	43	68	80	53	85
WBGene00006450	C28C12.10b.1	tag-77	2	11	0.181818	997	1855	76	324	148	54	43	68	80	53	79
WBGene00006450	C28C12.10c.1	tag-77	1	10	0.1	1210	76	324	148	54	43	68	80	53	85
WBGene00006450	C28C12.10d.1	tag-77	1	10	0.1	1210	76	324	148	54	43	68	80	53	79
WBGene00006450	C28C12.10e.1	tag-77	2	9	0.222222	76	324	148	54	43	68	80	53	79
WBGene00006450	C28C12.10f.1	tag-77	2	9	0.222222	76	324	148	54	43	68	80	53	85
WBGene00016181	C28C12.11a.1	C28C12.11	2	5	0.4	41	114	51	86	57
WBGene00016181	C28C12.11b.1	C28C12.11	2	5	0.4	41	105	51	86	57
WBGene00016182	C28C12.12.1	C28C12.12	1	5	0.2	209	52	49	58	144
WBGene00005670	C28C12.13.1	sru-7	2	4	0.5	271	364	259	53
WBGene00016177	C28C12.1a.1	C28C12.1	2	4	0.5	47	484	51	72
WBGene00016177	C28C12.1b.1	C28C12.1	2	4	0.5	50	484	51	72
WBGene00016177	C28C12.1c.1	C28C12.1	2	2	1	51	72
WBGene00016178	C28C12.2.1	mesp-1	1	1	1	47
WBGene00016179	C28C12.3.1	C28C12.3	1	1	1	49
WBGene00016180	C28C12.4.1	C28C12.4	1	1	1	108
WBGene00004993	C28C12.5.1	spp-8	7	8	0.875	57	43	49	48	107	46	231	79
WBGene00004995	C28C12.7b.1	spp-10	6	10	0.6	53	46	48	82	229	1370	128	48	54	46
WBGene00001956	C28C12.8.1	hlh-12	1	2	0.5	236	118
WBGene00001566	C28C12.9.1	acdh-13	5	6	0.833333	52	46	45	42	90	55
WBGene00003690	C28D4.1.1	nhr-100	6	7	0.857143	50	48	217	55	104	499	44
WBGene00003690	C28D4.1.2	nhr-100	6	7	0.857143	50	48	217	55	104	499	44
WBGene00007796	C28D4.10a.1	C28D4.10	1	2	0.5	222	111
WBGene00303043	C28D4.18.1	C28D4.18	NA	0	NA
WBGene00000509	C28D4.2a.1	cka-1	1	10	0.1	3615	45	47	84	45	53	55	131	48	56
WBGene00000509	C28D4.2b.1	cka-1	7	9	0.777778	45	47	84	45	53	55	131	48	56
WBGene00000509	C28D4.2c.1	cka-1	7	9	0.777778	45	47	84	45	53	46	131	48	56
WBGene00001607	C28D4.3.1	gln-6	2	3	0.666667	63	76	45
WBGene00007792	C28D4.4.1	C28D4.4	1	3	0.333333	48	42	44
WBGene00007793	C28D4.5.1	C28D4.5	1	3	0.333333	48	42	45
WBGene00007794	C28D4.7.1	C28D4.7	1	3	0.333333	109	42	45
WBGene00007795	C28D4.8.1	C28D4.8	1	3	0.333333	48	42	43
WBGene00003728	C28D4.9.1	nhr-138	5	10	0.5	61	419	121	200	422	105	52	93	47	248
WBGene00016183	C28F5.1.1	C28F5.1	1	4	0.25	249	120	181	170
WBGene00016184	C28F5.2a.1	glb-9	1	5	0.2	3009	2003	47	54	660
WBGene00016184	C28F5.2a.2	glb-9	2	7	0.285714	328	4839	3009	2003	47	54	660
WBGene00016184	C28F5.2b.1	glb-9	5	5	1	464	47	57	62	562
WBGene00016184	C28F5.2d.1	glb-9	2	7	0.285714	328	4839	3009	2003	47	54	660
WBGene00016184	C28F5.2e.1	glb-9	1	6	0.166667	3009	2003	47	54	62	562
WBGene00006718	C28G1.1.1	ubc-23	2	3	0.666667	51	472	271
WBGene00219376	C28G1.10.1	C28G1.10	1	3	0.333333	238	48	210
WBGene00016187	C28G1.2.1	C28G1.2	2	4	0.5	44	89	45	42
WBGene00016188	C28G1.3.1	sec-15	11	11	1	233	87	133	178	77	46	47	177	46	48	327
WBGene00016189	C28G1.4.1	sprp-4	4	4	1	422	48	50	625
WBGene00016190	C28G1.5b.1	rcs-1	6	6	1	47	45	128	45	45	473
WBGene00016191	C28G1.6.1	C28G1.6	3	6	0.5	46	46	71	50	49	49
WBGene00016192	C28H8.1.1	bcl-7	2	2	1	47	222
WBGene00016201	C28H8.11a.1	tdo-2	4	6	0.666667	156	113	137	226	185	213
WBGene00001018	C28H8.12.1	dnc-2	1	4	0.25	57	45	50	56
WBGene00001018	C28H8.12.2	dnc-2	1	4	0.25	57	45	50	56
WBGene00016193	C28H8.2.1	C28H8.2	1	3	0.333333	2909	514	45
WBGene00016193	C28H8.2.2	C28H8.2	1	2	0.5	514	45
WBGene00016194	C28H8.3.1	C28H8.3	9	9	1	46	46	48	44	49	47	84	80	135
WBGene00016195	C28H8.4.1	erd-2.2	2	2	1	44	447
WBGene00016195	C28H8.4.2	erd-2.2	2	3	0.666667	44	447	19
WBGene00016196	C28H8.5a.1	C28H8.5	3	5	0.6	47	155	212	52	94
WBGene00016196	C28H8.5b.1	C28H8.5	3	5	0.6	47	155	212	52	94
WBGene00016197	C28H8.6a.1	pxl-1	5	9	0.555556	281	75	46	1115	1654	259	242	48	646
WBGene00016197	C28H8.6c.1	pxl-1	3	7	0.428571	281	1419	1654	259	242	48	646
WBGene00016198	C28H8.7.1	C28H8.7	1	3	0.333333	131	52	75
WBGene00016199	C28H8.8.1	C28H8.8	4	4	1	302	43	49	384
WBGene00016200	C28H8.9a.1	dpff-1	4	6	0.666667	126	50	49	792	47	51
WBGene00007797	C29A12.1.1	C29A12.1	4	4	1	45	44	46	46
WBGene00206498	C29A12.22.1	C29A12.22	1	1	1	111
WBGene00002985	C29A12.3a.1	lig-1	4	4	1	46	46	46	51
WBGene00007799	C29A12.4a.1	nrx-1	22	26	0.846154	51	338	364	43	446	66	128	327	614	86	45	45	50	47	52	41	241	426	92	3182	2414	4273	3151	53	110	90
WBGene00007799	C29A12.4b.1	nrx-1	22	27	0.814815	51	338	364	43	446	66	128	327	614	86	45	45	50	47	52	41	241	426	92	3182	2414	4273	498	2125	53	110	90
WBGene00007799	C29A12.4k.1	nrx-1	23	28	0.821429	51	338	364	43	446	66	128	327	139	448	86	45	45	50	47	52	41	241	426	92	3182	2414	4273	498	2125	53	110	90
WBGene00007799	C29A12.4l.1	nrx-1	23	27	0.851852	51	338	364	43	446	66	128	327	139	448	86	45	45	50	47	52	41	241	426	92	3182	2414	4273	3151	53	110	90
WBGene00007800	C29A12.6b.1	C29A12.6	7	23	0.304348	54	47	55	206	251	157	267	196	65	42	51	100	57	127	108	26	88	45	47	132	44	49	100
WBGene00000665	C29E4.1.1	col-90	1	1	1	100
WBGene00016207	C29E4.10.1	C29E4.10	3	10	0.3	42	107	312	69	43	44	75	279	48	43
WBGene00016208	C29E4.11.1	C29E4.11	1	1	1	135
WBGene00016209	C29E4.12.1	C29E4.12	1	1	1	54
WBGene00043051	C29E4.13a.1	C29E4.13	8	9	0.888889	105	114	76	47	78	46	49	121	48
WBGene00043051	C29E4.13b.1	C29E4.13	6	7	0.857143	76	47	78	46	49	121	48
WBGene00043051	C29E4.13c.1	C29E4.13	8	9	0.888889	105	114	80	47	78	46	49	121	48
WBGene00043051	C29E4.13c.2	C29E4.13	8	9	0.888889	112	114	76	47	78	46	49	121	48
WBGene00043051	C29E4.13c.3	C29E4.13	8	9	0.888889	105	113	80	47	78	46	49	121	48
WBGene00043051	C29E4.13c.4	C29E4.13	7	8	0.875	114	76	47	78	46	49	121	48
WBGene00043051	C29E4.13c.5	C29E4.13	7	8	0.875	114	80	47	78	46	49	121	48
WBGene00044634	C29E4.14.1	C29E4.14	3	3	1	56	46	384
WBGene00045246	C29E4.15.1	C29E4.15	3	3	1	47	49	2390
WBGene00194730	C29E4.17.1	C29E4.17	1	2	0.5	204	44
WBGene00016202	C29E4.2.1	kle-2	6	6	1	74	49	333	50	94	519
WBGene00004303	C29E4.3a.1	ran-2	6	10	0.6	45	48	45	47	58	358	43	47	58	47
WBGene00004303	C29E4.3b.1	ran-2	5	9	0.555556	48	45	47	58	358	43	47	49	47
WBGene00004303	C29E4.3b.2	ran-2	6	10	0.6	45	48	45	47	58	358	43	47	49	47
WBGene00003801	C29E4.4.1	npp-15	3	8	0.375	44	46	60	45	47	44	51	47
WBGene00016203	C29E4.5a.1	tag-250	4	12	0.333333	777	263	286	1284	50	309	1093	49	48	55	497	46
WBGene00016204	C29E4.7.1	gsto-1	2	3	0.666667	83	538	50
WBGene00002879	C29E4.8.1	let-754	4	4	1	120	121	73	273
WBGene00002879	C29E4.8.2	let-754	1	5	0.2	1620	120	121	73	273
WBGene00002879	C29E4.8.3	let-754	5	5	1	250	120	121	73	273
WBGene00016206	C29E4.9.1	C29E4.9	1	3	0.333333	254	68	128
WBGene00002827	C29E6.1a.1	let-653	4	9	0.444444	51	422	45	1448	112	383	230	97	48
WBGene00002827	C29E6.1b.1	let-653	4	8	0.5	51	422	45	1448	972	230	97	48
WBGene00002827	C29E6.1c.1	let-653	4	9	0.444444	51	422	45	1448	112	740	230	97	48
WBGene00007801	C29E6.2a.1	trpa-1	5	10	0.5	440	560	74	47	5929	52	198	65	50	46
WBGene00007801	C29E6.2b.1	trpa-1	5	10	0.5	443	560	74	47	5929	52	198	65	50	46
WBGene00004084	C29E6.3.1	pph-2	1	4	0.25	54	52	47	43
WBGene00007802	C29E6.4.1	cutl-27	1	15	0.0666667	542	50	47	62	167	114	55	61	101	47	42	190	48	47	376
WBGene00003633	C29E6.5a.1	nhr-43	1	7	0.142857	535	448	68	381	51	48	50
WBGene00003633	C29E6.5b.1	nhr-43	1	7	0.142857	535	448	71	381	51	48	50
WBGene00001150	C29F3.1.1	ech-1.1	4	4	1	42	235	48	354
WBGene00001150	C29F3.1.2	ech-1.1	1	5	0.2	651	42	235	48	354
WBGene00006954	C29F3.2.1	wrt-8	1	10	0.1	247	46	41	47	48	44	48	79	48	52
WBGene00007804	C29F3.3.1	C29F3.3	1	1	1	263
WBGene00007805	C29F3.4.1	clec-231	1	3	0.333333	595	45	49
WBGene00007806	C29F3.5.1	clec-230	1	3	0.333333	579	53	47
WBGene00005949	C29F3.6.1	srx-58	1	3	0.333333	346	56	50
WBGene00007807	C29F3.7a.1	C29F3.7	6	6	1	49	50	130	48	54	689
WBGene00000699	C29F4.1.1	col-125	1	1	1	70
WBGene00007808	C29F4.2.1	best-7	1	12	0.0833333	691	111	255	50	57	51	51	184	48	205	48	51
WBGene00007809	C29F4.3.1	C29F4.3	1	5	0.2	540	42	46	44	44
WBGene00016210	C29F5.1.1	C29F5.1	3	5	0.6	442	130	536	46	349
WBGene00016212	C29F5.3.1	C29F5.3	2	8	0.25	53	378	46	55	51	95	58	45
WBGene00003403	C29F5.4.1	mps-1	5	5	1	100	202	47	110	267
WBGene00016215	C29F5.7.1	glb-10	1	3	0.333333	133	53	86
WBGene00044589	C29F5.8.1	C29F5.8	2	3	0.666667	300	645	46
WBGene00007810	C29F7.1.1	C29F7.1	1	9	0.111111	1681	56	249	45	45	47	43	196	49
WBGene00007810	C29F7.1.2	C29F7.1	2	8	0.25	56	249	45	45	47	43	196	49
WBGene00007810	C29F7.1.3	C29F7.1	3	9	0.333333	51	56	249	45	45	47	43	196	49
WBGene00206389	C29F7.10a.1	C29F7.10	NA	0	NA
WBGene00206389	C29F7.10b.1	C29F7.10	1	1	1	394
WBGene00007811	C29F7.2a.1	C29F7.2	2	8	0.25	46	318	44	49	46	232	54	44
WBGene00007812	C29F7.3.1	C29F7.3	1	3	0.333333	120	91	80
WBGene00001435	C29F7.4a.1	fkh-3	1	2	0.5	122	108
WBGene00001435	C29F7.4b.1	fkh-3	2	3	0.666667	75	122	108
WBGene00001436	C29F7.5.1	fkh-4	1	2	0.5	146	108
WBGene00007813	C29F7.6a.1	jmjd-3.3	2	6	0.333333	208	1085	376	449	241	46
WBGene00007813	C29F7.6b.1	jmjd-3.3	1	3	0.333333	449	241	46
WBGene00016216	C29F9.1.1	pals-22	2	3	0.666667	46	998	47
WBGene00016226	C29F9.12.1	C29F9.12	2	2	1	47	50
WBGene00016227	C29F9.13.1	nhr-280	1	2	0.5	93	46
WBGene00016217	C29F9.2.1	C29F9.2	3	4	0.75	56	46	134	49
WBGene00016218	C29F9.3a.1	pals-23	5	6	0.833333	47	560	46	50	1124	44
WBGene00016218	C29F9.3a.2	pals-23	5	6	0.833333	47	560	46	50	1124	44
WBGene00016218	C29F9.3c.1	pals-23	2	5	0.4	47	560	51	46	50
WBGene00016219	C29F9.4.1	pals-24	5	9	0.555556	44	44	46	381	1473	415	742	48	51
WBGene00016220	C29F9.5.1	C29F9.5	3	4	0.75	46	43	283	54
WBGene00016221	C29F9.6.1	C29F9.6	4	6	0.666667	86	47	45	410	62	47
WBGene00016221	C29F9.6.2	C29F9.6	2	4	0.5	45	410	62	47
WBGene00016221	C29F9.6.3	C29F9.6	3	5	0.6	50	45	410	62	47
WBGene00003931	C29F9.7.1	pat-4	7	7	1	562	609	496	629	414	416	634
WBGene00016222	C29F9.8.1	C29F9.8	1	2	0.5	50	49
WBGene00016223	C29F9.9.1	C29F9.9	2	2	1	41	52
WBGene00016231	C29G2.3.1	C29G2.3	3	4	0.75	161	54	1005	47
WBGene00016232	C29G2.4.1	srt-4	3	3	1	223	51	575
WBGene00016233	C29G2.5.1	nhr-290	1	4	0.25	254	53	153	128
WBGene00016234	C29G2.6.1	C29G2.6	1	4	0.25	1337	65	813	129
WBGene00004680	C29H12.1.1	rars-2	3	6	0.5	43	48	396	45	45	43
WBGene00016235	C29H12.2.1	C29H12.2	2	2	1	43	44
WBGene00016235	C29H12.2.2	C29H12.2	2	2	1	43	44
WBGene00004346	C29H12.3a.1	rgs-3	2	5	0.4	44	5894	2503	164	207
WBGene00004346	C29H12.3a.2	rgs-3	1	4	0.25	5894	2503	164	207
WBGene00004346	C29H12.3b.1	rgs-3	2	4	0.5	2169	2503	164	207
WBGene00004346	C29H12.3b.2	rgs-3	1	3	0.333333	2503	164	207
WBGene00004346	C29H12.3c.1	rgs-3	1	3	0.333333	408	164	207
WBGene00004346	C29H12.3c.2	rgs-3	3	3	1	112	164	207
WBGene00004346	C29H12.3c.3	rgs-3	2	2	1	164	207
WBGene00016236	C29H12.5.1	heri-1	8	9	0.888889	48	53	45	50	61	47	45	183	46
WBGene00016237	C29H12.6.1	C29H12.6	4	6	0.666667	561	673	45	1039	47	262
WBGene00016242	C30A5.10a.1	C30A5.10	11	16	0.6875	74	274	47	80	51	144	50	66	50	48	389	101	47	85	49	69
WBGene00206533	C30A5.16.1	C30A5.16	1	1	1	810
WBGene00004342	C30A5.2.1	rfs-1	4	4	1	94	50	46	2357
WBGene00004342	C30A5.2.2	rfs-1	1	3	0.333333	94	50	46
WBGene00016238	C30A5.3.1	mob-4	2	4	0.5	47	110	44	45
WBGene00004899	C30A5.5.1	snb-5	2	3	0.666667	46	1622	47
WBGene00006818	C30A5.7a.1	unc-86	2	4	0.5	59	438	123	44
WBGene00006818	C30A5.7b.1	unc-86	1	5	0.2	1475	59	438	123	44
WBGene00077732	C30B5.1.1	szy-4	5	8	0.625	50	45	45	48	66	46	47	51
WBGene00269379	C30B5.17.1	C30B5.17	2	3	0.666667	45	449	42
WBGene00016244	C30B5.2a.1	C30B5.2	1	4	0.25	166	43	86	58
WBGene00016244	C30B5.2b.1	C30B5.2	1	4	0.25	166	49	86	58
WBGene00000771	C30B5.3.1	cpb-2	2	5	0.4	49	342	49	49	51
WBGene00000771	C30B5.3.2	cpb-2	1	4	0.25	342	49	49	51
WBGene00016245	C30B5.4.1	rbmx-2	2	2	1	47	126
WBGene00016246	C30B5.5.1	daf-37	2	9	0.222222	251	954	48	50	184	447	490	281	743
WBGene00016247	C30B5.6a.1	C30B5.6	2	4	0.5	60	698	69	43
WBGene00016247	C30B5.6b.1	C30B5.6	2	6	0.333333	60	698	69	43	130	326
WBGene00016248	C30B5.7.1	C30B5.7	2	6	0.333333	253	542	48	57	48	98
WBGene00194710	C30B5.9.1	mks-2	4	5	0.8	50	43	52	81	56
WBGene00016249	C30C11.1.1	mrpl-32	1	2	0.5	51	46
WBGene00004460	C30C11.2.1	rpn-3	1	3	0.333333	48	43	47
WBGene00016250	C30C11.4.1	hsp-110	2	5	0.4	48	105	43	55	47
WBGene00006830	C30D11.1a.1	unc-103	1	14	0.0714286	17561	421	687	50	169	310	115	50	193	233	756	406	218	1325
WBGene00006830	C30D11.1b.1	unc-103	1	14	0.0714286	12455	421	687	50	169	310	115	50	193	233	756	406	218	1325
WBGene00006830	C30D11.1c.1	unc-103	1	14	0.0714286	10422	421	687	50	169	310	115	50	193	233	756	406	218	1325
WBGene00006830	C30D11.1d.1	unc-103	1	14	0.0714286	7820	421	687	50	169	310	115	50	193	233	756	406	218	1325
WBGene00006830	C30D11.1e.1	unc-103	1	14	0.0714286	4879	421	687	50	169	310	115	50	193	233	756	406	218	1325
WBGene00006830	C30D11.1f.1	unc-103	14	14	1	427	421	687	50	169	310	115	50	193	233	756	406	218	1325
WBGene00006830	C30D11.1g.1	unc-103	11	13	0.846154	427	421	687	50	169	310	115	50	193	233	1393	218	1325
WBGene00006830	C30D11.1h.1	unc-103	11	13	0.846154	427	421	687	50	169	310	115	50	193	233	1393	218	1270
WBGene00006830	C30D11.1i.1	unc-103	1	14	0.0714286	23892	421	687	50	169	310	115	50	193	233	756	406	218	1325
WBGene00006830	C30D11.1j.1	unc-103	2	15	0.133333	2662	4879	421	687	50	169	310	115	50	193	233	756	406	218	1325
WBGene00006830	C30D11.1k.1	unc-103	1	14	0.0714286	14401	421	687	50	169	310	115	50	193	233	756	406	218	1325
WBGene00006830	C30D11.1l.1	unc-103	1	13	0.0769231	14401	421	687	50	169	310	115	50	193	233	1393	218	1325
WBGene00006830	C30D11.1m.1	unc-103	1	14	0.0714286	14401	421	696	50	169	310	115	50	193	233	756	406	218	1325
WBGene00006830	C30D11.1n.1	unc-103	1	13	0.0769231	14401	421	696	50	169	310	115	50	193	233	1393	218	1325
WBGene00006830	C30D11.1o.1	unc-103	1	13	0.0769231	4879	421	687	50	169	310	115	50	193	233	1393	218	1325
WBGene00006830	C30D11.1p.1	unc-103	1	14	0.0714286	4879	421	696	50	169	310	115	50	193	233	756	406	218	1325
WBGene00006830	C30D11.1q.1	unc-103	1	13	0.0769231	4879	421	696	50	169	310	115	50	193	233	1393	218	1325
WBGene00006830	C30D11.1r.1	unc-103	14	14	1	427	421	696	50	169	310	115	50	193	233	756	406	218	1325
WBGene00006830	C30D11.1s.1	unc-103	11	13	0.846154	427	421	696	50	169	310	115	50	193	233	1393	218	1325
WBGene00016253	C30E1.4.1	C30E1.4	7	15	0.466667	39	298	125	51	66	46	469	54	48	54	46	404	56	45	58
WBGene00016254	C30E1.5.1	fbxb-114	1	1	1	49
WBGene00016260	C30F12.1.1	rege-1	7	10	0.7	748	92	213	841	164	433	868	541	563	99
WBGene00016261	C30F12.2.1	C30F12.2	7	8	0.875	45	85	48	108	43	179	299	74
WBGene00016262	C30F12.3.1	C30F12.3	1	6	0.166667	312	59	48	47	45	46
WBGene00016263	C30F12.4.1	C30F12.4	3	4	0.75	50	47	306	155
WBGene00016264	C30F12.5a.1	C30F12.5	1	9	0.111111	1767	1652	299	1025	46	50	455	393	367
WBGene00016264	C30F12.5b.1	C30F12.5	2	2	1	84	367
WBGene00016265	C30F12.6.1	trhr-1	3	7	0.428571	49	238	541	97	55	124	452
WBGene00016266	C30F12.7.1	idhg-2	2	7	0.285714	92	597	146	79	52	59	50
WBGene00000760	C30F2.1.1	col-187	2	3	0.666667	125	853	48
WBGene00007816	C30F2.2.1	C30F2.2	2	9	0.222222	434	4581	1139	48	49	569	79	49	308
WBGene00007816	C30F2.2.2	C30F2.2	1	7	0.142857	1139	48	49	569	79	49	308
WBGene00007817	C30F2.3.1	C30F2.3	1	6	0.166667	837	57	559	206	238	113
WBGene00007818	C30F2.4.1	C30F2.4	1	2	0.5	735	395
WBGene00007818	C30F2.4.2	C30F2.4	1	1	1	395
WBGene00007819	C30F2.5.1	C30F2.5	1	2	0.5	1016	59
WBGene00016258	C30F8.2.1	vha-16	6	6	1	118	44	261	52	51	375
WBGene00016258	C30F8.2.2	vha-16	6	6	1	118	44	261	52	51	375
WBGene00016258	C30F8.2.3	vha-16	6	6	1	118	44	261	52	51	375
WBGene00016259	C30F8.3.1	C30F8.3	2	7	0.285714	374	1687	261	56	40	427	47
WBGene00002213	C30F8.4a.1	kin-32	9	10	0.9	1560	48	172	486	52	110	48	49	1722	434
WBGene00016273	C30G12.1a.1	C30G12.1	3	7	0.428571	48	47	206	45	56	112	44
WBGene00016273	C30G12.1b.1	C30G12.1	3	7	0.428571	48	47	206	45	89	112	44
WBGene00016274	C30G12.2.1	C30G12.2	1	1	1	463
WBGene00016276	C30G12.4.1	C30G12.4	1	3	0.333333	778	46	47
WBGene00016277	C30G12.6a.1	C30G12.6	6	8	0.75	47	48	52	45	47	57	47	41
WBGene00016277	C30G12.6b.1	C30G12.6	6	8	0.75	47	48	52	45	47	57	47	50
WBGene00004244	C30G12.7.1	puf-8	1	5	0.2	133	46	46	44	49
WBGene00016268	C30G4.2.1	C30G4.2	1	3	0.333333	266	48	176
WBGene00001537	C30G4.3.1	gcy-11	2	22	0.0909091	52	1384	52	552	195	46	1128	46	109	328	50	88	302	65	67	145	863	45	85	47	56	54
WBGene00016269	C30G4.4a.1	C30G4.4	7	12	0.583333	43	5092	134	334	48	769	5414	255	93	951	803	49
WBGene00016269	C30G4.4b.1	C30G4.4	6	11	0.545455	43	5092	546	48	769	5414	255	93	951	803	49
WBGene00016269	C30G4.4c.1	C30G4.4	7	12	0.583333	43	5092	134	334	48	730	5414	255	93	951	803	49
WBGene00016269	C30G4.4d.1	C30G4.4	6	11	0.545455	43	5092	546	48	730	5414	255	93	951	803	49
WBGene00016269	C30G4.4e.1	C30G4.4	7	11	0.636364	43	5092	134	334	48	769	5414	255	1071	803	49
WBGene00016269	C30G4.4f.1	C30G4.4	6	10	0.6	43	5092	546	48	769	5414	255	1071	803	49
WBGene00016269	C30G4.4g.1	C30G4.4	7	11	0.636364	43	5092	134	334	48	730	5414	255	1071	803	49
WBGene00016269	C30G4.4h.1	C30G4.4	6	10	0.6	43	5092	546	48	730	5414	255	1071	803	49
WBGene00016269	C30G4.4i.1	C30G4.4	5	10	0.5	134	334	48	769	5414	255	93	951	803	49
WBGene00016269	C30G4.4j.1	C30G4.4	4	9	0.444444	546	48	769	5414	255	93	951	803	49
WBGene00016269	C30G4.4k.1	C30G4.4	5	10	0.5	134	334	48	730	5414	255	93	951	803	49
WBGene00016269	C30G4.4l.1	C30G4.4	4	9	0.444444	546	48	730	5414	255	93	951	803	49
WBGene00016269	C30G4.4m.1	C30G4.4	5	9	0.555556	134	334	48	769	5414	255	1071	803	49
WBGene00016269	C30G4.4n.1	C30G4.4	4	8	0.5	546	48	769	5414	255	1071	803	49
WBGene00016269	C30G4.4o.1	C30G4.4	5	9	0.555556	134	334	48	730	5414	255	1071	803	49
WBGene00016269	C30G4.4p.1	C30G4.4	4	8	0.5	546	48	730	5414	255	1071	803	49
WBGene00016269	C30G4.4q.1	C30G4.4	2	4	0.5	93	951	803	49
WBGene00016269	C30G4.4r.1	C30G4.4	1	3	0.333333	1071	803	49
WBGene00016271	C30G4.6a.1	irld-23	3	5	0.6	610	562	1387	224	170
WBGene00001852	C30G7.1.1	hil-1	2	4	0.5	50	1575	142	346
WBGene00044176	C30G7.2a.1	C30G7.2	2	2	1	648	690
WBGene00044176	C30G7.2b.1	C30G7.2	2	2	1	642	690
WBGene00044177	C30G7.3.1	C30G7.3	2	7	0.285714	64	1272	155	261	374	46	353
WBGene00044178	C30G7.4.1	C30G7.4	NA	0	NA
WBGene00044179	C30G7.5.1	C30G7.5	1	5	0.2	449	69	49	43	79
WBGene00007827	C30H6.10.1	trh-1	1	3	0.333333	640	447	398
WBGene00044238	C30H6.12a.1	C30H6.12	2	5	0.4	770	917	192	219	662
WBGene00044238	C30H6.12b.1	C30H6.12	1	4	0.25	1733	192	219	662
WBGene00007820	C30H6.1a.1	clec-199	12	26	0.461538	225	50	50	331	46	142	226	45	52	47	258	470	315	67	42	209	46	133	100	260	85	315	263	47	75	83
WBGene00007820	C30H6.1b.1	clec-199	22	25	0.88	225	50	50	331	46	142	226	45	52	47	258	470	315	67	42	209	46	133	100	260	85	620	47	75	83
WBGene00007820	C30H6.1c.1	clec-199	13	27	0.481481	225	50	50	331	46	63	49	226	45	52	47	258	470	315	67	42	209	46	133	100	260	85	315	263	47	75	83
WBGene00007820	C30H6.1d.1	clec-199	23	26	0.884615	225	50	50	331	46	63	49	226	45	52	47	258	470	315	67	42	209	46	133	100	260	85	620	47	75	83
WBGene00007820	C30H6.1e.1	clec-199	12	25	0.48	225	50	50	331	46	63	49	226	45	52	47	761	315	67	42	209	46	133	100	260	85	620	47	75	83
WBGene00007820	C30H6.1g.1	clec-199	12	26	0.461538	225	50	50	331	46	63	49	226	45	52	47	761	315	67	42	209	46	133	100	260	85	315	263	47	75	83
WBGene00007820	C30H6.1h.1	clec-199	12	26	0.461538	225	50	50	331	46	63	49	310	52	47	258	470	315	67	42	209	46	133	100	260	85	315	263	47	75	83
WBGene00007820	C30H6.1i.1	clec-199	22	25	0.88	225	50	50	331	46	63	49	310	52	47	258	470	315	67	42	209	46	133	100	260	85	620	47	75	83
WBGene00007820	C30H6.1j.1	clec-199	11	25	0.44	225	50	50	331	46	63	49	310	52	47	761	315	67	42	209	46	133	100	260	85	315	263	47	75	83
WBGene00007820	C30H6.1k.1	clec-199	11	24	0.458333	225	50	50	331	46	63	49	310	52	47	761	315	67	42	209	46	133	100	260	85	620	47	75	83
WBGene00007820	C30H6.1l.1	clec-199	11	25	0.44	225	50	50	331	46	142	226	45	52	47	761	315	67	42	209	46	133	100	260	85	315	263	47	75	83
WBGene00007820	C30H6.1m.1	clec-199	11	24	0.458333	225	50	50	331	46	142	226	45	52	47	761	315	67	42	209	46	133	100	260	85	620	47	75	83
WBGene00007820	C30H6.1n.1	clec-199	11	25	0.44	225	50	50	331	46	142	310	52	47	258	470	315	67	42	209	46	133	100	260	85	315	263	47	75	83
WBGene00007820	C30H6.1o.1	clec-199	21	24	0.875	225	50	50	331	46	142	310	52	47	258	470	315	67	42	209	46	133	100	260	85	620	47	75	83
WBGene00007820	C30H6.1p.1	clec-199	10	24	0.416667	225	50	50	331	46	142	310	52	47	761	315	67	42	209	46	133	100	260	85	315	263	47	75	83
WBGene00007820	C30H6.1q.1	clec-199	10	23	0.434783	225	50	50	331	46	142	310	52	47	761	315	67	42	209	46	133	100	260	85	620	47	75	83
WBGene00006487	C30H6.2.1	zipt-17	1	7	0.142857	864	47	118	115	45	48	44
WBGene00006487	C30H6.2.2	zipt-17	2	6	0.333333	47	118	115	45	48	44
WBGene00007822	C30H6.4.1	clec-202	8	12	0.666667	49	442	259	43	45	46	47	566	80	40	47	46
WBGene00007823	C30H6.5a.1	C30H6.5	1	10	0.1	1513	83	86	50	46	86	48	47	45	51
WBGene00007823	C30H6.5b.1	C30H6.5	1	10	0.1	1513	83	86	50	46	77	48	47	45	51
WBGene00001811	C30H6.6.1	haf-1	2	8	0.25	44	452	52	48	47	44	46	43
WBGene00007824	C30H6.7a.1	dlat-2	5	6	0.833333	44	45	45	44	235	86
WBGene00007825	C30H6.8.1	C30H6.8	1	2	0.5	76	49
WBGene00007826	C30H6.9.1	C30H6.9	3	3	1	50	45	69
WBGene00016278	C30H7.2a.1	erp-44.1	9	9	1	539	51	45	370	91	433	45	46	732
WBGene00016278	C30H7.2a.2	erp-44.1	9	9	1	498	51	45	370	91	433	45	46	732
WBGene00016278	C30H7.2a.3	erp-44.1	8	8	1	51	45	370	91	433	45	46	732
WBGene00016278	C30H7.2b.1	erp-44.1	9	9	1	539	51	45	370	91	433	45	46	732
WBGene00007829	C31A11.1.1	oac-5	6	10	0.6	46	60	125	55	48	204	48	45	42	45
WBGene00044106	C31A11.10.1	srbc-84	1	1	1	51
WBGene00206534	C31A11.13.1	C31A11.13	1	1	1	54
WBGene00007831	C31A11.3.1	srbc-83	1	1	1	57
WBGene00007832	C31A11.4.1	srbc-82	1	1	1	54
WBGene00007833	C31A11.5.1	oac-6	7	10	0.7	54	54	261	62	49	48	554	44	53	46
WBGene00007834	C31A11.6.1	srxa-7	3	3	1	344	50	555
WBGene00007835	C31A11.7.1	oac-7	7	10	0.7	43	46	49	47	53	53	2282	46	49	47
WBGene00006247	C31A11.9.1	str-214	3	3	1	50	198	616
WBGene00016279	C31B8.1.1	C31B8.1	1	3	0.333333	193	153	58
WBGene00005261	C31B8.11a.1	srh-38	1	4	0.25	878	66	51	62
WBGene00016285	C31B8.12.1	C31B8.12	1	7	0.142857	566	50	54	299	52	43	308
WBGene00005453	C31B8.13.1	srh-247	1	1	1	55
WBGene00044602	C31B8.16.1	C31B8.16	3	3	1	269	51	983
WBGene00005362	C31B8.3.1	srh-146	2	3	0.666667	375	498	44
WBGene00016281	C31B8.4.1	pals-32	4	6	0.666667	60	41	70	374	48	45
WBGene00006111	C31B8.6a.1	str-46	1	3	0.333333	436	50	62
WBGene00016282	C31B8.7.1	C31B8.7	8	8	1	91	54	52	368	54	66	44	709
WBGene00016283	C31B8.8.1	zmp-3	2	7	0.285714	44	1157	47	320	46	51	318
WBGene00016284	C31B8.9.1	C31B8.9	3	6	0.5	48	349	553	43	67	47
WBGene00006404	C31C9.1a.1	tag-10	2	6	0.333333	823	861	123	456	478	48
WBGene00006404	C31C9.1a.2	tag-10	2	5	0.4	823	861	123	456	478
WBGene00006404	C31C9.1b.1	tag-10	4	5	0.8	823	861	123	988	48
WBGene00006404	C31C9.1c.1	tag-10	2	5	0.4	823	861	123	456	620
WBGene00006404	C31C9.1d.1	tag-10	4	4	1	823	861	123	1130
WBGene00007836	C31C9.2.1	C31C9.2	1	2	0.5	352	65
WBGene00007837	C31C9.3.1	fbxa-167	2	3	0.666667	50	926	53
WBGene00007840	C31C9.6.1	C31C9.6	9	12	0.75	44	247	45	110	47	95	326	45	2196	43	140	60
WBGene00007841	C31C9.7.1	C31C9.7	1	1	1	140
WBGene00045289	C31C9.8.1	fbxa-169	5	6	0.833333	52	48	487	52	3177	671
WBGene00045289	C31C9.8.2	fbxa-169	2	3	0.666667	52	3177	671
WBGene00305095	C31C9.9.1	C31C9.9	1	1	1	50
WBGene00304783	C31E10.11.1	C31E10.11	NA	0	NA
WBGene00007844	C31E10.3a.1	irld-24	5	7	0.714286	65	44	905	46	909	42	46
WBGene00007846	C31E10.5.1	C31E10.5	4	8	0.5	52	48	102	1264	191	144	48	240
WBGene00007847	C31E10.6.1	C31E10.6	3	7	0.428571	75	50	595	47	46	134	47
WBGene00007848	C31E10.7.1	cytb-5.1	1	3	0.333333	429	54	111
WBGene00007849	C31E10.8.1	tbc-19	7	29	0.241379	146	839	222	48	72	44	1407	44	481	47	46	83	52	43	521	44	51	92	414	45	46	48	42	45	66	51	56	271	45
WBGene00007850	C31G12.1.1	C31G12.1	1	2	0.5	638	51
WBGene00007851	C31G12.2.1	clec-245	1	6	0.166667	852	47	47	243	325	48
WBGene00007852	C31G12.3.1	C31G12.3	1	1	1	42
WBGene00007853	C31G12.4a.1	C31G12.4	5	6	0.833333	422	55	544	47	2465	49
WBGene00007853	C31G12.4b.1	C31G12.4	4	5	0.8	55	544	47	2465	54
WBGene00016286	C31H1.1.1	C31H1.1	3	8	0.375	47	159	268	43	110	45	100	44
WBGene00016287	C31H1.2.1	C31H1.2	6	9	0.666667	141	239	49	57	39	300	50	166	45
WBGene00016288	C31H1.5.1	C31H1.5	3	6	0.5	105	111	283	51	227	45
WBGene00016289	C31H1.6a.1	lntl-1	1	7	0.142857	1484	1308	1237	304	616	319	285
WBGene00016289	C31H1.6b.1	lntl-1	1	6	0.166667	1308	1237	304	616	319	285
WBGene00016291	C31H1.8a.1	oops-1	7	7	1	49	49	42	48	55	45	301
WBGene00016291	C31H1.8b.1	oops-1	5	5	1	42	48	55	45	301
WBGene00016291	C31H1.8c.1	oops-1	7	7	1	49	49	48	48	55	45	301
WBGene00016291	C31H1.8d.1	oops-1	5	5	1	48	48	55	45	301
WBGene00206484	C31H2.14.1	C31H2.14	1	2	0.5	196	48
WBGene00206484	C31H2.14.2	C31H2.14	1	1	1	48
WBGene00016292	C31H2.1a.1	tbc-7	2	17	0.117647	44	4541	48	53	1478	1196	440	458	47	97	46	601	59	49	50	44	684
WBGene00016292	C31H2.1b.1	tbc-7	3	15	0.2	48	53	1478	1196	440	458	47	97	46	601	59	49	50	44	684
WBGene00016292	C31H2.1c.1	tbc-7	3	14	0.214286	164	121	1196	440	458	47	97	46	601	59	49	50	44	684
WBGene00016292	C31H2.1c.2	tbc-7	2	13	0.153846	121	1196	440	458	47	97	46	601	59	49	50	44	684
WBGene00001070	C31H2.2.1	dpy-8	3	3	1	55	49	56
WBGene00016293	C31H2.3.1	C31H2.3	1	3	0.333333	830	57	129
WBGene00016293	C31H2.3.2	C31H2.3	3	5	0.6	335	809	830	57	129
WBGene00016294	C31H2.4.1	C31H2.4	2	8	0.25	720	1402	49	50	60	44	1022	56
WBGene00007854	C31H5.1.1	C31H5.1	7	7	1	40	234	59	70	45	49	3869
WBGene00000058	C31H5.3a.1	acr-19	1	8	0.125	2756	46	187	47	43	46	382	57
WBGene00000058	C31H5.3b.1	acr-19	7	8	0.875	90	46	187	47	43	46	382	57
WBGene00007855	C31H5.4.1	C31H5.4	NA	0	NA
WBGene00007856	C31H5.5.1	C31H5.5	1	2	0.5	305	137
WBGene00007857	C31H5.6a.1	C31H5.6	2	9	0.222222	46	950	144	59	51	413	47	72	71
WBGene00007858	C31H5.7.1	C31H5.7	1	2	0.5	117	73
WBGene00004765	C32A3.1a.1	sel-8	1	5	0.2	8533	1111	1251	944	506
WBGene00004765	C32A3.1b.1	sel-8	2	4	0.5	1111	1251	944	506
WBGene00007859	C32A3.2.1	mrps-31	4	4	1	47	44	46	838
WBGene00007860	C32A3.3a.1	rilp-1	1	7	0.142857	2548	1066	813	54	557	785	48
WBGene00007860	C32A3.3a.2	rilp-1	1	7	0.142857	2548	1066	813	54	557	785	48
WBGene00007860	C32A3.3b.1	rilp-1	1	7	0.142857	1130	1066	813	54	557	785	48
WBGene00007861	C32A9.1.1	C32A9.1	5	6	0.833333	51	56	136	49	179	50
WBGene00016303	C32B5.10.1	fbxc-32	1	2	0.5	298	91
WBGene00016306	C32B5.13.1	C32B5.13	1	2	0.5	56	48
WBGene00016307	C32B5.14a.1	fbxc-18	2	2	1	52	59
WBGene00016308	C32B5.15a.1	C32B5.15	1	2	0.5	1176	47
WBGene00016308	C32B5.15b.1	C32B5.15	1	2	0.5	1176	47
WBGene00016309	C32B5.16.1	sdz-4	1	2	0.5	54	49
WBGene00044419	C32B5.17b.1	fbxc-17	1	2	0.5	2019	55
WBGene00235351	C32B5.18.1	C32B5.18	1	1	1	45
WBGene00016295	C32B5.1a.1	fbxc-40	3	4	0.75	57	49	1020	132
WBGene00016295	C32B5.1c.1	fbxc-40	1	2	0.5	1020	132
WBGene00005479	C32B5.2.1	srh-274	1	2	0.5	378	61
WBGene00016297	C32B5.4.1	fbxc-15	1	2	0.5	265	55
WBGene00016298	C32B5.5a.1	fbxc-14	1	2	0.5	198	57
WBGene00016298	C32B5.5b.1	fbxc-14	1	1	1	57
WBGene00016299	C32B5.6a.1	C32B5.6	3	5	0.6	396	86	877	156	44
WBGene00016299	C32B5.6b.1	C32B5.6	2	4	0.5	86	877	156	44
WBGene00016300	C32B5.7a.1	C32B5.7	1	3	0.333333	1105	65	57
WBGene00016302	C32B5.9.1	fbxc-7	1	2	0.5	339	56
WBGene00206383	C32C4.16.1	C32C4.16	1	1	1	96
WBGene00007862	C32C4.1a.1	kvs-2	11	11	1	271	59	48	127	46	44	266	173	58	51	304
WBGene00007862	C32C4.1b.1	kvs-2	12	12	1	271	59	48	127	46	44	88	151	173	58	51	304
WBGene00007862	C32C4.1c.1	kvs-2	10	10	1	59	48	127	46	44	266	173	58	51	304
WBGene00007862	C32C4.1e.1	kvs-2	1	11	0.0909091	2452	59	48	127	46	44	266	173	58	51	304
WBGene00007862	C32C4.1f.1	kvs-2	1	11	0.0909091	6262	59	48	127	46	44	266	173	58	51	304
WBGene00007862	C32C4.1g.1	kvs-2	1	10	0.1	271	59	48	127	46	44	266	173	58	51
WBGene00007862	C32C4.1h.1	kvs-2	1	11	0.0909091	2296	59	48	127	46	44	266	173	58	51	304
WBGene00007862	C32C4.1i.1	kvs-2	1	11	0.0909091	944	59	48	127	46	44	266	173	58	51	304
WBGene00000174	C32C4.2a.1	aqp-6	1	4	0.25	181	51	67	54
WBGene00000174	C32C4.2b.1	aqp-6	1	5	0.2	2153	181	51	67	54
WBGene00000174	C32C4.2c.1	aqp-6	1	5	0.2	1815	181	51	67	54
WBGene00007863	C32C4.3a.1	C32C4.3	4	7	0.571429	44	43	45	373	47	95	51
WBGene00007863	C32C4.3c.1	C32C4.3	4	7	0.571429	44	43	45	373	47	95	44
WBGene00003114	C32C4.5a.1	mab-23	1	4	0.25	828	517	414	67
WBGene00044286	C32C4.7.1	ugt-35	5	6	0.833333	46	47	40	45	437	45
WBGene00016310	C32D5.1.1	txt-18	2	4	0.5	61	115	43	48
WBGene00016317	C32D5.10.1	C32D5.10	7	10	0.7	44	51	50	42	45	72	104	45	48	47
WBGene00016318	C32D5.11.1	C32D5.11	8	10	0.8	43	47	43	46	45	46	42	82	49	48
WBGene00016319	C32D5.12.1	C32D5.12	2	6	0.333333	55	1123	49	76	48	54
WBGene00044755	C32D5.14.1	C32D5.14	NA	0	NA
WBGene00004860	C32D5.2.1	sma-6	2	11	0.181818	47	218	45	44	42	89	45	47	76	43	45
WBGene00016311	C32D5.3.1	efr-3	5	6	0.833333	54	46	54	49	63	47
WBGene00016311	C32D5.3.2	efr-3	6	7	0.857143	48	54	46	54	49	63	47
WBGene00016312	C32D5.4.1	C32D5.4	1	4	0.25	432	47	46	47
WBGene00016313	C32D5.5.1	set-4	3	4	0.75	46	47	51	46
WBGene00016314	C32D5.6.1	C32D5.6	4	5	0.8	48	44	46	74	41
WBGene00016315	C32D5.7.1	C32D5.7	3	6	0.5	375	44	1030	80	53	164
WBGene00016316	C32D5.8a.1	C32D5.8	1	1	1	45
WBGene00016316	C32D5.8a.2	C32D5.8	1	2	0.5	2133	45
WBGene00002980	C32D5.9.1	lgg-1	1	1	1	52
WBGene00016327	C32E12.1.1	C32E12.1	2	8	0.25	45	110	71	87	46	42	53	49
WBGene00016328	C32E12.2.1	pde-5	2	14	0.142857	47	358	47	270	267	44	148	57	62	45	210	45	191	47
WBGene00016329	C32E12.3.1	osr-1	4	7	0.571429	189	52	129	506	55	46	146
WBGene00016330	C32E12.4.1	C32E12.4	16	22	0.727273	735	90	110	378	43	55	187	312	609	45	46	45	327	180	47	2405	220	47	514	52	46	264
WBGene00004771	C32E12.5.1	sem-2	4	4	1	337	519	48	694
WBGene00004771	C32E12.5.2	sem-2	2	6	0.333333	4554	7032	337	519	48	694
WBGene00004771	C32E12.5.3	sem-2	1	5	0.2	7032	337	519	48	694
WBGene00016320	C32E8.1.1	C32E8.1	1	1	1	54
WBGene00006751	C32E8.10a.1	unc-11	6	8	0.75	136	301	487	512	1056	1555	165	527
WBGene00006751	C32E8.10b.1	unc-11	5	7	0.714286	136	301	487	512	2731	165	527
WBGene00006751	C32E8.10c.1	unc-11	5	9	0.555556	136	301	487	512	1056	864	529	165	527
WBGene00006751	C32E8.10d.1	unc-11	5	9	0.555556	136	301	487	512	1056	864	529	159	527
WBGene00006751	C32E8.10e.1	unc-11	6	8	0.75	136	301	487	512	1056	1555	159	527
WBGene00006751	C32E8.10h.1	unc-11	5	7	0.714286	136	301	487	512	2731	159	527
WBGene00016326	C32E8.11.1	ubr-1	12	16	0.75	54	206	57	59	357	49	340	48	57	48	218	553	46	53	64	512
WBGene00194702	C32E8.12.1	C32E8.12	1	1	1	444
WBGene00284853	C32E8.13.1	C32E8.13	1	1	1	386
WBGene00004425	C32E8.2a.1	rpl-13	3	3	1	44	50	103
WBGene00016321	C32E8.3.1	tppp-1	1	3	0.333333	150	51	44
WBGene00016322	C32E8.4.1	C32E8.4	1	1	1	51
WBGene00016323	C32E8.5.1	pmlr-1	3	3	1	48	46	50
WBGene00016324	C32E8.6a.1	C32E8.6	6	7	0.857143	48	44	170	373	41	471	48
WBGene00004368	C32E8.7.1	ric-19	5	7	0.714286	116	531	45	67	757	91	513
WBGene00004217	C32E8.8.1	ptr-2	4	6	0.666667	62	46	51	330	45	46
WBGene00016325	C32E8.9.1	C32E8.9	2	4	0.5	68	2187	51	309
WBGene00016331	C32F10.1a.1	obr-4	3	9	0.333333	50	538	1525	167	74	72	345	60	50
WBGene00003020	C32F10.2.1	lin-35	2	9	0.222222	252	3353	262	258	50	148	48	60	283
WBGene00016332	C32F10.4.1	C32F10.4	5	5	1	47	103	45	44	308
WBGene00001973	C32F10.5.1	hmg-3	3	3	1	71	88	138
WBGene00003601	C32F10.6.1	nhr-2	2	4	0.5	79	571	50	118
WBGene00016333	C32F10.8a.1	C32F10.8	1	5	0.2	1005	160	140	50	71
WBGene00016333	C32F10.8a.2	C32F10.8	1	4	0.25	160	140	50	71
WBGene00016333	C32F10.8a.3	C32F10.8	1	5	0.2	1003	160	140	50	71
WBGene00007873	C32H11.10.1	dod-21	1	2	0.5	64	47
WBGene00007874	C32H11.11.1	C32H11.11	1	1	1	256
WBGene00007875	C32H11.12.1	dod-24	2	2	1	45	47
WBGene00007876	C32H11.13.1	dct-19	2	7	0.285714	54	219	47	54	46	56	53
WBGene00007864	C32H11.1a.1	irg-6	2	8	0.25	46	158	49	68	46	43	55	154
WBGene00007864	C32H11.1b.1	irg-6	2	7	0.285714	46	158	49	68	46	43	55
WBGene00007865	C32H11.2.1	srz-15	4	4	1	49	53	49	101
WBGene00007866	C32H11.3.1	C32H11.3	5	7	0.714286	48	43	59	47	279	47	52
WBGene00007867	C32H11.4.1	C32H11.4	3	7	0.428571	50	46	560	49	50	45	50
WBGene00007868	C32H11.5.1	C32H11.5	1	1	1	129
WBGene00007869	C32H11.6.1	C32H11.6	1	1	1	223
WBGene00007871	C32H11.8.1	C32H11.8	1	1	1	256
WBGene00007872	C32H11.9.1	C32H11.9	1	2	0.5	64	47
WBGene00007877	C33A11.1.1	nfki-1	6	11	0.545455	52	237	1302	151	1448	1637	70	46	1108	48	55
WBGene00007878	C33A11.2.1	C33A11.2	4	4	1	699	918	306	1021
WBGene00006462	C33A11.4a.1	svh-5	1	9	0.111111	4567	54	54	428	298	52	58	51	50
WBGene00006462	C33A11.4b.1	svh-5	3	8	0.375	54	54	428	298	52	58	51	50
WBGene00007880	C33A12.1.1	C33A12.1	2	2	1	50	518
WBGene00005667	C33A12.10.1	sru-4	1	3	0.333333	75	45	61
WBGene00005666	C33A12.11.1	sru-3	1	3	0.333333	178	48	46
WBGene00007887	C33A12.12.1	gadr-2	3	7	0.428571	44	52	325	47	49	47	251
WBGene00005665	C33A12.13.1	sru-2	3	3	1	58	67	157
WBGene00005664	C33A12.14.1	sru-1	1	3	0.333333	225	96	214
WBGene00007888	C33A12.15.1	ttr-9	3	4	0.75	42	54	89	44
WBGene00007890	C33A12.19a.1	C33A12.19	1	2	0.5	361	258
WBGene00007890	C33A12.19b.1	C33A12.19	1	1	1	258
WBGene00007881	C33A12.2.1	nlp-35	1	1	1	127
WBGene00007882	C33A12.3a.1	C33A12.3	6	6	1	90	57	66	84	46	831
WBGene00007883	C33A12.4.1	C33A12.4	1	1	1	77
WBGene00007885	C33A12.6a.1	ugt-21	1	6	0.166667	223	107	54	48	48	95
WBGene00007885	C33A12.6b.1	ugt-21	1	6	0.166667	223	107	54	48	48	95
WBGene00007886	C33A12.7.1	ethe-1	1	4	0.25	736	163	51	42
WBGene00005669	C33A12.8.1	sru-6	2	3	0.666667	49	265	50
WBGene00007891	C33B4.2.1	C33B4.2	4	4	1	280	51	46	436
WBGene00006444	C33B4.3a.1	shn-1	10	10	1	107	259	70	46	57	507	237	484	137	623
WBGene00006444	C33B4.3c.1	shn-1	11	11	1	107	259	70	46	57	257	160	237	484	137	623
WBGene00007892	C33B4.4.1	C33B4.4	1	1	1	138
WBGene00007892	C33B4.4.2	C33B4.4	1	2	0.5	7040	138
WBGene00007893	C33B4.5.1	C33B4.5	2	2	1	46	506
WBGene00016334	C33C12.1.1	C33C12.1	NA	0	NA
WBGene00044360	C33C12.11.1	C33C12.11	NA	0	NA
WBGene00219322	C33C12.12.1	C33C12.12	1	3	0.333333	52	43	50
WBGene00016335	C33C12.3a.1	gba-1	11	12	0.916667	50	602	193	347	48	566	49	528	50	129	756	49
WBGene00016336	C33C12.4.1	C33C12.4	2	4	0.5	45	297	111	48
WBGene00016337	C33C12.5.1	fbxb-38	1	1	1	48
WBGene00016339	C33C12.7.1	C33C12.7	4	4	1	59	56	48	207
WBGene00016340	C33C12.8.1	gba-2	1	9	0.111111	612	50	399	42	326	268	100	47	509
WBGene00016341	C33C12.9.1	mtq-2	2	2	1	749	827
WBGene00000452	C33D12.1.1	ceh-31	2	2	1	257	394
WBGene00016343	C33D12.2a.1	cnnm-3	9	13	0.692308	740	52	48	429	46	83	646	144	2961	49	859	45	385
WBGene00016343	C33D12.2c.1	cnnm-3	9	14	0.642857	740	52	48	429	46	83	646	144	2961	49	859	45	85	244
WBGene00006679	C33D12.3.1	twk-26	7	11	0.636364	46	433	44	55	46	45	826	43	49	84	689
WBGene00016344	C33D12.6.1	rsef-1	1	12	0.0833333	636	45	42	513	43	68	45	45	65	452	58	48
WBGene00000451	C33D12.7.1	ceh-30	2	2	1	276	666
WBGene00000451	C33D12.7.2	ceh-30	2	2	1	276	666
WBGene00001250	C33D3.1.1	elt-2	7	8	0.875	50	43	44	94	45	46	164	158
WBGene00007894	C33D3.3.1	C33D3.3	3	7	0.428571	45	51	59	48	56	46	51
WBGene00007895	C33D3.4.1	C33D3.4	1	4	0.25	51	47	46	50
WBGene00007896	C33D3.5.1	C33D3.5	1	7	0.142857	2138	125	856	259	203	618	85
WBGene00044239	C33D9.10.1	C33D9.10	1	1	1	60
WBGene00044239	C33D9.10.2	C33D9.10	1	2	0.5	88	60
WBGene00194651	C33D9.13.1	C33D9.13	2	2	1	239	311
WBGene00194651	C33D9.13.2	C33D9.13	1	1	1	311
WBGene00001366	C33D9.1b.1	exc-5	2	14	0.142857	547	947	51	49	603	48	107	50	52	57	45	52	195	52
WBGene00001366	C33D9.1c.1	exc-5	1	15	0.0666667	8630	547	947	51	49	603	48	107	50	52	57	45	52	195	52
WBGene00001366	C33D9.1d.1	exc-5	1	13	0.0769231	947	51	49	603	48	107	50	52	57	45	52	195	52
WBGene00007897	C33D9.2.1	clec-182	1	3	0.333333	334	61	72
WBGene00007898	C33D9.3a.1	C33D9.3	2	4	0.5	115	253	51	62
WBGene00007898	C33D9.3b.1	C33D9.3	2	4	0.5	124	253	51	62
WBGene00005698	C33D9.4.1	sru-35	1	5	0.2	618	59	47	50	50
WBGene00007900	C33D9.6a.1	C33D9.6	1	8	0.125	436	202	272	44	377	43	70	53
WBGene00007900	C33D9.6a.2	C33D9.6	1	4	0.25	436	202	272	44
WBGene00007901	C33D9.8.1	C33D9.8	1	1	1	128
WBGene00007901	C33D9.8.2	C33D9.8	2	2	1	56	128
WBGene00016345	C33E10.1.1	C33E10.1	1	1	1	45
WBGene00016350	C33E10.10.1	C33E10.10	1	1	1	142
WBGene00016346	C33E10.2.1	fbxa-120	1	3	0.333333	67	46	47
WBGene00016349	C33E10.8.1	C33E10.8	1	1	1	508
WBGene00016351	C33F10.1.1	C33F10.1	1	2	0.5	48	45
WBGene00016357	C33F10.11a.1	C33F10.11	1	1	1	45
WBGene00016357	C33F10.11b.1	C33F10.11	1	1	1	45
WBGene00016358	C33F10.12.1	C33F10.12	3	3	1	45	46	47
WBGene00016358	C33F10.12.2	C33F10.12	2	2	1	46	47
WBGene00016359	C33F10.13.1	fbxb-88	1	1	1	175
WBGene00050941	C33F10.14.1	C33F10.14	1	1	1	50
WBGene00016352	C33F10.2.1	tbck-1	9	11	0.818182	47	47	45	47	59	50	332	45	506	47	45
WBGene00016353	C33F10.4.1	C33F10.4	1	2	0.5	315	45
WBGene00016354	C33F10.5d.1	rig-6	4	12	0.333333	2509	51	428	6510	239	50	50	47	49	186	52	49
WBGene00016355	C33F10.7a.1	lact-5	1	6	0.166667	660	303	51	46	63	460
WBGene00016356	C33F10.8.1	C33F10.8	2	4	0.5	49	191	47	46
WBGene00003435	C33F10.9.1	msp-40	NA	0	NA
WBGene00001116	C33G3.1b.1	dyc-1	5	16	0.3125	1143	220	536	45	4464	169	270	943	115	459	52	140	199	46	135	2068
WBGene00001116	C33G3.1b.2	dyc-1	4	15	0.266667	220	536	45	4464	169	270	943	115	459	52	140	199	46	135	2068
WBGene00007903	C33G3.3.1	lgc-21	6	9	0.666667	80	68	261	108	123	1380	46	54	42
WBGene00007904	C33G3.4.1	C33G3.4	7	13	0.538462	579	134	232	48	50	45	693	111	43	44	56	46	214
WBGene00007905	C33G3.5.1	C33G3.5	6	8	0.75	46	163	43	235	45	276	48	54
WBGene00007906	C33G3.6.1	C33G3.6	1	15	0.0666667	314	138	184	47	50	45	105	93	49	211	43	192	201	54	47
WBGene00007906	C33G3.6.2	C33G3.6	1	16	0.0625	314	138	184	47	50	45	105	93	49	211	43	192	201	54	47	55
WBGene00005874	C33G8.1.1	srw-127	2	4	0.5	70	181	57	45
WBGene00016367	C33G8.10.1	nhr-162	4	4	1	45	205	43	269
WBGene00003697	C33G8.11.1	nhr-107	1	7	0.142857	246	45	78	47	42	230	48
WBGene00016368	C33G8.12.1	nhr-163	1	4	0.25	1319	147	46	44
WBGene00016369	C33G8.13.1	C33G8.13	4	5	0.8	47	45	51	207	47
WBGene00016360	C33G8.2.1	C33G8.2	3	4	0.75	49	225	655	160
WBGene00016361	C33G8.3.1	drd-10	2	2	1	50	134
WBGene00016362	C33G8.4.1	C33G8.4	1	1	1	43
WBGene00016363	C33G8.5.1	srab-4	1	3	0.333333	538	45	47
WBGene00003632	C33G8.6.1	nhr-42	1	6	0.166667	439	45	91	48	48	46
WBGene00016364	C33G8.7.1	nhr-161	2	4	0.5	44	205	55	189
WBGene00016364	C33G8.7.2	nhr-161	1	5	0.2	692	44	205	55	189
WBGene00016365	C33G8.8.1	nhr-139	4	4	1	64	47	50	374
WBGene00016366	C33G8.9.1	nhr-140	4	4	1	51	230	47	318
WBGene00016370	C33H5.1.1	C33H5.1	3	4	0.75	163	287	294	52
WBGene00044326	C33H5.10.1	tag-322	2	6	0.333333	42	174	45	48	53	74
WBGene00016378	C33H5.11a.1	imp-3	6	9	0.666667	51	270	217	235	53	467	48	310	48
WBGene00016378	C33H5.11d.1	imp-3	6	9	0.666667	51	270	217	235	53	467	48	310	48
WBGene00004703	C33H5.12a.1	rsp-6	3	4	0.75	53	46	439	47
WBGene00016379	C33H5.13a.1	C33H5.13	2	2	1	44	56
WBGene00016379	C33H5.13c.1	C33H5.13	NA	0	NA
WBGene00016380	C33H5.14a.1	ntp-1	4	6	0.666667	43	53	48	460	46	48
WBGene00016380	C33H5.14b.1	ntp-1	4	6	0.666667	43	53	48	460	46	48
WBGene00016381	C33H5.15a.1	sgo-1	6	6	1	47	55	54	51	54	93
WBGene00016381	C33H5.15b.1	sgo-1	7	7	1	49	47	55	54	51	54	87
WBGene00016381	C33H5.15b.2	sgo-1	6	6	1	47	55	54	51	54	87
WBGene00016382	C33H5.16.1	C33H5.16	2	6	0.333333	50	107	51	42	45	45
WBGene00016383	C33H5.17.1	zgpa-1	3	3	1	107	58	112
WBGene00016384	C33H5.18a.1	cdgs-1	2	6	0.333333	267	556	44	46	207	60
WBGene00016384	C33H5.18b.1	cdgs-1	3	7	0.428571	78	159	556	44	46	207	60
WBGene00044325	C33H5.19.1	tag-321	1	1	1	345
WBGene00016371	C33H5.2.1	C33H5.2	1	8	0.125	634	44	84	333	44	43	57	121
WBGene00016373	C33H5.6.1	swd-2.1	4	4	1	46	46	354	433
WBGene00016374	C33H5.7.1	swd-2.2	1	5	0.2	57	55	49	50	55
WBGene00016375	C33H5.8.1	rpap-3	1	1	1	49
WBGene00016376	C33H5.9.1	sec-10	2	3	0.666667	49	737	47
WBGene00016395	C34B2.10.1	spcs-1	1	2	0.5	56	45
WBGene00016396	C34B2.11.1	C34B2.11	2	2	1	2223	2348
WBGene00016386	C34B2.1a.1	tag-272	2	2	1	463	1691
WBGene00016387	C34B2.2.1	kbp-5	2	2	1	60	85
WBGene00016388	C34B2.3.1	C34B2.3	7	9	0.777778	59	212	49	191	44	53	252	49	47
WBGene00016389	C34B2.4.1	C34B2.4	1	4	0.25	514	44	44	47
WBGene00016390	C34B2.5.1	ttc-1	2	3	0.666667	340	511	51
WBGene00016391	C34B2.6.1	lonp-1	4	12	0.333333	52	49	330	660	53	610	55	51	392	46	49	47
WBGene00016392	C34B2.7.1	sdha-2	1	6	0.166667	53	47	45	44	43	51
WBGene00016393	C34B2.8.1	C34B2.8	1	3	0.333333	409	45	43
WBGene00016394	C34B2.9.1	C34B2.9	3	3	1	129	1506	1844
WBGene00003143	C34B4.1a.1	max-1	1	10	0.1	6556	332	63	157	44	220	48	211	233	50
WBGene00003143	C34B4.1a.2	max-1	1	11	0.0909091	9743	6556	332	63	157	44	220	48	211	233	50
WBGene00003143	C34B4.1a.3	max-1	1	9	0.111111	332	63	157	44	220	48	211	233	50
WBGene00003143	C34B4.1b.1	max-1	1	10	0.1	6556	332	63	157	44	220	48	211	233	50
WBGene00007907	C34B4.2a.1	C34B4.2	5	7	0.714286	194	54	47	49	731	601	308
WBGene00007907	C34B4.2a.2	C34B4.2	1	8	0.125	3533	194	54	47	49	731	601	308
WBGene00007907	C34B4.2a.3	C34B4.2	6	8	0.75	660	194	54	47	49	731	601	308
WBGene00007907	C34B4.2a.4	C34B4.2	6	8	0.75	356	194	54	47	49	731	601	308
WBGene00007908	C34B4.3.1	C34B4.3	3	7	0.428571	746	425	821	381	346	265	117
WBGene00007909	C34B4.4.1	C34B4.4	1	7	0.142857	306	175	72	43	84	45	295
WBGene00007910	C34B4.5.1	C34B4.5	2	7	0.285714	46	75	44	49	59	53	44
WBGene00077698	C34B4.7a.1	lurp-4	3	7	0.428571	47	40	307	49	45	166	44
WBGene00007911	C34B7.1.1	C34B7.1	2	7	0.285714	161	372	51	42	42	46	52
WBGene00007912	C34B7.2.1	figo-1	5	6	0.833333	422	53	523	59	872	53
WBGene00007913	C34B7.3.1	cyp-36A1	2	7	0.285714	65	1744	216	49	47	63	408
WBGene00007914	C34B7.4.1	mys-4	6	6	1	56	46	55	222	46	545
WBGene00007920	C34C12.1.1	C34C12.1	1	2	0.5	45	42
WBGene00219295	C34C12.12.1	C34C12.12	2	2	1	222	258
WBGene00007921	C34C12.2.1	C34C12.2	4	6	0.666667	50	46	229	552	462	67
WBGene00007922	C34C12.3.1	pph-6	3	8	0.375	521	56	1466	57	718	691	189	581
WBGene00007923	C34C12.4.1	C34C12.4	2	2	1	428	1058
WBGene00007924	C34C12.5.1	rsu-1	1	4	0.25	466	56	180	51
WBGene00007924	C34C12.5.2	rsu-1	1	5	0.2	466	56	180	51	16
WBGene00007925	C34C12.6.1	C34C12.6	5	5	1	74	291	49	45	491
WBGene00007926	C34C12.7.1	C34C12.7	1	5	0.2	1996	48	78	365	76
WBGene00007927	C34C12.8.1	C34C12.8	4	4	1	52	68	59	121
WBGene00007928	C34C12.9.1	C34C12.9	2	2	1	156	581
WBGene00005172	C34C6.1.1	srg-15	4	5	0.8	42	54	92	153	41
WBGene00206355	C34C6.10.1	C34C6.10	2	2	1	52	154
WBGene00007916	C34C6.3.1	C34C6.3	2	7	0.285714	44	190	45	110	46	40	45
WBGene00007917	C34C6.4.1	chdh-1	1	6	0.166667	171	51	98	85	45	49
WBGene00007918	C34C6.5a.1	sphk-1	1	6	0.166667	543	51	127	47	103	46
WBGene00007918	C34C6.5b.1	sphk-1	1	6	0.166667	543	51	127	47	103	46
WBGene00007918	C34C6.5c.1	sphk-1	3	6	0.5	87	51	127	47	103	46
WBGene00004194	C34C6.6a.1	prx-5	4	6	0.666667	49	48	48	145	52	46
WBGene00004194	C34C6.6b.1	prx-5	4	6	0.666667	55	48	48	145	52	46
WBGene00007919	C34C6.7a.1	cup-16	2	4	0.5	49	87	49	42
WBGene00007919	C34C6.7b.1	cup-16	1	3	0.333333	87	49	42
WBGene00000432	C34C6.8.1	ceh-7	1	1	1	207
WBGene00194940	C34C6.9.1	C34C6.9	1	2	0.5	90	54
WBGene00194940	C34C6.9.2	C34C6.9	1	1	1	54
WBGene00007929	C34D1.1.1	dmd-10	3	6	0.5	43	46	10393	50	2156	48
WBGene00003850	C34D1.3.1	odr-3	4	5	0.8	52	455	216	784	74
WBGene00007931	C34D1.4a.1	C34D1.4	1	3	0.333333	752	54	523
WBGene00007931	C34D1.4b.1	C34D1.4	1	3	0.333333	573	54	523
WBGene00007931	C34D1.4c.1	C34D1.4	NA	0	NA
WBGene00007932	C34D1.5b.1	zip-5	1	3	0.333333	3986	250	421
WBGene00016406	C34D10.1.1	C34D10.1	5	5	1	428	45	224	44	435
WBGene00016407	C34D10.2a.1	unk-1	1	14	0.0714286	4082	1229	45	50	208	48	1392	199	537	54	74	44	48	237
WBGene00016407	C34D10.2a.2	unk-1	7	14	0.5	979	1229	45	50	208	48	1392	199	537	54	74	44	48	237
WBGene00016407	C34D10.2a.3	unk-1	6	13	0.461538	1229	45	50	208	48	1392	199	537	54	74	44	48	237
WBGene00016407	C34D10.2b.1	unk-1	1	14	0.0714286	4082	1229	45	50	208	48	1386	199	537	54	74	56	51	237
WBGene00303044	C34D10.5.1	C34D10.5	NA	0	NA
WBGene00016397	C34D4.1.1	maph-9	8	9	0.888889	136	466	49	48	60	51	44	635	314
WBGene00016397	C34D4.1.2	maph-9	7	8	0.875	466	49	48	60	51	44	635	314
WBGene00016402	C34D4.10.1	C34D4.10	1	6	0.166667	81	52	49	46	45	47
WBGene00016403	C34D4.11a.1	grsp-3	1	4	0.25	387	47	254	53
WBGene00016403	C34D4.11b.1	grsp-3	1	2	0.5	254	53
WBGene00000888	C34D4.12a.1	cyn-12	2	2	1	76	405
WBGene00016404	C34D4.13.1	mutd-1	2	2	1	45	48
WBGene00016405	C34D4.14a.1	hecd-1	14	21	0.666667	43	46	69	45	172	45	78	177	115	50	47	55	67	406	82	49	57	46	54	46	55
WBGene00016405	C34D4.14a.2	hecd-1	13	20	0.65	46	69	45	172	45	78	177	115	50	47	55	67	406	82	49	57	46	54	46	55
WBGene00016405	C34D4.14d.1	hecd-1	14	21	0.666667	43	46	69	45	172	45	78	177	127	50	47	55	67	406	82	49	57	46	54	46	55
WBGene00016405	C34D4.14e.1	hecd-1	14	21	0.666667	43	46	69	45	172	45	78	177	127	44	47	55	67	406	82	49	57	46	54	46	55
WBGene00016405	C34D4.14e.2	hecd-1	13	20	0.65	46	69	45	172	45	78	177	127	44	47	55	67	406	82	49	57	46	54	46	55
WBGene00016405	C34D4.14f.1	hecd-1	14	21	0.666667	43	46	69	45	172	45	78	177	115	44	47	55	67	406	82	49	57	46	54	46	55
WBGene00000687	C34D4.15a.1	col-113	1	2	0.5	672	78
WBGene00000687	C34D4.15b.1	col-113	1	2	0.5	672	90
WBGene00016398	C34D4.2.1	C34D4.2	1	4	0.25	72	46	48	51
WBGene00016399	C34D4.3.1	C34D4.3	2	2	1	40	47
WBGene00016400	C34D4.4.1	C34D4.4	2	4	0.5	99	145	42	52
WBGene00006113	C34D4.8.1	str-48	2	3	0.666667	49	655	51
WBGene00003527	C34D4.9.1	nas-8	3	11	0.272727	525	312	850	719	50	44	108	255	55	54	480
WBGene00003527	C34D4.9.2	nas-8	2	10	0.2	312	850	719	50	44	108	255	55	54	480
WBGene00001662	C34E10.1.1	gop-3	7	7	1	82	302	47	213	52	46	881
WBGene00016411	C34E10.10.1	C34E10.10	2	2	1	45	49
WBGene00016412	C34E10.11.1	mrps-26	2	2	1	292	372
WBGene00016412	C34E10.11.2	mrps-26	1	1	1	292
WBGene00303005	C34E10.12a.1	C34E10.12	NA	0	NA
WBGene00001661	C34E10.2.1	gop-2	2	4	0.5	47	162	43	42
WBGene00001660	C34E10.3.1	gop-1	7	15	0.466667	48	45	51	47	50	48	593	99	87	59	47	47	55	49	166
WBGene00006946	C34E10.4b.1	prx-10	6	9	0.666667	52	50	241	50	46	367	120	45	128
WBGene00006946	C34E10.4b.2	prx-10	1	7	0.142857	1191	50	46	367	120	45	128
WBGene00006946	C34E10.4b.3	prx-10	6	9	0.666667	52	50	326	50	46	367	120	45	128
WBGene00006946	C34E10.4b.4	prx-10	5	8	0.625	50	241	50	46	367	120	45	128
WBGene00006946	C34E10.4b.5	prx-10	4	7	0.571429	241	50	46	367	120	45	128
WBGene00006946	C34E10.4b.6	prx-10	3	6	0.5	50	46	367	120	45	128
WBGene00016408	C34E10.5.1	prmt-5	6	8	0.75	49	93	81	44	277	619	224	48
WBGene00016408	C34E10.5.2	prmt-5	6	9	0.666667	49	93	81	44	277	619	224	48	44
WBGene00016408	C34E10.5.3	prmt-5	6	8	0.75	49	93	81	44	277	619	224	48
WBGene00000229	C34E10.6.1	atp-2	2	4	0.5	47	49	47	48
WBGene00000229	C34E10.6.2	atp-2	5	5	1	47	49	47	48	79
WBGene00000561	C34E10.7.1	cnd-1	2	2	1	337	394
WBGene00016409	C34E10.8.1	sumv-1	9	18	0.5	56	44	55	49	47	47	49	55	527	45	48	388	47	101	78	75	53	77
WBGene00016410	C34E10.9.1	C34E10.9	1	4	0.25	51	40	45	46
WBGene00004682	C34E11.1.1	rsd-3	9	9	1	841	44	578	48	285	278	44	65	1110
WBGene00007935	C34E11.2a.1	C34E11.2	2	14	0.142857	533	2388	46	336	233	47	63	58	45	159	1034	430	827	102
WBGene00007935	C34E11.2c.1	C34E11.2	1	13	0.0769231	2388	46	336	233	47	63	58	45	159	1034	430	827	102
WBGene00007935	C34E11.2d.1	C34E11.2	2	13	0.153846	533	2388	46	336	233	47	63	58	45	1475	430	827	102
WBGene00007935	C34E11.2e.1	C34E11.2	2	15	0.133333	533	2388	46	336	233	47	63	58	45	159	1034	86	301	827	102
WBGene00007935	C34E11.2f.1	C34E11.2	2	14	0.142857	533	2388	46	336	233	47	63	58	45	1475	86	301	827	102
WBGene00007935	C34E11.2g.1	C34E11.2	2	12	0.166667	533	2388	46	336	233	47	63	58	45	1948	827	102
WBGene00044079	C34E11.3a.1	tag-241	1	26	0.0384615	1906	384	210	105	417	50	114	97	498	50	212	49	407	627	62	42	65	416	105	44	262	327	44	50	193	49
WBGene00044079	C34E11.3b.1	tag-241	20	24	0.833333	384	210	105	417	50	114	97	498	50	212	49	407	627	62	42	65	416	105	44	718	44	50	193	49
WBGene00044079	C34E11.3c.1	tag-241	2	26	0.0769231	52	2202	210	105	417	50	114	97	498	50	212	49	407	627	62	42	65	416	105	44	262	327	44	50	193	49
WBGene00044079	C34E11.3c.2	tag-241	6	10	0.6	61	238	105	44	262	327	44	50	193	49
WBGene00044079	C34E11.3d.1	tag-241	1	24	0.0416667	2202	210	105	417	50	114	97	498	50	212	49	407	627	62	42	65	416	105	44	718	44	50	193	49
WBGene00044079	C34E11.3e.1	tag-241	2	26	0.0769231	52	2202	210	105	417	50	114	97	498	50	212	49	407	627	62	42	65	416	105	44	262	327	44	50	193	49
WBGene00044079	C34E11.3f.1	tag-241	2	26	0.0769231	52	2202	210	105	417	50	114	97	498	50	212	49	407	627	62	42	65	416	105	44	337	327	44	50	193	49
WBGene00044079	C34E11.3g.1	tag-241	2	25	0.08	52	2202	210	105	417	50	114	97	498	50	212	49	407	627	62	42	65	416	105	44	718	44	50	193	49
WBGene00007937	C34E11.4.1	C34E11.4	2	2	1	204	426
WBGene00004108	C34E7.1a.1	pqn-18	1	8	0.125	5414	1571	635	48	99	2244	51	50
WBGene00004108	C34E7.1a.2	pqn-18	5	7	0.714286	1571	635	48	99	2244	51	50
WBGene00004108	C34E7.1b.1	pqn-18	4	6	0.666667	635	48	99	2244	51	50
WBGene00004108	C34E7.1c.1	pqn-18	3	5	0.6	48	99	2244	51	50
WBGene00004108	C34E7.1d.1	pqn-18	1	2	0.5	51	50
WBGene00007933	C34E7.3.1	C34E7.3	1	5	0.2	613	83	168	51	48
WBGene00007934	C34E7.4.1	C34E7.4	1	4	0.25	1143	49	397	50
WBGene00016413	C34F11.1.1	C34F11.1	1	4	0.25	87	43	45	48
WBGene00016414	C34F11.2.1	C34F11.2	1	1	1	52
WBGene00016415	C34F11.3a.1	ampd-1	4	11	0.363636	46	1279	47	1586	54	682	48	46	49	91	57
WBGene00016415	C34F11.3b.1	ampd-1	6	14	0.428571	46	1161	82	47	48	1502	54	328	312	48	46	49	91	57
WBGene00016415	C34F11.3c.1	ampd-1	2	12	0.166667	46	1279	47	452	945	54	682	48	46	49	91	57
WBGene00016415	C34F11.3d.1	ampd-1	7	15	0.466667	143	47	49	44	224	47	1586	54	328	312	48	46	49	91	57
WBGene00003443	C34F11.4.1	msp-50	NA	0	NA
WBGene00016416	C34F11.5.1	C34F11.5	6	7	0.857143	158	47	103	44	45	198	48
WBGene00003442	C34F11.6.1	msp-49	NA	0	NA
WBGene00016417	C34F11.8.1	C34F11.8	2	4	0.5	47	101	53	48
WBGene00001101	C34F11.9a.1	dsh-1	5	11	0.454545	52	540	54	538	4461	1311	47	54	438	48	292
WBGene00001101	C34F11.9a.2	dsh-1	5	12	0.416667	52	540	54	538	4461	1311	47	54	438	48	292	282
WBGene00001101	C34F11.9c.1	dsh-1	5	13	0.384615	52	540	54	538	4461	1311	47	54	438	48	292	620	282
WBGene00007938	C34F6.1.1	C34F6.1	4	11	0.363636	45	43	51	251	61	80	53	49	67	52	119
WBGene00007944	C34F6.10a.1	C34F6.10	1	15	0.0666667	3128	570	1712	69	55	223	118	49	51	50	45	49	55	69	46
WBGene00007944	C34F6.10a.2	C34F6.10	2	14	0.142857	570	1712	69	55	223	118	49	51	50	45	49	55	69	46
WBGene00007944	C34F6.10b.1	C34F6.10	1	14	0.0714286	3797	1712	69	55	223	118	49	51	50	45	49	55	69	46
WBGene00007944	C34F6.10c.1	C34F6.10	1	13	0.0769231	3797	1712	196	223	118	49	51	50	45	49	55	69	46
WBGene00007944	C34F6.10d.1	C34F6.10	1	14	0.0714286	3128	570	1712	196	223	118	49	51	50	45	49	55	69	46
WBGene00007944	C34F6.10d.2	C34F6.10	2	13	0.153846	570	1712	196	223	118	49	51	50	45	49	55	69	46
WBGene00007945	C34F6.11.1	C34F6.11	1	5	0.2	511	49	49	50	43
WBGene00195211	C34F6.12.1	C34F6.12	2	3	0.666667	89	881	42
WBGene00000751	C34F6.2.1	col-178	1	1	1	49
WBGene00000752	C34F6.3.1	col-179	1	1	1	52
WBGene00002029	C34F6.4.1	hst-2	7	7	1	54	48	91	311	46	483	625
WBGene00007939	C34F6.5a.1	C34F6.5	2	5	0.4	153	268	50	47	117
WBGene00007939	C34F6.5b.1	C34F6.5	1	4	0.25	268	50	47	117
WBGene00007941	C34F6.7.1	C34F6.7	6	9	0.666667	63	871	49	53	54	1570	47	275	357
WBGene00007942	C34F6.8.1	idh-2	5	5	1	44	278	45	50	299
WBGene00007943	C34F6.9.1	C34F6.9	1	11	0.0909091	99	51	45	50	59	46	46	50	44	56	79
WBGene00016418	C34G6.1.1	hpo-27	12	14	0.857143	148	48	325	45	294	372	432	46	1133	148	370	2166	50	188
WBGene00016419	C34G6.2.1	tyr-4	1	8	0.125	480	134	44	77	46	257	367	53
WBGene00016420	C34G6.3.1	C34G6.3	1	2	0.5	159	86
WBGene00016420	C34G6.3.2	C34G6.3	1	1	1	86
WBGene00003996	C34G6.4a.1	pgp-2	1	13	0.0769231	2338	852	219	168	202	130	44	791	49	240	47	46	67
WBGene00003996	C34G6.4b.1	pgp-2	1	14	0.0714286	2338	852	219	168	202	130	44	530	189	49	240	47	46	67
WBGene00003996	C34G6.4c.1	pgp-2	2	14	0.142857	120	852	219	168	202	130	44	530	189	49	240	47	46	67
WBGene00003996	C34G6.4d.1	pgp-2	2	13	0.153846	120	852	219	168	202	130	44	791	49	240	47	46	67
WBGene00016421	C34G6.5.1	cdc-7	5	7	0.714286	187	45	58	44	290	43	45
WBGene00016422	C34G6.6a.1	noah-1	1	7	0.142857	187	153	47	181	49	46	108
WBGene00016422	C34G6.6b.1	noah-1	1	7	0.142857	187	153	47	169	49	46	108
WBGene00016422	C34G6.6c.1	noah-1	1	7	0.142857	187	153	47	181	49	46	96
WBGene00004109	C34G6.7a.1	stam-1	1	6	0.166667	306	182	202	53	164	97
WBGene00004109	C34G6.7a.2	stam-1	1	6	0.166667	306	182	202	53	164	97
WBGene00004109	C34G6.7b.1	stam-1	2	4	0.5	182	202	53	164
WBGene00016423	C34H3.1.1	tag-275	8	12	0.666667	47	588	48	47	483	614	234	3031	51	52	55	848
WBGene00003846	C34H3.2.1	odd-2	1	1	1	76
WBGene00016424	C34H4.1a.1	C34H4.1	4	6	0.666667	251	48	44	315	47	48
WBGene00016424	C34H4.1a.2	C34H4.1	4	6	0.666667	251	48	44	315	47	48
WBGene00016425	C34H4.2.1	C34H4.2	2	5	0.4	50	96	47	52	48
WBGene00044073	C34H4.3a.1	tag-244	5	7	0.714286	47	185	90	131	247	44	46
WBGene00000681	C34H4.4.1	col-107	1	1	1	56
WBGene00016427	C34H4.5a.1	C34H4.5	2	5	0.4	52	2554	405	550	64
WBGene00016428	C35A11.1.1	dmsr-7	2	8	0.25	67	855	196	48	48	211	64	50
WBGene00016429	C35A11.2.1	C35A11.2	1	3	0.333333	806	45	55
WBGene00016429	C35A11.2.2	C35A11.2	1	4	0.25	1257	806	45	55
WBGene00016430	C35A11.3a.1	C35A11.3	2	8	0.25	50	941	383	47	65	51	538	49
WBGene00016430	C35A11.3b.1	C35A11.3	2	7	0.285714	50	941	499	65	51	538	49
WBGene00016431	C35A11.4.1	C35A11.4	8	10	0.8	61	44	503	49	399	53	49	708	49	51
WBGene00016431	C35A11.4.2	C35A11.4	7	9	0.777778	44	503	49	399	53	49	708	49	51
WBGene00000173	C35A5.1.1	aqp-5	1	4	0.25	251	51	47	127
WBGene00044016	C35A5.10.1	C35A5.10	3	3	1	50	46	97
WBGene00044024	C35A5.11a.1	C35A5.11	1	4	0.25	124	48	44	119
WBGene00007946	C35A5.2.1	ugt-33	1	6	0.166667	1158	41	76	51	50	45
WBGene00007947	C35A5.3.1	C35A5.3	4	7	0.571429	49	50	45	251	44	42	46
WBGene00007948	C35A5.4.1	C35A5.4	2	10	0.2	73	282	43	266	47	56	43	56	47	43
WBGene00007949	C35A5.5.1	C35A5.5	3	4	0.75	44	76	185	50
WBGene00007950	C35A5.6a.1	C35A5.6	3	4	0.75	47	49	457	42
WBGene00007951	C35A5.7.1	dmsr-8	2	9	0.222222	253	667	382	47	167	43	52	456	47
WBGene00007952	C35A5.8.1	C35A5.8	7	9	0.777778	46	49	50	49	42	45	51	50	47
WBGene00007953	C35A5.9.1	hda-11	5	7	0.714286	68	197	46	66	556	48	101
WBGene00006701	C35B1.1.1	ubc-1	1	2	0.5	913	655
WBGene00016432	C35B1.2a.1	C35B1.2	9	13	0.692308	88	56	50	73	1697	331	740	573	7247	2625	255	434	813
WBGene00016432	C35B1.2b.1	C35B1.2	1	1	1	813
WBGene00016432	C35B1.2c.1	C35B1.2	9	12	0.75	88	56	50	73	1697	331	740	573	7247	2625	434	813
WBGene00016432	C35B1.2c.2	C35B1.2	9	11	0.818182	88	56	50	73	1697	331	740	573	7247	2625	813
WBGene00016433	C35B1.3.1	C35B1.3	NA	0	NA
WBGene00016434	C35B1.4.1	C35B1.4	NA	0	NA
WBGene00016435	C35B1.5.1	C35B1.5	1	1	1	71
WBGene00016436	C35B1.7.1	C35B1.7	1	1	1	965
WBGene00016437	C35B1.8.1	C35B1.8	2	3	0.666667	97	514	219
WBGene00195006	C35B1.9.1	C35B1.9	1	1	1	457
WBGene00000748	C35B8.1.1	col-175	1	1	1	58
WBGene00006887	C35B8.2a.1	vav-1	11	16	0.6875	249	53	131	67	486	309	98	46	573	49	860	298	43	95	529	46
WBGene00006887	C35B8.2b.1	vav-1	1	17	0.0588235	7657	249	53	131	67	486	309	98	46	573	49	860	298	43	95	529	46
WBGene00006887	C35B8.2c.1	vav-1	12	17	0.705882	828	249	53	131	67	486	309	98	46	573	49	860	298	43	95	529	46
WBGene00016438	C35B8.3a.1	C35B8.3	4	7	0.571429	226	52	50	286	49	47	176
WBGene00016438	C35B8.3a.2	C35B8.3	1	8	0.125	306	226	52	50	286	49	47	176
WBGene00016438	C35B8.3b.1	C35B8.3	1	8	0.125	306	226	52	50	286	49	47	176
WBGene00044743	C35B8.4.1	crb-3	1	1	1	607
WBGene00044743	C35B8.4.2	crb-3	1	2	0.5	7032	607
WBGene00004746	C35C5.1.1	sdc-2	2	18	0.111111	45	445	50	58	43	46	46	141	150	49	53	73	46	55	50	49	49	49
WBGene00007959	C35C5.10a.1	C35C5.10	5	5	1	50	308	77	56	733
WBGene00007959	C35C5.10b.1	C35C5.10	1	6	0.166667	1114	50	308	77	56	733
WBGene00007954	C35C5.2.1	gcp-2.2	2	15	0.133333	102	309	45	47	49	49	48	228	43	40	56	91	46	43	44
WBGene00007955	C35C5.3a.1	selt-1.1	2	4	0.5	52	197	52	50
WBGene00007955	C35C5.3b.1	selt-1.1	2	4	0.5	43	197	52	50
WBGene00003239	C35C5.4a.1	mig-2	2	3	0.666667	75	519	395
WBGene00002975	C35C5.5.1	lev-8	6	11	0.545455	45	169	81	49	117	361	44	42	55	46	53
WBGene00007956	C35C5.6.1	trpp-9	17	17	1	38	73	121	44	359	45	50	48	47	100	46	43	48	53	97	46	383
WBGene00007957	C35C5.8a.1	C35C5.8	6	7	0.857143	51	225	46	57	42	654	45
WBGene00007958	C35C5.9.1	C35C5.9	2	2	1	45	45
WBGene00007958	C35C5.9.2	C35C5.9	1	3	0.333333	69	45	45
WBGene00016439	C35D10.1.1	C35D10.1	2	3	0.666667	222	585	47
WBGene00016446	C35D10.10.1	C35D10.10	1	3	0.333333	53	45	48
WBGene00016447	C35D10.11.1	msd-4	NA	0	NA
WBGene00016448	C35D10.12.1	C35D10.12	3	6	0.5	239	45	339	43	159	262
WBGene00016449	C35D10.13.1	tost-1	2	2	1	50	115
WBGene00016450	C35D10.14.1	clec-5	1	3	0.333333	181	132	42
WBGene00016451	C35D10.15.1	clec-6	1	3	0.333333	405	75	42
WBGene00000204	C35D10.16.1	arx-6	1	3	0.333333	140	45	45
WBGene00016452	C35D10.17.1	C35D10.17	1	1	1	48
WBGene00016452	C35D10.17.2	C35D10.17	1	1	1	48
WBGene00016440	C35D10.2.1	gipc-1	1	2	0.5	54	47
WBGene00016441	C35D10.3.1	C35D10.3	1	3	0.333333	309	193	44
WBGene00000767	C35D10.4.1	coq-8	5	6	0.833333	176	45	226	51	613	46
WBGene00016442	C35D10.5.1	C35D10.5	4	4	1	44	49	45	51
WBGene00016443	C35D10.6.1	C35D10.6	2	4	0.5	48	338	42	51
WBGene00016444	C35D10.7a.1	C35D10.7	1	6	0.166667	629	45	224	175	55	193
WBGene00016444	C35D10.7b.1	C35D10.7	2	5	0.4	45	224	175	55	193
WBGene00016445	C35D10.8.1	C35D10.8	1	4	0.25	95	45	49	47
WBGene00000418	C35D10.9a.1	ced-4	5	7	0.714286	51	45	186	50	557	48	46
WBGene00000418	C35D10.9b.1	ced-4	5	7	0.714286	51	45	120	50	557	48	46
WBGene00005436	C35D6.1.1	srh-228	2	2	1	52	647
WBGene00023513	C35D6.10.1	srz-71	1	3	0.333333	574	47	53
WBGene00045101	C35D6.13a.1	C35D6.13	2	2	1	174	231
WBGene00005435	C35D6.2.1	srh-227	2	2	1	52	647
WBGene00007960	C35D6.3.1	C35D6.3	2	2	1	50	59
WBGene00007960	C35D6.3.2	C35D6.3	1	2	0.5	125	59
WBGene00007961	C35D6.4.1	C35D6.4	NA	0	NA
WBGene00023508	C35D6.9a.1	srz-38	4	4	1	45	46	42	119
WBGene00016453	C35E7.1.1	vet-2	3	5	0.6	53	48	389	105	256
WBGene00016462	C35E7.10.1	C35E7.10	3	6	0.5	46	49	333	256	51	44
WBGene00016463	C35E7.11.1	C35E7.11	2	2	1	42	401
WBGene00271779	C35E7.12.1	C35E7.12	NA	0	NA
WBGene00016454	C35E7.2a.1	C35E7.2	1	5	0.2	444	49	293	305	45
WBGene00016454	C35E7.2b.1	C35E7.2	3	4	0.75	49	293	305	45
WBGene00016455	C35E7.3.1	C35E7.3	1	1	1	413
WBGene00016456	C35E7.4.1	C35E7.4	1	1	1	770
WBGene00016457	C35E7.5a.1	C35E7.5	3	3	1	110	434	532
WBGene00016457	C35E7.5b.1	C35E7.5	2	2	1	110	434
WBGene00016458	C35E7.6.1	C35E7.6	1	3	0.333333	438	48	61
WBGene00016459	C35E7.7.1	C35E7.7	1	2	0.5	619	46
WBGene00016460	C35E7.8.1	C35E7.8	4	5	0.8	47	46	45	256	232
WBGene00016461	C35E7.9.1	C35E7.9	1	3	0.333333	163	45	47
WBGene00007963	C36A4.1.1	cyp-25A1	6	7	0.857143	54	46	49	45	44	80	47
WBGene00007970	C36A4.10.1	C36A4.10	3	5	0.6	169	80	195	48	49
WBGene00007970	C36A4.10.2	C36A4.10	1	3	0.333333	195	48	49
WBGene00007970	C36A4.10.3	C36A4.10	4	6	0.666667	169	80	52	195	48	49
WBGene00007970	C36A4.10.4	C36A4.10	4	6	0.666667	169	135	52	195	48	49
WBGene00007970	C36A4.10.5	C36A4.10	3	5	0.6	169	135	195	48	49
WBGene00007970	C36A4.10.6	C36A4.10	3	5	0.6	80	73	195	48	49
WBGene00007970	C36A4.10.7	C36A4.10	3	5	0.6	80	52	195	48	49
WBGene00044167	C36A4.11.1	C36A4.11	1	1	1	58
WBGene00007964	C36A4.2.1	cyp-25A2	6	7	0.857143	49	44	54	54	45	122	53
WBGene00014697	C36A4.3.1	cyp-25A3	6	7	0.857143	51	50	47	45	47	77	53
WBGene00014697	C36A4.3.2	cyp-25A3	7	8	0.875	53	51	50	47	45	47	77	53
WBGene00007965	C36A4.4.1	C36A4.4	2	4	0.5	54	503	50	57
WBGene00007966	C36A4.5.1	maph-1.3	5	6	0.833333	46	86	154	116	297	46
WBGene00007967	C36A4.6.1	cyp-25A4	6	7	0.857143	47	170	87	54	52	185	64
WBGene00000264	C36A4.8a.1	brc-1	8	9	0.888889	53	456	49	62	2058	47	509	3962	695
WBGene00000264	C36A4.8c.1	brc-1	8	9	0.888889	53	456	49	62	2058	50	509	3962	695
WBGene00007969	C36A4.9a.1	acs-19	2	4	0.5	50	124	58	51
WBGene00007977	C36B1.10.1	gska-3	1	6	0.166667	155	150	43	49	44	43
WBGene00007978	C36B1.11.1	C36B1.11	6	7	0.857143	45	50	45	64	47	140	50
WBGene00007979	C36B1.12a.1	imp-1	10	10	1	45	171	43	43	53	47	50	230	50	422
WBGene00007979	C36B1.12a.2	imp-1	10	11	0.909091	45	171	43	43	53	47	50	230	50	422	69
WBGene00007979	C36B1.12b.1	imp-1	10	10	1	45	171	43	43	53	47	50	230	50	458
WBGene00007979	C36B1.12c.1	imp-1	11	11	1	45	171	43	43	53	47	50	230	50	132	260
WBGene00007979	C36B1.12c.2	imp-1	11	12	0.916667	45	171	43	43	53	47	50	230	50	132	260	122
WBGene00044120	C36B1.13.1	C36B1.13	2	2	1	49	99
WBGene00044614	C36B1.14.1	C36B1.14	2	2	1	46	259
WBGene00000527	C36B1.1a.1	cle-1	7	20	0.35	1430	133	330	52	574	47	5616	54	50	55	248	3359	483	521	375	669	49	672	49	111
WBGene00000527	C36B1.1d.1	cle-1	7	22	0.318182	1430	133	330	52	574	47	5616	54	50	55	248	3359	227	214	93	359	375	669	49	672	49	111
WBGene00007971	C36B1.3.1	rpb-3	3	5	0.6	54	47	152	49	45
WBGene00003925	C36B1.4.1	pas-4	1	3	0.333333	261	46	80
WBGene00007972	C36B1.5.1	prp-4	6	8	0.75	65	66	42	46	49	296	78	47
WBGene00007973	C36B1.6a.1	C36B1.6	2	2	1	52	467
WBGene00007973	C36B1.6b.1	C36B1.6	1	1	1	467
WBGene00007974	C36B1.7.1	dhfr-1	2	3	0.666667	44	46	42
WBGene00007975	C36B1.8a.1	gls-1	2	17	0.117647	49	702	98	52	47	97	48	85	48	45	130	43	50	73	47	51	61
WBGene00007975	C36B1.8b.1	gls-1	2	17	0.117647	49	702	98	52	47	97	48	85	48	45	130	43	50	64	47	51	61
WBGene00007975	C36B1.8c.1	gls-1	2	17	0.117647	49	702	98	52	47	97	48	85	48	45	130	43	50	64	47	51	61
WBGene00007976	C36B1.9.1	C36B1.9	1	4	0.25	487	46	212	307
WBGene00016464	C36B7.1.1	C36B7.1	1	4	0.25	260	179	60	123
WBGene00016465	C36B7.2.1	C36B7.2	2	4	0.5	48	498	53	55
WBGene00016466	C36B7.3.1	C36B7.3	1	1	1	46
WBGene00016467	C36B7.4.1	C36B7.4	3	3	1	41	49	1842
WBGene00016468	C36B7.5a.1	C36B7.5	14	25	0.56	59	49	49	44	402	67	49	44	309	122	392	43	50	543	44	45	41	53	47	244	324	540	45	96	43
WBGene00016468	C36B7.5b.1	C36B7.5	14	26	0.538462	59	49	49	44	402	67	49	44	309	122	392	43	50	543	44	45	41	53	47	244	45	198	540	45	96	43
WBGene00016469	C36B7.6.1	C36B7.6	9	9	1	56	56	43	137	48	51	50	46	283
WBGene00001841	C36B7.7.1	hen-1	1	4	0.25	60	51	44	54
WBGene00016479	C36C5.10.1	srab-6	1	4	0.25	299	51	56	76
WBGene00016480	C36C5.11a.1	srab-7	1	4	0.25	414	48	49	184
WBGene00016481	C36C5.12.1	C36C5.12	1	2	0.5	56	49
WBGene00016481	C36C5.12.2	C36C5.12	1	3	0.333333	86	56	49
WBGene00016483	C36C5.14.1	C36C5.14	1	2	0.5	140	52
WBGene00016484	C36C5.15.1	C36C5.15	1	2	0.5	127	44
WBGene00016471	C36C5.2a.1	srab-8	1	4	0.25	356	46	76	47
WBGene00016472	C36C5.3.1	srbc-6	2	5	0.4	43	198	50	41	51
WBGene00016473	C36C5.4b.1	C36C5.4	1	2	0.5	55	48
WBGene00016474	C36C5.5.1	C36C5.5	1	2	0.5	50	49
WBGene00016475	C36C5.6.1	srab-9	1	4	0.25	221	47	47	52
WBGene00016476	C36C5.7.1	srab-10	3	4	0.75	52	44	364	48
WBGene00016477	C36C5.8.1	srab-11	2	5	0.4	69	491	43	48	159
WBGene00016485	C36C9.1.1	meg-4	5	6	0.833333	46	48	48	48	515	49
WBGene00304785	C36C9.11.1	C36C9.11	3	3	1	52	51	338
WBGene00304786	C36C9.12.1	C36C9.12	3	3	1	52	51	338
WBGene00006550	C36C9.2.1	tbx-31	3	5	0.6	87	222	362	45	49
WBGene00016486	C36C9.3.1	fbxa-170	3	3	1	53	51	274
WBGene00016487	C36C9.4.1	C36C9.4	3	9	0.333333	46	43	667	50	83	265	45	46	49
WBGene00016488	C36C9.5.1	C36C9.5	10	12	0.833333	140	45	399	65	49	336	341	466	253	553	43	487
WBGene00044560	C36C9.6.1	C36C9.6	1	1	1	530
WBGene00016489	C36E6.1b.1	fubl-3	2	8	0.25	338	427	137	71	135	93	50	125
WBGene00016490	C36E6.2.1	C36E6.2	5	5	1	60	45	467	52	1695
WBGene00016490	C36E6.2.2	C36E6.2	5	5	1	60	45	467	52	1695
WBGene00003369	C36E6.3.1	mlc-1	1	4	0.25	259	48	54	53
WBGene00003370	C36E6.5.1	mlc-2	2	3	0.666667	47	54	53
WBGene00044683	C36E6.8.1	C36E6.8	1	2	0.5	497	48
WBGene00007980	C36E8.1.1	C36E8.1	5	9	0.555556	55	55	62	300	906	56	119	339	434
WBGene00007981	C36E8.2.1	glb-11	1	4	0.25	1259	48	444	66
WBGene00007982	C36E8.3.1	pxd-1	2	8	0.25	312	473	426	58	55	56	150	412
WBGene00007983	C36E8.4.1	C36E8.4	4	8	0.5	117	205	46	432	95	431	376	49
WBGene00006537	C36E8.5.1	tbb-2	2	3	0.666667	72	77	55
WBGene00044230	C36E8.6.1	C36E8.6	1	1	1	241
WBGene00007984	C36F7.1.1	irx-1	4	4	1	532	595	500	1006
WBGene00007985	C36F7.2.1	swah-1	4	8	0.5	3414	51	130	5794	69	50	1974	828
WBGene00007985	C36F7.2.2	swah-1	3	7	0.428571	51	130	5794	69	50	1974	828
WBGene00004372	C36F7.4c.1	rig-5	5	10	0.5	1553	63	47	964	2793	716	181	178	550	470
WBGene00004372	C36F7.4e.1	rig-5	5	11	0.454545	1553	63	47	964	2793	716	181	178	241	231	470
WBGene00004372	C36F7.4f.1	rig-5	5	11	0.454545	1263	63	47	964	2793	716	181	178	241	231	470
WBGene00007986	C36F7.5.1	C36F7.5	2	5	0.4	49	88	70	48	47
WBGene00007987	C36H8.1.1	C36H8.1	3	3	1	103	132	153
WBGene00002128	C36H8.2.1	inx-6	1	7	0.142857	914	49	48	117	263	43	318
WBGene00001452	C36H8.3.1	flp-9	1	2	0.5	1469	911
WBGene00004110	C37A2.2.1	pqn-20	3	12	0.25	190	45	1339	43	46	76	45	57	73	101	418	106
WBGene00016491	C37A2.3.1	acdh-5	2	5	0.4	174	331	47	236	46
WBGene00000871	C37A2.4a.1	cye-1	2	7	0.285714	89	859	43	134	259	41	60
WBGene00000871	C37A2.4b.1	cye-1	2	7	0.285714	89	859	52	134	259	41	60
WBGene00004111	C37A2.5a.1	pqn-21	9	12	0.75	120	426	53	713	121	54	505	55	798	82	46	51
WBGene00004111	C37A2.5b.1	pqn-21	8	11	0.727273	120	426	53	713	121	505	55	798	82	46	51
WBGene00004111	C37A2.5c.1	pqn-21	7	10	0.7	53	713	121	54	505	55	798	82	46	51
WBGene00004111	C37A2.5d.1	pqn-21	5	8	0.625	121	54	505	55	798	82	46	51
WBGene00016492	C37A2.6.1	C37A2.6	3	3	1	52	49	68
WBGene00016493	C37A2.7.1	C37A2.7	2	2	1	46	205
WBGene00016494	C37A2.8a.1	C37A2.8	5	5	1	48	47	62	49	91
WBGene00007988	C37A5.1.1	best-8	3	9	0.333333	49	52	649	51	52	281	270	56	147
WBGene00077520	C37A5.11.1	C37A5.11	1	1	1	710
WBGene00007989	C37A5.2.1	fipr-22	3	4	0.75	46	47	48	47
WBGene00014698	C37A5.3.1	C37A5.3	1	1	1	48
WBGene00014698	C37A5.3.2	C37A5.3	2	2	1	48	62
WBGene00007990	C37A5.4.1	fipr-23	1	4	0.25	50	47	48	47
WBGene00014699	C37A5.5.1	C37A5.5	1	1	1	45
WBGene00014700	C37A5.6.1	C37A5.6	1	1	1	47
WBGene00007991	C37A5.7.1	C37A5.7	8	8	1	43	626	153	50	1042	45	45	1316
WBGene00007992	C37A5.8.1	fipr-24	1	1	1	45
WBGene00004202	C37A5.9.1	pry-1	8	11	0.727273	896	59	45	765	47	622	723	920	163	259	61
WBGene00016502	C37C3.10.1	C37C3.10	1	1	1	361
WBGene00016503	C37C3.11.1	C37C3.11	2	2	1	107	543
WBGene00016504	C37C3.12.1	C37C3.12	1	1	1	370
WBGene00016505	C37C3.13.1	ttr-33	1	1	1	229
WBGene00235308	C37C3.17.1	C37C3.17	1	2	0.5	370	44
WBGene00303000	C37C3.18a.1	C37C3.18	1	2	0.5	635	55
WBGene00303000	C37C3.18b.1	C37C3.18	1	2	0.5	635	45
WBGene00016495	C37C3.1a.1	C37C3.1	2	5	0.4	47	153	49	50	48
WBGene00016496	C37C3.2.1	C37C3.2	3	6	0.5	57	46	138	44	48	48
WBGene00001697	C37C3.4.1	grd-8	1	5	0.2	374	43	51	44	123
WBGene00003242	C37C3.6b.1	mig-6	15	17	0.882353	55	501	47	50	124	78	51	67	74	322	490	746	50	82	5078	397	212
WBGene00016499	C37C3.7.1	txt-5	1	5	0.2	305	48	183	45	50
WBGene00016500	C37C3.8a.1	memo-1	1	7	0.142857	380	314	351	46	52	49	53
WBGene00016500	C37C3.8a.2	memo-1	1	6	0.166667	825	351	46	52	49	53
WBGene00016500	C37C3.8a.3	memo-1	1	5	0.2	1250	46	52	49	53
WBGene00016500	C37C3.8a.4	memo-1	1	5	0.2	351	46	52	49	53
WBGene00016500	C37C3.8a.5	memo-1	2	6	0.333333	314	351	46	52	49	53
WBGene00016500	C37C3.8a.6	memo-1	4	4	1	46	52	49	53
WBGene00016500	C37C3.8b.1	memo-1	1	7	0.142857	380	314	351	46	52	49	53
WBGene00016501	C37C3.9.1	C37C3.9	6	6	1	46	46	48	50	48	52
WBGene00007993	C37E2.1.1	idhb-1	5	5	1	66	154	131	98	337
WBGene00007993	C37E2.1.2	idhb-1	1	6	0.166667	617	66	154	131	98	337
WBGene00304175	C37E2.10.1	C37E2.10	2	5	0.4	54	224	50	47	52
WBGene00007994	C37E2.2a.1	C37E2.2	2	5	0.4	46	1433	92	47	126
WBGene00007995	C37E2.3.1	C37E2.3	2	5	0.4	51	366	46	84	57
WBGene00000457	C37E2.4.1	ceh-36	1	6	0.166667	866	412	154	52	83	612
WBGene00000458	C37E2.5a.1	ceh-37	1	4	0.25	801	99	132	120
WBGene00000458	C37E2.5b.1	ceh-37	1	4	0.25	180	99	132	120
WBGene00000458	C37E2.5c.1	ceh-37	2	3	0.666667	99	132	120
WBGene00000458	C37E2.5d.1	ceh-37	1	5	0.2	8080	801	99	132	120
WBGene00002990	C37F5.1a.1	lin-1	2	5	0.4	45	20948	412	553	729
WBGene00002990	C37F5.1b.1	lin-1	3	3	1	412	553	729
WBGene00000859	C37H5.10.1	cwp-1	2	2	1	46	226
WBGene00000860	C37H5.11.1	cwp-2	2	2	1	46	217
WBGene00016511	C37H5.13a.1	C37H5.13	1	6	0.166667	2165	921	661	48	215	188
WBGene00045308	C37H5.14a.1	C37H5.14	2	5	0.4	53	697	59	51	310
WBGene00045308	C37H5.14b.1	C37H5.14	2	5	0.4	53	697	59	51	289
WBGene00003591	C37H5.1a.1	nex-4	6	6	1	56	79	48	55	49	236
WBGene00003591	C37H5.1a.2	nex-4	1	7	0.142857	3796	56	79	48	55	49	236
WBGene00003591	C37H5.1a.3	nex-4	1	7	0.142857	1573	56	79	48	55	49	236
WBGene00003591	C37H5.1b.1	nex-4	1	7	0.142857	3796	56	79	48	55	49	236
WBGene00003591	C37H5.1c.1	nex-4	1	7	0.142857	1573	56	79	48	55	49	236
WBGene00016506	C37H5.2.1	abhd-5.1	2	6	0.333333	131	472	63	48	48	48
WBGene00016507	C37H5.3a.1	abhd-5.2	3	5	0.6	183	51	509	61	47
WBGene00016507	C37H5.3b.1	abhd-5.2	2	4	0.5	51	509	61	47
WBGene00000861	C37H5.4.1	cwp-3	3	4	0.75	174	111	203	45
WBGene00016508	C37H5.5.1	C37H5.5	7	7	1	46	51	45	944	250	1151	3746
WBGene00016509	C37H5.6a.1	adss-1	1	3	0.333333	1219	698	797
WBGene00016509	C37H5.6b.1	adss-1	2	2	1	698	797
WBGene00002010	C37H5.8.1	hsp-6	1	3	0.333333	67	48	62
WBGene00003528	C37H5.9b.1	nas-9	9	9	1	58	95	550	161	47	56	45	183	1047
WBGene00003528	C37H5.9c.1	nas-9	8	8	1	95	550	161	47	56	45	183	1047
WBGene00003528	C37H5.9c.2	nas-9	9	9	1	58	95	550	161	47	56	45	183	1047
WBGene00006576	C38C10.1.1	tkr-1	1	7	0.142857	1889	65	61	46	420	53	50
WBGene00008000	C38C10.2.1	slc-17.2	1	5	0.2	494	72	53	48	51
WBGene00008001	C38C10.3.1	C38C10.3	2	4	0.5	48	377	44	51
WBGene00001689	C38C10.4.1	gpr-2	1	3	0.333333	53	50	52
WBGene00004343	C38C10.5a.1	rgr-1	11	14	0.785714	48	51	97	447	1160	209	293	85	466	43	2745	56	409	46
WBGene00004343	C38C10.5b.1	rgr-1	11	14	0.785714	51	97	447	231	911	209	293	85	466	43	2745	56	409	46
WBGene00008002	C38C10.6.1	nlp-48	1	2	0.5	172	44
WBGene00005691	C38C3.1.1	sru-28	2	4	0.5	40	665	48	50
WBGene00045390	C38C3.10.1	C38C3.10	1	1	1	47
WBGene00005690	C38C3.2.1	sru-27	2	4	0.5	57	57	52	50
WBGene00016512	C38C3.3a.1	C38C3.3	5	5	1	53	269	275	45	332
WBGene00016512	C38C3.3b.1	C38C3.3	7	7	1	50	177	144	269	275	45	332
WBGene00016513	C38C3.4b.1	C38C3.4	5	5	1	47	149	45	52	556
WBGene00006794	C38C3.5.1	unc-60	1	4	0.25	1740	370	499	1165
WBGene00016514	C38C3.6a.1	C38C3.6	1	3	0.333333	5847	52	164
WBGene00016514	C38C3.6a.2	C38C3.6	2	2	1	52	164
WBGene00016514	C38C3.6b.1	C38C3.6	1	3	0.333333	5847	52	164
WBGene00016517	C38C3.9.1	nhr-260	1	5	0.2	190	47	57	58	58
WBGene00016518	C38C5.1a.1	C38C5.1	2	2	1	750	2109
WBGene00016518	C38C5.1b.1	C38C5.1	4	4	1	75	48	52	386
WBGene00000225	C38C6.2a.1	atgp-2	7	9	0.777778	283	407	46	47	44	48	689	55	137
WBGene00000225	C38C6.2b.1	atgp-2	6	8	0.75	407	46	47	44	48	689	55	137
WBGene00007996	C38C6.3.1	C38C6.3	1	2	0.5	347	48
WBGene00007997	C38C6.4.1	sre-13	2	5	0.4	48	782	175	50	47
WBGene00007999	C38C6.6.1	tag-297	4	4	1	154	45	56	297
WBGene00044225	C38D4.10.1	C38D4.10	NA	0	NA
WBGene00008003	C38D4.1a.1	enu-3.2	3	5	0.6	58	114	161	48	48
WBGene00003210	C38D4.3.1	mel-28	15	17	0.882353	44	58	46	44	48	43	53	50	50	55	50	45	46	47	76	45	49
WBGene00008005	C38D4.4.1	mip-1	7	7	1	50	55	53	50	47	50	199
WBGene00008006	C38D4.5a.1	tag-325	6	11	0.545455	52	361	72	396	464	769	84	195	479	53	218
WBGene00008006	C38D4.5b.1	tag-325	6	11	0.545455	52	367	72	396	464	769	84	195	479	53	218
WBGene00003912	C38D4.6a.1	pal-1	5	5	1	476	54	535	174	1446
WBGene00003912	C38D4.6a.2	pal-1	6	6	1	732	476	54	535	174	1446
WBGene00003912	C38D4.6b.1	pal-1	6	6	1	732	476	54	541	174	1446
WBGene00003912	C38D4.6b.2	pal-1	5	5	1	476	54	541	174	1446
WBGene00003912	C38D4.6c.1	pal-1	4	4	1	54	541	174	1446
WBGene00008007	C38D4.7.1	C38D4.7	2	4	0.5	44	55	46	44
WBGene00000193	C38D4.8.1	arl-6	2	3	0.666667	416	467	50
WBGene00008008	C38D4.9.1	metl-5	1	4	0.25	679	256	50	50
WBGene00008009	C38D9.1.1	fbxa-171	3	3	1	43	339	1197
WBGene00008010	C38D9.2.1	C38D9.2	2	8	0.25	54	1628	366	48	169	59	50	50
WBGene00008010	C38D9.2.2	C38D9.2	2	7	0.285714	54	366	48	169	59	50	50
WBGene00008010	C38D9.2.3	C38D9.2	1	7	0.142857	1689	366	48	169	59	50	50
WBGene00008010	C38D9.2.4	C38D9.2	1	7	0.142857	724	366	48	169	59	50	50
WBGene00008012	C38D9.4.1	fbxa-133	1	1	1	46
WBGene00008014	C38D9.6.1	fbxa-172	3	9	0.333333	49	49	286	45	46	48	56	45	47
WBGene00008015	C38D9.7.1	fbxa-174	3	3	1	62	166	1178
WBGene00008016	C38D9.8.1	C38D9.8	1	2	0.5	220	56
WBGene00008017	C38D9.9.1	fbxa-176	2	3	0.666667	60	337	47
WBGene00008018	C38H2.1a.1	tbc-8	4	17	0.235294	558	552	165	1741	499	227	205	247	48	162	89	47	46	45	223	349	44
WBGene00008019	C38H2.2.1	C38H2.2	5	7	0.714286	117	246	343	49	628	166	257
WBGene00008020	C38H2.3.1	C38H2.3	2	2	1	174	382
WBGene00008021	C39B10.1.1	C39B10.1	8	10	0.8	209	59	86	82	45	49	49	411	72	57
WBGene00008022	C39B10.2a.1	lgc-41	14	14	1	194	46	60	45	47	853	42	75	55	285	766	51	52	1839
WBGene00008022	C39B10.2b.1	lgc-41	14	14	1	194	46	60	45	47	853	42	75	55	285	685	60	52	1839
WBGene00008022	C39B10.2c.1	lgc-41	14	14	1	194	46	60	45	47	853	42	75	55	285	766	60	52	1839
WBGene00008022	C39B10.2d.1	lgc-41	14	14	1	194	46	60	45	47	853	42	75	55	285	685	51	52	1839
WBGene00008022	C39B10.2e.1	lgc-41	14	14	1	194	46	60	45	47	853	42	75	55	333	766	51	52	1839
WBGene00008022	C39B10.2f.1	lgc-41	14	14	1	194	46	60	45	47	853	42	75	55	333	766	60	52	1839
WBGene00008022	C39B10.2g.1	lgc-41	14	14	1	194	46	60	45	47	853	42	75	55	333	685	51	52	1839
WBGene00008022	C39B10.2h.1	lgc-41	14	14	1	194	46	60	45	47	853	42	75	55	333	685	60	52	1839
WBGene00008022	C39B10.2i.1	lgc-41	13	13	1	194	46	60	45	47	853	42	75	55	1168	51	52	1839
WBGene00008023	C39B10.3.1	C39B10.3	1	1	1	44
WBGene00008024	C39B10.4.1	C39B10.4	1	1	1	66
WBGene00008025	C39B10.5.1	C39B10.5	1	1	1	54
WBGene00001252	C39B10.6a.1	elt-4	1	1	1	45
WBGene00164973	C39B10.7.1	C39B10.7	3	3	1	54	44	73
WBGene00016519	C39B5.1.1	srz-56	1	4	0.25	1098	760	42	102
WBGene00016528	C39B5.10.1	C39B5.10	1	1	1	45
WBGene00005144	C39B5.11.1	srd-67	2	5	0.4	47	332	42	44	223
WBGene00005142	C39B5.12.1	srd-65	1	5	0.2	353	53	44	42	48
WBGene00189950	C39B5.14.1	C39B5.14	6	6	1	34	625	241	631	623	2445
WBGene00189950	C39B5.14.2	C39B5.14	6	6	1	32	625	241	631	623	2445
WBGene00016520	C39B5.2.1	C39B5.2	1	2	0.5	528	364
WBGene00016521	C39B5.3.1	fbxa-62	1	2	0.5	544	63
WBGene00016522	C39B5.4.1	fbxa-38	1	2	0.5	732	679
WBGene00016523	C39B5.5.1	C39B5.5	1	3	0.333333	1551	289	474
WBGene00016524	C39B5.6.1	C39B5.6	2	5	0.4	1872	2394	1648	622	687
WBGene00016525	C39B5.7.1	fbxa-12	2	2	1	724	969
WBGene00016527	C39B5.9.1	fbxa-47	2	3	0.666667	238	752	549
WBGene00016529	C39D10.1.1	C39D10.1	NA	0	NA
WBGene00043983	C39D10.11a.1	C39D10.11	4	6	0.666667	87	174	54	477	52	43
WBGene00043983	C39D10.11b.1	C39D10.11	1	4	0.25	174	54	52	43
WBGene00043983	C39D10.11b.2	C39D10.11	4	6	0.666667	73	174	54	477	52	43
WBGene00016530	C39D10.2.1	C39D10.2	1	1	1	76
WBGene00016531	C39D10.3a.1	pcyt-2.2	7	11	0.636364	53	92	46	73	338	43	812	49	49	313	57
WBGene00016532	C39D10.5.1	C39D10.5	2	2	1	467	706
WBGene00016533	C39D10.6.1	C39D10.6	3	5	0.6	84	41	549	47	49
WBGene00016534	C39D10.7.1	C39D10.7	1	13	0.0769231	1008	55	53	45	71	177	46	641	54	104	45	46	48
WBGene00016535	C39D10.8a.1	C39D10.8	2	3	0.666667	60	60	51
WBGene00016535	C39D10.8b.1	C39D10.8	1	3	0.333333	60	48	51
WBGene00016535	C39D10.8c.1	C39D10.8	2	3	0.666667	60	60	57
WBGene00003056	C39E6.1.1	lon-2	9	10	0.9	606	381	52	47	49	562	81	2059	3433	934
WBGene00016537	C39E6.2.1	C39E6.2	NA	0	NA
WBGene00003377	C39E6.4.1	mls-2	2	5	0.4	56	1313	53	46	46
WBGene00003807	C39E6.6.1	npr-1	6	8	0.75	436	49	59	50	45	604	49	45
WBGene00008033	C39E9.10.1	spin-2	2	3	0.666667	355	583	73
WBGene00008034	C39E9.11.1	prcc-1	2	3	0.666667	58	732	452
WBGene00008035	C39E9.12.1	C39E9.12	3	3	1	44	46	49
WBGene00004339	C39E9.13.1	rfc-3	2	2	1	44	61
WBGene00001007	C39E9.14a.1	dli-1	5	6	0.833333	49	43	50	44	50	47
WBGene00001007	C39E9.14b.1	dli-1	5	6	0.833333	49	43	50	50	50	47
WBGene00008027	C39E9.2.1	scl-5	1	3	0.333333	359	55	48
WBGene00000705	C39E9.3.1	col-131	2	3	0.666667	42	498	56
WBGene00008028	C39E9.4.1	scl-6	2	3	0.666667	47	351	83
WBGene00008029	C39E9.5.1	scl-7	1	2	0.5	58	55
WBGene00008030	C39E9.6.1	scl-8	2	2	1	44	48
WBGene00008031	C39E9.7.1	C39E9.7	3	9	0.333333	71	192	931	46	182	61	45	328	590
WBGene00008031	C39E9.7.2	C39E9.7	2	8	0.25	192	931	46	182	61	45	328	590
WBGene00008032	C39E9.8a.1	C39E9.8	1	5	0.2	1175	45	50	991	46
WBGene00008032	C39E9.8b.1	C39E9.8	1	5	0.2	1175	45	50	991	52
WBGene00000706	C39E9.9.1	col-132	1	1	1	594
WBGene00016538	C39F7.1a.1	C39F7.1	1	2	0.5	1244	48
WBGene00016538	C39F7.1b.1	C39F7.1	1	2	0.5	1250	48
WBGene00016538	C39F7.1c.1	C39F7.1	1	1	1	48
WBGene00016539	C39F7.2a.1	madd-2	5	12	0.416667	185	712	315	48	5530	237	74	734	56	356	47	797
WBGene00016539	C39F7.2b.1	madd-2	5	11	0.454545	185	712	315	48	5530	237	850	56	356	47	797
WBGene00004266	C39F7.4.1	rab-1	4	5	0.8	55	54	53	55	48
WBGene00016540	C39F7.5.1	C39F7.5	4	6	0.666667	48	1056	565	1232	262	58
WBGene00016541	C39H7.1.1	C39H7.1	2	3	0.666667	48	320	46
WBGene00016542	C39H7.4.1	C39H7.4	2	4	0.5	479	594	77	126
WBGene00016543	C39H7.5.1	srsx-14	3	4	0.75	442	54	552	261
WBGene00005090	C39H7.6.1	srd-12	2	2	1	225	245
WBGene00005091	C39H7.7.1	srd-13	2	2	1	233	623
WBGene00044124	C39H7.8.1	srsx-15	3	4	0.75	209	55	457	45
WBGene00044125	C39H7.9a.1	srsx-16	4	5	0.8	372	266	326	1684	559
WBGene00016544	C40A11.1.1	math-18	2	3	0.666667	53	114	51
WBGene00016545	C40A11.2.1	C40A11.2	2	3	0.666667	217	764	79
WBGene00016546	C40A11.3.1	C40A11.3	1	4	0.25	517	59	49	436
WBGene00016547	C40A11.4.1	C40A11.4	1	3	0.333333	683	48	58
WBGene00016548	C40A11.5.1	hpo-7	1	4	0.25	1038	48	48	47
WBGene00016549	C40A11.6.1	C40A11.6	3	3	1	156	46	262
WBGene00016550	C40A11.7.1	C40A11.7	4	4	1	124	155	173	514
WBGene00016551	C40A11.8.1	C40A11.8	NA	0	NA
WBGene00006673	C40C9.1.1	twk-20	10	11	0.909091	242	201	55	48	41	81	45	47	63	417	45
WBGene00000048	C40C9.2.1	acr-9	5	12	0.416667	431	49	480	326	616	44	50	47	46	457	48	48
WBGene00008036	C40C9.3.1	C40C9.3	2	2	1	52	90
WBGene00008037	C40C9.4a.1	C40C9.4	2	4	0.5	48	130	45	44
WBGene00008037	C40C9.4b.1	C40C9.4	2	3	0.666667	48	226	44
WBGene00006412	C40C9.5a.1	nlg-1	13	14	0.928571	96	147	53	48	284	109	281	163	51	64	490	162	1018	43
WBGene00006412	C40C9.5b.1	nlg-1	13	14	0.928571	96	147	53	48	284	109	281	163	51	64	490	162	1018	52
WBGene00006412	C40C9.5c.1	nlg-1	11	13	0.846154	96	147	44	48	284	109	281	163	51	64	490	162	154
WBGene00006412	C40C9.5d.1	nlg-1	12	13	0.923077	96	147	53	48	284	109	281	163	51	64	490	1285	43
WBGene00006412	C40C9.5e.1	nlg-1	14	15	0.933333	96	147	44	48	284	109	281	163	51	64	490	162	154	726	43
WBGene00006412	C40C9.5f.1	nlg-1	13	14	0.928571	96	147	44	48	284	109	281	163	51	64	490	162	1018	52
WBGene00006412	C40C9.5g.1	nlg-1	13	14	0.928571	96	147	44	48	284	109	281	163	51	64	490	162	1018	43
WBGene00016554	C40D2.1.1	math-19	1	1	1	84
WBGene00016555	C40D2.2.1	math-20	5	5	1	63	43	51	46	403
WBGene00016556	C40D2.3.1	math-21	1	5	0.2	76	47	49	56	56
WBGene00016557	C40D2.4.1	ceh-84	4	4	1	52	117	49	250
WBGene00000770	C40H1.1.1	cpb-1	4	6	0.666667	43	47	47	57	48	54
WBGene00008039	C40H1.3.1	C40H1.3	5	5	1	117	51	54	41	282
WBGene00001242	C40H1.4.1	elo-4	4	4	1	46	248	45	725
WBGene00008040	C40H1.5.1	ttr-5	3	3	1	45	45	48
WBGene00008041	C40H1.6.1	ufc-1	2	3	0.666667	49	105	45
WBGene00008042	C40H1.7a.1	C40H1.7	6	8	0.75	46	43	252	47	44	252	48	55
WBGene00008043	C40H1.8.1	C40H1.8	4	6	0.666667	94	193	96	595	54	250
WBGene00008044	C40H1.9.1	C40H1.9	1	7	0.142857	304	47	49	47	38	46	43
WBGene00043187	C40H5.1.1	nspa-9	NA	0	NA
WBGene00008045	C40H5.2c.1	C40H5.2	3	7	0.428571	249	603	8265	213	136	149	113
WBGene00008047	C40H5.4.1	lact-7	9	15	0.6	405	65	45	46	64	47	238	47	445	75	336	202	123	60	358
WBGene00006654	C40H5.5a.1	ttx-3	7	9	0.777778	1250	243	53	307	57	81	1373	50	68
WBGene00006654	C40H5.5b.1	ttx-3	6	8	0.75	243	53	307	57	81	1373	50	68
WBGene00016558	C41A3.1a.1	pks-1	14	29	0.482759	361	48	355	44	399	43	44	44	50	325	46	461	69	742	46	449	46	49	479	55	44	47	51	44	312	45	48	47	57
WBGene00016559	C41A3.2a.1	C41A3.2	1	15	0.0666667	2543	1139	46	49	49	483	50	55	245	63	45	42	307	44	52
WBGene00016559	C41A3.2a.2	C41A3.2	1	14	0.0714286	1139	46	49	49	483	50	55	245	63	45	42	307	44	52
WBGene00016559	C41A3.2b.1	C41A3.2	1	9	0.111111	1139	46	49	49	483	50	55	245	63
WBGene00008050	C41C4.1.1	chst-1	2	3	0.666667	52	119	44
WBGene00044049	C41C4.10a.1	sfxn-5	2	4	0.5	93	1363	285	48
WBGene00005150	C41C4.2.1	sre-2	2	6	0.333333	212	230	49	46	75	45
WBGene00008051	C41C4.3.1	lron-4	1	9	0.111111	447	48	422	48	115	47	50	49	50
WBGene00002147	C41C4.4a.1	ire-1	5	9	0.555556	51	50	48	980	7740	249	48	51	50
WBGene00006832	C41C4.5a.1	unc-105	1	12	0.0833333	1698	50	47	233	46	49	58	43	210	45	51	207
WBGene00006832	C41C4.5b.1	unc-105	1	12	0.0833333	419	50	47	233	46	49	58	43	210	45	51	207
WBGene00006832	C41C4.5c.1	unc-105	2	13	0.153846	189	2032	50	47	233	46	49	58	43	210	45	51	207
WBGene00006832	C41C4.5c.2	unc-105	1	13	0.0769231	1833	399	56	50	47	233	46	49	58	43	210	45	51
WBGene00006832	C41C4.5d.1	unc-105	2	12	0.166667	189	2032	50	47	233	46	49	58	43	210	45	51
WBGene00006832	C41C4.5e.1	unc-105	2	13	0.153846	189	2032	50	47	233	46	49	58	43	210	45	51	247
WBGene00006832	C41C4.5h.1	unc-105	2	13	0.153846	189	2032	50	47	233	46	49	58	43	261	45	51	247
WBGene00006739	C41C4.6.1	ulp-4	3	4	0.75	49	164	1636	48
WBGene00008052	C41C4.7a.1	ctns-1	4	5	0.8	91	50	47	385	241
WBGene00008052	C41C4.7b.1	ctns-1	4	6	0.666667	91	50	47	385	66	126
WBGene00008053	C41C4.8.1	cdc-48.2	4	4	1	48	46	52	59
WBGene00008054	C41C4.9.1	C41C4.9	2	2	1	52	906
WBGene00195180	C41D11.10.1	C41D11.10	1	1	1	464
WBGene00016561	C41D11.1e.1	eri-6	2	3	0.666667	42	778	44
WBGene00001231	C41D11.2.1	eif-3.H	5	5	1	45	46	47	49	242
WBGene00016562	C41D11.3a.1	C41D11.3	7	10	0.7	129	49	692	677	49	1042	8621	590	130	183
WBGene00016562	C41D11.3a.2	C41D11.3	1	3	0.333333	590	130	183
WBGene00016562	C41D11.3b.1	C41D11.3	7	11	0.636364	129	49	692	677	49	1042	8621	590	130	183	423
WBGene00016562	C41D11.3b.2	C41D11.3	7	11	0.636364	129	55	692	677	49	1042	8621	590	130	183	423
WBGene00016562	C41D11.3b.3	C41D11.3	6	10	0.6	55	692	677	49	1042	8621	590	130	183	423
WBGene00016562	C41D11.3b.4	C41D11.3	6	10	0.6	49	692	677	49	1042	8621	590	130	183	423
WBGene00016562	C41D11.3b.5	C41D11.3	1	5	0.2	8621	590	130	183	423
WBGene00016562	C41D11.3b.6	C41D11.3	1	4	0.25	590	130	183	423
WBGene00016562	C41D11.3c.1	C41D11.3	7	11	0.636364	129	49	692	677	49	1042	8621	590	130	183	423
WBGene00016562	C41D11.3d.1	C41D11.3	7	11	0.636364	129	55	692	677	49	1042	8621	590	130	183	423
WBGene00016564	C41D11.5.1	cmt-1	3	4	0.75	51	46	61	51
WBGene00016565	C41D11.6.1	sosi-1	NA	0	NA
WBGene00016566	C41D11.7.1	eri-7	5	9	0.555556	429	499	378	46	928	46	611	44	442
WBGene00000787	C41D11.8.1	cps-6	2	4	0.5	46	509	56	255
WBGene00016567	C41D11.9.1	C41D11.9	1	2	0.5	390	69
WBGene00004218	C41D7.2.1	ptr-3	2	12	0.166667	59	777	44	66	48	48	311	51	56	47	501	53
WBGene00004218	C41D7.2.2	ptr-3	2	12	0.166667	68	777	44	66	48	48	311	51	56	47	501	53
WBGene00016568	C41G11.1.1	C41G11.1	1	7	0.142857	562	53	53	46	45	45	487
WBGene00004349	C41G11.3a.1	rgs-6	6	11	0.545455	1243	43	46	208	174	1819	390	617	100	48	857
WBGene00004349	C41G11.3a.2	rgs-6	2	13	0.153846	52	4860	1243	43	46	208	174	1819	390	617	100	48	857
WBGene00004349	C41G11.3a.3	rgs-6	1	12	0.0833333	4860	1243	43	46	208	174	1819	390	617	100	48	857
WBGene00004349	C41G11.3b.1	rgs-6	6	11	0.545455	1243	43	46	208	174	1819	390	617	100	48	899
WBGene00016570	C41G11.4a.1	gnrr-4	8	12	0.666667	50	251	563	47	46	254	46	596	83	52	321	434
WBGene00016570	C41G11.4b.1	gnrr-4	8	12	0.666667	50	251	563	47	46	254	46	596	83	52	258	434
WBGene00016570	C41G11.4c.1	gnrr-4	8	12	0.666667	50	251	563	47	46	254	46	596	92	52	258	434
WBGene00016570	C41G11.4d.1	gnrr-4	8	12	0.666667	50	251	563	47	46	254	46	596	92	52	321	434
WBGene00005537	C41G6.10.1	sri-25	3	7	0.428571	143	50	400	58	171	50	48
WBGene00005536	C41G6.11.1	sri-24	5	6	0.833333	112	45	51	64	251	46
WBGene00008058	C41G6.12.1	C41G6.12	1	1	1	46
WBGene00008059	C41G6.13.1	C41G6.13	5	5	1	44	41	52	40	53
WBGene00005538	C41G6.14.1	sri-26	5	7	0.714286	83	43	43	50	97	43	43
WBGene00005538	C41G6.14.2	sri-26	4	6	0.666667	43	43	50	97	43	43
WBGene00005760	C41G6.15.1	srw-13	1	3	0.333333	138	44	56
WBGene00005759	C41G6.2.1	srw-12	2	2	1	52	224
WBGene00005762	C41G6.3.1	srw-15	1	3	0.333333	92	71	57
WBGene00008056	C41G6.5.1	nhr-164	3	7	0.428571	75	54	429	51	47	42	48
WBGene00008057	C41G6.6.1	irld-25	2	5	0.4	45	151	54	47	41
WBGene00005771	C41G6.7.1	srw-24	2	2	1	100	119
WBGene00005761	C41G6.8b.1	srw-14	1	1	1	152
WBGene00219284	C41G7.15.1	C41G7.15	1	1	1	221
WBGene00004887	C41G7.1a.1	smn-1	1	4	0.25	54	43	48	47
WBGene00004887	C41G7.1a.2	smn-1	2	3	0.666667	43	48	47
WBGene00004887	C41G7.1b.1	smn-1	1	4	0.25	54	43	48	47
WBGene00002226	C41G7.2.1	klp-16	1	3	0.333333	130	48	47
WBGene00008061	C41G7.3.1	mina-1	1	6	0.166667	51	47	40	43	45	48
WBGene00008062	C41G7.4.1	set-32	3	6	0.5	47	46	113	48	80	45
WBGene00000096	C41G7.5a.1	ahr-1	3	12	0.25	2046	226	2744	47	510	50	52	54	369	44	45	525
WBGene00008063	C41G7.6.1	cylc-2	2	2	1	49	56
WBGene00008064	C41G7.7.1	C41G7.7	3	3	1	46	416	730
WBGene00077525	C41G7.8.1	C41G7.8	1	2	0.5	288	216
WBGene00077525	C41G7.8.2	C41G7.8	1	2	0.5	288	216
WBGene00077771	C41G7.9a.1	tspo-1	1	3	0.333333	51	47	49
WBGene00077771	C41G7.9b.1	tspo-1	1	4	0.25	858	51	47	49
WBGene00016572	C41H7.2a.1	C41H7.2	1	6	0.166667	834	275	45	45	46	240
WBGene00016572	C41H7.2b.1	C41H7.2	1	7	0.142857	834	275	45	45	46	77	144
WBGene00016573	C41H7.3.1	lido-12	3	3	1	46	48	326
WBGene00016574	C41H7.4.1	lido-11	1	3	0.333333	299	47	187
WBGene00016575	C41H7.5a.1	lido-10	1	2	0.5	202	51
WBGene00016575	C41H7.5b.1	lido-10	NA	0	NA
WBGene00016576	C41H7.6.1	lido-9	1	2	0.5	383	51
WBGene00016577	C41H7.7.1	clec-3	3	3	1	57	44	931
WBGene00016578	C41H7.8.1	sdz-5	1	1	1	46
WBGene00044370	C41H7.9.1	C41H7.9	NA	0	NA
WBGene00016579	C42C1.1.1	sre-14	1	7	0.142857	177	45	92	46	51	47	56
WBGene00016588	C42C1.10.1	hpo-12	3	3	1	50	159	549
WBGene00016588	C42C1.10.2	hpo-12	3	4	0.75	50	159	549	53
WBGene00016589	C42C1.11a.1	ltah-1.1	3	3	1	44	49	49
WBGene00016589	C42C1.11a.2	ltah-1.1	3	3	1	44	49	49
WBGene00016589	C42C1.11c.1	ltah-1.1	2	3	0.666667	44	52	49
WBGene00016590	C42C1.12.1	C42C1.12	1	2	0.5	51	49
WBGene00016591	C42C1.13b.1	C42C1.13	1	2	0.5	61	43
WBGene00004448	C42C1.14.1	rpl-34	1	1	1	127
WBGene00016592	C42C1.15.1	erl-1	1	5	0.2	175	69	48	49	49
WBGene00302978	C42C1.19a.1	C42C1.19	1	4	0.25	2187	49	755	682
WBGene00016580	C42C1.2.1	ppm-1.H	3	7	0.428571	54	49	371	44	242	51	265
WBGene00016581	C42C1.3a.1	C42C1.3	1	4	0.25	54	47	50	46
WBGene00016581	C42C1.3b.1	C42C1.3	3	4	0.75	48	47	50	46
WBGene00016582	C42C1.4a.1	vps-8	2	11	0.181818	50	695	52	63	57	56	44	58	51	339	49
WBGene00016583	C42C1.5.1	tag-335	3	4	0.75	344	48	394	57
WBGene00016583	C42C1.5.2	tag-335	2	3	0.666667	48	394	57
WBGene00016585	C42C1.7a.1	oac-59	10	10	1	209	90	78	566	47	46	44	456	49	4218
WBGene00016586	C42C1.8.1	C42C1.8	2	3	0.666667	54	346	46
WBGene00016586	C42C1.8.2	C42C1.8	2	3	0.666667	54	346	46
WBGene00016587	C42C1.9a.1	C42C1.9	5	5	1	189	43	45	61	399
WBGene00016594	C42D4.1.1	C42D4.1	1	2	0.5	136	49
WBGene00016597	C42D4.11.1	clec-179	1	6	0.166667	95	48	49	51	47	45
WBGene00006276	C42D4.12.1	str-249	4	6	0.666667	45	54	45	205	49	48
WBGene00016598	C42D4.13a.1	C42D4.13	1	2	0.5	87	44
WBGene00016598	C42D4.13b.1	C42D4.13	1	2	0.5	87	44
WBGene00206380	C42D4.18.1	C42D4.18	2	2	1	48	201
WBGene00235295	C42D4.19.1	C42D4.19	1	1	1	43
WBGene00016595	C42D4.2.1	cest-10	2	9	0.222222	43	105	53	43	43	42	49	51	51
WBGene00016596	C42D4.3.1	C42D4.3	3	3	1	52	46	204
WBGene00006109	C42D4.4.1	str-44	2	3	0.666667	46	113	43
WBGene00006069	C42D4.5.1	str-1	3	4	0.75	41	46	53	42
WBGene00004822	C42D4.6.1	skr-16	NA	0	NA
WBGene00004411	C42D4.8.1	rpc-1	11	12	0.916667	62	46	46	43	45	282	47	46	59	49	385	117
WBGene00006251	C42D4.9.1	str-220	1	3	0.333333	251	43	45
WBGene00016599	C42D8.1.1	C42D8.1	1	7	0.142857	828	53	53	184	49	113	782
WBGene00006926	C42D8.2.1	vit-2	1	4	0.25	52	46	48	48
WBGene00006862	C42D8.3.1	pnk-4	3	8	0.375	320	279	613	55	47	292	46	523
WBGene00016600	C42D8.4a.1	ets-5	2	6	0.333333	1319	1433	49	1070	52	47
WBGene00016600	C42D8.4a.2	ets-5	1	5	0.2	1433	49	1070	52	47
WBGene00016600	C42D8.4a.3	ets-5	2	6	0.333333	65	1433	49	1070	52	47
WBGene00016600	C42D8.4a.4	ets-5	5	5	1	49	1070	52	47	3063
WBGene00016600	C42D8.4b.1	ets-5	2	6	0.333333	1319	1433	49	1070	52	47
WBGene00000039	C42D8.5.1	acn-1	3	10	0.3	48	65	705	59	56	53	48	52	369	50
WBGene00000149	C42D8.8a.1	apl-1	2	11	0.181818	460	488	183	136	53	139	53	43	49	52	48
WBGene00000149	C42D8.8b.1	apl-1	2	11	0.181818	460	488	183	136	53	139	53	43	49	58	48
WBGene00044299	C42D8.9.1	C42D8.9	1	1	1	49
WBGene00002067	C43C3.1.1	ifp-1	3	9	0.333333	66	474	488	45	47	288	49	198	89
WBGene00008065	C43C3.2b.1	npr-18	2	10	0.2	608	1430	47	220	93	53	42	313	50	212
WBGene00008065	C43C3.2c.1	npr-18	1	9	0.111111	1430	47	220	93	53	42	313	50	212
WBGene00008065	C43C3.2e.1	npr-18	6	8	0.75	47	220	93	53	42	313	50	212
WBGene00008065	C43C3.2g.1	npr-18	1	10	0.1	1742	1430	47	220	93	53	42	313	50	212
WBGene00001123	C43C3.3.1	dyf-7	10	10	1	103	46	92	54	48	200	107	55	50	401
WBGene00195084	C43C3.4.1	C43C3.4	1	2	0.5	66	42
WBGene00008066	C43D7.2.1	fbxb-65	2	2	1	45	47
WBGene00008067	C43D7.4.1	C43D7.4	1	2	0.5	63	59
WBGene00008068	C43D7.5.1	sdz-6	1	2	0.5	61	60
WBGene00005418	C43D7.6.1	srh-208	2	3	0.666667	55	67	65
WBGene00008069	C43D7.7.1	C43D7.7	1	1	1	128
WBGene00008070	C43D7.8.1	C43D7.8	2	2	1	44	46
WBGene00008071	C43D7.9.1	fbxb-64	1	2	0.5	2340	64
WBGene00016601	C43E11.1.1	acin-1	7	11	0.636364	51	48	46	46	50	50	54	52	46	45	48
WBGene00000382	C43E11.10.1	cdc-6	4	4	1	50	70	47	297
WBGene00016608	C43E11.11.1	cogc-5	3	4	0.75	469	314	754	66
WBGene00016609	C43E11.12a.1	C43E11.12	1	1	1	48
WBGene00016609	C43E11.12a.2	C43E11.12	2	2	1	48	241
WBGene00016609	C43E11.12b.1	C43E11.12	1	1	1	48
WBGene00016602	C43E11.2a.1	mus-81	3	4	0.75	46	60	567	55
WBGene00016603	C43E11.3a.1	met-1	1	13	0.0769231	884	51	50	49	51	91	595	602	637	550	432	577	467
WBGene00016603	C43E11.3b.1	met-1	1	13	0.0769231	985	51	50	49	51	91	595	602	637	550	432	577	467
WBGene00016603	C43E11.3b.2	met-1	1	13	0.0769231	730	51	50	49	51	91	595	602	637	550	432	577	467
WBGene00016603	C43E11.3b.3	met-1	8	12	0.666667	51	50	49	51	91	595	602	637	550	432	577	467
WBGene00007001	C43E11.4.1	tufm-2	2	2	1	46	134
WBGene00016605	C43E11.5.1	C43E11.5	1	4	0.25	276	49	44	50
WBGene00003516	C43E11.6a.1	nab-1	2	10	0.2	219	756	283	348	733	368	246	198	189	459
WBGene00003516	C43E11.6a.2	nab-1	1	9	0.111111	756	283	348	733	368	246	198	189	459
WBGene00003516	C43E11.6a.3	nab-1	1	10	0.1	756	283	348	733	368	246	198	189	459	47
WBGene00003516	C43E11.6b.1	nab-1	3	7	0.428571	219	756	2212	246	198	189	459
WBGene00003516	C43E11.6b.2	nab-1	2	6	0.333333	756	2212	246	198	189	459
WBGene00003516	C43E11.6d.1	nab-1	4	9	0.444444	219	756	283	1270	368	246	198	189	459
WBGene00003516	C43E11.6e.1	nab-1	1	6	0.166667	1270	368	246	198	189	459
WBGene00003516	C43E11.6e.2	nab-1	2	7	0.285714	348	733	368	246	198	189	459
WBGene00003516	C43E11.6e.3	nab-1	5	5	1	368	246	198	189	459
WBGene00003584	C43E11.7.1	ndx-7	4	4	1	573	154	43	1897
WBGene00016606	C43E11.8.1	exoc-7	4	6	0.666667	46	49	681	906	467	601
WBGene00016607	C43E11.9.1	C43E11.9	1	2	0.5	49	46
WBGene00008077	C43F9.10.1	oac-8	3	11	0.272727	46	76	228	79	53	44	48	47	49	45	109
WBGene00045024	C43F9.11a.1	C43F9.11	3	4	0.75	302	473	935	788
WBGene00045024	C43F9.11b.1	C43F9.11	1	1	1	302
WBGene00008072	C43F9.4a.1	C43F9.4	7	8	0.875	49	65	47	50	45	48	159	46
WBGene00008073	C43F9.5.1	C43F9.5	1	4	0.25	397	41	49	64
WBGene00008074	C43F9.6.1	nkb-2	2	8	0.25	177	396	44	89	48	42	55	46
WBGene00008075	C43F9.7.1	C43F9.7	1	2	0.5	158	125
WBGene00001163	C43F9.8.1	efn-2	1	4	0.25	656	188	57	81
WBGene00008076	C43F9.9.1	lgc-43	10	10	1	80	118	50	51	47	141	54	49	145	293
WBGene00008076	C43F9.9.2	lgc-43	9	9	1	118	50	51	47	141	54	49	145	293
WBGene00016610	C43G2.1a.1	paqr-1	4	6	0.666667	384	56	47	633	59	47
WBGene00016610	C43G2.1b.1	paqr-1	3	5	0.6	56	47	633	59	47
WBGene00016610	C43G2.1c.1	paqr-1	4	6	0.666667	384	56	47	633	41	47
WBGene00016611	C43G2.2a.1	bicd-1	8	9	0.888889	410	384	452	317	84	53	691	782	713
WBGene00016611	C43G2.2b.1	bicd-1	8	9	0.888889	410	384	452	317	84	53	691	782	752
WBGene00016612	C43G2.3a.1	C43G2.3	3	4	0.75	47	48	347	47
WBGene00016613	C43G2.4.1	best-9	1	9	0.111111	1809	44	48	298	44	120	267	161	260
WBGene00016613	C43G2.4.2	best-9	1	9	0.111111	1495	44	48	298	44	120	267	161	260
WBGene00016613	C43G2.4.3	best-9	3	8	0.375	44	48	298	44	120	267	161	260
WBGene00006621	C43G2.5a.1	try-3	6	6	1	51	500	332	240	193	1394
WBGene00016614	C43H6.1.1	trpp-12	9	9	1	320	47	44	521	71	49	44	54	731
WBGene00303045	C43H6.12.1	C43H6.12	NA	0	NA
WBGene00016616	C43H6.3.1	mtpn-1	2	2	1	49	1304
WBGene00016617	C43H6.4.1	C43H6.4	10	10	1	43	44	54	293	56	46	53	208	52	305
WBGene00016619	C43H6.6.1	C43H6.6	4	9	0.444444	54	109	42	711	45	46	53	492	52
WBGene00016620	C43H6.7a.1	dhhc-9	6	7	0.857143	60	315	560	48	54	941	55
WBGene00016620	C43H6.7b.1	dhhc-9	6	7	0.857143	54	315	560	48	54	941	55
WBGene00001959	C43H6.8.1	hlh-15	1	1	1	50
WBGene00001618	C43H6.9a.1	glr-7	6	11	0.545455	79	51	55	48	47	746	57	47	46	52	492
WBGene00001618	C43H6.9a.2	glr-7	9	14	0.642857	42	57	684	79	51	55	48	47	746	57	47	46	52	492
WBGene00001618	C43H6.9b.1	glr-7	10	15	0.666667	666	44	42	684	79	51	55	48	47	746	57	47	46	52	492
WBGene00016621	C43H8.1.1	arch-1	1	2	0.5	291	45
WBGene00016622	C43H8.2.1	mafr-1	3	3	1	50	49	51
WBGene00016633	C44B11.1.1	C44B11.1	5	5	1	547	49	607	135	1176
WBGene00003175	C44B11.3.1	mec-12	2	4	0.5	1382	2401	605	1661
WBGene00016634	C44B11.4.1	C44B11.4	2	2	1	528	630
WBGene00016635	C44B11.6.1	C44B11.6	NA	0	NA
WBGene00016636	C44B12.1.1	perm-2	1	4	0.25	834	50	410	46
WBGene00003893	C44B12.2a.1	ost-1	2	5	0.4	49	1179	268	474	354
WBGene00016637	C44B12.3.1	C44B12.3	1	1	1	53
WBGene00005904	C44B12.4.1	srx-13	3	7	0.428571	567	147	790	438	208	588	254
WBGene00016638	C44B12.5.1	perm-4	3	3	1	57	1160	1291
WBGene00016639	C44B12.6a.1	C44B12.6	3	4	0.75	375	179	1871	631
WBGene00016639	C44B12.6b.1	C44B12.6	2	3	0.666667	179	1871	631
WBGene00016639	C44B12.6c.1	C44B12.6	1	5	0.2	2339	375	179	1871	631
WBGene00016639	C44B12.6d.1	C44B12.6	1	5	0.2	3949	375	179	1871	631
WBGene00005905	C44B12.8.1	srx-14	1	3	0.333333	538	427	418
WBGene00044462	C44B12.9.1	C44B12.9	1	1	1	772
WBGene00016623	C44B7.1.1	psmd-9	1	3	0.333333	58	51	45
WBGene00016630	C44B7.10.1	acer-1	1	3	0.333333	190	46	47
WBGene00016631	C44B7.11.1	C44B7.11	2	10	0.2	47	78	64	51	43	52	52	51	44	45
WBGene00016632	C44B7.12.1	adal-1	4	7	0.571429	45	47	44	48	46	45	46
WBGene00016624	C44B7.2a.1	hrpl-1	5	11	0.454545	50	45	301	49	368	46	51	43	52	45	16
WBGene00016624	C44B7.2a.2	hrpl-1	5	10	0.5	50	45	301	49	368	46	51	43	52	45
WBGene00016625	C44B7.3.1	aff-1	9	11	0.818182	256	47	81	49	45	55	48	48	450	69	46
WBGene00016626	C44B7.4.1	clhm-1	6	6	1	107	47	195	44	114	249
WBGene00016627	C44B7.5.1	C44B7.5	1	3	0.333333	281	52	84
WBGene00016628	C44B7.6a.1	slc-36.5	8	10	0.8	205	823	47	48	48	80	52	1199	46	129
WBGene00016628	C44B7.6b.1	slc-36.5	7	9	0.777778	196	47	48	48	80	52	1199	46	129
WBGene00016629	C44B7.7.1	C44B7.7	3	4	0.75	47	43	106	44
WBGene00004058	C44B7.8.1	pmp-1	1	8	0.125	360	44	92	47	46	116	46	214
WBGene00004059	C44B7.9.1	pmp-2	8	8	1	479	60	49	246	46	51	47	626
WBGene00008078	C44B9.1.1	vps-50	6	6	1	48	47	649	295	158	1075
WBGene00008079	C44B9.2.1	C44B9.2	2	5	0.4	55	764	53	55	468
WBGene00008080	C44B9.3.1	C44B9.3	1	3	0.333333	418	380	52
WBGene00008081	C44B9.4.1	athp-1	5	11	0.454545	51	566	534	1010	1076	963	685	808	702	880	478
WBGene00008081	C44B9.4.2	athp-1	6	12	0.5	397	51	566	534	1010	1076	963	685	808	702	880	478
WBGene00008082	C44B9.5.1	com-1	4	6	0.666667	505	730	626	972	104	842
WBGene00043996	C44B9.6.1	fbxb-87	2	2	1	63	404
WBGene00016641	C44C1.1.1	C44C1.1	5	5	1	444	45	51	53	729
WBGene00016642	C44C1.2.1	chil-10	2	6	0.333333	44	701	49	76	146	422
WBGene00016642	C44C1.2.2	chil-10	2	6	0.333333	44	701	49	76	146	422
WBGene00003563	C44C1.3.1	ncs-1	2	5	0.4	43	946	67	55	855
WBGene00016643	C44C1.4.1	vps-45	4	10	0.4	391	47	174	570	47	521	49	351	46	189
WBGene00016644	C44C1.5a.1	abhd-3.2	2	6	0.333333	46	440	50	288	48	263
WBGene00016645	C44C1.6.1	C44C1.6	1	1	1	659
WBGene00000753	C44C10.1.1	col-180	NA	0	NA
WBGene00008090	C44C10.10.1	C44C10.10	1	1	1	92
WBGene00043985	C44C10.11.1	C44C10.11	2	3	0.666667	271	401	47
WBGene00043985	C44C10.11.2	C44C10.11	3	5	0.6	45	271	401	47	126
WBGene00043985	C44C10.11.3	C44C10.11	2	4	0.5	271	401	47	126
WBGene00044133	C44C10.12.1	C44C10.12	3	3	1	42	116	414
WBGene00219301	C44C10.15.1	C44C10.15	4	5	0.8	47	47	42	147	50
WBGene00008084	C44C10.3.1	C44C10.3	3	5	0.6	54	52	138	44	43
WBGene00008085	C44C10.4.1	smcl-1	6	6	1	44	81	48	48	88	204
WBGene00008086	C44C10.5.1	C44C10.5	1	6	0.166667	269	119	53	44	97	68
WBGene00008088	C44C10.7.1	C44C10.7	1	4	0.25	101	52	43	48
WBGene00001981	C44C10.8.1	hnd-1	2	3	0.666667	57	134	47
WBGene00008089	C44C10.9a.1	C44C10.9	3	5	0.6	503	47	893	744	283
WBGene00008089	C44C10.9b.1	C44C10.9	4	5	0.8	503	47	111	744	283
WBGene00008089	C44C10.9c.1	C44C10.9	1	3	0.333333	893	744	283
WBGene00008089	C44C10.9d.1	C44C10.9	1	1	1	111
WBGene00008089	C44C10.9e.1	C44C10.9	1	2	0.5	744	283
WBGene00004310	C44C11.1a.1	ras-1	1	5	0.2	2440	54	1966	1076	266
WBGene00206479	C44C11.6.1	C44C11.6	1	1	1	285
WBGene00005871	C44C3.1.1	srw-124	1	4	0.25	56	42	49	46
WBGene00005870	C44C3.11.1	srw-123	3	4	0.75	46	44	122	47
WBGene00005876	C44C3.2.1	srw-129	1	3	0.333333	280	60	60
WBGene00005885	C44C3.3.1	srw-138	3	4	0.75	57	49	163	44
WBGene00005865	C44C3.5.1	srw-118	3	4	0.75	44	47	49	42
WBGene00005864	C44C3.6.1	srw-117	1	4	0.25	48	46	45	42
WBGene00005886	C44C3.7.1	srw-139	1	4	0.25	57	45	54	46
WBGene00005306	C44C3.8.1	srh-85	2	3	0.666667	50	361	44
WBGene00005309	C44C3.9.1	srh-88	2	3	0.666667	50	170	45
WBGene00016646	C44C8.1.1	fbxc-5	1	2	0.5	205	43
WBGene00045301	C44C8.10.1	fbxc-9	2	3	0.666667	45	275	48
WBGene00016647	C44C8.2.1	fbxc-4	1	2	0.5	205	43
WBGene00016648	C44C8.3.1	fbxc-2	1	2	0.5	205	43
WBGene00016649	C44C8.4.1	fbxc-1	1	2	0.5	205	43
WBGene00007007	C44C8.6.1	mak-2	1	6	0.166667	1074	675	404	51	120	981
WBGene00007007	C44C8.6.2	mak-2	1	6	0.166667	1020	675	404	51	120	981
WBGene00045298	C44C8.7.1	fbxc-12	2	3	0.666667	45	276	48
WBGene00045299	C44C8.8.1	fbxc-11	2	3	0.666667	45	276	48
WBGene00045300	C44C8.9.1	fbxc-10	2	3	0.666667	45	276	48
WBGene00016657	C44E12.1.1	C44E12.1	2	6	0.333333	44	824	413	44	394	49
WBGene00006671	C44E12.3a.1	twk-17	1	10	0.1	662	46	58	54	64	47	526	530	45	494
WBGene00006671	C44E12.3b.1	twk-17	1	10	0.1	4281	46	58	54	64	47	526	530	45	494
WBGene00006671	C44E12.3c.1	twk-17	1	11	0.0909091	2479	46	58	54	64	47	526	530	45	229	223
WBGene00006671	C44E12.3d.1	twk-17	1	10	0.1	2479	46	58	54	64	47	526	530	45	494
WBGene00006671	C44E12.3e.1	twk-17	1	9	0.111111	2479	46	58	54	64	47	526	530	45
WBGene00006671	C44E12.3f.1	twk-17	1	11	0.0909091	4281	46	58	54	64	47	526	530	45	229	223
WBGene00006671	C44E12.3g.1	twk-17	1	10	0.1	4281	46	58	54	64	47	526	530	45	479
WBGene00016650	C44E4.1a.1	ubr-4	3	20	0.15	117	745	1325	433	861	585	1118	757	621	739	529	661	559	50	41	222	256	312	457	50
WBGene00016650	C44E4.1d.1	ubr-4	9	22	0.409091	117	736	197	1065	45	433	867	585	1118	757	621	739	529	661	559	50	41	222	262	312	457	50
WBGene00016652	C44E4.3.1	got-2.1	1	4	0.25	838	422	539	279
WBGene00016653	C44E4.4.1	ssb-1	2	2	1	47	55
WBGene00016654	C44E4.5.1	C44E4.5	5	8	0.625	50	96	51	482	1588	361	133	47
WBGene00016655	C44E4.6.1	acbp-1	1	1	1	266
WBGene00016655	C44E4.6.2	acbp-1	1	2	0.5	905	266
WBGene00008091	C44F1.1.1	C44F1.1	1	9	0.111111	1198	53	759	48	51	119	223	147	129
WBGene00008092	C44F1.2.1	gmeb-3	1	5	0.2	215	50	181	55	70
WBGene00002267	C44F1.3.1	lec-4	4	4	1	199	144	45	499
WBGene00000070	C44F1.5.1	acy-3	2	12	0.166667	659	3888	285	189	111	43	45	262	741	491	224	604
WBGene00008093	C44H4.1.1	lron-1	3	10	0.3	47	48	651	56	64	48	55	45	47	341
WBGene00002282	C44H4.2.1	let-4	5	8	0.625	49	70	58	50	75	71	46	57
WBGene00006366	C44H4.3.1	sym-1	6	6	1	51	49	53	46	51	69
WBGene00008094	C44H4.4.1	C44H4.4	14	18	0.777778	288	48	225	50	49	203	519	49	165	43	199	49	630	13677	42	46	46	676
WBGene00006524	C44H4.5.1	tap-1	1	8	0.125	360	44	44	53	44	173	95	153
WBGene00008095	C44H4.6.1	C44H4.6	6	6	1	222	233	55	45	46	978
WBGene00001325	C44H4.7a.1	eor-2	7	16	0.4375	87	214	92	61	149	120	724	45	53	202	51	49	53	489	169	57
WBGene00001325	C44H4.7b.1	eor-2	6	15	0.4	87	214	92	61	149	889	45	53	202	51	49	53	489	169	57
WBGene00001325	C44H4.7c.1	eor-2	6	15	0.4	87	214	92	55	149	889	45	53	202	51	49	53	489	169	57
WBGene00001325	C44H4.7d.1	eor-2	4	6	0.666667	51	49	53	489	169	57
WBGene00008096	C44H4.8.1	C44H4.8	1	2	0.5	59	50
WBGene00008097	C44H9.1.1	ugt-15	3	7	0.428571	47	43	257	47	46	133	46
WBGene00008099	C44H9.4.1	C44H9.4	3	6	0.5	45	202	214	44	47	46
WBGene00008100	C44H9.5a.1	C44H9.5	3	9	0.333333	271	46	335	51	75	302	44	52	45
WBGene00008100	C44H9.5b.1	C44H9.5	3	9	0.333333	271	46	335	51	75	302	44	61	45
WBGene00008101	C44H9.6.1	C44H9.6	1	10	0.1	228	52	118	44	48	48	49	42	50	50
WBGene00008101	C44H9.6.2	C44H9.6	1	8	0.125	118	44	48	48	49	42	50	50
WBGene00008101	C44H9.6.3	C44H9.6	1	9	0.111111	400	118	44	48	48	49	42	50	50
WBGene00008102	C44H9.7a.1	C44H9.7	3	3	1	220	44	467
WBGene00008102	C44H9.7b.1	C44H9.7	3	4	0.75	220	44	273	99
WBGene00006443	C45B11.1a.1	pak-2	5	5	1	123	41	357	44	514
WBGene00006443	C45B11.1b.1	pak-2	5	5	1	123	47	357	44	514
WBGene00008105	C45B11.2.1	C45B11.2	1	3	0.333333	98	51	47
WBGene00000981	C45B11.3.1	dhs-18	2	2	1	44	144
WBGene00005295	C45B11.4.1	srh-74	1	3	0.333333	423	45	45
WBGene00008106	C45B11.5.1	C45B11.5	2	3	0.666667	42	50	44
WBGene00045379	C45B11.6.1	C45B11.6	3	3	1	45	43	58
WBGene00077699	C45B11.8.1	C45B11.8	1	2	0.5	171	47
WBGene00185117	C45B11.9.1	C45B11.9	1	1	1	64
WBGene00016658	C45B2.1.1	C45B2.1	1	1	1	53
WBGene00016659	C45B2.2.1	C45B2.2	1	1	1	49
WBGene00016660	C45B2.3.1	C45B2.3	1	1	1	50
WBGene00001587	C45B2.4a.1	lgc-58	2	13	0.153846	45	1470	86	54	357	53	617	247	458	318	332	90	272
WBGene00001587	C45B2.4c.1	lgc-58	2	14	0.142857	45	1470	86	54	357	53	617	247	458	318	371	90	63	188
WBGene00001587	C45B2.4d.1	lgc-58	2	13	0.153846	45	1470	86	54	357	53	617	247	458	318	371	90	272
WBGene00001587	C45B2.4e.1	lgc-58	2	14	0.142857	45	1470	86	54	357	53	617	247	458	318	332	90	63	188
WBGene00001587	C45B2.4f.1	lgc-58	2	13	0.153846	45	1470	86	54	357	53	617	247	458	734	90	63	188
WBGene00001587	C45B2.4g.1	lgc-58	2	12	0.166667	45	1470	86	54	357	53	617	247	458	734	90	272
WBGene00001587	C45B2.4k.1	lgc-58	2	12	0.166667	45	1470	86	54	357	53	617	738	318	332	90	272
WBGene00001602	C45B2.5.1	gln-1	6	6	1	46	47	126	58	54	288
WBGene00016661	C45B2.6.1	C45B2.6	12	13	0.923077	235	43	55	335	44	48	44	43	49	76	48	551	49
WBGene00016661	C45B2.6.2	C45B2.6	13	14	0.928571	48	235	43	55	335	44	48	44	43	49	76	48	551	49
WBGene00004219	C45B2.7.1	ptr-4	3	12	0.25	45	45	1094	47	54	123	54	43	456	51	48	48
WBGene00016662	C45B2.8.1	C45B2.8	1	1	1	72
WBGene00003654	C45E1.1a.1	nhr-64	1	7	0.142857	1645	1285	141	188	184	52	550
WBGene00003654	C45E1.1a.2	nhr-64	1	8	0.125	2367	1645	1285	141	188	184	52	550
WBGene00003654	C45E1.1c.1	nhr-64	1	8	0.125	2367	1645	1285	141	188	184	52	550
WBGene00016663	C45E1.4.1	C45E1.4	1	2	0.5	877	840
WBGene00195056	C45E1.5.1	C45E1.5	2	2	1	162	551
WBGene00016664	C45E5.1.1	C45E5.1	2	3	0.666667	410	749	340
WBGene00016665	C45E5.2.1	chil-11	2	2	1	113	246
WBGene00016667	C45E5.4.1	cpg-18	1	3	0.333333	880	236	232
WBGene00003636	C45E5.6a.1	nhr-46	2	5	0.4	125	181	151	50	45
WBGene00003636	C45E5.6b.1	nhr-46	1	5	0.2	7906	181	151	50	45
WBGene00008107	C45G3.1.1	aspm-1	5	7	0.714286	51	64	104	46	359	48	144
WBGene00001590	C45G3.3.1	lipt-1	2	4	0.5	49	51	49	44
WBGene00044008	C45G3.5.1	gip-2	2	8	0.25	47	524	133	318	456	219	72	156
WBGene00016668	C45G7.1.1	ilys-1	3	4	0.75	46	41	466	52
WBGene00235340	C45G7.13.1	C45G7.13	1	3	0.333333	6931	287	909
WBGene00235340	C45G7.13.2	C45G7.13	1	3	0.333333	2235	287	909
WBGene00235340	C45G7.13.3	C45G7.13	2	2	1	287	909
WBGene00016669	C45G7.2.1	ilys-2	2	3	0.666667	46	528	136
WBGene00016670	C45G7.3.1	ilys-3	1	3	0.333333	404	43	47
WBGene00016671	C45G7.4.1	C45G7.4	4	4	1	45	46	728	738
WBGene00000402	C45G7.5.1	cdh-10	12	17	0.705882	430	149	341	480	516	724	467	376	479	557	546	13116	754	824	325	563	823
WBGene00016673	C45G9.1.1	ttbk-6	1	4	0.25	264	45	46	43
WBGene00016681	C45G9.10a.1	C45G9.10	7	11	0.636364	43	49	153	44	89	273	418	417	66	390	143
WBGene00016681	C45G9.10b.1	C45G9.10	3	7	0.428571	89	273	418	417	66	390	143
WBGene00016682	C45G9.11.1	C45G9.11	1	5	0.2	2476	556	210	300	126
WBGene00016683	C45G9.12.1	C45G9.12	1	3	0.333333	427	43	415
WBGene00016684	C45G9.13.1	nlp-43	2	2	1	807	860
WBGene00044409	C45G9.14.1	C45G9.14	1	2	0.5	78	47
WBGene00050919	C45G9.15.1	C45G9.15	2	4	0.5	102	476	53	47
WBGene00016674	C45G9.2.1	C45G9.2	6	6	1	44	53	53	41	52	56
WBGene00016675	C45G9.4.1	C45G9.4	3	3	1	49	55	131
WBGene00016676	C45G9.5.1	C45G9.5	4	5	0.8	47	48	48	591	84
WBGene00016677	C45G9.6a.1	C45G9.6	1	8	0.125	572	553	48	104	52	217	83	352
WBGene00016677	C45G9.6b.1	C45G9.6	1	1	1	572
WBGene00016678	C45G9.7.1	txbp-3	1	1	1	480
WBGene00016678	C45G9.7.2	txbp-3	2	2	1	206	480
WBGene00016679	C45G9.8.1	C45G9.8	3	3	1	272	48	358
WBGene00016679	C45G9.8.2	C45G9.8	3	3	1	84	48	358
WBGene00016679	C45G9.8.3	C45G9.8	2	2	1	48	358
WBGene00016680	C45G9.9.1	C45G9.9	3	3	1	49	48	131
WBGene00016685	C45H4.1.1	srbc-16	1	4	0.25	122	46	49	43
WBGene00016692	C45H4.10.1	srbc-24	4	5	0.8	52	57	42	138	45
WBGene00016693	C45H4.11a.1	srbc-20	2	5	0.4	182	328	44	46	43
WBGene00006117	C45H4.12.1	str-52	1	1	1	60
WBGene00016694	C45H4.13.1	C45H4.13	1	1	1	80
WBGene00016695	C45H4.14a.1	C45H4.14	1	1	1	76
WBGene00006281	C45H4.15.1	str-255	2	6	0.333333	53	572	44	46	299	236
WBGene00016696	C45H4.16.1	srbc-19	2	5	0.4	48	865	43	46	46
WBGene00016697	C45H4.17a.1	cyp-33C2	4	5	0.8	131	56	52	1237	51
WBGene00044087	C45H4.18a.1	C45H4.18	2	3	0.666667	41	890	53
WBGene00016686	C45H4.2.1	cyp-33C1	1	5	0.2	425	43	58	109	51
WBGene00268199	C45H4.21.1	C45H4.21	1	1	1	309
WBGene00016687	C45H4.3a.1	srbc-17	2	5	0.4	44	367	44	56	52
WBGene00016689	C45H4.7.1	srbc-21	5	5	1	43	51	49	45	52
WBGene00016690	C45H4.8.1	srbc-22	3	5	0.6	49	51	62	44	51
WBGene00016691	C45H4.9.1	srbc-23	4	6	0.666667	46	43	45	479	44	353
WBGene00016698	C46A5.1.1	C46A5.1	6	8	0.75	342	48	323	116	58	342	110	213
WBGene00016699	C46A5.2.1	del-7	2	7	0.285714	57	252	53	43	48	42	51
WBGene00000603	C46A5.3b.1	col-14	1	1	1	110
WBGene00016700	C46A5.4.1	C46A5.4	6	19	0.315789	1172	145	43	263	187	1550	46	42	47	43	48	121	46	81	173	60	270	46	126
WBGene00016701	C46A5.5a.1	dsb-3	1	5	0.2	425	46	58	48	41
WBGene00016701	C46A5.5b.1	dsb-3	1	5	0.2	425	46	58	48	348
WBGene00016702	C46A5.6.1	C46A5.6	5	6	0.833333	47	49	43	55	2520	48
WBGene00016703	C46A5.8.1	rdl-1	2	3	0.666667	66	756	287
WBGene00001827	C46A5.9.1	hcf-1	6	6	1	45	46	45	55	134	391
WBGene00016704	C46C11.1a.1	hosl-1	3	13	0.230769	743	50	957	525	98	372	43	47	53	46	53	45	104
WBGene00016704	C46C11.1b.1	hosl-1	3	13	0.230769	743	50	957	525	98	372	43	47	53	46	53	45	104
WBGene00016705	C46C11.2.1	slcr-46.1	4	11	0.363636	549	54	49	549	46	48	328	52	109	48	58
WBGene00016706	C46C11.3.1	C46C11.3	4	5	0.8	257	382	43	1081	48
WBGene00016706	C46C11.3.2	C46C11.3	1	6	0.166667	6388	257	382	43	1081	48
WBGene00044567	C46C11.4.1	C46C11.4	5	5	1	228	227	142	385	536
WBGene00006941	C46C2.1a.1	wnk-1	1	14	0.0714286	1806	304	594	337	55	69	50	288	51	86	577	787	55	574
WBGene00006941	C46C2.1b.1	wnk-1	11	13	0.846154	1806	304	594	337	55	69	50	288	51	86	1847	55	574
WBGene00006941	C46C2.1c.1	wnk-1	9	11	0.818182	337	55	69	50	288	51	86	577	787	55	574
WBGene00006941	C46C2.1d.1	wnk-1	1	14	0.0714286	1806	304	594	331	55	69	50	288	51	86	577	787	55	574
WBGene00006941	C46C2.1e.1	wnk-1	11	13	0.846154	1806	304	594	331	55	69	50	288	51	86	1847	55	574
WBGene00006941	C46C2.1f.1	wnk-1	9	11	0.818182	331	55	69	50	288	51	86	577	787	55	574
WBGene00006941	C46C2.1g.1	wnk-1	1	14	0.0714286	1806	304	594	337	55	69	50	288	51	77	577	787	55	574
WBGene00006941	C46C2.1h.1	wnk-1	11	13	0.846154	1806	304	594	337	55	69	50	288	51	77	1847	55	574
WBGene00006941	C46C2.1i.1	wnk-1	9	11	0.818182	337	55	69	50	288	51	77	577	787	55	574
WBGene00006941	C46C2.1j.1	wnk-1	1	14	0.0714286	1806	304	594	331	55	69	50	288	51	77	577	787	55	574
WBGene00006941	C46C2.1k.1	wnk-1	11	13	0.846154	1806	304	594	331	55	69	50	288	51	77	1847	55	574
WBGene00006941	C46C2.1l.1	wnk-1	9	11	0.818182	331	55	69	50	288	51	77	577	787	55	574
WBGene00006941	C46C2.1m.1	wnk-1	1	14	0.0714286	1806	304	594	337	55	69	50	288	51	86	577	787	55	567
WBGene00006941	C46C2.1n.1	wnk-1	1	14	0.0714286	1806	304	594	331	55	69	50	288	51	77	577	787	55	567
WBGene00006941	C46C2.1o.1	wnk-1	11	13	0.846154	1806	304	594	331	55	69	50	288	51	77	1847	55	567
WBGene00006941	C46C2.1p.1	wnk-1	1	14	0.0714286	1806	304	594	331	55	69	50	288	51	86	577	787	55	567
WBGene00006941	C46C2.1q.1	wnk-1	11	13	0.846154	1806	304	594	331	55	69	50	288	51	86	1847	55	567
WBGene00006941	C46C2.1r.1	wnk-1	1	14	0.0714286	1806	304	594	337	55	69	50	288	51	77	577	787	55	567
WBGene00006941	C46C2.1s.1	wnk-1	11	13	0.846154	1806	304	594	337	55	69	50	288	51	77	1847	55	567
WBGene00006941	C46C2.1t.1	wnk-1	11	13	0.846154	1806	304	594	337	55	69	50	288	51	86	1847	55	567
WBGene00008110	C46C2.2.1	C46C2.2	5	7	0.714286	219	51	58	46	353	83	47
WBGene00008111	C46C2.3.1	C46C2.3	3	6	0.5	352	286	572	142	76	97
WBGene00008113	C46C2.5.1	C46C2.5	2	2	1	135	135
WBGene00008114	C46C2.6a.1	C46C2.6	1	3	0.333333	585	276	367
WBGene00008114	C46C2.6b.1	C46C2.6	1	1	1	367
WBGene00008114	C46C2.6c.1	C46C2.6	2	2	1	276	367
WBGene00045078	C46C2.7.1	C46C2.7	1	2	0.5	703	43
WBGene00045078	C46C2.7.2	C46C2.7	1	1	1	43
WBGene00001556	C46E1.2.1	gcy-36	10	13	0.769231	49	47	94	128	415	41	48	45	47	3239	51	65	79
WBGene00001362	C46E1.3.1	exc-1	4	11	0.363636	62	198	262	1760	43	47	53	1611	52	118	110
WBGene00016707	C46E10.1.1	C46E10.1	2	6	0.333333	48	412	50	43	50	48
WBGene00005319	C46E10.10.1	srh-100	1	3	0.333333	280	137	47
WBGene00016709	C46E10.3.1	C46E10.3	5	7	0.714286	42	58	58	43	238	100	51
WBGene00016710	C46E10.4.1	fbxc-52	1	4	0.25	750	265	50	56
WBGene00016711	C46E10.5.1	fbxc-53	1	3	0.333333	211	131	46
WBGene00006001	C46E10.6.1	srx-110	3	6	0.5	60	43	147	55	96	46
WBGene00005318	C46E10.7.1	srh-99	1	3	0.333333	342	122	48
WBGene00016712	C46E10.8.1	C46E10.8	6	6	1	48	49	63	43	43	206
WBGene00006822	C46F11.1a.1	unc-93	5	15	0.333333	52	51	201	46	604	45	252	63	46	122	47	75	45	585	49
WBGene00006822	C46F11.1b.1	unc-93	5	15	0.333333	52	51	201	46	604	45	252	63	46	122	47	75	45	585	49
WBGene00008117	C46F11.2a.1	gsr-1	1	4	0.25	318	55	50	56
WBGene00008117	C46F11.2b.1	gsr-1	3	3	1	55	50	56
WBGene00008117	C46F11.2b.2	gsr-1	1	4	0.25	289	55	50	56
WBGene00008118	C46F11.3.1	madf-8	7	7	1	44	280	47	50	46	50	415
WBGene00008119	C46F11.4.1	C46F11.4	12	12	1	45	63	52	71	606	239	52	48	905	50	915	1005
WBGene00008120	C46F11.5a.1	C46F11.5	1	10	0.1	822	56	292	652	392	71	41	531	46	50
WBGene00008120	C46F11.5b.1	C46F11.5	1	10	0.1	822	56	292	652	392	71	41	531	46	47
WBGene00008121	C46F11.6.1	C46F11.6	3	3	1	374	915	949
WBGene00016714	C46F2.1.1	C46F2.1	1	3	0.333333	986	45	46
WBGene00001175	C46F4.1a.1	egl-6	6	6	1	52	47	51	51	102	109
WBGene00016716	C46F4.2a.1	acs-17	3	9	0.333333	61	53	900	48	59	250	202	60	290
WBGene00016716	C46F4.2a.2	acs-17	1	10	0.1	2211	61	53	900	48	59	250	202	60	290
WBGene00016716	C46F4.2b.1	acs-17	1	10	0.1	2211	61	53	900	48	59	241	202	60	290
WBGene00016716	C46F4.2b.2	acs-17	3	9	0.333333	61	53	900	48	59	241	202	60	290
WBGene00044571	C46F4.3.1	C46F4.3	3	3	1	213	341	757
WBGene00016717	C46F9.1a.1	math-22	4	4	1	78	63	51	1003
WBGene00016718	C46F9.2.1	math-23	5	5	1	70	45	50	51	627
WBGene00016719	C46F9.3.1	math-24	5	5	1	74	45	51	51	132
WBGene00016720	C46F9.4.1	math-25	5	6	0.833333	108	45	51	51	125	78
WBGene00305102	C46F9.5.1	C46F9.5	1	1	1	42
WBGene00305104	C46F9.6.1	C46F9.6	1	1	1	48
WBGene00305104	C46F9.6.2	C46F9.6	2	2	1	48	48
WBGene00016721	C46G7.1.1	C46G7.1	2	2	1	221	1074
WBGene00016722	C46G7.2.1	C46G7.2	1	5	0.2	550	290	431	46	411
WBGene00004112	C46G7.4a.1	pqn-22	1	20	0.05	1837	409	272	642	48	1446	250	393	166	1540	598	209	42	47	173	654	47	235	400	756
WBGene00004112	C46G7.4b.1	pqn-22	3	13	0.230769	393	166	1540	598	209	42	47	173	654	47	235	400	756
WBGene00004112	C46G7.4c.1	pqn-22	4	14	0.285714	409	272	642	1632	250	393	166	1540	1396	654	47	235	400	756
WBGene00004112	C46G7.4d.1	pqn-22	3	12	0.25	393	166	1540	864	42	47	173	654	47	235	400	756
WBGene00004112	C46G7.4e.1	pqn-22	3	10	0.3	393	166	1540	1160	173	654	47	235	400	756
WBGene00004112	C46G7.4f.1	pqn-22	3	9	0.333333	393	166	1540	1396	654	47	235	400	756
WBGene00004112	C46G7.4g.1	pqn-22	9	19	0.473684	409	272	642	48	1446	250	393	166	1540	598	209	42	47	173	654	47	235	400	756
WBGene00004112	C46G7.4h.1	pqn-22	9	18	0.5	409	272	642	48	1446	250	393	166	1540	864	42	47	173	654	47	235	400	756
WBGene00004112	C46G7.4i.1	pqn-22	9	16	0.5625	409	272	642	48	1446	250	393	166	1540	1160	173	654	47	235	400	756
WBGene00004112	C46G7.4j.1	pqn-22	9	15	0.6	409	272	642	48	1446	250	393	166	1540	1396	654	47	235	400	756
WBGene00004112	C46G7.4k.1	pqn-22	4	18	0.222222	409	272	642	1632	250	393	166	1540	598	209	42	47	173	654	47	235	400	756
WBGene00004112	C46G7.4l.1	pqn-22	4	17	0.235294	409	272	642	1632	250	393	166	1540	864	42	47	173	654	47	235	400	756
WBGene00004112	C46G7.4m.1	pqn-22	4	15	0.266667	409	272	642	1632	250	393	166	1540	1160	173	654	47	235	400	756
WBGene00004112	C46G7.4n.1	pqn-22	1	15	0.0666667	1837	409	272	642	1632	250	393	166	1540	1396	654	47	235	400	756
WBGene00004112	C46G7.4o.1	pqn-22	1	19	0.0526316	1837	409	272	642	48	1446	250	393	166	1540	864	42	47	173	654	47	235	400	756
WBGene00004112	C46G7.4p.1	pqn-22	1	17	0.0588235	1837	409	272	642	48	1446	250	393	166	1540	1160	173	654	47	235	400	756
WBGene00004112	C46G7.4q.1	pqn-22	1	16	0.0625	1837	409	272	642	48	1446	250	393	166	1540	1396	654	47	235	400	756
WBGene00004112	C46G7.4r.1	pqn-22	1	19	0.0526316	1837	409	272	642	1632	250	393	166	1540	598	209	42	47	173	654	47	235	400	756
WBGene00004112	C46G7.4s.1	pqn-22	1	18	0.0555556	1837	409	272	642	1632	250	393	166	1540	864	42	47	173	654	47	235	400	756
WBGene00004112	C46G7.4t.1	pqn-22	1	16	0.0625	1837	409	272	642	1632	250	393	166	1540	1160	173	654	47	235	400	756
WBGene00044502	C46G7.5.1	C46G7.5	1	1	1	890
WBGene00016727	C46H11.1.1	C46H11.1	1	1	1	156
WBGene00016734	C46H11.10a.1	C46H11.10	1	4	0.25	482	191	47	423
WBGene00016734	C46H11.10b.1	C46H11.10	1	5	0.2	482	48	191	47	423
WBGene00016734	C46H11.10b.2	C46H11.10	1	5	0.2	482	46	191	47	423
WBGene00016734	C46H11.10b.3	C46H11.10	3	3	1	191	47	423
WBGene00016735	C46H11.11a.1	fhod-1	2	16	0.125	320	2912	554	213	590	49	552	126	154	115	71	46	246	51	45	124
WBGene00016735	C46H11.11b.1	fhod-1	2	15	0.133333	320	2912	554	213	590	49	1152	154	115	71	46	246	51	45	124
WBGene00016735	C46H11.11c.1	fhod-1	2	17	0.117647	320	2912	554	213	69	470	49	552	126	154	115	71	46	246	51	45	124
WBGene00016735	C46H11.11d.1	fhod-1	2	16	0.125	320	2912	554	213	69	470	49	1152	154	115	71	46	246	51	45	124
WBGene00016728	C46H11.2.1	C46H11.2	4	7	0.571429	253	180	47	278	117	46	196
WBGene00016729	C46H11.3.1	C46H11.3	1	2	0.5	79	44
WBGene00002979	C46H11.4a.1	lfe-2	5	5	1	635	56	84	385	730
WBGene00002979	C46H11.4b.1	lfe-2	2	6	0.333333	698	1691	56	84	385	730
WBGene00002979	C46H11.4c.1	lfe-2	4	9	0.444444	1626	245	1636	5716	1691	56	84	385	730
WBGene00002979	C46H11.4e.1	lfe-2	4	9	0.444444	1091	245	1636	5716	1691	56	84	385	730
WBGene00002979	C46H11.4f.1	lfe-2	3	8	0.375	245	1636	5716	1691	56	84	385	730
WBGene00002979	C46H11.4f.2	lfe-2	2	7	0.285714	1636	5716	1691	56	84	385	730
WBGene00016730	C46H11.6.1	C46H11.6	2	5	0.4	50	491	304	423	43
WBGene00016731	C46H11.7.1	C46H11.7	1	3	0.333333	49	43	46
WBGene00016732	C46H11.8.1	phat-1	3	4	0.75	46	44	370	81
WBGene00016733	C46H11.9.1	phat-2	3	3	1	354	42	367
WBGene00016724	C46H3.1.1	C46H3.1	2	4	0.5	141	391	46	47
WBGene00016725	C46H3.2a.1	C46H3.2	7	18	0.388889	296	154	438	275	53	2518	6973	110	381	248	47	2555	344	332	500	377	133	282
WBGene00004003	C47A10.1.1	pgp-9	9	10	0.9	49	65	798	707	1025	49	421	65	1646	44
WBGene00005493	C47A10.10.1	srh-289	1	2	0.5	383	47
WBGene00005494	C47A10.11.1	srh-290	1	1	1	993
WBGene00008129	C47A10.12.1	C47A10.12	1	2	0.5	933	55
WBGene00219381	C47A10.16.1	C47A10.16	1	1	1	248
WBGene00005488	C47A10.2.1	srh-283	2	2	1	173	315
WBGene00005489	C47A10.3.1	srh-284	2	2	1	155	973
WBGene00008126	C47A10.4.1	sre-21	6	6	1	61	342	47	649	48	1311
WBGene00008127	C47A10.5a.1	ddo-1	2	6	0.333333	81	1255	78	358	49	94
WBGene00008128	C47A10.6.1	srab-12	1	6	0.166667	685	112	49	569	637	99
WBGene00005492	C47A10.7.1	srh-288	1	1	1	181
WBGene00005909	C47A10.8.1	srx-18	2	3	0.666667	43	1051	714
WBGene00005491	C47A10.9.1	srh-287	1	2	0.5	46	45
WBGene00008122	C47A4.1.1	C47A4.1	NA	0	NA
WBGene00008123	C47A4.2a.1	ent-4	1	8	0.125	1315	501	936	386	298	46	250	553
WBGene00008123	C47A4.2b.1	ent-4	3	8	0.375	114	501	936	386	298	46	250	553
WBGene00008124	C47A4.3.1	C47A4.3	3	6	0.5	48	60	70	45	51	47
WBGene00008124	C47A4.3.2	C47A4.3	2	5	0.4	60	70	45	51	47
WBGene00008125	C47A4.5.1	C47A4.5	NA	0	NA
WBGene00008130	C47B2.1.1	fbxa-140	1	3	0.333333	56	54	49
WBGene00008131	C47B2.2.1	C47B2.2	1	3	0.333333	587	526	311
WBGene00008131	C47B2.2.2	C47B2.2	1	3	0.333333	587	526	311
WBGene00006529	C47B2.3.1	tba-2	2	2	1	50	53
WBGene00006529	C47B2.3.2	tba-2	1	3	0.333333	343	50	53
WBGene00003948	C47B2.4.1	pbs-2	1	1	1	58
WBGene00001234	C47B2.5.1	eif-6	2	2	1	49	273
WBGene00008132	C47B2.6b.1	gale-1	2	4	0.5	79	875	616	675
WBGene00008132	C47B2.6b.2	gale-1	1	5	0.2	4912	79	875	616	675
WBGene00008133	C47B2.7b.1	efsc-1	1	7	0.142857	751	404	43	63	712	53	54
WBGene00004196	C47B2.8.1	prx-11	NA	0	NA
WBGene00008134	C47B2.9.1	C47B2.9	1	3	0.333333	258	61	67
WBGene00008134	C47B2.9.2	C47B2.9	1	3	0.333333	258	61	67
WBGene00008134	C47B2.9.3	C47B2.9	2	5	0.4	54	619	258	61	67
WBGene00004335	C47C12.3a.1	ref-2	4	6	0.666667	50	113	526	1167	51	792
WBGene00004335	C47C12.3b.1	ref-2	1	7	0.142857	1545	50	113	526	1167	51	792
WBGene00000950	C47C12.6a.1	deg-1	14	15	0.933333	44	126	64	42	867	323	187	539	44	48	50	45	404	6291	46
WBGene00000950	C47C12.6a.2	deg-1	14	15	0.933333	44	126	64	42	867	323	187	539	44	48	50	45	404	6291	46
WBGene00000950	C47C12.6b.1	deg-1	16	17	0.941176	44	126	64	42	867	68	225	187	86	285	44	48	50	45	404	6291	46
WBGene00000950	C47C12.6c.1	deg-1	15	16	0.9375	44	126	64	42	867	68	225	187	539	44	48	50	45	404	6291	46
WBGene00000950	C47C12.6d.1	deg-1	14	15	0.933333	44	126	64	42	867	68	225	780	44	48	50	45	404	6291	46
WBGene00000950	C47C12.6e.1	deg-1	15	16	0.9375	44	126	64	42	867	323	187	86	285	44	48	50	45	404	6291	46
WBGene00000950	C47C12.6f.1	deg-1	13	14	0.928571	44	126	64	42	867	323	780	44	48	50	45	404	6291	46
WBGene00000950	C47C12.6g.1	deg-1	4	18	0.222222	913	670	314	8356	126	64	42	867	323	187	539	44	48	50	45	404	6291	46
WBGene00007028	C47D12.1a.1	trr-1	15	21	0.714286	47	54	45	44	45	61	54	267	92	49	50	43	41	51	613	53	48	52	55	54	50
WBGene00007028	C47D12.1b.1	trr-1	15	21	0.714286	47	54	45	44	45	61	54	267	92	49	50	43	41	51	613	53	48	52	55	54	59
WBGene00007028	C47D12.1c.1	trr-1	15	21	0.714286	47	54	45	44	54	70	54	267	92	49	59	49	41	51	613	53	48	52	55	54	50
WBGene00008136	C47D12.2.1	C47D12.2	7	8	0.875	49	56	58	47	62	50	311	50
WBGene00008137	C47D12.3a.1	sfxn-1.4	2	3	0.666667	48	761	45
WBGene00008138	C47D12.4.1	C47D12.4	2	2	1	48	49
WBGene00008139	C47D12.5.1	C47D12.5	2	3	0.666667	45	759	57
WBGene00006617	C47D12.6a.1	tars-1	3	5	0.6	66	51	327	50	46
WBGene00006617	C47D12.6b.1	tars-1	2	4	0.5	51	327	50	46
WBGene00006617	C47D12.6b.2	tars-1	1	5	0.2	1479	51	327	50	46
WBGene00002184	C47D12.7a.1	kel-1	5	8	0.625	59	370	242	221	3451	49	53	732
WBGene00008140	C47D12.8.1	xpf-1	3	11	0.272727	55	514	2302	45	640	50	745	50	740	300	861
WBGene00008140	C47D12.8.2	xpf-1	3	11	0.272727	55	514	2302	45	640	50	745	50	740	300	861
WBGene00016738	C47D2.1.1	C47D2.1	1	1	1	96
WBGene00000391	C47D2.2.1	cdd-1	3	4	0.75	46	115	1009	329
WBGene00005663	C47E12.1.1	sars-1	5	5	1	57	41	58	51	93
WBGene00005663	C47E12.1.2	sars-1	3	4	0.75	57	41	58	51
WBGene00008153	C47E12.10a.1	C47E12.10	1	5	0.2	57	49	43	46	51
WBGene00008153	C47E12.10b.1	C47E12.10	2	5	0.4	57	70	43	46	51
WBGene00008154	C47E12.11a.1	C47E12.11	1	5	0.2	426	54	44	58	47
WBGene00008154	C47E12.11b.1	C47E12.11	1	4	0.25	72	44	58	47
WBGene00008155	C47E12.12.1	C47E12.12	1	3	0.333333	51	45	44
WBGene00008156	C47E12.13a.1	C47E12.13	1	2	0.5	855	44
WBGene00044240	C47E12.14.1	C47E12.14	2	2	1	84	391
WBGene00008147	C47E12.2.1	C47E12.2	1	6	0.166667	113	59	50	47	49	47
WBGene00008147	C47E12.2.2	C47E12.2	1	5	0.2	59	50	47	49	47
WBGene00008148	C47E12.3a.1	C47E12.3	4	7	0.571429	48	42	43	517	52	44	55
WBGene00008148	C47E12.3b.1	C47E12.3	4	7	0.571429	48	42	43	517	52	44	46
WBGene00008149	C47E12.4a.1	pyp-1	1	4	0.25	2042	47	52	44
WBGene00008149	C47E12.4c.1	pyp-1	2	5	0.4	46	767	47	52	44
WBGene00008149	C47E12.4d.1	pyp-1	2	3	0.666667	47	52	44
WBGene00006699	C47E12.5a.1	uba-1	1	6	0.166667	1379	47	47	46	56	75
WBGene00006699	C47E12.5b.1	uba-1	5	5	1	47	47	46	56	75
WBGene00006699	C47E12.5b.2	uba-1	1	6	0.166667	1382	47	47	46	56	75
WBGene00006699	C47E12.5b.3	uba-1	1	7	0.142857	1364	15	47	47	46	56	75
WBGene00006699	C47E12.5b.4	uba-1	1	6	0.166667	1379	47	47	46	56	75
WBGene00006699	C47E12.5c.1	uba-1	1	6	0.166667	1382	47	47	46	56	75
WBGene00008150	C47E12.6.1	mam-2	2	12	0.166667	49	2705	48	46	244	82	42	49	48	388	46	89
WBGene00008151	C47E12.7.1	rrp-1	4	4	1	48	45	50	87
WBGene00000964	C47E12.8.1	dhp-2	5	6	0.833333	49	44	48	46	726	48
WBGene00008152	C47E12.9.1	C47E12.9	1	3	0.333333	51	45	47
WBGene00008141	C47E8.1.1	C47E8.1	3	4	0.75	163	44	189	46
WBGene00044180	C47E8.11.1	C47E8.11	1	1	1	47
WBGene00005242	C47E8.2.1	srh-17	3	4	0.75	46	134	408	43
WBGene00008142	C47E8.3.1	C47E8.3	3	6	0.5	47	873	1023	55	51	50
WBGene00008143	C47E8.4a.1	C47E8.4	3	6	0.5	46	53	234	49	97	194
WBGene00000915	C47E8.5.1	hsp-90	3	3	1	47	48	58
WBGene00000915	C47E8.5.2	hsp-90	1	4	0.25	1116	47	48	58
WBGene00008144	C47E8.6.1	gasr-8	1	3	0.333333	527	470	478
WBGene00006836	C47E8.7.1	unc-112	2	5	0.4	418	994	239	70	594
WBGene00008145	C47E8.8a.1	set-5	1	17	0.0588235	572	240	45	304	194	207	49	137	395	114	80	263	325	182	284	230	198
WBGene00008145	C47E8.8d.1	set-5	13	16	0.8125	572	240	45	304	194	207	49	137	395	114	80	263	621	284	230	198
WBGene00008146	C47E8.9a.1	C47E8.9	1	5	0.2	1415	140	47	310	68
WBGene00008146	C47E8.9b.1	C47E8.9	1	5	0.2	447	140	47	310	68
WBGene00008157	C47F8.1.1	C47F8.1	1	2	0.5	507	45
WBGene00008158	C47F8.2.1	nhr-165	2	6	0.333333	46	889	45	42	175	43
WBGene00008159	C47F8.3.1	C47F8.3	3	6	0.5	48	55	218	45	46	46
WBGene00008160	C47F8.4.1	glct-4	3	4	0.75	48	59	348	54
WBGene00008161	C47F8.5.1	C47F8.5	3	6	0.5	63	47	755	54	45	55
WBGene00008162	C47F8.6.1	C47F8.6	3	6	0.5	46	54	182	44	59	46
WBGene00008163	C47F8.7.1	C47F8.7	1	2	0.5	50	43
WBGene00003671	C47F8.8.1	nhr-81	6	7	0.857143	44	47	50	48	50	64	48
WBGene00000851	C47G2.1.1	cut-1	2	3	0.666667	312	680	50
WBGene00006853	C47G2.2.1	unc-130	1	2	0.5	434	240
WBGene00008164	C47G2.3.1	C47G2.3	1	1	1	712
WBGene00008165	C47G2.4.1	C47G2.4	6	8	0.75	60	72	49	51	59	145	60	67
WBGene00008166	C47G2.5a.1	saps-1	9	9	1	46	53	47	53	55	68	62	47	150
WBGene00008166	C47G2.5b.1	saps-1	9	9	1	46	53	47	53	55	68	62	47	327
WBGene00008166	C47G2.5c.1	saps-1	9	9	1	46	53	41	53	55	68	62	47	150
WBGene00303046	C48A7.16.1	C48A7.16	NA	0	NA
WBGene00001187	C48A7.1a.1	egl-19	2	15	0.133333	542	1760	54	523	53	218	89	46	275	174	148	502	1155	179	1258
WBGene00001187	C48A7.1b.1	egl-19	2	16	0.125	542	1760	54	523	53	218	89	46	275	174	148	502	1155	179	273	703
WBGene00016739	C48A7.2a.1	pitr-1	8	8	1	48	259	76	60	47	173	43	331
WBGene00008167	C48B4.1.1	acox-1.5	4	9	0.444444	606	455	109	733	306	437	343	451	51
WBGene00008173	C48B4.10.1	C48B4.10	1	3	0.333333	261	46	56
WBGene00008174	C48B4.11.1	C48B4.11	7	8	0.875	50	50	49	48	45	42	58	51
WBGene00008175	C48B4.12a.1	C48B4.12	1	1	1	347
WBGene00008175	C48B4.12b.1	C48B4.12	1	1	1	338
WBGene00008176	C48B4.13.1	C48B4.13	3	3	1	47	244	710
WBGene00004401	C48B4.2.1	rom-2	5	5	1	139	49	101	190	906
WBGene00008168	C48B4.3.1	C48B4.3	1	3	0.333333	360	52	79
WBGene00000421	C48B4.4a.1	ced-7	7	14	0.5	819	166	52	338	103	127	1707	52	52	79	47	53	47	540
WBGene00000421	C48B4.4a.2	ced-7	7	14	0.5	552	166	52	338	103	127	1707	52	52	79	47	53	47	540
WBGene00000421	C48B4.4b.1	ced-7	7	14	0.5	819	166	52	338	103	127	1707	46	52	79	47	53	47	540
WBGene00000421	C48B4.4c.1	ced-7	6	13	0.461538	166	52	338	103	88	1707	46	52	79	47	53	47	540
WBGene00000421	C48B4.4d.1	ced-7	7	14	0.5	552	166	52	338	103	127	1707	46	52	79	47	53	47	540
WBGene00008169	C48B4.6.1	C48B4.6	1	3	0.333333	369	47	45
WBGene00008170	C48B4.7.1	C48B4.7	3	3	1	43	49	51
WBGene00008171	C48B4.8a.1	C48B4.8	2	5	0.4	52	362	131	45	80
WBGene00008171	C48B4.8b.1	C48B4.8	2	5	0.4	52	362	131	45	80
WBGene00008172	C48B4.9.1	C48B4.9	1	3	0.333333	142	46	48
WBGene00008172	C48B4.9.2	C48B4.9	1	3	0.333333	142	46	48
WBGene00016746	C48B6.10.1	C48B6.10	1	1	1	246
WBGene00016740	C48B6.2.1	C48B6.2	2	3	0.666667	47	56	48
WBGene00016741	C48B6.3.1	C48B6.3	2	3	0.666667	85	104	92
WBGene00016742	C48B6.4.1	C48B6.4	3	7	0.428571	46	43	50	46	45	44	46
WBGene00016743	C48B6.5.1	srb-15	5	5	1	43	631	43	43	1094
WBGene00004879	C48B6.6a.1	smg-1	13	41	0.317073	47	54	46	43	285	390	79	47	69	44	58	488	695	45	74	41	81	50	47	72	206	95	46	103	45	53	548	46	44	242	45	100	86	48	104	77	75	120	73	44	79
WBGene00004879	C48B6.6b.1	smg-1	13	41	0.317073	47	54	46	43	285	390	79	47	69	44	58	488	695	39	74	41	81	50	47	72	206	95	46	103	45	53	548	46	44	242	45	100	86	48	104	77	75	120	73	44	79
WBGene00016744	C48B6.8.1	bbs-9	1	16	0.0625	468	46	464	173	50	49	388	41	280	52	280	182	56	49	48	345
WBGene00016745	C48B6.9.1	C48B6.9	4	4	1	48	47	55	98
WBGene00016745	C48B6.9.2	C48B6.9	1	5	0.2	611	48	47	55	98
WBGene00016747	C48C5.1.1	nmur-1	8	10	0.8	405	45	56	591	44	57	145	687	209	437
WBGene00016748	C48C5.3.1	aexr-3	2	7	0.285714	47	1171	102	711	75	54	183
WBGene00008177	C48D1.1a.1	C48D1.1	3	7	0.428571	50	349	467	116	45	331	328
WBGene00000417	C48D1.2a.1	ced-3	3	7	0.428571	63	278	1188	912	54	354	476
WBGene00000501	C48D1.3.1	cho-1	8	8	1	220	157	307	50	318	110	387	1321
WBGene00008178	C48D1.5c.1	C48D1.5	4	5	0.8	342	57	418	4936	4383
WBGene00008178	C48D1.5d.1	C48D1.5	3	4	0.75	342	57	5432	4383
WBGene00008178	C48D1.5e.1	C48D1.5	3	4	0.75	57	418	4936	4383
WBGene00008178	C48D1.5f.1	C48D1.5	2	3	0.666667	57	5432	4383
WBGene00194643	C48D1.9a.1	C48D1.9	6	6	1	295	47	174	380	44	560
WBGene00194643	C48D1.9b.1	C48D1.9	3	3	1	380	44	560
WBGene00003605	C48D5.1a.1	nhr-6	4	11	0.363636	117	224	43	1815	47	140	66	45	47	77	211
WBGene00003605	C48D5.1b.1	nhr-6	3	10	0.3	224	43	1815	47	140	66	45	47	77	211
WBGene00003605	C48D5.1b.2	nhr-6	7	7	1	47	140	66	45	47	77	211
WBGene00004213	C48D5.2a.1	ptp-1	8	16	0.5	716	44	395	80	314	818	116	10222	2131	325	378	569	462	51	461	632
WBGene00008180	C48D5.3.1	C48D5.3	3	3	1	216	802	1296
WBGene00016749	C48E7.1.1	C48E7.1	4	4	1	909	56	626	1891
WBGene00005000	C48E7.10.1	spp-15	1	1	1	76
WBGene00016754	C48E7.11.1	cebp-2	2	2	1	45	47
WBGene00016750	C48E7.2.1	let-611	4	7	0.571429	45	62	48	471	59	62	97
WBGene00003059	C48E7.3.1	lpd-2	4	4	1	47	45	44	47
WBGene00000583	C48E7.5.1	cof-2	5	9	0.555556	59	156	42	44	258	56	42	48	64
WBGene00016751	C48E7.6.1	C48E7.6	24	29	0.827586	1282	1283	298	49	237	42	250	94	73	49	226	95	49	231	46	44	50	44	179	73	42	219	50	1317	47	119	318	55	381
WBGene00016752	C48E7.7.1	C48E7.7	1	1	1	45
WBGene00016753	C48E7.8.1	oac-9	5	11	0.454545	52	49	47	82	233	47	56	125	45	49	44
WBGene00006689	C48E7.9.1	twk-37	2	8	0.25	46	320	48	55	78	115	82	57
WBGene00008183	C48G7.3a.1	rin-1	19	24	0.791667	696	853	1668	1006	697	115	482	3652	687	272	1123	226	888	1398	167	574	619	1047	6226	1741	302	54	353	385
WBGene00008183	C48G7.3f.1	rin-1	18	23	0.782609	853	1668	1006	697	115	482	3652	687	272	1123	226	888	1398	167	574	619	1047	6226	1741	302	54	353	385
WBGene00008183	C48G7.3g.1	rin-1	17	22	0.772727	1668	1006	697	115	482	3652	687	272	1123	226	888	1398	167	574	619	1047	6226	1741	302	54	353	385
WBGene00008184	C49A1.1.1	C49A1.1	2	2	1	329	858
WBGene00008191	C49A1.10.1	C49A1.10	1	3	0.333333	808	774	169
WBGene00008185	C49A1.2a.1	best-10	4	9	0.444444	222	48	48	1169	51	53	307	45	43
WBGene00008186	C49A1.3.1	best-11	6	8	0.75	374	57	46	824	44	1020	49	48
WBGene00001377	C49A1.4a.1	eya-1	1	8	0.125	4002	42	1670	45	832	782	74	1411
WBGene00001377	C49A1.4b.1	eya-1	1	8	0.125	3766	42	1670	45	832	782	74	1411
WBGene00001377	C49A1.4b.2	eya-1	2	7	0.285714	42	1670	45	832	782	74	1411
WBGene00001377	C49A1.4b.3	eya-1	1	6	0.166667	1670	45	832	782	74	1411
WBGene00008187	C49A1.5.1	C49A1.5	3	6	0.5	54	50	1056	63	49	1014
WBGene00008188	C49A1.6.1	clec-115	2	5	0.4	43	59	42	45	43
WBGene00008190	C49A1.9.1	clec-114	4	6	0.666667	384	511	44	554	49	463
WBGene00016755	C49A9.1.1	C49A9.1	3	7	0.428571	49	45	322	52	44	51	49
WBGene00016764	C49A9.10.1	C49A9.10	2	2	1	45	58
WBGene00016756	C49A9.2.1	C49A9.2	7	10	0.7	119	50	46	44	41	50	228	60	45	62
WBGene00016757	C49A9.3.1	C49A9.3	4	12	0.333333	188	46	45	203	49	47	65	48	51	108	70	46
WBGene00016758	C49A9.4.1	C49A9.4	4	8	0.5	156	48	52	353	51	44	52	44
WBGene00016759	C49A9.5.1	C49A9.5	2	4	0.5	413	451	48	44
WBGene00016759	C49A9.5.2	C49A9.5	3	5	0.6	87	413	451	48	44
WBGene00016760	C49A9.6.1	C49A9.6	4	4	1	179	46	45	544
WBGene00016761	C49A9.7.1	tkr-2	1	8	0.125	938	149	483	50	48	80	46	654
WBGene00016762	C49A9.8.1	ugt-24	2	8	0.25	47	297	124	124	48	209	104	46
WBGene00016762	C49A9.8.2	ugt-24	2	8	0.25	47	297	124	124	48	209	104	46
WBGene00016763	C49A9.9a.1	C49A9.9	2	4	0.5	51	216	129	48
WBGene00004908	C49C3.1.1	snf-9	4	13	0.307692	51	42	46	240	45	43	45	43	45	134	44	44	42
WBGene00008200	C49C3.10a.1	C49C3.10	5	7	0.714286	98	55	45	219	314	41	109
WBGene00008201	C49C3.11.1	C49C3.11	4	4	1	52	49	47	82
WBGene00008202	C49C3.12.1	clec-197	2	2	1	74	313
WBGene00008203	C49C3.13.1	clec-198	1	15	0.0666667	649	46	44	50	50	47	164	48	288	335	55	364	54	55	62
WBGene00008204	C49C3.15.1	C49C3.15	1	1	1	48
WBGene00185097	C49C3.20.1	C49C3.20	1	2	0.5	55	48
WBGene00189993	C49C3.21.1	C49C3.21	1	1	1	61
WBGene00008194	C49C3.4a.1	C49C3.4	14	21	0.666667	111	46	336	268	48	51	252	109	48	205	44	46	49	899	44	177	174	45	46	47	90
WBGene00008194	C49C3.4b.1	C49C3.4	8	15	0.533333	252	109	48	205	44	46	49	899	44	177	174	45	46	47	90
WBGene00008194	C49C3.4c.1	C49C3.4	7	14	0.5	109	48	205	44	46	49	899	44	177	174	45	46	47	90
WBGene00008195	C49C3.5.1	ceh-88	3	5	0.6	49	170	384	44	57
WBGene00008195	C49C3.5.2	ceh-88	3	6	0.5	49	170	384	44	57	53
WBGene00008196	C49C3.6.1	C49C3.6	2	2	1	47	53
WBGene00008197	C49C3.7.1	C49C3.7	2	2	1	47	49
WBGene00008197	C49C3.7.2	C49C3.7	1	1	1	47
WBGene00008198	C49C3.8a.1	C49C3.8	1	3	0.333333	311	48	52
WBGene00008198	C49C3.8b.1	C49C3.8	2	2	1	48	52
WBGene00008199	C49C3.9.1	C49C3.9	8	10	0.8	286	50	44	71	40	43	48	372	45	52
WBGene00016765	C49C8.1.1	C49C8.1	1	7	0.142857	310	50	151	44	44	45	50
WBGene00016766	C49C8.2.1	C49C8.2	1	1	1	137
WBGene00016767	C49C8.3.1	C49C8.3	1	1	1	47
WBGene00016768	C49C8.4.1	cyp-33E1	9	10	0.9	215	46	108	65	48	44	123	45	590	45
WBGene00016768	C49C8.4.2	cyp-33E1	8	9	0.888889	46	108	65	48	44	123	45	590	45
WBGene00016769	C49C8.5.1	C49C8.5	3	11	0.272727	128	234	2683	136	51	48	59	73	49	108	44
WBGene00016770	C49C8.6.1	C49C8.6	2	3	0.666667	39	49	42
WBGene00235271	C49C8.8.1	C49C8.8	1	1	1	131
WBGene00016778	C49D10.10.1	nep-3	11	12	0.916667	46	51	44	69	50	57	563	45	46	47	671	49
WBGene00016779	C49D10.11.1	sdz-7	3	3	1	51	49	93
WBGene00016772	C49D10.2.1	nhr-166	2	5	0.4	124	491	42	47	59
WBGene00005456	C49D10.3.1	srh-250	1	1	1	287
WBGene00016773	C49D10.4.1	oac-10	5	11	0.454545	41	48	253	51	310	50	46	73	45	60	120
WBGene00016776	C49D10.8.1	oac-11	2	9	0.222222	71	241	52	44	49	48	49	45	197
WBGene00016777	C49D10.9.1	nhr-261	1	8	0.125	152	48	44	49	119	45	66	45
WBGene00008205	C49F5.1.1	sams-1	4	4	1	53	54	47	2248
WBGene00008205	C49F5.1.2	sams-1	4	4	1	53	54	47	167
WBGene00008205	C49F5.1.3	sams-1	2	3	0.666667	53	54	47
WBGene00268215	C49F5.13.1	C49F5.13	1	1	1	48
WBGene00008206	C49F5.2.1	set-6	3	10	0.3	82	98	575	114	145	47	530	52	534	66
WBGene00008207	C49F5.3.1	C49F5.3	3	3	1	46	47	109
WBGene00008208	C49F5.4.1	nhr-167	1	3	0.333333	598	53	49
WBGene00008209	C49F5.5.1	C49F5.5	1	2	0.5	432	262
WBGene00008210	C49F5.6.1	C49F5.6	1	5	0.2	81	51	54	50	46
WBGene00008211	C49F5.7.1	C49F5.7	1	1	1	667
WBGene00008212	C49F5.8.1	C49F5.8	2	3	0.666667	44	343	46
WBGene00008213	C49F8.1.1	C49F8.1	1	2	0.5	582	316
WBGene00303047	C49F8.14.1	C49F8.14	NA	0	NA
WBGene00304787	C49F8.15.1	C49F8.15	2	3	0.666667	43	397	152
WBGene00008214	C49F8.2.1	gem-1	9	9	1	115	179	52	750	48	415	87	50	853
WBGene00008215	C49F8.3.1	C49F8.3	2	2	1	67	721
WBGene00016788	C49G7.10a.1	C49G7.10	1	3	0.333333	541	67	52
WBGene00016788	C49G7.10b.1	C49G7.10	1	2	0.5	67	52
WBGene00016789	C49G7.11.1	djr-1.2	1	2	0.5	257	101
WBGene00077593	C49G7.12a.1	C49G7.12	1	3	0.333333	81	49	48
WBGene00077593	C49G7.12b.1	C49G7.12	1	2	0.5	49	48
WBGene00269425	C49G7.13.1	C49G7.13	2	7	0.285714	45	371	48	303	50	51	50
WBGene00005385	C49G7.2.1	srh-169	2	3	0.666667	48	431	42
WBGene00016781	C49G7.3.1	phat-7	1	2	0.5	51	47
WBGene00016782	C49G7.4.1	phat-3	1	2	0.5	52	46
WBGene00016783	C49G7.5.1	irg-2	1	3	0.333333	166	46	46
WBGene00016785	C49G7.7.1	C49G7.7	2	4	0.5	36	384	48	55
WBGene00016785	C49G7.7.2	C49G7.7	1	3	0.333333	384	48	55
WBGene00016786	C49G7.8.1	cyp-35A4	6	6	1	48	44	42	45	46	51
WBGene00008216	C49G9.1.1	mec-19	1	2	0.5	811	83
WBGene00045474	C49G9.2.1	C49G9.2	1	2	0.5	846	43
WBGene00001535	C49H3.1.1	gcy-8	2	11	0.181818	131	611	47	44	81	323	49	224	235	47	183
WBGene00002080	C49H3.10a.1	xpo-3	7	11	0.636364	49	81	141	46	49	733	2058	136	45	75	527
WBGene00002080	C49H3.10b.1	xpo-3	7	11	0.636364	49	81	135	46	49	733	2058	136	45	75	527
WBGene00004471	C49H3.11.1	rps-2	1	2	0.5	49	47
WBGene00004471	C49H3.11.2	rps-2	1	2	0.5	49	47
WBGene00016795	C49H3.12a.1	C49H3.12	1	1	1	53
WBGene00016795	C49H3.12b.1	C49H3.12	NA	0	NA
WBGene00219436	C49H3.16.1	C49H3.16	1	2	0.5	831	46
WBGene00016790	C49H3.3.1	C49H3.3	3	3	1	52	46	67
WBGene00016790	C49H3.3.2	C49H3.3	3	3	1	52	46	67
WBGene00016791	C49H3.4.1	C49H3.4	1	2	0.5	560	48
WBGene00003827	C49H3.5a.1	ntl-4	11	11	1	64	142	55	103	50	45	51	50	54	47	570
WBGene00003827	C49H3.5c.1	ntl-4	11	11	1	64	142	55	103	56	45	51	50	54	47	570
WBGene00003827	C49H3.5d.1	ntl-4	11	11	1	64	142	55	103	50	45	51	50	54	41	570
WBGene00003827	C49H3.5e.1	ntl-4	11	11	1	64	142	55	103	56	45	51	50	54	41	570
WBGene00016792	C49H3.6a.1	C49H3.6	8	8	1	190	55	86	47	281	91	106	586
WBGene00016792	C49H3.6b.1	C49H3.6	7	7	1	190	55	86	47	281	91	854
WBGene00016793	C49H3.8.1	arp-11	4	4	1	43	160	49	584
WBGene00016794	C49H3.9.1	C49H3.9	5	5	1	47	257	91	76	457
WBGene00016794	C49H3.9.2	C49H3.9	1	6	0.166667	687	47	257	91	76	457
WBGene00016796	C50A2.2a.1	cec-2	6	6	1	168	395	175	895	1194	1465
WBGene00016796	C50A2.2b.1	cec-2	5	5	1	395	175	895	1194	1465
WBGene00016797	C50A2.3a.1	C50A2.3	3	4	0.75	680	276	1871	600
WBGene00016797	C50A2.3b.1	C50A2.3	1	5	0.2	8047	680	276	1871	600
WBGene00016797	C50A2.3c.1	C50A2.3	1	1	1	600
WBGene00016798	C50A2.4.1	ets-8	1	1	1	367
WBGene00219437	C50A2.7.1	C50A2.7	1	2	0.5	831	61
WBGene00008217	C50B6.1.1	C50B6.1	2	3	0.666667	45	59	52
WBGene00006072	C50B6.10.1	str-4	2	7	0.285714	51	294	47	53	47	41	79
WBGene00008223	C50B6.11.1	lgc-48	1	10	0.1	425	327	55	53	179	42	224	48	50	297
WBGene00006102	C50B6.12.1	str-37	1	2	0.5	70	44
WBGene00003719	C50B6.14.1	nhr-129	1	6	0.166667	233	44	43	56	44	46
WBGene00008218	C50B6.2.1	nasp-2	2	3	0.666667	49	55	46
WBGene00008219	C50B6.3a.1	C50B6.3	3	4	0.75	52	48	90	53
WBGene00008219	C50B6.3b.1	C50B6.3	3	4	0.75	52	48	84	53
WBGene00000734	C50B6.4.1	col-161	1	1	1	47
WBGene00005243	C50B6.5.1	srh-18	2	4	0.5	85	444	51	47
WBGene00005240	C50B6.6.1	srh-15	5	5	1	54	49	46	54	65
WBGene00008220	C50B6.7.1	C50B6.7	1	7	0.142857	104	46	45	49	51	45	65
WBGene00008221	C50B6.8a.1	nhr-168	5	5	1	163	358	45	48	359
WBGene00008221	C50B6.8a.2	nhr-168	4	4	1	358	45	48	359
WBGene00008222	C50B6.9.1	C50B6.9	2	4	0.5	46	655	59	51
WBGene00008224	C50B8.1.1	slrp-1	2	2	1	50	379
WBGene00000250	C50B8.2.1	bir-2	2	3	0.666667	41	50	46
WBGene00008225	C50B8.3.1	nuaf-1	4	4	1	53	44	45	455
WBGene00008226	C50B8.4.1	C50B8.4	1	3	0.333333	640	51	47
WBGene00008227	C50B8.5.1	C50B8.5	1	4	0.25	2247	51	54	630
WBGene00008228	C50B8.6.1	C50B8.6	3	3	1	187	150	614
WBGene00005700	C50C10.1.1	sru-37	1	3	0.333333	47	45	46
WBGene00005692	C50C10.2.1	sru-29	1	3	0.333333	49	46	47
WBGene00005693	C50C10.3.1	sru-30	2	3	0.666667	47	51	49
WBGene00005694	C50C10.4.1	sru-31	3	3	1	48	46	56
WBGene00006232	C50C10.6.1	str-193	4	5	0.8	46	45	45	46	45
WBGene00006070	C50C10.7.1	str-2	5	5	1	47	43	42	48	329
WBGene00016799	C50C3.1.1	C50C3.1	4	5	0.8	49	44	53	326	174
WBGene00016804	C50C3.12.1	C50C3.12	NA	0	NA
WBGene00220258	C50C3.19.1	C50C3.19	NA	0	NA
WBGene00016800	C50C3.2.1	C50C3.2	1	14	0.0714286	54	50	50	44	48	42	47	49	47	46	44	53	47	49
WBGene00016801	C50C3.5.1	C50C3.5	3	3	1	46	45	381
WBGene00004187	C50C3.6.1	prp-8	5	9	0.555556	54	200	72	48	231	52	106	122	46
WBGene00086546	C50C3.7.1	cil-1	5	5	1	68	113	49	48	440
WBGene00016803	C50C3.8.1	bath-42	3	3	1	54	50	124
WBGene00006772	C50C3.9a.1	unc-36	6	15	0.4	48	421	214	116	127	918	263	305	166	180	70	50	48	343	47
WBGene00006772	C50C3.9c.1	unc-36	6	14	0.428571	48	421	214	116	127	1313	305	166	180	70	50	48	343	47
WBGene00044420	C50D2.10a.1	C50D2.10	2	4	0.5	45	77	46	44
WBGene00044420	C50D2.10a.2	C50D2.10	2	4	0.5	45	58	46	44
WBGene00044420	C50D2.10a.3	C50D2.10	2	3	0.666667	45	46	44
WBGene00044420	C50D2.10a.4	C50D2.10	2	3	0.666667	45	77	46
WBGene00016805	C50D2.1a.1	C50D2.1	1	7	0.142857	649	53	47	51	54	58	45
WBGene00016805	C50D2.1b.1	C50D2.1	5	6	0.833333	53	47	51	54	58	45
WBGene00016806	C50D2.2.1	C50D2.2	5	5	1	53	46	56	46	57
WBGene00016807	C50D2.3.1	txt-1	3	3	1	204	48	470
WBGene00000644	C50D2.4.1	col-68	2	4	0.5	45	58	44	43
WBGene00016808	C50D2.5.1	sftb-6	1	1	1	66
WBGene00016809	C50D2.6a.1	C50D2.6	4	6	0.666667	258	146	108	910	618	48
WBGene00016809	C50D2.6b.1	C50D2.6	4	6	0.666667	258	173	108	910	618	48
WBGene00016810	C50D2.7.1	C50D2.7	1	4	0.25	578	305	49	373
WBGene00016811	C50D2.8a.1	luc-7L3	5	5	1	45	50	60	251	358
WBGene00016811	C50D2.8a.2	luc-7L3	6	6	1	72	45	50	60	251	358
WBGene00016812	C50D2.9.1	C50D2.9	1	7	0.142857	495	51	330	51	412	212	113
WBGene00016825	C50E10.1.1	C50E10.1	1	2	0.5	467	298
WBGene00016833	C50E10.10.1	sre-51	1	4	0.25	562	46	81	56
WBGene00016834	C50E10.11.1	sre-50	1	2	0.5	494	52
WBGene00016826	C50E10.2a.1	C50E10.2	2	8	0.25	803	1303	223	46	51	44	363	46
WBGene00016826	C50E10.2a.2	C50E10.2	1	6	0.166667	2485	46	51	44	363	46
WBGene00016826	C50E10.2a.3	C50E10.2	1	7	0.142857	2212	223	46	51	44	363	46
WBGene00016826	C50E10.2a.4	C50E10.2	1	6	0.166667	1966	46	51	44	363	46
WBGene00016826	C50E10.2a.5	C50E10.2	4	5	0.8	46	51	44	363	46
WBGene00016826	C50E10.2b.1	C50E10.2	1	6	0.166667	2485	46	51	44	363	46
WBGene00016826	C50E10.2c.1	C50E10.2	1	6	0.166667	1966	46	51	44	363	46
WBGene00016827	C50E10.3.1	sre-53	1	2	0.5	1018	91
WBGene00004945	C50E10.4a.1	sop-2	3	6	0.5	336	217	771	367	51	515
WBGene00004945	C50E10.4b.1	sop-2	3	6	0.5	336	217	771	361	51	515
WBGene00004945	C50E10.4c.1	sop-2	3	3	1	361	51	515
WBGene00016828	C50E10.5.1	sre-52	3	4	0.75	551	65	612	50
WBGene00016829	C50E10.6.1	sre-54	1	2	0.5	629	394
WBGene00016830	C50E10.7.1	sre-55	2	2	1	175	562
WBGene00016831	C50E10.8.1	sre-56	2	3	0.666667	779	822	60
WBGene00016832	C50E10.9.1	sre-49	1	3	0.333333	782	269	105
WBGene00016813	C50E3.1.1	clec-214	6	6	1	42	45	171	51	99	174
WBGene00016821	C50E3.10.1	scl-26	3	3	1	52	42	214
WBGene00016822	C50E3.11.1	C50E3.11	2	2	1	51	379
WBGene00016823	C50E3.12.1	C50E3.12	2	4	0.5	57	61	54	53
WBGene00016824	C50E3.13.1	C50E3.13	2	3	0.666667	43	379	50
WBGene00044549	C50E3.14.1	clec-215	1	6	0.166667	1683	44	436	34	51	121
WBGene00044550	C50E3.15.1	C50E3.15	4	5	0.8	41	46	46	1046	93
WBGene00044738	C50E3.16.1	folt-3	3	5	0.6	45	44	4421	102	46
WBGene00016815	C50E3.3.1	clec-213	2	6	0.333333	48	400	362	101	41	52
WBGene00016816	C50E3.5.1	C50E3.5	2	6	0.333333	47	4854	53	50	53	123
WBGene00016817	C50E3.6.1	C50E3.6	4	8	0.5	47	49	47	260	88	169	43	45
WBGene00016818	C50E3.7a.1	C50E3.7	2	3	0.666667	216	242	50
WBGene00016818	C50E3.7b.1	C50E3.7	1	3	0.333333	2257	242	50
WBGene00016820	C50E3.9.1	C50E3.9	1	3	0.333333	79	53	47
WBGene00000013	C50F2.10.1	abf-2	NA	0	NA
WBGene00016836	C50F2.2.1	C50F2.2	4	5	0.8	58	51	819	1810	555
WBGene00016837	C50F2.3.1	syf-1	6	6	1	47	45	47	388	54	470
WBGene00016838	C50F2.4.1	C50F2.4	4	4	1	569	47	52	1164
WBGene00016839	C50F2.5.1	C50F2.5	1	4	0.25	277	49	44	50
WBGene00001430	C50F2.6a.1	fkb-5	2	2	1	98	277
WBGene00001430	C50F2.6a.2	fkb-5	1	3	0.333333	350	98	277
WBGene00016840	C50F2.7.1	C50F2.7	2	2	1	48	350
WBGene00016841	C50F2.8.1	magu-3	2	7	0.285714	359	636	88	553	49	471	51
WBGene00000012	C50F2.9.1	abf-1	1	1	1	712
WBGene00008229	C50F4.1.1	C50F4.1	1	4	0.25	863	89	69	181
WBGene00008235	C50F4.10.1	C50F4.10	3	5	0.6	45	56	222	118	56
WBGene00003160	C50F4.11.1	mdf-1	4	4	1	50	55	49	86
WBGene00008236	C50F4.12.1	C50F4.12	2	3	0.666667	45	153	58
WBGene00001909	C50F4.13.1	his-35	1	1	1	132
WBGene00008237	C50F4.14a.1	nstp-10	1	5	0.2	769	46	45	61	56
WBGene00008237	C50F4.14b.1	nstp-10	3	4	0.75	46	45	61	56
WBGene00008238	C50F4.16.1	C50F4.16	2	5	0.4	48	94	53	45	49
WBGene00008230	C50F4.2.1	pfk-1.2	7	7	1	44	46	44	48	42	45	56
WBGene00008231	C50F4.3.1	tag-329	3	4	0.75	47	59	134	50
WBGene00008232	C50F4.4.1	C50F4.4	1	3	0.333333	75	48	45
WBGene00001915	C50F4.5.1	his-41	1	1	1	214
WBGene00001910	C50F4.6.1	C50F4.6	1	1	1	52
WBGene00001911	C50F4.7.1	his-37	1	1	1	74
WBGene00008233	C50F4.8.1	C50F4.8	1	2	0.5	247	47
WBGene00008234	C50F4.9.1	C50F4.9	1	2	0.5	452	54
WBGene00016848	C50F7.10.1	klo-1	5	7	0.714286	59	50	84	41	154	41	88
WBGene00016848	C50F7.10.2	klo-1	1	8	0.125	201	59	50	84	41	154	41	88
WBGene00016842	C50F7.1b.1	npr-35	1	5	0.2	268	46	145	45	161
WBGene00000551	C50F7.2.1	clx-1	NA	0	NA
WBGene00016843	C50F7.3.1	C50F7.3	8	8	1	133	44	46	94	62	45	47	393
WBGene00016844	C50F7.4.1	sucg-1	2	5	0.4	46	105	48	43	62
WBGene00016845	C50F7.5.1	C50F7.5	NA	0	NA
WBGene00016846	C50F7.6a.1	C50F7.6	4	4	1	484	50	61	713
WBGene00016846	C50F7.6b.1	C50F7.6	2	2	1	61	713
WBGene00016847	C50F7.9.1	C50F7.9	2	6	0.333333	92	202	46	67	45	43
WBGene00016849	C50H11.1.1	acs-21	4	5	0.8	53	61	53	414	52
WBGene00016856	C50H11.10.1	srt-15	2	4	0.5	428	1003	47	47
WBGene00016857	C50H11.11.1	srt-16	2	4	0.5	165	189	49	50
WBGene00006105	C50H11.12.1	str-40	1	1	1	71
WBGene00016858	C50H11.13.1	C50H11.13	1	7	0.142857	256	49	137	47	58	49	75
WBGene00016859	C50H11.14.1	srt-5	1	3	0.333333	268	64	50
WBGene00016860	C50H11.15.1	cyp-33C9	3	5	0.6	312	52	668	57	45
WBGene00016850	C50H11.2.1	srt-8	2	3	0.666667	50	276	48
WBGene00016852	C50H11.4.1	srt-7	1	3	0.333333	103	45	47
WBGene00005400	C50H11.7.1	srh-185	1	2	0.5	173	65
WBGene00016855	C50H11.8.1	C50H11.8	1	1	1	406
WBGene00006271	C50H11.9.1	str-244	2	3	0.666667	50	294	52
WBGene00008244	C50H2.10.1	fipr-11	1	1	1	45
WBGene00008245	C50H2.12.1	fipr-10	1	1	1	45
WBGene00008246	C50H2.13.1	C50H2.13	1	3	0.333333	323	47	298
WBGene00008239	C50H2.1a.1	fshr-1	1	12	0.0833333	1055	45	49	47	49	44	200	44	73	45	67	160
WBGene00008239	C50H2.1b.1	fshr-1	1	12	0.0833333	1055	45	49	47	49	44	200	44	73	45	58	160
WBGene00001211	C50H2.2a.1	egl-47	2	8	0.25	1024	4468	46	43	581	48	85	46
WBGene00001211	C50H2.2b.1	egl-47	4	7	0.571429	164	46	43	581	48	85	46
WBGene00003173	C50H2.3a.1	mec-9	9	18	0.5	48	733	149	43	46	58	47	434	1997	181	313	77	136	189	50	42	60	47
WBGene00008240	C50H2.4a.1	C50H2.4	2	3	0.666667	47	52	50
WBGene00008241	C50H2.5.1	C50H2.5	1	3	0.333333	133	45	45
WBGene00008242	C50H2.6.1	ceh-75	1	3	0.333333	50	47	46
WBGene00008243	C50H2.7.1	C50H2.7	1	4	0.25	182	52	54	65
WBGene00008247	C51E3.1.1	srsx-26	7	7	1	58	68	44	67	42	67	242
WBGene00008247	C51E3.1.2	srsx-26	6	6	1	68	44	67	42	67	242
WBGene00008255	C51E3.10a.1	C51E3.10	1	1	1	233
WBGene00008248	C51E3.2.1	srsx-27	1	7	0.142857	242	46	45	45	93	47	170
WBGene00008249	C51E3.3.1	srsx-28	6	7	0.857143	42	281	44	46	45	702	45
WBGene00008250	C51E3.4.1	srsx-29	4	5	0.8	66	57	43	174	41
WBGene00008251	C51E3.5.1	srsx-30	6	6	1	45	46	96	71	108	184
WBGene00008252	C51E3.6.1	C51E3.6	6	6	1	59	44	106	50	44	226
WBGene00001172	C51E3.7a.1	egl-3	1	7	0.142857	711	510	50	405	52	65	219
WBGene00008254	C51E3.9a.1	C51E3.9	4	6	0.666667	109	365	50	1113	49	464
WBGene00001493	C51F7.1.1	frm-7	1	9	0.111111	269	62	78	267	48	46	50	49	56
WBGene00005202	C51F7.2.1	srg-45	1	4	0.25	107	45	70	47
WBGene00016862	C52A10.1.1	cest-32	9	9	1	312	45	45	48	48	50	398	43	709
WBGene00016863	C52A10.2.1	cest-35.2	8	8	1	61	38	45	42	60	50	139	197
WBGene00016864	C52A10.3.1	C52A10.3	2	4	0.5	50	451	55	165
WBGene00008256	C52A11.2.1	glb-12	4	5	0.8	146	59	71	528	53
WBGene00008257	C52A11.3.1	C52A11.3	3	3	1	155	44	169
WBGene00003404	C52A11.4a.1	mpz-1	35	41	0.853659	374	333	87	581	3688	482	2370	315	385	2784	157	132	43	121	378	415	173	310	233	2215	344	423	1098	49	294	163	114	48	1123	758	50	263	159	253	3793	392	276	698	136	46	301
WBGene00003404	C52A11.4c.1	mpz-1	29	35	0.828571	117	315	385	2784	157	132	43	121	378	415	173	310	233	2215	344	423	1098	49	294	163	114	48	1123	758	50	263	159	253	3793	392	276	698	136	46	301
WBGene00003404	C52A11.4d.1	mpz-1	1	42	0.0238095	5226	374	333	87	581	3688	482	2370	315	385	2784	157	132	43	121	378	415	173	310	233	2215	344	423	1098	49	294	163	114	48	1123	758	50	263	159	253	3793	392	276	698	136	46	301
WBGene00003404	C52A11.4e.1	mpz-1	29	35	0.828571	2370	315	385	2784	157	132	43	121	378	415	173	310	233	2215	344	423	1098	49	294	163	114	48	1123	758	50	263	159	253	3793	392	276	698	136	46	301
WBGene00003404	C52A11.4f.1	mpz-1	35	41	0.853659	374	333	87	581	3688	482	2370	315	385	2784	157	132	43	121	378	415	173	310	233	2215	344	423	1098	49	294	163	114	48	1123	758	50	263	159	253	3793	392	276	686	136	46	301
WBGene00003404	C52A11.4g.1	mpz-1	33	39	0.846154	87	581	3688	482	2370	315	385	2784	157	132	43	121	378	415	173	310	233	2215	344	423	1098	49	294	163	114	48	1123	758	50	263	159	253	3793	392	276	686	136	46	301
WBGene00016871	C52B11.2.1	inso-1	1	6	0.166667	4287	1472	1166	48	46	866
WBGene00016871	C52B11.2.2	inso-1	1	5	0.2	1472	1166	48	46	866
WBGene00016872	C52B11.3.1	dop-4	1	7	0.142857	644	213	389	49	94	160	278
WBGene00016874	C52B11.5.1	C52B11.5	1	6	0.166667	756	49	246	58	41	390
WBGene00016869	C52B9.10.1	C52B9.10	2	2	1	43	54
WBGene00016870	C52B9.11.1	ets-10	4	4	1	46	46	43	48
WBGene00304788	C52B9.19.1	C52B9.19	4	4	1	67	77	41	394
WBGene00000510	C52B9.1a.1	cka-2	2	8	0.25	580	1834	47	46	46	43	451	46
WBGene00000510	C52B9.1b.1	cka-2	1	7	0.142857	1834	47	46	46	43	451	46
WBGene00000510	C52B9.1b.2	cka-2	1	7	0.142857	1834	47	46	46	43	451	46
WBGene00016865	C52B9.2.1	ets-9	2	4	0.5	56	353	45	48
WBGene00016865	C52B9.2.2	ets-9	1	5	0.2	545	56	353	45	48
WBGene00016865	C52B9.2.3	ets-9	2	6	0.333333	107	577	56	353	45	48
WBGene00016865	C52B9.2.4	ets-9	2	6	0.333333	107	545	56	353	45	48
WBGene00016865	C52B9.2.5	ets-9	1	5	0.2	577	56	353	45	48
WBGene00016866	C52B9.3a.1	coel-1	4	8	0.5	48	294	295	979	162	52	149	954
WBGene00016866	C52B9.3b.1	coel-1	5	9	0.555556	48	294	295	42	979	162	52	149	954
WBGene00016867	C52B9.4.1	C52B9.4	7	10	0.7	48	156	50	49	596	105	693	46	158	45
WBGene00005717	C52B9.5.1	srv-6	2	7	0.285714	49	489	45	46	275	87	50
WBGene00006680	C52B9.6.1	twk-28	3	11	0.272727	49	486	600	45	580	458	42	446	55	47	47
WBGene00003907	C52B9.7a.1	paf-2	4	6	0.666667	398	56	48	560	49	493
WBGene00003907	C52B9.7a.2	paf-2	1	7	0.142857	3207	398	56	48	560	49	493
WBGene00016868	C52B9.8.1	C52B9.8	1	9	0.111111	1107	42	625	259	427	48	51	47	227
WBGene00003179	C52B9.9.1	mec-18	3	13	0.230769	47	44	377	49	79	40	55	48	56	50	53	47	41
WBGene00001460	C52D10.11.1	flp-17	1	2	0.5	914	46
WBGene00016879	C52D10.12.1	cnnm-1	1	9	0.111111	1053	675	533	494	981	477	754	1033	177
WBGene00016879	C52D10.12.2	cnnm-1	2	10	0.2	17	1053	675	533	494	981	477	754	1033	177
WBGene00000711	C52D10.13.1	col-138	NA	0	NA
WBGene00016877	C52D10.3b.1	C52D10.3	4	8	0.5	3563	1724	47	4353	869	48	364	317
WBGene00004818	C52D10.6.1	skr-12	NA	0	NA
WBGene00004815	C52D10.7.1	skr-9	NA	0	NA
WBGene00004819	C52D10.8.1	skr-13	NA	0	NA
WBGene00004814	C52D10.9.1	skr-8	NA	0	NA
WBGene00016888	C52E12.1a.1	znf-598	10	14	0.714286	48	45	48	48	53	43	49	148	48	427	43	49	46	198
WBGene00016888	C52E12.1b.1	znf-598	10	14	0.714286	48	45	48	48	53	43	43	148	48	427	43	49	46	198
WBGene00006831	C52E12.2a.1	unc-104	5	22	0.227273	747	524	47	50	4567	328	48	427	47	47	270	157	1679	150	47	47	46	220	221	240	46	313
WBGene00006831	C52E12.2a.2	unc-104	4	21	0.190476	524	47	50	4567	328	48	427	47	47	270	157	1679	150	47	47	46	220	221	240	46	313
WBGene00006831	C52E12.2b.1	unc-104	5	23	0.217391	747	524	47	50	4567	328	48	427	47	47	270	157	1185	353	150	47	47	46	220	230	240	46	313
WBGene00005025	C52E12.3.1	sqv-7	4	5	0.8	95	44	52	384	49
WBGene00005025	C52E12.3.2	sqv-7	4	6	0.666667	95	44	52	384	49	17
WBGene00016889	C52E12.4.1	lst-6	3	19	0.157895	351	47	1366	345	45	145	77	51	51	384	294	375	56	54	58	50	47	203	834
WBGene00016890	C52E12.6.1	lst-5	1	7	0.142857	507	46	46	46	100	46	122
WBGene00016880	C52E2.1.1	fbxb-95	1	1	1	49
WBGene00016881	C52E2.2.1	C52E2.2	1	1	1	54
WBGene00016882	C52E2.3.1	C52E2.3	3	4	0.75	63	44	452	45
WBGene00016883	C52E2.4.1	C52E2.4	3	5	0.6	370	47	464	47	60
WBGene00016883	C52E2.4.2	C52E2.4	2	4	0.5	47	464	47	60
WBGene00016884	C52E2.5.1	C52E2.5	2	3	0.666667	46	88	52
WBGene00016885	C52E2.6.1	fbxb-97	1	1	1	52
WBGene00016886	C52E2.7.1	fbxb-96	1	1	1	54
WBGene00000781	C52E4.1.1	cpr-1	1	2	0.5	82	46
WBGene00194785	C52E4.12.1	C52E4.12	1	1	1	191
WBGene00003235	C52E4.2a.1	mif-2	2	5	0.4	95	709	43	163	92
WBGene00003235	C52E4.2a.2	mif-2	1	4	0.25	709	43	163	92
WBGene00003235	C52E4.2c.1	mif-2	2	5	0.4	95	709	43	163	92
WBGene00004917	C52E4.3.1	snr-4	2	2	1	50	603
WBGene00004501	C52E4.4.1	rpt-1	4	4	1	46	45	47	213
WBGene00008258	C52E4.5.1	mans-2	1	4	0.25	401	63	49	47
WBGene00000876	C52E4.6a.1	cyl-1	5	7	0.714286	47	55	49	46	769	42	81
WBGene00008259	C52E4.7.1	C52E4.7	3	4	0.75	50	45	415	47
WBGene00008260	C52G5.2.1	C52G5.2	4	5	0.8	339	276	289	344	55
WBGene00008261	C52G5.3.1	C52G5.3	1	1	1	102
WBGene00016891	C53A3.1.1	C53A3.1	2	3	0.666667	139	421	45
WBGene00016892	C53A3.2.1	pgph-3	2	2	1	50	51
WBGene00044543	C53A3.3.1	C53A3.3	1	1	1	45
WBGene00303231	C53A3.4.1	C53A3.4	1	1	1	55
WBGene00008262	C53A5.1.1	ril-1	2	2	1	48	159
WBGene00008262	C53A5.1.2	ril-1	2	2	1	48	159
WBGene00008268	C53A5.10.1	srt-32	1	3	0.333333	378	239	48
WBGene00008269	C53A5.11.1	C53A5.11	2	4	0.5	48	460	46	48
WBGene00008270	C53A5.13a.1	C53A5.13	4	11	0.363636	46	97	323	1681	43	46	1034	1110	356	690	43
WBGene00008270	C53A5.13b.1	C53A5.13	3	10	0.3	97	323	1681	43	46	1034	1110	356	690	43
WBGene00194706	C53A5.16a.1	C53A5.16	1	5	0.2	58	49	49	52	54
WBGene00194706	C53A5.16b.1	C53A5.16	1	5	0.2	58	43	49	52	54
WBGene00194707	C53A5.17.1	C53A5.17	2	2	1	53	55
WBGene00008263	C53A5.2.1	C53A5.2	2	2	1	53	54
WBGene00001834	C53A5.3.1	hda-1	3	3	1	46	45	93
WBGene00007049	C53A5.4.1	tag-191	2	7	0.285714	47	546	47	43	46	50	44
WBGene00008265	C53A5.5a.1	kcnl-4	1	8	0.125	9009	65	44	405	582	107	49	51
WBGene00008265	C53A5.5b.1	kcnl-4	4	7	0.571429	65	44	405	582	107	49	51
WBGene00008266	C53A5.6a.1	C53A5.6	3	5	0.6	43	49	153	100	45
WBGene00008266	C53A5.6b.1	C53A5.6	3	5	0.6	43	40	153	100	45
WBGene00005204	C53A5.8.1	srg-47	3	4	0.75	47	50	239	42
WBGene00008267	C53A5.9.1	C53A5.9	2	4	0.5	45	221	57	48
WBGene00008271	C53B4.1.1	suex-2	5	9	0.555556	92	42	44	135	163	41	45	49	78
WBGene00008272	C53B4.2.1	C53B4.2	4	5	0.8	48	58	45	96	48
WBGene00008273	C53B4.3.1	C53B4.3	2	6	0.333333	71	518	320	50	62	73
WBGene00008273	C53B4.3.2	C53B4.3	3	7	0.428571	288	71	518	320	50	62	73
WBGene00008274	C53B4.4a.1	pdzd-8	8	17	0.470588	115	86	108	44	258	206	679	1673	171	342	62	354	54	46	47	55	106
WBGene00008274	C53B4.4b.1	pdzd-8	8	17	0.470588	115	86	108	44	258	206	679	1673	171	336	62	354	54	46	47	55	106
WBGene00008274	C53B4.4d.1	pdzd-8	7	16	0.4375	115	86	108	44	258	1062	1673	171	342	62	354	54	46	47	55	106
WBGene00008274	C53B4.4e.1	pdzd-8	8	17	0.470588	115	86	108	44	258	206	679	1673	171	342	62	354	54	46	47	46	99
WBGene00008274	C53B4.4f.1	pdzd-8	7	16	0.4375	115	86	108	44	258	1062	1673	171	342	62	354	54	46	47	46	99
WBGene00008274	C53B4.4g.1	pdzd-8	7	16	0.4375	115	86	108	44	258	1062	1673	171	336	62	354	54	46	47	55	106
WBGene00008274	C53B4.4h.1	pdzd-8	8	17	0.470588	115	86	108	44	258	206	679	1673	171	336	62	354	54	46	47	46	99
WBGene00008274	C53B4.4i.1	pdzd-8	8	17	0.470588	115	86	108	44	258	206	679	1673	171	336	62	354	54	46	47	55	99
WBGene00008274	C53B4.4j.1	pdzd-8	8	17	0.470588	115	86	108	44	258	206	679	1673	171	342	62	354	54	46	47	55	99
WBGene00008274	C53B4.4k.1	pdzd-8	8	17	0.470588	115	86	108	44	258	206	679	1673	171	336	62	354	54	46	47	46	106
WBGene00008274	C53B4.4l.1	pdzd-8	8	17	0.470588	115	86	108	44	258	206	679	1673	171	342	62	354	54	46	47	46	106
WBGene00000693	C53B4.5.1	col-119	NA	0	NA
WBGene00008275	C53B4.6a.1	nstp-1	6	6	1	49	291	40	51	45	380
WBGene00000266	C53B4.7a.1	bre-1	1	5	0.2	1468	50	143	71	113
WBGene00000266	C53B4.7b.1	bre-1	1	5	0.2	710	50	143	71	113
WBGene00000266	C53B4.7c.1	bre-1	2	4	0.5	50	143	71	113
WBGene00000266	C53B4.7d.1	bre-1	3	5	0.6	72	50	143	71	113
WBGene00000266	C53B4.7e.1	bre-1	2	6	0.333333	52	1079	50	143	71	113
WBGene00008277	C53B4.8.1	mltn-12	10	10	1	769	221	740	44	64	113	43	112	57	3267
WBGene00004370	C53B7.1.1	rig-3	1	8	0.125	4595	58	207	56	50	382	51	46
WBGene00016893	C53B7.2.1	C53B7.2	2	2	1	56	578
WBGene00016894	C53B7.3a.1	C53B7.3	4	4	1	46	92	59	203
WBGene00016894	C53B7.3b.1	C53B7.3	2	5	0.4	46	92	59	79	46
WBGene00016894	C53B7.3c.1	C53B7.3	2	3	0.666667	46	92	59
WBGene00016894	C53B7.3d.1	C53B7.3	3	3	1	92	59	203
WBGene00000210	C53B7.4.1	asg-2	2	3	0.666667	78	242	47
WBGene00003856	C53B7.5.1	odr-10	2	7	0.285714	47	246	42	42	44	44	49
WBGene00016895	C53B7.6.1	C53B7.6	NA	0	NA
WBGene00016896	C53B7.7.1	nep-4	3	8	0.375	45	70	462	44	252	52	43	43
WBGene00016899	C53C11.1.1	C53C11.1	3	3	1	143	213	430
WBGene00016900	C53C11.2.1	C53C11.2	1	1	1	1012
WBGene00004220	C53C11.3.1	ptr-5	18	19	0.947368	433	150	54	600	90	457	50	348	50	44	348	407	408	45	49	44	210	624	78
WBGene00016901	C53C11.4.1	C53C11.4	NA	0	NA
WBGene00044770	C53C11.5a.1	C53C11.5	1	3	0.333333	808	577	53
WBGene00044770	C53C11.5b.1	C53C11.5	1	3	0.333333	808	577	41
WBGene00008278	C53C7.1a.1	npr-10	1	8	0.125	10595	816	226	46	53	571	278	56
WBGene00008278	C53C7.1a.2	npr-10	1	7	0.142857	816	226	46	53	571	278	56
WBGene00008278	C53C7.1b.1	npr-10	1	8	0.125	10595	816	226	46	53	571	278	65
WBGene00008279	C53C7.3.1	C53C7.3	3	3	1	47	149	1490
WBGene00016898	C53C9.2.1	clik-2	1	5	0.2	527	49	44	51	47
WBGene00002242	C53C9.3a.1	kvs-1	1	11	0.0909091	10524	202	881	378	89	548	555	48	659	52	745
WBGene00002242	C53C9.3b.1	kvs-1	3	11	0.272727	127	202	881	378	89	548	555	48	659	52	745
WBGene00002242	C53C9.3d.1	kvs-1	1	12	0.0833333	10524	202	881	378	89	548	98	430	48	659	52	745
WBGene00016902	C53D5.1a.1	C53D5.1	2	7	0.285714	4484	6744	56	372	59	183	672
WBGene00016902	C53D5.1b.1	C53D5.1	2	7	0.285714	371	6744	56	372	59	183	672
WBGene00016902	C53D5.1c.1	C53D5.1	5	5	1	56	372	59	183	672
WBGene00016902	C53D5.1c.2	C53D5.1	1	6	0.166667	6744	56	372	59	183	672
WBGene00016902	C53D5.1d.1	C53D5.1	1	6	0.166667	1360	56	372	59	183	672
WBGene00016903	C53D5.2.1	marc-4	2	6	0.333333	104	3087	659	469	346	196
WBGene00016905	C53D5.4a.1	ztf-3	3	5	0.6	70	105	554	511	453
WBGene00016905	C53D5.4d.1	ztf-3	3	5	0.6	70	105	554	511	453
WBGene00016905	C53D5.4e.1	ztf-3	1	2	0.5	511	453
WBGene00016906	C53D5.5a.1	C53D5.5	1	6	0.166667	1000	107	413	756	482	201
WBGene00016906	C53D5.5b.1	C53D5.5	3	5	0.6	107	413	756	482	201
WBGene00002077	C53D5.6.1	imb-3	6	6	1	48	51	45	47	51	57
WBGene00023424	C53D6.10.1	C53D6.10	1	2	0.5	172	44
WBGene00023424	C53D6.10.2	C53D6.10	1	1	1	44
WBGene00044241	C53D6.11.1	C53D6.11	3	4	0.75	178	195	336	68
WBGene00006852	C53D6.2.1	unc-129	2	4	0.5	180	419	237	206
WBGene00008280	C53D6.3.1	acc-2	1	10	0.1	307	41	47	116	51	55	212	46	53	48
WBGene00008281	C53D6.4a.1	C53D6.4	4	6	0.666667	111	47	49	378	49	50
WBGene00008281	C53D6.4b.1	C53D6.4	2	4	0.5	49	378	49	50
WBGene00008283	C53D6.6.1	C53D6.6	3	4	0.75	44	44	1861	49
WBGene00008283	C53D6.6.2	C53D6.6	4	5	0.8	931	44	44	1861	49
WBGene00008284	C53D6.7.1	C53D6.7	2	5	0.4	278	377	306	296	44
WBGene00008285	C53D6.8.1	C53D6.8	1	3	0.333333	544	83	417
WBGene00004441	C53H9.1.1	rpl-27	2	2	1	47	48
WBGene00016907	C53H9.2a.1	C53H9.2	4	4	1	47	42	47	49
WBGene00044746	C53H9.3.1	C53H9.3	NA	0	NA
WBGene00303070	C53H9.4.1	C53H9.4	NA	0	NA
WBGene00004221	C54A12.1.1	ptr-6	2	12	0.166667	47	313	54	150	44	221	48	162	44	143	46	49
WBGene00016909	C54A12.2a.1	frpr-4	1	5	0.2	614	250	274	45	115
WBGene00016909	C54A12.2b.1	frpr-4	6	6	1	614	250	274	45	115	2022
WBGene00016909	C54A12.2c.1	frpr-4	5	5	1	614	250	274	45	2194
WBGene00016911	C54A12.4.1	drn-1	3	3	1	254	53	359
WBGene00004451	C54C6.1.1	rpl-37	NA	0	NA
WBGene00219296	C54C6.11.1	C54C6.11	2	2	1	106	227
WBGene00000248	C54C6.2.1	ben-1	1	4	0.25	1015	52	57	809
WBGene00008286	C54C6.4a.1	C54C6.4	5	7	0.714286	56	796	45	56	999	58	57
WBGene00008287	C54C6.5.1	C54C6.5	2	2	1	50	51
WBGene00008288	C54C6.6.1	C54C6.6	1	3	0.333333	1047	50	970
WBGene00044166	C54C6.7.1	C54C6.7	2	2	1	50	264
WBGene00008289	C54C8.1.1	nhr-169	7	7	1	46	45	60	45	55	46	62
WBGene00001640	C54C8.11a.1	gly-15	5	9	0.555556	141	235	647	53	686	42	50	153	371
WBGene00044242	C54C8.12.1	C54C8.12	NA	0	NA
WBGene00008290	C54C8.2.1	bgnt-1.8	6	8	0.75	49	185	49	54	50	195	67	42
WBGene00008291	C54C8.3.1	C54C8.3	1	4	0.25	66	46	53	46
WBGene00008292	C54C8.4.1	C54C8.4	6	6	1	60	53	286	57	44	288
WBGene00008293	C54C8.5.1	glct-5	1	4	0.25	288	46	79	48
WBGene00003098	C54C8.6.1	lys-9	3	3	1	46	2	254
WBGene00008294	C54C8.7.1	clec-11	1	3	0.333333	62	45	44
WBGene00008295	C54C8.9.1	nlp-39	NA	0	NA
WBGene00004004	C54D1.1.1	pgp-10	1	28	0.0357143	559	46	46	72	339	52	48	51	42	52	50	48	50	49	291	47	58	48	62	43	45	46	51	46	259	49	41	112
WBGene00016912	C54D1.2.1	clec-86	2	2	1	46	47
WBGene00002163	C54D1.3b.1	ist-1	1	16	0.0625	5286	554	412	58	42	54	57	51	1226	50	50	439	49	49	910	51
WBGene00002163	C54D1.3c.1	ist-1	8	15	0.533333	554	412	58	42	54	57	51	1226	50	50	439	49	49	910	51
WBGene00002163	C54D1.3d.1	ist-1	16	17	0.941176	554	412	58	42	54	57	51	696	49	196	50	50	439	49	49	910	51
WBGene00002163	C54D1.3e.1	ist-1	1	18	0.0555556	5286	554	412	58	42	54	57	51	696	49	196	50	50	439	49	49	910	51
WBGene00000116	C54D1.4.1	alh-10	1	8	0.125	660	44	43	269	40	47	46	335
WBGene00016913	C54D1.5.1	lam-2	1	11	0.0909091	864	47	44	52	51	46	46	50	51	51	49
WBGene00000238	C54D1.6.1	bar-1	16	16	1	114	65	57	633	46	48	54	47	45	43	48	46	43	44	46	650
WBGene00016914	C54D1.7.1	C54D1.7	2	2	1	156	1526
WBGene00008296	C54D10.1.1	cdr-2	4	4	1	46	46	44	48
WBGene00008304	C54D10.10.1	C54D10.10	2	3	0.666667	46	453	145
WBGene00045400	C54D10.13.1	C54D10.13	1	2	0.5	365	46
WBGene00138721	C54D10.14a.1	pals-37	2	14	0.142857	197	426	55	81	59	74	47	44	41	297	43	296	45	55
WBGene00138721	C54D10.14b.1	pals-37	9	13	0.692308	174	55	81	59	74	47	44	41	297	43	296	45	55
WBGene00008297	C54D10.2.1	cdr-3	4	4	1	44	45	45	49
WBGene00008298	C54D10.3.1	C54D10.3	4	4	1	52	50	48	53
WBGene00008299	C54D10.4.1	C54D10.4	2	5	0.4	45	230	46	45	49
WBGene00008300	C54D10.5.1	C54D10.5	2	7	0.285714	50	388	57	46	49	48	47
WBGene00005249	C54D10.6.1	srh-25	1	5	0.2	191	46	82	46	41
WBGene00008301	C54D10.7.1	pals-39	2	7	0.285714	46	421	46	46	50	51	55
WBGene00008302	C54D10.8a.1	pals-38	4	5	0.8	44	46	147	149	47
WBGene00008302	C54D10.8b.1	pals-38	4	5	0.8	44	46	147	149	47
WBGene00008303	C54D10.9.1	C54D10.9	2	4	0.5	49	446	43	58
WBGene00016915	C54D2.1a.1	C54D2.1	1	7	0.142857	883	51	238	151	52	220	45
WBGene00016915	C54D2.1b.1	C54D2.1	1	7	0.142857	883	51	238	163	52	220	45
WBGene00016916	C54D2.2.1	C54D2.2	1	1	1	49
WBGene00006310	C54D2.4.1	sul-3	1	13	0.0769231	1184	62	54	1084	891	56	175	50	1009	54	56	667	45
WBGene00000367	C54D2.5a.1	cca-1	1	29	0.0344828	14595	1082	1673	417	48	49	568	49	73	47	51	51	46	45	47	46	47	95	396	48	43	56	810	43	43	656	115	795	55
WBGene00000367	C54D2.5a.2	cca-1	2	30	0.0666667	58	14503	1082	1673	417	48	49	568	49	73	47	51	51	46	45	47	46	47	95	396	48	43	56	810	43	43	656	115	795	55
WBGene00000367	C54D2.5a.3	cca-1	2	28	0.0714286	1082	1673	417	48	49	568	49	73	47	51	51	46	45	47	46	47	95	396	48	43	56	810	43	43	656	115	795	55
WBGene00000367	C54D2.5c.1	cca-1	2	28	0.0714286	1082	1673	417	48	49	568	49	73	47	51	51	46	45	47	46	47	95	396	48	43	56	765	43	43	656	115	795	55
WBGene00045210	C54D2.6.1	C54D2.6	1	3	0.333333	492	56	48
WBGene00206523	C54E10.10.1	C54E10.10	1	1	1	269
WBGene00206524	C54E10.11.1	C54E10.11	1	1	1	546
WBGene00008307	C54E10.2a.1	ncs-5	1	5	0.2	1752	783	266	95	679
WBGene00008307	C54E10.2b.1	ncs-5	1	4	0.25	783	266	95	679
WBGene00008308	C54E10.3.1	C54E10.3	3	5	0.6	158	110	668	527	57
WBGene00005522	C54E10.4.1	sri-10	7	7	1	178	512	51	547	53	47	1021
WBGene00008309	C54E10.5.1	nhr-170	3	6	0.5	50	655	1672	262	48	764
WBGene00008310	C54E10.6.1	C54E10.6	1	1	1	213
WBGene00195058	C54E10.7.1	C54E10.7	5	6	0.833333	668	527	57	191	5392	187
WBGene00016917	C54E4.1.1	C54E4.1	3	3	1	128	366	742
WBGene00235274	C54E4.12.1	C54E4.12	2	2	1	61	2077
WBGene00016918	C54E4.2a.1	test-1	3	7	0.428571	880	184	5534	240	50	1697	93
WBGene00001557	C54E4.3.1	gcy-37	6	15	0.4	67	615	71	358	50	999	815	142	453	52	735	681	334	473	349
WBGene00016919	C54E4.4a.1	C54E4.4	1	4	0.25	3623	682	452	1754
WBGene00016919	C54E4.4a.2	C54E4.4	3	3	1	682	452	1754
WBGene00016920	C54E4.5.1	C54E4.5	3	4	0.75	386	315	766	279
WBGene00005474	C54F6.1.1	srh-268	1	3	0.333333	286	46	240
WBGene00006097	C54F6.10.1	str-31	2	3	0.666667	65	213	48
WBGene00016928	C54F6.11.1	srb-19	1	4	0.25	686	47	517	49
WBGene00016929	C54F6.12.1	C54F6.12	3	3	1	51	51	301
WBGene00003731	C54F6.13a.1	nhx-3	1	9	0.111111	1015	125	156	70	48	128	70	48	207
WBGene00003731	C54F6.13a.2	nhx-3	2	10	0.2	633	1015	125	156	70	48	128	70	48	207
WBGene00003731	C54F6.13b.1	nhx-3	9	9	1	59	125	156	70	48	128	70	48	207
WBGene00001500	C54F6.14.1	ftn-1	1	2	0.5	460	46
WBGene00044113	C54F6.15.1	C54F6.15	1	1	1	48
WBGene00235092	C54F6.17.1	C54F6.17	1	1	1	186
WBGene00235093	C54F6.18.1	C54F6.18	2	2	1	44	389
WBGene00235093	C54F6.18.2	C54F6.18	1	1	1	44
WBGene00235336	C54F6.19.1	C54F6.19	NA	0	NA
WBGene00271796	C54F6.20.1	C54F6.20	1	1	1	161
WBGene00016921	C54F6.3.1	C54F6.3	6	6	1	81	52	160	47	50	347
WBGene00016922	C54F6.4a.1	swt-2	1	5	0.2	241	50	192	54	55
WBGene00016923	C54F6.5.1	C54F6.5	1	1	1	78
WBGene00016924	C54F6.6.1	C54F6.6	1	1	1	50
WBGene00016925	C54F6.7.1	srb-18	2	5	0.4	50	434	46	397	44
WBGene00016926	C54F6.8.1	nhr-171	3	5	0.6	203	113	221	44	102
WBGene00016927	C54F6.9.1	nhr-172	4	4	1	195	47	82	241
WBGene00016927	C54F6.9.2	nhr-172	3	3	1	47	82	241
WBGene00008319	C54G10.1.1	C54G10.1	NA	0	NA
WBGene00004337	C54G10.2a.1	rfc-1	7	8	0.875	50	56	46	50	49	53	115	53
WBGene00004337	C54G10.2a.2	rfc-1	6	7	0.857143	56	46	50	49	53	115	53
WBGene00004060	C54G10.3a.1	pmp-3	3	6	0.5	50	389	2389	477	327	51
WBGene00004060	C54G10.3b.1	pmp-3	4	7	0.571429	388	50	389	2389	477	327	51
WBGene00008320	C54G10.4a.1	slc-25A29	1	7	0.142857	1110	300	563	227	98	233	453
WBGene00008320	C54G10.4a.2	slc-25A29	1	6	0.166667	1110	300	563	227	98	453
WBGene00008320	C54G10.4b.1	slc-25A29	1	6	0.166667	1110	300	563	227	452	453
WBGene00008320	C54G10.4b.2	slc-25A29	1	6	0.166667	1110	300	563	227	452	453
WBGene00008320	C54G10.4c.1	slc-25A29	1	5	0.2	1110	300	563	227	974
WBGene00008311	C54G4.1a.1	rskn-2	8	11	0.727273	270	380	44	105	124	59	172	528	246	54	303
WBGene00008311	C54G4.1c.1	rskn-2	8	11	0.727273	270	380	44	105	124	59	172	528	246	51	303
WBGene00008311	C54G4.1d.1	rskn-2	8	11	0.727273	270	380	44	105	124	59	172	552	246	54	303
WBGene00008312	C54G4.2.1	C54G4.2	2	5	0.4	295	446	54	48	265
WBGene00008313	C54G4.3.1	C54G4.3	3	4	0.75	57	71	151	47
WBGene00008314	C54G4.4.1	C54G4.4	1	10	0.1	1071	344	318	700	97	53	393	395	318	78
WBGene00008315	C54G4.5.1	C54G4.5	1	3	0.333333	348	51	50
WBGene00008316	C54G4.6.1	dod-18	4	4	1	47	219	43	270
WBGene00008317	C54G4.7.1	C54G4.7	2	5	0.4	49	935	68	49	370
WBGene00008317	C54G4.7.2	C54G4.7	1	4	0.25	935	68	49	370
WBGene00008317	C54G4.7.3	C54G4.7	3	3	1	68	49	370
WBGene00000869	C54G4.8.1	cyc-1	1	5	0.2	98	46	51	46	53
WBGene00008318	C54G4.9.1	C54G4.9	3	3	1	48	49	49
WBGene00016930	C54G6.1a.1	madf-6	3	4	0.75	56	55	1814	42
WBGene00016930	C54G6.1b.1	madf-6	3	4	0.75	56	76	1814	42
WBGene00016931	C54G6.2a.1	C54G6.2	5	8	0.625	136	464	51	808	1059	64	315	300
WBGene00016932	C54G6.3.1	C54G6.3	4	6	0.666667	709	61	42	5253	1206	611
WBGene00005002	C54G6.5.1	spp-17	1	1	1	407
WBGene00236808	C54G6.8.1	C54G6.8	1	1	1	357
WBGene00016933	C54G7.1.1	C54G7.1	3	5	0.6	46	87	557	54	52
WBGene00016934	C54G7.2.1	mboa-3	3	6	0.5	53	69	699	47	50	267
WBGene00002983	C54G7.3c.1	lgx-1	11	30	0.366667	47	414	50	43	92	143	82	401	45	53	3983	50	52	49	276	45	48	57	1056	45	50	43	56	50	47	279	47	46	142	64
WBGene00002983	C54G7.3d.1	lgx-1	10	29	0.344828	47	414	50	43	388	82	401	45	53	3983	50	52	49	276	45	48	57	1056	45	50	43	56	50	47	279	47	46	142	64
WBGene00002983	C54G7.3e.1	lgx-1	10	29	0.344828	47	414	50	43	92	143	627	45	53	3983	50	52	49	276	45	48	57	1056	45	50	43	56	50	47	279	47	46	142	64
WBGene00002983	C54G7.3f.1	lgx-1	9	28	0.321429	47	414	50	43	388	627	45	53	3983	50	52	49	276	45	48	57	1056	45	50	43	56	50	47	279	47	46	142	64
WBGene00016935	C54G7.4.1	ifta-1	14	26	0.538462	52	48	327	44	55	46	425	49	43	46	125	47	51	476	83	53	364	129	48	54	50	48	473	43	42	48
WBGene00006368	C54H2.1a.1	sym-3	5	6	0.833333	77	447	146	46	497	205
WBGene00006368	C54H2.1a.2	sym-3	1	7	0.142857	2393	77	447	146	46	497	205
WBGene00016937	C54H2.3.1	tag-294	3	4	0.75	520	64	596	53
WBGene00016938	C54H2.4.1	C54H2.4	10	10	1	188	469	54	49	508	561	78	71	634	666
WBGene00004788	C54H2.5.1	sft-4	3	3	1	58	46	466
WBGene00008321	C55A1.1.1	C55A1.1	5	5	1	43	51	46	49	261
WBGene00008326	C55A1.11.1	C55A1.11	NA	0	NA
WBGene00008327	C55A1.12.1	srz-44	4	4	1	44	115	43	355
WBGene00006275	C55A1.3.1	str-248	1	3	0.333333	345	47	44
WBGene00008322	C55A1.4.1	C55A1.4	1	1	1	345
WBGene00006090	C55A1.5.1	str-23	3	4	0.75	55	49	364	50
WBGene00008323	C55A1.6.1	C55A1.6	1	1	1	373
WBGene00008324	C55A1.7.1	C55A1.7	1	1	1	345
WBGene00005705	C55A1.8.1	sru-42	2	4	0.5	274	311	211	137
WBGene00008330	C55A6.1.1	C55A6.1	1	2	0.5	94	46
WBGene00008330	C55A6.1.2	C55A6.1	2	3	0.666667	73	94	46
WBGene00008330	C55A6.1.3	C55A6.1	2	3	0.666667	66	94	46
WBGene00008339	C55A6.10a.1	C55A6.10	5	8	0.625	50	49	46	63	491	48	79	240
WBGene00008339	C55A6.10c.1	C55A6.10	5	8	0.625	50	49	46	63	485	48	79	240
WBGene00008340	C55A6.11.1	C55A6.11	1	2	0.5	237	45
WBGene00044019	C55A6.12a.1	C55A6.12	3	4	0.75	46	220	639	192
WBGene00008331	C55A6.2a.1	ttll-5	1	6	0.166667	531	48	46	53	47	46
WBGene00008331	C55A6.2b.1	ttll-5	2	7	0.285714	66	531	48	46	53	47	46
WBGene00008332	C55A6.3.1	C55A6.3	2	3	0.666667	51	145	99
WBGene00008332	C55A6.3.2	C55A6.3	3	4	0.75	59	51	145	99
WBGene00008333	C55A6.4.1	C55A6.4	2	3	0.666667	54	208	44
WBGene00008334	C55A6.5.1	sdz-8	2	3	0.666667	51	163	59
WBGene00008335	C55A6.6.1	C55A6.6	2	3	0.666667	47	51	47
WBGene00008336	C55A6.7.1	C55A6.7	1	2	0.5	147	47
WBGene00008338	C55A6.9.1	pafo-1	5	5	1	51	49	54	52	56
WBGene00016939	C55B6.1a.1	C55B6.1	8	9	0.888889	54	626	49	46	52	47	230	703	58
WBGene00001025	C55B6.2.1	dnj-7	5	9	0.555556	50	46	124	49	700	52	56	242	444
WBGene00016940	C55B6.4.1	C55B6.4	1	1	1	48
[truncated: 1,393,409 more chars]
