# Supplementary material for: Genes divided according to the relative position of the longest intron show increased representation in different KEGG pathways
Source: BMC Genomics. 2024 Jun 28;25:649. doi: 10.1186/s12864-024-10558-x (PMC11214234; doi:10.1186/s12864-024-10558-x)
Supplement: Supplementary file 1 — Supplementary Material 1. Figure S1: Comparison of the absolute and relative positions of the longest introns among orthologous genes of 6 vertebrates. Twenty randomly selected human genes and their corresponding orthologs were monitored in each of the groups with the longest human intron in the 1st tertile (A), 2nd tertile (B) and 3rd tertile (C). [file 12864_2024_10558_MOESM1_ESM.zip › Supplementary Information Dvorak/Table S9_A_thaliana_results_v2.txt]

Table S9: Intron lengths of Ensembl Canonical transcripts of all protein-coding genes in Arabidopsis thaliana genome
Gene_stable_ID	Transcript_stable_ID	Gene_name	Longest_Intron	LI_size	Second_Longest_Intron	SLI_size	Total_Introns	RatioL/T	1	2	3	4	5	6	7	8	9	10	11	12	13	14	15	16	17	18	19	20	21	22	23	24	25	26	27	28	29	30	31	32	33	34	35	36	37	38	39	40	41	42	43	44	45	46	47	48	49	50	51	52	53	54	55	56	57	58	59	60	61	62	63	64	65	66	67	68	69	70	71	72	73	74	75	76	77	78
AT1G01010	AT1G01010.1	NAC001	2	209	5	112	5	0.4	82	209	100	78	112
AT1G01020	AT1G01020.1	ARV1	3	248	7	151	8	0.375	106	91	248	106	112	113	151	87
AT1G01030	AT1G01030.1	NGA3	1	161	NA	NA	1	1	161
AT1G01040	AT1G01040.2	DCL1	14	276	18	98	19	0.736842	90	96	78	88	81	83	88	90	85	86	90	81	89	276	84	79	81	98	85
AT1G01050	AT1G01050.1	PPa1	1	358	6	119	8	0.125	358	87	83	86	89	119	90	96
AT1G01060	AT1G01060.7	LHY	4	660	1	170	7	0.571429	170	101	124	660	82	92	73
AT1G01070	AT1G01070.1	UMAMIT28	3	398	2	143	5	0.6	139	143	398	121	81
AT1G01080	AT1G01080.2	AT1G01080	1	227	2	89	3	0.333333	227	89	86
AT1G01090	AT1G01090.1	PDH-E1 ALPHA	2	92	1	83	2	1	83	92
AT1G01100	AT1G01100.2	AT1G01100	2	251	1	162	3	0.666667	162	251	81
AT1G01110	AT1G01110.2	IQD18	3	300	2	207	4	0.75	87	207	300	78
AT1G01120	AT1G01120.1	KCS1	NA	NA	NA	NA	0	NA
AT1G01130	AT1G01130.1	AT1G01130	1	1432	2	100	2	0.5	1432	100
AT1G01140	AT1G01140.3	CIPK9	1	426	6	242	13	0.0769231	426	85	120	107	101	242	86	106	113	92	93	94	94
AT1G01150	AT1G01150.1	AT1G01150	3	554	1	220	3	1	220	72	554
AT1G01160	AT1G01160.2	GIF2	1	245	3	123	5	0.2	245	70	123	92	81
AT1G01170	AT1G01170.1	AT1G01170	1	205	2	87	2	0.5	205	87
AT1G01180	AT1G01180.1	AT1G01180	NA	NA	NA	NA	0	NA
AT1G01190	AT1G01190.2	CYP78A8	1	212	NA	NA	1	1	212
AT1G01200	AT1G01200.1	RABA3	1	717	NA	NA	1	1	717
AT1G01210	AT1G01210.3	AT1G01210	3	582	2	141	3	1	91	141	582
AT1G01220	AT1G01220.1	FKGP	2	199	4	111	7	0.285714	109	199	67	111	99	75	84
AT1G01225	AT1G01225.1	AT1G01225	1	396	NA	NA	1	1	396
AT1G01230	AT1G01230.1	AT1G01230	1	651	2	302	2	0.5	651	302
AT1G01240	AT1G01240.3	AT1G01240	NA	NA	NA	NA	0	NA
AT1G01250	AT1G01250.1	AT1G01250	NA	NA	NA	NA	0	NA
AT1G01260	AT1G01260.1	AT1G01260	NA	NA	NA	NA	0	NA
AT1G01280	AT1G01280.1	CYP703A2	1	83	NA	NA	1	1	83
AT1G01290	AT1G01290.1	CNX3	1	185	NA	NA	1	1	185
AT1G01300	AT1G01300.1	AT1G01300	NA	NA	NA	NA	0	NA
AT1G01305	AT1G01305.1	AT1G01305	NA	NA	NA	NA	0	NA
AT1G01310	AT1G01310.1	AT1G01310	NA	NA	NA	NA	0	NA
AT1G01320	AT1G01320.1	AT1G01320	3	792	4	416	24	0.125	222	124	792	416	166	92	85	77	78	94	96	77	92	86	102	87	102	81	104	87	94	115	77	86
AT1G01335	AT1G01335.1	AT1G01335	NA	NA	NA	NA	0	NA
AT1G01340	AT1G01340.2	CNGC10	1	438	5	158	8	0.125	438	83	80	82	158	101	84	79
AT1G01350	AT1G01350.1	AT1G01350	1	432	2	118	3	0.333333	432	118	89
AT1G01355	AT1G01355.1	AT1G01355	4	142	3	88	4	1	55	84	88	142
AT1G01360	AT1G01360.1	RCAR1	1	142	2	71	2	0.5	142	71
AT1G01370	AT1G01370.2	HTR12	6	367	8	137	8	0.75	109	86	83	87	95	367	127	137
AT1G01380	AT1G01380.1	ETC1	1	118	2	104	2	0.5	118	104
AT1G01390	AT1G01390.2	AT1G01390	NA	NA	NA	NA	0	NA
AT1G01400	AT1G01400.1	AT1G01400	2	200	3	94	3	0.666667	83	200	94
AT1G01410	AT1G01410.1	PUM22	NA	NA	NA	NA	0	NA
AT1G01420	AT1G01420.2	UGT72B3	NA	NA	NA	NA	0	NA
AT1G01430	AT1G01430.1	TBL25	1	141	2	72	2	0.5	141	72
AT1G01440	AT1G01440.1	AT1G01440	1	206	3	115	4	0.25	206	89	115	86
AT1G01450	AT1G01450.1	AT1G01450	NA	NA	NA	NA	0	NA
AT1G01453	AT1G01453.2	AT1G01453	NA	NA	NA	NA	0	NA
AT1G01460	AT1G01460.1	PIPK11	1	235	8	114	9	0.111111	235	89	90	95	77	103	98	114	90
AT1G01470	AT1G01470.1	LEA14	1	76	NA	NA	1	1	76
AT1G01480	AT1G01480.1	ACS2	3	272	2	253	3	1	174	253	272
AT1G01490	AT1G01490.4	AT1G01490	3	494	2	171	3	1	117	171	494
AT1G01500	AT1G01500.1	AT1G01500	1	330	NA	NA	1	1	330
AT1G01510	AT1G01510.1	AN	1	188	3	114	6	0.166667	188	107	114	96	97	89
AT1G01520	AT1G01520.3	ASG4	2	139	1	112	6	0.333333	112	139	82	103	87	77
AT1G01530	AT1G01530.1	AGL28	1	279	NA	NA	1	1	279
AT1G01540	AT1G01540.2	AT1G01540	1	572	4	103	6	0.166667	572	80	78	103	69	83
AT1G01550	AT1G01550.2	BPS1	1	551	NA	NA	1	1	551
AT1G01560	AT1G01560.2	MPK11	1	273	4	160	5	0.2	273	79	138	160	85
AT1G01570	AT1G01570.2	AT1G01570	1	742	2	81	2	0.5	742	81
AT1G01580	AT1G01580.2	FRO2	4	432	3	240	7	0.571429	155	83	240	432	94	137	97
AT1G01590	AT1G01590.1	FRO1	3	419	6	120	7	0.428571	73	114	419	78	83	120	74
AT1G01600	AT1G01600.1	CYP86A4	1	130	NA	NA	1	1	130
AT1G01610	AT1G01610.1	GPAT4	2	454	3	262	3	0.666667	78	454	262
AT1G01620	AT1G01620.1	PIP1C	1	157	3	89	3	0.333333	157	84	89
AT1G01630	AT1G01630.1	AT1G01630	3	414	2	104	4	0.75	85	104	414	99
AT1G01640	AT1G01640.1	AT1G01640	1	469	2	128	2	0.5	469	128
AT1G01650	AT1G01650.1	SPPL4	11	631	1	480	13	0.846154	480	80	124	132	117	92	357	209	313	136	631	77	89
AT1G01660	AT1G01660.2	AT1G01660	1	158	9	109	9	0.111111	158	100	73	85	95	79	72	71	109
AT1G01670	AT1G01670.1	AT1G01670	1	612	6	288	7	0.142857	612	277	134	143	74	288	207
AT1G01680	AT1G01680.1	PUB54	1	510	6	122	6	0.166667	510	84	93	88	95	122
AT1G01690	AT1G01690.1	PRD3	4	384	1	233	13	0.307692	233	80	83	384	80	140	76	75	82	98	85	94	114
AT1G01695	AT1G01695.1	TRM33	2	95	3	79	3	0.666667	73	95	79
AT1G01700	AT1G01700.4	ROPGEF2	2	96	1	91	5	0.4	91	96	87	83	75
AT1G01710	AT1G01710.1	AT1G01710	13	258	15	150	16	0.8125	81	92	69	81	72	86	138	119	127	74	84	119	258	140	150	106
AT1G01715	AT1G01715.1	AT1G01715	1	568	2	99	2	0.5	568	99
AT1G01720	AT1G01720.1	ATAF1	2	88	1	86	2	1	86	88
AT1G01725	AT1G01725.1	AT1G01725	1	531	NA	NA	1	1	531
AT1G01730	AT1G01730.1	AT1G01730	2	107	1	89	2	1	89	107
AT1G01740	AT1G01740.2	BSK4	8	95	1	94	9	0.888889	94	83	74	90	89	84	80	95	82
AT1G01750	AT1G01750.2	ADF11	1	75	NA	NA	1	1	75
AT1G01760	AT1G01760.3	AT1G01760	8	186	3	110	8	1	63	83	110	91	78	87	76	186
AT1G01770	AT1G01770.1	AT1G01770	14	294	13	222	15	0.933333	77	77	86	110	220	63	91	78	88	151	187	89	222	294	82
AT1G01780	AT1G01780.1	PLIM2b	4	279	3	107	4	1	78	82	107	279
AT1G01790	AT1G01790.1	KEA1	16	251	9	232	20	0.8	86	100	93	189	87	114	127	78	232	224	87	160	145	152	125	251	75	92	82	94
AT1G01800	AT1G01800.1	AT1G01800	2	302	4	124	4	0.5	90	302	89	124
AT1G01810	AT1G01810.1	AT1G01810	NA	NA	NA	NA	0	NA
AT1G01820	AT1G01820.1	PEX11C	2	356	1	269	7	0.285714	269	356	75	88	81	90	113
AT1G01830	AT1G01830.2	AT1G01830	2	661	1	509	4	0.5	509	661	86	87
AT1G01840	AT1G01840.1	AT1G01840	NA	NA	NA	NA	0	NA
AT1G01860	AT1G01860.4	PFC1	1	110	3	104	7	0.142857	110	82	104	88	83	74	72
AT1G01880	AT1G01880.3	AT1G01880	3	223	1	209	8	0.375	209	98	223	78	77	83	81	92
AT1G01900	AT1G01900.1	SBTI1.1	1	355	NA	NA	1	1	355
AT1G01910	AT1G01910.2	AT1G01910	1	561	4	215	6	0.166667	561	88	100	215	91	120
AT1G01920	AT1G01920.1	AT1G01920	13	172	9	133	15	0.866667	86	98	78	110	76	100	104	122	133	104	94	131	172	102	75
AT1G01930	AT1G01930.1	AT1G01930	3	328	4	311	6	0.5	106	92	328	311	83	106
AT1G01940	AT1G01940.1	AT1G01940	3	417	2	396	4	0.75	123	396	417	219
AT1G01950	AT1G01950.3	ARK2	1	271	6	152	19	0.0526316	271	92	103	76	115	152	101	86	133	80	101	130	149	88	99	136	82	102	87
AT1G01960	AT1G01960.1	EDA10	5	292	6	276	10	0.5	183	142	97	135	292	276	83	90	92	110
AT1G01970	AT1G01970.1	AT1G01970	1	138	NA	NA	1	1	138
AT1G01980	AT1G01980.1	AT1G01980	NA	NA	NA	NA	0	NA
AT1G01990	AT1G01990.1	AT1G01990	NA	NA	NA	NA	0	NA
AT1G02000	AT1G02000.1	GAE2	NA	NA	NA	NA	0	NA
AT1G02010	AT1G02010.4	SEC1A	7	183	11	177	19	0.368421	84	105	107	94	94	138	183	82	162	78	177	87	87	77	91	82	96	92	124
AT1G02020	AT1G02020.1	AT1G02020	1	75	NA	NA	1	1	75
AT1G02030	AT1G02030.1	AT1G02030	NA	NA	NA	NA	0	NA
AT1G02040	AT1G02040.1	AT1G02040	NA	NA	NA	NA	0	NA
AT1G02050	AT1G02050.1	LAP6	1	90	NA	NA	1	1	90
AT1G02060	AT1G02060.1	AT1G02060	NA	NA	NA	NA	0	NA
AT1G02065	AT1G02065.1	SPL8	1	397	2	126	2	0.5	397	126
AT1G02067	AT1G02067.1	AT1G02067	NA	NA	NA	NA	0	NA
AT1G02070	AT1G02070.1	AT1G02070	1	107	NA	NA	1	1	107
AT1G02080	AT1G02080.1	AT1G02080	39	395	15	265	49	0.795918	200	105	82	82	199	86	74	88	111	100	87	109	182	85	265	82	106	138	96	88	93	74	94	95	85	95	226	148	151	72	95	79	86	201	235	100	264	78	395	87	108	88	67	201	107	89	91	89	94
AT1G02090	AT1G02090.1	FUS5	7	595	6	132	8	0.875	108	87	109	90	106	132	595	80
AT1G02100	AT1G02100.1	SBI1	9	304	4	197	11	0.818182	93	101	83	197	138	92	194	110	304	189	73
AT1G02110	AT1G02110.1	AT1G02110	3	220	1	90	3	1	90	74	220
AT1G02120	AT1G02120.1	VAD1	8	604	14	191	17	0.470588	82	78	73	82	74	67	77	604	133	100	140	113	87	191	101	71	90
AT1G02130	AT1G02130.1	RA-5	7	278	1	107	7	1	107	86	90	87	77	102	278
AT1G02140	AT1G02140.1	MAGO	2	244	1	238	2	1	238	244
AT1G02145	AT1G02145.3	ALG12	17	251	11	202	19	0.894737	87	69	111	119	113	162	127	109	114	104	202	110	90	173	78	171	251	97	78
AT1G02150	AT1G02150.1	AT1G02150	1	80	NA	NA	1	1	80
AT1G02160	AT1G02160.2	AT1G02160	1	283	NA	NA	1	1	283
AT1G02170	AT1G02170.1	MC1	1	201	2	92	4	0.25	201	92	76	71
AT1G02180	AT1G02180.1	AT1G02180	1	206	NA	NA	1	1	206
AT1G02190	AT1G02190.1	AT1G02190	3	295	4	123	6	0.5	71	83	295	123	85	102
AT1G02205	AT1G02205.3	CER1	4	619	3	145	9	0.444444	109	86	145	619	94	99	134	86	72
AT1G02210	AT1G02210.1	AT1G02210	NA	NA	NA	NA	0	NA
AT1G02220	AT1G02220.1	NAC003	5	148	1	97	5	1	97	71	74	91	148
AT1G02230	AT1G02230.1	NAC004	2	148	5	126	5	0.4	82	148	80	86	126
AT1G02250	AT1G02250.1	NAC005	2	128	5	111	5	0.4	91	128	103	87	111
AT1G02260	AT1G02260.2	AT1G02260	2	122	1	72	2	1	72	122
AT1G02270	AT1G02270.1	AT1G02270	4	387	9	242	10	0.4	87	91	88	387	86	85	105	168	242	103
AT1G02280	AT1G02280.1	TOC33	4	224	2	104	7	0.571429	102	104	100	224	101	81	78
AT1G02290	AT1G02290.1	AT1G02290	1	516	NA	NA	1	1	516
AT1G02300	AT1G02300.1	AT1G02300	1	228	4	133	9	0.111111	228	82	96	133	78	81	86	71	94
AT1G02305	AT1G02305.1	AT1G02305	1	275	4	110	10	0.1	275	82	95	110	81	92	75	84	88	88
AT1G02310	AT1G02310.2	MAN1	1	640	2	359	4	0.25	640	359	80	95
AT1G02320	AT1G02320.1	AT1G02320	NA	NA	NA	NA	0	NA
AT1G02330	AT1G02330.1	AT1G02330	2	123	1	97	5	0.4	97	123	75	94	91
AT1G02335	AT1G02335.1	GL22	1	238	NA	NA	1	1	238
AT1G02340	AT1G02340.1	HFR1	4	484	3	160	4	1	131	99	160	484
AT1G02350	AT1G02350.1	AT1G02350	1	280	3	91	3	0.333333	280	82	91
AT1G02360	AT1G02360.3	AT1G02360	1	160	NA	NA	1	1	160
AT1G02370	AT1G02370.1	AT1G02370	1	254	NA	NA	1	1	254
AT1G02380	AT1G02380.1	AT1G02380	1	510	2	221	3	0.333333	510	221	120
AT1G02390	AT1G02390.1	GPAT2	1	650	NA	NA	1	1	650
AT1G02400	AT1G02400.1	GA2OX6	1	1355	2	83	2	0.5	1355	83
AT1G02405	AT1G02405.1	AT1G02405	NA	NA	NA	NA	0	NA
AT1G02410	AT1G02410.2	AT1G02410	3	126	1	108	6	0.5	108	103	126	89	90	83
AT1G02420	AT1G02420.1	AT1G02420	NA	NA	NA	NA	0	NA
AT1G02430	AT1G02430.1	ARFD1B	4	90	1	78	4	1	78	74	73	90
AT1G02440	AT1G02440.1	ARFD1A	4	89	1	87	4	1	87	73	72	89
AT1G02450	AT1G02450.1	NIMIN1	NA	NA	NA	NA	0	NA
AT1G02460	AT1G02460.1	AT1G02460	4	261	2	182	5	0.8	109	182	84	261	91
AT1G02470	AT1G02470.1	AT1G02470	2	526	4	115	6	0.333333	85	526	94	115	92	83
AT1G02475	AT1G02475.1	AT1G02475	5	103	1	101	7	0.714286	101	91	99	82	103	86	71
AT1G02490	AT1G02490.1	AT1G02490	NA	NA	NA	NA	0	NA
AT1G02500	AT1G02500.1	SAM1	1	657	NA	NA	1	1	657
AT1G02510	AT1G02510.1	TPK4	1	85	NA	NA	1	1	85
AT1G02520	AT1G02520.1	ABCB11	1	449	7	108	10	0.1	449	84	86	79	85	83	108	80	88	82
AT1G02530	AT1G02530.1	ABCB12	2	166	7	107	9	0.222222	82	166	102	77	106	73	107	91	81
AT1G02540	AT1G02540.1	AT1G02540	NA	NA	NA	NA	0	NA
AT1G02550	AT1G02550.1	AT1G02550	NA	NA	NA	NA	0	NA
AT1G02560	AT1G02560.1	CLPP5	6	246	8	131	8	0.75	78	90	93	88	82	246	101	131
AT1G02570	AT1G02570.1	AT1G02570	NA	NA	NA	NA	0	NA
AT1G02575	AT1G02575.1	AT1G02575	NA	NA	NA	NA	0	NA
AT1G02580	AT1G02580.1	MEA	2	569	16	212	16	0.125	168	569	98	77	111	89	96	84	75	88	76	90	82	129	85	212
AT1G02590	AT1G02590.1	AT1G02590	1	180	3	92	3	0.333333	180	82	92
AT1G02610	AT1G02610.1	AT1G02610	4	794	2	708	6	0.666667	82	708	182	794	109	133
AT1G02620	AT1G02620.1	AT1G02620	1	208	2	92	2	0.5	208	92
AT1G02630	AT1G02630.1	AT1G02630	1	206	NA	NA	1	1	206
AT1G02640	AT1G02640.1	BXL2	1	735	3	89	4	0.25	735	72	89	85
AT1G02650	AT1G02650.1	AT1G02650	1	92	2	81	2	0.5	92	81
AT1G02660	AT1G02660.1	AT1G02660	1	166	2	91	4	0.25	166	91	85	76
AT1G02670	AT1G02670.3	AT1G02670	1	236	2	191	14	0.0714286	236	191	72	128	87	83	101	103	178	108	121	79	82	96
AT1G02680	AT1G02680.1	TAF13	1	324	3	181	5	0.2	324	91	181	87	96
AT1G02690	AT1G02690.2	IMPA-6	1	241	4	131	9	0.111111	241	96	92	131	90	80	90	118	82
AT1G02700	AT1G02700.1	AT1G02700	1	122	NA	NA	1	1	122
AT1G02705	AT1G02705.1	AT1G02705	1	397	NA	NA	1	1	397
AT1G02710	AT1G02710.1	AT1G02710	NA	NA	NA	NA	0	NA
AT1G02720	AT1G02720.2	GATL5	NA	NA	NA	NA	0	NA
AT1G02730	AT1G02730.1	CSLD5	1	138	2	93	2	0.5	138	93
AT1G02740	AT1G02740.1	AT1G02740	4	250	6	207	9	0.444444	105	92	174	250	110	207	199	88	79
AT1G02750	AT1G02750.1	AT1G02750	2	475	1	225	3	0.666667	225	475	96
AT1G02770	AT1G02770.1	AT1G02770	1	206	3	113	5	0.2	206	73	113	100	111
AT1G02780	AT1G02780.1	emb2386	1	341	2	104	4	0.25	341	104	88	94
AT1G02790	AT1G02790.1	PGA4	1	98	3	90	3	0.333333	98	88	90
AT1G02800	AT1G02800.1	CEL2	1	368	7	287	7	0.142857	368	87	174	111	103	82	287
AT1G02810	AT1G02810.1	AT1G02810	1	310	NA	NA	1	1	310
AT1G02813	AT1G02813.1	AT1G02813	NA	NA	NA	NA	0	NA
AT1G02816	AT1G02816.1	AT1G02816	NA	NA	NA	NA	0	NA
AT1G02820	AT1G02820.1	LEA3	1	96	NA	NA	1	1	96
AT1G02830	AT1G02830.1	AT1G02830	1	80	NA	NA	1	1	80
AT1G02840	AT1G02840.1	SR34	10	818	3	142	12	0.833333	84	95	142	99	86	87	77	92	77	818	96	85
AT1G02850	AT1G02850.4	BGLU11	1	128	10	100	11	0.0909091	128	82	70	85	94	84	84	72	78	100	74
AT1G02860	AT1G02860.1	NLA	3	232	4	98	5	0.6	87	94	232	98	91
AT1G02870	AT1G02870.1	AT1G02870	1	534	2	87	2	0.5	534	87
AT1G02880	AT1G02880.6	TPK1	2	192	3	131	5	0.4	93	192	131	89	96
AT1G02890	AT1G02890.1	AT1G02890	8	228	3	223	26	0.307692	171	100	223	81	124	86	91	228	81	109	75	86	106	116	82	88	86	76	81	87	77	95	88	84	75	89
AT1G02900	AT1G02900.1	RALF1	NA	NA	NA	NA	0	NA
AT1G02910	AT1G02910.1	LPA1	1	360	2	114	8	0.125	360	114	83	81	82	82	104	109
AT1G02920	AT1G02920.1	GSTF7	2	106	1	84	2	1	84	106
AT1G02930	AT1G02930.1	GSTF6	2	110	1	92	2	1	92	110
AT1G02940	AT1G02940.2	GSTF5	2	114	3	96	4	0.5	74	114	96	69
AT1G02950	AT1G02950.5	GSTF4	2	203	1	94	3	0.666667	94	203	84
AT1G02960	AT1G02960.2	AT1G02960	3	194	7	144	13	0.230769	99	106	194	92	91	110	144	90	88	93	76	91	82
AT1G02965	AT1G02965.1	AT1G02965	3	186	5	135	5	0.6	102	111	186	131	135
AT1G02970	AT1G02970.1	WEE1	3	275	1	257	9	0.333333	257	74	275	108	87	109	112	97	98
AT1G02980	AT1G02980.1	CUL2	1	416	10	105	14	0.0714286	416	91	95	69	97	87	79	87	90	105	76	74	80	85
AT1G02990	AT1G02990.4	AT1G02990	8	328	9	321	9	0.888889	92	73	80	90	86	84	282	328	321
AT1G03000	AT1G03000.1	PEX6	5	225	3	222	12	0.416667	96	78	222	177	225	171	122	92	85	76	93	134
AT1G03010	AT1G03010.1	AT1G03010	1	545	2	96	4	0.25	545	96	70	93
AT1G03020	AT1G03020.1	AT1G03020	NA	NA	NA	NA	0	NA
AT1G03030	AT1G03030.1	AT1G03030	8	110	2	100	11	0.727273	93	100	86	92	98	81	90	110	96	96	100
AT1G03040	AT1G03040.3	AT1G03040	1	444	4	395	4	0.25	444	166	172	395
AT1G03050	AT1G03050.1	AT1G03050	3	130	1	114	3	1	114	91	130
AT1G03055	AT1G03055.1	D27	5	361	4	153	6	0.833333	96	78	75	153	361	104
AT1G03060	AT1G03060.1	SPI	1	362	15	344	18	0.0555556	362	152	212	80	142	154	143	291	155	150	108	109	95	272	344	142	94	110
AT1G03070	AT1G03070.3	AT1G03070	2	305	3	102	3	0.666667	81	305	102
AT1G03080	AT1G03080.1	NET1D	1	249	4	186	4	0.25	249	124	151	186
AT1G03090	AT1G03090.2	MCCA	6	301	4	212	15	0.4	73	109	117	212	82	301	82	150	130	184	85	107	97	73	98
AT1G03100	AT1G03100.1	AT1G03100	NA	NA	NA	NA	0	NA
AT1G03103	AT1G03103.1	AT1G03103	2	131	1	90	2	1	90	131
AT1G03106	AT1G03106.1	AT1G03106	NA	NA	NA	NA	0	NA
AT1G03110	AT1G03110.1	TRM82	1	289	5	168	9	0.111111	289	168	117	84	168	82	103	73	70
AT1G03120	AT1G03120.1	RAB28	1	321	NA	NA	1	1	321
AT1G03130	AT1G03130.1	PSAD-2	NA	NA	NA	NA	0	NA
AT1G03140	AT1G03140.1	AT1G03140	1	490	NA	NA	1	1	490
AT1G03150	AT1G03150.1	AT1G03150	2	818	3	250	5	0.4	106	818	250	192	90
AT1G03160	AT1G03160.1	FZL	5	549	3	434	10	0.5	75	118	434	88	549	90	101	158	229	152
AT1G03165	AT1G03165.1	AT1G03165	1	761	NA	NA	1	1	761
AT1G03170	AT1G03170.1	FAF2	NA	NA	NA	NA	0	NA
AT1G03180	AT1G03180.1	AT1G03180	1	404	3	112	6	0.166667	404	77	112	84	88	74
AT1G03190	AT1G03190.2	UVH6	2	392	10	287	11	0.181818	126	392	98	132	87	152	196	105	93	287	97
AT1G03200	AT1G03200.1	AT1G03200	2	1748	1	244	2	1	244	1748
AT1G03210	AT1G03210.2	AT1G03210	1	142	3	106	3	0.333333	142	100	106
AT1G03220	AT1G03220.1	AT1G03220	NA	NA	NA	NA	0	NA
AT1G03230	AT1G03230.1	AT1G03230	NA	NA	NA	NA	0	NA
AT1G03240	AT1G03240.1	AT1G03240	1	292	NA	NA	1	1	292
AT1G03250	AT1G03250.2	AT1G03250	2	248	1	132	6	0.333333	132	248	131	129	91	97
AT1G03260	AT1G03260.1	AT1G03260	7	517	1	211	8	0.875	211	127	134	185	148	147	517	131
AT1G03270	AT1G03270.1	AT1G03270	6	271	4	269	12	0.5	209	109	88	269	163	271	145	83	87	122	104	96
AT1G03280	AT1G03280.2	AT1G03280	4	371	3	289	10	0.4	83	147	289	371	108	96	107	207	108	251
AT1G03290	AT1G03290.2	AT1G03290	1	319	2	211	8	0.125	319	211	137	194	89	122	97	145
AT1G03300	AT1G03300.1	ATDUF1	1	41	NA	NA	1	1	41
AT1G03310	AT1G03310.2	DBE1	1	324	NA	NA	1	1	324
AT1G03320	AT1G03320.1	AT1G03320	1	78	NA	NA	1	1	78
AT1G03325	AT1G03325.1	AT1G03325	NA	NA	NA	NA	0	NA
AT1G03330	AT1G03330.1	LSM2	2	639	1	216	2	1	216	639
AT1G03340	AT1G03340.1	AT1G03340	1	113	3	93	4	0.25	113	81	93	71
AT1G03350	AT1G03350.1	AT1G03350	NA	NA	NA	NA	0	NA
AT1G03360	AT1G03360.1	RRP4	2	109	3	105	6	0.333333	77	109	105	79	99	89
AT1G03365	AT1G03365.2	AT1G03365	1	538	NA	NA	1	1	538
AT1G03370	AT1G03370.1	AT1G03370	6	297	3	148	7	0.857143	106	112	148	86	123	297	94
AT1G03380	AT1G03380.1	ATG18G	1	440	2	237	8	0.125	440	237	160	85	84	208	114	96
AT1G03390	AT1G03390.1	AT1G03390	NA	NA	NA	NA	0	NA
AT1G03395	AT1G03395.1	AT1G03395	1	253	NA	NA	1	1	253
AT1G03400	AT1G03400.2	AT1G03400	1	124	NA	NA	1	1	124
AT1G03410	AT1G03410.1	2A6	1	516	2	80	2	0.5	516	80
AT1G03430	AT1G03430.2	AHP5	2	144	1	139	4	0.5	139	144	94	118
AT1G03440	AT1G03440.1	AT1G03440	NA	NA	NA	NA	0	NA
AT1G03445	AT1G03445.1	BSU1	5	382	10	185	21	0.238095	105	152	150	83	382	79	171	75	109	185	172	107	95	75	112	72	86	74	88	97	96
AT1G03457	AT1G03457.2	AT1G03457	2	654	1	318	8	0.25	318	654	112	94	101	132	94	89
AT1G03470	AT1G03470.1	NET3A	1	467	NA	NA	1	1	467
AT1G03475	AT1G03475.1	LIN2	4	181	6	105	7	0.571429	79	88	85	181	92	105	83
AT1G03490	AT1G03490.1	NAC006	1	79	3	57	3	0.333333	79	51	57
AT1G03495	AT1G03495.1	AT1G03495	NA	NA	NA	NA	0	NA
AT1G03510	AT1G03510.1	AT1G03510	NA	NA	NA	NA	0	NA
AT1G03520	AT1G03520.1	AT1G03520	1	100	3	83	3	0.333333	100	79	83
AT1G03530	AT1G03530.1	NAF1	1	194	2	101	2	0.5	194	101
AT1G03540	AT1G03540.1	AT1G03540	NA	NA	NA	NA	0	NA
AT1G03550	AT1G03550.1	SCAMP4	9	148	3	109	11	0.818182	89	100	109	87	74	88	96	93	148	95	97
AT1G03560	AT1G03560.1	AT1G03560	NA	NA	NA	NA	0	NA
AT1G03590	AT1G03590.1	AT1G03590	1	873	3	110	5	0.2	873	93	110	101	85
AT1G03600	AT1G03600.1	PSB27	NA	NA	NA	NA	0	NA
AT1G03610	AT1G03610.1	AT1G03610	2	184	3	92	4	0.5	89	184	92	77
AT1G03620	AT1G03620.12	AT1G03620	1	290	2	126	9	0.111111	290	126	101	113	94	114	105	112	100
AT1G03630	AT1G03630.1	POR C	1	93	2	85	4	0.25	93	85	84	79
AT1G03650	AT1G03650.1	AT1G03650	1	378	NA	NA	1	1	378
AT1G03660	AT1G03660.1	AT1G03660	3	1244	1	122	3	1	122	114	1244
AT1G03670	AT1G03670.1	AT1G03670	1	81	2	69	2	0.5	81	69
AT1G03680	AT1G03680.1	THM1	1	336	NA	NA	1	1	336
AT1G03687	AT1G03687.1	AT1G03687	1	266	5	127	7	0.142857	266	87	78	109	127	95	91
AT1G03700	AT1G03700.1	AT1G03700	2	209	1	103	2	1	103	209
AT1G03710	AT1G03710.1	AT1G03710	3	157	2	115	3	1	72	115	157
AT1G03720	AT1G03720.1	AT1G03720	1	379	2	104	3	0.333333	379	104	70
AT1G03730	AT1G03730.1	AT1G03730	NA	NA	NA	NA	0	NA
AT1G03740	AT1G03740.1	AT1G03740	2	94	5	91	6	0.333333	76	94	88	84	91	82
AT1G03750	AT1G03750.1	SWI2	1	114	2	103	6	0.166667	114	103	75	89	85	94
AT1G03760	AT1G03760.1	AT1G03760	2	159	7	121	9	0.222222	83	159	85	81	82	120	121	105	98
AT1G03770	AT1G03770.2	RING1B	2	303	3	249	9	0.222222	128	303	249	90	96	98	81	103	105
AT1G03780	AT1G03780.3	TPX2	1	316	17	134	17	0.0588235	316	84	86	81	92	72	86	112	88	89	83	95	101	85	87	78	134
AT1G03790	AT1G03790.1	SOM	NA	NA	NA	NA	0	NA
AT1G03800	AT1G03800.1	ERF10	NA	NA	NA	NA	0	NA
AT1G03810	AT1G03810.1	AT1G03810	1	419	NA	NA	1	1	419
AT1G03820	AT1G03820.1	AT1G03820	NA	NA	NA	NA	0	NA
AT1G03830	AT1G03830.2	AT1G03830	1	288	12	147	12	0.0833333	288	107	86	92	143	82	78	112	123	103	92	147
AT1G03840	AT1G03840.1	MGP	2	746	1	196	2	1	196	746
AT1G03850	AT1G03850.1	GRXS13	1	778	NA	NA	1	1	778
AT1G03860	AT1G03860.3	PHB2	3	422	1	402	5	0.6	402	92	422	81	91
AT1G03870	AT1G03870.1	FLA9	NA	NA	NA	NA	0	NA
AT1G03880	AT1G03880.1	CRU2	2	312	3	241	3	0.666667	210	312	241
AT1G03890	AT1G03890.1	AT1G03890	2	130	1	102	3	0.666667	102	130	71
AT1G03900	AT1G03900.1	ABCI18	1	696	2	86	2	0.5	696	86
AT1G03905	AT1G03905.1	ABCI19	1	414	5	398	5	0.2	414	147	90	195	398
AT1G03910	AT1G03910.2	AT1G03910	7	273	3	237	13	0.538462	208	113	237	141	114	88	273	119	217	91	92	79	85
AT1G03920	AT1G03920.1	AT1G03920	9	155	7	120	11	0.818182	61	75	86	95	85	104	120	104	155	76	97
AT1G03930	AT1G03930.1	ADK1	5	156	8	119	13	0.384615	97	93	110	101	156	82	91	119	79	82	83	76	95
AT1G03940	AT1G03940.1	AT1G03940	NA	NA	NA	NA	0	NA
AT1G03950	AT1G03950.1	VPS2.3	1	266	2	187	10	0.1	266	187	86	69	98	151	83	88	96	68
AT1G03960	AT1G03960.1	AT1G03960	9	345	7	253	12	0.75	96	223	78	148	123	165	253	113	345	106	148	86
AT1G03970	AT1G03970.1	GBF4	NA	NA	NA	NA	0	NA
AT1G03980	AT1G03980.2	PCS2	1	356	7	209	7	0.142857	356	163	90	98	94	126	209
AT1G03982	AT1G03982.1	AT1G03982	1	95	2	84	2	0.5	95	84
AT1G03990	AT1G03990.1	AT1G03990	2	296	1	197	2	1	197	296
AT1G04000	AT1G04000.1	AT1G04000	NA	NA	NA	NA	0	NA
AT1G04010	AT1G04010.1	PSAT1	1	367	5	363	15	0.0666667	367	98	84	107	363	92	338	156	327	154	169	80	73	116	115
AT1G04020	AT1G04020.1	BARD1	5	177	7	142	12	0.416667	104	93	74	89	177	100	142	95	96	138	98	88
AT1G04030	AT1G04030.1	AT1G04030	4	252	1	193	4	1	193	74	145	252
AT1G04040	AT1G04040.1	AT1G04040	1	228	2	212	2	0.5	228	212
AT1G04050	AT1G04050.1	SUVR1	5	146	9	133	10	0.5	98	94	89	76	146	109	87	90	133	103
AT1G04070	AT1G04070.1	TOM22-I	NA	NA	NA	NA	0	NA
AT1G04080	AT1G04080.3	PRP39	4	551	5	312	14	0.285714	277	122	276	551	312	84	79	134	129	85	187	89	83	145
AT1G04090	AT1G04090.1	AT1G04090	1	304	NA	NA	1	1	304
AT1G04100	AT1G04100.1	IAA10	1	243	2	97	3	0.333333	243	97	92
AT1G04105	AT1G04105.1	AT1G04105	1	217	NA	NA	1	1	217
AT1G04110	AT1G04110.1	SDD1	NA	NA	NA	NA	0	NA
AT1G04120	AT1G04120.1	ABCC5	4	212	1	193	11	0.363636	193	109	77	212	80	81	81	79	106	85	94
AT1G04130	AT1G04130.1	TPR2	5	287	4	104	7	0.714286	79	78	93	104	287	86	100
AT1G04140	AT1G04140.2	AT1G04140	1	453	4	299	13	0.0769231	453	94	79	299	88	129	73	104	103	192	141	85	108
AT1G04150	AT1G04150.1	AT1G04150	NA	NA	NA	NA	0	NA
AT1G04160	AT1G04160.1	XIB	1	616	11	417	37	0.027027	616	127	143	87	201	101	93	81	89	125	417	91	243	123	121	91	98	88	93	92	170	150	105	120	87	90	106	82	316	86	158	77	169	74	90	82	67
AT1G04170	AT1G04170.2	EIF2 GAMMA	5	277	3	119	8	0.625	112	87	119	86	277	111	100	102
AT1G04180	AT1G04180.1	YUC9	1	100	NA	NA	1	1	100
AT1G04190	AT1G04190.1	TPR3	1	321	7	164	7	0.142857	321	114	90	108	78	79	164
AT1G04200	AT1G04200.1	AT1G04200	17	221	10	176	17	1	118	76	93	91	163	76	130	165	81	176	90	98	79	121	109	114	221
AT1G04210	AT1G04210.1	AT1G04210	1	364	6	232	10	0.1	364	116	125	91	92	232	77	83	86	83
AT1G04220	AT1G04220.1	KCS2	1	1044	NA	NA	1	1	1044
AT1G04230	AT1G04230.1	AT1G04230	1	266	5	230	7	0.142857	266	108	171	174	230	177	149
AT1G04240	AT1G04240.2	SHY2	2	104	1	82	2	1	82	104
AT1G04250	AT1G04250.1	AXR3	4	501	2	314	4	1	313	314	141	501
AT1G04260	AT1G04260.1	MPI7	NA	NA	NA	NA	0	NA
AT1G04270	AT1G04270.1	RPS15	3	475	1	88	3	1	88	87	475
AT1G04280	AT1G04280.1	AT1G04280	2	420	4	200	8	0.25	148	420	137	200	91	98	109	91
AT1G04290	AT1G04290.1	AT1G04290	2	83	1	81	2	1	81	83
AT1G04300	AT1G04300.3	AT1G04300	1	555	7	465	12	0.0833333	555	372	109	64	69	201	465	178	93	85	72	121
AT1G04310	AT1G04310.1	ERS2	1	406	2	72	2	0.5	406	72
AT1G04330	AT1G04330.1	AT1G04330	NA	NA	NA	NA	0	NA
AT1G04340	AT1G04340.1	AT1G04340	1	583	4	153	4	0.25	583	91	86	153
AT1G04350	AT1G04350.1	AT1G04350	2	89	1	71	2	1	71	89
AT1G04360	AT1G04360.1	AT1G04360	NA	NA	NA	NA	0	NA
AT1G04370	AT1G04370.1	ERF14	NA	NA	NA	NA	0	NA
AT1G04380	AT1G04380.1	AT1G04380	2	132	1	73	2	1	73	132
AT1G04390	AT1G04390.1	AT1G04390	7	368	3	103	7	1	101	103	103	73	96	85	368
AT1G04400	AT1G04400.1	CRY2	1	180	4	145	4	0.25	180	104	95	145
AT1G04410	AT1G04410.1	c-NAD-MDH1	1	319	3	157	6	0.166667	319	106	157	89	92	88
AT1G04420	AT1G04420.1	AT1G04420	2	179	4	144	7	0.285714	80	179	115	144	89	82	138
AT1G04430	AT1G04430.1	AT1G04430	1	461	5	119	7	0.142857	461	82	97	68	119	106	98
AT1G04440	AT1G04440.1	CKL13	12	256	7	138	13	0.923077	85	87	98	74	107	75	138	74	126	99	90	256	134
AT1G04445	AT1G04445.2	AT1G04445	NA	NA	NA	NA	0	NA
AT1G04450	AT1G04450.1	RIC3	1	133	2	131	4	0.25	133	131	98	87
AT1G04455	AT1G04455.1	AT1G04455	NA	NA	NA	NA	0	NA
AT1G04470	AT1G04470.1	AT1G04470	1	82	4	77	4	0.25	82	71	77	77
AT1G04480	AT1G04480.1	AT1G04480	2	604	1	121	2	1	121	604
AT1G04490	AT1G04490.3	AT1G04490	1	100	NA	NA	1	1	100
AT1G04500	AT1G04500.1	AT1G04500	2	1012	3	123	5	0.4	113	1012	123	92	91
AT1G04510	AT1G04510.1	MAC3A	4	270	8	258	17	0.235294	90	149	88	270	149	88	163	258	95	97	104	166	93	98	87	186	91
AT1G04520	AT1G04520.1	PDLP2	2	501	1	332	3	0.666667	332	501	179
AT1G04530	AT1G04530.1	TPR4	3	235	4	99	4	0.75	97	76	235	99
AT1G04540	AT1G04540.1	AT1G04540	NA	NA	NA	NA	0	NA
AT1G04550	AT1G04550.2	IAA12	1	272	4	83	4	0.25	272	81	73	83
AT1G04555	AT1G04555.1	AT1G04555	1	545	3	108	3	0.333333	545	95	108
AT1G04560	AT1G04560.1	AT1G04560	2	166	1	92	2	1	92	166
AT1G04570	AT1G04570.1	AT1G04570	1	113	NA	NA	1	1	113
AT1G04580	AT1G04580.1	AO4	1	490	2	151	9	0.111111	490	151	115	102	72	74	86	95	100
AT1G04590	AT1G04590.2	AT1G04590	4	399	1	291	8	0.5	291	135	119	399	140	157	129	127
AT1G04600	AT1G04600.1	XIA	1	430	11	297	41	0.0243902	430	215	134	91	112	93	101	66	86	80	297	74	99	84	82	83	105	128	202	83	113	256	126	122	114	117	87	120	78	105	88	164	147	92	67	97	76	78	206	79	84
AT1G04610	AT1G04610.1	YUC3	2	332	1	162	2	1	162	332
AT1G04620	AT1G04620.1	HCAR	1	409	9	174	18	0.0555556	409	92	91	146	104	134	84	99	174	77	80	104	95	85	98	160	95	108
AT1G04625	AT1G04625.1	AT1G04625	1	905	2	311	2	0.5	905	311
AT1G04630	AT1G04630.1	MEE4	1	548	2	86	2	0.5	548	86
AT1G04635	AT1G04635.1	EMB1687	NA	NA	NA	NA	0	NA
AT1G04640	AT1G04640.2	LIP2	NA	NA	NA	NA	0	NA
AT1G04645	AT1G04645.1	AT1G04645	NA	NA	NA	NA	0	NA
AT1G04650	AT1G04650.1	AT1G04650	1	292	2	214	6	0.166667	292	214	87	89	170	165
AT1G04660	AT1G04660.1	AT1G04660	NA	NA	NA	NA	0	NA
AT1G04670	AT1G04670.1	AT1G04670	2	96	1	71	2	1	71	96
AT1G04680	AT1G04680.1	AT1G04680	2	1326	1	807	5	0.4	807	1326	98	109	93
AT1G04690	AT1G04690.1	KAB1	1	434	2	120	4	0.25	434	120	117	101
AT1G04700	AT1G04700.1	AT1G04700	1	174	8	104	8	0.125	174	79	97	80	83	88	75	104
AT1G04710	AT1G04710.1	PKT4	1	238	8	105	13	0.0769231	238	85	81	88	80	97	83	105	93	76	105	65	88
AT1G04730	AT1G04730.1	CTF18	9	349	7	265	21	0.428571	72	127	110	118	138	105	265	220	349	129	196	80	87	102	76	89	105	86	100	165	151
AT1G04750	AT1G04750.1	VAMP721	1	506	3	189	4	0.25	506	79	189	136
AT1G04760	AT1G04760.2	VAMP726	1	382	4	93	5	0.2	382	89	84	93	79
AT1G04770	AT1G04770.1	AT1G04770	2	101	3	100	3	0.666667	91	101	100
AT1G04778	AT1G04778.1	AT1G04778	1	130	NA	NA	1	1	130
AT1G04780	AT1G04780.1	AT1G04780	1	80	NA	NA	1	1	80
AT1G04790	AT1G04790.1	AT1G04790	1	359	4	197	8	0.125	359	117	102	197	88	89	94	83
AT1G04800	AT1G04800.1	AT1G04800	NA	NA	NA	NA	0	NA
AT1G04810	AT1G04810.1	AT1G04810	1	383	3	313	12	0.0833333	383	204	313	78	189	106	102	99	96	121	86	175
AT1G04820	AT1G04820.1	TUA4	1	410	2	83	2	0.5	410	83
AT1G04830	AT1G04830.2	AT1G04830	6	325	9	272	9	0.666667	128	138	242	143	84	325	222	129	272
AT1G04840	AT1G04840.1	AT1G04840	1	98	NA	NA	1	1	98
AT1G04850	AT1G04850.1	AT1G04850	1	604	3	389	11	0.0909091	604	81	389	260	145	142	91	89	88	141	124
AT1G04860	AT1G04860.1	UBP2	1	531	2	99	2	0.5	531	99
AT1G04870	AT1G04870.2	PRMT10	3	304	2	181	6	0.5	161	181	304	145	82	89
AT1G04880	AT1G04880.1	AT1G04880	1	826	2	369	6	0.166667	826	369	154	92	103	94
AT1G04890	AT1G04890.1	AT1G04890	1	101	2	94	2	0.5	101	94
AT1G04895	AT1G04895.1	AT1G04895	1	149	2	20	2	0.5	149	20
AT1G04900	AT1G04900.1	AT1G04900	4	498	6	343	12	0.333333	299	207	95	498	145	343	100	71	71	266	134	92
AT1G04910	AT1G04910.1	AT1G04910	5	288	2	247	8	0.625	130	247	116	182	288	93	193	165
AT1G04920	AT1G04920.1	SPS3F	7	148	10	105	10	0.7	85	73	81	82	86	85	148	76	73	105
AT1G04930	AT1G04930.2	AT1G04930	2	398	5	372	7	0.285714	69	398	122	90	372	145	158
AT1G04940	AT1G04940.1	Tic20-I	1	247	2	204	2	0.5	247	204
AT1G04945	AT1G04945.3	AT1G04945	4	421	3	204	8	0.5	100	104	204	421	147	168	101	88
AT1G04950	AT1G04950.3	TAFII59	8	360	7	325	11	0.727273	100	229	93	281	76	87	325	360	290	88	155
AT1G04960	AT1G04960.2	AT1G04960	5	346	9	257	9	0.555556	151	128	126	86	346	101	102	102	257
AT1G04970	AT1G04970.1	AT1G04970	1	291	3	144	5	0.2	291	105	144	112	97
AT1G04980	AT1G04980.1	PDIL2-2	5	170	1	152	8	0.625	152	111	74	104	170	83	114	100
AT1G04985	AT1G04985.1	AT1G04985	2	583	3	347	4	0.5	128	583	347	89
AT1G04990	AT1G04990.1	AT1G04990	3	260	1	248	6	0.5	248	91	260	74	71	128
AT1G05000	AT1G05000.2	PFA-DSP1	3	1568	2	125	5	0.6	90	125	1568	114	93
AT1G05005	AT1G05005.1	AT1G05005	2	174	1	151	2	1	151	174
AT1G05010	AT1G05010.1	EFE	2	151	3	82	3	0.666667	72	151	82
AT1G05020	AT1G05020.1	AT1G05020	NA	NA	NA	NA	0	NA
AT1G05030	AT1G05030.1	AT1G05030	2	356	4	223	11	0.181818	90	356	112	223	69	76	197	99	85	100	80
AT1G05035	AT1G05035.1	AT1G05035	1	400	3	254	3	0.333333	400	117	254
AT1G05040	AT1G05040.1	AT1G05040	2	106	1	84	3	0.666667	84	106	76
AT1G05055	AT1G05055.1	GTF2H2	1	402	3	175	3	0.333333	402	97	175
AT1G05060	AT1G05060.1	AT1G05060	2	538	3	127	4	0.5	89	538	127	88
AT1G05065	AT1G05065.1	CLE20	NA	NA	NA	NA	0	NA
AT1G05070	AT1G05070.1	AT1G05070	1	706	2	99	2	0.5	706	99
AT1G05080	AT1G05080.1	AT1G05080	2	85	1	84	2	1	84	85
AT1G05085	AT1G05085.1	AT1G05085	2	130	3	89	3	0.666667	89	130	89
AT1G05087	AT1G05087.1	AT1G05087	1	120	NA	NA	1	1	120
AT1G05090	AT1G05090.1	AT1G05090	1	123	NA	NA	1	1	123
AT1G05100	AT1G05100.1	MAPKKK18	NA	NA	NA	NA	0	NA
AT1G05120	AT1G05120.2	AT1G05120	1	298	3	220	15	0.0666667	298	91	220	84	110	103	191	86	106	175	125	90	93	87	83
AT1G05136	AT1G05136.1	AT1G05136	NA	NA	NA	NA	0	NA
AT1G05140	AT1G05140.1	AT1G05140	NA	NA	NA	NA	0	NA
AT1G05150	AT1G05150.1	AT1G05150	NA	NA	NA	NA	0	NA
AT1G05160	AT1G05160.1	CYP88A3	1	776	2	203	8	0.125	776	203	84	81	91	94	82	81
AT1G05170	AT1G05170.2	AT1G05170	10	331	1	230	10	1	230	93	87	76	83	84	104	74	86	331
AT1G05180	AT1G05180.1	AXR1	11	309	3	252	13	0.846154	92	94	252	124	114	82	176	111	87	141	309	89	125
AT1G05190	AT1G05190.1	emb2394	1	442	2	110	2	0.5	442	110
AT1G05200	AT1G05200.1	GLR3.4	2	123	5	106	6	0.333333	98	123	78	79	106	95
AT1G05205	AT1G05205.1	AT1G05205	1	367	2	255	2	0.5	367	255
AT1G05210	AT1G05210.1	AT1G05210	1	510	NA	NA	1	1	510
AT1G05220	AT1G05220.1	AT1G05220	1	231	NA	NA	1	1	231
AT1G05230	AT1G05230.5	HDG2	3	577	4	369	10	0.3	343	78	577	369	74	71	65	84	73	80
AT1G05240	AT1G05240.1	AT1G05240	2	93	1	89	3	0.666667	89	93	86
AT1G05250	AT1G05250.1	AT1G05250	2	93	1	89	3	0.666667	89	93	86
AT1G05260	AT1G05260.1	RCI3	3	263	1	108	3	1	108	93	263
AT1G05270	AT1G05270.1	AT1G05270	1	392	3	351	8	0.125	392	91	351	82	132	119	133	84
AT1G05280	AT1G05280.1	AT1G05280	4	386	1	302	4	1	302	85	87	386
AT1G05290	AT1G05290.1	AT1G05290	1	111	3	87	3	0.333333	111	87	87
AT1G05291	AT1G05291.1	AT1G05291	2	284	1	77	2	1	77	284
AT1G05300	AT1G05300.1	ZIP5	1	745	2	624	2	0.5	745	624
AT1G05310	AT1G05310.1	AT1G05310	2	380	3	91	4	0.5	78	380	91	89
AT1G05320	AT1G05320.9	AT1G05320	5	96	4	96	5	1	90	71	77	96	96
AT1G05330	AT1G05330.1	AT1G05330	NA	NA	NA	NA	0	NA
AT1G05340	AT1G05340.1	AT1G05340	2	251	1	98	2	1	98	251
AT1G05350	AT1G05350.1	AT1G05350	5	278	1	274	13	0.384615	274	78	96	84	278	172	81	177	134	120	105	117	103
AT1G05360	AT1G05360.1	KMS2	1	290	2	258	7	0.142857	290	258	117	236	121	97	93
AT1G05370	AT1G05370.1	AT1G05370	5	608	2	564	6	0.833333	106	564	91	81	608	159
AT1G05380	AT1G05380.3	AT1G05380	5	472	3	410	6	0.833333	118	93	410	356	472	94
AT1G05385	AT1G05385.1	LPA19	1	222	2	80	2	0.5	222	80
AT1G05400	AT1G05400.1	AT1G05400	1	161	3	100	3	0.333333	161	92	100
AT1G05410	AT1G05410.1	AT1G05410	1	317	2	184	4	0.25	317	184	67	98
AT1G05420	AT1G05420.2	OFP12	NA	NA	NA	NA	0	NA
AT1G05430	AT1G05430.1	AT1G05430	1	248	2	134	5	0.2	248	134	89	115	109
AT1G05440	AT1G05440.1	AT1G05440	2	235	1	80	2	1	80	235
AT1G05450	AT1G05450.2	AT1G05450	1	172	2	108	4	0.25	172	108	107	78
AT1G05460	AT1G05460.1	SDE3	1	212	3	115	4	0.25	212	88	115	90
AT1G05470	AT1G05470.2	CVP2	2	148	7	108	11	0.181818	100	148	92	83	88	92	108	82	87	89	102
AT1G05490	AT1G05490.1	chr31	3	87	1	83	3	1	83	81	87
AT1G05500	AT1G05500.1	NTMC2T2.1	7	412	4	412	12	0.583333	82	137	120	412	157	230	412	195	73	101	90	151
AT1G05510	AT1G05510.1	AT1G05510	1	343	2	95	2	0.5	343	95
AT1G05520	AT1G05520.1	AT1G05520	7	550	2	508	11	0.636364	140	508	172	143	95	78	550	266	73	84	117
AT1G05530	AT1G05530.1	UGT75B2	NA	NA	NA	NA	0	NA
AT1G05540	AT1G05540.1	AT1G05540	1	185	2	71	2	0.5	185	71
AT1G05550	AT1G05550.3	AT1G05550	3	767	2	294	5	0.6	128	294	767	83	90
AT1G05560	AT1G05560.2	UGT75B1	NA	NA	NA	NA	0	NA
AT1G05570	AT1G05570.1	CALS1	23	771	1	556	42	0.547619	556	91	93	102	136	84	84	104	145	102	87	96	251	81	173	91	83	162	87	82	125	101	771	87	81	89	83	129	75	85	112	84	94	151	122	88	81	89	104	76	86	98
AT1G05575	AT1G05575.1	AT1G05575	NA	NA	NA	NA	0	NA
AT1G05577	AT1G05577.1	AT1G05577	4	217	1	86	5	0.8	86	77	72	217	75
AT1G05580	AT1G05580.1	CHX23	3	293	2	220	3	1	84	220	293
AT1G05590	AT1G05590.2	HEXO2	1	73	NA	NA	1	1	73
AT1G05600	AT1G05600.1	EMB3101	1	137	NA	NA	1	1	137
AT1G05610	AT1G05610.2	APS2	6	94	5	94	7	0.857143	92	68	72	79	94	94	92
AT1G05615	AT1G05615.1	AT1G05615	1	151	2	94	2	0.5	151	94
AT1G05620	AT1G05620.1	URH2	1	263	3	237	8	0.125	263	107	237	94	117	194	140	121
AT1G05630	AT1G05630.1	5PTASE13	5	331	7	145	9	0.555556	89	92	103	133	331	86	145	97	82
AT1G05640	AT1G05640.1	AT1G05640	1	99	2	83	2	0.5	99	83
AT1G05650	AT1G05650.1	AT1G05650	1	420	2	148	3	0.333333	420	148	110
AT1G05660	AT1G05660.1	AT1G05660	1	335	2	147	3	0.333333	335	147	106
AT1G05670	AT1G05670.3	AT1G05670	1	106	NA	NA	1	1	106
AT1G05675	AT1G05675.1	AT1G05675	1	141	NA	NA	1	1	141
AT1G05680	AT1G05680.1	UGT74E2	1	82	NA	NA	1	1	82
AT1G05690	AT1G05690.1	BT3	1	448	2	77	4	0.25	448	77	76	76
AT1G05700	AT1G05700.2	AT1G05700	2	126	1	99	9	0.222222	99	126	79	88	95	71	76	86	78
AT1G05710	AT1G05710.10	AT1G05710	3	126	1	110	3	1	110	74	126
AT1G05720	AT1G05720.1	AT1G05720	3	370	1	183	3	1	183	128	370
AT1G05730	AT1G05730.1	AT1G05730	1	524	2	79	2	0.5	524	79
AT1G05740	AT1G05740.1	AT1G05740	1	120	2	78	2	0.5	120	78
AT1G05750	AT1G05750.1	PDE247	NA	NA	NA	NA	0	NA
AT1G05760	AT1G05760.2	RTM1	1	119	NA	NA	1	1	119
AT1G05770	AT1G05770.1	AT1G05770	1	149	NA	NA	1	1	149
AT1G05780	AT1G05780.1	AT1G05780	1	1099	NA	NA	1	1	1099
AT1G05783	AT1G05783.1	AT1G05783	2	220	1	208	4	0.5	208	220	60	94
AT1G05785	AT1G05785.6	AT1G05785	1	626	5	285	5	0.2	626	285	81	83	285
AT1G05790	AT1G05790.3	AT1G05790	4	456	8	287	13	0.307692	178	161	116	456	73	154	278	287	107	81	79	103	85
AT1G05800	AT1G05800.1	DGL	NA	NA	NA	NA	0	NA
AT1G05805	AT1G05805.1	AT1G05805	1	892	2	258	5	0.2	892	258	146	91	109
AT1G05810	AT1G05810.2	RABA5E	1	251	NA	NA	1	1	251
AT1G05820	AT1G05820.1	SPPL5	1	448	10	367	12	0.0833333	448	107	116	139	254	224	108	272	81	367	152	113
AT1G05830	AT1G05830.3	ATX2	10	345	19	327	23	0.434783	184	94	80	285	116	146	97	89	82	345	96	124	77	116	152	130	122	307	327	82	304	89	78
AT1G05835	AT1G05835.1	AT1G05835	1	71	NA	NA	1	1	71
AT1G05840	AT1G05840.1	AT1G05840	3	706	4	251	9	0.333333	157	82	706	251	75	175	121	181	102
AT1G05850	AT1G05850.2	POM1	2	218	1	111	3	0.666667	111	218	101
AT1G05860	AT1G05860.2	AT1G05860	1	446	NA	NA	1	1	446
AT1G05870	AT1G05870.1	AT1G05870	1	205	NA	NA	1	1	205
AT1G05880	AT1G05880.2	ARI12	4	112	13	101	13	0.307692	97	100	81	112	74	93	99	84	86	83	99	76	101
AT1G05890	AT1G05890.2	ARI5	6	435	15	354	15	0.4	153	108	227	88	276	435	127	175	155	105	81	293	85	89	354
AT1G05894	AT1G05894.1	AT1G05894	NA	NA	NA	NA	0	NA
AT1G05900	AT1G05900.2	NTH2	5	311	7	190	10	0.5	104	184	99	97	311	126	190	86	136	113
AT1G05910	AT1G05910.1	AT1G05910	6	514	7	418	10	0.6	407	286	106	81	147	514	418	270	112	141
AT1G05920	AT1G05920.1	AT1G05920	NA	NA	NA	NA	0	NA
AT1G05930	AT1G05930.1	AT1G05930	1	559	NA	NA	1	1	559
AT1G05940	AT1G05940.1	CAT9	6	349	4	112	7	0.857143	85	79	71	112	96	349	76
AT1G05950	AT1G05950.1	AT1G05950	3	194	7	115	10	0.3	108	77	194	115	84	82	115	80	69	91
AT1G05960	AT1G05960.2	AT1G05960	12	692	16	565	21	0.571429	149	88	192	96	56	69	88	493	97	104	93	692	91	141	290	565	112	143	68	82	99
AT1G05970	AT1G05970.2	AT1G05970	1	234	2	136	2	0.5	234	136
AT1G05990	AT1G05990.1	AT1G05990	NA	NA	NA	NA	0	NA
AT1G06000	AT1G06000.1	AT1G06000	NA	NA	NA	NA	0	NA
AT1G06010	AT1G06010.1	AT1G06010	1	660	2	87	2	0.5	660	87
AT1G06020	AT1G06020.1	AT1G06020	1	364	2	78	3	0.333333	364	78	74
AT1G06030	AT1G06030.1	AT1G06030	2	91	1	89	3	0.666667	89	91	81
AT1G06040	AT1G06040.1	STO	1	169	2	82	2	0.5	169	82
AT1G06045	AT1G06045.1	AT1G06045	1	77	NA	NA	1	1	77
AT1G06050	AT1G06050.1	AT1G06050	1	657	NA	NA	1	1	657
AT1G06060	AT1G06060.1	AT1G06060	1	322	4	107	6	0.166667	322	93	83	107	94	105
AT1G06070	AT1G06070.1	AT1G06070	4	337	1	283	4	1	283	223	84	337
AT1G06080	AT1G06080.1	ADS1	4	686	1	638	4	1	638	76	115	686
AT1G06090	AT1G06090.1	AT1G06090	3	379	2	132	4	0.75	83	132	379	86
AT1G06100	AT1G06100.1	AT1G06100	3	248	2	125	4	0.75	115	125	248	102
AT1G06110	AT1G06110.1	SKIP16	1	118	3	103	4	0.25	118	81	103	89
AT1G06120	AT1G06120.1	AT1G06120	3	361	2	127	4	0.75	80	127	361	86
AT1G06130	AT1G06130.1	GLX2-4	4	535	1	421	7	0.571429	421	215	108	535	100	85	147
AT1G06135	AT1G06135.1	AT1G06135	NA	NA	NA	NA	0	NA
AT1G06137	AT1G06137.1	AT1G06137	NA	NA	NA	NA	0	NA
AT1G06140	AT1G06140.1	MEF3	NA	NA	NA	NA	0	NA
AT1G06143	AT1G06143.1	AT1G06143	NA	NA	NA	NA	0	NA
AT1G06148	AT1G06148.2	AT1G06148	2	1511	1	87	2	1	87	1511
AT1G06150	AT1G06150.2	EMB1444	2	313	10	287	10	0.2	211	313	82	252	127	91	108	147	138	287
AT1G06160	AT1G06160.1	ORA59	NA	NA	NA	NA	0	NA
AT1G06170	AT1G06170.2	AT1G06170	1	84	2	72	2	0.5	84	72
AT1G06180	AT1G06180.1	MYB13	2	685	1	154	2	1	154	685
AT1G06190	AT1G06190.5	RHON1	1	85	NA	NA	1	1	85
AT1G06200	AT1G06200.2	AT1G06200	1	846	2	587	4	0.25	846	587	97	98
AT1G06210	AT1G06210.1	AT1G06210	1	257	3	180	3	0.333333	257	88	180
AT1G06220	AT1G06220.2	MEE5	11	313	1	189	11	1	189	82	86	104	111	113	116	84	78	91	313
AT1G06225	AT1G06225.1	CLE3	NA	NA	NA	NA	0	NA
AT1G06230	AT1G06230.2	GTE4	4	203	3	94	4	1	84	79	94	203
AT1G06240	AT1G06240.1	AT1G06240	5	106	6	102	6	0.833333	74	85	90	101	106	102
AT1G06250	AT1G06250.1	AT1G06250	2	173	1	67	2	1	67	173
AT1G06260	AT1G06260.1	AT1G06260	1	105	NA	NA	1	1	105
AT1G06270	AT1G06270.1	AT1G06270	1	153	NA	NA	1	1	153
AT1G06280	AT1G06280.1	LBD2	NA	NA	NA	NA	0	NA
AT1G06290	AT1G06290.1	ACX3	12	317	1	248	12	1	248	94	109	79	87	109	141	85	91	94	98	317
AT1G06310	AT1G06310.1	ACX6	12	302	7	241	12	1	88	77	74	85	83	110	241	88	83	83	84	302
AT1G06320	AT1G06320.1	AT1G06320	2	170	1	90	2	1	90	170
AT1G06330	AT1G06330.1	AT1G06330	2	116	1	114	2	1	114	116
AT1G06340	AT1G06340.1	AT1G06340	NA	NA	NA	NA	0	NA
AT1G06350	AT1G06350.1	ADS4	1	106	3	98	4	0.25	106	83	98	90
AT1G06360	AT1G06360.2	AT1G06360	4	92	1	91	4	1	91	75	87	92
AT1G06380	AT1G06380.1	AT1G06380	NA	NA	NA	NA	0	NA
AT1G06390	AT1G06390.1	GSK1	1	1158	2	213	11	0.0909091	1158	213	85	89	74	173	111	107	117	127	80
AT1G06400	AT1G06400.1	ARA-2	1	947	NA	NA	1	1	947
AT1G06410	AT1G06410.3	TPS7	1	324	4	106	4	0.25	324	94	91	106
AT1G06420	AT1G06420.1	AT1G06420	NA	NA	NA	NA	0	NA
AT1G06430	AT1G06430.2	FTSH8	3	90	1	90	3	1	90	74	90
AT1G06440	AT1G06440.1	AT1G06440	NA	NA	NA	NA	0	NA
AT1G06450	AT1G06450.1	AT1G06450	NA	NA	NA	NA	0	NA
AT1G06460	AT1G06460.1	ACD32.1	1	403	6	258	6	0.166667	403	155	90	247	96	258
AT1G06470	AT1G06470.2	AT1G06470	1	540	10	425	11	0.0909091	540	85	225	108	101	140	135	108	138	425	105
AT1G06475	AT1G06475.1	AT1G06475	NA	NA	NA	NA	0	NA
AT1G06490	AT1G06490.1	CalS7	15	235	16	224	41	0.365854	88	136	96	89	79	95	76	124	160	86	80	173	82	81	235	224	81	70	124	92	99	84	101	104	151	79	172	76	79	161	80	160	74	97	186	78	101	86	154	90	174
AT1G06500	AT1G06500.3	AT1G06500	1	431	NA	NA	1	1	431
AT1G06510	AT1G06510.1	AT1G06510	1	161	2	117	3	0.333333	161	117	83
AT1G06515	AT1G06515.2	AT1G06515	3	479	2	368	3	1	68	368	479
AT1G06520	AT1G06520.1	GPAT1	1	140	NA	NA	1	1	140
AT1G06530	AT1G06530.1	PMD2	NA	NA	NA	NA	0	NA
AT1G06540	AT1G06540.1	AT1G06540	1	108	NA	NA	1	1	108
AT1G06550	AT1G06550.1	AT1G06550	1	435	12	236	15	0.0666667	435	97	86	79	92	79	89	78	215	121	80	236	115	95	105
AT1G06560	AT1G06560.1	AT1G06560	3	390	8	316	11	0.272727	287	248	390	98	166	169	310	316	166	103	112
AT1G06570	AT1G06570.1	PDS1	1	107	NA	NA	1	1	107
AT1G06580	AT1G06580.1	AT1G06580	NA	NA	NA	NA	0	NA
AT1G06590	AT1G06590.1	AT1G06590	12	752	10	642	19	0.631579	312	85	371	419	90	98	187	371	375	642	83	752	151	305	188	122	301	127	272
AT1G06620	AT1G06620.1	AT1G06620	1	292	2	87	2	0.5	292	87
AT1G06630	AT1G06630.1	AT1G06630	5	883	4	626	5	1	236	73	87	626	883
AT1G06640	AT1G06640.1	AT1G06640	1	171	2	129	2	0.5	171	129
AT1G06645	AT1G06645.1	AT1G06645	2	99	1	71	2	1	71	99
AT1G06650	AT1G06650.2	AT1G06650	2	90	1	78	2	1	78	90
AT1G06660	AT1G06660.1	JASON	3	556	1	242	6	0.5	242	104	556	178	78	84
AT1G06670	AT1G06670.1	NIH	5	337	9	265	13	0.384615	211	103	122	133	337	110	98	255	265	82	104	130	86
AT1G06680	AT1G06680.1	PSBP-1	3	255	1	110	3	1	110	90	255
AT1G06690	AT1G06690.1	AT1G06690	8	315	9	168	9	0.888889	105	77	87	77	100	89	146	315	168
AT1G06700	AT1G06700.3	AT1G06700	1	274	2	219	7	0.142857	274	219	82	137	84	85	110
AT1G06710	AT1G06710.2	AT1G06710	1	250	2	85	2	0.5	250	85
AT1G06720	AT1G06720.2	AT1G06720	6	460	14	458	17	0.352941	101	78	118	173	88	460	206	336	162	88	336	70	167	458	82	121	95
AT1G06730	AT1G06730.1	AT1G06730	2	488	1	238	4	0.5	238	488	81	143
AT1G06740	AT1G06740.1	MUG3	1	208	NA	NA	1	1	208
AT1G06750	AT1G06750.2	AT1G06750	8	259	5	114	8	1	55	93	84	105	114	89	89	259
AT1G06760	AT1G06760.1	AT1G06760	1	105	NA	NA	1	1	105
AT1G06770	AT1G06770.1	DRIP1	1	395	2	312	6	0.166667	395	312	162	109	132	110
AT1G06780	AT1G06780.2	GAUT6	8	340	5	250	8	1	151	160	90	87	250	145	133	340
AT1G06790	AT1G06790.1	AT1G06790	3	347	1	278	7	0.428571	278	103	347	171	120	84	203
AT1G06800	AT1G06800.1	PLA-I{gamma}1	1	358	NA	NA	1	1	358
AT1G06810	AT1G06810.1	AT1G06810	2	99	1	83	2	1	83	99
AT1G06820	AT1G06820.1	CRTISO	10	161	3	157	12	0.833333	112	76	157	101	77	106	113	83	109	161	100	93
AT1G06830	AT1G06830.1	AT1G06830	NA	NA	NA	NA	0	NA
AT1G06840	AT1G06840.1	AT1G06840	8	282	14	224	19	0.421053	138	83	97	74	116	153	117	282	103	132	117	108	199	224	107	82	203	78	80
AT1G06850	AT1G06850.1	bZIP52	2	111	3	81	3	0.666667	80	111	81
AT1G06870	AT1G06870.1	Plsp2A	1	244	3	183	5	0.2	244	86	183	101	93
AT1G06890	AT1G06890.1	AT1G06890	3	496	5	232	8	0.375	212	84	496	98	232	106	101	204
AT1G06900	AT1G06900.1	AT1G06900	4	308	9	256	18	0.222222	86	98	232	308	133	89	127	101	256	155	86	77	129	115	115	90	87	122
AT1G06910	AT1G06910.1	TRFL7	5	587	2	362	5	1	106	362	86	89	587
AT1G06920	AT1G06920.1	OFP4	NA	NA	NA	NA	0	NA
AT1G06923	AT1G06923.1	AT1G06923	1	84	NA	NA	1	1	84
AT1G06925	AT1G06925.1	AT1G06925	1	363	2	113	2	0.5	363	113
AT1G06930	AT1G06930.1	AT1G06930	NA	NA	NA	NA	0	NA
AT1G06950	AT1G06950.1	TIC110	8	430	6	318	14	0.571429	83	85	106	94	129	318	77	430	73	141	306	154	106	108
AT1G06960	AT1G06960.1	AT1G06960	1	412	2	283	4	0.25	412	283	102	117
AT1G06970	AT1G06970.1	CHX14	1	124	2	96	2	0.5	124	96
AT1G06980	AT1G06980.1	AT1G06980	NA	NA	NA	NA	0	NA
AT1G06990	AT1G06990.1	AT1G06990	2	407	1	127	2	1	127	407
AT1G07000	AT1G07000.1	EXO70B2	1	108	NA	NA	1	1	108
AT1G07010	AT1G07010.3	SLP1	4	144	7	97	9	0.444444	63	82	80	144	89	86	97	83	93
AT1G07020	AT1G07020.1	AT1G07020	1	122	NA	NA	1	1	122
AT1G07025	AT1G07025.1	AT1G07025	NA	NA	NA	NA	0	NA
AT1G07030	AT1G07030.1	AT1G07030	1	913	NA	NA	1	1	913
AT1G07040	AT1G07040.1	AT1G07040	1	199	6	166	6	0.166667	199	90	74	89	77	166
AT1G07050	AT1G07050.2	AT1G07050	1	91	NA	NA	1	1	91
AT1G07060	AT1G07060.2	DFO	4	351	3	323	4	1	85	150	323	351
AT1G07070	AT1G07070.1	AT1G07070	2	396	1	225	3	0.666667	225	396	92
AT1G07080	AT1G07080.1	AT1G07080	4	488	3	222	4	1	173	112	222	488
AT1G07090	AT1G07090.1	LSH6	NA	NA	NA	NA	0	NA
AT1G07110	AT1G07110.1	F2KP	17	586	16	236	22	0.772727	116	120	190	94	95	188	105	88	178	72	201	74	128	126	225	236	586	93	124	80	150	114
AT1G07120	AT1G07120.1	AT1G07120	3	233	1	127	4	0.75	127	89	233	79
AT1G07130	AT1G07130.1	STN1	NA	NA	NA	NA	0	NA
AT1G07135	AT1G07135.1	AT1G07135	NA	NA	NA	NA	0	NA
AT1G07140	AT1G07140.1	SIRANBP	3	416	1	120	3	1	120	106	416
AT1G07150	AT1G07150.1	MAPKKK13	NA	NA	NA	NA	0	NA
AT1G07160	AT1G07160.1	AT1G07160	1	306	2	75	2	0.5	306	75
AT1G07170	AT1G07170.3	AT1G07170	1	110	2	98	2	0.5	110	98
AT1G07175	AT1G07175.1	AT1G07175	2	300	1	177	2	1	177	300
AT1G07180	AT1G07180.1	NDA1	1	285	7	102	7	0.142857	285	90	90	86	93	81	102
AT1G07190	AT1G07190.1	AT1G07190	NA	NA	NA	NA	0	NA
AT1G07200	AT1G07200.2	AT1G07200	1	261	2	83	2	0.5	261	83
AT1G07210	AT1G07210.1	AT1G07210	2	298	4	90	4	0.5	90	298	85	90
AT1G07220	AT1G07220.1	AT1G07220	1	352	2	116	6	0.166667	352	116	76	76	85	78
AT1G07230	AT1G07230.1	NPC1	2	371	1	297	2	1	297	371
AT1G07240	AT1G07240.1	UGT71C5	NA	NA	NA	NA	0	NA
AT1G07250	AT1G07250.1	UGT71C4	NA	NA	NA	NA	0	NA
AT1G07260	AT1G07260.1	UGT71C3	NA	NA	NA	NA	0	NA
AT1G07270	AT1G07270.1	AT1G07270	10	188	14	132	15	0.666667	92	80	87	71	78	92	115	125	116	188	102	127	121	132	97
AT1G07280	AT1G07280.1	AT1G07280	2	828	1	213	2	1	213	828
AT1G07290	AT1G07290.1	GONST2	6	336	3	142	8	0.75	116	83	142	92	83	336	95	133
AT1G07300	AT1G07300.3	AT1G07300	1	522	NA	NA	1	1	522
AT1G07310	AT1G07310.1	AT1G07310	NA	NA	NA	NA	0	NA
AT1G07320	AT1G07320.1	RPL4	1	151	NA	NA	1	1	151
AT1G07330	AT1G07330.2	AT1G07330	2	107	1	86	2	1	86	107
AT1G07340	AT1G07340.1	STP2	2	162	3	99	3	0.666667	82	162	99
AT1G07350	AT1G07350.1	SR45a	1	425	4	400	6	0.166667	425	100	124	400	91	81
AT1G07360	AT1G07360.1	MAC5A	1	336	3	331	3	0.333333	336	121	331
AT1G07370	AT1G07370.1	PCNA1	1	192	3	112	3	0.333333	192	83	112
AT1G07380	AT1G07380.2	AT1G07380	1	577	10	385	10	0.1	577	108	101	89	111	89	81	85	89	385
AT1G07390	AT1G07390.3	RLP1	1	377	11	259	11	0.0909091	377	99	106	93	92	104	79	71	142	88	259
AT1G07400	AT1G07400.1	AT1G07400	NA	NA	NA	NA	0	NA
AT1G07410	AT1G07410.1	RABA2b	2	240	1	107	2	1	107	240
AT1G07420	AT1G07420.1	SMO2-1	1	647	2	247	6	0.166667	647	247	140	88	98	103
AT1G07430	AT1G07430.1	HAI2	1	93	2	84	2	0.5	93	84
AT1G07440	AT1G07440.1	AT1G07440	3	192	4	87	4	0.75	78	72	192	87
AT1G07450	AT1G07450.1	AT1G07450	2	135	1	132	4	0.5	132	135	84	85
AT1G07460	AT1G07460.2	AT1G07460	NA	NA	NA	NA	0	NA
AT1G07470	AT1G07470.2	AT1G07470	6	329	7	297	10	0.6	178	113	82	73	178	329	297	88	90	72
AT1G07473	AT1G07473.1	AT1G07473	NA	NA	NA	NA	0	NA
AT1G07476	AT1G07476.1		NA	NA	NA	NA	0	NA
AT1G07480	AT1G07480.3	AT1G07480	8	244	6	191	10	0.8	94	178	113	155	93	191	152	244	87	89
AT1G07485	AT1G07485.1	AT1G07485	1	85	NA	NA	1	1	85
AT1G07490	AT1G07490.1	RTFL3	NA	NA	NA	NA	0	NA
AT1G07500	AT1G07500.1	AT1G07500	NA	NA	NA	NA	0	NA
AT1G07510	AT1G07510.1	ftsh10	7	392	3	236	7	1	86	95	236	106	100	235	392
AT1G07520	AT1G07520.3	AT1G07520	NA	NA	NA	NA	0	NA
AT1G07530	AT1G07530.1	SCL14	1	101	NA	NA	1	1	101
AT1G07540	AT1G07540.1	TRFL2	1	405	2	100	9	0.111111	405	100	90	84	85	88	99	98	79
AT1G07550	AT1G07550.1	AT1G07550	2	181	1	125	12	0.166667	125	181	75	89	67	93	86	84	106	82	107	114
AT1G07560	AT1G07560.1	AT1G07560	1	141	5	137	12	0.0833333	141	88	77	105	137	81	113	89	83	87	82	78
AT1G07570	AT1G07570.3	APK1A	1	242	2	143	6	0.166667	242	143	81	102	105	84
AT1G07590	AT1G07590.1	AT1G07590	1	280	2	228	2	0.5	280	228
AT1G07600	AT1G07600.1	MT1A	1	280	NA	NA	1	1	280
AT1G07610	AT1G07610.1	MT1C	1	125	NA	NA	1	1	125
AT1G07615	AT1G07615.1	AT1G07615	2	162	1	99	4	0.5	99	162	88	93
AT1G07620	AT1G07620.2	ATOBGM	1	240	2	82	2	0.5	240	82
AT1G07630	AT1G07630.1	PLL5	1	89	2	87	3	0.333333	89	87	84
AT1G07640	AT1G07640.3	OBP2	1	286	NA	NA	1	1	286
AT1G07645	AT1G07645.1	DSI-1VOC	1	230	2	94	2	0.5	230	94
AT1G07650	AT1G07650.2	AT1G07650	2	1295	6	163	23	0.0869565	135	1295	97	86	131	163	95	78	104	79	103	68	84	86	156	116	91	94	102	109	88	91	93
AT1G07660	AT1G07660.1	AT1G07660	1	181	NA	NA	1	1	181
AT1G07670	AT1G07670.2	ECA4	3	154	1	121	7	0.428571	121	91	154	87	81	94	78
AT1G07680	AT1G07680.1	AT1G07680	2	337	1	136	2	1	136	337
AT1G07690	AT1G07690.2	AT1G07690	2	109	1	96	4	0.5	96	109	90	90
AT1G07700	AT1G07700.3	AT1G07700	2	89	1	88	2	1	88	89
AT1G07705	AT1G07705.2	AT1G07705	8	382	6	297	14	0.571429	240	115	72	99	109	297	88	382	98	106	109	77	291	79
AT1G07710	AT1G07710.1	AT1G07710	1	282	2	80	2	0.5	282	80
AT1G07720	AT1G07720.2	KCS3	NA	NA	NA	NA	0	NA
AT1G07725	AT1G07725.1	EXO70H6	NA	NA	NA	NA	0	NA
AT1G07730	AT1G07730.2	AT1G07730	NA	NA	NA	NA	0	NA
AT1G07740	AT1G07740.1	AT1G07740	1	409	NA	NA	1	1	409
AT1G07745	AT1G07745.1	RAD51D	1	296	3	209	8	0.125	296	100	209	100	97	97	84	94
AT1G07747	AT1G07747.1	AT1G07747	NA	NA	NA	NA	0	NA
AT1G07750	AT1G07750.1	AT1G07750	1	405	2	88	2	0.5	405	88
AT1G07770	AT1G07770.1	RPS15A	2	390	4	169	4	0.5	78	390	91	169
AT1G07780	AT1G07780.12	PAI1	1	282	4	155	4	0.25	282	127	90	155
AT1G07790	AT1G07790.1	HTB1	NA	NA	NA	NA	0	NA
AT1G07795	AT1G07795.1	AT1G07795	NA	NA	NA	NA	0	NA
AT1G07810	AT1G07810.1	ECA1	1	288	4	151	8	0.125	288	121	92	151	81	79	100	82
AT1G07820	AT1G07820.1	AT1G07820	NA	NA	NA	NA	0	NA
AT1G07830	AT1G07830.1	AT1G07830	2	231	3	178	3	0.666667	156	231	178
AT1G07840	AT1G07840.2	AT1G07840	1	296	3	242	8	0.125	296	192	242	83	83	89	88	107
AT1G07850	AT1G07850.1	AT1G07850	3	161	2	113	3	1	75	113	161
AT1G07860	AT1G07860.1	AT1G07860	1	82	NA	NA	1	1	82
AT1G07870	AT1G07870.2	AT1G07870	5	564	1	358	6	0.833333	358	97	105	79	564	82
AT1G07880	AT1G07880.2	ATMPK13	4	105	3	92	5	0.8	81	69	92	105	81
AT1G07885	AT1G07885.1	AT1G07885	1	101	NA	NA	1	1	101
AT1G07890	AT1G07890.5	APX1	4	152	1	125	8	0.5	125	87	105	152	91	73	87	83
AT1G07900	AT1G07900.1	LBD1	1	435	NA	NA	1	1	435
AT1G07901	AT1G07901.1	AT1G07901	NA	NA	NA	NA	0	NA
AT1G07902	AT1G07902.1	AT1G07902	1	632	3	98	3	0.333333	632	14	98
AT1G07910	AT1G07910.2	RNL	4	416	20	364	26	0.153846	308	96	93	416	104	101	350	120	105	116	154	102	259	115	196	157	292	92	178	364	111	78	119	358	153	131
AT1G07920	AT1G07920.1	AT1G07920	1	600	2	93	2	0.5	600	93
AT1G07930	AT1G07930.1	AT1G07930	1	645	2	95	2	0.5	645	95
AT1G07940	AT1G07940.3	AT1G07940	1	98	2	93	2	0.5	98	93
AT1G07950	AT1G07950.2	MED22B	2	345	1	112	2	1	112	345
AT1G07960	AT1G07960.4	PDIL5-1	1	510	3	112	3	0.333333	510	88	112
AT1G07970	AT1G07970.1	AT1G07970	4	254	1	216	6	0.666667	216	93	157	254	78	111
AT1G07980	AT1G07980.1	NF-YC10	1	443	2	237	3	0.333333	443	237	87
AT1G07985	AT1G07985.1	AT1G07985	NA	NA	NA	NA	0	NA
AT1G07990	AT1G07990.1	AT1G07990	10	379	6	326	18	0.555556	224	186	133	126	136	326	84	160	95	379	130	87	160	172	282	83	146	168
AT1G08000	AT1G08000.1	GATA10	1	319	2	178	2	0.5	319	178
AT1G08005	AT1G08005.1	AT1G08005	NA	NA	NA	NA	0	NA
AT1G08010	AT1G08010.1	GATA11	1	442	2	289	2	0.5	442	289
AT1G08030	AT1G08030.1	TPST	8	586	4	293	12	0.666667	242	96	85	293	108	79	92	586	87	72	88	78
AT1G08035	AT1G08035.1	AT1G08035	1	170	NA	NA	1	1	170
AT1G08040	AT1G08040.1	AT1G08040	1	485	11	169	14	0.0714286	485	88	81	128	113	86	104	71	83	102	169	111	91	91
AT1G08050	AT1G08050.1	AT1G08050	1	298	NA	NA	1	1	298
AT1G08060	AT1G08060.3	MOM	7	560	4	393	15	0.466667	287	123	115	393	290	80	560	200	135	143	83	133	89	82	73
AT1G08065	AT1G08065.1	ACA5	3	155	1	147	6	0.5	147	86	155	113	93	126
AT1G08070	AT1G08070.1	OTP82	NA	NA	NA	NA	0	NA
AT1G08080	AT1G08080.1	ACA7	2	221	6	117	6	0.333333	72	221	95	109	83	117
AT1G08090	AT1G08090.1	NRT2:1	1	100	2	89	2	0.5	100	89
AT1G08100	AT1G08100.1	NRT2.2	2	138	1	104	2	1	104	138
AT1G08110	AT1G08110.4	AT1G08110	2	601	4	249	7	0.285714	89	601	109	249	82	220	110
AT1G08120	AT1G08120.1	AT1G08120	NA	NA	NA	NA	0	NA
AT1G08125	AT1G08125.2	AT1G08125	4	446	6	195	10	0.4	85	150	74	446	118	195	103	80	73	92
AT1G08130	AT1G08130.1	LIG1	9	583	7	458	16	0.5625	120	128	76	230	94	78	458	106	583	78	79	100	78	105	102	115
AT1G08135	AT1G08135.1	CHX6B	2	93	3	87	3	0.666667	84	93	87
AT1G08140	AT1G08140.1	CHX6A	3	223	1	95	3	1	95	94	223
AT1G08150	AT1G08150.1	ATCHX5	2	104	3	99	3	0.666667	81	104	99
AT1G08160	AT1G08160.1	AT1G08160	NA	NA	NA	NA	0	NA
AT1G08165	AT1G08165.1	AT1G08165	1	92	NA	NA	1	1	92
AT1G08170	AT1G08170.1	AT1G08170	NA	NA	NA	NA	0	NA
AT1G08180	AT1G08180.1	AT1G08180	NA	NA	NA	NA	0	NA
AT1G08190	AT1G08190.1	VPS41	7	360	12	321	18	0.388889	239	78	96	102	88	96	360	85	171	79	107	321	91	88	128	113	218	88
AT1G08200	AT1G08200.1	AXS2	3	465	1	147	8	0.375	147	124	465	81	89	96	93	86
AT1G08210	AT1G08210.3	AT1G08210	1	388	4	387	9	0.111111	388	140	341	387	201	82	287	81	77
AT1G08220	AT1G08220.1	AT1G08220	7	247	3	238	7	1	85	137	238	211	123	96	247
AT1G08230	AT1G08230.2	AT1G08230	2	1204	4	137	5	0.4	93	1204	89	137	107
AT1G08250	AT1G08250.1	ADT6	NA	NA	NA	NA	0	NA
AT1G08260	AT1G08260.1	TIL1	24	542	9	535	48	0.5	214	122	96	425	156	77	370	83	535	110	334	84	260	422	196	89	74	155	82	96	204	145	83	542	145	420	79	89	143	81	76	507	301	80	336	101	85	251	128	71	74	298	98	319	114	87	289	337
AT1G08270	AT1G08270.2	AT1G08270	2	114	1	91	2	1	91	114
AT1G08280	AT1G08280.1	AT1G08280	NA	NA	NA	NA	0	NA
AT1G08290	AT1G08290.1	WIP3	1	1487	NA	NA	1	1	1487
AT1G08300	AT1G08300.1	NVL	5	944	6	264	7	0.714286	98	91	179	150	944	264	83
AT1G08310	AT1G08310.2	AT1G08310	2	104	1	75	4	0.5	75	104	73	71
AT1G08315	AT1G08315.1	AT1G08315	NA	NA	NA	NA	0	NA
AT1G08320	AT1G08320.4	TGA9	12	793	6	679	13	0.923077	462	223	476	501	377	679	160	331	159	105	221	793	91
AT1G08340	AT1G08340.1	AT1G08340	3	183	1	97	3	1	97	86	183
AT1G08350	AT1G08350.2	AT1G08350	7	225	2	210	7	1	164	210	97	103	136	95	225
AT1G08360	AT1G08360.1	AT1G08360	2	412	3	219	4	0.5	143	412	219	182
AT1G08370	AT1G08370.1	DCP1	4	201	6	190	7	0.571429	80	87	135	201	151	190	65
AT1G08380	AT1G08380.1	PSAO	2	217	1	96	2	1	96	217
AT1G08390	AT1G08390.1	AT1G08390	2	390	1	80	2	1	80	390
AT1G08400	AT1G08400.1	AT1G08400	3	89	1	82	3	1	82	72	89
AT1G08410	AT1G08410.1	AT1G08410	3	505	1	167	6	0.5	167	88	505	104	83	83
AT1G08420	AT1G08420.1	BSL2	7	547	1	539	20	0.35	539	114	111	83	99	77	547	76	223	313	92	150	338	90	96	68	79	271	94	89
AT1G08430	AT1G08430.1	ALMT1	5	312	2	133	5	1	122	133	94	87	312
AT1G08440	AT1G08440.1	AT1G08440	3	201	5	181	5	0.6	141	173	201	115	181
AT1G08450	AT1G08450.1	CRT3	2	489	1	292	13	0.153846	292	489	189	280	126	187	90	92	274	171	93	120	115
AT1G08460	AT1G08460.1	HDA08	2	659	1	150	2	1	150	659
AT1G08465	AT1G08465.1	YAB2	1	2001	5	520	5	0.2	2001	85	113	76	520
AT1G08470	AT1G08470.1	SSL3	2	262	3	204	3	0.666667	77	262	204
AT1G08480	AT1G08480.1	SDH6	1	361	2	266	2	0.5	361	266
AT1G08490	AT1G08490.1	CPNIFS	8	522	5	116	8	1	90	75	109	81	116	79	104	522
AT1G08500	AT1G08500.1	ENODL18	1	85	NA	NA	1	1	85
AT1G08510	AT1G08510.1	FATB	1	620	4	227	5	0.2	620	81	227	227	90
AT1G08520	AT1G08520.1	ALB1	6	423	7	248	14	0.428571	204	89	85	102	115	423	248	79	66	190	100	99	104	95
AT1G08530	AT1G08530.1	AT1G08530	2	519	3	185	4	0.5	98	519	185	125
AT1G08540	AT1G08540.1	SIG2	1	540	3	445	6	0.166667	540	233	445	111	86	102
AT1G08550	AT1G08550.3	NPQ1	2	265	3	104	4	0.5	77	265	104	91
AT1G08560	AT1G08560.1	SYP111	1	90	NA	NA	1	1	90
AT1G08570	AT1G08570.1	ACHT4	1	251	3	90	3	0.333333	251	85	90
AT1G08580	AT1G08580.1	AT1G08580	2	388	1	180	3	0.666667	180	388	116
AT1G08590	AT1G08590.1	AT1G08590	NA	NA	NA	NA	0	NA
AT1G08600	AT1G08600.3	ATRX	9	511	12	448	27	0.333333	136	130	241	84	98	82	110	84	511	303	414	448	95	105	151	139	360	258	84	90	143	410	114	80	83	87	97
AT1G08610	AT1G08610.1	AT1G08610	1	81	NA	NA	1	1	81
AT1G08620	AT1G08620.3	PKDM7D	6	409	8	401	11	0.545455	219	92	131	86	96	409	310	401	89	347	226
AT1G08630	AT1G08630.1	THA1	2	701	1	251	9	0.222222	251	701	98	79	84	80	137	98	85
AT1G08640	AT1G08640.1	CJD1	9	414	1	300	9	1	300	85	96	89	93	217	98	219	414
AT1G08645	AT1G08645.1	AT1G08645	1	243	2	111	2	0.5	243	111
AT1G08650	AT1G08650.1	PPCK1	1	172	NA	NA	1	1	172
AT1G08660	AT1G08660.1	MGP2	8	180	2	160	10	0.8	86	160	93	79	84	121	126	180	121	87
AT1G08670	AT1G08670.1	AT1G08670	2	254	1	183	2	1	183	254
AT1G08680	AT1G08680.4	ZIGA4	2	876	10	580	12	0.166667	379	876	86	121	366	124	330	76	123	580	312	239
AT1G08695	AT1G08695.1	SCRL3	1	161	NA	NA	1	1	161
AT1G08700	AT1G08700.1	PS1	1	102	NA	NA	1	1	102
AT1G08710	AT1G08710.2	AT1G08710	2	226	3	90	3	0.666667	88	226	90
AT1G08720	AT1G08720.1	EDR1	5	516	1	351	12	0.416667	351	245	85	238	516	140	91	91	95	124	132	79
AT1G08730	AT1G08730.1	XIC	22	296	16	154	37	0.594595	143	93	82	95	93	83	72	101	74	84	76	71	102	84	74	154	135	92	120	114	88	296	79	114	105	96	92	88	103	87	85	103	70	79	148	97	74
AT1G08750	AT1G08750.3	AT1G08750	2	434	4	261	10	0.2	107	434	110	261	206	135	146	207	257	187
AT1G08760	AT1G08760.1	AT1G08760	1	293	2	253	3	0.333333	293	253	139
AT1G08770	AT1G08770.1	PRA1.E	NA	NA	NA	NA	0	NA
AT1G08780	AT1G08780.1	AIP3	2	724	1	88	2	1	88	724
AT1G08790	AT1G08790.1	AT1G08790	1	85	NA	NA	1	1	85
AT1G08800	AT1G08800.1	AT1G08800	1	559	2	159	2	0.5	559	159
AT1G08810	AT1G08810.1	MYB60	2	111	1	97	2	1	97	111
AT1G08820	AT1G08820.3	VAP27-2	2	466	4	395	8	0.25	97	466	129	395	92	191	76	93
AT1G08830	AT1G08830.1	CSD1	1	488	7	224	7	0.142857	488	96	132	178	94	171	224
AT1G08840	AT1G08840.3	emb2411	19	390	13	379	35	0.542857	73	151	168	90	75	180	84	65	305	99	112	284	379	132	94	92	77	77	390	92	169	129	88	117	125	215	74	223	79	89	356	94	63	93	86
AT1G08845	AT1G08845.2	AT1G08845	2	535	3	531	3	0.666667	396	535	531
AT1G08860	AT1G08860.1	BON3	1	687	11	239	15	0.0666667	687	126	84	96	132	94	80	80	82	82	239	153	114	89	93
AT1G08880	AT1G08880.1	H2AXA	1	104	NA	NA	1	1	104
AT1G08890	AT1G08890.1	AT1G08890	17	343	10	259	17	1	231	111	129	98	106	84	110	91	92	259	117	92	91	88	107	99	343
AT1G08900	AT1G08900.2	AT1G08900	2	127	3	114	17	0.117647	112	127	114	101	99	102	99	102	104	110	104	91	91	96	108	91	93
AT1G08910	AT1G08910.1	AT1G08910	14	290	8	276	16	0.875	171	122	97	96	80	131	78	276	89	91	76	164	98	290	135	106
AT1G08920	AT1G08920.2	ESL1	13	118	16	107	16	0.8125	90	97	78	94	101	95	82	95	93	88	83	74	118	92	94	107
AT1G08930	AT1G08930.1	ERD6	15	199	8	149	16	0.9375	129	75	125	121	90	102	104	149	112	139	104	93	97	145	199	101
AT1G08940	AT1G08940.1	AT1G08940	1	565	NA	NA	1	1	565
AT1G08960	AT1G08960.1	CAX11	1	539	NA	NA	1	1	539
AT1G08970	AT1G08970.4	NF-YC9	1	182	NA	NA	1	1	182
AT1G08980	AT1G08980.1	AMI1	2	132	3	91	8	0.25	81	132	91	75	80	69	90	80
AT1G08985	AT1G08985.1	AT1G08985	NA	NA	NA	NA	0	NA
AT1G08990	AT1G08990.1	PGSIP5	2	163	1	137	2	1	137	163
AT1G09000	AT1G09000.1	NP1	15	262	16	192	16	0.9375	116	96	100	79	83	140	141	81	111	84	84	98	116	93	262	192
AT1G09010	AT1G09010.1	AT1G09010	1	238	9	167	10	0.1	238	89	84	75	110	113	86	80	167	152
AT1G09020	AT1G09020.1	SNF4	2	433	9	387	12	0.166667	147	433	281	127	210	180	164	288	387	87	192	104
AT1G09030	AT1G09030.1	NF-YB4	NA	NA	NA	NA	0	NA
AT1G09040	AT1G09040.1	AT1G09040	1	881	2	77	2	0.5	881	77
AT1G09050	AT1G09050.1	AT1G09050	1	851	2	77	2	0.5	851	77
AT1G09060	AT1G09060.4	AT1G09060	1	423	8	137	13	0.0769231	423	100	97	103	92	108	78	137	92	89	88	100	101
AT1G09070	AT1G09070.1	SRC2	NA	NA	NA	NA	0	NA
AT1G09080	AT1G09080.1	BIP3	3	169	4	95	5	0.6	61	95	169	95	89
AT1G09090	AT1G09090.2	RBOHB	5	159	1	156	11	0.454545	156	114	89	142	159	125	111	83	74	79	89
AT1G09100	AT1G09100.1	RPT5B	1	344	2	239	9	0.111111	344	239	118	98	96	77	81	180	79
AT1G09130	AT1G09130.3	AT1G09130	1	260	6	220	9	0.111111	260	73	78	158	87	220	74	212	212
AT1G09140	AT1G09140.1	SR30	10	942	11	267	11	0.909091	123	86	79	85	107	123	143	73	97	942	267
AT1G09150	AT1G09150.1	AT1G09150	2	600	5	519	8	0.25	153	600	96	101	519	82	249	117
AT1G09155	AT1G09155.1	PP2-B15	2	74	1	68	2	1	68	74
AT1G09157	AT1G09157.1	AT1G09157	NA	NA	NA	NA	0	NA
AT1G09160	AT1G09160.1	AT1G09160	1	389	4	127	7	0.142857	389	78	92	127	83	83	111
AT1G09170	AT1G09170.5	AT1G09170	1	289	14	261	18	0.0555556	289	242	136	83	86	108	131	105	139	112	180	94	97	261	138	95	101	81
AT1G09176	AT1G09176.1	AT1G09176	NA	NA	NA	NA	0	NA
AT1G09180	AT1G09180.1	SARA1A	1	108	2	105	2	0.5	108	105
AT1G09190	AT1G09190.1	AT1G09190	NA	NA	NA	NA	0	NA
AT1G09195	AT1G09195.8	AT1G09195	5	297	1	228	6	0.833333	228	177	107	80	297	211
AT1G09200	AT1G09200.1	AT1G09200	NA	NA	NA	NA	0	NA
AT1G09210	AT1G09210.1	CRT1b	1	605	7	507	12	0.0833333	605	94	97	173	86	82	507	85	93	161	84	97
AT1G09220	AT1G09220.1	AT1G09220	NA	NA	NA	NA	0	NA
AT1G09230	AT1G09230.1	AT1G09230	7	306	5	245	10	0.7	214	102	155	142	245	72	306	130	79	153
AT1G09240	AT1G09240.1	NAS3	NA	NA	NA	NA	0	NA
AT1G09245	AT1G09245.1	AT1G09245	NA	NA	NA	NA	0	NA
AT1G09250	AT1G09250.1	AT1G09250	NA	NA	NA	NA	0	NA
AT1G09260	AT1G09260.1	AT1G09260	NA	NA	NA	NA	0	NA
AT1G09270	AT1G09270.1	IMPA-4	1	410	8	272	9	0.111111	410	101	100	224	148	247	84	272	125
AT1G09280	AT1G09280.1	AT1G09280	2	422	1	344	8	0.25	344	422	92	86	78	89	76	112
AT1G09290	AT1G09290.1	AT1G09290	4	319	1	201	6	0.666667	201	199	94	319	89	85
AT1G09300	AT1G09300.1	AT1G09300	5	495	8	363	12	0.416667	332	79	89	112	495	114	81	363	294	206	325	179
AT1G09310	AT1G09310.1	AT1G09310	NA	NA	NA	NA	0	NA
AT1G09320	AT1G09320.1	AT1G09320	3	145	2	132	3	1	128	132	145
AT1G09330	AT1G09330.1	AT1G09330	4	671	1	305	5	0.8	305	89	121	671	154
AT1G09340	AT1G09340.2	CRB	6	168	8	152	9	0.666667	124	78	123	111	101	168	141	152	92
AT1G09350	AT1G09350.1	GolS3	2	153	1	90	3	0.666667	90	153	79
AT1G09360	AT1G09360.1	AT1G09360	NA	NA	NA	NA	0	NA
AT1G09370	AT1G09370.1	AT1G09370	NA	NA	NA	NA	0	NA
AT1G09380	AT1G09380.1	UMAMIT25	1	1390	4	113	6	0.166667	1390	76	86	113	87	95
AT1G09390	AT1G09390.1	AT1G09390	1	597	4	252	4	0.25	597	78	112	252
AT1G09400	AT1G09400.1	AT1G09400	1	102	3	84	4	0.25	102	75	84	82
AT1G09410	AT1G09410.1	AT1G09410	NA	NA	NA	NA	0	NA
AT1G09415	AT1G09415.1	NIMIN-3	NA	NA	NA	NA	0	NA
AT1G09420	AT1G09420.2	G6PD4	1	234	5	131	11	0.0909091	234	86	97	84	131	80	99	119	70	75	93
AT1G09430	AT1G09430.1	ACLA-3	4	270	1	256	11	0.363636	256	76	111	270	97	91	119	199	92	119	139
AT1G09440	AT1G09440.2	AT1G09440	6	84	4	83	6	1	83	75	80	83	75	84
AT1G09450	AT1G09450.1	Haspin	6	327	13	218	14	0.428571	91	99	213	191	178	327	118	102	95	83	103	87	218	88
AT1G09460	AT1G09460.1	AT1G09460	1	102	2	95	2	0.5	102	95
AT1G09470	AT1G09470.1	AT1G09470	2	266	1	101	4	0.5	101	266	86	77
AT1G09480	AT1G09480.1	AT1G09480	2	646	1	420	5	0.4	420	646	337	83	91
AT1G09483	AT1G09483.1	AT1G09483	1	83	2	81	2	0.5	83	81
AT1G09490	AT1G09490.1	AT1G09490	1	415	4	101	4	0.25	415	81	78	101
AT1G09500	AT1G09500.1	AT1G09500	1	412	2	103	4	0.25	412	103	82	99
AT1G09510	AT1G09510.1	AT1G09510	2	154	1	115	4	0.5	115	154	85	94
AT1G09520	AT1G09520.1	AT1G09520	NA	NA	NA	NA	0	NA
AT1G09530	AT1G09530.3	PIF3	1	606	5	232	6	0.166667	606	91	88	91	232	75
AT1G09540	AT1G09540.1	MYB61	2	176	1	80	2	1	80	176
AT1G09550	AT1G09550.1	AT1G09550	10	325	1	201	11	0.909091	201	100	100	90	105	86	86	84	88	325	90
AT1G09560	AT1G09560.1	GLP5	1	84	NA	NA	1	1	84
AT1G09570	AT1G09570.3	PHYA	1	199	2	198	4	0.25	199	198	70	82
AT1G09575	AT1G09575.1	AT1G09575	1	103	NA	NA	1	1	103
AT1G09580	AT1G09580.1	AT1G09580	1	609	2	99	3	0.333333	609	99	74
AT1G09590	AT1G09590.1	AT1G09590	1	563	NA	NA	1	1	563
AT1G09600	AT1G09600.1	AT1G09600	3	114	4	96	6	0.5	89	76	114	96	91	91
AT1G09610	AT1G09610.1	GXM3	NA	NA	NA	NA	0	NA
AT1G09620	AT1G09620.1	AT1G09620	2	103	1	99	2	1	99	103
AT1G09625	AT1G09625.1	AT1G09625	NA	NA	NA	NA	0	NA
AT1G09630	AT1G09630.1	RAB11c	1	568	NA	NA	1	1	568
AT1G09640	AT1G09640.1	AT1G09640	2	217	5	119	7	0.285714	108	217	88	100	119	110	112
AT1G09645	AT1G09645.1	AT1G09645	1	872	NA	NA	1	1	872
AT1G09650	AT1G09650.1	AT1G09650	NA	NA	NA	NA	0	NA
AT1G09660	AT1G09660.3	AT1G09660	2	671	1	475	6	0.333333	475	671	122	76	448	71
AT1G09665	AT1G09665.1	AT1G09665	1	82	NA	NA	1	1	82
AT1G09680	AT1G09680.1	AT1G09680	NA	NA	NA	NA	0	NA
AT1G09690	AT1G09690.1	AT1G09690	1	529	NA	NA	1	1	529
AT1G09700	AT1G09700.1	HYL1	1	496	2	403	2	0.5	496	403
AT1G09710	AT1G09710.2	AT1G09710	5	531	3	261	6	0.833333	80	95	261	198	531	76
AT1G09720	AT1G09720.1	NET2B	1	79	NA	NA	1	1	79
AT1G09730	AT1G09730.1	AT1G09730	12	614	5	499	14	0.857143	343	83	138	95	499	404	160	187	79	79	254	614	304	89
AT1G09740	AT1G09740.1	AT1G09740	4	408	3	217	5	0.8	75	91	217	408	185
AT1G09750	AT1G09750.1	AT1G09750	1	70	NA	NA	1	1	70
AT1G09760	AT1G09760.1	U2A'	4	500	2	363	7	0.571429	100	363	100	500	120	99	96
AT1G09770	AT1G09770.1	CDC5	1	265	2	232	3	0.333333	265	232	89
AT1G09780	AT1G09780.1	iPGAM1	3	166	2	91	6	0.5	72	91	166	89	85	86
AT1G09790	AT1G09790.1	COBL6	2	529	3	117	5	0.4	65	529	117	92	84
AT1G09794	AT1G09794.1	AT1G09794	1	934	NA	NA	1	1	934
AT1G09795	AT1G09795.1	ATP-PRT2	1	569	6	318	10	0.1	569	106	263	78	102	318	87	74	94	170
AT1G09800	AT1G09800.1	AT1G09800	7	522	2	294	9	0.777778	180	294	267	239	141	136	522	216	102
AT1G09810	AT1G09810.1	ECT11	1	710	4	181	8	0.125	710	136	81	181	89	124	91	102
AT1G09812	AT1G09812.1	AT1G09812	1	377	NA	NA	1	1	377
AT1G09815	AT1G09815.1	POLD4	1	216	NA	NA	1	1	216
AT1G09820	AT1G09820.1	AT1G09820	NA	NA	NA	NA	0	NA
AT1G09830	AT1G09830.1	PUR2	2	355	1	112	3	0.666667	112	355	88
AT1G09840	AT1G09840.7	SK41	10	447	6	434	12	0.833333	341	127	87	85	138	434	68	96	269	447	82	312
AT1G09850	AT1G09850.1	XBCP3	1	443	2	100	4	0.25	443	100	85	86
AT1G09860	AT1G09860.1	PUP16	NA	NA	NA	NA	0	NA
AT1G09870	AT1G09870.1	AT1G09870	1	193	9	157	10	0.1	193	79	114	119	115	100	93	106	157	88
AT1G09880	AT1G09880.3	AT1G09880	1	1212	3	174	14	0.0714286	1212	138	174	84	84	74	108	82	81	88	91	80	76	82
AT1G09890	AT1G09890.3	AT1G09890	11	185	3	143	13	0.846154	107	86	143	69	81	97	71	82	121	88	185	87	114
AT1G09900	AT1G09900.1	AT1G09900	NA	NA	NA	NA	0	NA
AT1G09910	AT1G09910.1	AT1G09910	1	547	4	321	14	0.0714286	547	84	124	321	78	227	208	79	91	114	169	70	83	78
AT1G09920	AT1G09920.1	AT1G09920	1	687	2	552	4	0.25	687	552	78	102
AT1G09930	AT1G09930.1	OPT2	2	97	1	92	4	0.5	92	97	78	82
AT1G09932	AT1G09932.1	AT1G09932	6	359	3	339	8	0.75	187	113	339	205	104	359	142	80
AT1G09935	AT1G09935.1	AT1G09935	2	112	5	110	8	0.25	101	112	104	104	110	88	76	80
AT1G09940	AT1G09940.1	HEMA2	1	287	2	159	2	0.5	287	159
AT1G09950	AT1G09950.1	RAS1	NA	NA	NA	NA	0	NA
AT1G09960	AT1G09960.1	SUT4	1	363	4	301	5	0.2	363	136	128	301	86
AT1G09970	AT1G09970.2	LRR XI-23	1	87	NA	NA	1	1	87
AT1G09980	AT1G09980.3	AT1G09980	6	390	4	282	14	0.428571	81	99	176	282	92	390	94	99	86	81	234	93	100	91
AT1G09995	AT1G09995.3	AT1G09995	1	442	NA	NA	1	1	442
AT1G10000	AT1G10000.1	AT1G10000	NA	NA	NA	NA	0	NA
AT1G10010	AT1G10010.2	AAP8	1	681	4	238	5	0.2	681	114	98	238	192
AT1G10020	AT1G10020.1	AT1G10020	1	408	NA	NA	1	1	408
AT1G10030	AT1G10030.1	ERG28	1	1167	2	103	2	0.5	1167	103
AT1G10040	AT1G10040.1	AT1G10040	2	209	3	178	9	0.222222	77	209	178	170	93	142	90	77	82
AT1G10050	AT1G10050.3	AT1G10050	3	436	6	122	8	0.375	99	82	436	82	96	122	83	82
AT1G10060	AT1G10060.5	BCAT-1	2	440	1	150	9	0.222222	150	440	84	85	78	96	95	134	76
AT1G10070	AT1G10070.1	BCAT-2	1	110	2	97	9	0.111111	110	97	81	82	77	75	62	78	81
AT1G10090	AT1G10090.1	AT1G10090	5	674	1	567	10	0.5	567	168	150	122	674	372	271	96	469	89
AT1G10095	AT1G10095.1	AT1G10095	8	347	4	237	9	0.888889	94	94	182	237	231	172	98	347	158
AT1G10100	AT1G10100.1	AT1G10100	3	130	2	101	3	1	73	101	130
AT1G10110	AT1G10110.1	AT1G10110	NA	NA	NA	NA	0	NA
AT1G10120	AT1G10120.1	AT1G10120	2	102	1	100	7	0.285714	100	102	85	98	92	89	90
AT1G10130	AT1G10130.1	ECA3	24	465	16	438	33	0.727273	200	104	405	415	385	232	330	100	261	155	295	276	370	290	342	438	257	356	159	104	78	155	188	465	203	93	336	161	116	78	89	236	134
AT1G10140	AT1G10140.1	AT1G10140	NA	NA	NA	NA	0	NA
AT1G10150	AT1G10150.1	AT1G10150	NA	NA	NA	NA	0	NA
AT1G10155	AT1G10155.1	PP2-A10	2	134	1	123	2	1	123	134
AT1G10170	AT1G10170.4	NFXL1	1	386	2	73	2	0.5	386	73
AT1G10180	AT1G10180.1	AT1G10180	1	228	5	171	6	0.166667	228	146	83	86	171	90
AT1G10190	AT1G10190.1	AT1G10190	4	150	6	105	6	0.666667	95	100	94	150	92	105
AT1G10200	AT1G10200.1	WLIM1	1	191	4	137	4	0.25	191	99	87	137
AT1G10210	AT1G10210.2	MPK1	1	85	NA	NA	1	1	85
AT1G10220	AT1G10220.2	AT1G10220	NA	NA	NA	NA	0	NA
AT1G10225	AT1G10225.1	AT1G10225	1	79	NA	NA	1	1	79
AT1G10230	AT1G10230.1	SK18	NA	NA	NA	NA	0	NA
AT1G10240	AT1G10240.2	FRS11	1	199	2	195	2	0.5	199	195
AT1G10250	AT1G10250.1	AT1G10250	1	92	NA	NA	1	1	92
AT1G10270	AT1G10270.1	GRP23	NA	NA	NA	NA	0	NA
AT1G10280	AT1G10280.1	AT1G10280	1	706	NA	NA	1	1	706
AT1G10290	AT1G10290.1	ADL6	4	344	18	339	21	0.190476	283	96	129	344	170	146	105	326	80	267	84	103	117	225	70	282	87	339	113	83	153
AT1G10300	AT1G10300.3	AT1G10300	2	155	1	21	2	1	21	155
AT1G10310	AT1G10310.1	AT1G10310	3	485	2	405	4	0.75	301	405	485	222
AT1G10320	AT1G10320.1	AT1G10320	4	784	6	410	8	0.5	86	57	98	784	305	410	72	124
AT1G10330	AT1G10330.1	AT1G10330	NA	NA	NA	NA	0	NA
AT1G10340	AT1G10340.1	AT1G10340	2	181	1	89	2	1	89	181
AT1G10350	AT1G10350.1	AT1G10350	1	216	NA	NA	1	1	216
AT1G10360	AT1G10360.1	GSTU18	1	385	NA	NA	1	1	385
AT1G10370	AT1G10370.1	ERD9	1	316	NA	NA	1	1	316
AT1G10380	AT1G10380.1	AT1G10380	1	284	2	203	2	0.5	284	203
AT1G10385	AT1G10385.1	AT1G10385	1	104	2	93	4	0.25	104	93	87	84
AT1G10390	AT1G10390.1	AT1G10390	1	389	11	342	12	0.0833333	389	137	180	115	99	177	76	117	219	107	342	86
AT1G10395	AT1G10395.1	AT1G10395	1	17	NA	NA	1	1	17
AT1G10400	AT1G10400.1	AT1G10400	1	86	NA	NA	1	1	86
AT1G10410	AT1G10410.1	AT1G10410	1	345	2	94	8	0.125	345	94	87	93	88	87	89	82
AT1G10417	AT1G10417.4	AT1G10417	11	255	10	240	12	0.916667	79	72	132	110	168	93	75	128	192	240	255	85
AT1G10430	AT1G10430.1	PP2A-2	1	356	4	184	5	0.2	356	119	79	184	74
AT1G10450	AT1G10450.3	SNL6	8	251	6	237	17	0.470588	154	115	87	114	215	237	95	251	92	221	190	91	76	104	77	79	100
AT1G10455	AT1G10455.1	AT1G10455	NA	NA	NA	NA	0	NA
AT1G10460	AT1G10460.1	GLP7	NA	NA	NA	NA	0	NA
AT1G10470	AT1G10470.1	ARR4	4	99	1	88	4	1	88	87	82	99
AT1G10480	AT1G10480.1	ZFP5	NA	NA	NA	NA	0	NA
AT1G10490	AT1G10490.1	AT1G10490	12	488	1	295	26	0.461538	295	88	239	81	79	112	79	85	198	84	122	488	94	80	79	223	83	67	77	93	96	129	197	130	153	94
AT1G10500	AT1G10500.1	CPISCA	2	387	1	251	2	1	251	387
AT1G10510	AT1G10510.1	emb2004	2	219	5	197	17	0.117647	83	219	135	101	197	107	110	105	186	97	117	91	89	99	95	91	80
AT1G10520	AT1G10520.1	Pol{lambda}	6	199	2	194	13	0.461538	122	194	146	79	154	199	92	83	88	190	150	100	98
AT1G10522	AT1G10522.1	PRIN2	3	667	1	130	3	1	130	76	667
AT1G10530	AT1G10530.1	AT1G10530	2	134	1	87	2	1	87	134
AT1G10540	AT1G10540.1	NAT8	10	112	3	100	13	0.769231	91	82	100	90	69	77	66	90	81	112	81	99	75
AT1G10550	AT1G10550.1	XTH33	3	491	1	153	3	1	153	124	491
AT1G10560	AT1G10560.1	PUB18	NA	NA	NA	NA	0	NA
AT1G10570	AT1G10570.1	OTS2	1	354	9	278	13	0.0769231	354	79	74	129	79	88	78	84	278	215	119	85	86
AT1G10580	AT1G10580.1	AT1G10580	1	384	NA	NA	1	1	384
AT1G10585	AT1G10585.1	AT1G10585	1	353	2	91	2	0.5	353	91
AT1G10586	AT1G10586.1	AT1G10586	1	1603	2	138	2	0.5	1603	138
AT1G10588	AT1G10588.1	AT1G10588	1	107	NA	NA	1	1	107
AT1G10590	AT1G10590.3	AT1G10590	1	324	2	248	2	0.5	324	248
AT1G10600	AT1G10600.1	AMSH2	2	312	1	106	6	0.333333	106	312	80	93	82	81
AT1G10610	AT1G10610.1	AT1G10610	1	459	5	103	7	0.142857	459	79	77	80	103	78	88
AT1G10620	AT1G10620.1	PERK11	2	161	1	128	7	0.285714	128	161	126	124	86	96	97
AT1G10630	AT1G10630.2	ARFA1F	1	218	6	156	6	0.166667	218	77	85	86	92	156
AT1G10640	AT1G10640.1	AT1G10640	1	420	3	88	5	0.2	420	76	88	69	78
AT1G10650	AT1G10650.1	AT1G10650	2	505	1	128	4	0.5	128	505	90	87
AT1G10657	AT1G10657.1	AT1G10657	2	265	3	136	3	0.666667	92	265	136
AT1G10660	AT1G10660.2	AT1G10660	1	250	7	196	8	0.125	250	85	81	102	147	89	196	110
AT1G10670	AT1G10670.3	ACLA-1	1	195	3	110	12	0.0833333	195	75	110	79	101	98	93	70	96	83	77	98
AT1G10680	AT1G10680.1	PGP10	1	470	3	207	12	0.0833333	470	82	207	88	86	81	92	98	87	79	138	121
AT1G10690	AT1G10690.1	AT1G10690	NA	NA	NA	NA	0	NA
AT1G10700	AT1G10700.1	PRS3	1	272	4	232	6	0.166667	272	90	98	232	83	107
AT1G10710	AT1G10710.1	PHS1	2	169	1	168	8	0.25	168	169	137	79	80	91	87	124
AT1G10715	AT1G10715.1	AT1G10715	1	86	NA	NA	1	1	86
AT1G10717	AT1G10717.1	AT1G10717	1	102	NA	NA	1	1	102
AT1G10720	AT1G10720.1	AT1G10720	1	100	2	93	2	0.5	100	93
AT1G10730	AT1G10730.1	AT1G10730	1	140	6	124	10	0.1	140	106	110	74	92	124	94	100	75	115
AT1G10740	AT1G10740.1	AT1G10740	5	183	2	100	7	0.714286	88	100	95	87	183	81	68
AT1G10745	AT1G10745.1	AT1G10745	1	108	NA	NA	1	1	108
AT1G10747	AT1G10747.1	AT1G10747	1	73	NA	NA	1	1	73
AT1G10750	AT1G10750.1	AT1G10750	3	717	6	656	6	0.5	236	88	717	102	122	656
AT1G10760	AT1G10760.1	SEX1	8	419	2	349	33	0.242424	76	349	203	87	93	118	99	419	105	117	96	91	250	181	271	72	138	78	94	97	142	227	96	119	84	153	180	319	345	77	78	104	101
AT1G10770	AT1G10770.1	AT1G10770	NA	NA	NA	NA	0	NA
AT1G10780	AT1G10780.2	AT1G10780	2	90	1	89	2	1	89	90
AT1G10790	AT1G10790.1	AT1G10790	1	386	2	91	2	0.5	386	91
AT1G10800	AT1G10800.2	AT1G10800	NA	NA	NA	NA	0	NA
AT1G10810	AT1G10810.1	AT1G10810	4	95	3	89	4	1	86	84	89	95
AT1G10820	AT1G10820.2	AT1G10820	3	866	4	539	8	0.375	105	414	866	539	103	190	106	219
AT1G10830	AT1G10830.1	Z-ISO	3	429	2	104	3	1	77	104	429
AT1G10840	AT1G10840.1	TIF3H1	5	273	10	185	11	0.454545	116	166	99	86	273	85	136	90	85	185	80
AT1G10850	AT1G10850.1	AT1G10850	1	124	NA	NA	1	1	124
AT1G10865	AT1G10865.1	AT1G10865	1	775	3	206	3	0.333333	775	98	206
AT1G10870	AT1G10870.2	AGD4	12	506	10	436	18	0.666667	126	341	86	300	352	186	371	89	104	436	321	506	229	86	327	132	167	206
AT1G10875	AT1G10875.1	AT1G10875	3	122	2	100	4	0.75	100	100	122	80
AT1G10880	AT1G10880.1	AT1G10880	1	119	NA	NA	1	1	119
AT1G10890	AT1G10890.1	AT1G10890	2	868	3	540	4	0.5	188	868	540	190
AT1G10900	AT1G10900.2	AT1G10900	3	540	2	336	8	0.375	84	336	540	206	85	212	215	78
AT1G10910	AT1G10910.1	EMB3103	4	535	1	367	9	0.444444	367	111	237	535	196	305	91	81	149
AT1G10920	AT1G10920.4	LOV1	1	150	2	84	2	0.5	150	84
AT1G10930	AT1G10930.1	RECQ4A	3	456	1	382	25	0.12	382	98	456	228	220	88	273	73	154	113	240	94	63	87	70	113	119	79	77	223	110	135	94	100	92
AT1G10940	AT1G10940.2	SNRK2.4	1	237	7	148	9	0.111111	237	114	92	74	94	80	148	83	83
AT1G10950	AT1G10950.1	TMN1	1	913	10	360	11	0.0909091	913	104	323	94	81	227	149	112	84	360	84
AT1G10960	AT1G10960.1	FD1	NA	NA	NA	NA	0	NA
AT1G10970	AT1G10970.2	ZIP4	1	205	2	201	2	0.5	205	201
AT1G10980	AT1G10980.1	AT1G10980	1	272	2	200	4	0.25	272	200	88	180
AT1G10990	AT1G10990.2	AT1G10990	NA	NA	NA	NA	0	NA
AT1G11000	AT1G11000.1	MLO4	5	445	1	368	14	0.357143	368	89	91	313	445	137	145	116	91	92	92	89	76	109
AT1G11020	AT1G11020.1	AT1G11020	1	303	2	114	2	0.5	303	114
AT1G11040	AT1G11040.1	AT1G11040	1	309	2	74	2	0.5	309	74
AT1G11050	AT1G11050.1	AT1G11050	NA	NA	NA	NA	0	NA
AT1G11060	AT1G11060.1	AT1G11060	1	494	4	455	12	0.0833333	494	133	196	455	140	101	108	103	180	92	86	89
AT1G11070	AT1G11070.4	AT1G11070	2	369	1	111	8	0.25	111	369	77	95	71	91	110	81
AT1G11080	AT1G11080.2	scpl31	1	337	8	264	10	0.1	337	103	93	133	179	81	87	264	87	99
AT1G11090	AT1G11090.1	AT1G11090	NA	NA	NA	NA	0	NA
AT1G11100	AT1G11100.4	AT1G11100	4	313	5	227	11	0.363636	105	171	115	313	227	107	82	101	140	103	92
AT1G11110	AT1G11110.1	AT1G11110	5	265	6	248	6	0.833333	88	185	93	117	265	248
AT1G11112	AT1G11112.1	AT1G11112	NA	NA	NA	NA	0	NA
AT1G11120	AT1G11120.1	AT1G11120	1	958	2	570	2	0.5	958	570
AT1G11125	AT1G11125.1	AT1G11125	NA	NA	NA	NA	0	NA
AT1G11130	AT1G11130.1	SUB	1	377	3	165	15	0.0666667	377	97	165	91	83	79	74	97	83	96	90	73	83	136	113
AT1G11145	AT1G11145.1	AT1G11145	2	75	1	71	2	1	71	75
AT1G11160	AT1G11160.1	AT1G11160	9	517	1	366	18	0.5	366	226	155	85	140	136	87	76	517	87	325	93	101	89	84	103	90	132
AT1G11170	AT1G11170.5	AT1G11170	7	200	12	160	15	0.466667	74	98	81	81	90	89	200	74	81	87	90	160	97	102	89
AT1G11180	AT1G11180.2	SCAMP2	1	455	3	171	11	0.0909091	455	64	171	125	131	114	111	106	84	122	102
AT1G11190	AT1G11190.1	BFN1	7	478	1	275	8	0.875	275	109	122	102	84	70	478	201
AT1G11200	AT1G11200.1	AT1G11200	3	572	1	448	3	1	448	104	572
AT1G11210	AT1G11210.1	AT1G11210	1	109	NA	NA	1	1	109
AT1G11220	AT1G11220.2	AT1G11220	1	211	NA	NA	1	1	211
AT1G11230	AT1G11230.2	AT1G11230	NA	NA	NA	NA	0	NA
AT1G11240	AT1G11240.1	AT1G11240	2	364	3	213	3	0.666667	97	364	213
AT1G11250	AT1G11250.1	SYP125	1	86	NA	NA	1	1	86
AT1G11260	AT1G11260.1	STP1	2	706	1	307	3	0.666667	307	706	92
AT1G11270	AT1G11270.2	AT1G11270	2	4999	1	123	2	1	123	4999
AT1G11280	AT1G11280.1	AT1G11280	3	240	2	113	7	0.428571	77	113	240	85	102	84	79
AT1G11290	AT1G11290.1	CRR22	NA	NA	NA	NA	0	NA
AT1G11300	AT1G11300.1	AT1G11300	1	89	3	84	6	0.166667	89	81	84	82	80	79
AT1G11303	AT1G11303.1	AT1G11303	1	90	5	84	6	0.166667	90	81	71	83	84	79
AT1G11310	AT1G11310.1	MLO2	1	188	2	115	13	0.0769231	188	115	93	93	70	83	86	86	79	90	85	89	93
AT1G11320	AT1G11320.1	AT1G11320	1	111	2	102	2	0.5	111	102
AT1G11330	AT1G11330.2	AT1G11330	4	98	1	94	6	0.666667	94	87	86	98	70	81
AT1G11340	AT1G11340.1	AT1G11340	1	149	3	104	6	0.166667	149	88	104	97	78	83
AT1G11350	AT1G11350.1	SD1-13	4	104	5	94	6	0.666667	79	90	84	104	94	84
AT1G11360	AT1G11360.4	AT1G11360	1	351	NA	NA	1	1	351
AT1G11362	AT1G11362.1	AT1G11362	NA	NA	NA	NA	0	NA
AT1G11370	AT1G11370.1	AT1G11370	2	1384	1	597	2	1	597	1384
AT1G11380	AT1G11380.1	AT1G11380	1	158	2	107	4	0.25	158	107	106	91
AT1G11390	AT1G11390.1	AT1G11390	4	245	1	221	4	1	221	80	123	245
AT1G11400	AT1G11400.4	PYM	1	545	2	267	4	0.25	545	267	81	239
AT1G11410	AT1G11410.4	AT1G11410	3	105	5	93	5	0.6	83	89	105	91	93
AT1G11420	AT1G11420.1	DUF2	5	124	2	105	5	1	92	105	89	67	124
AT1G11430	AT1G11430.1	MORF9	1	776	2	97	3	0.333333	776	97	94
AT1G11440	AT1G11440.1	AT1G11440	NA	NA	NA	NA	0	NA
AT1G11450	AT1G11450.3	UMAMIT27	1	238	3	230	5	0.2	238	174	230	128	114
AT1G11460	AT1G11460.1	UMAMIT26	3	510	4	291	5	0.6	162	162	510	291	125
AT1G11470	AT1G11470.1	AT1G11470	2	107	1	89	2	1	89	107
AT1G11475	AT1G11475.1	NRPB10	2	766	1	203	3	0.666667	203	766	101
AT1G11480	AT1G11480.1	AT1G11480	1	223	5	125	5	0.2	223	94	119	85	125
AT1G11490	AT1G11490.2	AT1G11490	1	84	NA	NA	1	1	84
AT1G11500	AT1G11500.3	AT1G11500	2	97	1	86	2	1	86	97
AT1G11510	AT1G11510.1	AT1G11510	NA	NA	NA	NA	0	NA
AT1G11520	AT1G11520.1	AT1G11520	NA	NA	NA	NA	0	NA
AT1G11530	AT1G11530.1	CXXS1	1	276	2	161	2	0.5	276	161
AT1G11540	AT1G11540.2	AT1G11540	1	204	3	95	3	0.333333	204	95	95
AT1G11545	AT1G11545.1	XTH8	3	410	1	172	3	1	172	98	410
AT1G11560	AT1G11560.1	AT1G11560	NA	NA	NA	NA	0	NA
AT1G11570	AT1G11570.3	NTL	1	278	NA	NA	1	1	278
AT1G11572	AT1G11572.1	AT1G11572	NA	NA	NA	NA	0	NA
AT1G11580	AT1G11580.2	PMEPCRA	1	154	2	92	2	0.5	154	92
AT1G11590	AT1G11590.1	AT1G11590	1	305	2	107	2	0.5	305	107
AT1G11591	AT1G11591.1	AT1G11591	2	119	3	92	3	0.666667	43	119	92
AT1G11593	AT1G11593.1	AT1G11593	NA	NA	NA	NA	0	NA
AT1G11600	AT1G11600.1	CYP77B1	NA	NA	NA	NA	0	NA
AT1G11608	AT1G11608.1	AT1G11608	NA	NA	NA	NA	0	NA
AT1G11610	AT1G11610.2	CYP71A18	4	457	1	153	4	1	153	90	94	457
AT1G11620	AT1G11620.1	AT1G11620	NA	NA	NA	NA	0	NA
AT1G11630	AT1G11630.1	AT1G11630	NA	NA	NA	NA	0	NA
AT1G11650	AT1G11650.2	RBP45B	2	1127	1	272	5	0.4	272	1127	87	118	225
AT1G11655	AT1G11655.1	AT1G11655	NA	NA	NA	NA	0	NA
AT1G11660	AT1G11660.3	AT1G11660	4	158	1	153	8	0.5	153	137	87	158	115	83	131	136
AT1G11670	AT1G11670.1	AT1G11670	2	782	1	260	6	0.333333	260	782	102	90	100	117
AT1G11680	AT1G11680.1	CYP51G1	1	228	2	194	2	0.5	228	194
AT1G11684	AT1G11684.1	AT1G11684	NA	NA	NA	NA	0	NA
AT1G11690	AT1G11690.1	AT1G11690	NA	NA	NA	NA	0	NA
AT1G11700	AT1G11700.1	AT1G11700	NA	NA	NA	NA	0	NA
AT1G11710	AT1G11710.1	AT1G11710	NA	NA	NA	NA	0	NA
AT1G11720	AT1G11720.2	SS3	1	631	4	126	15	0.0666667	631	76	120	126	82	79	87	98	107	119	85	78	93	95	83
AT1G11730	AT1G11730.1	AT1G11730	1	580	10	173	10	0.1	580	79	96	83	106	85	82	103	99	173
AT1G11740	AT1G11740.1	AT1G11740	2	1157	1	348	3	0.666667	348	1157	68
AT1G11750	AT1G11750.2	CLPP6	9	187	4	161	9	1	82	159	70	161	83	86	103	126	187
AT1G11755	AT1G11755.1	LEW1	7	213	2	157	7	1	92	157	69	130	80	88	213
AT1G11760	AT1G11760.1	MED32	1	408	NA	NA	1	1	408
AT1G11765	AT1G11765.1	AT1G11765	NA	NA	NA	NA	0	NA
AT1G11770	AT1G11770.1	AT1G11770	NA	NA	NA	NA	0	NA
AT1G11780	AT1G11780.1	AT1G11780	6	110	3	87	6	1	79	80	87	86	84	110
AT1G11785	AT1G11785.1	AT1G11785	1	614	NA	NA	1	1	614
AT1G11790	AT1G11790.1	ADT1	1	1463	6	179	10	0.1	1463	86	90	83	77	179	83	86	79	82
AT1G11800	AT1G11800.1	AT1G11800	1	231	3	94	3	0.333333	231	93	94
AT1G11810	AT1G11810.1	AT1G11810	NA	NA	NA	NA	0	NA
AT1G11820	AT1G11820.2	AT1G11820	2	306	1	231	3	0.666667	231	306	111
AT1G11840	AT1G11840.6	GLX1	1	434	7	97	8	0.125	434	95	80	91	78	96	97	85
AT1G11850	AT1G11850.2	AT1G11850	NA	NA	NA	NA	0	NA
AT1G11860	AT1G11860.3	AT1G11860	1	271	3	123	3	0.333333	271	95	123
AT1G11870	AT1G11870.2	SRS	5	276	2	241	9	0.555556	70	241	75	98	276	86	106	75	90
AT1G11880	AT1G11880.1	AT1G11880	4	366	2	128	7	0.571429	83	128	112	366	83	74	103
AT1G11890	AT1G11890.1	SEC22	1	583	2	287	5	0.2	583	287	91	148	144
AT1G11900	AT1G11900.1	AT1G11900	1	361	NA	NA	1	1	361
AT1G11905	AT1G11905.1	AT1G11905	1	599	NA	NA	1	1	599
AT1G11910	AT1G11910.2	APA1	3	185	7	132	13	0.230769	89	84	185	84	83	86	132	91	100	117	97	90	86
AT1G11915	AT1G11915.1	AT1G11915	1	145	2	120	2	0.5	145	120
AT1G11920	AT1G11920.1	AT1G11920	3	106	2	89	3	1	81	89	106
AT1G11925	AT1G11925.1	AT1G11925	NA	NA	NA	NA	0	NA
AT1G11930	AT1G11930.1	AT1G11930	3	257	2	115	6	0.5	98	115	257	102	89	81
AT1G11940	AT1G11940.1	AT1G11940	7	191	5	147	9	0.777778	82	75	124	130	147	100	191	91	87
AT1G11950	AT1G11950.1	AT1G11950	1	281	4	110	12	0.0833333	281	86	80	110	76	85	78	80	75	82	80	104
AT1G11960	AT1G11960.1	AT1G11960	1	553	10	171	11	0.0909091	553	93	78	72	82	83	79	79	86	171	134
AT1G11970	AT1G11970.1	AT1G11970	NA	NA	NA	NA	0	NA
AT1G11980	AT1G11980.1	RUB3	NA	NA	NA	NA	0	NA
AT1G11990	AT1G11990.2	AT1G11990	1	252	2	117	9	0.111111	252	117	77	85	106	90	77	87	85
AT1G12000	AT1G12000.1	AT1G12000	1	235	8	226	15	0.0666667	235	100	129	96	138	170	89	226	100	106	114	108	85	83	89
AT1G12010	AT1G12010.1	AT1G12010	1	174	3	172	3	0.333333	174	88	172
AT1G12020	AT1G12020.1	AT1G12020	NA	NA	NA	NA	0	NA
AT1G12030	AT1G12030.1	AT1G12030	1	681	NA	NA	1	1	681
AT1G12040	AT1G12040.1	LRX1	NA	NA	NA	NA	0	NA
AT1G12050	AT1G12050.1	AT1G12050	1	375	5	243	14	0.0714286	375	93	92	96	243	118	83	94	78	104	83	94	134	94
AT1G12060	AT1G12060.1	BAG5	NA	NA	NA	NA	0	NA
AT1G12064	AT1G12064.1	AT1G12064	NA	NA	NA	NA	0	NA
AT1G12070	AT1G12070.1	AT1G12070	2	177	4	162	4	0.5	91	177	92	162
AT1G12080	AT1G12080.2	AT1G12080	1	183	NA	NA	1	1	183
AT1G12090	AT1G12090.1	ELP	NA	NA	NA	NA	0	NA
AT1G12100	AT1G12100.1	AT1G12100	1	201	NA	NA	1	1	201
AT1G12110	AT1G12110.1	NRT1.1	4	1724	1	185	4	1	185	94	174	1724
AT1G12120	AT1G12120.1	AT1G12120	1	784	2	85	2	0.5	784	85
AT1G12130	AT1G12130.1	AT1G12130	1	485	4	155	4	0.25	485	116	109	155
AT1G12140	AT1G12140.1	FMO GS-OX5	5	480	2	367	5	1	83	367	67	84	480
AT1G12150	AT1G12150.2	AT1G12150	1	152	NA	NA	1	1	152
AT1G12160	AT1G12160.1	AT1G12160	4	350	2	103	4	1	82	103	81	350
AT1G12170	AT1G12170.1	AT1G12170	NA	NA	NA	NA	0	NA
AT1G12180	AT1G12180.1	AT1G12180	1	104	NA	NA	1	1	104
AT1G12190	AT1G12190.1	AT1G12190	NA	NA	NA	NA	0	NA
AT1G12200	AT1G12200.1	FMO	1	227	5	144	6	0.166667	227	116	107	115	144	102
AT1G12210	AT1G12210.1	RFL1	NA	NA	NA	NA	0	NA
AT1G12211	AT1G12211.1	AT1G12211	1	105	NA	NA	1	1	105
AT1G12220	AT1G12220.2	RPS5	1	375	NA	NA	1	1	375
AT1G12230	AT1G12230.2	AT1G12230	2	403	4	104	12	0.166667	90	403	92	104	94	93	89	75	94	73	84	84
AT1G12240	AT1G12240.1	ATBETAFRUCT4	2	651	3	505	6	0.333333	328	651	505	106	85	89
AT1G12244	AT1G12244.1	AT1G12244	3	182	1	79	4	0.75	79	75	182	74
AT1G12250	AT1G12250.1	AT1G12250	4	563	3	180	6	0.666667	114	103	180	563	93	87
AT1G12260	AT1G12260.1	NAC007	1	909	3	145	3	0.333333	909	96	145
AT1G12270	AT1G12270.1	Hop1	6	191	2	142	6	1	135	142	101	84	99	191
AT1G12280	AT1G12280.1	SUMM2	NA	NA	NA	NA	0	NA
AT1G12290	AT1G12290.1	AT1G12290	NA	NA	NA	NA	0	NA
AT1G12300	AT1G12300.1	AT1G12300	NA	NA	NA	NA	0	NA
AT1G12310	AT1G12310.1	AT1G12310	NA	NA	NA	NA	0	NA
AT1G12320	AT1G12320.1	AT1G12320	1	147	NA	NA	1	1	147
AT1G12330	AT1G12330.1	AT1G12330	1	357	2	80	2	0.5	357	80
AT1G12340	AT1G12340.1	AT1G12340	3	94	2	79	3	1	74	79	94
AT1G12350	AT1G12350.2	COAB	7	161	5	102	9	0.777778	76	84	98	100	102	98	161	84	83
AT1G12360	AT1G12360.1	KEU	1	707	18	245	20	0.05	707	103	92	81	95	84	165	76	144	89	82	233	226	91	83	78	93	245	102	103
AT1G12370	AT1G12370.2	PHR1	1	216	3	115	8	0.125	216	89	115	88	72	86	74	112
AT1G12380	AT1G12380.1	AT1G12380	NA	NA	NA	NA	0	NA
AT1G12390	AT1G12390.1	AT1G12390	1	549	3	93	3	0.333333	549	79	93
AT1G12400	AT1G12400.3	AT1G12400	1	276	NA	NA	1	1	276
AT1G12410	AT1G12410.1	CLP2	3	331	2	113	8	0.375	91	113	331	84	93	107	86	111
AT1G12411	AT1G12411.1	AT1G12411	NA	NA	NA	NA	0	NA
AT1G12420	AT1G12420.1	ACR8	1	483	5	102	6	0.166667	483	82	83	83	102	86
AT1G12430	AT1G12430.2	ARK3	1	156	5	139	17	0.0588235	156	84	96	79	139	114	112	90	87	82	103	90	108	92	94	64	78
AT1G12440	AT1G12440.2	AT1G12440	NA	NA	NA	NA	0	NA
AT1G12450	AT1G12450.1	AT1G12450	1	197	3	102	3	0.333333	197	102	102
AT1G12460	AT1G12460.1	AT1G12460	1	93	NA	NA	1	1	93
AT1G12470	AT1G12470.1	AT1G12470	5	347	1	249	23	0.217391	249	118	94	90	347	95	112	115	106	143	80	147	158	195	108	92	85	184	171	99	122	133	82
AT1G12480	AT1G12480.1	OZS1	2	77	1	75	2	1	75	77
AT1G12490	AT1G12490.1	AT1G12490	1	28	NA	NA	1	1	28
AT1G12500	AT1G12500.1	AT1G12500	1	330	NA	NA	1	1	330
AT1G12520	AT1G12520.1	CCS	4	302	1	108	5	0.8	108	81	97	302	73
AT1G12530	AT1G12530.1	AT1G12530	1	972	2	96	2	0.5	972	96
AT1G12540	AT1G12540.1	AT1G12540	1	129	2	118	2	0.5	129	118
AT1G12550	AT1G12550.1	HPR3	1	211	NA	NA	1	1	211
AT1G12560	AT1G12560.1	EXPA7	1	264	2	84	2	0.5	264	84
AT1G12570	AT1G12570.1	AT1G12570	2	396	3	296	4	0.5	77	396	296	74
AT1G12580	AT1G12580.1	PEPKR1	1	487	4	218	4	0.25	487	88	166	218
AT1G12600	AT1G12600.1	AT1G12600	1	447	3	406	6	0.166667	447	78	406	84	221	160
AT1G12610	AT1G12610.1	DDF1	NA	NA	NA	NA	0	NA
AT1G12615	AT1G12615.1	AT1G12615	NA	NA	NA	NA	0	NA
AT1G12620	AT1G12620.1	AT1G12620	1	84	NA	NA	1	1	84
AT1G12630	AT1G12630.1	AT1G12630	NA	NA	NA	NA	0	NA
AT1G12640	AT1G12640.1	LPLAT1	2	119	5	110	7	0.285714	105	119	101	86	110	83	88
AT1G12650	AT1G12650.2	AT1G12650	1	140	8	111	9	0.111111	140	81	100	100	91	84	92	111	85
AT1G12660	AT1G12660.1	AT1G12660	1	250	NA	NA	1	1	250
AT1G12663	AT1G12663.1	AT1G12663	1	141	NA	NA	1	1	141
AT1G12665	AT1G12665.1	AT1G12665	1	86	NA	NA	1	1	86
AT1G12672	AT1G12672.2	AT1G12672	2	117	1	65	2	1	65	117
AT1G12680	AT1G12680.1	PEPKR2	2	596	1	393	3	0.666667	393	596	138
AT1G12700	AT1G12700.2	RPF1	1	100	NA	NA	1	1	100
AT1G12710	AT1G12710.2	PP2-A12	2	211	1	132	2	1	132	211
AT1G12730	AT1G12730.1	AT1G12730	5	196	13	149	13	0.384615	107	95	103	144	196	118	91	141	87	105	92	82	149
AT1G12740	AT1G12740.4	CYP87A2	5	93	8	91	8	0.625	82	86	70	87	93	77	85	91
AT1G12750	AT1G12750.4	RBL6	1	505	3	480	5	0.2	505	116	480	95	90
AT1G12760	AT1G12760.1	AT1G12760	1	304	4	96	4	0.25	304	75	83	96
AT1G12770	AT1G12770.2	EMB1586	1	240	NA	NA	1	1	240
AT1G12775	AT1G12775.1	AT1G12775	NA	NA	NA	NA	0	NA
AT1G12780	AT1G12780.1	UGE1	4	253	1	233	7	0.571429	233	92	111	253	87	82	83
AT1G12790	AT1G12790.1	AT1G12790	1	290	7	151	8	0.125	290	88	82	90	87	85	151	77
AT1G12800	AT1G12800.1	AT1G12800	11	163	7	113	12	0.916667	92	74	90	83	85	82	113	75	87	71	163	93
AT1G12805	AT1G12805.1	AT1G12805	NA	NA	NA	NA	0	NA
AT1G12810	AT1G12810.2	AT1G12810	3	353	2	228	3	1	119	228	353
AT1G12820	AT1G12820.1	AFB3	1	137	3	92	3	0.333333	137	76	92
AT1G12830	AT1G12830.1	AT1G12830	NA	NA	NA	NA	0	NA
AT1G12840	AT1G12840.1	DET3	10	318	5	248	10	1	130	85	96	182	248	99	178	85	88	318
AT1G12845	AT1G12845.1	AT1G12845	NA	NA	NA	NA	0	NA
AT1G12850	AT1G12850.1	AT1G12850	1	338	NA	NA	1	1	338
AT1G12855	AT1G12855.1	AT1G12855	NA	NA	NA	NA	0	NA
AT1G12860	AT1G12860.1	SCRM2	3	119	2	82	3	1	81	82	119
AT1G12870	AT1G12870.1	AT1G12870	1	731	NA	NA	1	1	731
AT1G12880	AT1G12880.1	NUDT12	1	144	3	91	4	0.25	144	82	91	82
AT1G12890	AT1G12890.1	AT1G12890	NA	NA	NA	NA	0	NA
AT1G12900	AT1G12900.5	GAPA-2	2	193	1	93	4	0.5	93	193	77	87
AT1G12910	AT1G12910.1	ATAN11	NA	NA	NA	NA	0	NA
AT1G12920	AT1G12920.1	ERF1-2	1	190	NA	NA	1	1	190
AT1G12930	AT1G12930.1	AT1G12930	10	430	8	387	23	0.434783	86	82	90	85	97	188	130	387	125	430	292	252	83	176	107	304	293	169	178	89	84	72	91
AT1G12940	AT1G12940.1	NRT2.5	1	350	2	74	2	0.5	350	74
AT1G12950	AT1G12950.1	RSH2	1	310	3	258	7	0.142857	310	100	258	89	98	98	92
AT1G12960	AT1G12960.1	AT1G12960	2	78	1	56	2	1	56	78
AT1G12970	AT1G12970.1	PIRL3	1	427	2	84	2	0.5	427	84
AT1G12980	AT1G12980.1	ESR1	NA	NA	NA	NA	0	NA
AT1G12990	AT1G12990.1	AT1G12990	1	401	NA	NA	1	1	401
AT1G13000	AT1G13000.1	AT1G13000	1	373	5	127	13	0.0769231	373	99	94	74	127	70	97	95	85	75	94	87	89
AT1G13020	AT1G13020.1	EIF4B2	1	730	2	214	2	0.5	730	214
AT1G13030	AT1G13030.1	AT1G13030	5	154	6	119	12	0.416667	93	83	76	104	154	119	86	79	89	93	114	78
AT1G13040	AT1G13040.2	AT1G13040	1	149	NA	NA	1	1	149
AT1G13050	AT1G13050.1	AT1G13050	NA	NA	NA	NA	0	NA
AT1G13060	AT1G13060.3	PBE1	5	496	4	163	8	0.625	70	94	59	163	496	97	122	95
AT1G13080	AT1G13080.1	CYP71B2	1	87	NA	NA	1	1	87
AT1G13090	AT1G13090.2	CYP71B28	1	82	NA	NA	1	1	82
AT1G13100	AT1G13100.1	CYP71B29	1	83	NA	NA	1	1	83
AT1G13110	AT1G13110.1	CYP71B7	1	71	NA	NA	1	1	71
AT1G13120	AT1G13120.1	GLE1	8	305	9	193	13	0.615385	117	122	100	106	127	121	82	305	193	82	85	87	79
AT1G13130	AT1G13130.1	AT1G13130	1	1273	3	84	3	0.333333	1273	79	84
AT1G13140	AT1G13140.1	CYP86C3	NA	NA	NA	NA	0	NA
AT1G13143	AT1G13143.1	AT1G13143	1	177	NA	NA	1	1	177
AT1G13150	AT1G13150.1	CYP86C4	NA	NA	NA	NA	0	NA
AT1G13160	AT1G13160.1	AT1G13160	4	228	1	129	13	0.307692	129	89	92	228	77	125	72	80	93	102	82	87	84
AT1G13170	AT1G13170.2	ORP1D	2	245	3	160	7	0.285714	92	245	160	115	155	72	100
AT1G13180	AT1G13180.1	DIS1	5	421	2	372	8	0.625	94	372	251	135	421	80	83	91
AT1G13190	AT1G13190.1	AT1G13190	1	554	NA	NA	1	1	554
AT1G13195	AT1G13195.1	AT1G13195	1	378	3	197	4	0.25	378	128	197	84
AT1G13200	AT1G13200.1	AT1G13200	NA	NA	NA	NA	0	NA
AT1G13210	AT1G13210.1	ACA.l	8	105	4	99	10	0.8	85	77	85	99	84	97	94	105	93	92
AT1G13220	AT1G13220.3	LINC2	2	241	6	216	6	0.333333	166	241	84	89	190	216
AT1G13230	AT1G13230.1	AT1G13230	1	486	NA	NA	1	1	486
AT1G13245	AT1G13245.1	RTFL17	NA	NA	NA	NA	0	NA
AT1G13250	AT1G13250.1	GATL3	NA	NA	NA	NA	0	NA
AT1G13260	AT1G13260.1	RAV1	NA	NA	NA	NA	0	NA
AT1G13270	AT1G13270.1	MAP1C	1	198	6	163	9	0.111111	198	110	84	87	82	163	103	123	97
AT1G13280	AT1G13280.1	AOC4	1	164	NA	NA	1	1	164
AT1G13290	AT1G13290.1	DOT5	1	253	NA	NA	1	1	253
AT1G13300	AT1G13300.1	HRS1	2	176	1	174	4	0.5	174	176	125	105
AT1G13310	AT1G13310.1	AT1G13310	5	180	1	158	5	1	158	78	80	92	180
AT1G13320	AT1G13320.1	PP2AA3	2	372	7	327	12	0.166667	312	372	232	112	188	94	327	173	91	90	88	126
AT1G13330	AT1G13330.1	AHP2	6	922	2	360	6	1	107	360	86	86	83	922
AT1G13340	AT1G13340.1	AT1G13340	1	112	2	80	2	0.5	112	80
AT1G13350	AT1G13350.3	AT1G13350	4	371	1	243	10	0.4	243	79	102	371	86	197	172	114	78	99
AT1G13360	AT1G13360.1	AT1G13360	NA	NA	NA	NA	0	NA
AT1G13370	AT1G13370.1	AT1G13370	2	105	1	81	2	1	81	105
AT1G13380	AT1G13380.1	AT1G13380	1	392	2	186	2	0.5	392	186
AT1G13390	AT1G13390.1	AT1G13390	2	104	1	86	2	1	86	104
AT1G13400	AT1G13400.1	NUB	2	238	1	104	4	0.5	104	238	77	85
AT1G13410	AT1G13410.1	AT1G13410	1	224	NA	NA	1	1	224
AT1G13420	AT1G13420.1	ST4B	NA	NA	NA	NA	0	NA
AT1G13430	AT1G13430.1	ST4C	NA	NA	NA	NA	0	NA
AT1G13440	AT1G13440.1	GAPC2	3	200	6	100	10	0.3	93	91	200	91	86	100	85	86	88	93
AT1G13450	AT1G13450.1	GT-1	2	308	1	263	4	0.5	263	308	238	87
AT1G13460	AT1G13460.2	AT1G13460	1	368	2	198	2	0.5	368	198
AT1G13470	AT1G13470.1	AT1G13470	1	81	NA	NA	1	1	81
AT1G13480	AT1G13480.1	AT1G13480	1	97	NA	NA	1	1	97
AT1G13485	AT1G13485.1	AT1G13485	NA	NA	NA	NA	0	NA
AT1G13490	AT1G13490.2	AT1G13490	2	108	1	93	2	1	93	108
AT1G13500	AT1G13500.1	AT1G13500	2	127	1	93	2	1	93	127
AT1G13510	AT1G13510.1	AT1G13510	1	86	NA	NA	1	1	86
AT1G13520	AT1G13520.1	AT1G13520	1	203	NA	NA	1	1	203
AT1G13530	AT1G13530.1	AT1G13530	2	129	1	103	2	1	103	129
AT1G13540	AT1G13540.1	AT1G13540	1	89	NA	NA	1	1	89
AT1G13550	AT1G13550.1	AT1G13550	1	77	NA	NA	1	1	77
AT1G13560	AT1G13560.1	AAPT1	1	237	9	129	18	0.0555556	237	126	92	129	103	86	86	78	129	107	115	80	91	96	95	84	106	85
AT1G13570	AT1G13570.1	AT1G13570	1	311	3	81	3	0.333333	311	71	81
AT1G13580	AT1G13580.2	LAG13	1	472	3	105	5	0.2	472	89	105	82	85
AT1G13590	AT1G13590.1	PSK1	1	370	NA	NA	1	1	370
AT1G13600	AT1G13600.1	bZIP58	NA	NA	NA	NA	0	NA
AT1G13605	AT1G13605.1	AT1G13605	1	96	NA	NA	1	1	96
AT1G13607	AT1G13607.1	AT1G13607	1	102	NA	NA	1	1	102
AT1G13608	AT1G13608.1	AT1G13608	1	111	NA	NA	1	1	111
AT1G13609	AT1G13609.1	AT1G13609	1	92	NA	NA	1	1	92
AT1G13610	AT1G13610.1	AT1G13610	1	352	2	217	5	0.2	352	217	101	99	122
AT1G13620	AT1G13620.1	RGF2	1	239	2	163	2	0.5	239	163
AT1G13630	AT1G13630.4	AT1G13630	3	198	1	125	3	1	125	87	198
AT1G13635	AT1G13635.2	AT1G13635	1	210	2	183	5	0.2	210	183	85	123	61
AT1G13640	AT1G13640.1	AT1G13640	1	297	NA	NA	1	1	297
AT1G13650	AT1G13650.2	AT1G13650	1	390	2	82	2	0.5	390	82
AT1G13670	AT1G13670.1	AT1G13670	NA	NA	NA	NA	0	NA
AT1G13680	AT1G13680.1	AT1G13680	2	427	4	378	6	0.333333	201	427	87	378	87	73
AT1G13690	AT1G13690.1	ATE1	1	266	NA	NA	1	1	266
AT1G13700	AT1G13700.2	PGL1	3	236	1	86	3	1	86	83	236
AT1G13710	AT1G13710.1	CYP78A5	1	107	NA	NA	1	1	107
AT1G13730	AT1G13730.1	AT1G13730	1	427	2	102	7	0.142857	427	102	84	93	86	86	76
AT1G13740	AT1G13740.1	AFP2	1	143	NA	NA	1	1	143
AT1G13750	AT1G13750.1	AT1G13750	4	97	7	93	9	0.444444	77	77	85	97	72	87	93	83	89
AT1G13755	AT1G13755.1	AT1G13755	1	118	NA	NA	1	1	118
AT1G13760	AT1G13760.1	AT1G13760	1	539	NA	NA	1	1	539
AT1G13770	AT1G13770.1	RUS3	11	122	6	112	14	0.785714	109	80	76	90	100	112	95	92	90	75	122	71	101	93
AT1G13780	AT1G13780.1	AT1G13780	3	95	2	88	3	1	80	88	95
AT1G13790	AT1G13790.2	FDM4	4	212	3	102	5	0.8	91	85	102	212	91
AT1G13800	AT1G13800.1	FAC19	1	89	NA	NA	1	1	89
AT1G13805	AT1G13805.1	AT1G13805	NA	NA	NA	NA	0	NA
AT1G13810	AT1G13810.1	AT1G13810	1	165	NA	NA	1	1	165
AT1G13820	AT1G13820.1	AT1G13820	1	249	6	127	9	0.111111	249	65	104	77	104	127	80	83	87
AT1G13825	AT1G13825.1	AT1G13825	1	109	2	84	2	0.5	109	84
AT1G13830	AT1G13830.2	AT1G13830	1	85	2	78	2	0.5	85	78
AT1G13860	AT1G13860.1	QUL1	1	138	7	127	8	0.125	138	81	98	111	85	92	127	97
AT1G13870	AT1G13870.1	DRL1	1	230	NA	NA	1	1	230
AT1G13880	AT1G13880.2	AT1G13880	1	390	2	90	2	0.5	390	90
AT1G13890	AT1G13890.2	SNAP30	2	203	1	103	4	0.5	103	203	83	83
AT1G13900	AT1G13900.1	PAP2	1	90	NA	NA	1	1	90
AT1G13910	AT1G13910.1	AT1G13910	3	131	9	101	10	0.3	72	84	131	69	76	90	64	82	101	98
AT1G13920	AT1G13920.4	AT1G13920	6	104	2	91	6	1	85	91	90	88	71	104
AT1G13930	AT1G13930.1	AT1G13930	NA	NA	NA	NA	0	NA
AT1G13940	AT1G13940.1	AT1G13940	1	470	3	109	3	0.333333	470	94	109
AT1G13950	AT1G13950.1	ELF5A-1	1	271	4	124	4	0.25	271	93	73	124
AT1G13960	AT1G13960.1	WRKY4	1	674	3	121	3	0.333333	674	82	121
AT1G13970	AT1G13970.1	AT1G13970	1	243	2	101	9	0.111111	243	101	93	84	91	90	78	93	97
AT1G13980	AT1G13980.1	GN	1	806	2	455	2	0.5	806	455
AT1G13990	AT1G13990.3	AT1G13990	3	213	2	174	6	0.5	90	174	213	98	77	88
AT1G14000	AT1G14000.1	VIK	2	257	4	125	10	0.2	108	257	102	125	78	87	89	103	101	71
AT1G14010	AT1G14010.1	AT1G14010	2	586	3	96	3	0.666667	85	586	96
AT1G14020	AT1G14020.1	AT1G14020	7	122	6	107	7	1	80	85	92	107	89	107	122
AT1G14030	AT1G14030.1	LSMT-L	2	126	3	115	5	0.4	90	126	115	88	80
AT1G14040	AT1G14040.1	AT1G14040	1	735	11	103	11	0.0909091	735	85	84	94	84	98	87	89	81	74	103
AT1G14048	AT1G14048.1	AT1G14048	NA	NA	NA	NA	0	NA
AT1G14060	AT1G14060.1	AT1G14060	NA	NA	NA	NA	0	NA
AT1G14080	AT1G14080.1	FUT6	1	79	NA	NA	1	1	79
AT1G14100	AT1G14100.1	FUT8	1	76	NA	NA	1	1	76
AT1G14110	AT1G14110.1	FUT9	2	117	1	77	2	1	77	117
AT1G14120	AT1G14120.1	AT1G14120	2	149	1	135	3	0.666667	135	149	98
AT1G14130	AT1G14130.1	AT1G14130	1	420	2	73	2	0.5	420	73
AT1G14140	AT1G14140.1	UCP3	1	554	NA	NA	1	1	554
AT1G14150	AT1G14150.1	PnsL2	1	175	NA	NA	1	1	175
AT1G14160	AT1G14160.1	AT1G14160	2	154	1	79	2	1	79	154
AT1G14170	AT1G14170.3	AT1G14170	1	411	5	98	5	0.2	411	81	77	95	98
AT1G14180	AT1G14180.1	AT1G14180	1	339	2	96	2	0.5	339	96
AT1G14185	AT1G14185.1	AT1G14185	1	90	NA	NA	1	1	90
AT1G14190	AT1G14190.2	AT1G14190	1	89	NA	NA	1	1	89
AT1G14200	AT1G14200.1	AT1G14200	NA	NA	NA	NA	0	NA
AT1G14205	AT1G14205.1	AT1G14205	3	492	2	96	3	1	95	96	492
AT1G14210	AT1G14210.1	AT1G14210	2	134	1	84	3	0.666667	84	134	78
AT1G14220	AT1G14220.1	AT1G14220	1	105	3	89	3	0.333333	105	79	89
AT1G14230	AT1G14230.1	AT1G14230	1	239	3	228	7	0.142857	239	132	228	103	85	100	96
AT1G14240	AT1G14240.4	AT1G14240	2	501	3	175	7	0.285714	77	501	175	106	99	105	104
AT1G14250	AT1G14250.1	AT1G14250	2	226	3	224	8	0.25	129	226	224	197	144	82	98	91
AT1G14260	AT1G14260.2	AT1G14260	1	137	2	101	6	0.166667	137	101	81	92	72	87
AT1G14270	AT1G14270.1	AT1G14270	2	201	1	173	9	0.222222	173	201	166	83	87	74	75	86	90
AT1G14280	AT1G14280.1	PKS2	NA	NA	NA	NA	0	NA
AT1G14290	AT1G14290.1	SBH2	1	698	NA	NA	1	1	698
AT1G14300	AT1G14300.2	AT1G14300	4	292	1	111	7	0.571429	111	89	103	292	101	100	103
AT1G14310	AT1G14310.1	AT1G14310	1	177	7	123	8	0.125	177	83	99	90	86	97	123	104
AT1G14315	AT1G14315.2	AT1G14315	1	161	NA	NA	1	1	161
AT1G14320	AT1G14320.1	SAC52	1	269	3	112	3	0.333333	269	95	112
AT1G14330	AT1G14330.1	AT1G14330	NA	NA	NA	NA	0	NA
AT1G14340	AT1G14340.1	AT1G14340	1	244	4	157	4	0.25	244	91	85	157
AT1G14345	AT1G14345.1	AT1G14345	NA	NA	NA	NA	0	NA
AT1G14350	AT1G14350.2	FLP	3	166	1	127	10	0.3	127	87	166	101	106	96	95	95	79	85
AT1G14360	AT1G14360.1	UTR3	1	189	3	114	6	0.166667	189	95	114	85	92	97
AT1G14370	AT1G14370.1	APK2A	5	270	1	269	5	1	269	94	101	86	270
AT1G14380	AT1G14380.1	IQD28	1	663	5	139	6	0.166667	663	79	85	89	139	96
AT1G14390	AT1G14390.1	AT1G14390	4	96	3	80	4	1	76	79	80	96
AT1G14400	AT1G14400.1	UBC1	1	301	4	97	5	0.2	301	96	96	97	95
AT1G14410	AT1G14410.1	WHY1	1	199	3	133	6	0.166667	199	92	133	79	73	91
AT1G14420	AT1G14420.1	AT59	2	97	1	85	2	1	85	97
AT1G14430	AT1G14430.1	AT1G14430	NA	NA	NA	NA	0	NA
AT1G14440	AT1G14440.1	HB31	1	503	NA	NA	1	1	503
AT1G14450	AT1G14450.2	AT1G14450	1	824	NA	NA	1	1	824
AT1G14453	AT1G14453.1	AT1G14453	1	377	NA	NA	1	1	377
AT1G14455	AT1G14455.1	AT1G14455	NA	NA	NA	NA	0	NA
AT1G14460	AT1G14460.1	AT1G14460	1	96	5	92	5	0.2	96	90	78	82	92
AT1G14470	AT1G14470.1	AT1G14470	NA	NA	NA	NA	0	NA
AT1G14480	AT1G14480.1	AT1G14480	1	159	NA	NA	1	1	159
AT1G14490	AT1G14490.2	AT1G14490	NA	NA	NA	NA	0	NA
AT1G14500	AT1G14500.1	AT1G14500	1	95	NA	NA	1	1	95
AT1G14510	AT1G14510.1	AL7	2	515	3	400	4	0.5	215	515	400	95
AT1G14520	AT1G14520.3	MIOX1	1	109	6	99	6	0.166667	109	73	88	90	86	99
AT1G14530	AT1G14530.2	THH1	7	261	1	176	10	0.7	176	79	92	75	173	87	261	90	128	135
AT1G14540	AT1G14540.1	PER4	2	221	1	112	3	0.666667	112	221	87
AT1G14550	AT1G14550.1	AT1G14550	3	157	2	89	3	1	85	89	157
AT1G14560	AT1G14560.1	AT1G14560	4	254	1	159	6	0.666667	159	84	112	254	87	91
AT1G14570	AT1G14570.2	AT1G14570	3	681	1	554	8	0.375	554	85	681	81	357	93	79	86
AT1G14580	AT1G14580.3	AT1G14580	2	742	1	227	2	1	227	742
AT1G14590	AT1G14590.1	AT1G14590	1	307	2	104	3	0.333333	307	104	89
AT1G14600	AT1G14600.1	AT1G14600	5	555	3	376	5	1	172	150	376	165	555
AT1G14610	AT1G14610.1	TWN2	2	511	5	172	20	0.1	119	511	126	81	172	80	131	87	164	161	74	90	134	143	107	84	84	124	84	102
AT1G14620	AT1G14620.1	DECOY	2	349	1	229	5	0.4	229	349	95	94	85
AT1G14630	AT1G14630.1	AT1G14630	1	253	4	249	4	0.25	253	108	160	249
AT1G14640	AT1G14640.1	AT1G14640	2	92	1	92	2	1	92	92
AT1G14642	AT1G14642.1	AT1G14642	1	90	NA	NA	1	1	90
AT1G14650	AT1G14650.1	AT1G14650	3	490	1	256	3	1	256	86	490
AT1G14660	AT1G14660.1	NHX8	14	313	11	202	18	0.777778	96	68	75	85	82	79	85	76	94	132	202	136	88	313	90	140	84	81
AT1G14670	AT1G14670.1	AT1G14670	1	279	4	110	6	0.166667	279	108	76	110	95	84
AT1G14680	AT1G14680.1	AT1G14680	NA	NA	NA	NA	0	NA
AT1G14685	AT1G14685.3	BPC2	NA	NA	NA	NA	0	NA
AT1G14686	AT1G14686.1	AT1G14686	NA	NA	NA	NA	0	NA
AT1G14687	AT1G14687.1	HB32	NA	NA	NA	NA	0	NA
AT1G14688	AT1G14688.1	AT1G14688	2	547	3	121	4	0.5	64	547	121	85
AT1G14690	AT1G14690.1	MAP65-7	1	269	3	99	10	0.1	269	91	99	87	91	88	69	78	74	89
AT1G14700	AT1G14700.1	PAP3	1	505	4	303	6	0.166667	505	96	96	303	94	114
AT1G14710	AT1G14710.2	AT1G14710	1	217	6	105	7	0.142857	217	88	75	78	72	105	89
AT1G14720	AT1G14720.1	XTH28	3	471	2	104	3	1	87	104	471
AT1G14730	AT1G14730.1	AT1G14730	2	350	1	178	3	0.666667	178	350	122
AT1G14740	AT1G14740.1	TTA1	1	81	NA	NA	1	1	81
AT1G14750	AT1G14750.3	SDS	3	297	2	249	5	0.6	189	249	297	88	93
AT1G14755	AT1G14755.1	AT1G14755	1	97	NA	NA	1	1	97
AT1G14760	AT1G14760.1	KNATM	1	97	NA	NA	1	1	97
AT1G14770	AT1G14770.2	AT1G14770	3	106	2	101	3	1	74	101	106
AT1G14780	AT1G14780.1	AT1G14780	2	486	3	124	6	0.333333	103	486	124	83	90	84
AT1G14790	AT1G14790.1	RDR1	2	97	1	88	3	0.666667	88	97	80
AT1G14800	AT1G14800.1	AT1G14800	7	1192	6	165	7	1	83	79	82	109	122	165	1192
AT1G14810	AT1G14810.1	AT1G14810	5	337	1	112	6	0.833333	112	101	95	96	337	81
AT1G14820	AT1G14820.3	AT1G14820	1	300	2	238	5	0.2	300	238	87	85	88
AT1G14830	AT1G14830.1	DL1C	11	320	2	219	15	0.733333	119	219	91	201	107	147	91	95	94	85	320	93	93	78	94
AT1G14840	AT1G14840.1	MAP70-4	2	199	7	108	10	0.2	105	199	81	106	106	104	108	79	95	87
AT1G14850	AT1G14850.1	NUP155	10	367	7	307	12	0.833333	155	105	98	124	101	84	307	260	135	367	86	122
AT1G14860	AT1G14860.1	NUDT18	2	115	3	93	3	0.666667	74	115	93
AT1G14870	AT1G14870.1	PCR2	1	205	3	113	3	0.333333	205	91	113
AT1G14880	AT1G14880.1	PCR1	1	205	3	112	3	0.333333	205	100	112
AT1G14890	AT1G14890.1	AT1G14890	NA	NA	NA	NA	0	NA
AT1G14900	AT1G14900.1	HMGA	1	74	NA	NA	1	1	74
AT1G14910	AT1G14910.1	AT1G14910	3	233	14	135	14	0.214286	124	97	233	117	85	123	131	90	74	90	90	88	88	135
AT1G14920	AT1G14920.1	GAI	NA	NA	NA	NA	0	NA
AT1G14930	AT1G14930.1	AT1G14930	1	103	NA	NA	1	1	103
AT1G14940	AT1G14940.1	AT1G14940	1	270	NA	NA	1	1	270
AT1G14950	AT1G14950.1	AT1G14950	1	89	NA	NA	1	1	89
AT1G14960	AT1G14960.1	AT1G14960	1	197	NA	NA	1	1	197
AT1G14970	AT1G14970.1	AT1G14970	7	210	1	189	9	0.777778	189	104	115	98	132	127	210	76	93
AT1G14980	AT1G14980.1	CPN10	2	342	1	86	2	1	86	342
AT1G14990	AT1G14990.2	AT1G14990	1	153	2	95	4	0.25	153	95	61	90
AT1G15000	AT1G15000.1	scpl50	NA	NA	NA	NA	0	NA
AT1G15010	AT1G15010.1	AT1G15010	NA	NA	NA	NA	0	NA
AT1G15015	AT1G15015.1	AT1G15015	NA	NA	NA	NA	0	NA
AT1G15020	AT1G15020.2	QSOX1	1	230	3	182	10	0.1	230	82	182	169	95	81	85	94	88	72
AT1G15030	AT1G15030.1	AT1G15030	3	446	5	153	5	0.6	81	111	446	85	153
AT1G15040	AT1G15040.1	GAT1_2.1	1	90	NA	NA	1	1	90
AT1G15050	AT1G15050.1	IAA34	1	149	2	108	4	0.25	149	108	100	73
AT1G15060	AT1G15060.1	AT1G15060	7	261	6	201	9	0.777778	91	131	87	77	103	201	261	116	128
AT1G15080	AT1G15080.1	LPP2	1	249	7	96	7	0.142857	249	88	88	78	81	93	96
AT1G15085	AT1G15085.1	AT1G15085	2	365	1	91	2	1	91	365
AT1G15100	AT1G15100.1	RHA2A	NA	NA	NA	NA	0	NA
AT1G15110	AT1G15110.2	PSS1	1	301	5	113	12	0.0833333	301	86	98	113	113	86	85	103	88	81	85	95
AT1G15120	AT1G15120.2	AT1G15120	3	391	2	144	5	0.6	98	144	391	114	55
AT1G15125	AT1G15125.1	AT1G15125	1	82	2	76	3	0.333333	82	76	74
AT1G15130	AT1G15130.1	AT1G15130	2	213	6	189	7	0.285714	148	213	94	98	186	189	163
AT1G15140	AT1G15140.1	AT1G15140	1	518	2	162	4	0.25	518	162	84	83
AT1G15150	AT1G15150.1	AT1G15150	5	129	1	115	6	0.833333	115	83	79	91	129	89
AT1G15160	AT1G15160.1	AT1G15160	5	133	1	115	6	0.833333	115	79	79	103	133	98
AT1G15165	AT1G15165.1	AT1G15165	3	386	5	261	6	0.5	238	223	386	115	261	136
AT1G15170	AT1G15170.1	AT1G15170	5	176	4	112	6	0.833333	86	71	81	112	176	95
AT1G15180	AT1G15180.1	AT1G15180	5	181	1	104	6	0.833333	104	77	79	95	181	95
AT1G15190	AT1G15190.1	AT1G15190	NA	NA	NA	NA	0	NA
AT1G15200	AT1G15200.3	AT1G15200	6	349	5	121	10	0.6	79	76	81	85	121	349	99	77	76	85
AT1G15210	AT1G15210.1	ABCG35	2	95	4	92	8	0.25	84	95	89	92	72	90	83	88
AT1G15215	AT1G15215.4	SHH1	5	266	2	159	7	0.714286	79	159	89	77	266	61	92
AT1G15220	AT1G15220.2	CCMH	1	124	2	87	3	0.333333	124	87	80
AT1G15230	AT1G15230.1	AT1G15230	NA	NA	NA	NA	0	NA
AT1G15240	AT1G15240.2	AT1G15240	7	460	12	174	14	0.5	143	86	101	74	97	75	460	75	79	96	101	174	100	82
AT1G15250	AT1G15250.1	AT1G15250	3	106	1	102	4	0.75	102	74	106	89
AT1G15260	AT1G15260.1	AT1G15260	NA	NA	NA	NA	0	NA
AT1G15270	AT1G15270.1	AT1G15270	3	536	2	353	3	1	104	353	536
AT1G15280	AT1G15280.2	AT1G15280	2	352	6	345	10	0.2	127	352	158	79	208	345	177	314	286	86
AT1G15290	AT1G15290.1	AT1G15290	20	305	8	278	20	1	91	88	221	83	91	88	210	278	129	86	168	70	135	86	147	186	77	132	81	305
AT1G15310	AT1G15310.1	ATHSRP54A	3	695	6	115	8	0.375	85	96	695	81	112	115	74	77
AT1G15320	AT1G15320.1	AT1G15320	2	161	1	147	2	1	147	161
AT1G15330	AT1G15330.1	AT1G15330	1	73	NA	NA	1	1	73
AT1G15340	AT1G15340.1	MBD10	1	425	NA	NA	1	1	425
AT1G15350	AT1G15350.2	AT1G15350	2	292	1	128	5	0.4	128	292	90	88	71
AT1G15360	AT1G15360.1	SHN1	1	298	NA	NA	1	1	298
AT1G15370	AT1G15370.1	AT1G15370	1	613	2	98	3	0.333333	613	98	86
AT1G15380	AT1G15380.1	GLYI4	2	703	1	105	2	1	105	703
AT1G15385	AT1G15385.1	AT1G15385	NA	NA	NA	NA	0	NA
AT1G15390	AT1G15390.1	PDF1A	2	83	1	80	2	1	80	83
AT1G15400	AT1G15400.3	AT1G15400	1	359	NA	NA	1	1	359
AT1G15410	AT1G15410.1	AT1G15410	1	186	2	112	2	0.5	186	112
AT1G15415	AT1G15415.1	AT1G15415	1	107	2	84	2	0.5	107	84
AT1G15420	AT1G15420.1	AT1G15420	6	172	2	122	6	1	93	122	80	80	119	172
AT1G15430	AT1G15430.2	AT1G15430	NA	NA	NA	NA	0	NA
AT1G15440	AT1G15440.1	PWP2	3	140	1	100	6	0.5	100	88	140	99	83	89
AT1G15460	AT1G15460.1	BOR4	2	217	10	149	11	0.181818	86	217	92	80	86	74	76	91	93	149	85
AT1G15470	AT1G15470.1	AT1G15470	2	232	3	200	7	0.285714	84	232	200	175	85	85	80
AT1G15480	AT1G15480.1	AT1G15480	1	172	3	167	3	0.333333	172	164	167
AT1G15490	AT1G15490.1	AT1G15490	1	197	6	94	6	0.166667	197	90	83	82	71	94
AT1G15500	AT1G15500.1	ATNTT2	1	144	3	91	4	0.25	144	86	91	85
AT1G15510	AT1G15510.1	ECB2	NA	NA	NA	NA	0	NA
AT1G15520	AT1G15520.1	ABCG40	1	125	9	107	21	0.047619	125	88	92	99	97	84	86	81	107	95	83	100	94	80	82	83	82	85	93	83	92
AT1G15530	AT1G15530.1	AT1G15530	NA	NA	NA	NA	0	NA
AT1G15540	AT1G15540.3	AT1G15540	1	85	2	71	2	0.5	85	71
AT1G15550	AT1G15550.1	GA3OX1	1	433	NA	NA	1	1	433
AT1G15570	AT1G15570.1	"CYCA2;3"	1	823	2	111	10	0.1	823	111	96	97	88	84	72	95	94	95
AT1G15580	AT1G15580.1	IAA5	1	117	2	88	2	0.5	117	88
AT1G15590	AT1G15590.1	AT1G15590	2	241	3	98	3	0.666667	78	241	98
AT1G15600	AT1G15600.1	AT1G15600	2	103	1	73	2	1	73	103
AT1G15610	AT1G15610.1	AT1G15610	2	79	1	76	2	1	76	79
AT1G15620	AT1G15620.1	AT1G15620	2	102	1	84	2	1	84	102
AT1G15625	AT1G15625.1	AT1G15625	2	89	1	89	2	1	89	89
AT1G15630	AT1G15630.1	AT1G15630	1	83	2	79	2	0.5	83	79
AT1G15640	AT1G15640.1	AT1G15640	2	99	1	84	2	1	84	99
AT1G15660	AT1G15660.1	CENP-C	1	582	8	292	10	0.1	582	115	81	108	86	90	168	292	109	79
AT1G15670	AT1G15670.1	AT1G15670	NA	NA	NA	NA	0	NA
AT1G15680	AT1G15680.1	AT1G15680	NA	NA	NA	NA	0	NA
AT1G15690	AT1G15690.1	AVP1	1	198	5	130	7	0.142857	198	87	100	81	130	81	81
AT1G15700	AT1G15700.1	ATPC2	NA	NA	NA	NA	0	NA
AT1G15710	AT1G15710.1	AT1G15710	NA	NA	NA	NA	0	NA
AT1G15720	AT1G15720.1	TRFL5	NA	NA	NA	NA	0	NA
AT1G15730	AT1G15730.1	AT1G15730	6	182	4	164	9	0.666667	98	78	100	164	95	182	86	145	108
AT1G15740	AT1G15740.1	AT1G15740	1	439	4	121	15	0.0666667	439	76	83	121	118	75	98	94	96	109	77	86	85	83	77
AT1G15750	AT1G15750.3	TPL	21	128	3	111	21	1	100	104	111	97	71	99	92	81	75	82	83	91	80	76	91	73	81	97	84	82	128
AT1G15757	AT1G15757.1	AT1G15757	1	83	NA	NA	1	1	83
AT1G15760	AT1G15760.1	AT1G15760	NA	NA	NA	NA	0	NA
AT1G15770	AT1G15770.1	AT1G15770	1	323	2	119	2	0.5	323	119
AT1G15772	AT1G15772.2	AT1G15772	1	92	2	83	2	0.5	92	83
AT1G15780	AT1G15780.2	NRB4	1	424	7	328	10	0.1	424	124	176	100	99	122	328	112	144	94
AT1G15790	AT1G15790.3	AT1G15790	4	187	1	157	5	0.8	157	101	146	187	137
AT1G15800	AT1G15800.1	AT1G15800	1	1281	2	98	4	0.25	1281	98	77	80
AT1G15810	AT1G15810.1	AT1G15810	1	162	2	150	4	0.25	162	150	109	95
AT1G15820	AT1G15820.1	LHCB6	1	215	NA	NA	1	1	215
AT1G15825	AT1G15825.1	AT1G15825	NA	NA	NA	NA	0	NA
AT1G15830	AT1G15830.1	AT1G15830	NA	NA	NA	NA	0	NA
AT1G15840	AT1G15840.1	AT1G15840	1	20	NA	NA	1	1	20
AT1G15850	AT1G15850.1	AT1G15850	1	219	2	116	3	0.333333	219	116	86
AT1G15860	AT1G15860.3	AT1G15860	2	301	1	158	9	0.222222	158	301	138	91	109	91	104	66	76
AT1G15870	AT1G15870.1	AT1G15870	1	270	2	94	2	0.5	270	94
AT1G15880	AT1G15880.1	GOS11	1	250	2	198	4	0.25	250	198	130	122
AT1G15885	AT1G15885.1	AT1G15885	1	279	NA	NA	1	1	279
AT1G15890	AT1G15890.1	AT1G15890	NA	NA	NA	NA	0	NA
AT1G15900	AT1G15900.1	AT1G15900	NA	NA	NA	NA	0	NA
AT1G15910	AT1G15910.1	FDM1	1	469	5	354	6	0.166667	469	81	113	113	354	207
AT1G15920	AT1G15920.2	AT1G15920	1	132	NA	NA	1	1	132
AT1G15930	AT1G15930.1	AT1G15930	1	388	2	121	3	0.333333	388	121	96
AT1G15940	AT1G15940.1	AT1G15940	1	309	5	121	13	0.0769231	309	115	92	84	121	84	86	85	83	89	88	88	82
AT1G15950	AT1G15950.1	CCR1	5	1201	3	528	5	1	94	121	528	176	1201
AT1G15960	AT1G15960.1	NRAMP6	1	288	4	133	12	0.0833333	288	86	87	133	119	77	71	75	96	75	82	92
AT1G15970	AT1G15970.1	AT1G15970	1	588	3	114	4	0.25	588	87	114	103
AT1G15980	AT1G15980.1	PnsB1	1	98	2	87	6	0.166667	98	87	72	79	86	78
AT1G15990	AT1G15990.1	CNGC7	1	182	4	98	6	0.166667	182	77	87	98	85	69
AT1G16000	AT1G16000.1	AT1G16000	1	313	NA	NA	1	1	313
AT1G16010	AT1G16010.2	MGT2	2	130	3	113	5	0.4	93	130	113	87	92
AT1G16020	AT1G16020.1	AT1G16020	1	251	2	177	9	0.111111	251	177	112	99	127	77	81	80	85
AT1G16022	AT1G16022.1	AT1G16022	1	89	NA	NA	1	1	89
AT1G16025	AT1G16025.1	AT1G16025	1	113	NA	NA	1	1	113
AT1G16030	AT1G16030.1	Hsp70b	NA	NA	NA	NA	0	NA
AT1G16040	AT1G16040.1	AT1G16040	2	231	3	214	7	0.285714	85	231	214	197	109	78	115
AT1G16060	AT1G16060.1	ADAP	7	822	3	438	7	1	80	230	438	225	113	101	822
AT1G16070	AT1G16070.1	TLP8	8	102	4	92	8	1	82	80	92	92	90	70	79	102
AT1G16080	AT1G16080.1	AT1G16080	1	166	4	97	4	0.25	166	89	74	97
AT1G16090	AT1G16090.1	WAKL7	4	86	3	81	4	1	45	42	81	86
AT1G16110	AT1G16110.1	WAKL6	1	84	2	77	2	0.5	84	77
AT1G16120	AT1G16120.1	WAKL1	2	77	1	75	2	1	75	77
AT1G16130	AT1G16130.1	WAKL2	2	84	1	83	2	1	83	84
AT1G16150	AT1G16150.1	WAKL4	2	92	1	85	2	1	85	92
AT1G16160	AT1G16160.1	WAKL5	2	85	1	76	2	1	76	85
AT1G16170	AT1G16170.1	AT1G16170	1	393	NA	NA	1	1	393
AT1G16180	AT1G16180.1	AT1G16180	1	331	6	195	6	0.166667	331	74	81	79	98	195
AT1G16190	AT1G16190.1	RAD23A	2	296	1	273	11	0.181818	273	296	89	86	93	77	88	203	77	145	92
AT1G16210	AT1G16210.1	AT1G16210	1	273	2	118	2	0.5	273	118
AT1G16220	AT1G16220.1	AT1G16220	1	190	3	85	4	0.25	190	76	85	74
AT1G16225	AT1G16225.2	AT1G16225	1	104	5	103	5	0.2	104	101	90	94	103
AT1G16230	AT1G16230.1	AT1G16230	1	106	2	98	4	0.25	106	98	93	85
AT1G16240	AT1G16240.1	SYP51	1	288	5	194	5	0.2	288	95	91	79	194
AT1G16250	AT1G16250.2	AT1G16250	2	178	1	154	2	1	154	178
AT1G16260	AT1G16260.1	AT1G16260	1	80	2	68	2	0.5	80	68
AT1G16270	AT1G16270.2	AT1G16270	1	353	8	183	8	0.125	353	72	180	125	110	72	70	183
AT1G16280	AT1G16280.1	RH36	5	180	4	100	5	1	86	80	84	100	180
AT1G16290	AT1G16290.2	AT1G16290	7	205	6	200	12	0.583333	116	111	118	93	111	200	205	114	112	93	89	95
AT1G16300	AT1G16300.1	GAPCP-2	1	311	5	224	13	0.0769231	311	105	84	132	224	137	146	102	107	81	109	80	93
AT1G16310	AT1G16310.1	AT1G16310	1	526	3	89	5	0.2	526	86	89	75	88
AT1G16320	AT1G16320.1	AT1G16320	1	160	NA	NA	1	1	160
AT1G16330	AT1G16330.1	"CYCB3;1"	1	306	11	253	22	0.0454545	306	80	96	142	93	86	155	190	233	91	253	116	100	243	212	78	128	89	79	104	93	91
AT1G16340	AT1G16340.4	ATKDSA2	3	298	2	209	13	0.230769	92	209	298	82	119	80	123	114	102	88	79	79	91
AT1G16350	AT1G16350.1	AT1G16350	1	115	2	106	4	0.25	115	106	93	99
AT1G16360	AT1G16360.2	AT1G16360	1	572	6	135	7	0.142857	572	98	91	102	129	135	121
AT1G16370	AT1G16370.1	OCT6	NA	NA	NA	NA	0	NA
AT1G16380	AT1G16380.1	ATCHX1	1	328	3	140	3	0.333333	328	89	140
AT1G16390	AT1G16390.1	OCT3	NA	NA	NA	NA	0	NA
AT1G16400	AT1G16400.1	CYP79F2	2	260	1	177	2	1	177	260
AT1G16410	AT1G16410.1	CYP79F1	2	529	1	111	2	1	111	529
AT1G16420	AT1G16420.1	MC8	1	380	NA	NA	1	1	380
AT1G16430	AT1G16430.1	AT1G16430	2	224	1	89	2	1	89	224
AT1G16440	AT1G16440.1	RSH3	1	220	2	72	2	0.5	220	72
AT1G16445	AT1G16445.1	AT1G16445	2	229	1	130	5	0.4	130	229	87	113	109
AT1G16460	AT1G16460.2	RDH2	1	428	4	295	11	0.0909091	428	118	138	295	98	114	71	113	81	61	88
AT1G16470	AT1G16470.2	PAB1	6	307	9	294	10	0.6	78	83	123	92	87	307	283	166	294	97
AT1G16480	AT1G16480.1	AT1G16480	NA	NA	NA	NA	0	NA
AT1G16490	AT1G16490.1	MYB58	1	81	2	80	2	0.5	81	80
AT1G16500	AT1G16500.1	AT1G16500	1	137	NA	NA	1	1	137
AT1G16510	AT1G16510.1	AT1G16510	NA	NA	NA	NA	0	NA
AT1G16515	AT1G16515.2	AT1G16515	NA	NA	NA	NA	0	NA
AT1G16520	AT1G16520.1	AT1G16520	1	439	3	145	8	0.125	439	102	145	84	80	82	102	83
AT1G16530	AT1G16530.1	ASL9	1	872	NA	NA	1	1	872
AT1G16540	AT1G16540.3	ABA3	1	423	14	340	19	0.0526316	423	200	100	149	291	82	259	69	206	239	179	104	118	340	115	67	70	102	95
AT1G16560	AT1G16560.1	AT1G16560	1	205	2	120	5	0.2	205	120	83	89	78
AT1G16570	AT1G16570.2	AT1G16570	1	125	12	118	14	0.0714286	125	74	76	91	96	94	110	107	90	88	64	118	72	90
AT1G16590	AT1G16590.1	REV7	4	103	1	91	4	1	91	74	89	103
AT1G16610	AT1G16610.3	SR45	11	275	9	232	11	1	122	83	188	86	90	89	71	139	232	109	275
AT1G16630	AT1G16630.1	AT1G16630	NA	NA	NA	NA	0	NA
AT1G16640	AT1G16640.1	AT1G16640	1	366	NA	NA	1	1	366
AT1G16650	AT1G16650.3	AT1G16650	4	349	5	209	11	0.363636	78	104	94	349	209	161	124	110	113	76	100
AT1G16670	AT1G16670.1	AT1G16670	1	252	2	122	6	0.166667	252	122	88	88	90	86
AT1G16680	AT1G16680.1	AT1G16680	8	195	1	154	8	1	154	137	82	101	95	101	78	195
AT1G16690	AT1G16690.1	AT1G16690	4	361	5	317	12	0.333333	123	89	76	361	317	124	101	102	94	114	102	114
AT1G16700	AT1G16700.1	AT1G16700	2	415	7	111	8	0.25	103	415	100	110	80	98	111	100
AT1G16705	AT1G16705.2	AT1G16705	2	361	1	211	4	0.5	211	361	189	114
AT1G16710	AT1G16710.1	HAC12	2	240	16	221	16	0.125	154	240	87	86	105	122	94	160	112	87	88	114	158	113	183	221
AT1G16720	AT1G16720.2	HCF173	4	160	10	148	11	0.363636	93	102	97	160	84	124	102	138	66	148	78
AT1G16730	AT1G16730.1	UP6	1	87	NA	NA	1	1	87
AT1G16740	AT1G16740.1	AT1G16740	1	797	NA	NA	1	1	797
AT1G16750	AT1G16750.1	AT1G16750	2	103	1	99	10	0.2	99	103	90	97	79	81	80	91	79	80
AT1G16760	AT1G16760.2	AT1G16760	1	130	8	124	10	0.1	130	94	99	94	78	96	82	124	82	80
AT1G16770	AT1G16770.1	AT1G16770	1	91	2	79	3	0.333333	91	79	66
AT1G16780	AT1G16780.1	"VHP2;2"	6	374	1	282	14	0.428571	282	141	104	85	69	374	95	174	183	83	90	80	86	129
AT1G16790	AT1G16790.1	AT1G16790	NA	NA	NA	NA	0	NA
AT1G16800	AT1G16800.2	AT1G16800	9	413	12	291	21	0.428571	140	203	89	110	105	86	106	108	413	99	127	291	155	99	268	136	80	78	164	90	113
AT1G16810	AT1G16810.1	AT1G16810	1	320	2	110	2	0.5	320	110
AT1G16820	AT1G16820.1	AT1G16820	1	807	3	94	3	0.333333	807	83	94
AT1G16825	AT1G16825.1	AT1G16825	1	606	2	279	3	0.333333	606	279	111
AT1G16830	AT1G16830.1	AT1G16830	NA	NA	NA	NA	0	NA
AT1G16840	AT1G16840.5	AT1G16840	1	132	NA	NA	1	1	132
AT1G16850	AT1G16850.1	AT1G16850	1	98	NA	NA	1	1	98
AT1G16860	AT1G16860.1	AT1G16860	1	566	2	287	4	0.25	566	287	99	93
AT1G16870	AT1G16870.1	AT1G16870	2	207	6	169	6	0.333333	108	207	80	116	71	169
AT1G16880	AT1G16880.1	ACR11	1	381	6	330	9	0.111111	381	86	131	141	96	330	108	103	81
AT1G16890	AT1G16890.3	UBC36	3	379	4	293	7	0.428571	202	96	379	293	112	108	99
AT1G16900	AT1G16900.1	EBS3	1	293	3	213	9	0.111111	293	90	213	133	147	100	172	93	88
AT1G16905	AT1G16905.1	AT1G16905	NA	NA	NA	NA	0	NA
AT1G16910	AT1G16910.1	LSH8	NA	NA	NA	NA	0	NA
AT1G16916	AT1G16916.2	AT1G16916	1	88	NA	NA	1	1	88
AT1G16920	AT1G16920.1	RABA1b	1	1008	NA	NA	1	1	1008
AT1G16930	AT1G16930.1	AT1G16930	1	105	2	93	2	0.5	105	93
AT1G16940	AT1G16940.1	AT1G16940	2	105	1	99	2	1	99	105
AT1G16945	AT1G16945.1	AT1G16945	1	95	NA	NA	1	1	95
AT1G16950	AT1G16950.1	AT1G16950	NA	NA	NA	NA	0	NA
AT1G16960	AT1G16960.1	AT1G16960	1	130	3	77	3	0.333333	130	75	77
AT1G16970	AT1G16970.1	KU70	11	412	10	269	17	0.647059	99	120	92	262	115	126	109	222	231	269	412	108	129	87	85	111	123
AT1G16980	AT1G16980.1	TPS2	2	347	15	115	16	0.125	76	347	95	89	85	82	100	100	97	85	107	74	84	80	115	96
AT1G17010	AT1G17010.1	AT1G17010	1	224	3	122	3	0.333333	224	85	122
AT1G17020	AT1G17020.1	SRG1	1	254	2	79	3	0.333333	254	79	74
AT1G17030	AT1G17030.1	AT1G17030	1	200	2	135	3	0.333333	200	135	94
AT1G17040	AT1G17040.2	SHA	2	114	6	109	11	0.181818	71	114	86	85	88	109	94	69	96	72	108
AT1G17050	AT1G17050.1	SPS2	1	338	3	95	5	0.2	338	79	95	81	80
AT1G17060	AT1G17060.1	CYP72C1	2	783	1	460	4	0.5	460	783	82	90
AT1G17065	AT1G17065.1	AT1G17065	5	427	4	214	6	0.833333	53	78	33	214	427	161
AT1G17070	AT1G17070.1	STIPL1	NA	NA	NA	NA	0	NA
AT1G17080	AT1G17080.1	AT1G17080	1	417	3	105	3	0.333333	417	92	105
AT1G17090	AT1G17090.1	AT1G17090	1	884	NA	NA	1	1	884
AT1G17100	AT1G17100.1	HBP1	1	75	NA	NA	1	1	75
AT1G17110	AT1G17110.2	UBP15	1	596	2	141	14	0.0714286	596	141	125	90	74	80	135	90	116	89	80	100	81	86
AT1G17120	AT1G17120.1	CAT8	NA	NA	NA	NA	0	NA
AT1G17130	AT1G17130.2	AT1G17130	1	403	4	250	7	0.142857	403	102	142	250	96	106	93
AT1G17140	AT1G17140.1	ICR1	1	290	2	87	2	0.5	290	87
AT1G17145	AT1G17145.1	AT1G17145	7	334	1	259	8	0.875	259	96	88	89	98	96	334	82
AT1G17147	AT1G17147.1	AT1G17147	NA	NA	NA	NA	0	NA
AT1G17150	AT1G17150.1	AT1G17150	1	333	2	159	3	0.333333	333	159	88
AT1G17160	AT1G17160.1	AT1G17160	1	193	2	125	3	0.333333	193	125	80
AT1G17170	AT1G17170.1	GSTU24	1	140	NA	NA	1	1	140
AT1G17180	AT1G17180.1	GSTU25	1	85	NA	NA	1	1	85
AT1G17190	AT1G17190.1	GSTU26	1	261	NA	NA	1	1	261
AT1G17200	AT1G17200.1	AT1G17200	1	686	2	78	2	0.5	686	78
AT1G17210	AT1G17210.1	ILP1	2	492	3	314	6	0.333333	211	492	314	80	90	92
AT1G17220	AT1G17220.1	FUG1	6	282	10	262	11	0.545455	121	182	169	70	89	282	100	173	102	262	152
AT1G17230	AT1G17230.2	AT1G17230	1	79	NA	NA	1	1	79
AT1G17235	AT1G17235.1	RTFL11	NA	NA	NA	NA	0	NA
AT1G17240	AT1G17240.2	RLP2	NA	NA	NA	NA	0	NA
AT1G17250	AT1G17250.1	RLP3	NA	NA	NA	NA	0	NA
AT1G17260	AT1G17260.1	AHA10	14	162	11	125	20	0.7	87	87	89	96	90	98	101	121	88	113	125	114	89	162	91	83	82	94	100	87
AT1G17270	AT1G17270.1	AT1G17270	1	295	2	192	2	0.5	295	192
AT1G17280	AT1G17280.4	UBC34	1	781	3	413	9	0.111111	781	203	413	82	100	66	77	164	180
AT1G17285	AT1G17285.2	AT1G17285	1	105	NA	NA	1	1	105
AT1G17290	AT1G17290.1	AlaAT1	1	599	8	128	13	0.0769231	599	78	88	77	86	77	88	128	95	93	110	80	92
AT1G17300	AT1G17300.2	AT1G17300	1	96	NA	NA	1	1	96
AT1G17310	AT1G17310.2	AT1G17310	NA	NA	NA	NA	0	NA
AT1G17330	AT1G17330.1	AT1G17330	3	380	1	153	6	0.5	153	92	380	126	131	79
AT1G17340	AT1G17340.1	AT1G17340	1	478	5	181	15	0.0666667	478	95	101	96	181	89	95	81	120	97	88	91	90	101	102
AT1G17345	AT1G17345.1	AT1G17345	NA	NA	NA	NA	0	NA
AT1G17350	AT1G17350.2	AT1G17350	1	534	2	293	8	0.125	534	293	234	187	189	91	180	55
AT1G17360	AT1G17360.1	AT1G17360	1	407	7	150	9	0.111111	407	82	88	96	85	79	150	98	95
AT1G17370	AT1G17370.1	UBP1B	1	441	2	375	11	0.0909091	441	375	116	100	94	92	92	113	118	90	93
AT1G17380	AT1G17380.1	JAZ5	1	305	3	167	3	0.333333	305	120	167
AT1G17400	AT1G17400.2	AT1G17400	2	191	1	90	4	0.5	90	191	77	80
AT1G17410	AT1G17410.1	AT1G17410	1	225	3	171	4	0.25	225	97	171	115
AT1G17420	AT1G17420.1	LOX3	4	381	2	204	7	0.571429	110	204	124	381	91	92	111
AT1G17430	AT1G17430.1	AT1G17430	2	305	3	187	3	0.666667	119	305	187
AT1G17440	AT1G17440.1	EER4	2	478	1	215	8	0.25	215	478	88	96	99	139	90	99
AT1G17450	AT1G17450.2	AT1G17450	12	370	10	325	16	0.75	83	79	124	130	95	99	105	196	285	325	198	370	95	157	92	147
AT1G17455	AT1G17455.1	ELF4-L4	1	486	NA	NA	1	1	486
AT1G17460	AT1G17460.2	TRFL3	1	516	7	240	9	0.111111	516	138	98	177	123	213	240	81	83
AT1G17470	AT1G17470.1	DRG1	1	407	3	306	11	0.0909091	407	235	306	131	124	95	153	128	144	85	113
AT1G17480	AT1G17480.1	IQD7	2	114	4	79	4	0.5	74	114	75	79
AT1G17490	AT1G17490.1	AT1G17490	1	263	NA	NA	1	1	263
AT1G17500	AT1G17500.1	AT1G17500	1	365	8	109	10	0.1	365	84	92	85	80	89	95	109	94	66
AT1G17510	AT1G17510.1	AT1G17510	1	139	NA	NA	1	1	139
AT1G17520	AT1G17520.2	AT1G17520	1	546	3	468	5	0.2	546	130	468	126	102
AT1G17530	AT1G17530.1	TIM23-1	NA	NA	NA	NA	0	NA
AT1G17540	AT1G17540.1	AT1G17540	10	106	6	104	10	1	72	99	89	90	81	104	97	78	88	106
AT1G17545	AT1G17545.1	AT1G17545	1	182	2	78	2	0.5	182	78
AT1G17550	AT1G17550.1	HAB2	1	198	3	194	3	0.333333	198	95	194
AT1G17560	AT1G17560.1	HLL	1	244	2	105	2	0.5	244	105
AT1G17580	AT1G17580.1	MYA1	2	618	1	379	37	0.0540541	379	618	107	89	89	205	105	87	109	91	309	88	159	82	88	78	209	97	212	189	113	97	119	201	214	83	81	113	83	83	111	103	82	78	78	165	100
AT1G17590	AT1G17590.3	NF-YA8	3	207	1	150	4	0.75	150	81	207	79
AT1G17600	AT1G17600.1	AT1G17600	3	124	2	100	4	0.75	99	100	124	74
AT1G17610	AT1G17610.1	AT1G17610	1	129	NA	NA	1	1	129
AT1G17615	AT1G17615.1	AT1G17615	1	84	NA	NA	1	1	84
AT1G17620	AT1G17620.1	AT1G17620	NA	NA	NA	NA	0	NA
AT1G17630	AT1G17630.1	AT1G17630	1	122	NA	NA	1	1	122
AT1G17640	AT1G17640.1	AT1G17640	3	211	1	156	6	0.5	156	131	211	94	76	83
AT1G17650	AT1G17650.1	GLYR2	1	199	5	187	11	0.0909091	199	117	113	87	187	93	162	88	82	76	90
AT1G17665	AT1G17665.1	AT1G17665	1	350	4	240	5	0.2	350	201	79	240	166
AT1G17680	AT1G17680.1	AT1G17680	6	435	4	349	15	0.4	218	132	239	349	127	435	280	322	244	93	229	148	87	86	93
AT1G17690	AT1G17690.1	NOF1	2	258	9	206	23	0.0869565	106	258	164	100	97	106	101	102	206	102	87	203	82	97	131	206	67	182	165	94	101	90	168
AT1G17700	AT1G17700.1	PRA1.F1	NA	NA	NA	NA	0	NA
AT1G17710	AT1G17710.1	PEPC1	3	177	1	124	3	1	124	72	177
AT1G17720	AT1G17720.1	ATB BETA	1	830	5	289	13	0.0769231	830	82	87	251	289	269	148	186	106	81	98	102	82
AT1G17730	AT1G17730.1	VPS46.1	1	332	NA	NA	1	1	332
AT1G17744	AT1G17744.1	AT1G17744	NA	NA	NA	NA	0	NA
AT1G17745	AT1G17745.2	PGDH	1	1551	2	225	3	0.333333	1551	225	91
AT1G17750	AT1G17750.1	PEPR2	1	86	NA	NA	1	1	86
AT1G17760	AT1G17760.1	CSTF77	13	406	15	392	21	0.619048	104	85	139	301	77	115	230	371	102	197	86	142	406	179	392	390	95	87	88	99	174
AT1G17770	AT1G17770.1	SUVH7	NA	NA	NA	NA	0	NA
AT1G17780	AT1G17780.2	AT1G17780	1	96	3	92	3	0.333333	96	92	92
AT1G17790	AT1G17790.1	AT1G17790	2	116	1	87	3	0.666667	87	116	78
AT1G17800	AT1G17800.1	ENODL22	1	141	NA	NA	1	1	141
AT1G17810	AT1G17810.1	BETA-TIP	1	300	2	130	2	0.5	300	130
AT1G17820	AT1G17820.1	AT1G17820	1	359	5	172	6	0.166667	359	86	102	145	172	89
AT1G17830	AT1G17830.1	AT1G17830	1	638	5	128	5	0.2	638	85	101	89	128
AT1G17840	AT1G17840.1	ABCG11	1	225	9	99	9	0.111111	225	89	81	83	87	80	81	88	99
AT1G17850	AT1G17850.2	AT1G17850	4	237	5	163	7	0.571429	126	117	109	237	163	94	158
AT1G17860	AT1G17860.1	KTI5	NA	NA	NA	NA	0	NA
AT1G17870	AT1G17870.1	EGY3	2	94	1	93	5	0.4	93	94	83	83	75
AT1G17880	AT1G17880.1	BTF3	1	440	4	93	5	0.2	440	89	89	93	85
AT1G17890	AT1G17890.1	GER2	1	132	NA	NA	1	1	132
AT1G17910	AT1G17910.1	AT1G17910	2	100	1	95	2	1	95	100
AT1G17920	AT1G17920.1	HDG12	8	93	3	89	9	0.888889	81	88	89	83	83	79	77	93	83
AT1G17930	AT1G17930.2	AT1G17930	2	106	1	96	4	0.5	96	106	74	82
AT1G17940	AT1G17940.5	AT1G17940	1	407	9	270	11	0.0909091	407	92	87	79	139	103	114	135	270	90	88
AT1G17950	AT1G17950.1	MYB52	2	430	1	120	2	1	120	430
AT1G17960	AT1G17960.1	AT1G17960	4	243	10	228	11	0.363636	111	149	56	243	90	95	81	92	98	228	103
AT1G17970	AT1G17970.1	AT1G17970	1	566	2	324	4	0.25	566	324	85	89
AT1G17980	AT1G17980.1	PAPS1	3	402	5	275	11	0.272727	129	99	402	89	275	105	86	77	90	85	98
AT1G17990	AT1G17990.1	AT1G17990	1	229	3	101	4	0.25	229	95	101	66
AT1G18000	AT1G18000.1	AT1G18000	NA	NA	NA	NA	0	NA
AT1G18010	AT1G18010.1	AT1G18010	NA	NA	NA	NA	0	NA
AT1G18020	AT1G18020.1	AT1G18020	1	229	3	101	4	0.25	229	95	101	66
AT1G18030	AT1G18030.1	AT1G18030	9	200	7	192	9	1	160	101	106	160	114	85	192	105	200
AT1G18040	AT1G18040.1	"CDKD1;3"	3	429	4	153	6	0.5	145	86	429	153	79	104
AT1G18050	AT1G18050.1	AT1G18050	1	710	2	242	2	0.5	710	242
AT1G18060	AT1G18060.1	AT1G18060	1	335	3	129	3	0.333333	335	105	129
AT1G18070	AT1G18070.3	AT1G18070	1	429	13	215	19	0.0526316	429	82	76	105	108	211	83	142	125	93	87	83	215	85	123	80	134	83	100
AT1G18080	AT1G18080.1	ATARCA	1	593	NA	NA	1	1	593
AT1G18090	AT1G18090.1	AT1G18090	4	419	2	186	10	0.4	134	186	97	419	77	98	85	85	83	179
AT1G18100	AT1G18100.1	E12A11	3	852	1	562	3	1	562	126	852
AT1G18130	AT1G18130.1	AT1G18130	1	2150	2	95	4	0.25	2150	95	85	77
AT1G18140	AT1G18140.1	LAC1	3	230	1	229	4	0.75	229	102	230	101
AT1G18150	AT1G18150.2	ATMPK8	1	227	4	158	10	0.1	227	92	102	158	112	91	114	87	90	99
AT1G18160	AT1G18160.1	AT1G18160	3	352	2	225	12	0.25	156	225	352	77	106	82	190	97	70	200	92	84
AT1G18170	AT1G18170.1	AT1G18170	2	327	1	146	2	1	146	327
AT1G18180	AT1G18180.1	AT1G18180	2	136	5	116	9	0.222222	99	136	75	99	116	108	87	96	101
AT1G18190	AT1G18190.1	GC2	1	359	4	225	9	0.111111	359	114	112	225	131	106	134	89	86
AT1G18193	AT1G18193.1	AT1G18193	2	94	3	72	3	0.666667	58	94	72
AT1G18197	AT1G18197.2	AT1G18197	1	111	NA	NA	1	1	111
AT1G18200	AT1G18200.1	RABA6b	2	554	1	116	2	1	116	554
AT1G18210	AT1G18210.1	AT1G18210	NA	NA	NA	NA	0	NA
AT1G18220	AT1G18220.1	PUP9	NA	NA	NA	NA	0	NA
AT1G18250	AT1G18250.2	ATLP-1	1	168	2	79	2	0.5	168	79
AT1G18260	AT1G18260.1	EBS5	3	507	4	138	5	0.6	87	89	507	138	104
AT1G18265	AT1G18265.1	AT1G18265	NA	NA	NA	NA	0	NA
AT1G18270	AT1G18270.3	AT1G18270	12	423	8	380	41	0.292683	305	235	87	105	127	93	243	380	179	88	134	423	143	75	184	63	87	100	262	74	263	182	155	124	106	121	87	78	121	92	93	97	137	82	72	133	204	94	95	81	153
AT1G18280	AT1G18280.1	AT1G18280	2	142	1	120	2	1	120	142
AT1G18290	AT1G18290.1	AT1G18290	NA	NA	NA	NA	0	NA
AT1G18300	AT1G18300.1	NUDT4	1	335	NA	NA	1	1	335
AT1G18310	AT1G18310.1	AT1G18310	2	495	3	204	4	0.5	71	495	204	37
AT1G18330	AT1G18330.2	EPR1	1	141	2	91	4	0.25	141	91	90	82
AT1G18335	AT1G18335.3	AT1G18335	2	379	5	182	7	0.285714	97	379	100	116	182	82	85
AT1G18340	AT1G18340.1	AT1G18340	3	269	4	193	10	0.3	123	81	269	193	86	99	84	107	84	91
AT1G18350	AT1G18350.1	MKK7	NA	NA	NA	NA	0	NA
AT1G18360	AT1G18360.1	AT1G18360	1	619	3	100	6	0.166667	619	83	100	95	74	89
AT1G18370	AT1G18370.1	HIK	1	291	5	104	14	0.0714286	291	84	79	90	104	93	85	100	98	92	85	92	78	84
AT1G18390	AT1G18390.2	AT1G18390	1	209	2	199	3	0.333333	209	199	100
AT1G18400	AT1G18400.1	BEE1	3	430	5	412	5	0.6	103	101	430	284	412
AT1G18410	AT1G18410.4	AT1G18410	1	370	3	311	19	0.0526316	370	64	311	83	142	128	73	208	76	103	80	120	84	133	121	81	91	91	112
AT1G18420	AT1G18420.1	AT1G18420	1	154	5	101	6	0.166667	154	87	94	91	101	87
AT1G18440	AT1G18440.1	AT1G18440	2	221	5	179	7	0.285714	70	221	113	85	179	83	75
AT1G18450	AT1G18450.1	ARP4	13	348	8	205	19	0.684211	89	115	77	75	90	137	142	205	77	74	69	155	348	125	84	96	95	88	101
AT1G18460	AT1G18460.1	AT1G18460	1	569	4	106	8	0.125	569	88	79	106	90	80	92	80
AT1G18470	AT1G18470.1	AT1G18470	1	507	5	324	13	0.0769231	507	100	292	86	324	140	111	77	90	87	144	99	190
AT1G18480	AT1G18480.1	SLP2	NA	NA	NA	NA	0	NA
AT1G18485	AT1G18485.1	AT1G18485	NA	NA	NA	NA	0	NA
AT1G18486	AT1G18486.1	AT1G18486	NA	NA	NA	NA	0	NA
AT1G18490	AT1G18490.1	AT1G18490	1	423	4	91	4	0.25	423	84	78	91
AT1G18500	AT1G18500.1	MAML-4	3	344	8	261	11	0.272727	90	99	344	118	103	222	87	261	90	84	121
AT1G18510	AT1G18510.1	TET16	1	79	NA	NA	1	1	79
AT1G18520	AT1G18520.1	TET11	1	312	NA	NA	1	1	312
AT1G18530	AT1G18530.1	AT1G18530	NA	NA	NA	NA	0	NA
AT1G18540	AT1G18540.1	AT1G18540	1	209	3	102	3	0.333333	209	88	102
AT1G18550	AT1G18550.1	AT1G18550	5	115	4	107	5	1	87	106	92	107	115
AT1G18560	AT1G18560.1	AT1G18560	1	149	2	94	3	0.333333	149	94	76
AT1G18570	AT1G18570.1	MYB51	1	114	2	89	2	0.5	114	89
AT1G18580	AT1G18580.1	GAUT11	1	248	NA	NA	1	1	248
AT1G18590	AT1G18590.1	SOT17	NA	NA	NA	NA	0	NA
AT1G18600	AT1G18600.1	RBL12	5	187	4	156	7	0.714286	107	144	150	156	187	89	97
AT1G18610	AT1G18610.2	AT1G18610	1	322	5	254	9	0.111111	322	93	214	95	254	102	110	82	110
AT1G18620	AT1G18620.2	TRM3	3	405	1	341	5	0.6	341	79	405	127	82
AT1G18630	AT1G18630.1	GR-RBP6	1	394	4	384	4	0.25	394	123	83	384
AT1G18640	AT1G18640.2	PSP	1	302	4	267	7	0.142857	302	188	92	267	119	85	83
AT1G18650	AT1G18650.1	PDCB3	1	343	2	319	3	0.333333	343	319	161
AT1G18660	AT1G18660.4	AT1G18660	4	352	11	332	18	0.222222	115	94	142	352	178	84	114	92	86	108	332	93	103	160	262	81	321	73
AT1G18670	AT1G18670.3	IBS1	7	486	5	186	7	1	90	99	134	126	186	112	486
AT1G18680	AT1G18680.1	AT1G18680	2	641	1	100	2	1	100	641
AT1G18690	AT1G18690.4	XXT4	1	93	NA	NA	1	1	93
AT1G18700	AT1G18700.5	AT1G18700	10	424	7	357	19	0.526316	114	251	89	113	103	356	357	332	158	424	167	158	86	148	93	158	85	81	80
AT1G18710	AT1G18710.1	MYB47	1	1162	2	240	2	0.5	1162	240
AT1G18720	AT1G18720.2	AT1G18720	2	782	4	129	4	0.5	75	782	107	129
AT1G18730	AT1G18730.1	PnsB4	5	604	3	100	5	1	76	87	100	88	604
AT1G18740	AT1G18740.1	AT1G18740	NA	NA	NA	NA	0	NA
AT1G18750	AT1G18750.3	AGL65	2	447	7	116	10	0.2	84	447	99	90	90	98	116	89	77	85
AT1G18760	AT1G18760.1	AT1G18760	NA	NA	NA	NA	0	NA
AT1G18770	AT1G18770.1	AT1G18770	1	358	NA	NA	1	1	358
AT1G18773	AT1G18773.4	AT1G18773	2	397	1	88	2	1	88	397
AT1G18780	AT1G18780.1	AT1G18780	NA	NA	NA	NA	0	NA
AT1G18790	AT1G18790.1	RKD1	3	216	1	95	3	1	95	72	216
AT1G18800	AT1G18800.1	NRP2	1	304	9	221	9	0.111111	304	95	88	123	92	122	86	96	221
AT1G18810	AT1G18810.1	AT1G18810	NA	NA	NA	NA	0	NA
AT1G18830	AT1G18830.1	AT1G18830	9	234	19	132	20	0.45	88	85	81	96	96	85	78	107	234	86	86	95	90	106	88	93	79	87	132	108
AT1G18835	AT1G18835.1	MIF3	NA	NA	NA	NA	0	NA
AT1G18840	AT1G18840.1	IQD30	2	437	3	274	7	0.285714	120	437	274	117	85	80	93
AT1G18850	AT1G18850.1	AT1G18850	1	163	NA	NA	1	1	163
AT1G18860	AT1G18860.1	WRKY61	1	443	2	186	3	0.333333	443	186	87
AT1G18870	AT1G18870.1	ICS2	2	593	11	203	14	0.142857	110	593	93	79	79	77	100	96	95	166	203	134	82	95
AT1G18871	AT1G18871.1	AT1G18871	NA	NA	NA	NA	0	NA
AT1G18880	AT1G18880.1	NRT1.9	1	504	2	97	3	0.333333	504	97	77
AT1G18890	AT1G18890.1	CDPK1	1	133	6	117	6	0.166667	133	92	89	108	92	117
AT1G18900	AT1G18900.3	AT1G18900	1	239	2	133	3	0.333333	239	133	103
AT1G18910	AT1G18910.1	AT1G18910	1	430	10	176	11	0.0909091	430	97	81	112	123	138	85	93	96	176	92
AT1G18940	AT1G18940.1	AT1G18940	1	160	NA	NA	1	1	160
AT1G18950	AT1G18950.2	AT1G18950	2	980	7	681	11	0.181818	111	980	89	79	286	79	681	114	123	117	81
AT1G18960	AT1G18960.1	AT1G18960	1	83	2	80	2	0.5	83	80
AT1G18970	AT1G18970.1	GLP4	NA	NA	NA	NA	0	NA
AT1G18975	AT1G18975.1	AT1G18975	1	2600	NA	NA	1	1	2600
AT1G18980	AT1G18980.1	AT1G18980	NA	NA	NA	NA	0	NA
AT1G18990	AT1G18990.1	AT1G18990	1	80	NA	NA	1	1	80
AT1G19000	AT1G19000.2	AT1G19000	2	300	1	192	2	1	192	300
AT1G19010	AT1G19010.1	AT1G19010	2	367	1	238	3	0.666667	238	367	174
AT1G19020	AT1G19020.1	AT1G19020	NA	NA	NA	NA	0	NA
AT1G19025	AT1G19025.1	AT1G19025	3	81	2	76	3	1	74	76	81
AT1G19040	AT1G19040.1	AT1G19040	NA	NA	NA	NA	0	NA
AT1G19050	AT1G19050.1	ARR7	2	219	1	130	4	0.5	130	219	93	97
AT1G19060	AT1G19060.1	AT1G19060	2	238	1	143	5	0.4	143	238	86	77	128
AT1G19070	AT1G19070.1	AT1G19070	NA	NA	NA	NA	0	NA
AT1G19080	AT1G19080.2	TTN10	2	480	5	199	7	0.285714	71	480	82	90	199	186	107
AT1G19086	AT1G19086.1	AT1G19086	2	99	3	78	3	0.666667	76	99	78
AT1G19100	AT1G19100.1	DMS11	9	446	16	373	19	0.473684	222	164	81	332	103	160	110	77	446	96	267	96	293	114	250	373	254	86	306
AT1G19110	AT1G19110.1	AT1G19110	1	166	12	135	12	0.0833333	166	86	92	114	80	99	86	92	104	104	74	135
AT1G19115	AT1G19115.4	AT1G19115	4	282	5	130	5	0.8	87	107	125	282	130
AT1G19120	AT1G19120.1	LSM1A	4	150	1	148	4	1	148	87	103	150
AT1G19130	AT1G19130.1	AT1G19130	1	325	2	107	2	0.5	325	107
AT1G19140	AT1G19140.2	AT1G19140	2	108	5	101	5	0.4	78	108	80	83	101
AT1G19150	AT1G19150.1	Lhca6	2	98	1	83	2	1	83	98
AT1G19160	AT1G19160.1	AT1G19160	NA	NA	NA	NA	0	NA
AT1G19170	AT1G19170.1	AT1G19170	1	314	4	96	4	0.25	314	79	89	96
AT1G19180	AT1G19180.1	JAZ1	2	198	1	88	2	1	88	198
AT1G19190	AT1G19190.1	AT1G19190	NA	NA	NA	NA	0	NA
AT1G19200	AT1G19200.2	AT1G19200	1	105	NA	NA	1	1	105
AT1G19210	AT1G19210.1	AT1G19210	NA	NA	NA	NA	0	NA
AT1G19220	AT1G19220.1	ARF19	1	296	5	91	11	0.0909091	296	79	77	84	91	87	76	77	82	91	84
AT1G19230	AT1G19230.2	AT1G19230	2	973	13	200	13	0.153846	72	973	82	77	95	92	90	81	82	85	92	81	200
AT1G19240	AT1G19240.1	AT1G19240	1	508	NA	NA	1	1	508
AT1G19250	AT1G19250.1	FMO1	2	299	1	216	4	0.5	216	299	86	204
AT1G19260	AT1G19260.1	AT1G19260	NA	NA	NA	NA	0	NA
AT1G19270	AT1G19270.1	DA1	1	262	6	129	10	0.1	262	109	107	99	98	129	102	100	82	94
AT1G19290	AT1G19290.1	AT1G19290	1	109	NA	NA	1	1	109
AT1G19300	AT1G19300.1	PARVUS	NA	NA	NA	NA	0	NA
AT1G19310	AT1G19310.1	AT1G19310	1	395	NA	NA	1	1	395
AT1G19320	AT1G19320.1	AT1G19320	1	108	NA	NA	1	1	108
AT1G19330	AT1G19330.3	AT1G19330	1	1268	2	167	5	0.2	1268	167	89	97	99
AT1G19340	AT1G19340.1	AT1G19340	3	158	7	139	7	0.428571	78	115	158	88	93	85	139
AT1G19350	AT1G19350.3	BES1	2	317	1	95	2	1	95	317
AT1G19360	AT1G19360.1	RRA3	1	253	NA	NA	1	1	253
AT1G19370	AT1G19370.1	AT1G19370	NA	NA	NA	NA	0	NA
AT1G19380	AT1G19380.1	AT1G19380	1	90	NA	NA	1	1	90
AT1G19390	AT1G19390.1	AT1G19390	1	129	2	101	2	0.5	129	101
AT1G19394	AT1G19394.1	AT1G19394	2	509	1	105	2	1	105	509
AT1G19396	AT1G19396.2	AT1G19396	1	156	NA	NA	1	1	156
AT1G19397	AT1G19397.1	AT1G19397	1	80	NA	NA	1	1	80
AT1G19400	AT1G19400.1	AT1G19400	1	543	NA	NA	1	1	543
AT1G19410	AT1G19410.1	AT1G19410	2	238	5	156	5	0.4	77	238	89	80	156
AT1G19430	AT1G19430.1	AT1G19430	4	167	5	97	7	0.571429	79	88	81	167	97	91	87
AT1G19440	AT1G19440.1	KCS4	NA	NA	NA	NA	0	NA
AT1G19450	AT1G19450.1	AT1G19450	1	122	3	115	16	0.0625	122	111	115	88	89	95	108	85	76	82	98	65	94	90	96	82
AT1G19460	AT1G19460.1	AT1G19460	NA	NA	NA	NA	0	NA
AT1G19470	AT1G19470.1	AT1G19470	NA	NA	NA	NA	0	NA
AT1G19480	AT1G19480.1	AT1G19480	1	476	NA	NA	1	1	476
AT1G19485	AT1G19485.2	AT1G19485	4	304	1	268	15	0.266667	268	159	114	304	84	158	165	143	112	85	142	93	87	89	94
AT1G19490	AT1G19490.1	AT1G19490	1	227	3	106	5	0.2	227	90	106	83	85
AT1G19500	AT1G19500.1	AT1G19500	1	342	NA	NA	1	1	342
AT1G19510	AT1G19510.1	RL5	1	505	NA	NA	1	1	505
AT1G19520	AT1G19520.1	NFD5	1	372	NA	NA	1	1	372
AT1G19530	AT1G19530.1	AT1G19530	2	155	1	117	3	0.666667	117	155	85
AT1G19540	AT1G19540.1	AT1G19540	1	322	4	102	4	0.25	322	92	86	102
AT1G19550	AT1G19550.1	AT1G19550	1	71	NA	NA	1	1	71
AT1G19565	AT1G19565.1	AT1G19565	2	232	1	108	3	0.666667	108	232	63
AT1G19570	AT1G19570.1	DHAR1	2	186	1	124	2	1	124	186
AT1G19580	AT1G19580.1	GAMMA CA1	2	565	4	407	4	0.5	254	565	102	407
AT1G19600	AT1G19600.1	AT1G19600	1	156	7	119	7	0.142857	156	78	88	106	95	104	119
AT1G19610	AT1G19610.1	PDF1.4	1	114	NA	NA	1	1	114
AT1G19620	AT1G19620.1	AT1G19620	1	102	NA	NA	1	1	102
AT1G19630	AT1G19630.1	CYP722A1	2	209	4	172	9	0.222222	74	209	108	172	171	82	112	96	86
AT1G19640	AT1G19640.1	JMT	3	738	2	495	3	1	140	495	738
AT1G19650	AT1G19650.1	AT1G19650	2	145	1	119	13	0.153846	119	145	88	94	81	80	90	114	93	98	105	96	77
AT1G19660	AT1G19660.1	AT1G19660	1	314	7	137	10	0.1	314	100	99	97	102	137	137	89	129	89
AT1G19670	AT1G19670.1	CLH1	1	153	NA	NA	1	1	153
AT1G19680	AT1G19680.1	AT1G19680	2	266	1	162	4	0.5	162	266	81	92
AT1G19690	AT1G19690.1	AT1G19690	4	90	3	88	7	0.571429	85	80	88	90	69	82	85
AT1G19700	AT1G19700.3	BEL10	1	573	3	105	4	0.25	573	88	105	87
AT1G19710	AT1G19710.1	AT1G19710	4	112	3	92	4	1	69	84	92	112
AT1G19715	AT1G19715.3	AT1G19715	5	246	3	98	6	0.833333	98	81	98	80	246	90
AT1G19720	AT1G19720.1	AT1G19720	1	79	NA	NA	1	1	79
AT1G19730	AT1G19730.1	ATTRX4	1	398	2	100	2	0.5	398	100
AT1G19740	AT1G19740.1	AT1G19740	NA	NA	NA	NA	0	NA
AT1G19750	AT1G19750.1	AT1G19750	4	729	5	251	8	0.5	170	88	180	729	251	88	108	98
AT1G19770	AT1G19770.1	PUP14	1	95	NA	NA	1	1	95
AT1G19780	AT1G19780.1	CNGC8	1	98	3	96	5	0.2	98	82	96	77	79
AT1G19790	AT1G19790.2	SRS7	1	394	NA	NA	1	1	394
AT1G19800	AT1G19800.5	ABCI14	1	90	NA	NA	1	1	90
AT1G19830	AT1G19830.1	AT1G19830	NA	NA	NA	NA	0	NA
AT1G19835	AT1G19835.3	AT1G19835	2	185	1	185	6	0.333333	185	185	100	77	82	94
AT1G19840	AT1G19840.1	AT1G19840	NA	NA	NA	NA	0	NA
AT1G19850	AT1G19850.1	MP	1	150	2	108	12	0.0833333	150	108	90	88	79	76	96	82	85	79	92	96
AT1G19860	AT1G19860.2	AT1G19860	1	448	3	298	4	0.25	448	133	298	97
AT1G19870	AT1G19870.1	iqd32	1	309	2	158	5	0.2	309	158	81	114	93
AT1G19880	AT1G19880.1	AT1G19880	6	287	14	120	15	0.4	88	92	106	69	112	287	94	94	81	92	81	80	83	120	75
AT1G19890	AT1G19890.1	MGH3	3	133	1	114	3	1	114	98	133
AT1G19900	AT1G19900.1	AT1G19900	NA	NA	NA	NA	0	NA
AT1G19910	AT1G19910.1	AVA-P2	2	403	1	105	2	1	105	403
AT1G19920	AT1G19920.1	APS2	4	113	3	103	4	1	85	91	103	113
AT1G19930	AT1G19930.1	AT1G19930	1	84	NA	NA	1	1	84
AT1G19940	AT1G19940.2	GH9B5	1	1179	6	89	6	0.166667	1179	71	72	86	80	89
AT1G19950	AT1G19950.1	HVA22H	1	651	6	156	6	0.166667	651	90	97	89	105	156
AT1G19960	AT1G19960.1	AT1G19960	NA	NA	NA	NA	0	NA
AT1G19970	AT1G19970.1	AT1G19970	2	209	1	106	5	0.4	106	209	93	79	98
AT1G19980	AT1G19980.1	AT1G19980	4	143	1	123	4	1	123	95	92	143
AT1G19990	AT1G19990.1	AT1G19990	3	387	1	106	3	1	106	90	387
AT1G20000	AT1G20000.1	TAF11b	1	154	NA	NA	1	1	154
AT1G20010	AT1G20010.1	TUB5	1	1020	2	79	2	0.5	1020	79
AT1G20020	AT1G20020.1	FNR2	1	272	5	117	8	0.125	272	98	75	85	117	77	97	87
AT1G20030	AT1G20030.2	AT1G20030	2	268	1	74	2	1	74	268
AT1G20050	AT1G20050.1	HYD1	1	138	2	86	3	0.333333	138	86	80
AT1G20060	AT1G20060.1	AT1G20060	5	353	4	197	22	0.227273	90	147	102	197	353	108	97	83	116	169	133	81	84	80	84	117	90	97	125	120	87	98
AT1G20065	AT1G20065.2	AT1G20065	1	379	2	100	2	0.5	379	100
AT1G20070	AT1G20070.1	AT1G20070	NA	NA	NA	NA	0	NA
AT1G20080	AT1G20080.3	SYTB	13	250	2	186	13	1	114	186	85	101	93	73	80	104	86	78	84	93	250
AT1G20090	AT1G20090.1	ROP2	1	298	4	148	6	0.166667	298	85	81	148	82	99
AT1G20100	AT1G20100.1	AT1G20100	1	439	2	89	2	0.5	439	89
AT1G20110	AT1G20110.1	AT1G20110	9	371	4	154	9	1	72	92	101	154	85	145	109	90	371
AT1G20120	AT1G20120.1	AT1G20120	1	138	2	102	4	0.25	138	102	85	86
AT1G20130	AT1G20130.1	AT1G20130	1	165	3	118	4	0.25	165	89	118	88
AT1G20132	AT1G20132.1	AT1G20132	3	643	1	181	4	0.75	181	74	643	88
AT1G20135	AT1G20135.1	AT1G20135	1	132	2	88	4	0.25	132	88	81	87
AT1G20140	AT1G20140.1	SK4	1	158	NA	NA	1	1	158
AT1G20150	AT1G20150.1	AT1G20150	6	111	2	96	8	0.75	86	96	82	69	78	111	86	79
AT1G20160	AT1G20160.1	ATSBT5.2	5	108	2	104	8	0.625	87	104	83	77	108	81	73	80
AT1G20180	AT1G20180.1	AT1G20180	1	253	NA	NA	1	1	253
AT1G20190	AT1G20190.1	EXPA11	2	106	1	84	2	1	84	106
AT1G20200	AT1G20200.1	EMB2719	7	367	8	350	8	0.875	135	93	191	89	101	88	367	350
AT1G20220	AT1G20220.1	AT1G20220	2	397	1	138	10	0.2	138	397	86	130	125	87	117	107	119	80
AT1G20225	AT1G20225.1	AT1G20225	3	264	1	240	3	1	240	147	264
AT1G20230	AT1G20230.1	AT1G20230	NA	NA	NA	NA	0	NA
AT1G20240	AT1G20240.1	AT1G20240	1	1403	NA	NA	1	1	1403
AT1G20260	AT1G20260.1	VAB3	2	413	7	275	14	0.142857	123	413	104	126	151	86	275	117	87	90	128	89	91	99
AT1G20270	AT1G20270.1	AT1G20270	7	303	4	154	7	1	86	137	113	154	86	101	303
AT1G20280	AT1G20280.1	AT1G20280	1	146	NA	NA	1	1	146
AT1G20290	AT1G20290.1	AT1G20290	2	1633	1	1048	3	0.666667	1048	1633	321
AT1G20300	AT1G20300.1	AT1G20300	NA	NA	NA	NA	0	NA
AT1G20310	AT1G20310.1	AT1G20310	NA	NA	NA	NA	0	NA
AT1G20320	AT1G20320.1	AT1G20320	NA	NA	NA	NA	0	NA
AT1G20330	AT1G20330.1	SMT2	NA	NA	NA	NA	0	NA
AT1G20340	AT1G20340.1	DRT112	NA	NA	NA	NA	0	NA
AT1G20350	AT1G20350.1	TIM17-1	NA	NA	NA	NA	0	NA
AT1G20360	AT1G20360.1	AT1G20360	NA	NA	NA	NA	0	NA
AT1G20370	AT1G20370.1	AT1G20370	1	93	NA	NA	1	1	93
AT1G20380	AT1G20380.1	AT1G20380	1	369	5	132	10	0.1	369	72	80	112	132	89	82	80	86	85
AT1G20400	AT1G20400.1	AT1G20400	2	213	3	185	7	0.285714	108	213	185	81	68	77	80
AT1G20405	AT1G20405.1	AT1G20405	1	87	NA	NA	1	1	87
AT1G20410	AT1G20410.1	AT1G20410	4	508	3	171	14	0.285714	131	93	171	508	127	164	87	77	87	110	120	93	73	100
AT1G20430	AT1G20430.1	AT1G20430	NA	NA	NA	NA	0	NA
AT1G20440	AT1G20440.1	COR47	1	145	NA	NA	1	1	145
AT1G20450	AT1G20450.1	ERD10	1	90	NA	NA	1	1	90
AT1G20460	AT1G20460.1	AT1G20460	1	1168	NA	NA	1	1	1168
AT1G20470	AT1G20470.1	AT1G20470	NA	NA	NA	NA	0	NA
AT1G20480	AT1G20480.1	AT1G20480	3	106	2	103	4	0.75	94	103	106	95
AT1G20490	AT1G20490.2	AT1G20490	1	371	2	99	2	0.5	371	99
AT1G20500	AT1G20500.1	AT1G20500	1	377	4	117	4	0.25	377	84	115	117
AT1G20510	AT1G20510.1	OPCL1	2	408	1	88	3	0.666667	88	408	75
AT1G20520	AT1G20520.1	AT1G20520	NA	NA	NA	NA	0	NA
AT1G20530	AT1G20530.1	AT1G20530	1	85	2	78	2	0.5	85	78
AT1G20540	AT1G20540.1	AT1G20540	9	210	7	203	12	0.75	75	99	107	132	106	179	203	102	210	89	81	101
AT1G20550	AT1G20550.1	AT1G20550	6	118	3	118	8	0.75	86	86	118	93	83	118	73	100
AT1G20560	AT1G20560.1	AAE1	1	133	NA	NA	1	1	133
AT1G20570	AT1G20570.3	AT1G20570	12	170	9	167	15	0.8	78	95	98	82	166	101	84	76	167	101	77	170	130	81	78
AT1G20575	AT1G20575.1	DPMS1	1	425	7	97	7	0.142857	425	94	81	76	90	87	97
AT1G20580	AT1G20580.1	AT1G20580	1	641	4	167	4	0.25	641	93	96	167
AT1G20590	AT1G20590.1	AT1G20590	1	225	3	98	4	0.25	225	86	98	93
AT1G20600	AT1G20600.1	AT1G20600	1	413	NA	NA	1	1	413
AT1G20610	AT1G20610.1	"CYCB2;3"	1	248	7	111	11	0.0909091	248	93	102	84	82	82	111	90	86	98	83
AT1G20620	AT1G20620.6	CAT3	2	155	1	101	6	0.333333	101	155	92	85	99	92
AT1G20630	AT1G20630.1	CAT1	1	586	2	273	6	0.166667	586	273	178	90	90	102
AT1G20640	AT1G20640.2	AT1G20640	1	208	5	96	5	0.2	208	80	81	74	96
AT1G20650	AT1G20650.1	ASG5	4	100	3	93	5	0.8	90	90	93	100	82
AT1G20670	AT1G20670.1	AT1G20670	1	491	5	393	8	0.125	491	126	101	80	393	84	89	74
AT1G20680	AT1G20680.1	AT1G20680	3	138	2	83	4	0.75	67	83	138	82
AT1G20683	AT1G20683.1	AT1G20683	1	111	NA	NA	1	1	111
AT1G20687	AT1G20687.1	AT1G20687	1	89	NA	NA	1	1	89
AT1G20690	AT1G20690.1	AT1G20690	NA	NA	NA	NA	0	NA
AT1G20693	AT1G20693.1	HMGB2	1	321	3	275	7	0.142857	321	95	275	104	115	89	93
AT1G20696	AT1G20696.2	HMGB3	3	273	6	229	7	0.428571	191	133	273	111	92	229	87
AT1G20700	AT1G20700.1	WOX14	1	586	2	87	2	0.5	586	87
AT1G20710	AT1G20710.1	WOX10	2	98	1	91	2	1	91	98
AT1G20720	AT1G20720.2	AT1G20720	10	389	14	343	28	0.357143	75	92	99	84	91	78	127	86	80	389	83	88	99	343	74	117	84	176	104	85	93	91	73	86	180	107	164	79
AT1G20730	AT1G20730.1	AT1G20730	4	107	3	103	4	1	89	75	103	107
AT1G20735	AT1G20735.1	AT1G20735	NA	NA	NA	NA	0	NA
AT1G20740	AT1G20740.1	AT1G20740	3	114	4	108	4	0.75	44	78	114	108
AT1G20750	AT1G20750.1	AT1G20750	6	253	17	113	24	0.25	94	91	99	88	91	253	71	87	87	83	91	74	86	72	101	82	113	111	75	51	78	97	80	107
AT1G20760	AT1G20760.1	AT1G20760	5	481	1	351	11	0.454545	351	279	85	88	481	78	287	90	112	98	250
AT1G20770	AT1G20770.1	AT1G20770	1	278	2	122	5	0.2	278	122	83	90	83
AT1G20780	AT1G20780.3	SAUL1	2	296	1	96	2	1	96	296
AT1G20790	AT1G20790.1	AT1G20790	NA	NA	NA	NA	0	NA
AT1G20795	AT1G20795.1	AT1G20795	NA	NA	NA	NA	0	NA
AT1G20800	AT1G20800.1	AT1G20800	1	260	NA	NA	1	1	260
AT1G20803	AT1G20803.1	AT1G20803	NA	NA	NA	NA	0	NA
AT1G20810	AT1G20810.1	AT1G20810	1	261	5	123	5	0.2	261	95	79	86	123
AT1G20816	AT1G20816.1	AT1G20816	1	368	4	88	4	0.25	368	80	88	88
AT1G20823	AT1G20823.1	AT1G20823	NA	NA	NA	NA	0	NA
AT1G20830	AT1G20830.1	MCD1	2	369	3	168	4	0.5	122	369	168	95
AT1G20840	AT1G20840.2	TMT1	1	343	2	108	5	0.2	343	108	78	94	83
AT1G20850	AT1G20850.1	XCP2	3	91	1	86	3	1	86	82	91
AT1G20860	AT1G20860.2	"PHT1;8"	1	3066	NA	NA	1	1	3066
AT1G20870	AT1G20870.1	AT1G20870	1	647	2	97	2	0.5	647	97
AT1G20875	AT1G20875.1	AT1G20875	NA	NA	NA	NA	0	NA
AT1G20880	AT1G20880.1	AT1G20880	3	543	1	343	6	0.5	343	142	543	103	93	81
AT1G20890	AT1G20890.1	AT1G20890	1	144	5	111	5	0.2	144	96	92	80	111
AT1G20900	AT1G20900.1	ESC	NA	NA	NA	NA	0	NA
AT1G20910	AT1G20910.1	AT1G20910	7	442	4	369	13	0.538462	328	133	85	369	96	258	442	155	77	170	111	242	92
AT1G20920	AT1G20920.3	AT1G20920	1	79	NA	NA	1	1	79
AT1G20923	AT1G20923.1	AT1G20923	1	448	NA	NA	1	1	448
AT1G20925	AT1G20925.1	AT1G20925	1	248	2	133	11	0.0909091	248	133	78	72	74	95	76	90	79	88	83
AT1G20930	AT1G20930.1	"CDKB2;2"	1	381	4	132	7	0.142857	381	88	92	132	87	91	94
AT1G20940	AT1G20940.1	AT1G20940	NA	NA	NA	NA	0	NA
AT1G20950	AT1G20950.1	AT1G20950	1	286	8	188	18	0.0555556	286	100	93	94	86	81	142	188	95	93	88	91	92	121	88	98	85	104
AT1G20960	AT1G20960.1	emb1507	2	706	4	527	4	0.5	155	706	102	527
AT1G20970	AT1G20970.1	AT1G20970	5	218	1	142	8	0.625	142	96	86	102	218	97	78	137
AT1G20980	AT1G20980.1	SPL14	2	97	6	93	9	0.222222	87	97	91	91	83	93	82	78	82
AT1G20990	AT1G20990.1	AT1G20990	1	463	NA	NA	1	1	463
AT1G21000	AT1G21000.1	AT1G21000	3	257	2	87	3	1	85	87	257
AT1G21010	AT1G21010.1	AT1G21010	NA	NA	NA	NA	0	NA
AT1G21050	AT1G21050.2	AT1G21050	NA	NA	NA	NA	0	NA
AT1G21060	AT1G21060.1	AT1G21060	5	95	9	90	9	0.555556	89	84	87	77	95	83	79	85	90
AT1G21065	AT1G21065.1	AT1G21065	6	210	4	164	6	1	119	110	79	164	99	210
AT1G21070	AT1G21070.1	AT1G21070	3	334	1	106	4	0.75	106	95	334	81
AT1G21080	AT1G21080.3	AT1G21080	2	623	1	324	10	0.2	324	623	140	265	118	201	90	112	281	97
AT1G21090	AT1G21090.1	AT1G21090	2	423	3	103	3	0.666667	91	423	103
AT1G21100	AT1G21100.1	IGMT1	2	116	1	90	2	1	90	116
AT1G21110	AT1G21110.1	IGMT3	1	95	2	93	2	0.5	95	93
AT1G21120	AT1G21120.2	IGMT2	1	95	2	93	2	0.5	95	93
AT1G21130	AT1G21130.1	IGMT4	1	91	2	88	2	0.5	91	88
AT1G21140	AT1G21140.1	AT1G21140	NA	NA	NA	NA	0	NA
AT1G21150	AT1G21150.2	AT1G21150	NA	NA	NA	NA	0	NA
AT1G21160	AT1G21160.1	AT1G21160	8	124	1	123	12	0.666667	123	92	82	94	96	80	108	124	111	84	80	105
AT1G21170	AT1G21170.2	SEC5B	13	385	1	328	20	0.65	328	114	115	83	85	133	260	241	69	88	135	80	385	117	258	142	112	111	96	110
AT1G21190	AT1G21190.1	LSM3A	2	322	1	252	2	1	252	322
AT1G21200	AT1G21200.1	AT1G21200	1	191	NA	NA	1	1	191
AT1G21210	AT1G21210.1	WAK4	1	176	2	97	3	0.333333	176	97	75
AT1G21230	AT1G21230.1	WAK5	2	85	1	80	2	1	80	85
AT1G21240	AT1G21240.1	WAK3	1	101	2	73	2	0.5	101	73
AT1G21245	AT1G21245.1	AT1G21245	NA	NA	NA	NA	0	NA
AT1G21250	AT1G21250.1	WAK1	2	88	1	85	2	1	85	88
AT1G21270	AT1G21270.1	WAK2	2	76	1	74	2	1	74	76
AT1G21280	AT1G21280.1	AT1G21280	NA	NA	NA	NA	0	NA
AT1G21310	AT1G21310.1	EXT3	1	111	NA	NA	1	1	111
AT1G21313	AT1G21313.1	AT1G21313	1	39	NA	NA	1	1	39
AT1G21320	AT1G21320.1	AT1G21320	1	629	5	206	5	0.2	629	84	85	97	206
AT1G21323	AT1G21323.1	AT1G21323	2	196	1	83	2	1	83	196
AT1G21326	AT1G21326.1	AT1G21326	NA	NA	NA	NA	0	NA
AT1G21340	AT1G21340.1	AT1G21340	NA	NA	NA	NA	0	NA
AT1G21350	AT1G21350.5	AT1G21350	6	287	9	209	9	0.666667	96	94	73	82	93	287	74	79	209
AT1G21360	AT1G21360.1	GLTP2	2	399	3	333	5	0.4	146	399	333	177	146
AT1G21370	AT1G21370.1	AT1G21370	2	92	1	81	2	1	81	92
AT1G21380	AT1G21380.1	AT1G21380	1	416	2	100	9	0.111111	416	100	82	89	82	95	82	96	80
AT1G21390	AT1G21390.1	emb2170	1	423	NA	NA	1	1	423
AT1G21395	AT1G21395.1	AT1G21395	NA	NA	NA	NA	0	NA
AT1G21400	AT1G21400.5	AT1G21400	1	718	5	99	8	0.125	718	81	77	86	99	94	89	86
AT1G21410	AT1G21410.1	SKP2A	2	548	1	206	4	0.5	206	548	104	173
AT1G21430	AT1G21430.1	YUC11	1	86	2	80	2	0.5	86	80
AT1G21440	AT1G21440.1	AT1G21440	2	195	3	186	6	0.333333	80	195	186	109	108	90
AT1G21450	AT1G21450.1	SCL1	1	535	NA	NA	1	1	535
AT1G21460	AT1G21460.1	SWEET1	1	117	2	115	5	0.2	117	115	96	93	87
AT1G21470	AT1G21470.1	AT1G21470	1	378	3	109	3	0.333333	378	86	109
AT1G21475	AT1G21475.1	AT1G21475	NA	NA	NA	NA	0	NA
AT1G21480	AT1G21480.1	AT1G21480	4	257	5	135	7	0.571429	130	107	99	257	135	94	100
AT1G21500	AT1G21500.1	AT1G21500	1	527	NA	NA	1	1	527
AT1G21510	AT1G21510.1	AT1G21510	NA	NA	NA	NA	0	NA
AT1G21520	AT1G21520.1	AT1G21520	NA	NA	NA	NA	0	NA
AT1G21528	AT1G21528.1	AT1G21528	NA	NA	NA	NA	0	NA
AT1G21530	AT1G21530.2	AT1G21530	1	136	NA	NA	1	1	136
AT1G21540	AT1G21540.1	AT1G21540	1	111	NA	NA	1	1	111
AT1G21550	AT1G21550.1	AT1G21550	NA	NA	NA	NA	0	NA
AT1G21560	AT1G21560.3	AT1G21560	3	191	1	175	4	0.75	175	99	191	92
AT1G21580	AT1G21580.1	AT1G21580	1	284	9	263	9	0.111111	284	92	104	135	233	83	74	65	263
AT1G21590	AT1G21590.1	AT1G21590	9	104	4	104	9	1	86	78	100	104	79	80	90	90	104
AT1G21600	AT1G21600.1	PTAC6	2	547	4	290	5	0.4	100	547	234	290	111
AT1G21610	AT1G21610.3	AT1G21610	1	612	4	395	13	0.0769231	612	150	73	395	81	204	85	84	185	281	92	155	85
AT1G21620	AT1G21620.1	PUM20	2	73	1	43	2	1	43	73
AT1G21630	AT1G21630.2	AT1G21630	1	627	2	294	13	0.0769231	627	294	78	64	264	249	85	103	74	272	186	165	135
AT1G21640	AT1G21640.2	NADK2	1	213	7	177	7	0.142857	213	73	89	99	148	145	177
AT1G21650	AT1G21650.3	SECA2	6	1021	16	456	35	0.171429	111	130	81	95	135	1021	76	142	111	176	91	87	63	172	103	456	157	84	111	103	293	89	182	132	110	327	180	110	337	106	107	104	99	80	83
AT1G21651	AT1G21651.1	AT1G21651	5	135	2	130	6	0.833333	111	130	81	95	135	104
AT1G21660	AT1G21660.1	AT1G21660	5	321	8	234	8	0.625	202	94	100	80	321	208	101	234
AT1G21670	AT1G21670.1	AT1G21670	NA	NA	NA	NA	0	NA
AT1G21680	AT1G21680.1	AT1G21680	NA	NA	NA	NA	0	NA
AT1G21690	AT1G21690.3	EMB1968	3	496	11	279	11	0.272727	86	144	496	89	81	201	78	85	99	83	279
AT1G21695	AT1G21695.1	AT1G21695	NA	NA	NA	NA	0	NA
AT1G21700	AT1G21700.1	SWI3C	2	526	5	195	8	0.25	138	526	156	92	195	95	101	96
AT1G21710	AT1G21710.1	OGG1	1	217	2	116	2	0.5	217	116
AT1G21720	AT1G21720.1	PBC1	5	326	4	258	6	0.833333	119	109	161	258	326	89
AT1G21722	AT1G21722.1	AT1G21722	1	95	NA	NA	1	1	95
AT1G21730	AT1G21730.1	AT1G21730	6	354	8	292	22	0.272727	96	89	149	148	83	354	128	292	127	120	77	202	80	246	130	156	211	89	127	112	98	96
AT1G21738	AT1G21738.1	AT1G21738	NA	NA	NA	NA	0	NA
AT1G21740	AT1G21740.1	AT1G21740	1	471	2	86	3	0.333333	471	86	80
AT1G21750	AT1G21750.1	PDIL1-1	1	390	5	311	8	0.125	390	110	92	76	311	96	91	76
AT1G21760	AT1G21760.1	FBP7	1	386	8	231	9	0.111111	386	92	94	134	94	95	88	231	89
AT1G21770	AT1G21770.1	AT1G21770	1	71	NA	NA	1	1	71
AT1G21780	AT1G21780.2	AT1G21780	2	240	3	91	3	0.666667	79	240	91
AT1G21790	AT1G21790.1	AT1G21790	1	277	2	191	2	0.5	277	191
AT1G21810	AT1G21810.1	AT1G21810	2	86	1	84	2	1	84	86
AT1G21830	AT1G21830.1	AT1G21830	1	472	NA	NA	1	1	472
AT1G21835	AT1G21835.1	AT1G21835	NA	NA	NA	NA	0	NA
AT1G21840	AT1G21840.1	UREF	NA	NA	NA	NA	0	NA
AT1G21850	AT1G21850.1	sks8	2	316	3	216	7	0.285714	85	316	216	87	130	137	101
AT1G21860	AT1G21860.1	sks7	2	638	5	263	7	0.285714	99	638	174	84	263	216	97
AT1G21864	AT1G21864.1	AT1G21864	NA	NA	NA	NA	0	NA
AT1G21866	AT1G21866.1	AT1G21866	NA	NA	NA	NA	0	NA
AT1G21870	AT1G21870.1	GONST5	3	182	1	96	4	0.75	96	95	182	91
AT1G21880	AT1G21880.2	LYM1	1	311	2	98	4	0.25	311	98	91	87
AT1G21890	AT1G21890.1	UMAMIT19	6	533	3	474	6	1	262	149	474	95	91	533
AT1G21900	AT1G21900.1	p24delta5	1	340	3	91	3	0.333333	340	81	91
AT1G21910	AT1G21910.1	DREB26	NA	NA	NA	NA	0	NA
AT1G21920	AT1G21920.1	AT1G21920	1	82	2	77	2	0.5	82	77
AT1G21925	AT1G21925.1	AT1G21925	NA	NA	NA	NA	0	NA
AT1G21928	AT1G21928.1	AT1G21928	NA	NA	NA	NA	0	NA
AT1G21930	AT1G21930.1	AT1G21930	2	536	1	478	2	1	478	536
AT1G21940	AT1G21940.1	AT1G21940	1	1254	NA	NA	1	1	1254
AT1G21950	AT1G21950.1	AT1G21950	NA	NA	NA	NA	0	NA
AT1G21960	AT1G21960.1	AT1G21960	NA	NA	NA	NA	0	NA
AT1G21970	AT1G21970.1	LEC1	1	1105	NA	NA	1	1	1105
AT1G21980	AT1G21980.1	PIP5K1	7	268	3	214	7	1	94	168	214	80	89	85	268
AT1G21990	AT1G21990.1	AT1G21990	2	91	1	88	2	1	88	91
AT1G22000	AT1G22000.1	AT1G22000	1	86	2	72	2	0.5	86	72
AT1G22010	AT1G22010.1	AT1G22010	NA	NA	NA	NA	0	NA
AT1G22015	AT1G22015.1	DD46	1	143	2	116	10	0.1	143	116	95	92	76	74	95	95	106	112
AT1G22020	AT1G22020.1	SHM6	2	420	1	153	3	0.666667	153	420	116
AT1G22030	AT1G22030.1	AT1G22030	1	77	NA	NA	1	1	77
AT1G22040	AT1G22040.1	AT1G22040	1	294	NA	NA	1	1	294
AT1G22050	AT1G22050.1	MUB6	1	455	2	132	2	0.5	455	132
AT1G22060	AT1G22060.1	AT1G22060	1	609	6	307	9	0.111111	609	153	85	110	213	307	172	81	93
AT1G22065	AT1G22065.1	AT1G22065	NA	NA	NA	NA	0	NA
AT1G22070	AT1G22070.1	TGA3	1	332	3	135	8	0.125	332	86	135	75	86	100	76	126
AT1G22080	AT1G22080.2	AT1G22080	2	602	6	247	8	0.25	109	602	79	75	76	247	74	215
AT1G22090	AT1G22090.1	emb2204	4	149	1	108	5	0.8	108	100	86	149	99
AT1G22100	AT1G22100.1	AT1G22100	4	189	3	131	7	0.571429	107	125	131	189	88	80	69
AT1G22110	AT1G22110.1	AT1G22110	1	1177	NA	NA	1	1	1177
AT1G22120	AT1G22120.1	AT1G22120	1	434	9	211	12	0.0833333	434	98	90	90	88	114	91	178	211	88	107	137
AT1G22130	AT1G22130.1	AGL104	5	135	8	119	9	0.555556	99	92	98	83	135	79	87	119	73
AT1G22140	AT1G22140.3	AT1G22140	1	201	NA	NA	1	1	201
AT1G22150	AT1G22150.1	"SULTR1;3"	1	551	3	119	12	0.0833333	551	82	119	95	81	79	96	93	87	101	91	89
AT1G22160	AT1G22160.1	AT1G22160	1	93	NA	NA	1	1	93
AT1G22170	AT1G22170.1	AT1G22170	1	198	5	98	6	0.166667	198	94	92	78	98	86
AT1G22180	AT1G22180.4	AT1G22180	1	114	2	90	4	0.25	114	90	81	82
AT1G22190	AT1G22190.1	AT1G22190	NA	NA	NA	NA	0	NA
AT1G22200	AT1G22200.1	AT1G22200	9	245	5	189	12	0.75	169	76	114	149	189	185	85	89	245	88	97	99
AT1G22210	AT1G22210.1	TPPC	1	266	6	167	10	0.1	266	138	103	81	105	167	159	108	100	105
AT1G22220	AT1G22220.1	AUF2	NA	NA	NA	NA	0	NA
AT1G22230	AT1G22230.1	AT1G22230	NA	NA	NA	NA	0	NA
AT1G22240	AT1G22240.1	PUM8	4	90	1	83	4	1	83	80	79	90
AT1G22250	AT1G22250.1	AT1G22250	1	85	NA	NA	1	1	85
AT1G22260	AT1G22260.1	ZYP1a	10	413	17	397	18	0.555556	81	210	92	81	184	79	84	123	72	413	84	69	154	90	81	73	397	300
AT1G22270	AT1G22270.1	AT1G22270	NA	NA	NA	NA	0	NA
AT1G22275	AT1G22275.1	ZYP1b	18	361	17	349	18	1	81	246	92	82	204	79	71	123	73	300	84	68	145	116	72	66	349	361
AT1G22280	AT1G22280.3	PAPP2C	2	131	5	103	5	0.4	82	131	70	93	103
AT1G22290	AT1G22290.2	AT1G22290	3	107	4	96	5	0.6	77	79	107	96	76
AT1G22300	AT1G22300.1	GRF10	1	352	5	348	6	0.166667	352	207	107	81	348	98
AT1G22310	AT1G22310.2	MBD8	1	356	NA	NA	1	1	356
AT1G22330	AT1G22330.1	AT1G22330	5	511	3	421	5	1	72	377	421	292	511
AT1G22340	AT1G22340.1	UGT85A7	1	163	NA	NA	1	1	163
AT1G22360	AT1G22360.1	UGT85A2	1	1014	NA	NA	1	1	1014
AT1G22370	AT1G22370.2	UGT85A5	1	324	NA	NA	1	1	324
AT1G22380	AT1G22380.1	UGT85A3	1	344	NA	NA	1	1	344
AT1G22400	AT1G22400.1	UGT85A1	1	1287	NA	NA	1	1	1287
AT1G22410	AT1G22410.1	AT1G22410	2	479	4	401	4	0.5	78	479	81	401
AT1G22420	AT1G22420.1	AT1G22420	NA	NA	NA	NA	0	NA
AT1G22430	AT1G22430.1	AT1G22430	5	329	4	156	8	0.625	82	150	149	156	329	140	96	91
AT1G22440	AT1G22440.1	AT1G22440	5	294	3	147	8	0.625	85	95	147	118	294	103	83	114
AT1G22450	AT1G22450.1	COX6B	1	462	4	205	4	0.25	462	142	87	205
AT1G22460	AT1G22460.1	AT1G22460	3	237	2	113	11	0.272727	100	113	237	81	96	104	79	78	72	85	79
AT1G22470	AT1G22470.1	AT1G22470	NA	NA	NA	NA	0	NA
AT1G22480	AT1G22480.1	AT1G22480	1	298	NA	NA	1	1	298
AT1G22490	AT1G22490.2	AT1G22490	1	466	NA	NA	1	1	466
AT1G22500	AT1G22500.1	ATL15	NA	NA	NA	NA	0	NA
AT1G22510	AT1G22510.2	AT1G22510	2	450	1	284	4	0.5	284	450	144	101
AT1G22520	AT1G22520.2	AT1G22520	3	379	1	211	4	0.75	211	72	379	107
AT1G22530	AT1G22530.1	PATL2	3	332	2	94	3	1	76	94	332
AT1G22540	AT1G22540.1	AT1G22540	2	145	1	116	3	0.666667	116	145	86
AT1G22550	AT1G22550.1	AT1G22550	1	89	2	83	3	0.333333	89	83	78
AT1G22570	AT1G22570.1	AT1G22570	2	96	1	81	3	0.666667	81	96	79
AT1G22590	AT1G22590.2	AGL87	NA	NA	NA	NA	0	NA
AT1G22600	AT1G22600.1	AT1G22600	1	722	NA	NA	1	1	722
AT1G22610	AT1G22610.1	AT1G22610	NA	NA	NA	NA	0	NA
AT1G22620	AT1G22620.1	ATSAC1	11	293	5	223	15	0.733333	186	89	126	77	223	124	89	72	136	88	293	189	188	187	93
AT1G22630	AT1G22630.1	AT1G22630	2	150	3	106	3	0.666667	92	150	106
AT1G22640	AT1G22640.1	MYB3	2	80	1	77	2	1	77	80
AT1G22650	AT1G22650.1	A/N-InvD	4	298	1	227	4	1	227	96	120	298
AT1G22660	AT1G22660.4	AT1G22660	14	452	13	343	14	1	99	85	155	106	81	126	90	105	111	94	258	206	343	452
AT1G22670	AT1G22670.1	AT1G22670	1	223	2	90	3	0.333333	223	90	81
AT1G22680	AT1G22680.1	AT1G22680	NA	NA	NA	NA	0	NA
AT1G22690	AT1G22690.1	AT1G22690	3	95	1	91	3	1	91	88	95
AT1G22700	AT1G22700.1	AT1G22700	3	252	1	231	4	0.75	231	88	252	79
AT1G22710	AT1G22710.1	SUC2	2	287	1	145	3	0.666667	145	287	89
AT1G22720	AT1G22720.1	AT1G22720	2	697	1	77	2	1	77	697
AT1G22730	AT1G22730.1	AT1G22730	1	140	3	92	3	0.333333	140	85	92
AT1G22740	AT1G22740.1	RABG3B	6	146	2	120	6	1	93	120	98	96	83	146
AT1G22750	AT1G22750.4	AT1G22750	4	273	8	182	8	0.5	103	88	93	273	88	119	84	182
AT1G22760	AT1G22760.1	PAB3	1	514	6	364	6	0.166667	514	92	86	91	71	364
AT1G22770	AT1G22770.1	GI	11	301	1	209	13	0.846154	209	80	78	84	146	169	126	126	100	112	301	92	114
AT1G22780	AT1G22780.1	PFL	3	266	2	265	3	1	184	265	266
AT1G22790	AT1G22790.2	AT1G22790	1	523	2	371	2	0.5	523	371
AT1G22800	AT1G22800.1	AT1G22800	9	175	2	114	9	1	95	114	79	111	99	99	80	100	175
AT1G22810	AT1G22810.1	AT1G22810	NA	NA	NA	NA	0	NA
AT1G22830	AT1G22830.1	AT1G22830	1	86	NA	NA	1	1	86
AT1G22840	AT1G22840.1	CYTC-1	1	479	2	79	2	0.5	479	79
AT1G22850	AT1G22850.1	AT1G22850	5	369	4	238	6	0.833333	121	97	90	238	369	196
AT1G22860	AT1G22860.1	AT1G22860	4	528	6	446	13	0.307692	100	196	114	528	103	446	146	187	135	95	117	217	129
AT1G22870	AT1G22870.1	AT1G22870	9	433	8	305	13	0.692308	69	79	106	124	100	96	110	305	433	194	106	97	112
AT1G22880	AT1G22880.1	CEL5	2	87	1	81	4	0.5	81	87	78	69
AT1G22882	AT1G22882.1	AT1G22882	1	180	2	88	2	0.5	180	88
AT1G22885	AT1G22885.2	AT1G22885	1	316	NA	NA	1	1	316
AT1G22890	AT1G22890.1	AT1G22890	1	156	NA	NA	1	1	156
AT1G22900	AT1G22900.1	AT1G22900	NA	NA	NA	NA	0	NA
AT1G22910	AT1G22910.3	AT1G22910	3	447	2	295	5	0.6	124	295	447	143	89
AT1G22920	AT1G22920.1	CSN5A	4	526	1	127	5	0.8	127	86	103	526	98
AT1G22930	AT1G22930.1	AT1G22930	8	133	1	119	10	0.8	119	76	85	82	78	98	89	133	94	84
AT1G22940	AT1G22940.1	TH1	6	290	4	219	7	0.857143	76	82	91	219	107	290	91
AT1G22950	AT1G22950.1	AT1G22950	2	91	8	90	8	0.25	85	91	85	89	84	78	82	90
AT1G22960	AT1G22960.1	AT1G22960	1	77	NA	NA	1	1	77
AT1G22970	AT1G22970.1	AT1G22970	3	119	1	85	3	1	85	82	119
AT1G22980	AT1G22980.2	AT1G22980	3	170	2	93	3	1	90	93	170
AT1G22985	AT1G22985.1	CRF7	NA	NA	NA	NA	0	NA
AT1G22990	AT1G22990.1	HIPP22	2	278	1	88	2	1	88	278
AT1G23000	AT1G23000.2	AT1G23000	1	92	2	88	3	0.333333	92	88	87
AT1G23010	AT1G23010.1	LPR1	1	322	3	87	3	0.333333	322	73	87
AT1G23020	AT1G23020.2	FRO3	4	401	5	206	8	0.5	104	109	94	401	206	83	91	102
AT1G23030	AT1G23030.1	AT1G23030	1	176	2	83	2	0.5	176	83
AT1G23037	AT1G23037.1	AT1G23037	1	247	NA	NA	1	1	247
AT1G23040	AT1G23040.1	AT1G23040	NA	NA	NA	NA	0	NA
AT1G23050	AT1G23050.1	AT1G23050	NA	NA	NA	NA	0	NA
AT1G23060	AT1G23060.1	MDP40	2	513	1	96	4	0.5	96	513	86	91
AT1G23070	AT1G23070.1	AT1G23070	6	121	1	96	6	1	96	79	86	74	80	121
AT1G23080	AT1G23080.1	PIN7	3	441	5	91	5	0.6	77	90	441	80	91
AT1G23090	AT1G23090.1	AST91	3	537	5	265	10	0.3	116	85	537	77	265	87	186	208	165	95
AT1G23100	AT1G23100.1	AT1G23100	2	91	1	85	2	1	85	91
AT1G23110	AT1G23110.1	AT1G23110	1	95	3	86	5	0.2	95	79	86	67	79
AT1G23120	AT1G23120.2	AT1G23120	1	125	NA	NA	1	1	125
AT1G23130	AT1G23130.1	AT1G23130	1	81	NA	NA	1	1	81
AT1G23140	AT1G23140.1	AT1G23140	1	204	2	109	2	0.5	204	109
AT1G23145	AT1G23145.1	RALFL2	NA	NA	NA	NA	0	NA
AT1G23147	AT1G23147.1	RALFL3	NA	NA	NA	NA	0	NA
AT1G23150	AT1G23150.1	AT1G23150	1	88	NA	NA	1	1	88
AT1G23160	AT1G23160.1	AT1G23160	1	152	3	108	3	0.333333	152	97	108
AT1G23170	AT1G23170.2	AT1G23170	3	206	2	110	9	0.333333	92	110	206	109	78	80	82	90	98
AT1G23180	AT1G23180.1	AT1G23180	3	218	1	144	8	0.375	144	90	218	81	102	80	97	74
AT1G23190	AT1G23190.1	PGM3	1	588	3	353	17	0.0588235	588	87	353	135	145	86	105	101	93	87	109	86	82	91	110	112	119
AT1G23200	AT1G23200.1	AT1G23200	1	500	NA	NA	1	1	500
AT1G23201	AT1G23201.2	AT1G23201	NA	NA	NA	NA	0	NA
AT1G23205	AT1G23205.1	AT1G23205	NA	NA	NA	NA	0	NA
AT1G23210	AT1G23210.1	GH9B6	1	329	3	85	3	0.333333	329	72	85
AT1G23220	AT1G23220.1	AT1G23220	1	1133	NA	NA	1	1	1133
AT1G23230	AT1G23230.1	AT1G23230	18	245	15	245	19	0.947368	80	86	87	136	207	109	97	215	95	147	93	83	80	75	245	178	72	245	83
AT1G23240	AT1G23240.4	AT1G23240	2	269	1	147	4	0.5	147	269	130	135
AT1G23250	AT1G23250.1	AT1G23250	2	212	1	199	6	0.333333	199	212	109	181	100	119
AT1G23260	AT1G23260.1	MMZ1	2	389	1	221	4	0.5	221	389	92	186
AT1G23270	AT1G23270.1	AT1G23270	NA	NA	NA	NA	0	NA
AT1G23280	AT1G23280.1	AT1G23280	2	177	4	115	8	0.25	93	177	114	115	89	92	99	95
AT1G23290	AT1G23290.1	RPL27AB	NA	NA	NA	NA	0	NA
AT1G23300	AT1G23300.1	AT1G23300	1	110	6	100	8	0.125	110	73	89	66	77	100	87	72
AT1G23310	AT1G23310.1	GGT1	1	268	2	235	13	0.0769231	268	235	83	87	83	83	86	88	79	83	78	98	81
AT1G23320	AT1G23320.1	TAR1	2	267	3	263	4	0.5	163	267	263	68
AT1G23330	AT1G23330.1	AT1G23330	7	106	4	96	7	1	76	77	89	96	78	80	106
AT1G23340	AT1G23340.1	AT1G23340	6	441	3	287	6	1	86	104	287	110	113	441
AT1G23350	AT1G23350.1	AT1G23350	NA	NA	NA	NA	0	NA
AT1G23360	AT1G23360.1	MENG	7	155	6	102	7	1	91	84	76	95	84	102	155
AT1G23380	AT1G23380.2	KNAT6	3	3676	1	138	4	0.75	138	101	3676	89
AT1G23390	AT1G23390.1	AT1G23390	NA	NA	NA	NA	0	NA
AT1G23400	AT1G23400.1	CAF2	4	274	2	190	5	0.8	77	190	149	274	157
AT1G23410	AT1G23410.1	AT1G23410	NA	NA	NA	NA	0	NA
AT1G23420	AT1G23420.2	INO	6	440	5	136	6	1	97	101	93	119	136	440
AT1G23440	AT1G23440.1	AT1G23440	2	1250	1	119	4	0.5	119	1250	103	73
AT1G23450	AT1G23450.1	AT1G23450	NA	NA	NA	NA	0	NA
AT1G23460	AT1G23460.1	AT1G23460	1	210	8	104	8	0.125	210	93	100	99	91	68	93	104
AT1G23465	AT1G23465.1	AT1G23465	2	341	3	124	3	0.666667	75	341	124
AT1G23480	AT1G23480.2	CSLA03	3	110	1	99	7	0.428571	99	96	110	83	84	86	85
AT1G23490	AT1G23490.1	ARF1	1	412	3	153	6	0.166667	412	129	153	87	133	94
AT1G23500	AT1G23500.1	AT1G23500	1	111	3	90	4	0.25	111	84	90	82
AT1G23510	AT1G23510.1	AT1G23510	2	124	3	90	4	0.5	86	124	90	86
AT1G23520	AT1G23520.1	AT1G23520	1	119	2	99	3	0.333333	119	99	95
AT1G23530	AT1G23530.1	AT1G23530	NA	NA	NA	NA	0	NA
AT1G23540	AT1G23540.1	PERK12	5	154	3	98	7	0.714286	84	82	98	89	154	85	90
AT1G23550	AT1G23550.1	SRO2	4	299	1	179	4	1	179	83	87	299
AT1G23560	AT1G23560.1	AT1G23560	1	92	2	88	4	0.25	92	88	83	82
AT1G23570	AT1G23570.2	AT1G23570	2	320	3	97	3	0.666667	75	320	97
AT1G23580	AT1G23580.1	AT1G23580	2	103	3	95	3	0.666667	75	103	95
AT1G23590	AT1G23590.1	AT1G23590	1	133	2	102	4	0.25	133	102	100	93
AT1G23600	AT1G23600.1	AT1G23600	2	102	4	92	4	0.5	74	102	80	92
AT1G23610	AT1G23610.1	AT1G23610	2	82	1	63	2	1	63	82
AT1G23640	AT1G23640.1	AT1G23640	2	121	4	99	4	0.5	72	121	82	99
AT1G23645	AT1G23645.1	AT1G23645	2	290	3	124	3	0.666667	72	290	124
AT1G23650	AT1G23650.1	AT1G23650	NA	NA	NA	NA	0	NA
AT1G23660	AT1G23660.1	AT1G23660	2	115	3	92	4	0.5	72	115	92	90
AT1G23670	AT1G23670.2	AT1G23670	2	1327	4	112	4	0.5	80	1327	87	112
AT1G23680	AT1G23680.1	AT1G23680	1	41	2	30	2	0.5	41	30
AT1G23690	AT1G23690.1	AT1G23690	1	106	4	94	4	0.25	106	94	86	94
AT1G23700	AT1G23700.3	AT1G23700	8	184	9	122	13	0.615385	91	81	84	89	100	82	80	184	122	93	84	88	88
AT1G23710	AT1G23710.1	AT1G23710	NA	NA	NA	NA	0	NA
AT1G23720	AT1G23720.2	AT1G23720	NA	NA	NA	NA	0	NA
AT1G23730	AT1G23730.2	BCA3	2	272	1	248	7	0.285714	248	272	237	115	215	87	99
AT1G23740	AT1G23740.1	AOR	3	89	1	83	3	1	83	79	89
AT1G23750	AT1G23750.1	AT1G23750	1	374	2	120	2	0.5	374	120
AT1G23760	AT1G23760.1	JP630	1	137	NA	NA	1	1	137
AT1G23770	AT1G23770.1	AT1G23770	NA	NA	NA	NA	0	NA
AT1G23780	AT1G23780.1	AT1G23780	NA	NA	NA	NA	0	NA
AT1G23790	AT1G23790.1	AT1G23790	3	96	2	91	3	1	75	91	96
AT1G23800	AT1G23800.1	ALDH2B7	1	216	4	95	10	0.1	216	73	84	95	78	91	73	92	74	86
AT1G23810	AT1G23810.1	AT1G23810	2	101	4	83	4	0.5	82	101	80	83
AT1G23820	AT1G23820.1	SPDS1	3	655	6	105	8	0.375	93	91	655	96	99	105	84	87
AT1G23830	AT1G23830.1	AT1G23830	NA	NA	NA	NA	0	NA
AT1G23840	AT1G23840.1	AT1G23840	NA	NA	NA	NA	0	NA
AT1G23850	AT1G23850.1	AT1G23850	NA	NA	NA	NA	0	NA
AT1G23860	AT1G23860.1	RSZ21	4	205	5	137	5	0.8	76	72	96	205	137
AT1G23870	AT1G23870.1	TPS9	1	297	3	122	3	0.333333	297	86	122
AT1G23880	AT1G23880.1	AT1G23880	3	389	5	111	6	0.5	98	94	389	89	111	93
AT1G23890	AT1G23890.2	AT1G23890	2	316	3	131	5	0.4	84	316	131	85	85
AT1G23900	AT1G23900.2	GAMMA-ADAPTIN 1	5	524	1	357	17	0.294118	357	175	98	264	524	234	103	133	152	85	126	246	100	160	89	121	176
AT1G23910	AT1G23910.1	AT1G23910	NA	NA	NA	NA	0	NA
AT1G23915	AT1G23915.1	AT1G23915	2	508	1	79	2	1	79	508
AT1G23935	AT1G23935.1	AT1G23935	19	371	8	287	25	0.76	137	77	102	130	77	126	102	287	100	99	107	118	80	129	123	236	100	157	371	169	89	248	78	209	108
AT1G23950	AT1G23950.2	AT1G23950	4	130	1	114	5	0.8	114	105	81	130	90
AT1G23960	AT1G23960.2	AT1G23960	1	116	5	95	5	0.2	116	92	88	80	95
AT1G23965	AT1G23965.1	AT1G23965	NA	NA	NA	NA	0	NA
AT1G23970	AT1G23970.2	AT1G23970	1	178	2	104	5	0.2	178	104	81	94	91
AT1G23980	AT1G23980.1	AT1G23980	NA	NA	NA	NA	0	NA
AT1G23985	AT1G23985.1	AT1G23985	3	1029	1	115	3	1	115	17	1029
AT1G23995	AT1G23995.1	AT1G23995	NA	NA	NA	NA	0	NA
AT1G24000	AT1G24000.1	AT1G24000	1	101	NA	NA	1	1	101
AT1G24010	AT1G24010.1	AT1G24010	1	79	NA	NA	1	1	79
AT1G24020	AT1G24020.1	MLP423	1	338	NA	NA	1	1	338
AT1G24030	AT1G24030.1	AT1G24030	5	198	2	118	6	0.833333	99	118	68	89	198	102
AT1G24040	AT1G24040.2	AT1G24040	1	1525	NA	NA	1	1	1525
AT1G24050	AT1G24050.1	AT1G24050	3	484	4	131	4	0.75	106	95	484	131
AT1G24060	AT1G24060.1	AT1G24060	NA	NA	NA	NA	0	NA
AT1G24062	AT1G24062.1	AT1G24062	1	98	NA	NA	1	1	98
AT1G24070	AT1G24070.1	CSLA10	7	427	6	390	9	0.777778	99	167	83	214	88	390	427	96	75
AT1G24090	AT1G24090.1	AT1G24090	1	256	3	140	10	0.1	256	90	140	111	106	74	105	124	92	111
AT1G24095	AT1G24095.1	AT1G24095	1	427	2	277	2	0.5	427	277
AT1G24100	AT1G24100.1	UGT74B1	1	81	NA	NA	1	1	81
AT1G24110	AT1G24110.1	AT1G24110	NA	NA	NA	NA	0	NA
AT1G24120	AT1G24120.1	ARL1	1	305	2	287	9	0.111111	305	287	90	98	84	121	93	120	155
AT1G24130	AT1G24130.1	AT1G24130	NA	NA	NA	NA	0	NA
AT1G24140	AT1G24140.1	AT1G24140	NA	NA	NA	NA	0	NA
AT1G24145	AT1G24145.1	AT1G24145	1	190	NA	NA	1	1	190
AT1G24147	AT1G24147.1	AT1G24147	1	401	NA	NA	1	1	401
AT1G24148	AT1G24148.1	AT1G24148	1	390	NA	NA	1	1	390
AT1G24150	AT1G24150.2	FH4	1	102	NA	NA	1	1	102
AT1G24159	AT1G24159.1	AT1G24159	1	188	NA	NA	1	1	188
AT1G24160	AT1G24160.1	AT1G24160	1	295	3	104	7	0.142857	295	99	104	77	101	86	72
AT1G24170	AT1G24170.1	LGT9	NA	NA	NA	NA	0	NA
AT1G24180	AT1G24180.1	IAR4	3	545	2	397	7	0.428571	83	397	545	93	107	82	117
AT1G24190	AT1G24190.3	SNL3	1	430	15	241	22	0.0454545	430	86	86	76	89	97	78	88	170	93	137	112	76	94	241	102	88	91	93	93	99	116
AT1G24200	AT1G24200.1	AT1G24200	4	353	1	97	4	1	97	85	79	353
AT1G24210	AT1G24210.1	AT1G24210	1	517	4	101	4	0.25	517	89	100	101
AT1G24220	AT1G24220.1	AT1G24220	7	415	1	321	11	0.636364	321	107	107	109	87	82	415	311	96	125	82
AT1G24230	AT1G24230.1	AT1G24230	2	112	3	95	4	0.5	72	112	95	80
AT1G24240	AT1G24240.1	AT1G24240	1	513	4	175	4	0.25	513	79	104	175
AT1G24250	AT1G24250.1	AT1G24250	2	101	4	83	4	0.5	82	101	80	83
AT1G24256	AT1G24256.1	AT1G24256	1	218	3	181	3	0.333333	218	81	181
AT1G24260	AT1G24260.2	SEP3	1	786	2	109	7	0.142857	786	109	84	78	83	85	92
AT1G24265	AT1G24265.3	AT1G24265	6	325	7	201	15	0.4	71	132	112	98	127	325	201	196	103	104	76	91	124	80	97
AT1G24267	AT1G24267.2	AT1G24267	1	456	5	220	13	0.0769231	456	83	121	76	220	141	101	92	84	93	114	79	96
AT1G24270	AT1G24270.1	AT1G24270	NA	NA	NA	NA	0	NA
AT1G24280	AT1G24280.1	G6PD3	4	271	1	198	9	0.444444	198	84	111	271	85	87	73	74	106
AT1G24290	AT1G24290.1	AT1G24290	NA	NA	NA	NA	0	NA
AT1G24300	AT1G24300.1	AT1G24300	1	418	6	164	9	0.111111	418	155	126	98	137	164	122	110	88
AT1G24310	AT1G24310.1	AT1G24310	4	175	3	134	8	0.5	82	86	134	175	85	101	77	114
AT1G24320	AT1G24320.1	AT1G24320	2	258	6	206	19	0.105263	79	258	84	112	120	206	94	74	83	92	91	156	145	78	79	105	118	78	77
AT1G24330	AT1G24330.1	AT1G24330	2	357	1	174	5	0.4	174	357	90	151	143
AT1G24340	AT1G24340.1	EMB2421	6	352	9	232	9	0.666667	114	88	112	109	144	352	86	84	232
AT1G24350	AT1G24350.3	AT1G24350	1	265	6	196	6	0.166667	265	152	86	138	83	196
AT1G24360	AT1G24360.1	AT1G24360	3	440	2	239	10	0.3	86	239	440	80	68	75	203	96	126	91
AT1G24380	AT1G24380.1	AT1G24380	1	103	NA	NA	1	1	103
AT1G24388	AT1G24388.1	AT1G24388	1	92	2	90	2	0.5	92	90
AT1G24390	AT1G24390.1	AT1G24390	2	187	1	153	2	1	153	187
AT1G24400	AT1G24400.1	LHT2	2	207	6	109	6	0.333333	84	207	85	97	91	109
AT1G24405	AT1G24405.1	AT1G24405	NA	NA	NA	NA	0	NA
AT1G24420	AT1G24420.1	AT1G24420	1	517	NA	NA	1	1	517
AT1G24430	AT1G24430.1	AT1G24430	NA	NA	NA	NA	0	NA
AT1G24440	AT1G24440.1	AT1G24440	1	477	2	125	3	0.333333	477	125	80
AT1G24450	AT1G24450.1	NFD2	2	204	1	97	2	1	97	204
AT1G24460	AT1G24460.1	TNO1	3	287	5	163	7	0.428571	90	103	287	14	163	96	90
AT1G24470	AT1G24470.1	KCR2	2	602	1	548	3	0.666667	548	602	133
AT1G24475	AT1G24475.1	AT1G24475	NA	NA	NA	NA	0	NA
AT1G24480	AT1G24480.1	AT1G24480	NA	NA	NA	NA	0	NA
AT1G24485	AT1G24485.3	AT1G24485	3	539	2	297	5	0.6	94	297	539	262	120
AT1G24490	AT1G24490.1	ALB4	3	243	6	189	9	0.333333	82	82	243	85	89	189	175	79	79
AT1G24510	AT1G24510.1	AT1G24510	1	213	6	173	8	0.125	213	103	143	81	92	173	103	82
AT1G24520	AT1G24520.1	BCP1	NA	NA	NA	NA	0	NA
AT1G24530	AT1G24530.1		NA	NA	NA	NA	0	NA
AT1G24540	AT1G24540.1	CYP86C1	NA	NA	NA	NA	0	NA
AT1G24545	AT1G24545.1	AT1G24545	3	324	4	265	4	0.75	186	42	324	265
AT1G24560	AT1G24560.1	AT1G24560	2	418	4	332	4	0.5	82	418	128	332
AT1G24570	AT1G24570.2	AT1G24570	1	207	14	168	14	0.0714286	207	76	80	80	84	77	70	62	75	89	88	103	76	168
AT1G24575	AT1G24575.1	AT1G24575	NA	NA	NA	NA	0	NA
AT1G24577	AT1G24577.1	AT1G24577	NA	NA	NA	NA	0	NA
AT1G24580	AT1G24580.1	AT1G24580	NA	NA	NA	NA	0	NA
AT1G24590	AT1G24590.1	DRNL	NA	NA	NA	NA	0	NA
AT1G24600	AT1G24600.1	AT1G24600	NA	NA	NA	NA	0	NA
AT1G24610	AT1G24610.1	AT1G24610	1	201	3	92	3	0.333333	201	82	92
AT1G24620	AT1G24620.1	AT1G24620	NA	NA	NA	NA	0	NA
AT1G24625	AT1G24625.1	ZFP7	1	299	NA	NA	1	1	299
AT1G24650	AT1G24650.1	AT1G24650	1	85	NA	NA	1	1	85
AT1G24660	AT1G24660.1	AT1G24660	1	198	NA	NA	1	1	198
AT1G24706	AT1G24706.2	THO2	11	661	20	649	33	0.333333	87	96	110	490	566	206	353	67	106	87	661	313	414	154	78	82	89	88	476	649	76	410	303	130	187	103	199	123	70	460	83	240	100
AT1G24735	AT1G24735.2	AT1G24735	1	228	3	132	5	0.2	228	74	132	74	88
AT1G24764	AT1G24764.3	MAP70-2	2	491	10	117	10	0.2	74	491	87	98	84	88	114	88	110	117
AT1G24793	AT1G24793.1	LpxC1	2	187	6	109	6	0.333333	101	187	89	94	66	109
AT1G24800	AT1G24800.1	AT1G24800	NA	NA	NA	NA	0	NA
AT1G24807	AT1G24807.1	AT1G24807	1	599	4	115	6	0.166667	599	88	78	115	95	87
AT1G24822	AT1G24822.1	AT1G24822	2	1745	1	441	3	0.666667	441	1745	49
AT1G24851	AT1G24851.1	AT1G24851	NA	NA	NA	NA	0	NA
AT1G24880	AT1G24880.2	LpxC2	3	674	2	107	3	1	87	107	674
AT1G24881	AT1G24881.1	AT1G24881	NA	NA	NA	NA	0	NA
AT1G24909	AT1G24909.1	AT1G24909	1	638	4	115	6	0.166667	638	88	78	115	95	87
AT1G24996	AT1G24996.1	AT1G24996	1	441	NA	NA	1	1	441
AT1G25025	AT1G25025.1	AT1G25025	NA	NA	NA	NA	0	NA
AT1G25054	AT1G25054.1	LpxC3	2	187	6	109	6	0.333333	101	187	89	94	66	109
AT1G25055	AT1G25055.1	AT1G25055	NA	NA	NA	NA	0	NA
AT1G25083	AT1G25083.1	AT1G25083	1	638	4	115	6	0.166667	638	88	78	115	95	87
AT1G25097	AT1G25097.1	AT1G25097	2	1743	1	441	3	0.666667	441	1743	49
AT1G25112	AT1G25112.1	AT1G25025	NA	NA	NA	NA	0	NA
AT1G25141	AT1G25141.1	AT1G25141	NA	NA	NA	NA	0	NA
AT1G25145	AT1G25145.1	LpxC4	2	187	6	109	6	0.333333	101	187	89	94	66	109
AT1G25150	AT1G25150.1	AT1G25150	1	63	NA	NA	1	1	63
AT1G25155	AT1G25155.1	AT1G24909	1	638	4	115	6	0.166667	638	88	78	115	95	87
AT1G25180	AT1G25180.1	AT1G25180	NA	NA	NA	NA	0	NA
AT1G25210	AT1G25210.2	LpxC5	2	187	6	109	6	0.333333	101	187	89	94	66	109
AT1G25211	AT1G25211.1	AT1G25211	NA	NA	NA	NA	0	NA
AT1G25220	AT1G25220.2	ASB1	2	611	5	115	7	0.285714	93	611	88	96	115	89	87
AT1G25230	AT1G25230.3	AT1G25230	5	311	3	128	6	0.833333	68	96	128	93	311	109
AT1G25240	AT1G25240.2	AT1G25240	NA	NA	NA	NA	0	NA
AT1G25250	AT1G25250.3	IDD16	2	645	1	245	2	1	245	645
AT1G25260	AT1G25260.1	AT1G25260	1	252	5	157	7	0.142857	252	78	93	135	157	100	81
AT1G25270	AT1G25270.1	UMAMIT24	3	443	2	232	6	0.5	193	232	443	93	68	87
AT1G25275	AT1G25275.3	AT1G25275	2	92	1	88	2	1	88	92
AT1G25277	AT1G25277.1	AT1G25277	1	81	NA	NA	1	1	81
AT1G25280	AT1G25280.1	TLP10	1	607	4	129	4	0.25	607	98	83	129
AT1G25290	AT1G25290.1	RBL10	2	152	1	126	8	0.25	126	152	71	81	73	96	68	90
AT1G25300	AT1G25300.1	AT1G25300	NA	NA	NA	NA	0	NA
AT1G25310	AT1G25310.1	MEE8	3	97	2	89	3	1	87	89	97
AT1G25320	AT1G25320.1	AT1G25320	1	84	NA	NA	1	1	84
AT1G25330	AT1G25330.1	CES	3	469	4	107	5	0.6	84	86	469	107	86
AT1G25340	AT1G25340.3	MYB116	3	268	1	145	3	1	145	80	268
AT1G25350	AT1G25350.2	OVA9	1	280	8	257	21	0.047619	280	90	106	171	140	89	82	257	86	115	85	151	89	179	94	91	75	91	76	85	91
AT1G25360	AT1G25360.1	AT1G25360	NA	NA	NA	NA	0	NA
AT1G25370	AT1G25370.2	AT1G25370	1	97	NA	NA	1	1	97
AT1G25375	AT1G25375.1	AT1G25375	9	186	10	161	11	0.818182	72	138	126	143	128	71	98	101	186	161	143
AT1G25380	AT1G25380.1	NDT2	2	204	3	189	8	0.25	91	204	189	128	97	117	88	87
AT1G25390	AT1G25390.1	AT1G25390	1	97	2	92	3	0.333333	97	92	82
AT1G25400	AT1G25400.1	AT1G25400	NA	NA	NA	NA	0	NA
AT1G25410	AT1G25410.1	IPT6	NA	NA	NA	NA	0	NA
AT1G25420	AT1G25420.1	AT1G25420	5	413	1	170	5	1	170	77	90	118	413
AT1G25422	AT1G25422.1	AT1G25422	NA	NA	NA	NA	0	NA
AT1G25425	AT1G25425.1	CLE43	NA	NA	NA	NA	0	NA
AT1G25440	AT1G25440.1	BBX15	1	92	NA	NA	1	1	92
AT1G25450	AT1G25450.1	KCS5	1	125	NA	NA	1	1	125
AT1G25460	AT1G25460.1	AT1G25460	1	105	4	98	5	0.2	105	95	95	98	81
AT1G25470	AT1G25470.1	CRF12	1	277	2	98	2	0.5	277	98
AT1G25480	AT1G25480.1	AT1G25480	5	286	1	184	5	1	184	101	99	93	286
AT1G25490	AT1G25490.1	RCN1	1	363	5	221	12	0.0833333	363	94	196	133	221	83	182	85	81	170	99	89
AT1G25500	AT1G25500.2	AT1G25500	1	405	3	114	6	0.166667	405	97	114	85	98	91
AT1G25510	AT1G25510.1	AT1G25510	NA	NA	NA	NA	0	NA
AT1G25520	AT1G25520.1	AT1G25520	2	317	12	99	12	0.166667	90	317	86	85	79	82	83	77	70	99	89	99
AT1G25530	AT1G25530.1	AT1G25530	3	650	2	226	6	0.5	67	226	650	106	105	88
AT1G25540	AT1G25540.1	PFT1	1	505	13	341	14	0.0714286	505	192	121	204	92	143	116	299	75	146	132	95	341	83
AT1G25550	AT1G25550.1	AT1G25550	1	92	2	87	3	0.333333	92	87	85
AT1G25560	AT1G25560.1	TEM1	NA	NA	NA	NA	0	NA
AT1G25570	AT1G25570.1	AT1G25570	3	376	5	223	8	0.375	78	137	376	140	223	184	134	89
AT1G25580	AT1G25580.1	SOG1	1	557	4	362	5	0.2	557	91	89	362	88
AT1G25682	AT1G25682.2	AT1G25682	1	454	2	297	5	0.2	454	297	131	120	84
AT1G25988	AT1G25988.1	AT1G25988	1	346	2	120	4	0.25	346	120	108	82
AT1G26090	AT1G26090.1	AT1G26090	1	224	6	164	6	0.166667	224	94	95	88	78	164
AT1G26100	AT1G26100.1	AT1G26100	3	431	2	131	3	1	93	131	431
AT1G26110	AT1G26110.1	DCP5	1	304	4	285	7	0.142857	304	79	90	285	128	80	139
AT1G26120	AT1G26120.1	ICME-LIKE1	7	372	1	131	10	0.7	131	97	115	100	128	88	372	109	90	86
AT1G26130	AT1G26130.3	AT1G26130	2	269	7	113	11	0.181818	98	269	83	73	92	102	113	90	81	96	90
AT1G26140	AT1G26140.1	AT1G26140	1	344	NA	NA	1	1	344
AT1G26150	AT1G26150.1	PERK10	1	265	3	122	7	0.142857	265	75	122	89	95	77	72
AT1G26160	AT1G26160.1	AT1G26160	2	530	3	323	7	0.285714	160	530	323	81	118	92	81
AT1G26170	AT1G26170.1	AT1G26170	24	335	11	311	32	0.75	104	104	82	124	125	92	101	86	151	91	311	130	176	83	86	78	76	86	95	158	106	98	80	335	133	111	89	194	92	78	95	81
AT1G26180	AT1G26180.1	AT1G26180	1	221	4	154	7	0.142857	221	104	82	154	92	92	88
AT1G26190	AT1G26190.1	AT1G26190	1	432	3	181	11	0.0909091	432	108	181	90	121	133	153	78	83	94	83
AT1G26200	AT1G26200.3	AT1G26200	5	111	1	105	5	1	105	88	93	75	111
AT1G26210	AT1G26210.1	SOFL1	1	96	NA	NA	1	1	96
AT1G26220	AT1G26220.1	AT1G26220	NA	NA	NA	NA	0	NA
AT1G26225	AT1G26225.1	AT1G26225	NA	NA	NA	NA	0	NA
AT1G26230	AT1G26230.1	Cpn60beta4	7	147	6	100	12	0.583333	69	94	88	97	87	100	147	68	76	76	68	79
AT1G26240	AT1G26240.1	AT1G26240	NA	NA	NA	NA	0	NA
AT1G26250	AT1G26250.1	AT1G26250	NA	NA	NA	NA	0	NA
AT1G26255	AT1G26255.3	AT1G26255	3	174	2	57	3	1	54	57	174
AT1G26260	AT1G26260.1	CIB5	4	110	6	104	7	0.571429	73	85	101	110	88	104	88
AT1G26270	AT1G26270.1	AT1G26270	1	329	NA	NA	1	1	329
AT1G26290	AT1G26290.1	AT1G26290	1	76	NA	NA	1	1	76
AT1G26300	AT1G26300.1	AT1G26300	3	2313	4	205	5	0.6	67	101	2313	205	87
AT1G26310	AT1G26310.1	CAL	1	1055	6	600	7	0.142857	1055	111	88	134	211	600	214
AT1G26320	AT1G26320.1	AT1G26320	1	437	2	129	4	0.25	437	129	82	86
AT1G26330	AT1G26330.2	AT1G26330	4	590	1	359	14	0.285714	359	73	83	590	131	117	111	104	92	85	119	183	173	91
AT1G26340	AT1G26340.1	CB5-A	1	256	2	100	2	0.5	256	100
AT1G26350	AT1G26350.1	AT1G26350	1	454	NA	NA	1	1	454
AT1G26355	AT1G26355.1	SP1L1	1	320	NA	NA	1	1	320
AT1G26360	AT1G26360.1	MES13	3	416	1	254	4	0.75	254	97	416	81
AT1G26370	AT1G26370.1	AT1G26370	8	173	12	173	12	0.666667	102	86	98	103	116	103	119	173	90	86	109	173
AT1G26380	AT1G26380.1	AT1G26380	NA	NA	NA	NA	0	NA
AT1G26390	AT1G26390.1	AT1G26390	NA	NA	NA	NA	0	NA
AT1G26400	AT1G26400.1	AT1G26400	NA	NA	NA	NA	0	NA
AT1G26410	AT1G26410.1	AT1G26410	NA	NA	NA	NA	0	NA
AT1G26420	AT1G26420.1	AT1G26420	NA	NA	NA	NA	0	NA
AT1G26440	AT1G26440.2	UPS5	3	90	4	88	4	0.75	72	73	90	88
AT1G26450	AT1G26450.1	AT1G26450	3	248	1	129	3	1	129	90	248
AT1G26460	AT1G26460.1	AT1G26460	3	229	1	208	5	0.6	208	88	229	89	85
AT1G26470	AT1G26470.1	AT1G26470	2	192	4	125	4	0.5	86	192	98	125
AT1G26480	AT1G26480.1	GRF12	4	83	6	80	6	0.666667	74	74	76	83	79	80
AT1G26500	AT1G26500.1	AT1G26500	NA	NA	NA	NA	0	NA
AT1G26510	AT1G26510.1	AT1G26510	NA	NA	NA	NA	0	NA
AT1G26515	AT1G26515.1	AT1G26515	NA	NA	NA	NA	0	NA
AT1G26520	AT1G26520.1	AT1G26520	3	274	2	241	8	0.375	81	241	274	82	96	86	80	82
AT1G26530	AT1G26530.1	AT1G26530	3	176	5	141	8	0.375	69	104	176	84	141	114	85	99
AT1G26540	AT1G26540.1	AT1G26540	1	354	7	123	7	0.142857	354	83	81	96	100	88	123
AT1G26550	AT1G26550.1	AT1G26550	1	586	3	250	4	0.25	586	148	250	90
AT1G26560	AT1G26560.1	BGLU40	1	744	4	173	10	0.1	744	100	126	173	107	79	82	86	107	77
AT1G26570	AT1G26570.1	UGD1	1	478	NA	NA	1	1	478
AT1G26580	AT1G26580.1	AT1G26580	1	112	NA	NA	1	1	112
AT1G26590	AT1G26590.2	AT1G26590	1	123	NA	NA	1	1	123
AT1G26600	AT1G26600.2	CLE9	NA	NA	NA	NA	0	NA
AT1G26610	AT1G26610.1	AT1G26610	1	77	NA	NA	1	1	77
AT1G26620	AT1G26620.1	AT1G26620	1	577	3	196	3	0.333333	577	82	196
AT1G26630	AT1G26630.1	FBR12	1	364	4	102	4	0.25	364	97	88	102
AT1G26640	AT1G26640.1	AT1G26640	1	204	2	157	11	0.0909091	204	157	80	84	84	88	86	94	74	96	101
AT1G26650	AT1G26650.1	AT1G26650	NA	NA	NA	NA	0	NA
AT1G26660	AT1G26660.2	AT1G26660	1	410	4	277	6	0.166667	410	115	231	277	154	157
AT1G26665	AT1G26665.1	AT1G26665	1	238	2	89	5	0.2	238	89	87	83	88
AT1G26670	AT1G26670.1	VTI1B	1	660	3	176	4	0.25	660	89	176	97
AT1G26680	AT1G26680.4	AT1G26680	6	177	9	119	10	0.6	80	72	86	104	81	177	81	79	119	73
AT1G26690	AT1G26690.1	AT1G26690	2	533	3	126	3	0.666667	80	533	126
AT1G26700	AT1G26700.1	MLO14	1	548	8	391	15	0.0666667	548	195	94	123	182	256	202	391	212	119	111	88	121	84	95
AT1G26710	AT1G26710.1	AT1G26710	NA	NA	NA	NA	0	NA
AT1G26720	AT1G26720.1	AT1G26720	NA	NA	NA	NA	0	NA
AT1G26730	AT1G26730.1	AT1G26730	5	96	6	95	11	0.454545	80	88	85	87	96	95	89	81	87	87	88
AT1G26740	AT1G26740.1	AT1G26740	2	461	1	410	2	1	410	461
AT1G26750	AT1G26750.1	AT1G26750	2	251	1	211	3	0.666667	211	251	147
AT1G26760	AT1G26760.1	SDG35	NA	NA	NA	NA	0	NA
AT1G26761	AT1G26761.1	AT1G26761	NA	NA	NA	NA	0	NA
AT1G26762	AT1G26762.1	AT1G26762	NA	NA	NA	NA	0	NA
AT1G26770	AT1G26770.2	EXPA10	2	162	1	76	2	1	76	162
AT1G26773	AT1G26773.1	AT1G26773	NA	NA	NA	NA	0	NA
AT1G26780	AT1G26780.2	MYB117	1	253	2	98	2	0.5	253	98
AT1G26790	AT1G26790.1	AT1G26790	1	129	NA	NA	1	1	129
AT1G26795	AT1G26795.1	AT1G26795	NA	NA	NA	NA	0	NA
AT1G26796	AT1G26796.1	AT1G26796	NA	NA	NA	NA	0	NA
AT1G26797	AT1G26797.1	AT1G26797	NA	NA	NA	NA	0	NA
AT1G26798	AT1G26798.1	AT1G26798	NA	NA	NA	NA	0	NA
AT1G26799	AT1G26799.1	AT1G26799	NA	NA	NA	NA	0	NA
AT1G26800	AT1G26800.1	AT1G26800	NA	NA	NA	NA	0	NA
AT1G26810	AT1G26810.1	GALT1	2	350	4	93	8	0.25	72	350	91	93	88	91	81	90
AT1G26815	AT1G26815.1	AT1G26815	NA	NA	NA	NA	0	NA
AT1G26820	AT1G26820.1	RNS3	2	111	3	100	3	0.666667	83	111	100
AT1G26830	AT1G26830.1	CUL3	1	121	2	113	2	0.5	121	113
AT1G26840	AT1G26840.1	ORC6	7	144	8	125	9	0.777778	94	99	100	98	80	86	144	125	101
AT1G26850	AT1G26850.2	AT1G26850	1	469	3	92	6	0.166667	469	80	92	83	91	90
AT1G26870	AT1G26870.1	FEZ	2	591	1	107	2	1	107	591
AT1G26880	AT1G26880.1	AT1G26880	2	470	1	123	3	0.666667	123	470	86
AT1G26890	AT1G26890.1	AT1G26890	3	86	2	78	3	1	66	78	86
AT1G26900	AT1G26900.1	AT1G26900	NA	NA	NA	NA	0	NA
AT1G26910	AT1G26910.1	RPL10B	1	353	2	86	2	0.5	353	86
AT1G26920	AT1G26920.1	AT1G26920	NA	NA	NA	NA	0	NA
AT1G26921	AT1G26921.1	AT1G26921	NA	NA	NA	NA	0	NA
AT1G26930	AT1G26930.1	AT1G26930	1	183	NA	NA	1	1	183
AT1G26940	AT1G26940.1	AT1G26940	6	343	1	230	7	0.857143	230	95	164	79	91	343	87
AT1G26945	AT1G26945.1	KDR	1	619	NA	NA	1	1	619
AT1G26960	AT1G26960.1	AtHB23	2	265	1	81	2	1	81	265
AT1G26970	AT1G26970.1	AT1G26970	4	199	3	184	4	1	122	97	184	199
AT1G26976	AT1G26976.1	AT1G26976	2	310	1	122	2	1	122	310
AT1G27000	AT1G27000.1	AT1G27000	8	236	10	190	12	0.666667	105	85	79	97	112	90	127	236	101	190	132	86
AT1G27008	AT1G27008.1	AT1G27008	1	169	NA	NA	1	1	169
AT1G27020	AT1G27020.1	AT1G27020	2	433	4	96	6	0.333333	77	433	90	96	91	71
AT1G27030	AT1G27030.1	AT1G27030	4	476	5	107	6	0.666667	76	91	88	476	107	100
AT1G27040	AT1G27040.1	AT1G27040	3	1036	1	168	4	0.75	168	127	1036	91
AT1G27045	AT1G27045.4	ATHB54	1	236	NA	NA	1	1	236
AT1G27050	AT1G27050.1	AT1G27050	1	85	NA	NA	1	1	85
AT1G27060	AT1G27060.1	AT1G27060	4	92	6	84	6	0.666667	81	81	73	92	79	84
AT1G27070	AT1G27070.1	AT1G27070	6	159	4	95	7	0.857143	93	88	80	95	89	159	78
AT1G27080	AT1G27080.1	NRT1.6	1	842	2	466	3	0.333333	842	466	87
AT1G27090	AT1G27090.1	AT1G27090	2	626	1	86	3	0.666667	86	626	83
AT1G27100	AT1G27100.1	AT1G27100	1	1856	2	102	2	0.5	1856	102
AT1G27110	AT1G27110.1	AT1G27110	1	1477	2	253	14	0.0714286	1477	253	144	115	120	89	95	86	88	94	94	91	96	81
AT1G27120	AT1G27120.1	AT1G27120	1	99	6	92	6	0.166667	99	70	73	74	92	92
AT1G27130	AT1G27130.1	GSTU13	1	332	NA	NA	1	1	332
AT1G27135	AT1G27135.1	AT1G27135	1	99	NA	NA	1	1	99
AT1G27140	AT1G27140.1	GSTU14	1	127	NA	NA	1	1	127
AT1G27150	AT1G27150.1	AT1G27150	1	344	3	158	13	0.0769231	344	86	158	79	115	106	75	104	75	83	89	85	86
AT1G27160	AT1G27160.1	AT1G27160	NA	NA	NA	NA	0	NA
AT1G27170	AT1G27170.1	AT1G27170	1	96	3	87	4	0.25	96	84	87	80
AT1G27180	AT1G27180.1	AT1G27180	1	960	2	89	5	0.2	960	89	86	74	80
AT1G27190	AT1G27190.1	AT1G27190	NA	NA	NA	NA	0	NA
AT1G27200	AT1G27200.1	AT1G27200	NA	NA	NA	NA	0	NA
AT1G27210	AT1G27210.1	AT1G27210	3	114	4	89	4	0.75	82	86	114	89
AT1G27220	AT1G27220.1	AT1G27220	2	950	1	134	2	1	134	950
AT1G27240	AT1G27240.1	AT1G27240	1	116	3	88	3	0.333333	116	75	88
AT1G27250	AT1G27250.1	AT1G27250	2	518	1	135	2	1	135	518
AT1G27260	AT1G27260.1	AT1G27260	3	102	2	96	4	0.75	76	96	102	77
AT1G27270	AT1G27270.1	AT1G27270	2	96	3	86	4	0.5	83	96	86	82
AT1G27280	AT1G27280.1	AT1G27280	2	108	1	92	3	0.666667	92	108	86
AT1G27290	AT1G27290.1	AT1G27290	1	360	NA	NA	1	1	360
AT1G27300	AT1G27300.1	AT1G27300	1	268	NA	NA	1	1	268
AT1G27310	AT1G27310.1	NTF2A	1	807	NA	NA	1	1	807
AT1G27320	AT1G27320.1	HK3	1	281	2	202	10	0.1	281	202	88	96	93	114	88	86	89	94
AT1G27330	AT1G27330.1	AT1G27330	1	456	2	172	2	0.5	456	172
AT1G27340	AT1G27340.1	LCR	1	713	NA	NA	1	1	713
AT1G27350	AT1G27350.1	AT1G27350	1	516	2	262	2	0.5	516	262
AT1G27360	AT1G27360.1	SPL11	1	160	2	132	3	0.333333	160	132	103
AT1G27370	AT1G27370.1	SPL10	1	129	2	115	3	0.333333	129	115	109
AT1G27380	AT1G27380.4	RIC2	3	468	2	121	3	1	94	121	468
AT1G27385	AT1G27385.4	AT1G27385	3	373	1	354	7	0.428571	354	184	373	175	231	188	76
AT1G27390	AT1G27390.1	TOM20-2	1	289	4	174	5	0.2	289	86	91	174	171
AT1G27400	AT1G27400.1	AT1G27400	3	479	2	118	6	0.5	96	118	479	84	90	98
AT1G27410	AT1G27410.1	AT1G27410	3	83	2	83	3	1	83	83	83
AT1G27420	AT1G27420.1	AT1G27420	1	300	2	72	2	0.5	300	72
AT1G27430	AT1G27430.1	AT1G27430	1	401	2	169	9	0.111111	401	169	114	98	146	147	125	121	84
AT1G27435	AT1G27435.1	AT1G27435	1	613	NA	NA	1	1	613
AT1G27440	AT1G27440.1	GUT2	2	253	3	246	3	0.666667	211	253	246
AT1G27450	AT1G27450.3	APT1	4	326	3	167	6	0.666667	151	90	167	326	84	93
AT1G27460	AT1G27460.1	NPGR1	1	148	5	107	5	0.2	148	93	95	68	107
AT1G27461	AT1G27461.1	AT1G27461	NA	NA	NA	NA	0	NA
AT1G27470	AT1G27470.1	AT1G27470	7	346	6	240	10	0.7	102	104	85	152	73	240	346	83	152	81
AT1G27480	AT1G27480.1	AT1G27480	1	263	NA	NA	1	1	263
AT1G27490	AT1G27490.1	AT1G27490	2	123	1	83	2	1	83	123
AT1G27500	AT1G27500.2	KLCR3	1	222	2	73	2	0.5	222	73
AT1G27510	AT1G27510.1	EX2	3	307	9	243	10	0.3	100	78	307	79	181	139	101	87	243	78
AT1G27520	AT1G27520.1	AT1G27520	6	241	14	188	14	0.428571	87	73	78	76	126	241	87	143	109	91	109	122	85	188
AT1G27530	AT1G27530.1	AT1G27530	2	518	1	84	2	1	84	518
AT1G27535	AT1G27535.1	AT1G27535	1	85	NA	NA	1	1	85
AT1G27540	AT1G27540.3	AT1G27540	NA	NA	NA	NA	0	NA
AT1G27550	AT1G27550.1	AT1G27550	1	140	NA	NA	1	1	140
AT1G27555	AT1G27555.1	AT1G27555	2	217	1	136	2	1	136	217
AT1G27565	AT1G27565.1	AT1G27565	1	125	NA	NA	1	1	125
AT1G27570	AT1G27570.1	AT1G27570	5	3035	1	409	7	0.714286	409	385	138	128	3035	387	407
AT1G27580	AT1G27580.1	AT1G27580	1	48	NA	NA	1	1	48
AT1G27595	AT1G27595.1	AT1G27595	5	1754	21	727	26	0.192308	211	346	140	128	1754	408	103	75	158	256	68	282	88	228	88	234	89	99	274	209	727	73	339	99	82	89
AT1G27600	AT1G27600.1	IRX9-L	1	524	3	193	3	0.333333	524	90	193
AT1G27610	AT1G27610.2	AT1G27610	1	126	NA	NA	1	1	126
AT1G27620	AT1G27620.1	AT1G27620	1	660	NA	NA	1	1	660
AT1G27630	AT1G27630.1	"CYCT1;3"	2	713	1	338	6	0.333333	338	713	254	81	77	242
AT1G27640	AT1G27640.1	AT1G27640	NA	NA	NA	NA	0	NA
AT1G27650	AT1G27650.1	ATU2AF35A	1	402	NA	NA	1	1	402
AT1G27660	AT1G27660.1	AT1G27660	2	1052	5	591	6	0.333333	355	1052	226	273	591	107
AT1G27670	AT1G27670.1	AT1G27670	NA	NA	NA	NA	0	NA
AT1G27680	AT1G27680.1	APL2	1	455	8	95	11	0.0909091	455	76	83	76	71	77	82	95	88	86	75
AT1G27690	AT1G27690.1	AT1G27690	1	242	2	83	2	0.5	242	83
AT1G27695	AT1G27695.1	AT1G27695	3	327	4	111	4	0.75	85	75	327	111
AT1G27700	AT1G27700.1	AT1G27700	1	196	4	99	4	0.25	196	76	94	99
AT1G27710	AT1G27710.1	AT1G27710	NA	NA	NA	NA	0	NA
AT1G27720	AT1G27720.1	TAF4B	2	270	4	252	14	0.142857	119	270	90	252	130	226	152	85	92	86	79	89	84	109
AT1G27730	AT1G27730.1	STZ	NA	NA	NA	NA	0	NA
AT1G27740	AT1G27740.1	RSL4	3	98	1	91	3	1	91	88	98
AT1G27750	AT1G27750.1	AT1G27750	1	311	2	212	7	0.142857	311	212	198	90	105	85	97
AT1G27752	AT1G27752.1	AT1G27752	3	809	6	494	8	0.375	123	131	809	186	201	494	261	242
AT1G27760	AT1G27760.3	SAT32	1	192	3	113	11	0.0909091	192	76	113	78	104	93	76	89	102	93	86
AT1G27770	AT1G27770.1	ACA1	1	470	3	174	6	0.166667	470	76	174	120	107	89
AT1G27820	AT1G27820.1	AT1G27820	NA	NA	NA	NA	0	NA
AT1G27840	AT1G27840.3	ATCSA-1	5	639	4	257	8	0.625	126	79	169	257	639	84	109	107
AT1G27850	AT1G27850.1	AT1G27850	5	354	3	284	6	0.833333	239	134	284	99	354	119
AT1G27860	AT1G27860.1	AT1G27860	1	338	2	147	5	0.2	338	147	143	86	97
AT1G27870	AT1G27870.1	AT1G27870	NA	NA	NA	NA	0	NA
AT1G27880	AT1G27880.1	AT1G27880	14	447	16	153	18	0.777778	95	146	104	76	117	81	117	97	86	85	141	119	97	447	85	153	92	88
AT1G27890	AT1G27890.1	AT1G27890	NA	NA	NA	NA	0	NA
AT1G27900	AT1G27900.1	AT1G27900	7	553	12	349	15	0.466667	105	92	78	121	92	120	553	310	175	83	113	349	198	132	108
AT1G27910	AT1G27910.1	PUB45	1	393	2	261	5	0.2	393	261	93	138	215
AT1G27920	AT1G27920.1	MAP65-8	4	157	3	121	10	0.4	103	119	121	157	94	88	81	112	85	94
AT1G27930	AT1G27930.1	AT1G27930	NA	NA	NA	NA	0	NA
AT1G27940	AT1G27940.1	ABCB13	4	190	1	110	8	0.5	110	95	71	190	70	77	103	79
AT1G27950	AT1G27950.1	LTPG1	1	670	NA	NA	1	1	670
AT1G27960	AT1G27960.1	ECT9	3	464	7	358	7	0.428571	287	78	464	102	89	292	358
AT1G27970	AT1G27970.2	NTF2B	2	495	1	486	2	1	486	495
AT1G27980	AT1G27980.1	DPL1	2	399	9	308	14	0.142857	104	399	108	128	86	207	101	280	308	84	95	77	93	102
AT1G27990	AT1G27990.1	AT1G27990	1	213	2	92	2	0.5	213	92
AT1G28000	AT1G28000.1	AT1G28000	1	107	NA	NA	1	1	107
AT1G28005	AT1G28005.1	AT1G28005	1	276	NA	NA	1	1	276
AT1G28010	AT1G28010.1	ABCB14	4	188	2	85	8	0.5	78	85	71	188	80	77	81	78
AT1G28020	AT1G28020.1	AT1G28020	1	663	2	87	2	0.5	663	87
AT1G28030	AT1G28030.1	AT1G28030	1	485	2	99	2	0.5	485	99
AT1G28040	AT1G28040.1	AT1G28040	1	431	NA	NA	1	1	431
AT1G28050	AT1G28050.1	BBX13	2	284	1	191	3	0.666667	191	284	113
AT1G28060	AT1G28060.1	AT1G28060	6	576	1	132	6	1	132	113	91	82	97	576
AT1G28070	AT1G28070.1	AT1G28070	1	252	NA	NA	1	1	252
AT1G28080	AT1G28080.2	AT1G28080	3	547	2	109	3	1	108	109	547
AT1G28090	AT1G28090.1	AT1G28090	3	245	5	114	13	0.230769	111	110	245	112	114	92	96	97	97	91	107	78	90
AT1G28100	AT1G28100.4	AT1G28100	1	631	7	228	10	0.1	631	83	85	74	142	97	228	113	77	90
AT1G28110	AT1G28110.2	SCPL45	3	605	10	155	10	0.3	90	83	605	90	75	94	101	77	79	155
AT1G28120	AT1G28120.1	AT1G28120	8	264	1	202	9	0.888889	202	130	79	133	97	146	73	264	82
AT1G28130	AT1G28130.1	GH3.17	2	410	1	109	3	0.666667	109	410	104
AT1G28135	AT1G28135.1	AT1G28135	NA	NA	NA	NA	0	NA
AT1G28140	AT1G28140.1	AT1G28140	3	166	1	157	4	0.75	157	77	166	119
AT1G28150	AT1G28150.2	AT1G28150	3	262	1	103	3	1	103	87	262
AT1G28160	AT1G28160.1	AT1G28160	NA	NA	NA	NA	0	NA
AT1G28170	AT1G28170.1	SOT7	NA	NA	NA	NA	0	NA
AT1G28180	AT1G28180.1	AT1G28180	1	51	NA	NA	1	1	51
AT1G28190	AT1G28190.1	AT1G28190	NA	NA	NA	NA	0	NA
AT1G28200	AT1G28200.1	FIP1	3	629	2	412	3	1	85	412	629
AT1G28210	AT1G28210.2	ATJ1	14	556	13	433	18	0.777778	120	420	93	124	86	83	77	118	426	99	86	397	433	556	144	80	322	432
AT1G28220	AT1G28220.1	PUP3	1	76	NA	NA	1	1	76
AT1G28230	AT1G28230.1	PUP1	1	1284	NA	NA	1	1	1284
AT1G28240	AT1G28240.1	AT1G28240	6	375	5	358	8	0.75	267	174	76	96	358	375	88	98
AT1G28250	AT1G28250.1	AT1G28250	2	486	1	85	2	1	85	486
AT1G28260	AT1G28260.1	AT1G28260	4	123	3	88	4	1	81	72	88	123
AT1G28265	AT1G28265.1	AT1G28265	NA	NA	NA	NA	0	NA
AT1G28270	AT1G28270.1	RALFL4	NA	NA	NA	NA	0	NA
AT1G28280	AT1G28280.1	AT1G28280	NA	NA	NA	NA	0	NA
AT1G28290	AT1G28290.1	AGP31	1	433	NA	NA	1	1	433
AT1G28300	AT1G28300.1	LEC2	2	894	5	349	5	0.4	157	894	184	109	349
AT1G28305	AT1G28305.1	AT1G28305	NA	NA	NA	NA	0	NA
AT1G28306	AT1G28306.1	AT1G28306	NA	NA	NA	NA	0	NA
AT1G28310	AT1G28310.2	AT1G28310	1	174	NA	NA	1	1	174
AT1G28320	AT1G28320.1	DEG15	11	197	5	194	13	0.846154	113	92	95	89	194	150	84	116	91	85	197	140	99
AT1G28327	AT1G28327.1	AT1G28327	3	89	2	87	3	1	75	87	89
AT1G28330	AT1G28330.3	DYL1	2	227	1	91	2	1	91	227
AT1G28335	AT1G28335.1	LCR31	1	256	NA	NA	1	1	256
AT1G28340	AT1G28340.1	RLP4	2	343	4	217	8	0.25	79	343	170	217	91	95	117	85
AT1G28350	AT1G28350.2	AT1G28350	13	369	1	363	20	0.65	363	322	119	79	176	86	79	174	113	124	118	341	369	80	90	79	82	106	213	98
AT1G28360	AT1G28360.1	ERF12	NA	NA	NA	NA	0	NA
AT1G28370	AT1G28370.2	ERF11	NA	NA	NA	NA	0	NA
AT1G28375	AT1G28375.1	AT1G28375	NA	NA	NA	NA	0	NA
AT1G28380	AT1G28380.1	NSL1	1	95	2	90	6	0.166667	95	90	88	83	84	86
AT1G28390	AT1G28390.2	AT1G28390	1	436	NA	NA	1	1	436
AT1G28395	AT1G28395.2	AT1G28395	2	919	3	276	3	0.666667	93	919	276
AT1G28400	AT1G28400.1	AT1G28400	NA	NA	NA	NA	0	NA
AT1G28410	AT1G28410.1	AT1G28410	3	519	5	440	9	0.333333	119	126	519	150	440	115	117	86	98
AT1G28420	AT1G28420.1	HB-1	7	432	3	313	17	0.411765	81	116	313	92	114	126	432	169	102	92	177	87	99	126	80	94	107
AT1G28430	AT1G28430.1	CYP705A24	1	91	NA	NA	1	1	91
AT1G28440	AT1G28440.1	HSL1	1	267	NA	NA	1	1	267
AT1G28450	AT1G28450.1	AGL58	NA	NA	NA	NA	0	NA
AT1G28460	AT1G28460.1	AGL59	NA	NA	NA	NA	0	NA
AT1G28470	AT1G28470.1	NAC010	2	574	1	90	2	1	90	574
AT1G28480	AT1G28480.1	GRX480	NA	NA	NA	NA	0	NA
AT1G28490	AT1G28490.1	SYP61	1	381	3	188	7	0.142857	381	80	188	96	145	85	78
AT1G28500	AT1G28500.1	AT1G28500	1	242	2	171	5	0.2	242	171	89	86	91
AT1G28510	AT1G28510.1	AT1G28510	2	642	3	540	3	0.666667	206	642	540
AT1G28520	AT1G28520.2	VOZ1	1	120	2	97	3	0.333333	120	97	89
AT1G28530	AT1G28530.1	AT1G28530	3	451	5	354	7	0.428571	87	97	451	354	354	82	100
AT1G28540	AT1G28540.1	AT1G28540	1	691	NA	NA	1	1	691
AT1G28550	AT1G28550.1	RABA1i	1	76	NA	NA	1	1	76
AT1G28560	AT1G28560.3	SRD2	1	421	4	315	10	0.1	421	101	101	315	163	86	106	94	92	101
AT1G28570	AT1G28570.1	AT1G28570	1	587	2	375	4	0.25	587	375	68	75
AT1G28580	AT1G28580.1	AT1G28580	1	262	2	182	4	0.25	262	182	75	85
AT1G28590	AT1G28590.1	AT1G28590	1	227	2	134	4	0.25	227	134	127	92
AT1G28600	AT1G28600.1	AT1G28600	1	354	3	133	4	0.25	354	86	133	91
AT1G28610	AT1G28610.2	AT1G28610	1	331	2	105	4	0.25	331	105	104	97
AT1G28630	AT1G28630.4	AT1G28630	9	715	1	342	17	0.529412	342	74	148	139	153	116	84	97	715	187	124	167	131	186	82	226	101
AT1G28640	AT1G28640.1	AT1G28640	1	125	2	98	4	0.25	125	98	78	76
AT1G28650	AT1G28650.1	AT1G28650	1	132	4	88	4	0.25	132	78	80	88
AT1G28660	AT1G28660.1	AT1G28660	1	134	4	80	4	0.25	134	78	72	80
AT1G28670	AT1G28670.1	ARAB-1	2	131	1	127	4	0.5	127	131	90	79
AT1G28680	AT1G28680.1	AT1G28680	2	100	1	86	2	1	86	100
AT1G28690	AT1G28690.1	AT1G28690	NA	NA	NA	NA	0	NA
AT1G28695	AT1G28695.1	AT1G28695	2	89	1	82	2	1	82	89
AT1G28700	AT1G28700.1	AT1G28700	1	85	2	84	2	0.5	85	84
AT1G28710	AT1G28710.3	AT1G28710	3	649	2	511	5	0.6	142	511	649	73	80
AT1G28760	AT1G28760.1	AT1G28760	NA	NA	NA	NA	0	NA
AT1G28765	AT1G28765.1	AT1G28765	2	763	3	549	4	0.5	154	763	549	102
AT1G28815	AT1G28815.1	AT1G28815	1	85	NA	NA	1	1	85
AT1G28960	AT1G28960.1	NUDX15	2	372	1	125	3	0.666667	125	372	94
AT1G29000	AT1G29000.1	AT1G29000	2	249	1	168	4	0.5	168	249	91	119
AT1G29005	AT1G29005.1	AT1G29005	2	439	1	48	2	1	48	439
AT1G29010	AT1G29010.1	AT1G29010	3	101	2	92	4	0.75	91	92	101	72
AT1G29020	AT1G29020.2	AT1G29020	3	105	7	94	7	0.428571	91	66	105	80	89	87	94
AT1G29025	AT1G29025.1	AT1G29025	7	107	5	97	7	1	88	72	86	88	97	77	107
AT1G29030	AT1G29030.1	AT1G29030	8	642	6	356	16	0.5	171	238	130	82	294	356	85	642	98	266	146	78	108	85	118	100
AT1G29040	AT1G29040.1	AT1G29040	3	253	1	107	3	1	107	104	253
AT1G29041	AT1G29041.1	AT1G29041	1	196	NA	NA	1	1	196
AT1G29050	AT1G29050.1	TBL38	2	892	1	493	4	0.5	493	892	69	110
AT1G29060	AT1G29060.1	AT1G29060	3	638	2	437	3	1	123	437	638
AT1G29070	AT1G29070.1	AT1G29070	1	798	NA	NA	1	1	798
AT1G29080	AT1G29080.1	AT1G29080	1	140	NA	NA	1	1	140
AT1G29090	AT1G29090.1	AT1G29090	1	215	NA	NA	1	1	215
AT1G29100	AT1G29100.2	AT1G29100	2	110	1	90	2	1	90	110
AT1G29110	AT1G29110.1	AT1G29110	1	384	NA	NA	1	1	384
AT1G29120	AT1G29120.8	AT1G29120	1	542	8	423	10	0.1	542	228	341	116	307	82	95	423	78	80
AT1G29140	AT1G29140.1	AT1G29140	1	267	NA	NA	1	1	267
AT1G29150	AT1G29150.1	ATS9	1	616	NA	NA	1	1	616
AT1G29160	AT1G29160.1	AT1G29160	NA	NA	NA	NA	0	NA
AT1G29170	AT1G29170.1	WAVE2	1	474	2	402	8	0.125	474	402	93	88	78	124	100	127
AT1G29179	AT1G29179.1	AT1G29179	NA	NA	NA	NA	0	NA
AT1G29180	AT1G29180.1	AT1G29180	NA	NA	NA	NA	0	NA
AT1G29195	AT1G29195.1	AT1G29195	NA	NA	NA	NA	0	NA
AT1G29200	AT1G29200.2	AT1G29200	8	95	7	83	8	1	75	77	77	82	83	79	83	95
AT1G29220	AT1G29220.2	AT1G29220	3	232	1	194	6	0.5	194	96	232	83	100	97
AT1G29230	AT1G29230.1	CIPK18	NA	NA	NA	NA	0	NA
AT1G29240	AT1G29240.1	AT1G29240	1	606	3	88	3	0.333333	606	80	88
AT1G29250	AT1G29250.1	AT1G29250	1	282	2	233	4	0.25	282	233	100	124
AT1G29260	AT1G29260.1	PEX7	NA	NA	NA	NA	0	NA
AT1G29270	AT1G29270.1	AT1G29270	2	331	1	83	2	1	83	331
AT1G29280	AT1G29280.1	WRKY65	1	99	NA	NA	1	1	99
AT1G29290	AT1G29290.1	AT1G29290	NA	NA	NA	NA	0	NA
AT1G29300	AT1G29300.1	UNE1	NA	NA	NA	NA	0	NA
AT1G29310	AT1G29310.2	AT1G29310	1	124	3	109	6	0.166667	124	73	109	85	84	86
AT1G29320	AT1G29320.2	AT1G29320	2	546	9	123	11	0.181818	77	546	106	97	99	102	74	81	123	76	93
AT1G29330	AT1G29330.1	ERD2	2	707	3	399	5	0.4	399	707	399	86	88
AT1G29340	AT1G29340.1	PUB17	NA	NA	NA	NA	0	NA
AT1G29350	AT1G29350.1	AT1G29350	4	513	2	410	9	0.444444	382	410	82	513	359	89	214	210	98
AT1G29355	AT1G29355.1	AT1G29355	1	344	2	224	2	0.5	344	224
AT1G29370	AT1G29370.1	AT1G29370	4	609	2	410	9	0.444444	382	410	80	609	357	89	214	210	98
AT1G29380	AT1G29380.1	AT1G29380	2	319	1	110	3	0.666667	110	319	86
AT1G29390	AT1G29390.1	COR314-TM2	4	253	2	245	5	0.8	81	245	126	253	84
AT1G29395	AT1G29395.1	COR413IM1	2	145	3	128	5	0.4	83	145	128	68	93
AT1G29400	AT1G29400.3	ML5	1	418	11	129	11	0.0909091	418	76	97	92	91	82	77	94	79	84	129
AT1G29410	AT1G29410.2	PAI3	1	277	2	124	3	0.333333	277	124	90
AT1G29418	AT1G29418.1		NA	NA	NA	NA	0	NA
AT1G29420	AT1G29420.2	AT1G29420	NA	NA	NA	NA	0	NA
AT1G29430	AT1G29430.1	AT1G29430	NA	NA	NA	NA	0	NA
AT1G29435	AT1G29435.1	AT1G29435	3	464	2	301	7	0.428571	24	301	464	153	45	173	37
AT1G29440	AT1G29440.1	SAUR63	NA	NA	NA	NA	0	NA
AT1G29450	AT1G29450.1	AT1G29450	1	150	NA	NA	1	1	150
AT1G29460	AT1G29460.2	AT1G29460	NA	NA	NA	NA	0	NA
AT1G29465	AT1G29465.1	AT1G29465	1	759	NA	NA	1	1	759
AT1G29470	AT1G29470.1	AT1G29470	1	354	2	103	8	0.125	354	103	88	87	91	89	85	90
AT1G29480	AT1G29480.1	AT1G29480	1	98	NA	NA	1	1	98
AT1G29490	AT1G29490.1	AT1G29490	NA	NA	NA	NA	0	NA
AT1G29500	AT1G29500.1	AT1G29500	NA	NA	NA	NA	0	NA
AT1G29510	AT1G29510.1	SAUR68	NA	NA	NA	NA	0	NA
AT1G29520	AT1G29520.1	AT1G29520	1	138	3	98	3	0.333333	138	78	98
AT1G29530	AT1G29530.1	AT1G29530	3	476	1	309	3	1	309	79	476
AT1G29535	AT1G29535.1	AT1G29535	1	599	NA	NA	1	1	599
AT1G29540	AT1G29540.1	AT1G29540	NA	NA	NA	NA	0	NA
AT1G29550	AT1G29550.1	AT1G29550	1	402	3	281	4	0.25	402	95	281	80
AT1G29560	AT1G29560.1	AT1G29560	2	218	8	155	11	0.181818	83	218	69	73	80	81	75	155	84	92	135
AT1G29570	AT1G29570.1	AT1G29570	4	214	2	151	9	0.444444	87	151	79	214	76	70	83	127	92
AT1G29580	AT1G29580.1	AT1G29580	2	255	3	90	3	0.666667	89	255	90
AT1G29590	AT1G29590.1	eIF4E3	1	330	3	329	4	0.25	330	93	329	82
AT1G29600	AT1G29600.2	AT1G29600	4	174	5	140	9	0.444444	81	79	87	174	140	78	72	77	100
AT1G29620	AT1G29620.1	AT1G29620	3	835	4	181	4	0.75	104	94	835	181
AT1G29630	AT1G29630.2	AT1G29630	1	369	8	187	13	0.0769231	369	118	100	144	174	85	95	187	76	88	100	111	97
AT1G29640	AT1G29640.1	AT1G29640	NA	NA	NA	NA	0	NA
AT1G29660	AT1G29660.1	AT1G29660	3	188	1	160	4	0.75	160	111	188	116
AT1G29670	AT1G29670.2	AT1G29670	3	471	1	113	4	0.75	113	104	471	95
AT1G29680	AT1G29680.1	AT1G29680	2	235	1	83	2	1	83	235
AT1G29690	AT1G29690.1	CAD1	1	379	2	208	5	0.2	379	208	108	86	85
AT1G29700	AT1G29700.2	AT1G29700	2	157	4	113	6	0.333333	87	157	111	113	99	91
AT1G29710	AT1G29710.1	AT1G29710	NA	NA	NA	NA	0	NA
AT1G29720	AT1G29720.1	AT1G29720	11	329	18	238	24	0.458333	93	92	167	78	84	111	198	87	83	97	329	82	100	76	106	138	102	238	116	83	73	112	81	92
AT1G29730	AT1G29730.2	AT1G29730	9	107	6	106	24	0.375	98	91	97	80	99	106	93	93	107	95	82	93	93	79	75	84	91	83	101	86	85	93	80	75
AT1G29740	AT1G29740.1	AT1G29740	25	212	22	122	25	1	103	79	92	79	106	114	88	81	88	98	94	83	95	77	76	89	92	77	103	74	85	122	85	90	212
AT1G29750	AT1G29750.2	RKF1	1	611	5	299	23	0.0434783	611	196	95	74	299	114	88	76	109	85	168	88	119	90	172	249	79	116	133	88	92	97	95
AT1G29760	AT1G29760.1	AT1G29760	1	155	NA	NA	1	1	155
AT1G29770	AT1G29770.1	AT1G29770	NA	NA	NA	NA	0	NA
AT1G29775	AT1G29775.1	AT1G29775	2	966	1	65	2	1	65	966
AT1G29780	AT1G29780.1	AT1G29780	NA	NA	NA	NA	0	NA
AT1G29790	AT1G29790.1	AT1G29790	1	460	NA	NA	1	1	460
AT1G29800	AT1G29800.1	AT1G29800	1	347	4	236	5	0.2	347	163	74	236	89
AT1G29810	AT1G29810.1	AT1G29810	3	577	2	259	6	0.5	93	259	577	74	125	109
AT1G29820	AT1G29820.2	AT1G29820	2	249	1	228	7	0.285714	228	249	116	134	81	114	90
AT1G29830	AT1G29830.3	AT1G29830	1	1023	2	720	7	0.142857	1023	720	113	233	88	122	71
AT1G29840	AT1G29840.1	AT1G29840	1	551	3	99	5	0.2	551	85	99	84	77
AT1G29850	AT1G29850.3	AT1G29850	1	546	5	137	6	0.166667	546	103	97	110	137	112
AT1G29860	AT1G29860.1	WRKY71	1	193	2	129	2	0.5	193	129
AT1G29870	AT1G29870.1	AT1G29870	5	90	4	87	6	0.833333	84	70	85	87	90	73
AT1G29880	AT1G29880.1	AT1G29880	1	248	5	129	8	0.125	248	84	108	104	129	72	95	90
AT1G29890	AT1G29890.2	RWA4	1	531	5	183	13	0.0769231	531	117	86	75	183	172	146	79	93	105	83	117	80
AT1G29900	AT1G29900.1	CARB	1	145	2	104	2	0.5	145	104
AT1G29910	AT1G29910.1	CAB3	NA	NA	NA	NA	0	NA
AT1G29920	AT1G29920.1	CAB2	NA	NA	NA	NA	0	NA
AT1G29930	AT1G29930.1	CAB1	NA	NA	NA	NA	0	NA
AT1G29940	AT1G29940.1	NRPA2	16	439	22	272	26	0.615385	96	89	244	247	131	114	85	160	74	272	86	196	195	113	99	439	87	84	73	107	97	272	107	74	161	110
AT1G29950	AT1G29950.2	AT1G29950	3	168	2	133	4	0.75	81	133	168	77
AT1G29960	AT1G29960.1	AT1G29960	2	313	3	128	3	0.666667	88	313	128
AT1G29962	AT1G29962.1	AGL64	NA	NA	NA	NA	0	NA
AT1G29965	AT1G29965.1	AT1G29965	3	170	1	114	3	1	114	95	170
AT1G29970	AT1G29970.2	RPL18AA	4	875	3	584	6	0.666667	82	109	584	875	95	170
AT1G29980	AT1G29980.1	AT1G29980	1	1269	2	91	2	0.5	1269	91
AT1G29990	AT1G29990.1	PFD6	4	316	3	237	4	1	94	119	237	316
AT1G30000	AT1G30000.2	MNS3	1	339	3	133	5	0.2	339	105	133	88	91
AT1G30010	AT1G30010.1	nMAT1	1	463	NA	NA	1	1	463
AT1G30020	AT1G30020.1	AT1G30020	NA	NA	NA	NA	0	NA
AT1G30040	AT1G30040.1	GA2OX2	2	570	1	206	2	1	206	570
AT1G30050	AT1G30050.1	AT1G30050	1	72	NA	NA	1	1	72
AT1G30060	AT1G30060.1	AT1G30060	3	111	1	98	3	1	98	80	111
AT1G30070	AT1G30070.2	AT1G30070	1	311	2	114	4	0.25	311	114	69	95
AT1G30080	AT1G30080.1	AT1G30080	3	422	2	172	3	1	116	172	422
AT1G30090	AT1G30090.1	AT1G30090	1	253	NA	NA	1	1	253
AT1G30100	AT1G30100.1	NCED5	NA	NA	NA	NA	0	NA
AT1G30110	AT1G30110.1	NUDX25	1	497	3	325	5	0.2	497	104	325	87	78
AT1G30120	AT1G30120.1	PDH-E1 BETA	3	707	1	121	3	1	121	79	707
AT1G30130	AT1G30130.3	AT1G30130	1	315	2	133	4	0.25	315	133	89	84
AT1G30135	AT1G30135.1	JAZ8	1	100	2	84	2	0.5	100	84
AT1G30140	AT1G30140.2	AT1G30140	1	95	NA	NA	1	1	95
AT1G30160	AT1G30160.2	AT1G30160	1	173	2	88	2	0.5	173	88
AT1G30170	AT1G30170.1	AT1G30170	1	277	2	84	2	0.5	277	84
AT1G30190	AT1G30190.1	AT1G30190	NA	NA	NA	NA	0	NA
AT1G30200	AT1G30200.2	AT1G30200	1	340	NA	NA	1	1	340
AT1G30210	AT1G30210.1	TCP24	2	1283	1	399	2	1	399	1283
AT1G30220	AT1G30220.1	INT2	2	423	1	89	5	0.4	89	423	86	72	70
AT1G30230	AT1G30230.2	eEF-1Bb1	1	287	2	143	6	0.166667	287	143	114	88	90	98
AT1G30240	AT1G30240.2	AT1G30240	3	337	4	333	12	0.25	99	89	337	333	184	82	82	291	279	74	176	88
AT1G30250	AT1G30250.1	AT1G30250	NA	NA	NA	NA	0	NA
AT1G30260	AT1G30260.1	AT1G30260	NA	NA	NA	NA	0	NA
AT1G30270	AT1G30270.1	CIPK23	2	297	10	214	14	0.142857	91	297	86	108	139	97	176	119	79	214	96	80	118	106
AT1G30280	AT1G30280.1	AT1G30280	1	94	4	88	4	0.25	94	85	85	88
AT1G30290	AT1G30290.2	AT1G30290	1	176	NA	NA	1	1	176
AT1G30300	AT1G30300.1	AT1G30300	1	263	2	190	8	0.125	263	190	99	87	86	104	72	102
AT1G30320	AT1G30320.1	AT1G30320	2	340	1	331	5	0.4	331	340	88	113	103
AT1G30330	AT1G30330.3	ARF6	3	93	10	92	13	0.230769	86	85	93	84	84	89	83	81	80	92	81	81	85
AT1G30350	AT1G30350.1	AT1G30350	3	177	2	102	3	1	85	102	177
AT1G30360	AT1G30360.1	ERD4	1	371	3	97	5	0.2	371	94	97	83	88
AT1G30370	AT1G30370.1	DLAH	NA	NA	NA	NA	0	NA
AT1G30380	AT1G30380.1	PSAK	1	219	2	77	2	0.5	219	77
AT1G30400	AT1G30400.2	ABCC1	4	419	11	386	26	0.153846	92	96	126	419	82	257	157	219	356	159	386	131	99	330	176	103	166	189	194	266	201	134	105	72	84	91
AT1G30410	AT1G30410.1	ABCC12	9	317	1	313	27	0.333333	313	133	161	123	165	103	109	147	317	128	91	79	84	105	124	102	115	135	79	177	170	79	95	85	142	116	125
AT1G30420	AT1G30420.1	ABCC11	1	362	9	201	26	0.0384615	362	120	150	103	122	118	106	196	201	186	91	107	105	103	130	105	110	128	74	137	186	78	93	69	93	102
AT1G30440	AT1G30440.1	AT1G30440	2	445	1	191	3	0.666667	191	445	91
AT1G30450	AT1G30450.3	CCC1	3	641	1	441	12	0.25	441	427	641	78	196	150	378	97	131	347	178	165
AT1G30455	AT1G30455.1	AT1G30455	1	289	NA	NA	1	1	289
AT1G30460	AT1G30460.1	CPSF30	2	970	5	317	6	0.333333	125	970	163	191	317	193
AT1G30470	AT1G30470.1	AT1G30470	1	705	16	538	18	0.0555556	705	417	124	96	117	377	321	143	105	375	133	76	74	310	331	538	203	112
AT1G30473	AT1G30473.1	AT1G30473	1	87	2	86	2	0.5	87	86
AT1G30475	AT1G30475.1	AT1G30475	2	255	3	243	4	0.5	139	255	243	230
AT1G30480	AT1G30480.1	DRT111	1	945	NA	NA	1	1	945
AT1G30490	AT1G30490.1	PHV	1	511	2	130	17	0.0588235	511	130	81	95	86	76	78	86	74	72	92	83	86	88	98	83	72
AT1G30500	AT1G30500.2	NF-YA7	1	312	3	261	5	0.2	312	169	261	79	79
AT1G30510	AT1G30510.2	RFNR2	1	328	2	169	4	0.25	328	169	97	92
AT1G30515	AT1G30515.1	AT1G30515	NA	NA	NA	NA	0	NA
AT1G30520	AT1G30520.1	AAE14	2	128	1	126	9	0.222222	126	128	81	89	95	70	74	68	94
AT1G30530	AT1G30530.1	UGT78D1	1	96	NA	NA	1	1	96
AT1G30540	AT1G30540.1	AT1G30540	1	407	3	305	6	0.166667	407	87	305	181	86	100
AT1G30545	AT1G30545.2	AT1G30545	6	623	3	101	6	1	85	72	101	77	86	623
AT1G30550	AT1G30550.2	AT1G30550	2	255	3	121	4	0.5	89	255	121	88
AT1G30560	AT1G30560.1	G3Pp3	NA	NA	NA	NA	0	NA
AT1G30570	AT1G30570.1	HERK2	NA	NA	NA	NA	0	NA
AT1G30580	AT1G30580.1	AT1G30580	1	333	3	327	11	0.0909091	333	103	327	161	99	318	159	107	194	320	196
AT1G30590	AT1G30590.2	AT1G30590	15	269	13	187	15	1	172	107	88	102	93	92	81	180	96	116	109	93	187	112	269
AT1G30600	AT1G30600.1	AT1G30600	1	362	2	102	9	0.111111	362	102	83	78	87	86	85	86	98
AT1G30610	AT1G30610.1	EMB2279	1	196	2	137	7	0.142857	196	137	88	111	85	89	115
AT1G30620	AT1G30620.4	MUR4	8	404	2	258	9	0.888889	92	258	101	92	83	80	93	404	104
AT1G30630	AT1G30630.1	AT1G30630	5	201	2	193	6	0.833333	89	193	84	92	201	90
AT1G30640	AT1G30640.2	AT1G30640	6	273	3	237	13	0.461538	105	176	237	116	181	273	79	224	83	99	76	94	77
AT1G30650	AT1G30650.1	WRKY14	1	650	2	419	2	0.5	650	419
AT1G30660	AT1G30660.1	AT1G30660	6	151	1	145	11	0.545455	145	110	102	93	115	151	80	101	83	85	86
AT1G30670	AT1G30670.1	AT1G30670	1	83	NA	NA	1	1	83
AT1G30680	AT1G30680.1	AT1G30680	18	244	1	233	18	1	233	158	83	97	162	225	106	90	97	75	94	86	82	136	128	76	94	244
AT1G30690	AT1G30690.2	AT1G30690	1	425	3	93	3	0.333333	425	86	93
AT1G30700	AT1G30700.1	AT1G30700	1	231	NA	NA	1	1	231
AT1G30710	AT1G30710.1	AT1G30710	NA	NA	NA	NA	0	NA
AT1G30720	AT1G30720.1	AT1G30720	NA	NA	NA	NA	0	NA
AT1G30730	AT1G30730.1	AT1G30730	NA	NA	NA	NA	0	NA
AT1G30740	AT1G30740.2	AT1G30740	NA	NA	NA	NA	0	NA
AT1G30750	AT1G30750.1	AT1G30750	NA	NA	NA	NA	0	NA
AT1G30755	AT1G30755.1	AT1G30755	1	98	3	97	11	0.0909091	98	80	97	83	76	76	89	80	95	76	85
AT1G30757	AT1G30757.2	AT1G30757	NA	NA	NA	NA	0	NA
AT1G30760	AT1G30760.2	AT1G30760	1	380	2	136	2	0.5	380	136
AT1G30780	AT1G30780.1	AT1G30780	1	526	2	490	4	0.25	526	490	74	104
AT1G30790	AT1G30790.1	AT1G30790	NA	NA	NA	NA	0	NA
AT1G30795	AT1G30795.1	AT1G30795	NA	NA	NA	NA	0	NA
AT1G30800	AT1G30800.1	AT1G30800	NA	NA	NA	NA	0	NA
AT1G30810	AT1G30810.1	JMJ18	2	364	1	186	8	0.25	186	364	98	85	89	96	87	88
AT1G30814	AT1G30814.1	AT1G30814	3	117	6	97	6	0.5	87	93	117	82	93	97
AT1G30820	AT1G30820.1	AT1G30820	1	294	9	111	21	0.047619	294	78	95	92	82	84	107	94	111	82	81	91	78	91	93	80	89	93	81	87	83
AT1G30825	AT1G30825.1	DIS2	1	190	7	126	9	0.111111	190	93	95	103	78	96	126	70	86
AT1G30840	AT1G30840.1	PUP4	NA	NA	NA	NA	0	NA
AT1G30845	AT1G30845.1	AT1G30845	3	129	1	99	3	1	99	86	129
AT1G30850	AT1G30850.1	RSH4	NA	NA	NA	NA	0	NA
AT1G30860	AT1G30860.1	AT1G30860	1	99	4	88	4	0.25	99	87	84	88
AT1G30870	AT1G30870.1	AT1G30870	1	301	NA	NA	1	1	301
AT1G30880	AT1G30880.1	AT1G30880	1	315	NA	NA	1	1	315
AT1G30890	AT1G30890.1	AT1G30890	1	472	4	122	4	0.25	472	83	95	122
AT1G30900	AT1G30900.1	VSR6	1	518	11	115	11	0.0909091	518	72	85	81	88	81	84	87	76	86	115
AT1G30910	AT1G30910.1	AT1G30910	1	423	6	102	7	0.142857	423	87	99	65	76	102	81
AT1G30920	AT1G30920.1	AT1G30920	NA	NA	NA	NA	0	NA
AT1G30925	AT1G30925.1	AT1G30925	2	648	3	132	3	0.666667	41	648	132
AT1G30930	AT1G30930.1	AT1G30930	NA	NA	NA	NA	0	NA
AT1G30950	AT1G30950.1	UFO	NA	NA	NA	NA	0	NA
AT1G30960	AT1G30960.1	AT1G30960	3	333	1	196	6	0.5	196	107	333	94	93	86
AT1G30970	AT1G30970.3	SUF4	3	466	1	451	5	0.6	451	235	466	93	113
AT1G30972	AT1G30972.1	AT1G30972	NA	NA	NA	NA	0	NA
AT1G30974	AT1G30974.1	AT1G30974	NA	NA	NA	NA	0	NA
AT1G30990	AT1G30990.1	AT1G30990	1	475	NA	NA	1	1	475
AT1G31000	AT1G31000.1	AT1G31000	1	93	NA	NA	1	1	93
AT1G31010	AT1G31010.1	OSB4	1	440	4	134	5	0.2	440	113	99	134	79
AT1G31020	AT1G31020.1	TO2	5	355	2	201	6	0.833333	79	201	114	84	355	139
AT1G31040	AT1G31040.1	AT1G31040	1	1041	3	543	3	0.333333	1041	74	543
AT1G31050	AT1G31050.6	AT1G31050	1	823	2	529	6	0.166667	823	529	361	191	111	89
AT1G31070	AT1G31070.2	GlcNAc1pUT1	3	737	1	109	14	0.214286	109	76	737	108	98	84	81	89	82	89	85	67	86	102
AT1G31080	AT1G31080.1	AT1G31080	NA	NA	NA	NA	0	NA
AT1G31090	AT1G31090.1	AT1G31090	1	307	NA	NA	1	1	307
AT1G31095	AT1G31095.1	AT1G31095	2	231	4	227	4	0.5	107	231	101	227
AT1G31120	AT1G31120.1	KUP10	1	154	6	98	6	0.166667	154	80	88	94	82	98
AT1G31130	AT1G31130.1	AT1G31130	NA	NA	NA	NA	0	NA
AT1G31140	AT1G31140.2	GOA	1	563	4	238	4	0.25	563	110	84	238
AT1G31150	AT1G31150.1	AT1G31150	2	179	1	115	2	1	115	179
AT1G31160	AT1G31160.1	HINT 2	4	257	3	170	5	0.8	78	77	170	257	81
AT1G31163	AT1G31163.1	AT1G31163	1	264	3	124	3	0.333333	264	89	124
AT1G31170	AT1G31170.4	SRX	4	216	5	110	5	0.8	92	80	71	216	110
AT1G31175	AT1G31175.1	AT1G31175	1	89	NA	NA	1	1	89
AT1G31180	AT1G31180.2	IMD3	5	96	7	87	7	0.714286	69	71	74	79	96	84	87
AT1G31190	AT1G31190.1	IMPL1	1	183	2	110	8	0.125	183	110	98	100	65	92	86	90
AT1G31200	AT1G31200.1	PP2-A9	1	95	NA	NA	1	1	95
AT1G31220	AT1G31220.1	AT1G31220	1	174	2	106	4	0.25	174	106	99	87
AT1G31230	AT1G31230.1	AK-HSDH I	13	133	9	125	17	0.764706	93	83	115	104	115	89	79	88	125	122	85	80	133	104	84	74	96
AT1G31240	AT1G31240.1	AT1G31240	NA	NA	NA	NA	0	NA
AT1G31243	AT1G31243.1	AT1G31243	NA	NA	NA	NA	0	NA
AT1G31250	AT1G31250.1	AT1G31250	1	345	NA	NA	1	1	345
AT1G31255	AT1G31255.1	AT1G31255	1	234	NA	NA	1	1	234
AT1G31260	AT1G31260.1	ZIP10	1	492	2	217	2	0.5	492	217
AT1G31270	AT1G31270.1	AT1G31270	1	37	NA	NA	1	1	37
AT1G31280	AT1G31280.1	AGO2	1	206	2	85	2	0.5	206	85
AT1G31290	AT1G31290.1	AGO3	1	361	2	79	2	0.5	361	79
AT1G31300	AT1G31300.2	AT1G31300	1	257	5	208	8	0.125	257	91	90	88	208	98	86	150
AT1G31310	AT1G31310.1	AT1G31310	1	309	NA	NA	1	1	309
AT1G31320	AT1G31320.1	LBD4	1	407	NA	NA	1	1	407
AT1G31330	AT1G31330.1	PSAF	1	263	NA	NA	1	1	263
AT1G31335	AT1G31335.1	AT1G31335	NA	NA	NA	NA	0	NA
AT1G31340	AT1G31340.1	RUB1	2	467	1	404	2	1	404	467
AT1G31350	AT1G31350.2	KUF1	NA	NA	NA	NA	0	NA
AT1G31360	AT1G31360.3	RECQL2	1	270	5	259	19	0.0526316	270	107	127	155	259	91	127	157	89	234	74	96	238	93	210	87	174	203	82
AT1G31370	AT1G31370.1	AT1G31370	1	343	2	141	2	0.5	343	141
AT1G31380	AT1G31380.1	AT1G31380	1	121	NA	NA	1	1	121
AT1G31390	AT1G31390.1	AT1G31390	2	173	3	125	3	0.666667	97	173	125
AT1G31400	AT1G31400.1	AT1G31400	2	184	3	138	3	0.666667	98	184	138
AT1G31410	AT1G31410.1	AT1G31410	3	163	5	135	6	0.5	80	95	163	88	135	116
AT1G31420	AT1G31420.3	FEI1	5	294	7	227	12	0.416667	90	75	77	99	294	83	227	93	106	75	76	83
AT1G31430	AT1G31430.2	AT1G31430	NA	NA	NA	NA	0	NA
AT1G31440	AT1G31440.1	AT1G31440	1	334	4	102	9	0.111111	334	85	73	102	81	73	84	87	91
AT1G31450	AT1G31450.1	AT1G31450	NA	NA	NA	NA	0	NA
AT1G31460	AT1G31460.1	AT1G31460	NA	NA	NA	NA	0	NA
AT1G31470	AT1G31470.1	NFD4	1	178	2	81	2	0.5	178	81
AT1G31480	AT1G31480.1	SGR2	5	206	12	202	21	0.238095	183	119	139	118	206	89	155	126	94	191	93	202	106	91	158	108	76	110	82	159	79
AT1G31490	AT1G31490.1	AT1G31490	NA	NA	NA	NA	0	NA
AT1G31500	AT1G31500.7	AT1G31500	3	328	1	297	8	0.375	297	187	328	216	87	144	77	109
AT1G31510	AT1G31510.1	AT1G31510	2	72	1	44	2	1	44	72
AT1G31520	AT1G31520.1	AT1G31520	1	142	2	116	2	0.5	142	116
AT1G31530	AT1G31530.1	AT1G31530	3	111	4	104	5	0.6	41	96	111	104	77
AT1G31540	AT1G31540.2	AT1G31540	4	568	2	127	6	0.666667	79	127	110	568	84	95
AT1G31550	AT1G31550.2	AT1G31550	1	208	3	93	4	0.25	208	86	93	78
AT1G31555	AT1G31555.1	AT1G31555	1	91	NA	NA	1	1	91
AT1G31580	AT1G31580.1	ECS1	1	125	NA	NA	1	1	125
AT1G31600	AT1G31600.1	TRM9	1	762	2	180	6	0.166667	762	180	92	89	97	70
AT1G31620	AT1G31620.1	AT1G31620	3	264	2	193	3	1	161	193	264
AT1G31630	AT1G31630.1	AGL86	NA	NA	NA	NA	0	NA
AT1G31640	AT1G31640.1	AGL92	1	90	NA	NA	1	1	90
AT1G31650	AT1G31650.1	ROPGEF14	2	1152	1	620	7	0.285714	620	1152	103	74	86	76	72
AT1G31660	AT1G31660.1	AT1G31660	2	121	7	113	10	0.2	75	121	79	75	90	91	113	93	86	107
AT1G31670	AT1G31670.1	AT1G31670	1	990	4	418	6	0.166667	990	162	111	418	42	383
AT1G31690	AT1G31690.1	AT1G31690	1	646	4	551	4	0.25	646	149	408	551
AT1G31710	AT1G31710.1	AT1G31710	1	2637	3	589	4	0.25	2637	92	589	121
AT1G31720	AT1G31720.1	AT1G31720	2	130	1	77	2	1	77	130
AT1G31730	AT1G31730.1	AT1G31730	7	369	5	235	9	0.777778	81	82	98	92	235	83	369	82	71
AT1G31740	AT1G31740.1	BGAL15	2	747	14	203	14	0.142857	101	747	85	162	88	161	93	84	86	107	86	78	134	203
AT1G31750	AT1G31750.1	AT1G31750	1	692	NA	NA	1	1	692
AT1G31760	AT1G31760.1	AT1G31760	1	474	NA	NA	1	1	474
AT1G31770	AT1G31770.1	ABCG14	1	174	3	95	4	0.25	174	84	95	93
AT1G31772	AT1G31772.2	AT1G31772	1	634	2	514	2	0.5	634	514
AT1G31780	AT1G31780.1	AT1G31780	3	428	5	207	8	0.375	82	104	428	107	207	108	92	99
AT1G31790	AT1G31790.1	AT1G31790	NA	NA	NA	NA	0	NA
AT1G31800	AT1G31800.1	CYP97A3	14	130	1	119	14	1	119	97	93	88	98	73	74	80	76	78	81	71	85	130
AT1G31810	AT1G31810.1	AFH14	6	322	1	297	17	0.352941	297	97	92	183	195	322	219	194	78	83	79	72	132	84	126	97	94
AT1G31812	AT1G31812.1	ACBP6	1	453	3	132	3	0.333333	453	104	132
AT1G31814	AT1G31814.1	FRL2	NA	NA	NA	NA	0	NA
AT1G31817	AT1G31817.1	NFD3	1	480	NA	NA	1	1	480
AT1G31820	AT1G31820.1	PUT1	1	101	NA	NA	1	1	101
AT1G31830	AT1G31830.1	PUT2	1	260	NA	NA	1	1	260
AT1G31835	AT1G31835.2	AT1G31835	1	137	NA	NA	1	1	137
AT1G31840	AT1G31840.1	AT1G31840	NA	NA	NA	NA	0	NA
AT1G31850	AT1G31850.3	AT1G31850	5	137	3	89	5	1	83	81	89	77	137
AT1G31860	AT1G31860.1	AT-IE	1	1189	3	94	4	0.25	1189	76	94	76
AT1G31870	AT1G31870.1	AT1G31870	1	362	3	277	8	0.125	362	119	277	88	95	89	100	99
AT1G31880	AT1G31880.2	BRX	2	908	1	441	5	0.4	441	908	97	102	108
AT1G31885	AT1G31885.1	"NIP3;1"	1	239	2	236	3	0.333333	239	236	79
AT1G31910	AT1G31910.1	AT1G31910	1	1057	2	216	11	0.0909091	1057	216	102	114	163	93	126	75	119	90	200
AT1G31920	AT1G31920.1	AT1G31920	NA	NA	NA	NA	0	NA
AT1G31930	AT1G31930.6	XLG3	1	93	3	87	7	0.142857	93	87	87	78	81	80	77
AT1G31940	AT1G31940.1	AT1G31940	1	288	2	97	2	0.5	288	97
AT1G31950	AT1G31950.3	AT1G31950	5	111	2	99	6	0.833333	87	99	90	85	111	89
AT1G31960	AT1G31960.1	AT1G31960	NA	NA	NA	NA	0	NA
AT1G31970	AT1G31970.1	STRS1	4	154	12	111	12	0.333333	81	98	89	154	104	79	82	83	93	95	104	111
AT1G31990	AT1G31990.1	AT1G31990	NA	NA	NA	NA	0	NA
AT1G32000	AT1G32000.1	AT1G32000	1	79	NA	NA	1	1	79
AT1G32010	AT1G32010.1	AT1G32010	2	97	1	95	2	1	95	97
AT1G32020	AT1G32020.1	AT1G32020	NA	NA	NA	NA	0	NA
AT1G32030	AT1G32030.1	AT1G32030	NA	NA	NA	NA	0	NA
AT1G32050	AT1G32050.1	SCAMP5	1	463	9	256	11	0.0909091	463	78	92	116	98	109	86	83	256	82	101
AT1G32060	AT1G32060.1	PRK	1	268	4	103	4	0.25	268	100	80	103
AT1G32070	AT1G32070.2	NSI	5	117	2	107	7	0.714286	71	107	76	88	117	106	97
AT1G32080	AT1G32080.1	LrgB	2	139	4	100	7	0.285714	72	139	88	100	80	69	98
AT1G32090	AT1G32090.1	AT1G32090	1	617	2	96	10	0.1	617	96	79	83	80	74	79	94	89	86
AT1G32100	AT1G32100.1	PRR1	1	289	3	129	3	0.333333	289	110	129
AT1G32120	AT1G32120.1	AT1G32120	1	80	NA	NA	1	1	80
AT1G32127	AT1G32127.1	AT1G32127	1	639	NA	NA	1	1	639
AT1G32130	AT1G32130.1	IWS1	1	232	10	220	10	0.1	232	86	83	81	85	87	77	92	89	220
AT1G32140	AT1G32140.1	AT1G32140	1	316	NA	NA	1	1	316
AT1G32150	AT1G32150.1	bZIP68	1	271	4	223	12	0.0833333	271	82	75	223	88	79	124	88	106	72	94	95
AT1G32160	AT1G32160.1	AT1G32160	1	187	2	133	2	0.5	187	133
AT1G32170	AT1G32170.1	XTH30	3	806	2	409	3	1	96	409	806
AT1G32180	AT1G32180.2	CSLD6	1	131	2	119	3	0.333333	131	119	77
AT1G32190	AT1G32190.1	AT1G32190	1	738	3	355	4	0.25	738	219	355	92
AT1G32200	AT1G32200.2	ATS1	1	394	4	153	11	0.0909091	394	121	97	153	103	72	97	102	75	95	90
AT1G32210	AT1G32210.1	ATDAD1	4	582	2	482	4	1	105	482	89	582
AT1G32220	AT1G32220.1	AT1G32220	1	221	4	95	6	0.166667	221	87	93	95	83	84
AT1G32225	AT1G32225.1	AT1G32225	NA	NA	NA	NA	0	NA
AT1G32230	AT1G32230.1	RCD1	2	452	1	369	7	0.285714	369	452	108	325	90	83	92
AT1G32240	AT1G32240.1	KAN2	2	1429	4	933	5	0.4	96	1429	131	933	718
AT1G32250	AT1G32250.1	AT1G32250	NA	NA	NA	NA	0	NA
AT1G32260	AT1G32260.1	AT1G32260	1	416	NA	NA	1	1	416
AT1G32270	AT1G32270.1	ATSYP24	1	361	5	316	6	0.166667	361	129	192	84	316	37
AT1G32280	AT1G32280.1	AT1G32280	1	258	NA	NA	1	1	258
AT1G32300	AT1G32300.1	GulLO1	1	133	2	103	2	0.5	133	103
AT1G32310	AT1G32310.1	SAMBA	1	360	2	257	2	0.5	360	257
AT1G32320	AT1G32320.1	MKK10	NA	NA	NA	NA	0	NA
AT1G32330	AT1G32330.1	HSFA1D	1	1420	2	92	2	0.5	1420	92
AT1G32337	AT1G32337.1	AT1G32337	1	149	NA	NA	1	1	149
AT1G32340	AT1G32340.1	NHL8	1	95	6	92	6	0.166667	95	85	76	73	88	92
AT1G32350	AT1G32350.1	AOX1D	2	180	1	99	3	0.666667	99	180	97
AT1G32360	AT1G32360.1	AT1G32360	1	683	NA	NA	1	1	683
AT1G32361	AT1G32361.1	ATL1F	NA	NA	NA	NA	0	NA
AT1G32370	AT1G32370.2	TOM2B	1	293	3	181	4	0.25	293	82	181	132
AT1G32375	AT1G32375.1	AT1G32375	1	227	3	97	3	0.333333	227	84	97
AT1G32380	AT1G32380.1	PRS2	1	412	6	163	7	0.142857	412	86	79	87	77	163	90
AT1G32400	AT1G32400.3	TOM2A	2	166	4	154	5	0.4	106	166	128	154	84
AT1G32410	AT1G32410.2	AT1G32410	1	442	3	211	4	0.25	442	109	211	157
AT1G32415	AT1G32415.1	AT1G32415	NA	NA	NA	NA	0	NA
AT1G32420	AT1G32420.1	AT1G32420	NA	NA	NA	NA	0	NA
AT1G32430	AT1G32430.1	AT1G32430	2	164	1	87	2	1	87	164
AT1G32440	AT1G32440.1	PKp3	1	154	10	99	11	0.0909091	154	82	90	97	87	87	81	98	86	99	82
AT1G32450	AT1G32450.1	NRT1.5	2	1655	1	705	5	0.4	705	1655	93	79	94
AT1G32460	AT1G32460.1	AT1G32460	1	550	NA	NA	1	1	550
AT1G32470	AT1G32470.1	AT1G32470	1	96	2	89	3	0.333333	96	89	82
AT1G32480	AT1G32480.1	IDH-IV	NA	NA	NA	NA	0	NA
AT1G32490	AT1G32490.1	ESP3	6	333	17	317	27	0.222222	274	86	157	102	142	333	122	302	91	228	99	130	108	146	86	179	317	298	95	82	95	93	79	95	97	134	100
AT1G32500	AT1G32500.1	ABCI7	1	412	2	64	2	0.5	412	64
AT1G32510	AT1G32510.1	NAC011	2	103	3	89	3	0.666667	75	103	89
AT1G32520	AT1G32520.1	AT1G32520	1	131	NA	NA	1	1	131
AT1G32530	AT1G32530.1	AT1G32530	2	585	1	140	2	1	140	585
AT1G32540	AT1G32540.1	LOL1	2	543	3	145	3	0.666667	87	543	145
AT1G32550	AT1G32550.2	FdC2	6	430	1	362	6	1	362	259	203	199	111	430
AT1G32560	AT1G32560.1	AtLEA4-1	1	100	NA	NA	1	1	100
AT1G32570	AT1G32570.2	AT1G32570	1	169	2	89	2	0.5	169	89
AT1G32575	AT1G32575.1	AT1G32575	1	808	NA	NA	1	1	808
AT1G32580	AT1G32580.1	AT1G32580	3	461	1	90	3	1	90	82	461
AT1G32583	AT1G32583.1	AT1G32583	1	306	3	117	3	0.333333	306	96	117
AT1G32585	AT1G32585.1	AT1G32585	NA	NA	NA	NA	0	NA
AT1G32600	AT1G32600.1	AT1G32600	NA	NA	NA	NA	0	NA
AT1G32610	AT1G32610.1	AT1G32610	NA	NA	NA	NA	0	NA
AT1G32630	AT1G32630.1	AT1G32630	1	399	NA	NA	1	1	399
AT1G32640	AT1G32640.1	MYC2	NA	NA	NA	NA	0	NA
AT1G32650	AT1G32650.1	AT1G32650	NA	NA	NA	NA	0	NA
AT1G32660	AT1G32660.1	AT1G32660	NA	NA	NA	NA	0	NA
AT1G32690	AT1G32690.1	AT1G32690	NA	NA	NA	NA	0	NA
AT1G32700	AT1G32700.1	AT1G32700	3	729	1	281	3	1	281	205	729
AT1G32710	AT1G32710.1	AT1G32710	2	102	1	87	2	1	87	102
AT1G32720	AT1G32720.1	AT1G32720	3	775	4	181	4	0.75	128	94	775	181
AT1G32730	AT1G32730.1	AT1G32730	1	293	2	283	4	0.25	293	283	218	102
AT1G32740	AT1G32740.1	AT1G32740	3	92	2	88	3	1	81	88	92
AT1G32750	AT1G32750.1	HAF01	2	706	12	427	21	0.0952381	212	706	175	134	374	222	99	373	141	121	143	427	125	112	354	121	83	111	82	80	134
AT1G32760	AT1G32760.1	AT1G32760	NA	NA	NA	NA	0	NA
AT1G32763	AT1G32763.1	AT1G32763	1	160	NA	NA	1	1	160
AT1G32770	AT1G32770.1	NAC012	2	436	1	95	2	1	95	436
AT1G32780	AT1G32780.1	AT1G32780	4	379	6	334	9	0.444444	111	93	89	379	114	334	116	111	87
AT1G32790	AT1G32790.2	CID11	1	290	2	93	9	0.111111	290	93	84	77	75	84	86	72	79
AT1G32810	AT1G32810.2	AT1G32810	2	376	5	112	6	0.333333	87	376	89	71	112	92
AT1G32850	AT1G32850.1	UBP11	1	499	7	151	11	0.0909091	499	96	111	107	140	82	151	137	77	91	102
AT1G32860	AT1G32860.1	AT1G32860	1	215	NA	NA	1	1	215
AT1G32870	AT1G32870.3	NAC13	1	242	2	119	2	0.5	242	119
AT1G32880	AT1G32880.1	AT1G32880	1	158	2	98	2	0.5	158	98
AT1G32900	AT1G32900.1	GBSS1	5	174	7	138	12	0.416667	93	79	91	73	174	98	138	88	83	83	103	82
AT1G32910	AT1G32910.1	AT1G32910	1	88	NA	NA	1	1	88
AT1G32920	AT1G32920.1	AT1G32920	NA	NA	NA	NA	0	NA
AT1G32928	AT1G32928.1	AT1G32928	NA	NA	NA	NA	0	NA
AT1G32930	AT1G32930.1	AT1G32930	1	460	10	94	10	0.1	460	89	79	91	88	73	79	78	89	94
AT1G32940	AT1G32940.1	SBT3.5	3	133	7	128	9	0.333333	82	84	133	102	91	106	128	81	91
AT1G32950	AT1G32950.1	AT1G32950	4	110	3	107	9	0.444444	90	77	107	110	103	104	100	70	79
AT1G32960	AT1G32960.1	SBT3.3	3	139	2	92	8	0.375	91	92	139	91	91	71	82	88
AT1G32970	AT1G32970.1	AT1G32970	9	322	3	145	9	1	125	71	145	52	97	80	81	84	322
AT1G32975	AT1G32975.1	AT1G32975	1	448	NA	NA	1	1	448
AT1G32980	AT1G32980.1	AT1G32980	1	206	NA	NA	1	1	206
AT1G32990	AT1G32990.1	PRPL11	3	341	2	212	3	1	91	212	341
AT1G33010	AT1G33010.1	AT1G33010	2	135	1	84	2	1	84	135
AT1G33020	AT1G33020.1	AT1G33020	1	440	NA	NA	1	1	440
AT1G33030	AT1G33030.1	AT1G33030	3	99	1	94	3	1	94	76	99
AT1G33040	AT1G33040.1	NACA5	2	337	3	94	3	0.666667	89	337	94
AT1G33050	AT1G33050.4	AT1G33050	1	363	3	226	6	0.166667	363	141	226	81	96	118
AT1G33055	AT1G33055.1	AT1G33055	NA	NA	NA	NA	0	NA
AT1G33060	AT1G33060.2	NAC014	2	523	1	122	6	0.333333	122	523	109	75	75	113
AT1G33070	AT1G33070.1	AT1G33070	1	1820	2	93	2	0.5	1820	93
AT1G33080	AT1G33080.1	AT1G33080	1	1105	2	984	7	0.142857	1105	984	339	147	298	100	118
AT1G33090	AT1G33090.1	AT1G33090	1	743	2	241	7	0.142857	743	241	166	134	104	99	113
AT1G33100	AT1G33100.1	AT1G33100	1	1040	2	445	7	0.142857	1040	445	175	130	102	83	175
AT1G33102	AT1G33102.1	AT1G33102	NA	NA	NA	NA	0	NA
AT1G33110	AT1G33110.1	AT1G33110	1	1216	2	333	7	0.142857	1216	333	107	86	104	112	92
AT1G33120	AT1G33120.1	AT1G33120	2	488	1	165	2	1	165	488
AT1G33140	AT1G33140.1	PGY2	2	393	1	165	2	1	165	393
AT1G33170	AT1G33170.1	AT1G33170	4	487	3	453	4	1	189	87	453	487
AT1G33220	AT1G33220.1	AT1G33220	NA	NA	NA	NA	0	NA
AT1G33230	AT1G33230.2	AT1G33230	4	800	7	344	8	0.5	81	104	89	800	82	87	344	244
AT1G33240	AT1G33240.1	GTL1	1	370	2	82	2	0.5	370	82
AT1G33250	AT1G33250.1	AT1G33250	2	96	1	80	2	1	80	96
AT1G33260	AT1G33260.1	AT1G33260	1	269	NA	NA	1	1	269
AT1G33265	AT1G33265.1	AT1G33265	2	429	3	103	3	0.666667	93	429	103
AT1G33270	AT1G33270.1	AT1G33270	2	214	5	174	6	0.333333	84	214	92	81	174	79
AT1G33280	AT1G33280.1	NAC015	1	89	2	86	2	0.5	89	86
AT1G33290	AT1G33290.1	AT1G33290	7	112	8	104	8	0.875	66	88	91	88	86	90	112	104
AT1G33320	AT1G33320.1	AT1G33320	7	413	6	174	9	0.777778	106	78	107	84	86	174	413	85	82
AT1G33330	AT1G33330.2	AT1G33330	5	280	4	264	5	1	81	78	74	264	280
AT1G33340	AT1G33340.1	AT1G33340	NA	NA	NA	NA	0	NA
AT1G33350	AT1G33350.1	AT1G33350	NA	NA	NA	NA	0	NA
AT1G33355	AT1G33355.1	AT1G33355	NA	NA	NA	NA	0	NA
AT1G33360	AT1G33360.1	AT1G33360	7	303	11	181	14	0.5	93	117	104	172	86	85	303	95	86	90	181	84	80	132
AT1G33390	AT1G33390.2	FAS4	4	107	5	103	7	0.571429	90	87	84	107	103	89	97
AT1G33400	AT1G33400.2	TPR9	6	458	9	290	12	0.5	101	70	118	184	89	458	249	112	290	82	138	210
AT1G33410	AT1G33410.2	SAR1	22	490	23	443	25	0.88	89	82	155	96	87	126	399	98	126	95	124	88	124	260	127	315	82	114	407	79	114	490	443	319	106
AT1G33420	AT1G33420.1	AT1G33420	1	103	2	87	2	0.5	103	87
AT1G33430	AT1G33430.2	AT1G33430	1	301	6	83	6	0.166667	301	82	81	81	76	83
AT1G33440	AT1G33440.1	AT1G33440	2	424	3	152	4	0.5	149	424	152	85
AT1G33470	AT1G33470.1	AT1G33470	2	346	3	94	5	0.4	86	346	94	73	72
AT1G33475	AT1G33475.1	AT1G33475	NA	NA	NA	NA	0	NA
AT1G33480	AT1G33480.1	AT1G33480	2	467	1	111	2	1	111	467
AT1G33490	AT1G33490.1	AT1G33490	1	295	4	252	4	0.25	295	107	154	252
AT1G33500	AT1G33500.1	AT1G33500	3	293	8	196	9	0.333333	91	81	293	124	85	84	94	196	119
AT1G33520	AT1G33520.1	MOS2	NA	NA	NA	NA	0	NA
AT1G33530	AT1G33530.1	AT1G33530	1	105	NA	NA	1	1	105
AT1G33540	AT1G33540.1	scpl18	3	101	11	98	11	0.272727	79	70	101	89	85	90	88	91	82	84	98
AT1G33560	AT1G33560.1	ADR1	4	195	2	87	4	1	69	87	72	195
AT1G33590	AT1G33590.2	AT1G33590	NA	NA	NA	NA	0	NA
AT1G33600	AT1G33600.1	AT1G33600	NA	NA	NA	NA	0	NA
AT1G33607	AT1G33607.1	AT1G33607	1	160	NA	NA	1	1	160
AT1G33610	AT1G33610.1	AT1G33610	NA	NA	NA	NA	0	NA
AT1G33612	AT1G33612.1	AT1G33612	NA	NA	NA	NA	0	NA
AT1G33640	AT1G33640.1	AT1G33640	1	93	NA	NA	1	1	93
AT1G33670	AT1G33670.1	AT1G33670	NA	NA	NA	NA	0	NA
AT1G33680	AT1G33680.1	AT1G33680	6	1475	5	103	6	1	99	91	101	66	103	1475
AT1G33700	AT1G33700.2	AT1G33700	1	518	2	219	19	0.0526316	518	219	175	97	127	114	107	107	89	88	89	92	77	75	105	80	89	79	66
AT1G33710	AT1G33710.1	AT1G33710	NA	NA	NA	NA	0	NA
AT1G33720	AT1G33720.1	CYP76C6	1	1414	2	75	2	0.5	1414	75
AT1G33730	AT1G33730.1	CYP76C5	1	101	2	75	2	0.5	101	75
AT1G33750	AT1G33750.1	AT1G33750	3	408	2	122	5	0.6	79	122	408	78	81
AT1G33760	AT1G33760.1	AT1G33760	NA	NA	NA	NA	0	NA
AT1G33770	AT1G33770.1	AT1G33770	4	86	3	85	6	0.666667	85	76	85	86	84	76
AT1G33780	AT1G33780.1	AT1G33780	1	182	2	76	2	0.5	182	76
AT1G33790	AT1G33790.2	AT1G33790	2	772	1	201	6	0.333333	201	772	95	99	85	154
AT1G33800	AT1G33800.1	GXMT1	1	83	NA	NA	1	1	83
AT1G33810	AT1G33810.1	AT1G33810	1	979	2	176	2	0.5	979	176
AT1G33811	AT1G33811.1	AT1G33811	2	306	3	103	5	0.4	85	306	103	89	77
AT1G33820	AT1G33820.1	AT1G33820	4	108	2	94	5	0.8	93	94	84	108	86
AT1G33830	AT1G33830.1	AT1G33830	3	482	1	195	3	1	195	105	482
AT1G33840	AT1G33840.1	AT1G33840	2	525	1	95	2	1	95	525
AT1G33850	AT1G33850.1	AT1G33850	1	85	NA	NA	1	1	85
AT1G33860	AT1G33860.2	AT1G33860	3	105	1	78	3	1	78	63	105
AT1G33870	AT1G33870.1	AT1G33870	1	754	2	121	5	0.2	754	121	86	95	82
AT1G33880	AT1G33880.1	AT1G33880	2	230	1	144	3	0.666667	144	230	115
AT1G33890	AT1G33890.1	AT1G33890	2	129	1	106	5	0.4	106	129	96	92	81
AT1G33900	AT1G33900.1	AT1G33900	1	683	4	139	4	0.25	683	110	88	139
AT1G33910	AT1G33910.1	AT1G33910	1	178	3	99	4	0.25	178	91	99	81
AT1G33920	AT1G33920.1	PP2-A4	1	468	NA	NA	1	1	468
AT1G33930	AT1G33930.1	AT1G33930	2	1897	1	322	5	0.4	322	1897	80	105	104
AT1G33940	AT1G33940.1	AT1G33940	2	288	1	80	2	1	80	288
AT1G33945	AT1G33945.1	AT1G33945	1	94	2	45	2	0.5	94	45
AT1G33950	AT1G33950.1	AT1G33950	3	4947	1	1172	5	0.6	1172	99	4947	76	79
AT1G33960	AT1G33960.2	AIG1	2	301	1	261	5	0.4	261	301	88	91	88
AT1G33970	AT1G33970.2	AT1G33970	1	85	3	80	4	0.25	85	75	80	78
AT1G33980	AT1G33980.2	UPF3	1	241	4	145	12	0.0833333	241	98	108	145	83	96	98	81	87	105	86	77
AT1G33990	AT1G33990.1	MES14	1	659	3	103	4	0.25	659	84	103	93
AT1G34000	AT1G34000.1	OHP2	1	233	NA	NA	1	1	233
AT1G34010	AT1G34010.2	AT1G34010	2	469	1	190	2	1	190	469
AT1G34015	AT1G34015.1	AT1G34015	2	964	1	191	2	1	191	964
AT1G34020	AT1G34020.2	AT1G34020	5	346	6	268	6	0.833333	263	87	80	86	346	268
AT1G34030	AT1G34030.1	AT1G34030	2	356	1	265	3	0.666667	265	356	101
AT1G34040	AT1G34040.1	AT1G34040	3	105	1	93	4	0.75	93	87	105	88
AT1G34042	AT1G34042.1	AT1G34042	NA	NA	NA	NA	0	NA
AT1G34046	AT1G34046.1	AT1G34046	1	293	NA	NA	1	1	293
AT1G34047	AT1G34047.2	AT1G34047	1	97	2	79	2	0.5	97	79
AT1G34049	AT1G34049.1	AT1G34049	2	316	1	281	2	1	281	316
AT1G34050	AT1G34050.1	AT1G34050	1	536	2	254	2	0.5	536	254
AT1G34060	AT1G34060.1	AT1G34060	1	94	4	89	4	0.25	94	78	86	89
AT1G34065	AT1G34065.1	SAMC2	6	215	2	155	11	0.545455	81	155	86	132	101	215	81	128	86	120	97
AT1G34070	AT1G34070.1	AT1G34070	NA	NA	NA	NA	0	NA
AT1G34095	AT1G34095.1	AT1G34095	1	93	3	89	3	0.333333	93	51	89
AT1G34110	AT1G34110.1	AT1G34110	1	697	NA	NA	1	1	697
AT1G34120	AT1G34120.2	IP5PI	4	176	8	118	9	0.444444	102	78	118	176	85	80	76	118	90
AT1G34130	AT1G34130.1	STT3B	2	488	1	119	4	0.5	119	488	83	88
AT1G34140	AT1G34140.1	PAB1	2	86	1	70	2	1	70	86
AT1G34150	AT1G34150.1	AT1G34150	9	393	1	234	13	0.692308	234	79	82	87	233	87	130	90	393	117	85	100	94
AT1G34160	AT1G34160.1	AT1G34160	1	87	NA	NA	1	1	87
AT1G34170	AT1G34170.3	ARF13	12	403	8	187	13	0.923077	94	72	112	110	81	68	74	187	80	91	91	403	83
AT1G34180	AT1G34180.2	NAC016	1	260	4	222	4	0.25	260	76	106	222
AT1G34190	AT1G34190.1	NAC017	3	239	1	151	3	1	151	122	239
AT1G34200	AT1G34200.1	AT1G34200	1	84	NA	NA	1	1	84
AT1G34210	AT1G34210.1	SERK2	1	408	3	251	10	0.1	408	83	251	229	94	235	187	90	135	76
AT1G34220	AT1G34220.1	AT1G34220	3	271	5	270	5	0.6	111	72	271	136	270
AT1G34245	AT1G34245.1	EPF2	2	191	1	88	2	1	88	191
AT1G34260	AT1G34260.1	FAB1D	8	265	9	211	12	0.666667	147	78	89	153	87	164	111	265	211	88	105	111
AT1G34270	AT1G34270.1	AT1G34270	2	311	1	199	2	1	199	311
AT1G34290	AT1G34290.1	RLP5	NA	NA	NA	NA	0	NA
AT1G34300	AT1G34300.1	AT1G34300	NA	NA	NA	NA	0	NA
AT1G34310	AT1G34310.1	ARF12	8	106	2	106	13	0.615385	75	106	98	95	79	91	79	106	89	92	104	87	90
AT1G34315	AT1G34315.1	AT1G34315	1	387	2	315	9	0.111111	387	315	133	292	71	88	48	89	174
AT1G34317	AT1G34317.1	AT1G34317	1	171	NA	NA	1	1	171
AT1G34320	AT1G34320.2	AT1G34320	8	215	10	209	11	0.727273	80	87	95	86	130	101	132	215	128	209	97
AT1G34340	AT1G34340.1	AT1G34340	6	225	7	216	13	0.461538	81	73	77	74	96	225	216	118	148	157	73	77	88
AT1G34350	AT1G34350.2	AT1G34350	2	314	3	287	3	0.666667	175	314	287
AT1G34355	AT1G34355.1	PS1	5	266	3	156	6	0.833333	118	109	156	74	266	77
AT1G34360	AT1G34360.1	AT1G34360	1	405	2	272	7	0.142857	405	272	271	101	114	233	81
AT1G34370	AT1G34370.1	STOP1	1	372	NA	NA	1	1	372
AT1G34380	AT1G34380.2	AT1G34380	2	125	3	113	4	0.5	83	125	113	96
AT1G34390	AT1G34390.1	ARF22	2	212	8	110	13	0.153846	76	212	96	96	78	91	79	110	89	73	104	87	90
AT1G34400	AT1G34400.1	AT1G34400	1	258	NA	NA	1	1	258
AT1G34403	AT1G34403.1	AT1G34403	1	83	NA	NA	1	1	83
AT1G34410	AT1G34410.1	ARF21	2	182	4	107	13	0.153846	76	182	105	107	79	91	75	106	89	92	104	87	89
AT1G34420	AT1G34420.1	AT1G34420	1	83	NA	NA	1	1	83
AT1G34430	AT1G34430.1	EMB3003	1	231	5	120	5	0.2	231	91	102	116	120
AT1G34440	AT1G34440.1	AT1G34440	4	372	1	299	4	1	299	46	199	372
AT1G34460	AT1G34460.5	"CYCB1;5"	8	706	9	414	11	0.727273	345	403	343	354	50	132	385	706	414	100	80
AT1G34470	AT1G34470.1	AT1G34470	1	277	3	199	8	0.125	277	171	199	91	81	88	89	82
AT1G34480	AT1G34480.1	AT1G34480	NA	NA	NA	NA	0	NA
AT1G34490	AT1G34490.1	AT1G34490	NA	NA	NA	NA	0	NA
AT1G34500	AT1G34500.1	AT1G34500	NA	NA	NA	NA	0	NA
AT1G34510	AT1G34510.1	AT1G34510	1	92	NA	NA	1	1	92
AT1G34520	AT1G34520.1	AT1G34520	NA	NA	NA	NA	0	NA
AT1G34540	AT1G34540.1	CYP94D1	NA	NA	NA	NA	0	NA
AT1G34550	AT1G34550.1	EMB2756	1	1532	7	496	7	0.142857	1532	79	82	483	348	331	496
AT1G34560	AT1G34560.1	AT1G34560	2	95	1	79	2	1	79	95
AT1G34570	AT1G34570.1	AT1G34570	2	201	1	133	4	0.5	133	201	94	93
AT1G34575	AT1G34575.1	AT1G34575	NA	NA	NA	NA	0	NA
AT1G34580	AT1G34580.1	AT1G34580	3	859	2	461	3	1	82	461	859
AT1G34630	AT1G34630.1	AT1G34630	4	125	3	115	7	0.571429	72	114	115	125	84	93	70
AT1G34640	AT1G34640.1	AT1G34640	1	389	NA	NA	1	1	389
AT1G34650	AT1G34650.1	HDG10	3	841	4	676	9	0.333333	99	224	841	676	81	135	173	104	308
AT1G34670	AT1G34670.1	MYB93	1	117	2	81	2	0.5	117	81
AT1G34750	AT1G34750.2	AT1G34750	3	172	1	159	4	0.75	159	82	172	80
AT1G34760	AT1G34760.1	GRF11	1	407	5	106	5	0.2	407	98	77	86	106
AT1G34770	AT1G34770.4	AT1G34770	4	749	5	97	6	0.666667	86	92	86	749	97	88
AT1G34780	AT1G34780.1	APRL4	3	176	1	98	3	1	98	83	176
AT1G34790	AT1G34790.1	TT1	1	625	NA	NA	1	1	625
AT1G34792	AT1G34792.1	AT1G34792	NA	NA	NA	NA	0	NA
AT1G34795	AT1G34795.1	AT1G34795	NA	NA	NA	NA	0	NA
AT1G34800	AT1G34800.1	AT1G34800	NA	NA	NA	NA	0	NA
AT1G34805	AT1G34805.1	AT1G34800	NA	NA	NA	NA	0	NA
AT1G34807	AT1G34807.1	AT1G34807	1	11	NA	NA	1	1	11
AT1G34810	AT1G34810.1	AT1G34810	NA	NA	NA	NA	0	NA
AT1G34812	AT1G34812.1	AT1G34812	2	54	1	11	2	1	11	54
AT1G34815	AT1G34815.1	AT1G34810	NA	NA	NA	NA	0	NA
AT1G34817	AT1G34817.1	AT1G34812	2	54	1	11	2	1	11	54
AT1G34820	AT1G34820.1	AT1G34800	NA	NA	NA	NA	0	NA
AT1G34822	AT1G34822.1	AT1G34812	2	54	1	11	2	1	11	54
AT1G34825	AT1G34825.1	AT1G34825	NA	NA	NA	NA	0	NA
AT1G34827	AT1G34827.1	AT1G34807	1	11	NA	NA	1	1	11
AT1G34830	AT1G34830.1	AT1G34830	NA	NA	NA	NA	0	NA
AT1G34840	AT1G34840.1	AT1G34840	NA	NA	NA	NA	0	NA
AT1G34850	AT1G34850.1	AT1G34840	NA	NA	NA	NA	0	NA
AT1G34855	AT1G34855.1	AT1G34855	2	54	1	11	2	1	11	54
AT1G34860	AT1G34860.1	AT1G34860	NA	NA	NA	NA	0	NA
AT1G34910	AT1G34910.1	AT1G34910	1	102	NA	NA	1	1	102
AT1G34930	AT1G34930.1	AT1G34930	NA	NA	NA	NA	0	NA
AT1G35030	AT1G35030.1	AT1G35030	3	386	1	104	3	1	104	95	386
AT1G35035	AT1G35035.1	AT1G35035	NA	NA	NA	NA	0	NA
AT1G35040	AT1G35040.1	AT1G35040	1	92	NA	NA	1	1	92
AT1G35140	AT1G35140.1	PHI-1	NA	NA	NA	NA	0	NA
AT1G35150	AT1G35150.1	AT1G35150	2	395	1	163	4	0.5	163	395	71	72
AT1G35160	AT1G35160.2	GF14 PHI	3	189	1	90	3	1	90	84	189
AT1G35170	AT1G35170.1	AT1G35170	2	359	3	219	3	0.666667	134	359	219
AT1G35180	AT1G35180.1	AT1G35180	2	347	3	238	3	0.666667	134	347	238
AT1G35181	AT1G35181.1	AT1G35181	NA	NA	NA	NA	0	NA
AT1G35183	AT1G35183.3	AT1G35183	1	565	2	475	3	0.333333	565	475	345
AT1G35190	AT1G35190.1	AT1G35190	9	182	4	142	10	0.9	137	80	76	142	88	86	130	91	182	87
AT1G35210	AT1G35210.1	AT1G35210	NA	NA	NA	NA	0	NA
AT1G35215	AT1G35215.1	AT1G35215	2	2148	3	129	3	0.666667	102	2148	129
AT1G35220	AT1G35220.2	AT1G35220	3	409	7	330	10	0.3	286	94	409	95	233	132	330	99	133	81
AT1G35230	AT1G35230.1	AGP5	NA	NA	NA	NA	0	NA
AT1G35240	AT1G35240.1	ARF20	2	165	11	146	13	0.153846	77	165	98	95	79	91	76	106	89	92	146	85	89
AT1G35242	AT1G35242.1	AT1G35242	NA	NA	NA	NA	0	NA
AT1G35250	AT1G35250.1	AT1G35250	1	529	2	142	4	0.25	529	142	84	98
AT1G35255	AT1G35255.1	AT1G35255	NA	NA	NA	NA	0	NA
AT1G35260	AT1G35260.1	MLP165	1	172	NA	NA	1	1	172
AT1G35290	AT1G35290.1	AT1G35290	1	166	2	99	4	0.25	166	99	92	92
AT1G35310	AT1G35310.1	MLP168	1	141	NA	NA	1	1	141
AT1G35320	AT1G35320.2	AT1G35320	1	1079	2	280	5	0.2	1079	280	112	94	97
AT1G35330	AT1G35330.1	AT1G35330	1	84	NA	NA	1	1	84
AT1G35340	AT1G35340.1	AT1G35340	4	426	5	185	6	0.666667	66	87	84	426	185	183
AT1G35350	AT1G35350.1	AT1G35350	5	199	9	124	11	0.454545	83	79	82	90	199	92	89	72	124	79	88
AT1G35353	AT1G35353.1	AT1G35353	1	131	NA	NA	1	1	131
AT1G35365	AT1G35365.1	AT1G35365	1	175	2	39	2	0.5	175	39
AT1G35375	AT1G35375.1	AT1G35375	1	92	NA	NA	1	1	92
AT1G35400	AT1G35400.1	AT1G35400	2	173	1	116	2	1	116	173
AT1G35410	AT1G35410.1	AT1G35410	2	173	1	158	2	1	158	173
AT1G35420	AT1G35420.2	AT1G35420	1	102	2	94	2	0.5	102	94
AT1G35430	AT1G35430.1	AT1G35430	NA	NA	NA	NA	0	NA
AT1G35435	AT1G35435.1	AT1G35435	1	193	NA	NA	1	1	193
AT1G35440	AT1G35440.1	"CYCT1;1"	NA	NA	NA	NA	0	NA
AT1G35460	AT1G35460.1	FBH1	1	486	3	341	4	0.25	486	100	341	109
AT1G35467	AT1G35467.1	RALFL5	NA	NA	NA	NA	0	NA
AT1G35470	AT1G35470.2	RanBPM	1	435	8	372	9	0.111111	435	142	94	342	123	151	87	372	137
AT1G35490	AT1G35490.1	AT1G35490	2	214	3	104	4	0.5	93	214	104	90
AT1G35500	AT1G35500.1	AT1G35500	1	93	NA	NA	1	1	93
AT1G35510	AT1G35510.1	AT1G35510	7	554	4	334	8	0.875	85	92	102	334	86	136	554	94
AT1G35515	AT1G35515.1	HOS10	2	1622	1	79	2	1	79	1622
AT1G35516	AT1G35516.2	AT1G35516	1	389	NA	NA	1	1	389
AT1G35520	AT1G35520.1	ARF15	2	148	8	106	13	0.153846	78	148	98	95	78	91	75	106	89	92	104	87	89
AT1G35530	AT1G35530.2	FANCM	19	498	18	386	22	0.863636	74	81	87	85	104	126	73	83	86	110	95	86	84	89	112	99	88	386	498	183	143	140
AT1G35537	AT1G35537.1	AT1G35537	1	119	NA	NA	1	1	119
AT1G35540	AT1G35540.1	ARF14	2	196	8	107	13	0.153846	72	196	98	95	78	90	75	107	88	92	84	87	87
AT1G35550	AT1G35550.1	AT1G35550	NA	NA	NA	NA	0	NA
AT1G35560	AT1G35560.1	AT1G35560	NA	NA	NA	NA	0	NA
AT1G35580	AT1G35580.2	CINV1	5	450	1	290	5	1	290	72	91	80	450
AT1G35610	AT1G35610.1	AT1G35610	NA	NA	NA	NA	0	NA
AT1G35614	AT1G35614.1	AT1G35614	1	507	2	119	2	0.5	507	119
AT1G35617	AT1G35617.1	AT1G35617	NA	NA	NA	NA	0	NA
AT1G35620	AT1G35620.1	PDIL5-2	1	204	2	106	4	0.25	204	106	76	68
AT1G35625	AT1G35625.1	AT1G35625	1	540	3	99	3	0.333333	540	90	99
AT1G35630	AT1G35630.1	AT1G35630	1	302	3	104	3	0.333333	302	81	104
AT1G35660	AT1G35660.1	AT1G35660	5	99	1	99	9	0.555556	99	78	78	78	99	83	91	89	92
AT1G35670	AT1G35670.1	CDPK2	1	689	3	98	6	0.166667	689	89	98	71	83	85
AT1G35680	AT1G35680.1	RPL21C	1	310	2	233	4	0.25	310	233	108	156
AT1G35710	AT1G35710.1	AT1G35710	1	84	NA	NA	1	1	84
AT1G35720	AT1G35720.1	ANNAT1	1	596	2	86	2	0.5	596	86
AT1G35730	AT1G35730.2	PUM9	1	477	2	150	4	0.25	477	150	78	73
AT1G35750	AT1G35750.1	PUM10	1	243	2	177	4	0.25	243	177	81	85
AT1G35780	AT1G35780.1	AT1G35780	2	896	1	421	4	0.5	421	896	83	75
AT1G35820	AT1G35820.1	AT1G35820	3	97	1	97	3	1	97	81	97
AT1G35830	AT1G35830.1	AT1G35830	NA	NA	NA	NA	0	NA
AT1G35850	AT1G35850.1	PUM17	1	82	NA	NA	1	1	82
AT1G35860	AT1G35860.1	TOC75-I	5	216	2	167	7	0.714286	23	167	105	88	216	133	72
AT1G35880	AT1G35880.1	AT1G35880	1	709	NA	NA	1	1	709
AT1G35890	AT1G35890.1	AT1G35890	1	138	NA	NA	1	1	138
AT1G35895	AT1G35895.1	AT1G35895	4	6246	3	126	4	1	116	78	126	6246
AT1G35910	AT1G35910.1	TPPD	4	114	2	102	7	0.571429	75	102	84	114	82	101	98
AT1G36000	AT1G36000.1	LBD5	1	88	NA	NA	1	1	88
AT1G36005	AT1G36005.1	AT1G36005	2	99	1	15	2	1	15	99
AT1G36020	AT1G36020.1	AT1G36020	1	71	NA	NA	1	1	71
AT1G36030	AT1G36030.1	AT1G36030	NA	NA	NA	NA	0	NA
AT1G36050	AT1G36050.1	AT1G36050	13	319	6	252	13	1	85	83	94	164	243	252	86	76	92	85	82	86	319
AT1G36060	AT1G36060.1	AT1G36060	NA	NA	NA	NA	0	NA
AT1G36070	AT1G36070.1	AT1G36070	4	1214	9	200	9	0.444444	115	69	92	1214	86	99	107	99	200
AT1G36078	AT1G36078.1	AT1G36078	2	408	1	259	2	1	259	408
AT1G36085	AT1G36085.1	AT1G36085	1	124	2	79	2	0.5	124	79
AT1G36095	AT1G36095.1	AT1G36095	1	361	2	89	2	0.5	361	89
AT1G36100	AT1G36100.1	AT1G36100	NA	NA	NA	NA	0	NA
AT1G36150	AT1G36150.1	AT1G36150	2	351	1	92	2	1	92	351
AT1G36160	AT1G36160.2	ACC1	1	607	6	180	31	0.0322581	607	151	86	81	133	180	93	95	82	74	88	76	75	76	117	111	97	74	79	99	82	90	75	73	103	79	80	80	95	87	102
AT1G36180	AT1G36180.1	ACC2	6	2512	1	203	31	0.193548	203	78	80	77	85	2512	81	84	83	83	86	81	75	77	125	110	97	85	81	99	86	89	83	74	105	95	86	84	87	86	68
AT1G36230	AT1G36230.1	AT1G36230	11	655	2	327	12	0.916667	116	327	73	84	97	105	128	93	75	83	655	100
AT1G36240	AT1G36240.1	AT1G36240	3	756	4	87	4	0.75	81	81	756	87
AT1G36272	AT1G36272.1	AT1G36272	NA	NA	NA	NA	0	NA
AT1G36280	AT1G36280.1	AT1G36280	2	92	9	87	9	0.222222	77	92	78	78	77	80	84	72	87
AT1G36310	AT1G36310.2	AT1G36310	1	76	NA	NA	1	1	76
AT1G36320	AT1G36320.1	AT1G36320	1	419	4	144	5	0.2	419	74	88	144	94
AT1G36325	AT1G36325.1	AT1G36325	1	1129	NA	NA	1	1	1129
AT1G36340	AT1G36340.2	UBC31	1	475	2	99	3	0.333333	475	99	95
AT1G36370	AT1G36370.1	SHM7	1	370	3	85	3	0.333333	370	85	85
AT1G36380	AT1G36380.1	AT1G36380	1	94	2	81	2	0.5	94	81
AT1G36390	AT1G36390.2	AT1G36390	2	794	3	195	3	0.666667	80	794	195
AT1G36510	AT1G36510.1	AT1G36510	3	491	2	238	8	0.375	90	238	491	90	49	121	112	93
AT1G36580	AT1G36580.1	AT1G36580	5	745	3	139	5	1	124	95	139	120	745
AT1G36622	AT1G36622.1	AT1G36622	1	284	NA	NA	1	1	284
AT1G36623	AT1G36623.1	AT1G36623	2	105	1	21	2	1	21	105
AT1G36627	AT1G36627.1	AT1G36627	1	144	NA	NA	1	1	144
AT1G36640	AT1G36640.1	AT1G36640	1	180	NA	NA	1	1	180
AT1G36675	AT1G36675.1	AT1G36675	3	880	1	124	4	0.75	124	74	880	38
AT1G36730	AT1G36730.1	AT1G36730	1	336	NA	NA	1	1	336
AT1G36745	AT1G36745.1	AT1G36745	1	100	3	61	3	0.333333	100	49	61
AT1G36756	AT1G36756.1	AT1G36756	1	96	NA	NA	1	1	96
AT1G36920	AT1G36920.1	AT1G36920	1	113	3	92	6	0.166667	113	76	92	85	86	77
AT1G36922	AT1G36922.2	AT1G36922	1	128	2	84	3	0.333333	128	84	67
AT1G36925	AT1G36925.1	AT1G36925	2	83	1	81	4	0.5	81	83	80	79
AT1G36940	AT1G36940.2	AT1G36940	1	619	NA	NA	1	1	619
AT1G36942	AT1G36942.1	AT1G36942	NA	NA	NA	NA	0	NA
AT1G36950	AT1G36950.1	AT1G36950	3	300	1	88	3	1	88	81	300
AT1G36960	AT1G36960.1	AT1G36960	1	167	NA	NA	1	1	167
AT1G36970	AT1G36970.1	AT1G36970	2	269	1	128	5	0.4	128	269	101	76	78
AT1G36980	AT1G36980.1	AT1G36980	3	734	4	415	4	0.75	182	87	734	415
AT1G36990	AT1G36990.1	AT1G36990	1	113	4	98	4	0.25	113	81	80	98
AT1G37000	AT1G37000.1	AT1G37000	2	377	1	71	2	1	71	377
AT1G37010	AT1G37010.1	AT1G37010	1	46	NA	NA	1	1	46
AT1G37020	AT1G37020.1	AT1G37020	7	346	4	301	7	1	89	109	70	301	199	58	346
AT1G37113	AT1G37113.1	AT1G37113	2	503	1	85	2	1	85	503
AT1G37130	AT1G37130.1	NIA2	1	186	2	96	2	0.5	186	96
AT1G37140	AT1G37140.1	MCT1	3	815	2	88	3	1	85	88	815
AT1G37150	AT1G37150.9	HCS2	7	398	8	278	8	0.875	113	82	91	77	93	155	398	278
AT1G38065	AT1G38065.1	AT1G38065	8	154	5	103	8	1	75	87	79	85	103	78	81	154
AT1G38131	AT1G38131.1	AT1G38131	9	154	2	105	9	1	87	105	87	79	85	103	78	81	154
AT1G38790	AT1G38790.1	AT1G38790	3	404	2	109	5	0.6	108	109	404	76	102
AT1G39060	AT1G39060.1	AT1G39060	5	661	1	617	5	1	617	139	139	298	661
AT1G39070	AT1G39070.1	AT1G39070	11	836	49	457	56	0.196429	138	45	139	149	89	298	90	45	89	140	836	456	45	139	139	139	45	89	140	355	139	140	142	456	45	139	139	139	51	45	89	140	36	306	139	45	249	45	89	140	36	306	139	45	89	140	426	410	457	45	248	139	36	298	111	90
AT1G40083	AT1G40083.1	AT1G40083	1	111	NA	NA	1	1	111
AT1G40086	AT1G40086.1	AT1G40086	5	615	3	456	6	0.833333	81	296	456	38	615	297
AT1G40087	AT1G40087.1	AT1G40087	2	386	1	150	7	0.285714	150	386	84	69	74	92	79
AT1G40090	AT1G40090.1	AT1G40090	2	616	1	138	2	1	138	616
AT1G40104	AT1G40104.1	AT1G40104	14	277	9	109	21	0.666667	82	82	82	72	109	109	66	109	109	55	82	105	82	277	82	82	109	105	82	99	105
AT1G40129	AT1G40129.1	AT1G40129	1	1090	5	273	6	0.166667	1090	87	216	57	273	57
AT1G40390	AT1G40390.1	AT1G40390	1	462	2	356	2	0.5	462	356
AT1G41820	AT1G41820.1	AT1G41820	1	926	3	441	4	0.25	926	59	441	89
AT1G41830	AT1G41830.1	SKS6	2	1454	1	324	7	0.285714	324	1454	144	96	80	91	93
AT1G41880	AT1G41880.2	AT1G41880	2	309	1	111	4	0.5	111	309	87	109
AT1G41920	AT1G41920.1	AT1G41920	2	986	1	422	4	0.5	422	986	305	306
AT1G42080	AT1G42080.1	AT1G42080	NA	NA	NA	NA	0	NA
AT1G42190	AT1G42190.1	AT1G42190	NA	NA	NA	NA	0	NA
AT1G42430	AT1G42430.1	AT1G42430	2	303	4	235	10	0.2	75	303	231	235	105	115	163	117	101	85
AT1G42440	AT1G42440.1	AT1G42440	9	253	13	174	19	0.473684	75	70	78	92	99	101	107	80	253	96	133	119	174	86	80	83	132	90	82
AT1G42470	AT1G42470.1	AT1G42470	25	748	24	200	36	0.694444	97	91	83	85	87	88	75	93	144	85	98	137	86	83	114	107	121	78	99	113	99	75	76	200	748	94	104	94	109	101	104	103	78	199	90	83
AT1G42480	AT1G42480.1	AT1G42480	1	626	3	371	8	0.125	626	124	371	109	370	85	81	81
AT1G42525	AT1G42525.1	AT1G42525	3	491	2	129	6	0.5	83	129	491	101	75	86
AT1G42540	AT1G42540.2	GLR3.3	3	92	1	91	5	0.6	91	77	92	81	72
AT1G42550	AT1G42550.1	PMI1	1	72	NA	NA	1	1	72
AT1G42560	AT1G42560.1	MLO9	2	480	11	213	14	0.142857	92	480	73	83	97	80	76	79	87	93	213	99	86	99
AT1G42615	AT1G42615.1	AT1G42615	2	201	1	192	3	0.666667	192	201	28
AT1G42680	AT1G42680.1	AT1G42680	2	252	4	206	4	0.5	147	252	107	206
AT1G42700	AT1G42700.1	AT1G42700	1	117	2	95	2	0.5	117	95
AT1G42710	AT1G42710.1	AT1G42710	2	165	1	119	3	0.666667	119	165	71
AT1G42960	AT1G42960.1	AT1G42960	1	297	2	173	4	0.25	297	173	153	88
AT1G42970	AT1G42970.1	GAPB	7	102	8	98	8	0.875	90	79	69	91	84	76	102	98
AT1G42980	AT1G42980.1	AT1G42980	5	293	2	134	11	0.454545	89	134	85	80	293	103	110	84	71	80	84
AT1G42990	AT1G42990.1	BZIP60	1	510	NA	NA	1	1	510
AT1G43000	AT1G43000.2	AT1G43000	2	104	3	85	3	0.666667	80	104	85
AT1G43005	AT1G43005.1	AT1G43005	3	160	4	146	4	0.75	85	77	160	146
AT1G43010	AT1G43010.1	AT1G43010	1	86	NA	NA	1	1	86
AT1G43020	AT1G43020.1	AT1G43020	8	225	7	182	9	0.888889	90	81	98	88	84	90	182	225	81
AT1G43040	AT1G43040.2	AT1G43040	NA	NA	NA	NA	0	NA
AT1G43080	AT1G43080.1	AT1G43080	1	315	2	212	3	0.333333	315	212	92
AT1G43090	AT1G43090.1	AT1G43090	1	315	2	212	3	0.333333	315	212	92
AT1G43100	AT1G43100.1	AT1G43100	1	315	2	213	3	0.333333	315	213	92
AT1G43130	AT1G43130.1	LCV2	1	814	3	353	6	0.166667	814	88	353	285	83	89
AT1G43140	AT1G43140.1	AT1G43140	6	236	8	140	11	0.545455	119	69	74	79	88	236	94	140	85	80	95
AT1G43145	AT1G43145.1	AT1G43145	2	338	1	79	2	1	79	338
AT1G43160	AT1G43160.1	RAP2.6	1	96	NA	NA	1	1	96
AT1G43170	AT1G43170.1	RP1	2	186	1	185	5	0.4	185	186	92	88	104
AT1G43171	AT1G43171.1	AT1G43171	NA	NA	NA	NA	0	NA
AT1G43190	AT1G43190.1	PTB3	1	309	5	190	14	0.0714286	309	90	95	71	190	189	108	111	77	83	85	158	85	113
AT1G43245	AT1G43245.2	AT1G43245	3	347	2	131	3	1	94	131	347
AT1G43260	AT1G43260.1	AT1G43260	1	97	NA	NA	1	1	97
AT1G43310	AT1G43310.1	AT1G43310	1	123	2	97	2	0.5	123	97
AT1G43320	AT1G43320.1	AT1G43320	NA	NA	NA	NA	0	NA
AT1G43330	AT1G43330.1	AT1G43330	1	544	2	94	2	0.5	544	94
AT1G43415	AT1G43415.1	AT1G43415	1	78	NA	NA	1	1	78
AT1G43560	AT1G43560.1	ty2	1	708	3	168	3	0.333333	708	90	168
AT1G43580	AT1G43580.1	AT1G43580	1	515	3	85	3	0.333333	515	74	85
AT1G43600	AT1G43600.1	AT1G43600	NA	NA	NA	NA	0	NA
AT1G43605	AT1G43605.1	AT1G43605	1	80	NA	NA	1	1	80
AT1G43610	AT1G43610.1	AT1G43610	NA	NA	NA	NA	0	NA
AT1G43620	AT1G43620.4	UGT80B1	3	339	9	258	13	0.230769	116	217	339	92	82	96	93	243	258	105	95	130	133
AT1G43630	AT1G43630.1	AT1G43630	NA	NA	NA	NA	0	NA
AT1G43640	AT1G43640.1	TLP5	1	471	3	180	4	0.25	471	74	180	91
AT1G43650	AT1G43650.1	UMAMIT22	4	931	3	626	6	0.666667	72	84	626	931	83	126
AT1G43665	AT1G43665.1	AT1G43665	1	452	NA	NA	1	1	452
AT1G43666	AT1G43666.1	AT1G43666	NA	NA	NA	NA	0	NA
AT1G43667	AT1G43667.1	AT1G43667	NA	NA	NA	NA	0	NA
AT1G43670	AT1G43670.1	FBP	1	222	10	124	11	0.0909091	222	68	86	85	113	95	77	88	94	124	86
AT1G43680	AT1G43680.1	AT1G43680	2	168	1	150	2	1	150	168
AT1G43690	AT1G43690.1	AT1G43690	1	1498	5	377	6	0.166667	1498	82	100	106	377	108
AT1G43700	AT1G43700.1	VIP1	2	457	1	95	3	0.666667	95	457	88
AT1G43710	AT1G43710.1	EMB1075	4	85	2	83	4	1	69	83	79	85
AT1G43720	AT1G43720.1	AT1G43720	1	54	NA	NA	1	1	54
AT1G43722	AT1G43722.1	AT1G43722	NA	NA	NA	NA	0	NA
AT1G43730	AT1G43730.1	AT1G43730	1	99	NA	NA	1	1	99
AT1G43760	AT1G43760.1	AT1G43760	1	161	2	144	2	0.5	161	144
AT1G43770	AT1G43770.3	AT1G43770	2	107	1	97	5	0.4	97	107	79	83	87
AT1G43780	AT1G43780.1	scpl44	1	705	5	487	8	0.125	705	99	83	92	487	85	253	345
AT1G43790	AT1G43790.1	TED6	NA	NA	NA	NA	0	NA
AT1G43800	AT1G43800.1	FTM1	2	530	1	182	2	1	182	530
AT1G43810	AT1G43810.1	AT1G43810	NA	NA	NA	NA	0	NA
AT1G43815	AT1G43815.1	AT1G43815	3	775	2	699	3	1	76	699	775
AT1G43825	AT1G43825.1	AT1G43825	NA	NA	NA	NA	0	NA
AT1G43850	AT1G43850.1	SEU	6	243	8	196	9	0.666667	119	84	152	89	87	243	95	196	145
AT1G43860	AT1G43860.1	AT1G43860	1	754	3	98	4	0.25	754	95	98	82
AT1G43890	AT1G43890.1	RAB18	3	500	1	91	6	0.5	91	87	500	79	79	78
AT1G43900	AT1G43900.1	AT1G43900	7	137	5	99	7	1	84	80	84	81	99	85	137
AT1G43910	AT1G43910.1	AT1G43910	1	78	2	73	2	0.5	78	73
AT1G43950	AT1G43950.1	ARF23	2	183	3	99	7	0.285714	77	183	99	96	80	92	75
AT1G43970	AT1G43970.1	AT1G43970	2	498	3	377	3	0.666667	70	498	377
AT1G43980	AT1G43980.1	AT1G43980	NA	NA	NA	NA	0	NA
AT1G44000	AT1G44000.1	AT1G44000	1	366	2	88	3	0.333333	366	88	84
AT1G44010	AT1G44010.1	AT1G44010	2	87	1	78	2	1	78	87
AT1G44020	AT1G44020.1	AT1G44020	1	231	NA	NA	1	1	231
AT1G44030	AT1G44030.2	AT1G44030	NA	NA	NA	NA	0	NA
AT1G44050	AT1G44050.1	AT1G44050	NA	NA	NA	NA	0	NA
AT1G44080	AT1G44080.1	AT1G44080	1	683	NA	NA	1	1	683
AT1G44085	AT1G44085.1	AT1G44085	2	91	1	35	2	1	35	91
AT1G44090	AT1G44090.1	GA20OX5	1	369	2	283	2	0.5	369	283
AT1G44100	AT1G44100.1	AAP5	1	416	2	301	4	0.25	416	301	241	172
AT1G44110	AT1G44110.1	"CYCA1;1"	1	233	7	101	7	0.142857	233	81	83	85	99	83	101
AT1G44120	AT1G44120.2	AT1G44120	5	218	1	154	6	0.833333	154	80	92	70	218	80
AT1G44130	AT1G44130.1	AT1G44130	7	93	4	92	7	1	91	79	81	92	77	80	93
AT1G44160	AT1G44160.1	AT1G44160	2	92	1	79	2	1	79	92
AT1G44170	AT1G44170.2	ALDH3H1	1	1379	5	91	9	0.111111	1379	77	85	74	91	72	71	79	85
AT1G44180	AT1G44180.1	AT1G44180	2	460	1	315	3	0.666667	315	460	92
AT1G44191	AT1G44191.1	AT1G44191	NA	NA	NA	NA	0	NA
AT1G44224	AT1G44224.1	AT1G44224	NA	NA	NA	NA	0	NA
AT1G44318	AT1G44318.1	hemb2	9	779	3	174	9	1	114	172	174	116	88	86	69	82	779
AT1G44350	AT1G44350.1	ILL6	4	753	1	666	4	1	666	564	75	753
AT1G44414	AT1G44414.1	AT1G44414	NA	NA	NA	NA	0	NA
AT1G44446	AT1G44446.1	CH1	2	268	1	128	8	0.25	128	268	78	82	75	88	76	83
AT1G44478	AT1G44478.1	AT1G44478	1	114	3	103	3	0.333333	114	99	103
AT1G44542	AT1G44542.1	AT1G44542	5	246	3	101	5	1	86	98	101	82	246
AT1G44575	AT1G44575.3	NPQ4	3	466	1	84	3	1	84	79	466
AT1G44608	AT1G44608.1	AT1G44608	1	479	NA	NA	1	1	479
AT1G44740	AT1G44740.1	AT1G44740	2	193	3	156	7	0.285714	109	193	156	54	111	87	106
AT1G44750	AT1G44750.1	PUP11	1	1341	NA	NA	1	1	1341
AT1G44760	AT1G44760.2	AT1G44760	1	801	2	91	2	0.5	801	91
AT1G44770	AT1G44770.1	AT1G44770	4	425	3	98	5	0.8	82	76	98	425	79
AT1G44780	AT1G44780.1	AT1G44780	1	209	7	204	8	0.125	209	91	90	81	77	88	204	76
AT1G44790	AT1G44790.1	AT1G44790	7	97	2	93	7	1	84	93	70	73	83	80	97
AT1G44800	AT1G44800.1	SIAR1	2	808	3	251	6	0.333333	87	808	251	74	88	96
AT1G44810	AT1G44810.1	AT1G44810	NA	NA	NA	NA	0	NA
AT1G44820	AT1G44820.1	AT1G44820	2	523	3	88	3	0.666667	76	523	88
AT1G44830	AT1G44830.1	AT1G44830	NA	NA	NA	NA	0	NA
AT1G44835	AT1G44835.2	AT1G44835	1	347	5	289	11	0.0909091	347	98	95	129	289	103	100	87	96	73	85
AT1G44890	AT1G44890.1	AT1G44890	3	327	5	103	5	0.6	85	85	327	100	103
AT1G44895	AT1G44895.1	AT1G44895	1	79	NA	NA	1	1	79
AT1G44900	AT1G44900.1	MCM2	1	133	5	109	15	0.0666667	133	81	93	90	109	89	86	81	73	83	84	80	99	93	82
AT1G44910	AT1G44910.1	PRP40A	4	520	6	443	27	0.148148	137	308	89	520	261	443	84	78	85	239	100	107	173	86	89	370	87	66	84	78	109	73	142	81	101	84	75
AT1G44920	AT1G44920.1	AT1G44920	4	130	1	96	4	1	96	85	92	130
AT1G44940	AT1G44940.2	AT1G44940	2	341	1	288	2	1	288	341
AT1G44941	AT1G44941.1	AT1G44941	NA	NA	NA	NA	0	NA
AT1G44960	AT1G44960.1	AT1G44960	1	1086	NA	NA	1	1	1086
AT1G44970	AT1G44970.1	AT1G44970	3	115	2	86	3	1	85	86	115
AT1G44980	AT1G44980.1	PME7	2	593	1	209	3	0.666667	209	593	125
AT1G44990	AT1G44990.1	AT1G44990	1	42	NA	NA	1	1	42
AT1G45000	AT1G45000.1	AT1G45000	1	272	7	207	9	0.111111	272	95	89	159	91	94	207	97	84
AT1G45010	AT1G45010.1	AT1G45010	3	683	4	318	4	0.75	96	98	683	318
AT1G45015	AT1G45015.1	AT1G45015	1	312	3	109	3	0.333333	312	95	109
AT1G45050	AT1G45050.1	ATUBC2-1	4	583	3	263	5	0.8	99	90	263	583	110
AT1G45063	AT1G45063.1	AT1G45063	1	442	NA	NA	1	1	442
AT1G45100	AT1G45100.1	AT1G45100	1	65	NA	NA	1	1	65
AT1G45110	AT1G45110.1	AT1G45110	6	197	8	161	8	0.75	78	73	90	157	91	197	96	161
AT1G45130	AT1G45130.1	BGAL5	15	149	2	140	16	0.9375	75	140	93	70	74	83	94	84	86	84	91	73	89	93	149	87
AT1G45145	AT1G45145.1	TRX5	1	636	NA	NA	1	1	636
AT1G45150	AT1G45150.1	AT1G45150	11	455	10	442	14	0.785714	278	273	115	98	135	82	120	79	168	442	455	383	78	78
AT1G45160	AT1G45160.2	AT1G45160	4	467	11	410	16	0.25	282	80	232	467	76	378	77	77	266	76	410	280	122	211	99	127
AT1G45163	AT1G45163.1	AT1G45163	NA	NA	NA	NA	0	NA
AT1G45165	AT1G45165.1	AT1G45165	NA	NA	NA	NA	0	NA
AT1G45170	AT1G45170.1	AT1G45170	2	687	1	349	2	1	349	687
AT1G45180	AT1G45180.3	AT1G45180	1	401	2	145	5	0.2	401	145	81	68	117
AT1G45190	AT1G45190.1	DD18	NA	NA	NA	NA	0	NA
AT1G45191	AT1G45191.1	BGLU1	3	373	10	119	13	0.230769	69	82	373	91	77	75	93	102	89	119	80	111	82
AT1G45201	AT1G45201.3	TLL1	3	1726	5	689	5	0.6	504	111	1726	104	689
AT1G45207	AT1G45207.2	AT1G45207	1	406	4	221	6	0.166667	406	133	89	221	174	155
AT1G45215	AT1G45215.1	AT1G45215	NA	NA	NA	NA	0	NA
AT1G45221	AT1G45221.1	AT1G45221	NA	NA	NA	NA	0	NA
AT1G45223	AT1G45223.1	AT1G45223	NA	NA	NA	NA	0	NA
AT1G45229	AT1G45229.2	AT1G45229	2	3170	1	449	3	0.666667	449	3170	334
AT1G45230	AT1G45230.1	AT1G45230	1	558	2	290	2	0.5	558	290
AT1G45231	AT1G45231.2	AT1G45231	6	445	11	266	11	0.545455	85	77	99	74	111	445	91	151	70	90	266
AT1G45233	AT1G45233.2	THO5	1	174	2	91	3	0.333333	174	91	83
AT1G45243	AT1G45243.1	AT1G45243	NA	NA	NA	NA	0	NA
AT1G45248	AT1G45248.5	AT1G45248	1	420	2	320	5	0.2	420	320	97	114	69
AT1G45249	AT1G45249.6	ABF2	1	559	3	106	3	0.333333	559	80	106
AT1G45332	AT1G45332.1	AT1G45332	4	279	8	212	17	0.235294	67	95	93	279	126	64	131	212	105	108	96	100	79	103	96	81	77
AT1G45403	AT1G45403.1	AT1G45403	1	102	NA	NA	1	1	102
AT1G45474	AT1G45474.2	Lhca5	5	261	2	85	5	1	72	85	80	79	261
AT1G45545	AT1G45545.2	AT1G45545	1	130	2	84	2	0.5	130	84
AT1G45616	AT1G45616.1	RLP6	NA	NA	NA	NA	0	NA
AT1G45688	AT1G45688.1	AT1G45688	1	216	2	124	2	0.5	216	124
AT1G45976	AT1G45976.1	SBP1	2	116	1	115	3	0.666667	115	116	101
AT1G46264	AT1G46264.1	HSFB4	1	233	NA	NA	1	1	233
AT1G46336	AT1G46336.1	AT1G46336	NA	NA	NA	NA	0	NA
AT1G46408	AT1G46408.1	AGL97	NA	NA	NA	NA	0	NA
AT1G46480	AT1G46480.1	WOX4	1	219	2	76	2	0.5	219	76
AT1G46696	AT1G46696.1	AT1G46696	3	165	2	112	5	0.6	78	112	165	68	50
AT1G46768	AT1G46768.1	RAP2.1	NA	NA	NA	NA	0	NA
AT1G46840	AT1G46840.1	AT1G46840	1	94	NA	NA	1	1	94
AT1G46912	AT1G46912.1	AT1G46912	NA	NA	NA	NA	0	NA
AT1G46984	AT1G46984.1	AT1G46984	NA	NA	NA	NA	0	NA
AT1G47056	AT1G47056.1	VFB1	NA	NA	NA	NA	0	NA
AT1G47128	AT1G47128.1	RD21A	1	541	3	347	4	0.25	541	98	347	96
AT1G47130	AT1G47130.1	AT1G47130	1	791	NA	NA	1	1	791
AT1G47200	AT1G47200.1	WPP2	NA	NA	NA	NA	0	NA
AT1G47210	AT1G47210.2	"CYCA3;2"	4	98	3	85	5	0.8	81	84	85	98	82
AT1G47220	AT1G47220.1	"CYCA3;3"	1	173	2	103	5	0.2	173	103	80	98	84
AT1G47230	AT1G47230.2	"CYCA3;4"	1	272	3	100	6	0.166667	272	94	100	90	82	85
AT1G47240	AT1G47240.1	NRAMP2	1	370	3	215	3	0.333333	370	88	215
AT1G47250	AT1G47250.1	PAF2	1	847	NA	NA	1	1	847
AT1G47260	AT1G47260.1	GAMMA CA2	4	617	2	260	4	1	148	260	102	617
AT1G47265	AT1G47265.1	AT1G47265	NA	NA	NA	NA	0	NA
AT1G47270	AT1G47270.1	TLP6	1	194	4	81	5	0.2	194	71	74	81	75
AT1G47271	AT1G47271.1	AT1G47271	1	530	2	171	4	0.25	530	171	95	110
AT1G47278	AT1G47278.2	AT1G47278	1	311	3	101	3	0.333333	311	87	101
AT1G47280	AT1G47280.1	AT1G47280	1	1827	NA	NA	1	1	1827
AT1G47290	AT1G47290.2	3BETAHSD/D1	6	489	5	329	9	0.666667	129	76	92	100	329	489	104	101	299
AT1G47300	AT1G47300.1	AT1G47300	1	375	2	68	3	0.333333	375	68	48
AT1G47310	AT1G47310.1	AT1G47310	2	279	1	70	2	1	70	279
AT1G47317	AT1G47317.1	AT1G47317	1	110	NA	NA	1	1	110
AT1G47330	AT1G47330.1	AT1G47330	5	154	4	118	10	0.5	116	83	92	118	154	103	77	91	80	93
AT1G47340	AT1G47340.1	AT1G47340	1	992	NA	NA	1	1	992
AT1G47350	AT1G47350.1	AT1G47350	2	451	1	238	2	1	238	451
AT1G47370	AT1G47370.1	AT1G47370	2	939	1	214	6	0.333333	214	939	100	95	202	164
AT1G47380	AT1G47380.1	AT1G47380	1	478	5	269	9	0.111111	478	78	133	89	269	119	91	118	118
AT1G47389	AT1G47389.1	AT1G47389	NA	NA	NA	NA	0	NA
AT1G47390	AT1G47390.1	AT1G47390	NA	NA	NA	NA	0	NA
AT1G47395	AT1G47395.1	AT1G47395	NA	NA	NA	NA	0	NA
AT1G47400	AT1G47400.1	AT1G47400	NA	NA	NA	NA	0	NA
AT1G47410	AT1G47410.1	AT1G47410	1	121	NA	NA	1	1	121
AT1G47420	AT1G47420.1	SDH5	4	303	1	142	4	1	142	107	77	303
AT1G47450	AT1G47450.1	AT1G47450	NA	NA	NA	NA	0	NA
AT1G47470	AT1G47470.1	AT1G47470	NA	NA	NA	NA	0	NA
AT1G47480	AT1G47480.1	AT1G47480	1	729	NA	NA	1	1	729
AT1G47485	AT1G47485.1	AT1G47485	NA	NA	NA	NA	0	NA
AT1G47490	AT1G47490.1	RBP47C	5	509	1	228	5	1	228	153	113	80	509
AT1G47495	AT1G47495.1	AT1G47495	1	339	2	101	2	0.5	339	101
AT1G47497	AT1G47497.1	AT1G47497	NA	NA	NA	NA	0	NA
AT1G47500	AT1G47500.1	RBP47C'	5	314	1	225	5	1	225	114	83	83	314
AT1G47510	AT1G47510.1	5PTASE11	6	590	4	222	6	1	129	110	158	222	92	590
AT1G47530	AT1G47530.1	AT1G47530	1	395	3	96	7	0.142857	395	89	96	85	92	82	93
AT1G47540	AT1G47540.2	AT1G47540	1	145	NA	NA	1	1	145
AT1G47550	AT1G47550.2	SEC3A	1	790	6	412	24	0.0416667	790	170	157	124	174	412	108	280	74	178	82	79	179	93	99	96	81	148	223	88	120	123	84	97
AT1G47560	AT1G47560.1	SEC3B	1	411	6	388	24	0.0416667	411	142	201	124	174	388	111	277	76	181	83	79	179	93	93	96	84	218	261	74	120	131	83	97
AT1G47570	AT1G47570.1	AT1G47570	8	694	9	398	13	0.615385	139	345	170	80	92	150	224	694	398	315	68	156	79
AT1G47578	AT1G47578.1	AT1G47578	1	97	2	84	3	0.333333	97	84	82
AT1G47580	AT1G47580.1	DYW1	NA	NA	NA	NA	0	NA
AT1G47600	AT1G47600.1	BGLU34	8	141	4	130	12	0.666667	107	123	106	130	88	111	103	141	88	93	96	97
AT1G47603	AT1G47603.1	PUP19	1	90	NA	NA	1	1	90
AT1G47610	AT1G47610.1	AT1G47610	NA	NA	NA	NA	0	NA
AT1G47620	AT1G47620.1	CYP96A8	NA	NA	NA	NA	0	NA
AT1G47640	AT1G47640.1	AT1G47640	4	267	1	231	5	0.8	231	101	220	267	84
AT1G47655	AT1G47655.1	AT1G47655	NA	NA	NA	NA	0	NA
AT1G47657	AT1G47657.1	AT1G47657	5	510	6	509	7	0.714286	167	507	108	103	510	509	167
AT1G47660	AT1G47660.1	AT1G47660	2	682	1	101	2	1	101	682
AT1G47670	AT1G47670.1	AT1G47670	1	695	4	186	4	0.25	695	130	82	186
AT1G47680	AT1G47680.1	AT1G47680	NA	NA	NA	NA	0	NA
AT1G47690	AT1G47690.1	AT1G47690	NA	NA	NA	NA	0	NA
AT1G47695	AT1G47695.1	AT1G47695	NA	NA	NA	NA	0	NA
AT1G47700	AT1G47700.1	AT1G47700	NA	NA	NA	NA	0	NA
AT1G47710	AT1G47710.2	SERPIN1	1	1066	2	615	2	0.5	1066	615
AT1G47720	AT1G47720.1	OSB1	3	233	1	172	3	1	172	155	233
AT1G47730	AT1G47730.1	AT1G47730	NA	NA	NA	NA	0	NA
AT1G47740	AT1G47740.3	AT1G47740	1	353	3	120	4	0.25	353	97	120	76
AT1G47750	AT1G47750.1	PEX11A	NA	NA	NA	NA	0	NA
AT1G47760	AT1G47760.1	AGL102	1	154	NA	NA	1	1	154
AT1G47765	AT1G47765.1	AT1G47765	1	29	NA	NA	1	1	29
AT1G47770	AT1G47770.1	AT1G47770	1	155	4	90	4	0.25	155	46	87	90
AT1G47780	AT1G47780.1	AT1G47780	2	101	3	92	3	0.666667	78	101	92
AT1G47786	AT1G47786.1	AT1G47786	1	371	4	100	4	0.25	371	84	86	100
AT1G47790	AT1G47790.1	AT1G47790	NA	NA	NA	NA	0	NA
AT1G47800	AT1G47800.1	AT1G47800	NA	NA	NA	NA	0	NA
AT1G47810	AT1G47810.1	AT1G47810	NA	NA	NA	NA	0	NA
AT1G47813	AT1G47813.1	AT1G47813	1	66	NA	NA	1	1	66
AT1G47820	AT1G47820.1	AT1G47820	NA	NA	NA	NA	0	NA
AT1G47830	AT1G47830.1	AT1G47830	4	468	3	272	5	0.8	88	76	272	468	106
AT1G47840	AT1G47840.1	HXK3	7	455	1	183	8	0.875	183	74	90	89	74	92	455	78
AT1G47845	AT1G47845.1	AT1G47845	1	838	3	566	4	0.25	838	124	566	76
AT1G47870	AT1G47870.1	ATE2F2	1	261	4	199	12	0.0833333	261	111	84	199	88	168	92	79	80	86	90	92
AT1G47885	AT1G47885.1	AT1G47885	1	85	NA	NA	1	1	85
AT1G47890	AT1G47890.1	RLP7	NA	NA	NA	NA	0	NA
AT1G47900	AT1G47900.1	AT1G47900	1	360	5	281	5	0.2	360	80	90	80	281
AT1G47915	AT1G47915.1	AT1G47915	NA	NA	NA	NA	0	NA
AT1G47920	AT1G47920.1	AT1G47920	1	88	2	72	2	0.5	88	72
AT1G47940	AT1G47940.1	AT1G47940	6	158	3	112	6	1	93	66	112	79	78	158
AT1G47960	AT1G47960.1	C/VIF1	1	591	2	257	3	0.333333	591	257	97
AT1G47970	AT1G47970.1	AT1G47970	1	624	NA	NA	1	1	624
AT1G47980	AT1G47980.1	AT1G47980	1	479	2	407	2	0.5	479	407
AT1G47990	AT1G47990.1	GA2OX4	1	898	2	316	2	0.5	898	316
AT1G48000	AT1G48000.1	MYB112	1	838	2	539	2	0.5	838	539
AT1G48010	AT1G48010.1	AT1G48010	1	633	NA	NA	1	1	633
AT1G48020	AT1G48020.1	PMEI1	NA	NA	NA	NA	0	NA
AT1G48030	AT1G48030.3	mtLPD1	1	186	NA	NA	1	1	186
AT1G48040	AT1G48040.1	AT1G48040	1	483	NA	NA	1	1	483
AT1G48050	AT1G48050.1	KU80	1	375	5	157	11	0.0909091	375	78	138	74	157	98	80	78	82	81	78
AT1G48060	AT1G48060.1	AT1G48060	NA	NA	NA	NA	0	NA
AT1G48070	AT1G48070.1	AT1G48070	1	101	NA	NA	1	1	101
AT1G48090	AT1G48090.2	AT1G48090	18	697	5	693	65	0.276923	102	71	209	176	693	96	133	219	161	207	353	115	209	197	609	139	122	697	192	222	75	87	89	133	310	90	163	509	88	225	111	120	308	99	367	95	231	313	303	173	398	102	180	85	94	75	90	256	230	95	73	287	203	377	77	328	297	86	96	189	227	180	109	146	268
AT1G48095	AT1G48095.1	AT1G48095	2	481	3	379	3	0.666667	85	481	379
AT1G48100	AT1G48100.1	AT1G48100	5	696	2	194	5	1	188	194	92	107	696
AT1G48110	AT1G48110.2	ECT7	3	219	2	96	5	0.6	80	96	219	78	75
AT1G48120	AT1G48120.1	AT1G48120	4	398	1	303	11	0.363636	303	90	87	398	80	118	144	197	172	78	255
AT1G48130	AT1G48130.1	PER1	2	89	1	88	3	0.666667	88	89	63
AT1G48140	AT1G48140.1	DPMS3	1	1238	3	146	3	0.333333	1238	97	146
AT1G48145	AT1G48145.1	AT1G48145	1	53	NA	NA	1	1	53
AT1G48150	AT1G48150.1	AT1G48150	NA	NA	NA	NA	0	NA
AT1G48160	AT1G48160.1	AT1G48160	4	982	2	272	4	1	96	272	88	982
AT1G48170	AT1G48170.1	AT1G48170	4	101	1	93	4	1	93	89	81	101
AT1G48175	AT1G48175.4	emb2191	3	207	2	110	5	0.6	75	110	207	85	84
AT1G48180	AT1G48180.2	AT1G48180	1	693	2	399	3	0.333333	693	399	74
AT1G48190	AT1G48190.1	AT1G48190	3	110	2	74	3	1	36	74	110
AT1G48195	AT1G48195.1		NA	NA	NA	NA	0	NA
AT1G48200	AT1G48200.1	AT1G48200	2	426	1	379	2	1	379	426
AT1G48210	AT1G48210.3	AT1G48210	6	320	5	240	8	0.75	102	98	167	118	240	320	213	108
AT1G48220	AT1G48220.1	AT1G48220	5	266	6	197	6	0.833333	100	145	108	109	266	197
AT1G48230	AT1G48230.1	AT1G48230	2	237	7	236	9	0.222222	128	237	129	93	158	101	236	92	191
AT1G48240	AT1G48240.1	NPSN12	5	394	3	310	9	0.555556	201	226	310	148	394	76	79	109	93
AT1G48260	AT1G48260.1	CIPK17	2	886	9	106	10	0.2	89	886	104	96	79	76	92	92	106	82
AT1G48270	AT1G48270.2	GCR1	1	194	4	148	8	0.125	194	84	129	148	102	86	91	86
AT1G48280	AT1G48280.1	AT1G48280	3	193	1	130	6	0.5	130	96	193	77	99	86
AT1G48285	AT1G48285.1	AT1G48285	1	92	NA	NA	1	1	92
AT1G48300	AT1G48300.1	DGAT3	1	90	NA	NA	1	1	90
AT1G48310	AT1G48310.2	CHR18	11	252	20	244	23	0.478261	137	98	73	147	105	130	114	237	78	90	252	185	121	94	106	92	163	89	78	244	117	107	218
AT1G48320	AT1G48320.1	DHNAT1	1	83	NA	NA	1	1	83
AT1G48325	AT1G48325.1	AT1G48325	NA	NA	NA	NA	0	NA
AT1G48330	AT1G48330.1	AT1G48330	NA	NA	NA	NA	0	NA
AT1G48350	AT1G48350.1	EMB3105	1	340	2	94	2	0.5	340	94
AT1G48355	AT1G48355.1	AT1G48355	1	180	NA	NA	1	1	180
AT1G48360	AT1G48360.2	AT1G48360	6	461	4	102	14	0.428571	83	89	91	102	99	461	96	98	100	71	73	85	87	75
AT1G48370	AT1G48370.1	YSL8	1	186	4	100	5	0.2	186	91	75	100	70
AT1G48380	AT1G48380.2	RHL1	3	233	2	88	3	1	85	88	233
AT1G48390	AT1G48390.3	AT1G48390	1	151	2	135	3	0.333333	151	135	79
AT1G48400	AT1G48400.1	AT1G48400	1	92	2	86	2	0.5	92	86
AT1G48405	AT1G48405.1	AT1G48405	1	76	NA	NA	1	1	76
AT1G48410	AT1G48410.2	AGO1	1	527	9	468	21	0.047619	527	87	76	85	98	93	90	71	468	98	350	88	88	117	99	85	83	96	78	101	104
AT1G48420	AT1G48420.1	D-CDES	7	156	4	126	10	0.7	85	83	101	126	87	79	156	114	88	92
AT1G48430	AT1G48430.1	AT1G48430	7	197	10	156	19	0.368421	135	76	80	88	109	71	197	109	150	156	72	115	130	69	101	102	84	82	108
AT1G48440	AT1G48440.1	AT1G48440	2	637	1	139	3	0.666667	139	637	87
AT1G48450	AT1G48450.1	AT1G48450	1	246	2	82	2	0.5	246	82
AT1G48460	AT1G48460.1	AT1G48460	3	360	4	116	4	0.75	95	87	360	116
AT1G48470	AT1G48470.1	"GLN1;5"	5	220	7	166	9	0.555556	153	76	102	86	220	95	166	103	80
AT1G48480	AT1G48480.1	RKL1	1	301	NA	NA	1	1	301
AT1G48490	AT1G48490.4	AT1G48490	16	414	10	328	17	0.941176	155	95	81	93	149	128	76	90	227	328	243	174	85	101	103	414	84
AT1G48500	AT1G48500.1	JAZ4	1	1246	4	202	6	0.166667	1246	121	94	202	101	79
AT1G48510	AT1G48510.3	AT1G48510	3	242	5	96	5	0.6	85	86	242	90	96
AT1G48520	AT1G48520.1	GATB	4	183	1	121	7	0.571429	121	89	70	183	70	92	78
AT1G48530	AT1G48530.1	AT1G48530	1	98	2	87	2	0.5	98	87
AT1G48540	AT1G48540.1	AT1G48540	5	351	9	317	10	0.5	100	234	114	238	351	83	84	79	317	74
AT1G48550	AT1G48550.1	AT1G48550	9	126	3	91	10	0.9	80	80	91	85	88	80	83	78	126	79
AT1G48560	AT1G48560.2	AT1G48560	1	122	2	63	2	0.5	122	63
AT1G48570	AT1G48570.1	AT1G48570	3	258	5	226	6	0.5	68	90	258	99	226	98
AT1G48580	AT1G48580.2	AT1G48580	3	368	1	133	7	0.428571	133	79	368	108	110	103	75
AT1G48590	AT1G48590.2	AT1G48590	1	683	2	103	2	0.5	683	103
AT1G48600	AT1G48600.2	PMEAMT	5	405	1	326	11	0.454545	326	84	94	86	405	94	90	100	95	67	87
AT1G48605	AT1G48605.1	ATHAL3B	1	164	2	80	2	0.5	164	80
AT1G48610	AT1G48610.1	AT1G48610	2	880	1	277	3	0.666667	277	880	253
AT1G48620	AT1G48620.1	HON5	2	536	3	93	3	0.666667	85	536	93
AT1G48630	AT1G48630.1	RACK1B_AT	1	311	NA	NA	1	1	311
AT1G48635	AT1G48635.2	PEX3	1	180	8	107	8	0.125	180	90	73	107	104	65	87	107
AT1G48640	AT1G48640.1	AT1G48640	2	253	5	193	8	0.25	100	253	105	170	193	182	115	154
AT1G48650	AT1G48650.2	AT1G48650	3	180	6	176	19	0.157895	83	91	180	97	92	176	86	112	92	128	98	90	85	131	95	89	96	85	126
AT1G48660	AT1G48660.2	AT1G48660	2	219	1	75	2	1	75	219
AT1G48670	AT1G48670.1	AT1G48670	2	280	1	248	3	0.666667	248	280	149
AT1G48690	AT1G48690.1	AT1G48690	1	115	2	86	2	0.5	115	86
AT1G48700	AT1G48700.4	AT1G48700	1	259	5	137	8	0.125	259	66	93	98	137	109	76	84
AT1G48720	AT1G48720.1	AT1G48720	NA	NA	NA	NA	0	NA
AT1G48725	AT1G48725.1	AT1G48725	1	877	NA	NA	1	1	877
AT1G48730	AT1G48730.1	AT1G48730	3	1178	2	123	3	1	64	123	1178
AT1G48740	AT1G48740.2	AT1G48740	5	418	1	301	7	0.714286	301	86	71	81	418	102	76
AT1G48745	AT1G48745.1	AT1G48745	NA	NA	NA	NA	0	NA
AT1G48750	AT1G48750.1	AT1G48750	NA	NA	NA	NA	0	NA
AT1G48760	AT1G48760.2	delta-ADR	NA	NA	NA	NA	0	NA
AT1G48770	AT1G48770.2	AT1G48770	1	92	NA	NA	1	1	92
AT1G48780	AT1G48780.1	AT1G48780	NA	NA	NA	NA	0	NA
AT1G48790	AT1G48790.1	AMSH1	1	445	8	326	13	0.0769231	445	95	82	179	129	84	154	326	98	78	132	89	88
AT1G48800	AT1G48800.1	AT1G48800	2	832	4	118	6	0.333333	83	832	95	118	99	93
AT1G48820	AT1G48820.1	AT1G48820	2	1053	4	1044	6	0.333333	68	1053	90	1044	108	90
AT1G48830	AT1G48830.1	AT1G48830	1	264	4	234	5	0.2	264	76	113	234	83
AT1G48840	AT1G48840.1	AT1G48840	1	233	2	165	10	0.1	233	165	80	75	80	88	79	68	79	91
AT1G48850	AT1G48850.1	EMB1144	6	245	7	208	12	0.5	198	73	86	143	106	245	208	95	89	83	87	79
AT1G48860	AT1G48860.1	AT1G48860	4	227	6	148	8	0.5	86	96	84	227	82	148	76	75
AT1G48870	AT1G48870.1	AT1G48870	1	200	2	94	5	0.2	200	94	93	83	81
AT1G48880	AT1G48880.1	TBL7	2	107	1	96	3	0.666667	96	107	77
AT1G48900	AT1G48900.1	AT1G48900	3	647	5	113	8	0.375	76	94	647	80	113	93	88	93
AT1G48910	AT1G48910.1	YUC10	2	412	1	375	3	0.666667	375	412	155
AT1G48912	AT1G48912.1	AT1G48912	NA	NA	NA	NA	0	NA
AT1G48920	AT1G48920.1	NUC-L1	2	281	6	124	14	0.142857	123	281	87	90	95	124	109	115	84	81	87	88	97	102
AT1G48930	AT1G48930.1	GH9C1	1	404	2	99	7	0.142857	404	99	92	86	78	83	80
AT1G48940	AT1G48940.1	ENODL6	1	81	NA	NA	1	1	81
AT1G48950	AT1G48950.1	AT1G48950	6	400	4	273	6	1	251	129	115	273	93	400
AT1G48953	AT1G48953.1	AT1G48953	NA	NA	NA	NA	0	NA
AT1G48960	AT1G48960.1	AT1G48960	3	148	2	103	3	1	88	103	148
AT1G48970	AT1G48970.1	AT1G48970	1	1174	3	140	6	0.166667	1174	94	140	83	88	100
AT1G48980	AT1G48980.1	AT1G48980	1	426	4	136	5	0.2	426	81	86	136	72
AT1G48990	AT1G48990.1	AT1G48990	NA	NA	NA	NA	0	NA
AT1G49000	AT1G49000.1	AT1G49000	NA	NA	NA	NA	0	NA
AT1G49005	AT1G49005.1	CLE11	1	2255	NA	NA	1	1	2255
AT1G49010	AT1G49010.1	AT1G49010	1	120	NA	NA	1	1	120
AT1G49015	AT1G49015.1	AT1G49015	1	72	2	29	2	0.5	72	29
AT1G49030	AT1G49030.1	AT1G49030	2	187	3	99	3	0.666667	92	187	99
AT1G49032	AT1G49032.1	AT1G49032	1	93	NA	NA	1	1	93
AT1G49040	AT1G49040.1	SCD1	23	574	1	505	30	0.766667	505	239	233	177	118	143	81	116	83	226	315	69	101	187	215	86	248	99	488	113	168	80	574	126	300	92	259	112	91	200
AT1G49050	AT1G49050.1	AT1G49050	4	149	8	101	8	0.5	99	85	95	149	89	99	80	101
AT1G49100	AT1G49100.1	AT1G49100	6	158	2	149	12	0.5	134	149	86	103	100	158	83	84	105	118	90	82
AT1G49110	AT1G49110.1	AT1G49110	NA	NA	NA	NA	0	NA
AT1G49120	AT1G49120.1	CRF9	NA	NA	NA	NA	0	NA
AT1G49130	AT1G49130.1	BBX17	2	111	1	104	2	1	104	111
AT1G49140	AT1G49140.2	AT1G49140	3	658	2	250	3	1	184	250	658
AT1G49150	AT1G49150.1	AT1G49150	NA	NA	NA	NA	0	NA
AT1G49160	AT1G49160.5	WNK7	1	269	6	139	6	0.166667	269	130	100	96	115	139
AT1G49170	AT1G49170.1	AT1G49170	2	407	1	86	2	1	86	407
AT1G49180	AT1G49180.1	AT1G49180	9	351	7	315	10	0.9	80	81	74	71	75	85	315	169	351	77
AT1G49190	AT1G49190.2	RR19	2	101	4	97	4	0.5	94	101	96	97
AT1G49200	AT1G49200.1	AT1G49200	NA	NA	NA	NA	0	NA
AT1G49205	AT1G49205.1	AT1G49205	2	841	1	503	2	1	503	841
AT1G49210	AT1G49210.1	AT1G49210	NA	NA	NA	NA	0	NA
AT1G49220	AT1G49220.1	AT1G49220	NA	NA	NA	NA	0	NA
AT1G49225	AT1G49225.1	AT1G49225	1	1155	5	1126	6	0.166667	1155	897	492	757	1126	83
AT1G49230	AT1G49230.1	AT1G49230	NA	NA	NA	NA	0	NA
AT1G49240	AT1G49240.1	ACT8	1	460	4	107	4	0.25	460	72	96	107
AT1G49245	AT1G49245.1	AT1G49245	NA	NA	NA	NA	0	NA
AT1G49250	AT1G49250.1	AT1G49250	2	248	7	224	16	0.125	89	248	74	94	105	91	224	97	76	87	88	89	92	99	100	97
AT1G49260	AT1G49260.1	AT1G49260	NA	NA	NA	NA	0	NA
AT1G49270	AT1G49270.1	PERK7	1	277	6	142	6	0.166667	277	96	89	100	90	142
AT1G49290	AT1G49290.1	AT1G49290	NA	NA	NA	NA	0	NA
AT1G49300	AT1G49300.1	RABG3E	1	642	3	405	6	0.166667	642	168	405	88	87	116
AT1G49310	AT1G49310.1	AT1G49310	1	80	NA	NA	1	1	80
AT1G49320	AT1G49320.1	USPL1	1	534	NA	NA	1	1	534
AT1G49330	AT1G49330.1	AT1G49330	NA	NA	NA	NA	0	NA
AT1G49340	AT1G49340.2	ATPI4K ALPHA	10	664	18	527	24	0.416667	174	172	101	162	94	331	137	93	174	664	401	109	263	414	87	98	365	527	94	477	76	230	127	156
AT1G49350	AT1G49350.1	AT1G49350	1	230	3	123	7	0.142857	230	107	123	110	78	86	94
AT1G49360	AT1G49360.1	AT1G49360	2	221	1	191	4	0.5	191	221	96	132
AT1G49380	AT1G49380.1	AT1G49380	7	151	5	151	7	1	80	79	98	108	151	100	151
AT1G49390	AT1G49390.1	AT1G49390	3	83	1	73	3	1	73	71	83
AT1G49400	AT1G49400.1	emb1129	2	195	1	137	2	1	137	195
AT1G49405	AT1G49405.1	AT1G49405	2	82	1	72	2	1	72	82
AT1G49410	AT1G49410.1	TOM6	1	954	NA	NA	1	1	954
AT1G49420	AT1G49420.1	AT1G49420	1	117	2	105	2	0.5	117	105
AT1G49430	AT1G49430.1	LACS2	15	397	18	283	18	0.833333	157	119	112	145	130	119	92	133	84	88	90	83	162	80	397	96	86	283
AT1G49435	AT1G49435.1	LCR16	1	153	NA	NA	1	1	153
AT1G49450	AT1G49450.1	AT1G49450	NA	NA	NA	NA	0	NA
AT1G49470	AT1G49470.1	AT1G49470	NA	NA	NA	NA	0	NA
AT1G49475	AT1G49475.1	AT1G49475	1	100	2	93	2	0.5	100	93
AT1G49480	AT1G49480.2	RTV1	1	411	3	99	3	0.333333	411	85	99
AT1G49490	AT1G49490.2	AT1G49490	NA	NA	NA	NA	0	NA
AT1G49500	AT1G49500.2	AT1G49500	NA	NA	NA	NA	0	NA
AT1G49510	AT1G49510.1	emb1273	1	316	3	127	3	0.333333	316	83	127
AT1G49520	AT1G49520.1	AT1G49520	1	299	6	99	7	0.142857	299	89	92	88	88	99	82
AT1G49530	AT1G49530.1	GGPS6	NA	NA	NA	NA	0	NA
AT1G49540	AT1G49540.2	ELP2	2	299	8	128	9	0.222222	104	299	89	103	82	97	80	128	111
AT1G49560	AT1G49560.1	AT1G49560	2	113	3	93	4	0.5	86	113	93	83
AT1G49570	AT1G49570.1	AT1G49570	1	273	3	197	3	0.333333	273	113	197
AT1G49580	AT1G49580.1	AT1G49580	2	131	8	104	10	0.2	101	131	91	83	98	98	81	104	83	83
AT1G49590	AT1G49590.1	AT1G49590	3	390	1	108	4	0.75	108	90	390	96
AT1G49600	AT1G49600.3	RBP47A	1	522	2	229	5	0.2	522	229	74	146	180
AT1G49610	AT1G49610.1	AT1G49610	4	157	2	103	4	1	88	103	101	157
AT1G49620	AT1G49620.3	ICK5	1	118	2	85	3	0.333333	118	85	77
AT1G49630	AT1G49630.2	PREP2	11	672	12	583	18	0.611111	287	294	88	118	371	131	116	80	73	78	672	583	79	159	105	101	96	258
AT1G49640	AT1G49640.1	AT1G49640	NA	NA	NA	NA	0	NA
AT1G49650	AT1G49650.1	AT1G49650	NA	NA	NA	NA	0	NA
AT1G49660	AT1G49660.1	CXE5	NA	NA	NA	NA	0	NA
AT1G49670	AT1G49670.2	NQR	6	353	1	318	17	0.352941	318	91	88	101	269	353	105	163	67	87	87	111	75	113	118	120	206
AT1G49680	AT1G49680.1	AT1G49680	NA	NA	NA	NA	0	NA
AT1G49700	AT1G49700.1	AT1G49700	5	423	3	104	6	0.833333	92	84	104	95	423	67
AT1G49710	AT1G49710.1	FUT12	1	127	4	121	6	0.166667	127	98	88	121	84	88
AT1G49715	AT1G49715.1	AT1G49715	1	223	NA	NA	1	1	223
AT1G49720	AT1G49720.2	ABF1	1	623	4	123	4	0.25	623	117	85	123
AT1G49730	AT1G49730.1	AT1G49730	1	367	6	104	8	0.125	367	69	80	84	81	104	76	78
AT1G49740	AT1G49740.1	AT1G49740	1	220	3	108	6	0.166667	220	80	108	91	79	83
AT1G49750	AT1G49750.1	AT1G49750	1	118	NA	NA	1	1	118
AT1G49760	AT1G49760.1	PAB8	1	331	2	136	8	0.125	331	136	85	101	91	77	88	89
AT1G49770	AT1G49770.1	RGE1	1	938	2	89	2	0.5	938	89
AT1G49780	AT1G49780.1	PUB26	NA	NA	NA	NA	0	NA
AT1G49790	AT1G49790.2	AT1G49790	2	581	3	136	3	0.666667	80	581	136
AT1G49800	AT1G49800.1	AT1G49800	NA	NA	NA	NA	0	NA
AT1G49810	AT1G49810.1	NHD2	3	262	6	201	7	0.428571	130	122	262	87	79	201	81
AT1G49820	AT1G49820.1	MTK	1	289	4	102	5	0.2	289	81	81	102	87
AT1G49830	AT1G49830.1	AT1G49830	3	299	4	209	4	0.75	190	98	299	209
AT1G49840	AT1G49840.1	AT1G49840	1	351	2	79	2	0.5	351	79
AT1G49850	AT1G49850.1	AT1G49850	2	277	1	89	2	1	89	277
AT1G49860	AT1G49860.1	GSTF14	2	156	1	100	2	1	100	156
AT1G49870	AT1G49870.1	AT1G49870	1	452	2	102	4	0.25	452	102	88	84
AT1G49880	AT1G49880.1	Erv1	1	526	2	345	5	0.2	526	345	203	89	95
AT1G49890	AT1G49890.1	QWRF2	2	508	1	341	5	0.4	341	508	96	149	108
AT1G49900	AT1G49900.1	AT1G49900	1	782	NA	NA	1	1	782
AT1G49910	AT1G49910.1	BUB3.2	6	314	8	212	8	0.75	90	154	93	136	152	314	76	212
AT1G49920	AT1G49920.1	AT1G49920	1	80	2	78	2	0.5	80	78
AT1G49930	AT1G49930.1	AT1G49930	3	127	2	96	3	1	80	96	127
AT1G49940	AT1G49940.1	AT1G49940	8	437	5	270	9	0.888889	104	98	98	204	270	127	80	437	251
AT1G49950	AT1G49950.3	TRB1	4	602	3	382	6	0.666667	171	104	382	602	176	108
AT1G49960	AT1G49960.1	AT1G49960	1	320	4	111	13	0.0769231	320	101	92	111	95	77	83	95	92	100	81	87	85
AT1G49970	AT1G49970.1	CLPR1	1	524	5	173	8	0.125	524	134	111	126	173	118	81	96
AT1G49975	AT1G49975.1	AT1G49975	2	103	1	94	2	1	94	103
AT1G49980	AT1G49980.1	AT1G49980	7	421	14	398	14	0.5	277	150	80	88	110	124	421	147	261	82	103	100	127	398
AT1G49990	AT1G49990.1	AT1G49990	NA	NA	NA	NA	0	NA
AT1G50000	AT1G50000.1	AT1G50000	2	320	1	240	7	0.285714	240	320	97	82	112	105	215
AT1G50010	AT1G50010.1	TUA2	1	462	2	93	3	0.333333	462	93	85
AT1G50020	AT1G50020.1	AT1G50020	1	334	3	303	3	0.333333	334	190	303
AT1G50030	AT1G50030.1	TOR	15	708	28	483	55	0.272727	223	78	177	368	316	68	137	79	73	207	468	88	74	301	708	75	74	99	103	83	94	312	110	441	117	475	66	483	107	76	132	255	76	115	346	107	339	91	122	87	165	163	104	309	104	78	99	146	86	91	108	80	84	84	97
AT1G50040	AT1G50040.1	AT1G50040	1	205	NA	NA	1	1	205
AT1G50050	AT1G50050.1	AT1G50050	2	1825	1	286	3	0.666667	286	1825	90
AT1G50060	AT1G50060.1	AT1G50060	1	775	NA	NA	1	1	775
AT1G50080	AT1G50080.1	AT1G50080	NA	NA	NA	NA	0	NA
AT1G50090	AT1G50090.1	BCAT7	4	247	2	186	8	0.5	142	186	89	247	94	92	87	113
AT1G50110	AT1G50110.1	AT1G50110	2	223	1	166	8	0.25	166	223	117	84	99	83	81	93
AT1G50120	AT1G50120.2	AT1G50120	3	784	6	266	10	0.3	148	155	784	163	126	266	83	84	114	102
AT1G50140	AT1G50140.1	AT1G50140	8	989	7	856	24	0.333333	329	89	110	90	324	281	856	989	130	458	98	394	358	94	413	83	83	93	252	133	89	93	89	132
AT1G50160	AT1G50160.1	AT1G50160	NA	NA	NA	NA	0	NA
AT1G50170	AT1G50170.1	SIRB	5	222	3	179	5	1	95	132	179	122	222
AT1G50180	AT1G50180.1	AT1G50180	4	96	3	81	4	1	77	74	81	96
AT1G50190	AT1G50190.1	AT1G50190	2	612	1	99	2	1	99	612
AT1G50200	AT1G50200.2	ALATS	5	390	13	372	22	0.227273	265	305	352	207	390	251	158	315	98	69	125	146	372	87	90	81	84	87	99	84	95	87
AT1G50220	AT1G50220.1	AT1G50220	3	926	1	187	3	1	187	80	926
AT1G50240	AT1G50240.2	FU	13	512	6	405	22	0.590909	220	85	95	105	77	405	88	184	73	107	157	84	512	202	134	74	145	141	110	96	97	92
AT1G50250	AT1G50250.1	FTSH1	3	111	1	96	4	0.75	96	87	111	88
AT1G50260	AT1G50260.1	NTMC2T5.1	8	403	3	313	8	1	283	241	313	185	100	159	80	403
AT1G50270	AT1G50270.1	AT1G50270	NA	NA	NA	NA	0	NA
AT1G50280	AT1G50280.1	AT1G50280	2	773	1	85	2	1	85	773
AT1G50290	AT1G50290.1	AT1G50290	NA	NA	NA	NA	0	NA
AT1G50300	AT1G50300.1	TAF15	4	595	7	416	7	0.571429	178	110	116	595	376	113	416
AT1G50310	AT1G50310.1	STP9	2	342	3	120	3	0.666667	111	342	120
AT1G50320	AT1G50320.1	THX	1	310	NA	NA	1	1	310
AT1G50325	AT1G50325.1	AT1G50325	NA	NA	NA	NA	0	NA
AT1G50340	AT1G50340.1	AT1G50340	NA	NA	NA	NA	0	NA
AT1G50350	AT1G50350.1	AT1G50350	1	70	NA	NA	1	1	70
AT1G50360	AT1G50360.1	VIIIA	1	524	6	302	23	0.0434783	524	137	88	126	92	302	107	93	99	173	89	201	170	134	114	207	146	191	126	86	85	103	88
AT1G50370	AT1G50370.1	FYPP1	1	450	4	359	9	0.111111	450	85	216	359	112	105	97	89	354
AT1G50380	AT1G50380.2	AT1G50380	5	279	3	219	10	0.5	147	101	219	206	279	93	216	91	129	92
AT1G50390	AT1G50390.1	AT1G50390	2	88	1	87	3	0.666667	87	88	76
AT1G50400	AT1G50400.1	AT1G50400	1	284	6	187	10	0.1	284	82	82	94	81	187	156	80	91	98
AT1G50410	AT1G50410.2	AT1G50410	3	499	6	346	10	0.3	181	78	499	71	85	346	210	122	98	83
AT1G50420	AT1G50420.1	SCL3	1	241	NA	NA	1	1	241
AT1G50430	AT1G50430.1	DWF5	5	398	8	386	12	0.416667	292	68	108	105	398	130	229	386	109	76	89	92
AT1G50440	AT1G50440.2	AT1G50440	3	401	4	131	5	0.6	75	102	401	131	86
AT1G50450	AT1G50450.1	AT1G50450	2	149	3	112	12	0.166667	85	149	112	90	106	95	75	92	87	84	88	97
AT1G50460	AT1G50460.1	HKL1	1	924	3	267	8	0.125	924	104	267	146	90	96	196	79
AT1G50470	AT1G50470.1	AT1G50470	1	79	NA	NA	1	1	79
AT1G50480	AT1G50480.1	THFS	1	425	4	101	4	0.25	425	94	99	101
AT1G50490	AT1G50490.1	UBC20	1	392	5	99	5	0.2	392	86	94	85	99
AT1G50500	AT1G50500.2	HIT1	9	686	17	533	23	0.391304	202	114	95	131	172	209	365	86	686	203	81	289	82	434	286	69	533	71	89	158	333	227	124
AT1G50510	AT1G50510.1	AT1G50510	1	348	5	287	12	0.0833333	348	76	146	222	287	85	132	84	86	93	111	168
AT1G50520	AT1G50520.1	CYP705A27	1	88	NA	NA	1	1	88
AT1G50530	AT1G50530.1	AT1G50530	2	89	1	84	2	1	84	89
AT1G50560	AT1G50560.1	CYP705A25	1	82	NA	NA	1	1	82
AT1G50570	AT1G50570.2	AT1G50570	1	253	NA	NA	1	1	253
AT1G50575	AT1G50575.1	AT1G50575	1	357	3	84	3	0.333333	357	73	84
AT1G50580	AT1G50580.1	AT1G50580	NA	NA	NA	NA	0	NA
AT1G50590	AT1G50590.1	AT1G50590	3	373	5	119	5	0.6	86	87	373	78	119
AT1G50600	AT1G50600.2	SCL5	1	356	NA	NA	1	1	356
AT1G50610	AT1G50610.1	PRK5	1	186	2	84	2	0.5	186	84
AT1G50620	AT1G50620.1	AT1G50620	3	408	2	92	3	1	79	92	408
AT1G50630	AT1G50630.1	AT1G50630	1	386	3	84	3	0.333333	386	84	84
AT1G50640	AT1G50640.1	ERF3	NA	NA	NA	NA	0	NA
AT1G50650	AT1G50650.1	AT1G50650	NA	NA	NA	NA	0	NA
AT1G50660	AT1G50660.1	AT1G50660	2	515	1	307	2	1	307	515
AT1G50670	AT1G50670.1	AT1G50670	3	245	1	216	8	0.375	216	82	245	173	79	94	87	80
AT1G50680	AT1G50680.1	AT1G50680	NA	NA	NA	NA	0	NA
AT1G50690	AT1G50690.2	AT1G50690	1	122	2	95	2	0.5	122	95
AT1G50700	AT1G50700.2	CPK33	2	101	5	95	6	0.333333	73	101	93	81	95	85
AT1G50710	AT1G50710.1	AUG4	6	340	7	196	12	0.5	81	147	88	158	150	340	196	75	83	95	109	103
AT1G50720	AT1G50720.1	AT1G50720	NA	NA	NA	NA	0	NA
AT1G50730	AT1G50730.1	AT1G50730	13	539	5	449	20	0.65	231	238	323	214	449	180	85	256	89	142	189	93	539	74	355	133	163	135	76	88
AT1G50732	AT1G50732.1	AT1G50732	1	126	NA	NA	1	1	126
AT1G50740	AT1G50740.1	AT1G50740	1	467	2	78	2	0.5	467	78
AT1G50745	AT1G50745.1	AT1G50745	1	71	NA	NA	1	1	71
AT1G50750	AT1G50750.1	AT1G50750	1	197	NA	NA	1	1	197
AT1G50760	AT1G50760.1	AT1G50760	1	53	NA	NA	1	1	53
AT1G50770	AT1G50770.1	AT1G50770	1	46	NA	NA	1	1	46
AT1G50780	AT1G50780.1	AT1G50780	3	462	1	287	3	1	287	90	462
AT1G50790	AT1G50790.1	AT1G50790	NA	NA	NA	NA	0	NA
AT1G50820	AT1G50820.2	AT1G50820	1	4792	NA	NA	1	1	4792
AT1G50830	AT1G50830.1	AT1G50830	NA	NA	NA	NA	0	NA
AT1G50840	AT1G50840.2	POLGAMMA2	1	364	4	303	11	0.0909091	364	87	157	303	98	283	90	190	94	90	125
AT1G50870	AT1G50870.1	AT1G50870	NA	NA	NA	NA	0	NA
AT1G50880	AT1G50880.1	AT1G50880	2	166	3	93	3	0.666667	47	166	93
AT1G50890	AT1G50890.1	AT1G50890	2	493	1	229	5	0.4	229	493	81	100	89
AT1G50900	AT1G50900.1	GDC1	1	215	NA	NA	1	1	215
AT1G50910	AT1G50910.1	AT1G50910	8	258	7	229	9	0.888889	150	84	77	82	103	88	229	258	183
AT1G50920	AT1G50920.1	AT1G50920	1	298	2	100	2	0.5	298	100
AT1G50930	AT1G50930.1	AT1G50930	2	129	1	89	2	1	89	129
AT1G50940	AT1G50940.1	ETFALPHA	1	301	5	108	7	0.142857	301	78	67	82	108	87	87
AT1G50950	AT1G50950.2	AT1G50950	6	341	1	270	14	0.428571	270	144	149	247	103	341	108	88	133	139	110	74	114	89
AT1G50960	AT1G50960.1	GA2OX7	2	653	1	507	2	1	507	653
AT1G50970	AT1G50970.1	AT1G50970	11	304	5	284	15	0.733333	105	84	222	200	284	79	251	209	102	65	304	79	87	71	94
AT1G50980	AT1G50980.1	AT1G50980	5	110	4	90	5	1	57	76	71	90	110
AT1G50990	AT1G50990.1	BSK11	4	317	3	96	6	0.666667	72	85	96	317	92	89
AT1G51000	AT1G51000.1	AT1G51000	NA	NA	NA	NA	0	NA
AT1G51010	AT1G51010.1	AT1G51010	NA	NA	NA	NA	0	NA
AT1G51020	AT1G51020.1	AT1G51020	NA	NA	NA	NA	0	NA
AT1G51030	AT1G51030.1	AT1G51030	NA	NA	NA	NA	0	NA
AT1G51035	AT1G51035.1	AT1G51035	NA	NA	NA	NA	0	NA
AT1G51040	AT1G51040.1	AT1G51040	3	341	6	153	7	0.428571	147	101	341	96	126	153	115
AT1G51055	AT1G51055.1	AT1G51055	2	346	3	107	3	0.666667	91	346	107
AT1G51060	AT1G51060.1	HTA10	1	97	NA	NA	1	1	97
AT1G51070	AT1G51070.2	bHLH115	2	260	1	104	5	0.4	104	260	103	82	68
AT1G51080	AT1G51080.1	AT1G51080	NA	NA	NA	NA	0	NA
AT1G51090	AT1G51090.1	AT1G51090	1	125	2	122	2	0.5	125	122
AT1G51100	AT1G51100.1	CRR41	NA	NA	NA	NA	0	NA
AT1G51110	AT1G51110.1	AT1G51110	2	111	10	102	10	0.2	69	111	100	72	82	87	87	82	83	102
AT1G51120	AT1G51120.1	AT1G51120	NA	NA	NA	NA	0	NA
AT1G51130	AT1G51130.1	AT1G51130	4	356	2	150	6	0.666667	89	150	96	356	84	94
AT1G51140	AT1G51140.1	FBH3	1	279	2	115	5	0.2	279	115	106	84	88
AT1G51150	AT1G51150.1	DEG6	2	153	1	108	2	1	108	153
AT1G51160	AT1G51160.3	AT1G51160	2	739	1	150	3	0.666667	150	739	105
AT1G51170	AT1G51170.1	UCN	NA	NA	NA	NA	0	NA
AT1G51172	AT1G51172.1	AT1G51172	1	97	4	78	4	0.25	97	74	72	78
AT1G51190	AT1G51190.1	PLT2	8	262	2	252	8	1	117	252	88	153	106	97	124	262
AT1G51200	AT1G51200.2	AT1G51200	1	931	NA	NA	1	1	931
AT1G51210	AT1G51210.1	AT1G51210	NA	NA	NA	NA	0	NA
AT1G51220	AT1G51220.1	WIP5	1	1096	NA	NA	1	1	1096
AT1G51230	AT1G51230.1	AT1G51230	NA	NA	NA	NA	0	NA
AT1G51240	AT1G51240.1	AT1G51240	NA	NA	NA	NA	0	NA
AT1G51250	AT1G51250.1	AT1G51250	NA	NA	NA	NA	0	NA
AT1G51260	AT1G51260.1	LPAT3	1	176	8	94	10	0.1	176	82	77	79	87	89	83	94	82	73
AT1G51270	AT1G51270.3	AT1G51270	12	411	11	205	12	1	197	91	119	119	102	92	76	106	87	130	205	411
AT1G51290	AT1G51290.1	AT1G51290	NA	NA	NA	NA	0	NA
AT1G51300	AT1G51300.2	AT1G51300	2	143	1	143	7	0.285714	143	143	86	100	93	103	88
AT1G51310	AT1G51310.1	AT1G51310	8	210	5	167	9	0.888889	79	110	76	124	167	136	84	210	71
AT1G51320	AT1G51320.1	AT1G51320	NA	NA	NA	NA	0	NA
AT1G51330	AT1G51330.1	AT1G51330	1	258	2	164	2	0.5	258	164
AT1G51340	AT1G51340.2	AT1G51340	1	303	11	197	13	0.0769231	303	80	87	101	86	77	106	86	104	86	197	91	92
AT1G51350	AT1G51350.1	AT1G51350	1	311	8	259	8	0.125	311	113	87	119	91	76	90	259
AT1G51355	AT1G51355.1	AT1G51355	NA	NA	NA	NA	0	NA
AT1G51360	AT1G51360.1	DABB1	NA	NA	NA	NA	0	NA
AT1G51370	AT1G51370.1	AT1G51370	1	316	3	126	3	0.333333	316	93	126
AT1G51380	AT1G51380.1	AT1G51380	1	485	5	92	5	0.2	485	87	77	88	92
AT1G51390	AT1G51390.1	NFU5	5	136	1	125	5	1	125	87	72	79	136
AT1G51400	AT1G51400.1	AT1G51400	NA	NA	NA	NA	0	NA
AT1G51402	AT1G51402.1	AT1G51402	1	842	NA	NA	1	1	842
AT1G51405	AT1G51405.1	AT1G51405	4	96	1	89	4	1	89	74	80	96
AT1G51410	AT1G51410.1	AT1G51410	1	220	5	98	5	0.2	220	86	84	74	98
AT1G51420	AT1G51420.2	SPP1	5	90	2	89	7	0.714286	82	89	74	75	90	86	85
AT1G51430	AT1G51430.1	AT1G51430	4	218	1	123	6	0.666667	123	36	98	218	75	93
AT1G51440	AT1G51440.1	AT1G51440	NA	NA	NA	NA	0	NA
AT1G51450	AT1G51450.1	TRO	1	292	NA	NA	1	1	292
AT1G51460	AT1G51460.1	ABCG13	1	1582	7	95	8	0.125	1582	84	74	82	87	82	95	81
AT1G51470	AT1G51470.1	BGLU35	8	141	4	127	12	0.666667	90	123	103	127	100	119	100	141	94	92	101	99
AT1G51480	AT1G51480.1	AT1G51480	NA	NA	NA	NA	0	NA
AT1G51490	AT1G51490.1	BGLU36	8	108	2	108	12	0.666667	104	108	98	99	91	95	88	108	80	23	82	99
AT1G51500	AT1G51500.1	ABCG12	7	254	1	235	7	1	235	83	85	85	90	110	254
AT1G51510	AT1G51510.1	Y14	2	509	1	313	3	0.666667	313	509	251
AT1G51520	AT1G51520.2	AT1G51520	1	199	2	122	9	0.111111	199	122	86	93	78	87	98	80	87
AT1G51530	AT1G51530.2	AT1G51530	3	301	2	213	8	0.375	74	213	301	84	135	99	83	98
AT1G51538	AT1G51538.1	AT1G51538	NA	NA	NA	NA	0	NA
AT1G51540	AT1G51540.1	AT1G51540	1	133	3	85	5	0.2	133	69	85	73	72
AT1G51550	AT1G51550.1	AT1G51550	1	209	2	73	2	0.5	209	73
AT1G51560	AT1G51560.1	AT1G51560	1	139	2	104	8	0.125	139	104	81	86	102	79	92	98
AT1G51570	AT1G51570.1	AT1G51570	NA	NA	NA	NA	0	NA
AT1G51580	AT1G51580.1	AT1G51580	6	125	4	91	7	0.857143	81	76	88	91	84	125	80
AT1G51590	AT1G51590.1	MNS1	6	540	1	334	13	0.461538	334	80	259	120	140	540	142	93	94	71	78	80	104
AT1G51600	AT1G51600.1	ZML2	5	589	1	488	7	0.714286	488	173	89	108	589	113	96
AT1G51610	AT1G51610.1	AT1G51610	2	404	10	166	12	0.166667	116	404	101	97	115	116	134	82	85	166	130	77
AT1G51620	AT1G51620.2	AT1G51620	1	96	3	90	5	0.2	96	69	90	76	79
AT1G51630	AT1G51630.1	MSR2	1	297	3	123	5	0.2	297	77	123	95	78
AT1G51640	AT1G51640.1	ATEXO70G2	NA	NA	NA	NA	0	NA
AT1G51650	AT1G51650.1	AT1G51650	1	749	NA	NA	1	1	749
AT1G51660	AT1G51660.1	MKK4	NA	NA	NA	NA	0	NA
AT1G51670	AT1G51670.2	AT1G51670	1	570	2	96	2	0.5	570	96
AT1G51680	AT1G51680.1	4CL1	1	345	2	331	3	0.333333	345	331	96
AT1G51690	AT1G51690.5	B ALPHA	2	1457	7	392	15	0.133333	364	1457	282	89	86	237	392	235	113	290	116	83	98	87	89
AT1G51700	AT1G51700.1	DOF1	NA	NA	NA	NA	0	NA
AT1G51710	AT1G51710.1	UBP6	8	451	6	351	16	0.5	260	118	103	224	104	351	87	451	154	185	90	76	80	184	75	99
AT1G51720	AT1G51720.1	AT1G51720	1	649	2	524	15	0.0666667	649	524	87	157	80	73	327	90	231	388	82	115	272	88	129
AT1G51730	AT1G51730.1	AT1G51730	1	168	6	127	10	0.1	168	84	118	87	80	127	122	108	86	88
AT1G51740	AT1G51740.1	SYP81	6	432	3	305	6	1	163	103	305	106	84	432
AT1G51745	AT1G51745.1	AT1G51745	3	405	1	143	3	1	143	112	405
AT1G51760	AT1G51760.1	IAR3	1	280	2	102	4	0.25	280	102	78	80
AT1G51770	AT1G51770.1	AT1G51770	1	85	NA	NA	1	1	85
AT1G51780	AT1G51780.1	ILL5	1	277	2	110	4	0.25	277	110	80	77
AT1G51790	AT1G51790.2	AT1G51790	1	103	10	96	11	0.0909091	103	80	73	70	87	90	76	80	76	96	81
AT1G51800	AT1G51800.1	IOS1	8	104	5	104	11	0.727273	69	71	79	73	104	85	73	104	96	89	103
AT1G51805	AT1G51805.1	AT1G51805	2	712	12	135	12	0.166667	95	712	89	84	94	93	91	82	95	92	87	135
AT1G51810	AT1G51810.1	AT1G51810	1	1344	10	250	12	0.0833333	1344	80	194	74	103	72	83	92	91	250	99	93
AT1G51820	AT1G51820.1	AT1G51820	2	812	5	123	12	0.166667	100	812	83	81	123	92	80	104	94	87	77	86
AT1G51823	AT1G51823.1	AT1G51823	NA	NA	NA	NA	0	NA
AT1G51830	AT1G51830.2	AT1G51830	4	109	7	106	10	0.4	89	76	93	109	70	105	106	92	74	90
AT1G51840	AT1G51840.2	AT1G51840	1	99	NA	NA	1	1	99
AT1G51850	AT1G51850.2	AT1G51850	2	198	9	109	12	0.166667	86	198	85	83	88	88	89	91	109	84	81	80
AT1G51860	AT1G51860.1	AT1G51860	11	126	7	119	12	0.916667	104	82	91	96	107	82	119	85	96	95	126	90
AT1G51870	AT1G51870.2	AT1G51870	2	388	11	127	12	0.166667	111	388	82	96	106	83	113	100	82	78	127	87
AT1G51880	AT1G51880.3	RHS6	2	326	7	118	11	0.181818	97	326	90	96	85	61	118	97	74	95	94
AT1G51890	AT1G51890.2	AT1G51890	9	123	7	116	11	0.818182	94	87	81	80	94	93	116	80	123	95	87
AT1G51900	AT1G51900.1	AT1G51900	6	236	1	93	6	1	93	90	89	90	89	236
AT1G51910	AT1G51910.1	AT1G51910	2	400	3	257	12	0.166667	75	400	257	97	79	72	100	101	71	69	78	79
AT1G51913	AT1G51913.1	AT1G51913	1	86	NA	NA	1	1	86
AT1G51915	AT1G51915.1	AT1G51915	1	75	NA	NA	1	1	75
AT1G51920	AT1G51920.1	AT1G51920	1	114	NA	NA	1	1	114
AT1G51930	AT1G51930.1	AT1G51930	NA	NA	NA	NA	0	NA
AT1G51940	AT1G51940.1	LYK3	2	112	8	97	10	0.2	79	112	92	76	88	79	87	97	96	88
AT1G51950	AT1G51950.1	IAA18	1	276	3	203	4	0.25	276	83	203	95
AT1G51960	AT1G51960.1	IQD27	1	191	2	82	2	0.5	191	82
AT1G51965	AT1G51965.1	ABO5	1	106	NA	NA	1	1	106
AT1G51970	AT1G51970.1	AT1G51970	NA	NA	NA	NA	0	NA
AT1G51980	AT1G51980.1	AT1G51980	1	310	8	234	12	0.0833333	310	77	94	102	102	105	126	234	99	120	110	89
AT1G51990	AT1G51990.1	AT1G51990	2	289	3	236	3	0.666667	102	289	236
AT1G52000	AT1G52000.2	AT1G52000	1	168	3	84	3	0.333333	168	72	84
AT1G52030	AT1G52030.2	MBP2	2	90	1	88	3	0.666667	88	90	86
AT1G52040	AT1G52040.1	MBP1	2	511	1	132	3	0.666667	132	511	84
AT1G52050	AT1G52050.1	AT1G52050	1	319	2	219	3	0.333333	319	219	163
AT1G52060	AT1G52060.1	AT1G52060	1	281	3	214	3	0.333333	281	173	214
AT1G52070	AT1G52070.1	AT1G52070	1	415	3	246	3	0.333333	415	152	246
AT1G52080	AT1G52080.1	AR791	1	263	3	186	4	0.25	263	97	186	70
AT1G52100	AT1G52100.1	AT1G52100	1	339	3	247	4	0.25	339	105	247	167
AT1G52110	AT1G52110.1	AT1G52110	2	383	4	311	6	0.333333	97	383	86	311	118	109
AT1G52120	AT1G52120.2	AT1G52120	3	112	2	88	3	1	78	88	112
AT1G52130	AT1G52130.1	AT1G52130	1	374	3	104	4	0.25	374	98	104	91
AT1G52140	AT1G52140.1	AT1G52140	NA	NA	NA	NA	0	NA
AT1G52150	AT1G52150.2	ATHB-15	2	121	1	109	17	0.117647	109	121	96	89	103	86	74	81	94	87	85	87	83	73	92	96	79
AT1G52155	AT1G52155.1	AT1G52155	1	253	7	141	8	0.125	253	135	92	84	83	88	141	90
AT1G52160	AT1G52160.1	TRZ3	6	93	4	93	10	0.6	82	84	81	93	77	93	91	82	83	70
AT1G52180	AT1G52180.1	AT1G52180	1	610	NA	NA	1	1	610
AT1G52190	AT1G52190.1	AT1G52190	2	1729	3	358	3	0.666667	92	1729	358
AT1G52191	AT1G52191.1	AT1G52191	1	791	3	464	3	0.333333	791	362	464
AT1G52200	AT1G52200.1	AT1G52200	3	366	1	108	3	1	108	90	366
AT1G52220	AT1G52220.1	AT1G52220	1	104	2	92	4	0.25	104	92	87	82
AT1G52230	AT1G52230.1	PSAH2	1	93	2	76	2	0.5	93	76
AT1G52240	AT1G52240.1	ROPGEF11	1	121	2	93	5	0.2	121	93	88	87	92
AT1G52245	AT1G52245.1	AT1G52245	1	117	2	107	2	0.5	117	107
AT1G52260	AT1G52260.1	PDIL1-5	8	112	11	112	11	0.727273	86	74	103	89	91	105	93	112	98	76	112
AT1G52270	AT1G52270.1	AT1G52270	NA	NA	NA	NA	0	NA
AT1G52280	AT1G52280.1	RABG3d	3	211	6	106	6	0.5	90	93	211	101	78	106
AT1G52290	AT1G52290.1	PERK15	7	107	5	89	7	1	77	85	82	77	89	65	107
AT1G52300	AT1G52300.1	AT1G52300	2	444	3	106	3	0.666667	102	444	106
AT1G52310	AT1G52310.1	AT1G52310	2	166	1	106	5	0.4	106	166	78	91	68
AT1G52315	AT1G52315.1	AT1G52315	1	93	2	86	5	0.2	93	86	83	85	72
AT1G52320	AT1G52320.5	AT1G52320	2	225	3	84	3	0.666667	78	225	84
AT1G52325	AT1G52325.1	AT1G52325	1	188	NA	NA	1	1	188
AT1G52330	AT1G52330.2	AT1G52330	NA	NA	NA	NA	0	NA
AT1G52340	AT1G52340.1	ABA2	1	673	NA	NA	1	1	673
AT1G52342	AT1G52342.1	AT1G52342	NA	NA	NA	NA	0	NA
AT1G52343	AT1G52343.1	AT1G52343	1	743	NA	NA	1	1	743
AT1G52360	AT1G52360.2	AT1G52360	24	251	9	240	24	1	126	108	88	205	118	88	93	180	240	96	202	134	149	95	85	82	240	86	215	84	85	164	102	251
AT1G52370	AT1G52370.3	AT1G52370	2	274	1	206	5	0.4	206	274	106	127	125
AT1G52380	AT1G52380.3	AT1G52380	1	252	NA	NA	1	1	252
AT1G52390	AT1G52390.1	AT1G52390	1	51	NA	NA	1	1	51
AT1G52400	AT1G52400.1	BGLU18	4	150	9	130	11	0.363636	102	81	96	150	92	83	83	100	130	94	83
AT1G52410	AT1G52410.2	TSA1	5	140	4	140	25	0.2	77	98	83	140	140	83	99	88	100	86	124	69	98	97	97	75	81	93	76	83	83	83	92	84	91
AT1G52415	AT1G52415.1	AT1G52415	1	170	NA	NA	1	1	170
AT1G52420	AT1G52420.1	AT1G52420	2	372	4	266	4	0.5	107	372	90	266
AT1G52430	AT1G52430.1	AT1G52430	3	169	6	125	12	0.25	84	88	169	74	90	125	111	87	98	83	93	93
AT1G52440	AT1G52440.1	AT1G52440	4	349	1	334	7	0.571429	334	205	89	349	86	95	119
AT1G52450	AT1G52450.1	AT1G52450	3	170	6	125	12	0.25	84	64	170	74	90	125	111	87	98	83	93	93
AT1G52460	AT1G52460.1	AT1G52460	1	328	2	208	8	0.125	328	208	84	109	120	86	78	111
AT1G52470	AT1G52470.1	AT1G52470	1	411	5	235	8	0.125	411	219	71	100	235	89	79	99
AT1G52490	AT1G52490.1	AT1G52490	1	92	NA	NA	1	1	92
AT1G52495	AT1G52495.1	AT1G52495	1	99	NA	NA	1	1	99
AT1G52500	AT1G52500.2	MMH-1	1	420	7	287	9	0.111111	420	91	85	93	211	159	287	192	102
AT1G52510	AT1G52510.1	AT1G52510	11	1214	7	149	11	1	145	84	139	86	99	105	149	117	80	75	1214
AT1G52520	AT1G52520.1	FRS6	1	204	NA	NA	1	1	204
AT1G52530	AT1G52530.1	AT1G52530	1	255	NA	NA	1	1	255
AT1G52540	AT1G52540.1	AT1G52540	1	304	2	146	3	0.333333	304	146	84
AT1G52550	AT1G52550.1	AT1G52550	1	419	NA	NA	1	1	419
AT1G52560	AT1G52560.1	AT1G52560	1	285	NA	NA	1	1	285
AT1G52565	AT1G52565.1	AT1G52565	1	61	NA	NA	1	1	61
AT1G52570	AT1G52570.1	PLDALPHA2	1	462	2	102	3	0.333333	462	102	77
AT1G52580	AT1G52580.1	RBL5	4	142	1	111	4	1	111	75	64	142
AT1G52590	AT1G52590.1	AT1G52590	1	219	2	94	4	0.25	219	94	88	88
AT1G52600	AT1G52600.1	AT1G52600	1	724	2	148	7	0.142857	724	148	94	101	67	102	96
AT1G52603	AT1G52603.1	AT1G52603	2	159	1	20	2	1	20	159
AT1G52618	AT1G52618.1	AT1G52618	NA	NA	NA	NA	0	NA
AT1G52620	AT1G52620.1	AT1G52620	NA	NA	NA	NA	0	NA
AT1G52630	AT1G52630.1	AT1G52630	2	291	3	123	5	0.4	123	291	123	101	99
AT1G52640	AT1G52640.1	AT1G52640	NA	NA	NA	NA	0	NA
AT1G52650	AT1G52650.1	AT1G52650	2	92	1	72	2	1	72	92
AT1G52660	AT1G52660.1	AT1G52660	2	98	1	84	2	1	84	98
AT1G52670	AT1G52670.1	AT1G52670	4	399	1	304	8	0.5	304	144	259	399	87	105	76	103
AT1G52680	AT1G52680.1	AT1G52680	1	116	2	82	2	0.5	116	82
AT1G52690	AT1G52690.1	LEA7	1	238	NA	NA	1	1	238
AT1G52695	AT1G52695.1	AT1G52695	2	443	7	148	8	0.25	126	443	103	129	141	96	148	96
AT1G52700	AT1G52700.2	AT1G52700	2	593	1	207	8	0.25	207	593	99	96	105	112	106	95
AT1G52710	AT1G52710.1	AT1G52710	2	892	4	129	4	0.5	69	892	123	129
AT1G52720	AT1G52720.1		NA	NA	NA	NA	0	NA
AT1G52730	AT1G52730.1	AT1G52730	3	364	6	226	6	0.5	181	105	364	110	95	226
AT1G52740	AT1G52740.1	HTA9	1	408	NA	NA	1	1	408
AT1G52750	AT1G52750.1	AT1G52750	3	99	5	97	6	0.5	80	84	99	72	97	90
AT1G52760	AT1G52760.1	LysoPL2	1	113	2	87	2	0.5	113	87
AT1G52770	AT1G52770.1	AT1G52770	1	173	NA	NA	1	1	173
AT1G52780	AT1G52780.1	AT1G52780	NA	NA	NA	NA	0	NA
AT1G52790	AT1G52790.1	AT1G52790	1	93	2	82	2	0.5	93	82
AT1G52800	AT1G52800.1	AT1G52800	1	200	2	174	2	0.5	200	174
AT1G52810	AT1G52810.1	AT1G52810	2	97	3	73	3	0.666667	71	97	73
AT1G52820	AT1G52820.1	AT1G52820	2	83	1	69	2	1	69	83
AT1G52825	AT1G52825.1	AT1G52825	1	101	NA	NA	1	1	101
AT1G52827	AT1G52827.1	CDT1	1	147	NA	NA	1	1	147
AT1G52830	AT1G52830.1	IAA6	1	192	2	128	2	0.5	192	128
AT1G52855	AT1G52855.1	AT1G52855	NA	NA	NA	NA	0	NA
AT1G52857	AT1G52857.1	AT1G52857	2	172	1	112	2	1	112	172
AT1G52870	AT1G52870.2	AT1G52870	1	370	4	117	5	0.2	370	85	75	117	75
AT1G52880	AT1G52880.1	NAM	1	97	2	86	2	0.5	97	86
AT1G52890	AT1G52890.1	NAC019	2	102	1	97	2	1	97	102
AT1G52900	AT1G52900.1	AT1G52900	1	106	NA	NA	1	1	106
AT1G52905	AT1G52905.1	AT1G52905	1	124	NA	NA	1	1	124
AT1G52910	AT1G52910.1	AT1G52910	1	408	2	79	2	0.5	408	79
AT1G52920	AT1G52920.1	GPCR	1	133	3	93	5	0.2	133	71	93	82	77
AT1G52930	AT1G52930.1	AT1G52930	2	334	3	176	6	0.333333	98	334	176	95	84	93
AT1G52940	AT1G52940.1	PAP5	1	4256	3	1470	6	0.166667	4256	103	1470	63	82	83
AT1G52950	AT1G52950.1	AT1G52950	2	102	7	96	9	0.222222	96	102	93	80	85	88	96	92	92
AT1G52970	AT1G52970.1	DD11	NA	NA	NA	NA	0	NA
AT1G52980	AT1G52980.1	AtNug2	6	129	8	126	10	0.6	85	85	81	82	99	129	85	126	89	117
AT1G52990	AT1G52990.1	AT1G52990	2	1279	3	488	3	0.666667	238	1279	488
AT1G53000	AT1G53000.2	CKS	1	602	2	256	8	0.125	602	256	156	93	117	122	77	110
AT1G53010	AT1G53010.1	AT1G53010	NA	NA	NA	NA	0	NA
AT1G53023	AT1G53023.1	AT1G53023	1	281	5	121	5	0.2	281	113	76	88	121
AT1G53025	AT1G53025.2	AT1G53025	1	402	6	242	6	0.166667	402	98	72	88	111	242
AT1G53030	AT1G53030.1	AT1G53030	1	922	NA	NA	1	1	922
AT1G53035	AT1G53035.2	AT1G53035	1	99	NA	NA	1	1	99
AT1G53040	AT1G53040.2	AT1G53040	1	184	4	91	10	0.1	184	91	83	91	80	87	90	83	90	77
AT1G53050	AT1G53050.1	AT1G53050	1	278	5	126	7	0.142857	278	90	102	101	126	93	83
AT1G53060	AT1G53060.1	AT1G53060	NA	NA	NA	NA	0	NA
AT1G53070	AT1G53070.1	AT1G53070	NA	NA	NA	NA	0	NA
AT1G53080	AT1G53080.1	AT1G53080	NA	NA	NA	NA	0	NA
AT1G53090	AT1G53090.1	SPA4	1	113	5	105	7	0.142857	113	87	96	85	105	91	94
AT1G53100	AT1G53100.1	AT1G53100	1	356	4	88	4	0.25	356	77	78	88
AT1G53110	AT1G53110.1	AT1G53110	2	100	3	86	3	0.666667	77	100	86
AT1G53120	AT1G53120.1	AT1G53120	1	168	5	98	9	0.111111	168	80	89	83	98	86	83	81	77
AT1G53130	AT1G53130.1	GRI	NA	NA	NA	NA	0	NA
AT1G53140	AT1G53140.1	DRP5A	3	160	1	117	7	0.428571	117	80	160	112	85	80	83
AT1G53160	AT1G53160.1	SPL4	1	78	NA	NA	1	1	78
AT1G53163	AT1G53163.1	AT1G53163	NA	NA	NA	NA	0	NA
AT1G53165	AT1G53165.3	ATMAP4K ALPHA1	1	361	8	316	20	0.05	361	314	269	82	136	99	92	316	127	149	88	196	64	240	115	89	85	117	111	92
AT1G53170	AT1G53170.1	ERF8	NA	NA	NA	NA	0	NA
AT1G53180	AT1G53180.2	AT1G53180	1	69	NA	NA	1	1	69
AT1G53190	AT1G53190.1	AT1G53190	2	471	1	235	6	0.333333	235	471	78	95	182	92
AT1G53200	AT1G53200.1	AT1G53200	3	221	5	128	7	0.428571	77	116	221	90	128	114	96
AT1G53210	AT1G53210.1	AT1G53210	1	459	2	146	6	0.166667	459	146	119	76	98	88
AT1G53230	AT1G53230.1	TCP3	1	94	NA	NA	1	1	94
AT1G53240	AT1G53240.1	mMDH1	2	247	1	137	6	0.333333	137	247	134	107	95	91
AT1G53250	AT1G53250.1	AT1G53250	1	193	3	133	5	0.2	193	82	133	79	86
AT1G53260	AT1G53260.1	AT1G53260	3	131	1	89	3	1	89	82	131
AT1G53265	AT1G53265.1	AT1G53265	NA	NA	NA	NA	0	NA
AT1G53270	AT1G53270.1	ABCG10	NA	NA	NA	NA	0	NA
AT1G53280	AT1G53280.1	DJ1B	4	440	7	152	7	0.571429	78	100	90	440	137	86	152
AT1G53282	AT1G53282.1	AT1G53282	1	89	NA	NA	1	1	89
AT1G53285	AT1G53285.1	AT1G53285	1	97	NA	NA	1	1	97
AT1G53290	AT1G53290.1	AT1G53290	1	361	4	115	6	0.166667	361	97	97	115	85	106
AT1G53300	AT1G53300.1	TTL1	5	102	3	99	6	0.833333	90	83	99	89	102	87
AT1G53310	AT1G53310.3	PPC1	1	226	4	100	9	0.111111	226	80	74	100	91	99	76	82	78
AT1G53320	AT1G53320.1	TLP7	2	515	1	362	3	0.666667	362	515	176
AT1G53325	AT1G53325.1	AT1G53325	NA	NA	NA	NA	0	NA
AT1G53330	AT1G53330.1	AT1G53330	NA	NA	NA	NA	0	NA
AT1G53340	AT1G53340.2	AT1G53340	NA	NA	NA	NA	0	NA
AT1G53345	AT1G53345.1	AT1G53345	NA	NA	NA	NA	0	NA
AT1G53350	AT1G53350.1	AT1G53350	2	152	1	141	2	1	141	152
AT1G53360	AT1G53360.2	AT1G53360	1	215	NA	NA	1	1	215
AT1G53366	AT1G53366.1	AT1G53366	NA	NA	NA	NA	0	NA
AT1G53370	AT1G53370.2	AT1G53370	NA	NA	NA	NA	0	NA
AT1G53380	AT1G53380.2	AT1G53380	1	165	NA	NA	1	1	165
AT1G53390	AT1G53390.1	ABCG24	1	521	2	323	13	0.0769231	521	323	238	92	84	156	100	83	91	87	113	87	78
AT1G53400	AT1G53400.1	AT1G53400	1	546	2	422	3	0.333333	546	422	79
AT1G53420	AT1G53420.1	AT1G53420	2	153	13	105	22	0.0909091	83	153	89	74	92	75	101	84	92	89	86	75	105	98	88	88	92	92	94	78	98	81
AT1G53430	AT1G53430.1	AT1G53430	1	778	16	110	22	0.0454545	778	98	95	89	77	84	82	77	75	75	78	74	91	84	89	110	67	91	95	77	80	79
AT1G53440	AT1G53440.1	AT1G53440	1	746	3	114	22	0.0454545	746	78	114	99	76	92	73	67	74	100	89	69	81	90	78	80	80	89	87	78	77	79
AT1G53450	AT1G53450.2	AT1G53450	1	291	7	259	7	0.142857	291	97	109	81	73	80	259
AT1G53460	AT1G53460.1	AT1G53460	1	920	2	87	2	0.5	920	87
AT1G53470	AT1G53470.1	MSL4	3	94	1	89	4	0.75	89	80	94	83
AT1G53480	AT1G53480.1	MRD1	1	655	NA	NA	1	1	655
AT1G53490	AT1G53490.1	HEI10	2	576	6	190	9	0.222222	107	576	82	84	104	190	92	105	94
AT1G53500	AT1G53500.1	MUM4	1	209	2	79	2	0.5	209	79
AT1G53510	AT1G53510.1	MPK18	4	336	1	208	9	0.444444	208	96	90	336	88	119	134	206	73
AT1G53520	AT1G53520.1	FAP3	1	231	2	163	4	0.25	231	163	89	84
AT1G53530	AT1G53530.1	AT1G53530	2	846	1	89	3	0.666667	89	846	88
AT1G53540	AT1G53540.1	AT1G53540	NA	NA	NA	NA	0	NA
AT1G53541	AT1G53541.1	AT1G53541	NA	NA	NA	NA	0	NA
AT1G53542	AT1G53542.1	AT1G53542	NA	NA	NA	NA	0	NA
AT1G53550	AT1G53550.1	AT1G53550	NA	NA	NA	NA	0	NA
AT1G53560	AT1G53560.1	AT1G53560	1	420	2	88	3	0.333333	420	88	83
AT1G53570	AT1G53570.1	MAP3KA	2	563	6	149	10	0.2	135	563	76	126	86	149	118	104	79	77
AT1G53580	AT1G53580.1	GLY3	1	216	4	189	7	0.142857	216	95	72	189	81	96	75
AT1G53590	AT1G53590.1	NTMC2T6.1	2	367	7	132	11	0.181818	89	367	98	86	77	114	132	119	75	83	76
AT1G53600	AT1G53600.1	AT1G53600	NA	NA	NA	NA	0	NA
AT1G53610	AT1G53610.1	AT1G53610	1	40	NA	NA	1	1	40
AT1G53620	AT1G53620.1	AT1G53620	NA	NA	NA	NA	0	NA
AT1G53625	AT1G53625.1	AT1G53625	NA	NA	NA	NA	0	NA
AT1G53633	AT1G53633.1	AT1G53633	1	93	NA	NA	1	1	93
AT1G53635	AT1G53635.1	AT1G53635	NA	NA	NA	NA	0	NA
AT1G53640	AT1G53640.1	AT1G53640	4	2392	2	1178	4	1	85	1178	49	2392
AT1G53645	AT1G53645.1	AT1G53645	1	378	3	111	3	0.333333	378	93	111
AT1G53650	AT1G53650.1	CID8	1	276	8	124	9	0.111111	276	91	77	98	101	80	108	124	82
AT1G53655	AT1G53655.1	AT1G53655	1	604	NA	NA	1	1	604
AT1G53660	AT1G53660.3	AT1G53660	1	390	5	179	6	0.166667	390	92	86	76	179	93
AT1G53670	AT1G53670.1	MSRB1	1	361	4	192	4	0.25	361	112	114	192
AT1G53680	AT1G53680.1	GSTU28	1	85	NA	NA	1	1	85
AT1G53690	AT1G53690.2	AT1G53690	1	325	2	138	2	0.5	325	138
AT1G53700	AT1G53700.1	WAG1	NA	NA	NA	NA	0	NA
AT1G53705	AT1G53705.2	AT1G53705	2	325	1	94	3	0.666667	94	325	93
AT1G53708	AT1G53708.1	RTFL9	1	99	2	74	2	0.5	99	74
AT1G53710	AT1G53710.1	AT1G53710	1	314	9	129	12	0.0833333	314	95	85	85	109	83	81	118	129	79	88	80
AT1G53720	AT1G53720.1	CYP59	1	360	3	170	11	0.0909091	360	89	170	110	86	83	82	84	94	89	89
AT1G53730	AT1G53730.2	SRF6	1	385	3	97	15	0.0666667	385	81	97	80	86	72	74	83	75	91	87	85	80	89	77
AT1G53750	AT1G53750.1	RPT1A	1	344	5	127	9	0.111111	344	89	92	92	127	97	96	97	89
AT1G53760	AT1G53760.1	AT1G53760	1	316	3	137	7	0.142857	316	104	137	117	101	80	86
AT1G53770	AT1G53770.2	AT1G53770	2	265	1	96	3	0.666667	96	265	82
AT1G53780	AT1G53780.2	AT1G53780	1	415	11	139	14	0.0714286	415	104	69	70	77	101	98	77	105	99	139	83	107	95
AT1G53790	AT1G53790.2	AT1G53790	1	279	2	87	4	0.25	279	87	85	72
AT1G53800	AT1G53800.3	AT1G53800	1	255	2	97	6	0.166667	255	97	92	95	87	88
AT1G53815	AT1G53815.1	AT1G53815	NA	NA	NA	NA	0	NA
AT1G53820	AT1G53820.1	AT1G53820	NA	NA	NA	NA	0	NA
AT1G53830	AT1G53830.1	PME2	2	217	1	203	2	1	203	217
AT1G53840	AT1G53840.1	PME1	1	165	NA	NA	1	1	165
AT1G53850	AT1G53850.1	PAE1	3	220	4	178	9	0.333333	88	94	220	178	85	113	92	96	70
AT1G53860	AT1G53860.1	AT1G53860	5	618	1	93	5	1	93	87	84	83	618
AT1G53870	AT1G53870.3	AT1G53870	1	109	NA	NA	1	1	109
AT1G53875	AT1G53875.1	AT1G53875	1	84	NA	NA	1	1	84
AT1G53880	AT1G53880.1	AT1G53880	1	865	3	113	4	0.25	865	82	113	91
AT1G53885	AT1G53885.1	AT1G53903	1	99	NA	NA	1	1	99
AT1G53887	AT1G53887.1	AT1G53887	NA	NA	NA	NA	0	NA
AT1G53890	AT1G53890.3	AT1G53870	1	145	4	93	4	0.25	145	82	84	93
AT1G53900	AT1G53900.2	AT1G53900	3	865	2	223	6	0.5	84	223	865	82	113	91
AT1G53903	AT1G53903.1	AT1G53903	1	99	NA	NA	1	1	99
AT1G53910	AT1G53910.1	RAP2.12	1	263	NA	NA	1	1	263
AT1G53920	AT1G53920.1	GLIP5	2	481	4	111	4	0.5	89	481	74	111
AT1G53930	AT1G53930.1	AT1G53930	NA	NA	NA	NA	0	NA
AT1G53935	AT1G53935.1	AT1G53935	1	42	NA	NA	1	1	42
AT1G53940	AT1G53940.2	GLIP2	4	137	2	97	4	1	79	97	81	137
AT1G53945	AT1G53945.1	AT1G53945	NA	NA	NA	NA	0	NA
AT1G53950	AT1G53950.1	AT1G53950	NA	NA	NA	NA	0	NA
AT1G53970	AT1G53970.2	AT1G53970	1	73	NA	NA	1	1	73
AT1G53980	AT1G53980.1	AT1G53980	NA	NA	NA	NA	0	NA
AT1G53990	AT1G53990.1	GLIP3	2	355	1	108	4	0.5	108	355	81	89
AT1G54000	AT1G54000.1	GLL22	1	324	2	231	3	0.333333	324	231	87
AT1G54010	AT1G54010.1	AT1G54010	2	354	1	291	3	0.666667	291	354	88
AT1G54020	AT1G54020.2	AT1G54020	1	525	4	105	4	0.25	525	73	80	105
AT1G54030	AT1G54030.1	MVP1	2	310	1	80	4	0.5	80	310	78	70
AT1G54040	AT1G54040.2	ESP	1	1865	NA	NA	1	1	1865
AT1G54050	AT1G54050.1	AT1G54050	2	97	1	83	2	1	83	97
AT1G54060	AT1G54060.1	ASIL1	NA	NA	NA	NA	0	NA
AT1G54070	AT1G54070.1	AT1G54070	2	103	1	85	2	1	85	103
AT1G54080	AT1G54080.2	UBP1A	1	349	8	297	11	0.0909091	349	94	104	84	96	173	87	297	98	96	131
AT1G54090	AT1G54090.1	EXO70D2	NA	NA	NA	NA	0	NA
AT1G54095	AT1G54095.1	AT1G54095	1	76	NA	NA	1	1	76
AT1G54100	AT1G54100.2	ALDH7B4	6	316	7	296	13	0.461538	253	85	184	146	85	316	296	87	83	98	79	90	90
AT1G54110	AT1G54110.2	AT1G54110	1	646	3	283	6	0.166667	646	254	283	79	107	170
AT1G54115	AT1G54115.1	CCX4	NA	NA	NA	NA	0	NA
AT1G54120	AT1G54120.1	AT1G54120	NA	NA	NA	NA	0	NA
AT1G54130	AT1G54130.1	RSH3	3	102	5	88	5	0.6	80	81	102	86	88
AT1G54140	AT1G54140.1	TAFII21	1	249	2	242	2	0.5	249	242
AT1G54150	AT1G54150.1	SPL2	1	227	4	182	5	0.2	227	88	91	182	84
AT1G54160	AT1G54160.1	NF-YA5	1	456	3	114	3	0.333333	456	85	114
AT1G54170	AT1G54170.1	CID3	1	819	5	676	14	0.0714286	819	102	103	115	676	97	73	66	99	104	82	97	92	97
AT1G54180	AT1G54180.1	BRX-LIKE3	2	310	3	284	6	0.333333	136	310	284	153	96	76
AT1G54200	AT1G54200.1	AT1G54200	NA	NA	NA	NA	0	NA
AT1G54210	AT1G54210.1	ATG12A	5	236	2	140	5	1	133	140	87	92	236
AT1G54215	AT1G54215.1	AT1G54215	NA	NA	NA	NA	0	NA
AT1G54217	AT1G54217.8	AT1G54217	1	395	2	171	4	0.25	395	171	85	92
AT1G54220	AT1G54220.1	AT1G54220	5	352	1	286	18	0.277778	286	118	106	109	352	81	84	148	90	113	92	78	78	64	79	71	101	79
AT1G54230	AT1G54230.1	AT1G54230	2	163	4	140	7	0.285714	92	163	87	140	97	88	87
AT1G54240	AT1G54240.1	AT1G54240	5	242	1	193	7	0.714286	193	112	96	95	242	97	75
AT1G54250	AT1G54250.1	NRPB8A	3	323	2	255	4	0.75	165	255	323	107
AT1G54260	AT1G54260.1	AT1G54260	3	636	5	191	7	0.428571	128	75	636	147	191	112	82
AT1G54270	AT1G54270.1	EIF4A-2	1	531	3	109	4	0.25	531	86	109	90
AT1G54280	AT1G54280.3	AT1G54280	5	111	6	93	10	0.5	52	81	82	87	111	93	87	87	84	93
AT1G54290	AT1G54290.1	AT1G54290	1	473	2	148	4	0.25	473	148	81	110
AT1G54300	AT1G54300.1	AT1G54300	3	93	2	86	3	1	76	86	93
AT1G54310	AT1G54310.2	AT1G54310	4	106	6	93	6	0.666667	71	82	90	106	76	93
AT1G54320	AT1G54320.1	AT1G54320	1	243	5	195	7	0.142857	243	101	77	99	195	107	190
AT1G54330	AT1G54330.1	NAC020	1	152	2	117	2	0.5	152	117
AT1G54340	AT1G54340.1	ICDH	13	258	1	197	14	0.928571	197	79	157	85	79	94	145	100	103	77	168	105	258	89
AT1G54350	AT1G54350.1	ABCD2	5	582	7	122	8	0.625	85	76	94	84	582	77	122	88
AT1G54360	AT1G54360.6	TAF6B	8	210	9	104	10	0.8	69	87	71	79	92	96	83	210	104	89
AT1G54370	AT1G54370.1	NHX5	9	419	18	126	20	0.45	89	83	102	74	78	108	121	82	419	81	112	86	92	93	101	98	95	126	83	88
AT1G54380	AT1G54380.1	AT1G54380	1	877	3	98	3	0.333333	877	90	98
AT1G54385	AT1G54385.3	AT1G54385	1	77	NA	NA	1	1	77
AT1G54390	AT1G54390.2	ING2	4	529	3	207	6	0.666667	99	91	207	529	85	113
AT1G54400	AT1G54400.1	AT1G54400	1	550	NA	NA	1	1	550
AT1G54410	AT1G54410.1	AT1G54410	1	265	NA	NA	1	1	265
AT1G54420	AT1G54420.1	AT1G54420	1	437	NA	NA	1	1	437
AT1G54440	AT1G54440.2	AT1G54440	7	449	11	429	13	0.538462	135	256	83	318	94	82	449	206	92	86	429	403	95
AT1G54445	AT1G54445.1	AT1G54445	1	206	2	198	2	0.5	206	198
AT1G54450	AT1G54450.1	AT1G54450	1	361	6	171	10	0.1	361	105	80	139	152	171	80	89	93	88
AT1G54460	AT1G54460.1	AT1G54460	1	489	6	386	6	0.166667	489	169	89	141	192	386
AT1G54470	AT1G54470.1	RPP27	1	632	2	283	5	0.2	632	283	74	130	109
AT1G54475	AT1G54475.1	AT1G54475	NA	NA	NA	NA	0	NA
AT1G54490	AT1G54490.1	XRN4	1	764	12	337	21	0.047619	764	75	85	155	106	80	120	185	238	103	123	337	181	82	88	111	209	96	87	196	86
AT1G54500	AT1G54500.1	AT1G54500	NA	NA	NA	NA	0	NA
AT1G54510	AT1G54510.3	NEK1	9	544	4	101	13	0.692308	89	77	85	101	83	82	78	97	544	78	76	81	94
AT1G54520	AT1G54520.1	AT1G54520	2	561	1	230	5	0.4	230	561	150	108	85
AT1G54530	AT1G54530.1	AT1G54530	NA	NA	NA	NA	0	NA
AT1G54540	AT1G54540.1	AT1G54540	NA	NA	NA	NA	0	NA
AT1G54550	AT1G54550.1	AT1G54550	NA	NA	NA	NA	0	NA
AT1G54560	AT1G54560.1	XIE	22	184	24	164	36	0.611111	111	86	80	80	116	85	75	79	76	101	85	88	115	91	103	69	107	85	92	157	88	184	90	164	125	95	101	90	85	90	86	79	92	78	80	99
AT1G54570	AT1G54570.1	PES1	1	415	3	335	12	0.0833333	415	209	335	97	89	76	139	166	203	266	103	92
AT1G54575	AT1G54575.2	AT1G54575	NA	NA	NA	NA	0	NA
AT1G54580	AT1G54580.1	ACP2	1	354	3	320	3	0.333333	354	114	320
AT1G54590	AT1G54590.1	AT1G54590	1	708	2	104	2	0.5	708	104
AT1G54610	AT1G54610.1	AT1G54610	6	498	7	323	7	0.857143	132	97	93	112	99	498	323
AT1G54620	AT1G54620.1	AT1G54620	NA	NA	NA	NA	0	NA
AT1G54630	AT1G54630.1	ACP3	1	504	3	264	3	0.333333	504	99	264
AT1G54640	AT1G54640.1	AT1G54640	1	178	NA	NA	1	1	178
AT1G54650	AT1G54650.3	AT1G54650	1	371	4	270	6	0.166667	371	89	84	270	75	85
AT1G54680	AT1G54680.4	AT1G54680	3	163	5	87	6	0.5	73	79	163	74	87	83
AT1G54690	AT1G54690.1	GAMMA-H2AX	1	171	NA	NA	1	1	171
AT1G54700	AT1G54700.1	AT1G54700	NA	NA	NA	NA	0	NA
AT1G54710	AT1G54710.1	ATG18H	3	238	1	175	8	0.375	175	85	238	88	86	85	70	104
AT1G54720	AT1G54720.1	AT1G54720	1	472	2	86	2	0.5	472	86
AT1G54730	AT1G54730.2	AT1G54730	12	705	2	584	17	0.705882	98	584	100	99	426	155	76	136	94	80	89	705	276	341	471	285	80
AT1G54740	AT1G54740.1	AT1G54740	NA	NA	NA	NA	0	NA
AT1G54760	AT1G54760.1	AGL85	NA	NA	NA	NA	0	NA
AT1G54770	AT1G54770.1	AT1G54770	4	200	5	130	5	0.8	80	77	86	200	130
AT1G54773	AT1G54773.1	AT1G54773	1	92	NA	NA	1	1	92
AT1G54775	AT1G54775.1	AT1G54775	NA	NA	NA	NA	0	NA
AT1G54780	AT1G54780.1	TLP18.3	2	480	1	83	2	1	83	480
AT1G54790	AT1G54790.2	AT1G54790	1	1456	2	98	3	0.333333	1456	98	93
AT1G54820	AT1G54820.1	AT1G54820	2	1238	5	274	5	0.4	162	1238	192	149	274
AT1G54830	AT1G54830.3	NF-YC3	NA	NA	NA	NA	0	NA
AT1G54840	AT1G54840.1	AT1G54840	1	255	2	82	2	0.5	255	82
AT1G54850	AT1G54850.1	AT1G54850	1	669	2	265	2	0.5	669	265
AT1G54860	AT1G54860.1	AT1G54860	1	310	NA	NA	1	1	310
AT1G54870	AT1G54870.2	AT1G54870	1	214	3	102	3	0.333333	214	83	102
AT1G54890	AT1G54890.1	AT1G54890	1	257	NA	NA	1	1	257
AT1G54920	AT1G54920.3	AT1G54920	3	412	5	209	8	0.375	196	74	412	130	209	68	78	110
AT1G54930	AT1G54930.2	AT1G54930	2	145	1	69	2	1	69	145
AT1G54940	AT1G54940.1	PGSIP4	1	848	2	330	2	0.5	848	330
AT1G54950	AT1G54950.1	AT1G54950	3	1940	1	457	3	1	457	108	1940
AT1G54953	AT1G54953.1	AT1G54953	1	99	NA	NA	1	1	99
AT1G54957	AT1G54957.1	AT1G54957	1	95	NA	NA	1	1	95
AT1G54960	AT1G54960.1	NP2	1	227	15	214	17	0.0588235	227	87	96	77	84	133	84	76	95	87	89	79	93	95	214	93	82
AT1G54970	AT1G54970.1	PRP1	1	231	NA	NA	1	1	231
AT1G54980	AT1G54980.1	AT1G54980	2	337	1	101	2	1	101	337
AT1G54990	AT1G54990.1	AXR4	1	503	NA	NA	1	1	503
AT1G55000	AT1G55000.1	AT1G55000	1	739	NA	NA	1	1	739
AT1G55010	AT1G55010.1	PDF1.5	1	83	NA	NA	1	1	83
AT1G55020	AT1G55020.1	LOX1	1	1244	2	98	7	0.142857	1244	98	83	88	75	81	97
AT1G55030	AT1G55030.2	AT1G55030	1	94	2	83	2	0.5	94	83
AT1G55040	AT1G55040.1	AT1G55040	2	620	3	540	4	0.5	196	620	540	101
AT1G55050	AT1G55050.2	AT1G55050	1	772	2	86	2	0.5	772	86
AT1G55060	AT1G55060.1	UBQ12	NA	NA	NA	NA	0	NA
AT1G55070	AT1G55070.1	AT1G55070	NA	NA	NA	NA	0	NA
AT1G55080	AT1G55080.1	MED9	4	86	2	85	4	1	69	85	79	86
AT1G55090	AT1G55090.1	AT1G55090	1	262	2	161	13	0.0769231	262	161	81	98	96	74	100	104	115	85	82	81	77
AT1G55110	AT1G55110.2	IDD7	2	529	1	323	2	1	323	529
AT1G55120	AT1G55120.1	FRUCT5	1	156	4	140	6	0.166667	156	93	136	140	109	130
AT1G55130	AT1G55130.1	TMN6	1	279	5	95	6	0.166667	279	79	87	89	95	70
AT1G55140	AT1G55140.1	AT1G55140	2	486	3	261	5	0.4	89	486	261	198	82
AT1G55150	AT1G55150.2	RH20	1	133	8	117	8	0.125	133	97	105	84	90	98	88	117
AT1G55152	AT1G55152.1	AT1G55152	NA	NA	NA	NA	0	NA
AT1G55160	AT1G55160.3	AT1G55160	2	254	1	175	4	0.5	175	254	109	148
AT1G55170	AT1G55170.1	AT1G55170	1	206	2	103	4	0.25	206	103	85	89
AT1G55175	AT1G55175.1	AT1G55175	2	349	3	273	4	0.5	197	349	273	161
AT1G55180	AT1G55180.1	PLDEPSILON	3	113	1	88	3	1	88	83	113
AT1G55190	AT1G55190.1	PRA7	NA	NA	NA	NA	0	NA
AT1G55200	AT1G55200.2	AT1G55200	1	226	8	122	9	0.111111	226	88	77	83	94	75	77	122	94
AT1G55205	AT1G55205.2	AT1G55205	1	199	NA	NA	1	1	199
AT1G55207	AT1G55207.1	AT1G55207	NA	NA	NA	NA	0	NA
AT1G55210	AT1G55210.1	AT1G55210	NA	NA	NA	NA	0	NA
AT1G55220	AT1G55220.1	AT1G55220	1	59	NA	NA	1	1	59
AT1G55230	AT1G55230.1	AT1G55230	NA	NA	NA	NA	0	NA
AT1G55240	AT1G55240.1	AT1G55240	1	235	NA	NA	1	1	235
AT1G55250	AT1G55250.1	HUB2	10	480	11	223	18	0.555556	141	99	93	73	168	94	87	86	80	480	223	75	98	107	149	85	77	171
AT1G55260	AT1G55260.1	AT1G55260	1	681	2	131	2	0.5	681	131
AT1G55265	AT1G55265.1	AT1G55265	NA	NA	NA	NA	0	NA
AT1G55270	AT1G55270.1	AT1G55270	1	288	NA	NA	1	1	288
AT1G55280	AT1G55280.2	AT1G55280	1	186	2	76	2	0.5	186	76
AT1G55290	AT1G55290.1	AT1G55290	1	104	NA	NA	1	1	104
AT1G55300	AT1G55300.2	TAF7	1	374	3	146	3	0.333333	374	97	146
AT1G55310	AT1G55310.3	SCL33	3	567	1	520	6	0.5	520	223	567	162	95	73
AT1G55320	AT1G55320.1	AAE18	5	95	13	93	13	0.384615	89	82	91	81	95	74	78	84	77	76	92	93	93
AT1G55325	AT1G55325.2	GCT	23	469	8	439	24	0.958333	81	93	86	161	89	247	89	439	109	241	244	166	80	240	238	155	194	102	132	96	147	132	469	85
AT1G55330	AT1G55330.1	AGP21	NA	NA	NA	NA	0	NA
AT1G55335	AT1G55335.1	AT1G55335	NA	NA	NA	NA	0	NA
AT1G55340	AT1G55340.1	AT1G55340	2	221	1	199	5	0.4	199	221	79	75	93
AT1G55350	AT1G55350.5	DEK1	5	291	28	246	30	0.166667	162	142	202	177	291	94	95	151	111	151	83	92	92	85	86	70	119	101	134	73	86	149	111	153	114	121	84	246	86	66
AT1G55360	AT1G55360.1	AT1G55360	1	233	4	108	6	0.166667	233	93	90	108	102	82
AT1G55365	AT1G55365.1	AT1G55365	NA	NA	NA	NA	0	NA
AT1G55370	AT1G55370.2	NDF5	1	79	2	76	2	0.5	79	76
AT1G55380	AT1G55380.1	AT1G55380	NA	NA	NA	NA	0	NA
AT1G55390	AT1G55390.1	AT1G55390	NA	NA	NA	NA	0	NA
AT1G55420	AT1G55420.1	EDA11	NA	NA	NA	NA	0	NA
AT1G55430	AT1G55430.1	AT1G55430	NA	NA	NA	NA	0	NA
AT1G55440	AT1G55440.1	AT1G55440	NA	NA	NA	NA	0	NA
AT1G55450	AT1G55450.2	AT1G55450	1	414	3	97	3	0.333333	414	78	97
AT1G55460	AT1G55460.1	AT1G55460	NA	NA	NA	NA	0	NA
AT1G55475	AT1G55475.2	AT1G55475	2	161	1	86	2	1	86	161
AT1G55480	AT1G55480.1	ZKT	2	112	6	88	6	0.333333	88	112	87	78	69	88
AT1G55490	AT1G55490.3	CPN60B	1	149	6	115	14	0.0714286	149	98	79	82	84	115	87	88	87	82	74	87	92	99
AT1G55500	AT1G55500.5	ECT4	1	250	8	101	8	0.125	250	77	92	98	86	83	99	101
AT1G55510	AT1G55510.1	BCDH BETA1	1	168	9	91	11	0.0909091	168	86	72	71	83	81	69	74	91	88	82
AT1G55520	AT1G55520.1	TBP2	1	341	6	144	9	0.111111	341	95	111	86	125	144	91	79	88
AT1G55530	AT1G55530.2	AT1G55530	1	271	NA	NA	1	1	271
AT1G55535	AT1G55535.1	AT1G55535	3	419	2	171	5	0.6	133	171	419	107	109
AT1G55540	AT1G55540.2	LNO1	11	540	6	414	17	0.647059	81	82	108	269	147	414	85	82	180	155	540	89	120	142	120	108	109
AT1G55546	AT1G55546.1	AT1G55546	1	346	2	167	5	0.2	346	167	88	152	133
AT1G55550	AT1G55550.1	AT1G55550	1	588	5	103	10	0.1	588	87	92	88	103	85	79	71	91	84
AT1G55560	AT1G55560.1	sks14	1	317	2	87	2	0.5	317	87
AT1G55570	AT1G55570.1	sks12	1	134	2	88	2	0.5	134	88
AT1G55580	AT1G55580.1	LAS	NA	NA	NA	NA	0	NA
AT1G55590	AT1G55590.1	AT1G55590	2	284	3	90	3	0.666667	83	284	90
AT1G55600	AT1G55600.1	WRKY10	1	517	4	98	4	0.25	517	86	86	98
AT1G55610	AT1G55610.2	BRL1	1	111	NA	NA	1	1	111
AT1G55620	AT1G55620.2	CLC-F	2	404	5	301	7	0.285714	89	404	217	126	301	78	92
AT1G55630	AT1G55630.1	AT1G55630	NA	NA	NA	NA	0	NA
AT1G55640	AT1G55640.1	PRA1.G1	NA	NA	NA	NA	0	NA
AT1G55650	AT1G55650.1	AT1G55650	1	715	4	124	5	0.2	715	98	86	124	105
AT1G55660	AT1G55660.1	AT1G55660	1	87	2	81	2	0.5	87	81
AT1G55670	AT1G55670.1	PSAG	NA	NA	NA	NA	0	NA
AT1G55673	AT1G55673.1	AT1G55673	NA	NA	NA	NA	0	NA
AT1G55675	AT1G55675.1	AT1G55675	NA	NA	NA	NA	0	NA
AT1G55680	AT1G55680.1	AT1G55680	1	420	4	196	9	0.111111	420	135	103	196	87	106	81	188	73
AT1G55690	AT1G55690.4	AT1G55690	2	250	5	173	15	0.133333	127	250	81	108	173	120	82	73	89	133	85	76	150	84	78
AT1G55700	AT1G55700.1	AT1G55700	NA	NA	NA	NA	0	NA
AT1G55710	AT1G55710.1	AT1G55710	NA	NA	NA	NA	0	NA
AT1G55720	AT1G55720.1	CAX6	11	190	6	121	11	1	83	89	73	76	81	121	89	77	80	115	190
AT1G55730	AT1G55730.2	CAX5	1	322	7	268	12	0.0833333	322	88	87	94	91	102	268	165	78	80	91	85
AT1G55740	AT1G55740.1	SIP1	1	103	9	96	11	0.0909091	103	85	91	91	75	86	91	66	96	73	79
AT1G55750	AT1G55750.1	AT1G55750	12	501	9	348	20	0.6	269	86	129	107	99	94	79	216	348	99	97	501	149	84	84	94	114	161	210	160
AT1G55755	AT1G55755.1	AT1G55755	1	966	2	250	2	0.5	966	250
AT1G55760	AT1G55760.1	AT1G55760	3	144	1	141	3	1	141	116	144
AT1G55770	AT1G55770.1	AT1G55770	NA	NA	NA	NA	0	NA
AT1G55775	AT1G55775.1	AT1G55775	1	100	2	94	2	0.5	100	94
AT1G55790	AT1G55790.1	AT1G55790	1	292	4	215	5	0.2	292	128	34	215	150
AT1G55800	AT1G55800.1	AT1G55800	1	69	NA	NA	1	1	69
AT1G55803	AT1G55803.1	AT1G55803	1	229	NA	NA	1	1	229
AT1G55805	AT1G55805.1	AT1G55805	NA	NA	NA	NA	0	NA
AT1G55810	AT1G55810.5	UKL3	4	212	5	133	12	0.333333	77	101	112	212	133	76	92	73	107	69	93	119
AT1G55820	AT1G55820.1	AT1G55820	1	531	6	200	8	0.125	531	97	88	98	98	200	93	89
AT1G55830	AT1G55830.2	AT1G55830	1	264	2	155	5	0.2	264	155	126	121	140
AT1G55840	AT1G55840.1	AT1G55840	2	396	1	112	9	0.222222	112	396	104	82	102	84	85	96	89
AT1G55850	AT1G55850.1	CSLE1	3	122	4	107	5	0.6	92	69	122	107	83
AT1G55860	AT1G55860.1	UPL1	1	459	3	208	14	0.0714286	459	92	208	76	155	83	89	170	82	107	93	79	192	80
AT1G55865	AT1G55865.1	AT1G55865	1	557	2	114	2	0.5	557	114
AT1G55870	AT1G55870.1	AHG2	4	200	2	108	6	0.666667	74	108	75	200	88	82
AT1G55880	AT1G55880.1	AT1G55880	2	167	1	109	5	0.4	109	167	95	104	108
AT1G55890	AT1G55890.1	AT1G55890	NA	NA	NA	NA	0	NA
AT1G55900	AT1G55900.1	TIM50	1	237	2	179	9	0.111111	237	179	87	89	168	90	92	95	90
AT1G55910	AT1G55910.1	ZIP11	1	84	NA	NA	1	1	84
AT1G55915	AT1G55915.2	AT1G55915	5	443	2	275	5	1	189	275	88	133	443
AT1G55917	AT1G55917.1	AT1G55917	6	586	4	122	6	1	65	103	34	122	57	586
AT1G55920	AT1G55920.1	"SERAT2;1"	NA	NA	NA	NA	0	NA
AT1G55928	AT1G55928.1	AT1G55928	NA	NA	NA	NA	0	NA
AT1G55930	AT1G55930.1	AT1G55930	11	136	1	131	13	0.846154	131	93	73	101	114	77	82	111	99	82	136	111	67
AT1G55940	AT1G55940.2	CYP708A1	2	104	6	87	6	0.333333	86	104	82	79	86	87
AT1G55945	AT1G55945.1	AT1G55945	1	161	NA	NA	1	1	161
AT1G55947	AT1G55947.1	AT1G55947	NA	NA	NA	NA	0	NA
AT1G55950	AT1G55950.1	AT1G55950	NA	NA	NA	NA	0	NA
AT1G55960	AT1G55960.1	AT1G55960	1	196	4	171	5	0.2	196	79	93	171	113
AT1G55970	AT1G55970.1	HAC4	4	176	6	136	14	0.285714	107	87	109	176	105	136	87	86	85	78	85	86	102	98
AT1G55980	AT1G55980.1	AT1G55980	5	182	9	148	13	0.384615	142	129	83	101	182	96	84	75	148	89	93	113	127
AT1G55990	AT1G55990.1	AT1G55990	1	45	NA	NA	1	1	45
AT1G56000	AT1G56000.1	AT1G56000	9	192	3	148	9	1	84	75	148	89	93	113	126	70	192
AT1G56010	AT1G56010.2	NAC1	1	1216	2	102	2	0.5	1216	102
AT1G56020	AT1G56020.1	AT1G56020	NA	NA	NA	NA	0	NA
AT1G56030	AT1G56030.1	AT1G56030	3	97	2	93	3	1	87	93	97
AT1G56040	AT1G56040.1	AT1G56040	1	91	2	88	3	0.333333	91	88	73
AT1G56045	AT1G56045.1	AT1G56045	1	505	NA	NA	1	1	505
AT1G56050	AT1G56050.1	AT1G56050	4	269	9	148	10	0.4	87	83	74	269	90	107	77	86	148	102
AT1G56060	AT1G56060.2	AT1G56060	1	101	2	80	2	0.5	101	80
AT1G56070	AT1G56070.2	LOS1	2	221	1	80	2	1	80	221
AT1G56080	AT1G56080.1	AT1G56080	5	138	4	123	8	0.625	99	88	93	123	138	92	88	105
AT1G56085	AT1G56085.1	AT1G56085	1	250	2	178	3	0.333333	250	178	137
AT1G56090	AT1G56090.2	AT1G56090	1	277	2	101	2	0.5	277	101
AT1G56100	AT1G56100.1	AT1G56100	1	1575	4	918	4	0.25	1575	320	99	918
AT1G56105	AT1G56105.1	AT1G56105	3	191	2	66	4	0.75	28	66	191	24
AT1G56110	AT1G56110.1	NOP56	1	250	4	96	7	0.142857	250	92	82	96	83	89	89
AT1G56120	AT1G56120.1	AT1G56120	1	258	13	234	22	0.0454545	258	86	104	92	102	151	85	92	85	107	201	100	234	184	97	86	88	124	114	82	81	88
AT1G56130	AT1G56130.2	AT1G56130	11	272	1	230	23	0.478261	230	146	90	94	103	155	90	149	86	108	272	98	178	134	132	111	104	95	112	113	83	87	88
AT1G56140	AT1G56140.1	AT1G56140	1	243	13	232	23	0.0434783	243	149	86	120	101	158	132	118	87	82	211	85	232	184	123	83	109	81	111	126	87	86	122
AT1G56145	AT1G56145.2	AT1G56145	17	299	1	201	22	0.772727	201	74	81	85	83	164	128	140	82	103	151	86	145	100	126	110	299	78	98	104	80	72
AT1G56150	AT1G56150.1	AT1G56150	NA	NA	NA	NA	0	NA
AT1G56160	AT1G56160.1	MYB72	2	85	1	85	2	1	85	85
AT1G56170	AT1G56170.2	NF-YC2	1	93	NA	NA	1	1	93
AT1G56180	AT1G56180.1	AT1G56180	1	149	6	118	6	0.166667	149	87	83	117	81	118
AT1G56190	AT1G56190.1	AT1G56190	3	249	4	122	5	0.6	80	83	249	122	81
AT1G56200	AT1G56200.1	EMB1303	3	260	1	182	3	1	182	128	260
AT1G56210	AT1G56210.1	AT1G56210	1	124	2	86	2	0.5	124	86
AT1G56220	AT1G56220.3	AT1G56220	2	458	1	175	2	1	175	458
AT1G56225	AT1G56225.1	AT1G56225	1	562	2	166	2	0.5	562	166
AT1G56230	AT1G56230.1	AT1G56230	1	194	5	84	6	0.166667	194	77	80	84	84	71
AT1G56233	AT1G56233.1	AT1G56233	1	143	NA	NA	1	1	143
AT1G56240	AT1G56240.1	PP2-B13	2	111	1	93	2	1	93	111
AT1G56250	AT1G56250.1	PP2-B14	2	156	1	94	2	1	94	156
AT1G56260	AT1G56260.2	MDO1	2	463	1	84	2	1	84	463
AT1G56270	AT1G56270.1	AT1G56270	NA	NA	NA	NA	0	NA
AT1G56280	AT1G56280.2	DI19	1	228	3	115	5	0.2	228	85	115	83	81
AT1G56290	AT1G56290.1	AT1G56290	1	486	6	138	7	0.142857	486	89	83	79	102	138	100
AT1G56300	AT1G56300.1	AT1G56300	4	252	3	187	4	1	105	132	187	252
AT1G56310	AT1G56310.1	AT1G56310	1	266	10	201	10	0.1	266	74	101	110	79	71	91	107	98	201
AT1G56320	AT1G56320.1	AT1G56320	3	84	2	81	3	1	81	81	84
AT1G56330	AT1G56330.1	SAR1B	2	897	1	155	2	1	155	897
AT1G56340	AT1G56340.1	CRT1a	1	396	6	150	11	0.0909091	396	72	76	82	84	150	84	80	92	86	92
AT1G56345	AT1G56345.1	AT1G56345	1	77	NA	NA	1	1	77
AT1G56350	AT1G56350.1	AT1G56350	1	626	4	459	6	0.166667	626	182	78	459	108	85
AT1G56360	AT1G56360.1	PAP6	1	402	2	100	6	0.166667	402	100	86	84	83	84
AT1G56380	AT1G56380.2	AT1G56380	2	89	1	86	2	1	86	89
AT1G56385	AT1G56385.1	AT1G56385	NA	NA	NA	NA	0	NA
AT1G56400	AT1G56400.1	AT1G56400	1	277	2	100	2	0.5	277	100
AT1G56410	AT1G56410.1	ERD2	1	241	NA	NA	1	1	241
AT1G56415	AT1G56415.1	AT1G56415	1	101	NA	NA	1	1	101
AT1G56418	AT1G56418.2	AT1G56418	1	114	NA	NA	1	1	114
AT1G56420	AT1G56420.1	AT1G56420	2	827	1	84	2	1	84	827
AT1G56423	AT1G56423.1	AT1G56423	1	671	NA	NA	1	1	671
AT1G56430	AT1G56430.1	NAS4	NA	NA	NA	NA	0	NA
AT1G56440	AT1G56440.1	TPR5	1	240	7	186	11	0.0909091	240	85	84	131	104	88	186	94	78	81	116
AT1G56450	AT1G56450.1	PBG1	3	979	6	116	6	0.5	110	103	979	85	83	116
AT1G56460	AT1G56460.3	AT1G56460	2	493	1	296	6	0.333333	296	493	144	248	78	131
AT1G56500	AT1G56500.1	AT1G56500	5	352	8	337	27	0.185185	78	128	78	195	352	254	225	337	75	230	201	244	88	327	172	76	79	89	139	81	74	67	217	96	78	92	78
AT1G56510	AT1G56510.1	WRR4	1	1329	4	854	4	0.25	1329	101	103	854
AT1G56520	AT1G56520.2	AT1G56520	1	425	2	99	4	0.25	425	99	89	74
AT1G56530	AT1G56530.1	AT1G56530	1	1094	NA	NA	1	1	1094
AT1G56540	AT1G56540.1	AT1G56540	3	134	1	125	3	1	125	93	134
AT1G56550	AT1G56550.1	RGXT3	1	643	3	261	4	0.25	643	82	261	97
AT1G56553	AT1G56553.1	AT1G56553	1	113	NA	NA	1	1	113
AT1G56555	AT1G56555.1	AT1G56555	2	478	1	85	2	1	85	478
AT1G56560	AT1G56560.1	A/N-InvA	5	128	4	120	5	1	89	75	93	120	128
AT1G56570	AT1G56570.2	PGN	1	82	NA	NA	1	1	82
AT1G56580	AT1G56580.1	SVB	NA	NA	NA	NA	0	NA
AT1G56590	AT1G56590.1	ZIP4	4	594	2	178	7	0.571429	101	178	68	594	92	83	84
AT1G56600	AT1G56600.1	GolS2	3	358	1	209	3	1	209	97	358
AT1G56610	AT1G56610.1	AT1G56610	1	83	2	81	2	0.5	83	81
AT1G56620	AT1G56620.1	AT1G56620	NA	NA	NA	NA	0	NA
AT1G56630	AT1G56630.1	AT1G56630	3	645	1	564	5	0.6	564	285	645	100	272
AT1G56650	AT1G56650.1	PAP1	1	540	2	89	2	0.5	540	89
AT1G56660	AT1G56660.1	AT1G56660	1	850	NA	NA	1	1	850
AT1G56670	AT1G56670.1	AT1G56670	1	909	2	91	4	0.25	909	91	75	81
AT1G56680	AT1G56680.2	AT1G56680	1	147	NA	NA	1	1	147
AT1G56690	AT1G56690.1	AT1G56690	NA	NA	NA	NA	0	NA
AT1G56700	AT1G56700.1	AT1G56700	1	339	2	85	4	0.25	339	85	76	77
AT1G56710	AT1G56710.1	AT1G56710	4	162	2	91	4	1	74	91	85	162
AT1G56720	AT1G56720.4	AT1G56720	2	307	1	127	8	0.25	127	307	74	78	72	77	70	80
AT1G57540	AT1G57540.1	AT1G57540	2	426	1	191	2	1	191	426
AT1G57550	AT1G57550.1	AT1G57550	1	110	NA	NA	1	1	110
AT1G57560	AT1G57560.1	MYB50	1	88	2	76	2	0.5	88	76
AT1G57565	AT1G57565.1	AT1G57565	NA	NA	NA	NA	0	NA
AT1G57570	AT1G57570.1	AT1G57570	1	671	2	352	6	0.166667	671	352	100	85	91	95
AT1G57580	AT1G57580.1	AT1G57580	1	133	NA	NA	1	1	133
AT1G57590	AT1G57590.1	AT1G57590	10	160	9	103	10	1	76	82	86	80	91	77	87	73	103	160
AT1G57600	AT1G57600.1	AT1G57600	15	296	12	266	19	0.789474	82	79	103	132	97	94	118	82	186	91	165	266	105	90	296	86	90	104	72
AT1G57610	AT1G57610.1	AT1G57610	1	82	NA	NA	1	1	82
AT1G57613	AT1G57613.1	AT1G57613	2	108	1	108	2	1	108	108
AT1G57620	AT1G57620.1	AT1G57620	1	886	2	111	3	0.333333	886	111	83
AT1G57630	AT1G57630.1	AT1G57630	NA	NA	NA	NA	0	NA
AT1G57650	AT1G57650.1	AT1G57650	3	651	2	158	3	1	82	158	651
AT1G57660	AT1G57660.1	AT1G57660	1	303	NA	NA	1	1	303
AT1G57670	AT1G57670.1	AT1G57670	2	1477	1	63	2	1	63	1477
AT1G57680	AT1G57680.3	Cand1	1	191	NA	NA	1	1	191
AT1G57690	AT1G57690.1	AT1G57690	3	187	4	102	4	0.75	48	100	187	102
AT1G57700	AT1G57700.1	AT1G57700	3	163	4	141	7	0.428571	87	80	163	141	89	91	80
AT1G57720	AT1G57720.1	AT1G57720	7	305	2	275	7	1	103	275	78	93	111	138	305
AT1G57730	AT1G57730.1	AT1G57730	NA	NA	NA	NA	0	NA
AT1G57750	AT1G57750.1	CYP96A15	NA	NA	NA	NA	0	NA
AT1G57760	AT1G57760.1	AT1G57760	NA	NA	NA	NA	0	NA
AT1G57765	AT1G57765.2	AT1G57765	1	387	2	301	3	0.333333	387	301	151
AT1G57770	AT1G57770.1	AT1G57770	1	310	2	142	9	0.111111	310	142	128	84	97	128	90	93	85
AT1G57775	AT1G57775.1	AT1G57775	NA	NA	NA	NA	0	NA
AT1G57777	AT1G57777.1	AT1G57777	NA	NA	NA	NA	0	NA
AT1G57780	AT1G57780.1	AT1G57780	3	121	2	118	4	0.75	112	118	121	83
AT1G57790	AT1G57790.1	AT1G57790	1	231	NA	NA	1	1	231
AT1G57800	AT1G57800.2	VIM5	1	894	2	120	8	0.125	894	120	84	97	84	75	103	85
AT1G57820	AT1G57820.1	VIM1	1	525	8	274	9	0.111111	525	229	124	72	79	73	247	274	79
AT1G57830	AT1G57830.1	AT1G57830	NA	NA	NA	NA	0	NA
AT1G57850	AT1G57850.1	AT1G57850	2	542	1	183	2	1	183	542
AT1G57860	AT1G57860.1	AT1G57860	1	299	NA	NA	1	1	299
AT1G57870	AT1G57870.3	SK42	7	570	1	494	14	0.5	494	284	128	85	74	371	570	79	91	182	467	114	96	151
AT1G57906	AT1G57906.1	AT1G57906	2	373	1	324	2	1	324	373
AT1G57943	AT1G57943.1	PUP17	1	91	NA	NA	1	1	91
AT1G57980	AT1G57980.1	AT1G57980	1	104	NA	NA	1	1	104
AT1G57990	AT1G57990.1	PUP18	NA	NA	NA	NA	0	NA
AT1G58007	AT1G58007.3	AT1G58007	1	475	NA	NA	1	1	475
AT1G58025	AT1G58025.2	AT1G58025	3	632	4	602	9	0.333333	277	116	632	602	238	114	115	269	168
AT1G58030	AT1G58030.1	CAT2	3	469	13	284	13	0.230769	272	99	469	86	74	126	90	171	91	85	103	99	284
AT1G58037	AT1G58037.1	AT1G58037	NA	NA	NA	NA	0	NA
AT1G58050	AT1G58050.1	AT1G58050	21	386	7	369	33	0.636364	86	78	103	308	85	188	369	99	106	182	86	196	194	135	234	97	83	93	83	140	386	90	82	208	88	86	204	143	210	84	199	182	89
AT1G58055	AT1G58055.1	AT1G58055	1	84	NA	NA	1	1	84
AT1G58060	AT1G58060.1	AT1G58060	13	835	17	511	33	0.393939	104	80	163	491	83	304	277	352	109	192	127	227	835	415	457	83	511	103	83	482	385	81	76	290	242	74	154	384	185	157	206	113	91
AT1G58070	AT1G58070.1	AT1G58070	NA	NA	NA	NA	0	NA
AT1G58080	AT1G58080.1	ATP-PRT1	1	502	3	242	10	0.1	502	88	242	80	109	181	92	75	80	183
AT1G58090	AT1G58090.1	AT1G58090	NA	NA	NA	NA	0	NA
AT1G58100	AT1G58100.1	TCP8	NA	NA	NA	NA	0	NA
AT1G58110	AT1G58110.2	AT1G58110	1	630	4	137	4	0.25	630	91	103	137
AT1G58120	AT1G58120.1	AT1G58120	NA	NA	NA	NA	0	NA
AT1G58150	AT1G58150.1	AT1G58150	1	80	NA	NA	1	1	80
AT1G58160	AT1G58160.1	JAX1	2	243	1	78	2	1	78	243
AT1G58170	AT1G58170.1	AT1G58170	NA	NA	NA	NA	0	NA
AT1G58180	AT1G58180.2	BCA6	4	115	9	100	9	0.444444	80	95	93	115	100	89	76	81	100
AT1G58190	AT1G58190.2	RLP9	4	3437	1	235	7	0.571429	235	134	89	3437	115	96	81
AT1G58200	AT1G58200.2	MSL3	8	384	13	299	13	0.615385	296	82	276	217	100	75	262	384	83	128	93	83	299
AT1G58210	AT1G58210.1	EMB1674	NA	NA	NA	NA	0	NA
AT1G58215	AT1G58215.1	AT1G58215	1	128	NA	NA	1	1	128
AT1G58220	AT1G58220.1	AT1G58220	4	883	2	445	5	0.8	84	445	211	883	154
AT1G58223	AT1G58223.1	AT1G58223	1	136	NA	NA	1	1	136
AT1G58225	AT1G58225.1	AT1G58225	1	217	2	142	2	0.5	217	142
AT1G58230	AT1G58230.2	AT1G58230	18	491	17	469	27	0.666667	177	95	120	366	110	83	368	90	147	99	307	123	92	104	82	80	469	491	75	83	80	83	127	376	143	80	270
AT1G58235	AT1G58235.2	AT1G58235	1	314	NA	NA	1	1	314
AT1G58242	AT1G58242.1	AT1G58242	NA	NA	NA	NA	0	NA
AT1G58245	AT1G58245.1	AT1G58245	NA	NA	NA	NA	0	NA
AT1G58248	AT1G58248.1	AT1G58248	NA	NA	NA	NA	0	NA
AT1G58250	AT1G58250.2	SAB	13	858	7	801	23	0.565217	103	420	88	188	706	100	801	277	140	193	116	80	858	251	382	228	445	179	79	87	85	135	148
AT1G58260	AT1G58260.1	CYP79C2	2	485	1	166	2	1	166	485
AT1G58265	AT1G58265.1	AT1G58265	NA	NA	NA	NA	0	NA
AT1G58270	AT1G58270.1	ZW9	1	215	4	109	4	0.25	215	93	88	109
AT1G58280	AT1G58280.2	AT1G58280	3	194	4	168	8	0.375	153	80	194	168	84	93	78	90
AT1G58290	AT1G58290.1	HEMA1	2	240	1	152	2	1	152	240
AT1G58300	AT1G58300.1	HO4	1	973	3	86	3	0.333333	973	71	86
AT1G58310	AT1G58310.1	AT1G58310	1	106	2	72	2	0.5	106	72
AT1G58320	AT1G58320.1	AT1G58320	2	509	3	115	3	0.666667	110	509	115
AT1G58330	AT1G58330.1	ZW2	NA	NA	NA	NA	0	NA
AT1G58340	AT1G58340.1	ZF14	1	357	NA	NA	1	1	357
AT1G58350	AT1G58350.2	ZW18	2	136	7	122	13	0.153846	81	136	118	98	101	90	122	80	84	101	82	100	119
AT1G58360	AT1G58360.1	AAP1	1	1193	4	632	5	0.2	1193	142	178	632	88
AT1G58370	AT1G58370.2	RXF12	6	196	4	163	7	0.857143	130	131	69	163	82	196	64
AT1G58380	AT1G58380.1	XW6	1	116	NA	NA	1	1	116
AT1G58390	AT1G58390.1	AT1G58390	1	482	3	133	4	0.25	482	73	133	114
AT1G58400	AT1G58400.2	AT1G58400	1	422	4	160	4	0.25	422	71	150	160
AT1G58410	AT1G58410.2	AT1G58410	1	374	3	170	3	0.333333	374	100	170
AT1G58420	AT1G58420.1	AT1G58420	NA	NA	NA	NA	0	NA
AT1G58430	AT1G58430.1	RXF26	1	124	2	102	2	0.5	124	102
AT1G58440	AT1G58440.1	XF1	1	819	3	267	7	0.142857	819	101	267	120	92	76	82
AT1G58450	AT1G58450.1	TPR6	2	231	1	95	3	0.666667	95	231	82
AT1G58460	AT1G58460.2	AT1G58460	2	152	1	149	2	1	149	152
AT1G58470	AT1G58470.2	RBP1	1	83	NA	NA	1	1	83
AT1G58520	AT1G58520.2	AT1G58525	5	629	1	614	11	0.454545	614	97	103	124	629	425	221	326	294	85	78
AT1G58525	AT1G58525.1	AT1G58525	4	120	3	102	4	1	93	88	102	120
AT1G58602	AT1G58602.2	AT1G58602	1	7384	2	4420	8	0.125	7384	4420	1500	90	92	90	111	892
AT1G58643	AT1G58643.1	AT1G58643	3	158	1	128	6	0.5	128	121	158	91	73	83
AT1G58684	AT1G58684.1	AT1G58684	1	342	NA	NA	1	1	342
AT1G58725	AT1G58725.1	AT1G58725	4	103	3	101	4	1	90	87	101	103
AT1G58766	AT1G58766.1	AT1G58766	2	115	1	97	4	0.5	97	115	85	85
AT1G58807	AT1G58807.1	AT1G58807	1	250	3	88	3	0.333333	250	78	88
AT1G58848	AT1G58848.1	AT1G58848	5	774	1	250	5	1	250	78	88	111	774
AT1G58936	AT1G58936.1	AT1G58936	3	158	1	128	6	0.5	128	121	158	91	73	83
AT1G58983	AT1G58983.1	AT1G58983	1	342	NA	NA	1	1	342
AT1G59030	AT1G59030.1	AT1G59030	4	103	3	101	4	1	90	87	101	103
AT1G59077	AT1G59077.1	AT1G59077	2	115	1	97	4	0.5	97	115	85	85
AT1G59124	AT1G59124.2	AT1G58807	1	250	3	88	3	0.333333	250	78	88
AT1G59171	AT1G59171.1	AT1G59171	1	462	2	73	2	0.5	462	73
AT1G59218	AT1G59218.2	AT1G59218	1	250	3	88	4	0.25	250	78	88	85
AT1G59312	AT1G59312.1	AT1G58643	3	158	1	128	6	0.5	128	121	158	91	73	83
AT1G59359	AT1G59359.1	AT1G58684	1	342	NA	NA	1	1	342
AT1G59406	AT1G59406.1	AT1G58725	4	103	3	101	4	1	90	87	101	103
AT1G59453	AT1G59453.1	AT1G59453	2	115	1	97	4	0.5	97	115	85	85
AT1G59460	AT1G59460.1	AT1G59460	1	89	NA	NA	1	1	89
AT1G59470	AT1G59470.1	AT1G59470	4	111	6	106	7	0.571429	73	73	89	111	76	106	59
AT1G59500	AT1G59500.1	GH3.4	1	249	2	79	2	0.5	249	79
AT1G59510	AT1G59510.1	CF9	NA	NA	NA	NA	0	NA
AT1G59520	AT1G59520.4	CW7	9	572	7	540	10	0.9	215	98	376	334	315	79	540	341	572	291
AT1G59530	AT1G59530.1	bZIP4	NA	NA	NA	NA	0	NA
AT1G59540	AT1G59540.1	ZCF125	14	558	17	458	17	0.823529	122	97	88	89	87	76	103	79	112	187	71	94	279	558	233	95	458
AT1G59550	AT1G59550.1	AT1G59550	1	142	2	74	2	0.5	142	74
AT1G59560	AT1G59560.1	ZCF61	9	107	10	102	10	0.9	92	83	80	76	88	75	86	86	107	102
AT1G59580	AT1G59580.1	MPK2	1	302	2	92	2	0.5	302	92
AT1G59590	AT1G59590.1	ZCF37	NA	NA	NA	NA	0	NA
AT1G59600	AT1G59600.1	ZCW7	3	441	2	410	4	0.75	75	410	441	83
AT1G59610	AT1G59610.1	DL3	7	697	1	499	21	0.333333	499	116	129	319	157	141	697	278	90	257	82	352	111	361	131	242	87	256	94	92	114
AT1G59620	AT1G59620.2	CW9	1	222	2	114	4	0.25	222	114	97	58
AT1G59630	AT1G59630.1	AT1G59630	1	59	NA	NA	1	1	59
AT1G59640	AT1G59640.2	BPEp	1	121	2	83	4	0.25	121	83	79	81
AT1G59650	AT1G59650.1	CW14	1	477	6	96	8	0.125	477	86	83	86	91	96	90	84
AT1G59660	AT1G59660.1	AT1G59660	2	341	10	177	11	0.181818	155	341	94	99	108	82	126	165	107	177	93
AT1G59670	AT1G59670.1	GSTU15	1	492	NA	NA	1	1	492
AT1G59675	AT1G59675.1	AT1G59675	1	76	NA	NA	1	1	76
AT1G59680	AT1G59680.2	EDA1	1	141	2	110	2	0.5	141	110
AT1G59690	AT1G59690.1	AT1G59690	1	79	NA	NA	1	1	79
AT1G59700	AT1G59700.1	GSTU16	1	600	NA	NA	1	1	600
AT1G59710	AT1G59710.2	AT1G59710	1	70	NA	NA	1	1	70
AT1G59720	AT1G59720.1	CRR28	NA	NA	NA	NA	0	NA
AT1G59722	AT1G59722.1	AT1G59722	1	62	NA	NA	1	1	62
AT1G59723	AT1G59723.1	AT1G59723	2	145	1	105	2	1	105	145
AT1G59724	AT1G59724.1	AT1G59724	2	145	1	115	2	1	115	145
AT1G59725	AT1G59725.1	AT1G59725	1	477	NA	NA	1	1	477
AT1G59730	AT1G59730.1	TH7	1	163	2	81	2	0.5	163	81
AT1G59740	AT1G59740.1	AT1G59740	3	1355	4	404	4	0.75	214	337	1355	404
AT1G59750	AT1G59750.1	ARF1	1	764	3	255	14	0.0714286	764	205	255	106	98	85	153	78	225	90	119	76	146	146
AT1G59760	AT1G59760.1	MTR4	4	676	5	470	13	0.307692	157	85	267	676	470	125	123	89	94	137	82	171	97
AT1G59780	AT1G59780.1	AT1G59780	2	1257	1	133	2	1	133	1257
AT1G59790	AT1G59790.1	AT1G59790	2	139	7	103	8	0.25	79	139	84	91	82	80	103	99
AT1G59800	AT1G59800.1	AT1G59800	5	92	2	92	5	1	84	92	86	87	92
AT1G59810	AT1G59810.1	AGL50	NA	NA	NA	NA	0	NA
AT1G59820	AT1G59820.1	ALA3	5	770	7	592	26	0.192308	145	247	139	165	770	123	592	244	164	110	87	91	176	89	339	186	84	78	176	88	95	198	73	114	95	115
AT1G59830	AT1G59830.1	PP2A-1	1	206	4	187	5	0.2	206	96	87	187	89
AT1G59833	AT1G59833.1	AT1G59833	1	123	NA	NA	1	1	123
AT1G59835	AT1G59835.1	AT1G59835	NA	NA	NA	NA	0	NA
AT1G59840	AT1G59840.2	CCB4	8	235	2	196	8	1	89	196	85	89	82	82	89	235
AT1G59850	AT1G59850.1	AT1G59850	2	103	1	99	2	1	99	103
AT1G59860	AT1G59860.1	AT1G59860	NA	NA	NA	NA	0	NA
AT1G59865	AT1G59865.1	AT1G59865	1	360	2	87	2	0.5	360	87
AT1G59870	AT1G59870.1	PEN3	2	276	7	88	7	0.285714	82	276	86	79	79	84	88
AT1G59885	AT1G59885.1	AT1G59885	1	118	NA	NA	1	1	118
AT1G59890	AT1G59890.2	SNL5	2	576	6	284	19	0.105263	132	576	89	65	118	284	260	98	236	101	275	216	82	77	107	78	88	91	86
AT1G59900	AT1G59900.1	E1 ALPHA	3	400	2	367	6	0.5	86	367	400	104	76	90
AT1G59910	AT1G59910.1	AT1G59910	1	96	NA	NA	1	1	96
AT1G59920	AT1G59920.1	AT1G59920	NA	NA	NA	NA	0	NA
AT1G59930	AT1G59930.1	AT1G59930	NA	NA	NA	NA	0	NA
AT1G59940	AT1G59940.2	ARR3	3	79	4	78	4	0.75	77	72	79	78
AT1G59950	AT1G59950.1	AT1G59950	1	1071	3	405	3	0.333333	1071	117	405
AT1G59960	AT1G59960.1	AT1G59960	1	343	3	248	3	0.333333	343	86	248
AT1G59970	AT1G59970.1	AT1G59970	NA	NA	NA	NA	0	NA
AT1G59980	AT1G59980.1	ARL2	2	231	6	203	9	0.222222	147	231	128	103	94	203	90	94	88
AT1G59990	AT1G59990.1	EMB3108	1	203	6	131	7	0.142857	203	88	76	112	88	131	73
AT1G60000	AT1G60000.1	AT1G60000	1	86	NA	NA	1	1	86
AT1G60010	AT1G60010.1	AT1G60010	2	160	1	93	2	1	93	160
AT1G60030	AT1G60030.1	NAT7	7	98	12	98	12	0.583333	86	85	74	87	78	82	98	95	75	94	87	98
AT1G60040	AT1G60040.1	AGL49	NA	NA	NA	NA	0	NA
AT1G60050	AT1G60050.1	UMAMIT35	6	338	2	240	6	1	88	240	100	166	96	338
AT1G60060	AT1G60060.1	AT1G60060	3	452	1	217	6	0.5	217	103	452	173	115	83
AT1G60070	AT1G60070.2	AT1G60070	11	411	14	379	18	0.611111	307	116	242	330	212	357	218	200	128	84	411	159	109	379	106	81	90	127
AT1G60080	AT1G60080.1	AT1G60080	7	267	6	139	8	0.875	93	84	80	79	95	139	267	82
AT1G60090	AT1G60090.1	BGLU4	9	116	5	84	12	0.75	75	84	80	77	84	79	69	75	116	80	46	80
AT1G60095	AT1G60095.1	AT1G60095	5	283	2	104	5	1	85	104	79	76	283
AT1G60110	AT1G60110.2	AT1G60110	2	104	3	90	4	0.5	82	104	90	75
AT1G60130	AT1G60130.1	AT1G60130	3	102	4	83	4	0.75	75	80	102	83
AT1G60140	AT1G60140.2	TPS10	1	231	3	154	3	0.333333	231	88	154
AT1G60160	AT1G60160.1	AT1G60160	6	91	4	89	7	0.857143	88	78	82	89	70	91	84
AT1G60170	AT1G60170.1	emb1220	2	222	6	131	7	0.285714	97	222	90	100	78	131	91
AT1G60190	AT1G60190.1	PUB19	NA	NA	NA	NA	0	NA
AT1G60200	AT1G60200.1	AT1G60200	1	1077	3	142	6	0.166667	1077	128	142	109	93	111
AT1G60220	AT1G60220.1	ULP1D	5	332	1	263	13	0.384615	263	122	119	154	332	80	80	102	119	83	146	138	86
AT1G60230	AT1G60230.1	AT1G60230	4	125	8	119	8	0.5	85	84	85	125	76	104	69	119
AT1G60240	AT1G60240.1	AT1G60240	NA	NA	NA	NA	0	NA
AT1G60250	AT1G60250.1	BBX26	NA	NA	NA	NA	0	NA
AT1G60270	AT1G60270.1	BGLU6	9	113	6	103	12	0.75	67	70	83	77	83	103	90	78	113	88	80	79
AT1G60280	AT1G60280.1	NAC023	NA	NA	NA	NA	0	NA
AT1G60300	AT1G60300.1	AT1G60300	NA	NA	NA	NA	0	NA
AT1G60320	AT1G60320.1	AT1G60320	NA	NA	NA	NA	0	NA
AT1G60340	AT1G60340.1	AT1G60340	1	550	NA	NA	1	1	550
AT1G60350	AT1G60350.1	NAC024	NA	NA	NA	NA	0	NA
AT1G60360	AT1G60360.1	AT1G60360	NA	NA	NA	NA	0	NA
AT1G60370	AT1G60370.1	AT1G60370	NA	NA	NA	NA	0	NA
AT1G60380	AT1G60380.1	AT1G60380	NA	NA	NA	NA	0	NA
AT1G60390	AT1G60390.1	PG1	1	71	NA	NA	1	1	71
AT1G60400	AT1G60400.1	AT1G60400	2	96	1	86	2	1	86	96
AT1G60410	AT1G60410.1	AT1G60410	1	97	2	90	3	0.333333	97	90	87
AT1G60420	AT1G60420.1	AT1G60420	1	295	2	144	3	0.333333	295	144	90
AT1G60430	AT1G60430.2	ARPC3	2	197	5	122	5	0.4	70	197	75	89	122
AT1G60440	AT1G60440.1	PANK1	4	425	2	165	9	0.444444	111	165	106	425	89	74	96	95	105
AT1G60450	AT1G60450.1	GolS7	1	512	3	344	3	0.333333	512	134	344
AT1G60460	AT1G60460.1	AT1G60460	6	424	11	261	11	0.545455	98	106	162	211	97	424	130	137	83	96	261
AT1G60470	AT1G60470.1	GolS4	2	100	1	88	3	0.666667	88	100	81
AT1G60490	AT1G60490.1	VPS34	10	337	6	180	16	0.625	105	111	86	100	122	180	79	117	110	337	121	73	116	90	96	111
AT1G60500	AT1G60500.1	DRP4C	1	231	NA	NA	1	1	231
AT1G60530	AT1G60530.1	DRP4A	1	465	NA	NA	1	1	465
AT1G60550	AT1G60550.1	ECHID	2	323	8	169	8	0.25	101	323	96	103	109	81	109	169
AT1G60560	AT1G60560.1	AT1G60560	4	116	3	94	4	1	82	83	94	116
AT1G60570	AT1G60570.1	AT1G60570	NA	NA	NA	NA	0	NA
AT1G60590	AT1G60590.1	AT1G60590	1	378	3	94	6	0.166667	378	85	94	90	86	86
AT1G60600	AT1G60600.2	ABC4	1	169	4	93	11	0.0909091	169	79	81	93	88	76	86	74	85	78	64
AT1G60610	AT1G60610.4	AT1G60610	1	89	2	76	2	0.5	89	76
AT1G60620	AT1G60620.1	RPAC43	1	305	7	127	8	0.125	305	78	95	93	94	102	127	94
AT1G60625	AT1G60625.1	RALFL6	NA	NA	NA	NA	0	NA
AT1G60630	AT1G60630.1	AT1G60630	1	73	NA	NA	1	1	73
AT1G60640	AT1G60640.2	AT1G60640	2	149	7	99	10	0.2	97	149	83	91	82	85	99	91	91	89
AT1G60650	AT1G60650.2	AtRZ-1b	2	1091	3	90	3	0.666667	77	1091	90
AT1G60660	AT1G60660.1	CB5LP	NA	NA	NA	NA	0	NA
AT1G60670	AT1G60670.2	AT1G60670	3	864	5	333	8	0.375	124	333	864	162	333	200	115	270
AT1G60680	AT1G60680.1	AT1G60680	1	137	2	89	4	0.25	137	89	77	69
AT1G60690	AT1G60690.1	AT1G60690	2	405	1	161	4	0.5	161	405	74	99
AT1G60700	AT1G60700.1	AT1G60700	1	279	3	126	6	0.166667	279	84	126	95	97	78
AT1G60710	AT1G60710.1	ATB2	1	183	2	160	4	0.25	183	160	80	94
AT1G60720	AT1G60720.1	AT1G60720	NA	NA	NA	NA	0	NA
AT1G60730	AT1G60730.3	AT1G60730	2	193	1	185	5	0.4	185	193	111	77	92
AT1G60740	AT1G60740.1	AT1G60740	1	104	2	98	2	0.5	104	98
AT1G60750	AT1G60750.1	AT1G60750	2	183	4	168	4	0.5	137	183	81	168
AT1G60760	AT1G60760.1	AT1G60760	NA	NA	NA	NA	0	NA
AT1G60770	AT1G60770.1	AT1G60770	1	214	NA	NA	1	1	214
AT1G60780	AT1G60780.1	HAP13	1	364	3	143	10	0.1	364	99	143	83	103	139	85	112	101	81
AT1G60783	AT1G60783.1	AT1G60783	NA	NA	NA	NA	0	NA
AT1G60787	AT1G60787.2	AT1G60787	2	117	1	100	2	1	100	117
AT1G60790	AT1G60790.1	TBL2	1	133	2	105	4	0.25	133	105	80	80
AT1G60800	AT1G60800.1	NIK3	1	381	10	330	10	0.1	381	85	81	108	99	84	91	86	87	330
AT1G60810	AT1G60810.2	ACLA-2	1	136	6	109	11	0.0909091	136	82	100	77	89	109	83	88	95	88	84
AT1G60815	AT1G60815.1	RALFL7	NA	NA	NA	NA	0	NA
AT1G60830	AT1G60830.2	AT1G60830	1	401	2	131	3	0.333333	401	131	79
AT1G60850	AT1G60850.4	ATRPAC42	1	301	6	113	8	0.125	301	82	87	91	98	113	85	93
AT1G60860	AT1G60860.1	AGD2	3	564	11	445	18	0.166667	87	309	564	215	346	358	139	91	108	345	445	260	83	84	222	194	138	77
AT1G60870	AT1G60870.1	MEE9	1	72	NA	NA	1	1	72
AT1G60880	AT1G60880.1	AGL56	NA	NA	NA	NA	0	NA
AT1G60890	AT1G60890.2	AT1G60890	1	380	7	366	9	0.111111	380	224	271	151	284	84	366	203	118
AT1G60900	AT1G60900.1	AT1G60900	4	630	3	310	12	0.333333	274	83	310	630	95	78	114	85	106	68	107	79
AT1G60913	AT1G60913.1	AT1G60913	NA	NA	NA	NA	0	NA
AT1G60920	AT1G60920.1	AGL55	NA	NA	NA	NA	0	NA
AT1G60940	AT1G60940.1	SNRK2.10	6	494	3	227	8	0.75	187	103	227	101	145	494	79	77
AT1G60950	AT1G60950.1	FED A	NA	NA	NA	NA	0	NA
AT1G60960	AT1G60960.1	IRT3	2	189	3	99	3	0.666667	85	189	99
AT1G60970	AT1G60970.1	AT1G60970	1	388	5	153	5	0.2	388	105	99	101	153
AT1G60980	AT1G60980.1	GA20OX4	2	322	1	115	2	1	115	322
AT1G60983	AT1G60983.1	SCRL8	NA	NA	NA	NA	0	NA
AT1G60985	AT1G60985.1	SCRL6	1	100	NA	NA	1	1	100
AT1G60986	AT1G60986.1	SCRL4	1	103	NA	NA	1	1	103
AT1G60987	AT1G60987.1	SCRL5	1	100	NA	NA	1	1	100
AT1G60989	AT1G60989.1	SCRL7	1	85	NA	NA	1	1	85
AT1G60990	AT1G60990.3	AT1G60990	12	329	9	315	12	1	159	71	126	91	101	113	112	74	315	78	107	329
AT1G60995	AT1G60995.1	AT1G60995	1	550	4	430	14	0.0714286	550	181	93	430	334	143	99	426	193	87	87	143	84	86
AT1G61000	AT1G61000.1	AT1G61000	6	421	1	254	10	0.6	254	118	67	172	80	421	167	89	96	164
AT1G61010	AT1G61010.4	CPSF73-I	2	307	4	137	4	0.5	92	307	89	137
AT1G61030	AT1G61030.1	AT1G61030	4	364	3	213	11	0.363636	103	102	213	364	101	92	175	166	89	83	101
AT1G61040	AT1G61040.2	VIP5	1	127	NA	NA	1	1	127
AT1G61050	AT1G61050.2	AT1G61050	NA	NA	NA	NA	0	NA
AT1G61060	AT1G61060.1	AT1G61060	1	360	NA	NA	1	1	360
AT1G61065	AT1G61065.1	AT1G61065	1	262	2	96	2	0.5	262	96
AT1G61070	AT1G61070.1	LCR66	1	220	NA	NA	1	1	220
AT1G61080	AT1G61080.5	AT1G61080	1	480	6	96	7	0.142857	480	88	89	90	96	96	88
AT1G61090	AT1G61090.1	AT1G61090	1	296	NA	NA	1	1	296
AT1G61093	AT1G61093.1	AT1G61093	1	326	NA	NA	1	1	326
AT1G61095	AT1G61095.1	AT1G61095	1	298	NA	NA	1	1	298
AT1G61097	AT1G61097.1	AT1G61097	1	343	NA	NA	1	1	343
AT1G61100	AT1G61100.1	AT1G61100	2	203	6	107	8	0.25	98	203	92	91	102	107	88	84
AT1G61105	AT1G61105.1	AT1G61105	1	310	NA	NA	1	1	310
AT1G61110	AT1G61110.1	NAC025	2	210	1	144	2	1	144	210
AT1G61120	AT1G61120.1	TPS04	1	912	5	262	11	0.0909091	912	91	108	102	262	76	100	140	222	139	124
AT1G61130	AT1G61130.1	SCPL32	5	366	8	233	9	0.555556	163	97	113	99	366	80	101	233	117
AT1G61140	AT1G61140.1	EDA16	9	265	4	264	11	0.818182	246	107	111	264	223	90	83	146	265	103	92
AT1G61150	AT1G61150.1	AT1G61150	6	240	1	189	6	1	189	125	101	99	131	240
AT1G61160	AT1G61160.1	AT1G61160	1	638	2	93	2	0.5	638	93
AT1G61165	AT1G61165.1	AT1G61165	NA	NA	NA	NA	0	NA
AT1G61170	AT1G61170.1	AT1G61170	NA	NA	NA	NA	0	NA
AT1G61180	AT1G61180.2	AT1G61180	NA	NA	NA	NA	0	NA
AT1G61190	AT1G61190.1	AT1G61190	1	182	NA	NA	1	1	182
AT1G61200	AT1G61200.1	AT1G61200	1	172	NA	NA	1	1	172
AT1G61210	AT1G61210.1	DWA3	9	527	6	339	18	0.5	292	95	207	95	143	339	90	107	527	95	338	91	185	141	85	194	85	116
AT1G61215	AT1G61215.1	BRD4	1	486	3	116	4	0.25	486	88	116	84
AT1G61230	AT1G61230.1	AT1G61230	1	152	2	82	3	0.333333	152	82	79
AT1G61240	AT1G61240.6	AT1G61240	1	168	13	107	16	0.0625	168	88	87	92	77	90	77	75	82	96	101	90	107	84	89	89
AT1G61250	AT1G61250.1	SC3	1	372	9	290	11	0.0909091	372	98	195	155	164	98	103	86	290	99	100
AT1G61255	AT1G61255.1	AT1G61255	NA	NA	NA	NA	0	NA
AT1G61260	AT1G61260.1	AT1G61260	1	196	NA	NA	1	1	196
AT1G61270	AT1G61270.1	AT1G61270	3	400	6	262	7	0.428571	147	71	400	78	76	262	86
AT1G61280	AT1G61280.2	AT1G61280	1	82	NA	NA	1	1	82
AT1G61290	AT1G61290.2	SYP124	1	117	NA	NA	1	1	117
AT1G61300	AT1G61300.1	AT1G61300	1	173	NA	NA	1	1	173
AT1G61310	AT1G61310.1	AT1G61310	NA	NA	NA	NA	0	NA
AT1G61320	AT1G61320.1	AT1G61320	1	863	2	106	2	0.5	863	106
AT1G61330	AT1G61330.1	AT1G61330	1	126	2	83	2	0.5	126	83
AT1G61340	AT1G61340.1	FBS1	2	567	1	119	3	0.666667	119	567	91
AT1G61350	AT1G61350.1	AT1G61350	NA	NA	NA	NA	0	NA
AT1G61360	AT1G61360.1	AT1G61360	2	189	4	98	6	0.333333	87	189	88	98	95	85
AT1G61370	AT1G61370.1	AT1G61370	2	125	4	112	6	0.333333	111	125	87	112	88	84
AT1G61380	AT1G61380.1	SD1-29	2	227	1	109	6	0.333333	109	227	76	104	94	97
AT1G61390	AT1G61390.1	AT1G61390	2	305	4	112	6	0.333333	109	305	92	112	85	103
AT1G61400	AT1G61400.2	AT1G61400	2	233	1	113	6	0.333333	113	233	75	67	85	95
AT1G61410	AT1G61410.1	AT1G61410	NA	NA	NA	NA	0	NA
AT1G61415	AT1G61415.1	AT1G61415	2	90	3	86	3	0.666667	80	90	86
AT1G61420	AT1G61420.2	AT1G61420	1	129	2	117	6	0.166667	129	117	79	96	99	90
AT1G61430	AT1G61430.1	AT1G61430	3	239	2	125	7	0.428571	103	125	239	66	78	83	89
AT1G61440	AT1G61440.2	AT1G61440	2	235	1	125	5	0.4	125	235	81	82	87
AT1G61450	AT1G61450.1	AT1G61450	3	80	1	80	3	1	80	77	80
AT1G61460	AT1G61460.1	AT1G61460	2	128	3	102	7	0.285714	96	128	102	79	98	90	78
AT1G61470	AT1G61470.1	AT1G61470	NA	NA	NA	NA	0	NA
AT1G61475	AT1G61475.1	AT1G61475	2	108	1	106	4	0.5	106	108	61	88
AT1G61480	AT1G61480.1	AT1G61480	2	104	1	104	6	0.333333	104	104	80	96	79	92
AT1G61490	AT1G61490.4	AT1G61490	3	211	2	124	7	0.428571	123	124	211	78	88	97	101
AT1G61500	AT1G61500.3	AT1G61500	1	357	3	272	7	0.142857	357	83	272	78	88	90	127
AT1G61520	AT1G61520.1	LHCA3	1	89	2	87	2	0.5	89	87
AT1G61540	AT1G61540.1	AT1G61540	NA	NA	NA	NA	0	NA
AT1G61550	AT1G61550.1	AT1G61550	1	108	6	106	7	0.142857	108	94	81	76	87	106	95
AT1G61560	AT1G61560.1	MLO6	1	253	12	154	13	0.0769231	253	105	74	101	87	110	79	95	87	82	93	154	86
AT1G61562	AT1G61562.1	AT1G61562	1	556	NA	NA	1	1	556
AT1G61563	AT1G61563.1	RALFL8	NA	NA	NA	NA	0	NA
AT1G61565	AT1G61565.1	AT1G61565	2	2106	1	84	2	1	84	2106
AT1G61566	AT1G61566.1	RALFL9	NA	NA	NA	NA	0	NA
AT1G61570	AT1G61570.1	TIM13	1	313	NA	NA	1	1	313
AT1G61575	AT1G61575.1	AT1G61575	2	120	1	100	2	1	100	120
AT1G61580	AT1G61580.1	RPL3B	1	710	2	139	5	0.2	710	139	83	78	97
AT1G61590	AT1G61590.1	AT1G61590	1	474	4	367	4	0.25	474	111	105	367
AT1G61600	AT1G61600.1	AT1G61600	1	101	NA	NA	1	1	101
AT1G61610	AT1G61610.1	AT1G61610	6	97	5	88	6	1	82	78	88	76	88	97
AT1G61620	AT1G61620.1	AT1G61620	1	624	NA	NA	1	1	624
AT1G61630	AT1G61630.1	ENT7	1	109	7	95	7	0.142857	109	94	86	85	93	89	95
AT1G61640	AT1G61640.1	AT1G61640	1	201	4	185	4	0.25	201	85	88	185
AT1G61660	AT1G61660.7	AT1G61660	4	129	1	120	6	0.666667	120	96	86	129	94	99
AT1G61667	AT1G61667.2	AT1G61667	1	125	NA	NA	1	1	125
AT1G61670	AT1G61670.1	AT1G61670	1	493	3	239	5	0.2	493	85	239	101	160
AT1G61680	AT1G61680.1	TPS14	3	105	5	97	6	0.5	74	89	105	70	97	88
AT1G61688	AT1G61688.1	AT1G61688	1	243	NA	NA	1	1	243
AT1G61690	AT1G61690.1	AT1G61690	1	355	2	87	2	0.5	355	87
AT1G61700	AT1G61700.1	AT1G61700	2	581	1	120	3	0.666667	120	581	91
AT1G61710	AT1G61710.1	AT1G61710	2	288	1	221	2	1	221	288
AT1G61720	AT1G61720.1	BAN	5	94	2	86	5	1	81	86	74	74	94
AT1G61730	AT1G61730.1	AT1G61730	NA	NA	NA	NA	0	NA
AT1G61740	AT1G61740.1	AT1G61740	1	1102	2	93	3	0.333333	1102	93	84
AT1G61750	AT1G61750.1	AT1G61750	1	680	NA	NA	1	1	680
AT1G61760	AT1G61760.1	AT1G61760	NA	NA	NA	NA	0	NA
AT1G61770	AT1G61770.1	AT1G61770	6	347	3	211	9	0.666667	83	97	211	123	92	347	91	100	104
AT1G61780	AT1G61780.1	AT1G61780	2	513	1	274	3	0.666667	274	513	111
AT1G61790	AT1G61790.1	AT1G61790	NA	NA	NA	NA	0	NA
AT1G61795	AT1G61795.1	AT1G61795	3	217	2	187	3	1	93	187	217
AT1G61800	AT1G61800.2	GPT2	1	390	3	164	3	0.333333	390	92	164
AT1G61810	AT1G61810.3	BGLU45	12	1802	4	173	12	1	98	126	118	173	108	99	71	113	99	84	127	1802
AT1G61820	AT1G61820.1	BGLU46	2	348	4	181	11	0.181818	85	348	114	181	110	73	90	94	110	94	143
AT1G61840	AT1G61840.1	AT1G61840	NA	NA	NA	NA	0	NA
AT1G61850	AT1G61850.2	AT1G61850	9	257	17	243	17	0.529412	96	88	87	90	85	74	82	71	257	130	97	146	148	92	96	97	243
AT1G61860	AT1G61860.1	AT1G61860	1	104	4	93	4	0.25	104	92	82	93
AT1G61870	AT1G61870.1	PPR336	NA	NA	NA	NA	0	NA
AT1G61890	AT1G61890.1	AT1G61890	2	800	1	322	6	0.333333	322	800	96	92	95	150
AT1G61900	AT1G61900.1	AT1G61900	1	343	4	111	7	0.142857	343	93	78	111	100	97	91
AT1G61920	AT1G61920.1	AT1G61920	NA	NA	NA	NA	0	NA
AT1G61930	AT1G61930.1	AT1G61930	NA	NA	NA	NA	0	NA
AT1G61940	AT1G61940.2	TLP4	2	208	3	92	3	0.666667	79	208	92
AT1G61950	AT1G61950.1	CPK19	2	245	1	124	8	0.25	124	245	81	81	80	74	81	103
AT1G61960	AT1G61960.1	AT1G61960	NA	NA	NA	NA	0	NA
AT1G61970	AT1G61970.6	AT1G61970	1	184	NA	NA	1	1	184
AT1G61980	AT1G61980.1	AT1G61980	1	435	NA	NA	1	1	435
AT1G61990	AT1G61990.1	AT1G61990	NA	NA	NA	NA	0	NA
AT1G62000	AT1G62000.1	AT1G62000	NA	NA	NA	NA	0	NA
AT1G62010	AT1G62010.1	AT1G62010	NA	NA	NA	NA	0	NA
AT1G62020	AT1G62020.1	AT1G62020	3	160	1	129	3	1	129	104	160
AT1G62030	AT1G62030.1	AT1G62030	NA	NA	NA	NA	0	NA
AT1G62040	AT1G62040.1	ATG8C	4	243	2	200	5	0.8	116	200	86	243	149
AT1G62045	AT1G62045.1	AT1G62045	1	161	NA	NA	1	1	161
AT1G62050	AT1G62050.1	AT1G62050	1	677	NA	NA	1	1	677
AT1G62060	AT1G62060.1	AT1G62060	NA	NA	NA	NA	0	NA
AT1G62070	AT1G62070.1	AT1G62070	NA	NA	NA	NA	0	NA
AT1G62080	AT1G62080.1	AT1G62080	NA	NA	NA	NA	0	NA
AT1G62085	AT1G62085.1	AT1G62085	1	278	NA	NA	1	1	278
AT1G62110	AT1G62110.1	AT1G62110	NA	NA	NA	NA	0	NA
AT1G62120	AT1G62120.1	AT1G62120	NA	NA	NA	NA	0	NA
AT1G62130	AT1G62130.1	AT1G62130	16	523	11	314	26	0.615385	94	101	85	86	108	76	268	82	189	74	314	82	71	97	90	523	85	92	101	264	86	83	85	102	99	87
AT1G62150	AT1G62150.1	AT1G62150	NA	NA	NA	NA	0	NA
AT1G62160	AT1G62160.1	AT1G62160	1	289	NA	NA	1	1	289
AT1G62170	AT1G62170.2	AT1G62170	2	108	1	79	2	1	79	108
AT1G62180	AT1G62180.1	APR2	1	132	3	91	3	0.333333	132	84	91
AT1G62190	AT1G62190.1	AT1G62190	NA	NA	NA	NA	0	NA
AT1G62200	AT1G62200.3	PTR6	1	160	3	85	3	0.333333	160	83	85
AT1G62210	AT1G62210.1	AT1G62210	NA	NA	NA	NA	0	NA
AT1G62220	AT1G62220.1	AT1G62220	NA	NA	NA	NA	0	NA
AT1G62225	AT1G62225.1	AT1G62225	NA	NA	NA	NA	0	NA
AT1G62240	AT1G62240.1	AT1G62240	NA	NA	NA	NA	0	NA
AT1G62250	AT1G62250.1	AT1G62250	1	395	6	169	6	0.166667	395	96	89	93	138	169
AT1G62260	AT1G62260.1	MEF9	NA	NA	NA	NA	0	NA
AT1G62262	AT1G62262.1	SLAH4	1	341	2	76	2	0.5	341	76
AT1G62270	AT1G62270.1	AT1G62270	NA	NA	NA	NA	0	NA
AT1G62280	AT1G62280.1	SLAH1	1	74	NA	NA	1	1	74
AT1G62290	AT1G62290.2	AT1G62290	1	823	3	120	12	0.0833333	823	73	120	105	79	117	94	99	90	85	84	87
AT1G62300	AT1G62300.1	WRKY6	1	205	5	121	5	0.2	205	94	89	98	121
AT1G62305	AT1G62305.1	AT1G62305	5	190	6	160	9	0.555556	73	84	84	120	190	160	137	104	112
AT1G62310	AT1G62310.1	AT1G62310	1	273	9	87	9	0.111111	273	82	77	71	72	81	69	72	87
AT1G62320	AT1G62320.3	AT1G62320	11	107	1	101	11	1	101	94	92	96	82	68	83	80	82	67	107
AT1G62330	AT1G62330.1	AT1G62330	1	395	9	109	9	0.111111	395	82	93	91	108	89	74	89	109
AT1G62333	AT1G62333.1	AT1G62333	NA	NA	NA	NA	0	NA
AT1G62340	AT1G62340.1	ALE1	3	411	6	349	9	0.333333	213	331	411	113	83	349	334	81	120
AT1G62350	AT1G62350.2	AT1G62350	1	692	NA	NA	1	1	692
AT1G62360	AT1G62360.1	STM	2	690	3	628	3	0.666667	460	690	628
AT1G62370	AT1G62370.1	AT1G62370	NA	NA	NA	NA	0	NA
AT1G62380	AT1G62380.1	ACO2	2	476	3	193	3	0.666667	97	476	193
AT1G62390	AT1G62390.1	Phox2	NA	NA	NA	NA	0	NA
AT1G62400	AT1G62400.1	HT1	1	164	2	85	2	0.5	164	85
AT1G62410	AT1G62410.1	AT1G62410	2	178	1	105	2	1	105	178
AT1G62420	AT1G62420.1	AT1G62420	1	816	NA	NA	1	1	816
AT1G62421	AT1G62421.1	AT1G62421	NA	NA	NA	NA	0	NA
AT1G62422	AT1G62422.1	AT1G62422	NA	NA	NA	NA	0	NA
AT1G62430	AT1G62430.1	CDS1	8	329	1	296	11	0.727273	296	78	101	140	204	110	85	329	96	150	91
AT1G62440	AT1G62440.1	LRX2	NA	NA	NA	NA	0	NA
AT1G62450	AT1G62450.1	AT1G62450	2	288	1	237	4	0.5	237	288	95	121
AT1G62480	AT1G62480.1	AT1G62480	1	291	NA	NA	1	1	291
AT1G62490	AT1G62490.1	AT1G62490	1	124	NA	NA	1	1	124
AT1G62500	AT1G62500.1	AT1G62500	NA	NA	NA	NA	0	NA
AT1G62510	AT1G62510.1	AT1G62510	NA	NA	NA	NA	0	NA
AT1G62515	AT1G62515.1	AT1G62515	1	238	NA	NA	1	1	238
AT1G62520	AT1G62520.1	AT1G62520	NA	NA	NA	NA	0	NA
AT1G62530	AT1G62530.2	AT1G62530	1	718	2	116	2	0.5	718	116
AT1G62540	AT1G62540.2	FMO GS-OX2	1	1063	2	440	5	0.2	1063	440	126	100	380
AT1G62560	AT1G62560.1	FMO GS-OX3	2	474	6	387	6	0.333333	89	474	121	91	89	387
AT1G62570	AT1G62570.1	FMO GS-OX4	2	670	1	119	6	0.333333	119	670	106	98	107	91
AT1G62580	AT1G62580.1	NOGC1	1	1762	6	90	6	0.166667	1762	72	82	72	27	90
AT1G62590	AT1G62590.1	AT1G62590	1	107	NA	NA	1	1	107
AT1G62600	AT1G62600.1	AT1G62600	5	92	4	90	6	0.833333	78	77	87	90	92	87
AT1G62610	AT1G62610.4	AT1G62610	1	75	NA	NA	1	1	75
AT1G62620	AT1G62620.1	AT1G62620	1	435	6	92	6	0.166667	435	71	73	91	72	92
AT1G62630	AT1G62630.1	AT1G62630	NA	NA	NA	NA	0	NA
AT1G62640	AT1G62640.1	KAS III	1	251	7	229	7	0.142857	251	84	89	81	194	93	229
AT1G62660	AT1G62660.1	AT1G62660	2	780	1	336	6	0.333333	336	780	238	95	85	86
AT1G62670	AT1G62670.1	RPF2	1	150	NA	NA	1	1	150
AT1G62680	AT1G62680.2	AT1G62680	1	184	NA	NA	1	1	184
AT1G62690	AT1G62690.2	AT1G62690	1	179	2	90	2	0.5	179	90
AT1G62700	AT1G62700.1	ANAC026	1	817	3	414	3	0.333333	817	100	414
AT1G62710	AT1G62710.1	BETA-VPE	2	484	1	293	8	0.25	293	484	106	92	77	87	105	83
AT1G62720	AT1G62720.1	NG1	NA	NA	NA	NA	0	NA
AT1G62730	AT1G62730.1	AT1G62730	1	427	NA	NA	1	1	427
AT1G62740	AT1G62740.1	Hop2	6	148	5	102	6	1	98	92	102	97	102	148
AT1G62750	AT1G62750.1	SCO1	1	189	3	88	3	0.333333	189	71	88
AT1G62760	AT1G62760.1	AT1G62760	NA	NA	NA	NA	0	NA
AT1G62770	AT1G62770.1	AT1G62770	1	137	NA	NA	1	1	137
AT1G62780	AT1G62780.1	AT1G62780	3	319	7	243	7	0.428571	83	88	319	86	92	93	243
AT1G62790	AT1G62790.1	AT1G62790	2	440	1	220	2	1	220	440
AT1G62800	AT1G62800.2	ASP4	11	673	3	251	11	1	155	121	251	82	200	194	132	250	93	114	673
AT1G62810	AT1G62810.1	CuAO1	1	487	3	410	6	0.166667	487	197	410	79	117	91
AT1G62820	AT1G62820.1	AT1G62820	NA	NA	NA	NA	0	NA
AT1G62830	AT1G62830.1	LDL1	NA	NA	NA	NA	0	NA
AT1G62840	AT1G62840.1	AT1G62840	1	252	NA	NA	1	1	252
AT1G62850	AT1G62850.2	AT1G62850	1	343	3	210	6	0.166667	343	81	210	78	90	91
AT1G62870	AT1G62870.1	AT1G62870	NA	NA	NA	NA	0	NA
AT1G62880	AT1G62880.1	AT1G62880	1	591	2	97	3	0.333333	591	97	81
AT1G62886	AT1G62886.1	AT1G62886	1	79	NA	NA	1	1	79
AT1G62895	AT1G62895.1	AT1G62895	1	168	4	154	4	0.25	168	144	143	154
AT1G62900	AT1G62900.1	AT1G62900	1	85	2	42	2	0.5	85	42
AT1G62910	AT1G62910.1	AT1G62910	NA	NA	NA	NA	0	NA
AT1G62914	AT1G62914.1	AT1G62914	NA	NA	NA	NA	0	NA
AT1G62915	AT1G62915.1	AT1G62915	2	309	1	45	2	1	45	309
AT1G62920	AT1G62920.1	AT1G62920	3	434	4	255	5	0.6	235	250	434	255	105
AT1G62930	AT1G62930.1	RPF3	NA	NA	NA	NA	0	NA
AT1G62935	AT1G62935.1	AT1G62935	NA	NA	NA	NA	0	NA
AT1G62940	AT1G62940.1	ACOS5	2	208	1	114	5	0.4	114	208	88	84	71
AT1G62950	AT1G62950.1	AT1G62950	1	95	NA	NA	1	1	95
AT1G62960	AT1G62960.1	ACS10	2	118	1	88	3	0.666667	88	118	79
AT1G62970	AT1G62970.1	AT1G62970	NA	NA	NA	NA	0	NA
AT1G62975	AT1G62975.1	AT1G62975	1	532	2	310	2	0.5	532	310
AT1G62978	AT1G62978.1	AT1G62978	NA	NA	NA	NA	0	NA
AT1G62980	AT1G62980.1	EXPA18	1	252	2	181	2	0.5	252	181
AT1G62981	AT1G62981.2	AT1G62981	1	381	NA	NA	1	1	381
AT1G62990	AT1G62990.1	KNAT7	1	898	2	554	4	0.25	898	554	94	459
AT1G63000	AT1G63000.1	NRS/ER	1	444	NA	NA	1	1	444
AT1G63010	AT1G63010.5	AT1G63010	3	841	2	334	12	0.25	100	334	841	92	206	92	80	87	84	126	85	76
AT1G63020	AT1G63020.2	NRPD1A	2	1008	1	244	19	0.105263	244	1008	83	97	80	87	76	88	80	95	83	83	95	92	79	86	81	83	68
AT1G63030	AT1G63030.2	ddf2	NA	NA	NA	NA	0	NA
AT1G63050	AT1G63050.1	LPLAT2	5	197	2	106	7	0.714286	77	106	83	81	197	95	81
AT1G63055	AT1G63055.1	AT1G63055	1	377	NA	NA	1	1	377
AT1G63057	AT1G63057.1	AT1G63057	1	397	NA	NA	1	1	397
AT1G63060	AT1G63060.1	AT1G63060	3	166	2	91	3	1	79	91	166
AT1G63070	AT1G63070.1	AT1G63070	1	71	NA	NA	1	1	71
AT1G63080	AT1G63080.3	AT1G63080	NA	NA	NA	NA	0	NA
AT1G63090	AT1G63090.1	PP2-A11	2	275	1	182	2	1	182	275
AT1G63100	AT1G63100.2	AT1G63100	NA	NA	NA	NA	0	NA
AT1G63105	AT1G63105.1	AT1G63105	NA	NA	NA	NA	0	NA
AT1G63110	AT1G63110.1	AT1G63110	4	192	13	192	13	0.307692	89	77	114	192	115	80	78	165	103	105	74	94	192
AT1G63120	AT1G63120.1	RBL2	1	539	2	113	3	0.333333	539	113	66
AT1G63130	AT1G63130.1	AT1G63130	NA	NA	NA	NA	0	NA
AT1G63140	AT1G63140.4	AT1G63140	1	86	2	85	3	0.333333	86	85	42
AT1G63150	AT1G63150.1	AT1G63150	1	135	NA	NA	1	1	135
AT1G63160	AT1G63160.1	RFC2	1	274	3	97	6	0.166667	274	91	97	90	80	70
AT1G63170	AT1G63170.1	AT1G63170	2	92	4	91	4	0.5	91	92	80	91
AT1G63180	AT1G63180.1	UGE3	1	124	4	104	8	0.125	124	90	89	104	93	102	98	70
AT1G63190	AT1G63190.1	AT1G63190	4	189	5	107	5	0.8	82	82	87	189	107
AT1G63200	AT1G63200.1	AT1G63200	3	93	1	80	4	0.75	80	73	93	74
AT1G63205	AT1G63205.1	AT1G63205	4	171	3	89	4	1	82	77	89	171
AT1G63206	AT1G63206.2	AT1G63206	4	173	2	99	5	0.8	81	99	88	173	97
AT1G63210	AT1G63210.1	AT1G63210	1	73	NA	NA	1	1	73
AT1G63220	AT1G63220.1	AT1G63220	1	494	2	110	4	0.25	494	110	85	95
AT1G63230	AT1G63230.1	AT1G63230	1	86	NA	NA	1	1	86
AT1G63240	AT1G63240.1	AT1G63240	1	313	4	87	6	0.166667	313	76	75	87	80	85
AT1G63245	AT1G63245.1	CLE14	NA	NA	NA	NA	0	NA
AT1G63250	AT1G63250.1	AT1G63250	2	105	5	92	9	0.222222	75	105	80	92	92	81	81	85	80
AT1G63260	AT1G63260.1	TET10	1	263	2	121	9	0.111111	263	121	93	78	77	82	79	89	104
AT1G63270	AT1G63270.1	ABCI1	1	637	NA	NA	1	1	637
AT1G63280	AT1G63280.1	AT1G63280	NA	NA	NA	NA	0	NA
AT1G63290	AT1G63290.1	AT1G63290	1	306	3	97	7	0.142857	306	85	97	90	75	85	74
AT1G63295	AT1G63295.2	AT1G63295	1	253	2	248	3	0.333333	253	248	215
AT1G63300	AT1G63300.1	AT1G63300	1	193	3	139	7	0.142857	193	77	139	90	91	86	109
AT1G63310	AT1G63310.1	AT1G63310	NA	NA	NA	NA	0	NA
AT1G63320	AT1G63320.1	AT1G63320	1	77	NA	NA	1	1	77
AT1G63330	AT1G63330.2	AT1G63330	1	116	2	92	2	0.5	116	92
AT1G63340	AT1G63340.1	AT1G63340	1	361	6	163	6	0.166667	361	64	82	103	90	163
AT1G63350	AT1G63350.2	AT1G63350	1	104	NA	NA	1	1	104
AT1G63360	AT1G63360.1	AT1G63360	NA	NA	NA	NA	0	NA
AT1G63370	AT1G63370.1	AT1G63370	1	407	6	92	6	0.166667	407	66	73	91	72	92
AT1G63380	AT1G63380.2	AT1G63380	1	129	NA	NA	1	1	129
AT1G63390	AT1G63390.1	AT1G63390	NA	NA	NA	NA	0	NA
AT1G63400	AT1G63400.1	AT1G63400	NA	NA	NA	NA	0	NA
AT1G63410	AT1G63410.2	AT1G63410	3	664	1	518	3	1	518	93	664
AT1G63420	AT1G63420.1	AT1G63420	3	546	6	264	6	0.5	88	91	546	104	74	264
AT1G63430	AT1G63430.2	AT1G63430	1	339	12	182	12	0.0833333	339	136	85	99	97	80	82	91	108	90	100	182
AT1G63440	AT1G63440.1	HMA5	3	129	1	99	5	0.6	99	88	129	70	81
AT1G63450	AT1G63450.1	RHS8	NA	NA	NA	NA	0	NA
AT1G63460	AT1G63460.1	GPX8	1	381	4	90	5	0.2	381	88	71	90	75
AT1G63470	AT1G63470.1	AT1G63470	1	541	4	188	4	0.25	541	80	87	188
AT1G63480	AT1G63480.1	AT1G63480	1	407	4	154	4	0.25	407	85	82	154
AT1G63490	AT1G63490.4	AT1G63490	13	440	6	316	25	0.52	111	213	112	165	117	316	112	176	264	85	92	122	440	79	92	89	241	89	93	92	93	133	90	85	268
AT1G63500	AT1G63500.1	BSK7	4	127	7	118	9	0.444444	90	83	97	127	92	112	118	112	94
AT1G63520	AT1G63520.1	AT1G63520	1	102	2	82	2	0.5	102	82
AT1G63522	AT1G63522.1	AT1G63522	1	90	NA	NA	1	1	90
AT1G63530	AT1G63530.3	AT1G63530	1	83	2	81	2	0.5	83	81
AT1G63535	AT1G63535.1	AT1G63535	NA	NA	NA	NA	0	NA
AT1G63540	AT1G63540.1	AT1G63540	1	448	2	93	2	0.5	448	93
AT1G63550	AT1G63550.1	AT1G63550	1	130	NA	NA	1	1	130
AT1G63570	AT1G63570.2	AT1G63570	NA	NA	NA	NA	0	NA
AT1G63580	AT1G63580.1	AT1G63580	1	100	NA	NA	1	1	100
AT1G63590	AT1G63590.1	AT1G63590	NA	NA	NA	NA	0	NA
AT1G63600	AT1G63600.1	AT1G63600	1	130	NA	NA	1	1	130
AT1G63610	AT1G63610.1	AT1G63610	4	443	6	105	6	0.666667	90	78	97	443	89	105
AT1G63615	AT1G63615.1	AT1G63615	2	269	3	104	3	0.666667	23	269	104
AT1G63630	AT1G63630.1	AT1G63630	1	149	NA	NA	1	1	149
AT1G63640	AT1G63640.3	AT1G63640	1	416	4	356	20	0.05	416	316	112	356	89	143	95	92	286	80	97	88	87	85	164	88	106	105	88	210
AT1G63650	AT1G63650.1	EGL3	2	548	1	188	6	0.333333	188	548	105	82	121	91
AT1G63660	AT1G63660.1	AT1G63660	1	632	5	452	5	0.2	632	80	91	94	452
AT1G63670	AT1G63670.3	TRM12	1	305	5	88	6	0.166667	305	84	79	71	88	85
AT1G63680	AT1G63680.2	MURE	3	137	4	131	5	0.6	112	88	137	131	119
AT1G63690	AT1G63690.1	SPPL2	5	454	1	369	13	0.384615	369	94	126	111	454	155	78	86	86	137	95	94	85
AT1G63700	AT1G63700.1	YDA	1	511	3	292	11	0.0909091	511	97	292	109	112	98	146	80	83	72	83
AT1G63710	AT1G63710.1	CYP86A7	NA	NA	NA	NA	0	NA
AT1G63720	AT1G63720.1	AT1G63720	1	150	NA	NA	1	1	150
AT1G63730	AT1G63730.1	AT1G63730	1	254	2	115	3	0.333333	254	115	93
AT1G63740	AT1G63740.2	AT1G63740	2	117	3	94	3	0.666667	93	117	94
AT1G63750	AT1G63750.3	AT1G63750	1	822	3	104	3	0.333333	822	72	104
AT1G63770	AT1G63770.3	AT1G63770	1	302	23	178	31	0.0322581	302	83	106	87	145	149	78	83	87	88	125	81	82	173	85	89	142	100	41	92	83	171	178	79	91	138	92	84	83	106	166
AT1G63780	AT1G63780.1	IMP4	4	464	7	190	8	0.5	97	101	91	464	99	151	190	121
AT1G63800	AT1G63800.1	UBC5	2	174	1	122	5	0.4	122	174	105	92	65
AT1G63810	AT1G63810.2	AT1G63810	7	389	9	262	25	0.28	101	76	82	82	69	91	389	117	262	84	65	88	103	93	95	85	88	80	104	90	88	88	86	102	83
AT1G63820	AT1G63820.1	AT1G63820	2	430	3	137	3	0.666667	73	430	137
AT1G63830	AT1G63830.3	AT1G63830	5	393	3	141	8	0.625	97	111	141	72	393	84	93	98
AT1G63840	AT1G63840.1	AT1G63840	NA	NA	NA	NA	0	NA
AT1G63850	AT1G63850.1	AT1G63850	1	100	NA	NA	1	1	100
AT1G63855	AT1G63855.4	AT1G63855	4	172	2	148	6	0.666667	103	148	96	172	95	112
AT1G63860	AT1G63860.1	AT1G63860	1	259	5	221	7	0.142857	259	76	109	104	221	141	161
AT1G63870	AT1G63870.1	AT1G63870	1	1465	2	121	3	0.333333	1465	121	89
AT1G63880	AT1G63880.1	AT1G63880	1	259	2	120	3	0.333333	259	120	101
AT1G63900	AT1G63900.1	DAL1	6	222	8	119	10	0.6	81	82	101	84	73	222	91	119	71	75
AT1G63910	AT1G63910.1	AtMYB103	2	417	1	128	2	1	128	417
AT1G63930	AT1G63930.1	ROH1	NA	NA	NA	NA	0	NA
AT1G63940	AT1G63940.2	MDAR6	16	221	4	199	16	1	90	77	92	199	150	114	121	160	112	131	130	83	92	87	99	221
AT1G63950	AT1G63950.2	AT1G63950	2	215	1	107	2	1	107	215
AT1G63960	AT1G63960.2	AT1G63960	1	765	NA	NA	1	1	765
AT1G63970	AT1G63970.1	ISPF	2	629	1	89	2	1	89	629
AT1G63980	AT1G63980.1	AT1G63980	2	297	5	204	9	0.222222	88	297	94	90	204	87	75	96	202
AT1G63990	AT1G63990.1	SPO11-2	10	129	2	109	10	1	96	109	88	75	78	77	80	75	70	129
AT1G64000	AT1G64000.1	WRKY56	1	862	NA	NA	1	1	862
AT1G64010	AT1G64010.2	AT1G64010	NA	NA	NA	NA	0	NA
AT1G64020	AT1G64020.1	AT1G64020	NA	NA	NA	NA	0	NA
AT1G64030	AT1G64030.1	SRP3	1	318	NA	NA	1	1	318
AT1G64040	AT1G64040.1	TOPP3	1	448	2	136	3	0.333333	448	136	96
AT1G64050	AT1G64050.1	AT1G64050	3	470	1	181	6	0.5	181	176	470	130	76	91
AT1G64060	AT1G64060.1	RBOH F	5	909	4	560	13	0.384615	87	323	494	560	909	81	97	71	74	88	99	125	209
AT1G64065	AT1G64065.1	AT1G64065	NA	NA	NA	NA	0	NA
AT1G64070	AT1G64070.1	RLM1	1	252	2	131	3	0.333333	252	131	124
AT1G64080	AT1G64080.1	MAKR2	1	92	NA	NA	1	1	92
AT1G64090	AT1G64090.2	RTNLB3	1	119	5	97	5	0.2	119	72	84	87	97
AT1G64100	AT1G64100.2	AT1G64100	2	1502	1	56	2	1	56	1502
AT1G64105	AT1G64105.1	NAC027	NA	NA	NA	NA	0	NA
AT1G64107	AT1G64107.1	AT1G64107	1	77	NA	NA	1	1	77
AT1G64110	AT1G64110.2	DAA1	2	512	1	242	16	0.125	242	512	75	93	94	134	120	83	85	83	97	91	131	83	93	105
AT1G64130	AT1G64130.1	AT1G64130	1	75	NA	NA	1	1	75
AT1G64140	AT1G64140.1	AT1G64140	1	624	NA	NA	1	1	624
AT1G64150	AT1G64150.1	AT1G64150	11	959	7	383	11	1	97	236	97	93	112	78	383	87	89	189	959
AT1G64160	AT1G64160.1	DIR5	NA	NA	NA	NA	0	NA
AT1G64170	AT1G64170.1	CHX16	1	528	2	91	2	0.5	528	91
AT1G64180	AT1G64180.1	AT1G64180	1	772	NA	NA	1	1	772
AT1G64185	AT1G64185.1	AT1G64185	1	175	2	94	2	0.5	175	94
AT1G64190	AT1G64190.1	AT1G64190	NA	NA	NA	NA	0	NA
AT1G64195	AT1G64195.1	AT1G64195	1	119	NA	NA	1	1	119
AT1G64200	AT1G64200.2	VHA-E3	1	216	2	209	4	0.25	216	209	85	86
AT1G64210	AT1G64210.1	AT1G64210	1	67	NA	NA	1	1	67
AT1G64220	AT1G64220.1	TOM7-2	NA	NA	NA	NA	0	NA
AT1G64230	AT1G64230.5	UBC28	2	615	3	89	5	0.4	78	615	89	66	86
AT1G64235	AT1G64235.1	AT1G64235	NA	NA	NA	NA	0	NA
AT1G64253	AT1G64253.1	AT1G64253	1	619	2	90	3	0.333333	619	90	83
AT1G64255	AT1G64255.1	AT1G64255	NA	NA	NA	NA	0	NA
AT1G64260	AT1G64260.1	AT1G64260	1	282	NA	NA	1	1	282
AT1G64280	AT1G64280.1	NPR1	3	110	2	108	3	1	79	108	110
AT1G64290	AT1G64290.1	AT1G64290	NA	NA	NA	NA	0	NA
AT1G64295	AT1G64295.1	AT1G64295	NA	NA	NA	NA	0	NA
AT1G64300	AT1G64300.2	AT1G64300	2	105	3	80	3	0.666667	74	105	80
AT1G64310	AT1G64310.1	AT1G64310	NA	NA	NA	NA	0	NA
AT1G64320	AT1G64320.1	AT1G64320	1	401	2	113	3	0.333333	401	113	82
AT1G64330	AT1G64330.1	AT1G64330	1	1116	2	131	2	0.5	1116	131
AT1G64340	AT1G64340.1	AT1G64340	2	1586	1	133	2	1	133	1586
AT1G64350	AT1G64350.1	SEH1H	6	97	5	97	6	1	73	78	78	88	97	97
AT1G64355	AT1G64355.1	AT1G64355	1	121	2	115	2	0.5	121	115
AT1G64360	AT1G64360.1	AT1G64360	1	101	NA	NA	1	1	101
AT1G64370	AT1G64370.1	AT1G64370	NA	NA	NA	NA	0	NA
AT1G64380	AT1G64380.1	AT1G64380	NA	NA	NA	NA	0	NA
AT1G64385	AT1G64385.2	AT1G64385	3	405	2	97	3	1	90	97	405
AT1G64390	AT1G64390.1	GH9C2	3	760	1	197	7	0.428571	197	124	760	93	103	93	81
AT1G64400	AT1G64400.1	LACS3	1	275	6	216	16	0.0625	275	99	154	128	90	216	74	76	87	85	89	82	97	75	93	162
AT1G64405	AT1G64405.1	AT1G64405	NA	NA	NA	NA	0	NA
AT1G64430	AT1G64430.2	AT1G64430	4	183	11	151	11	0.363636	89	90	85	183	84	88	84	87	93	82	151
AT1G64440	AT1G64440.1	RHD1	5	381	2	264	8	0.625	249	264	105	85	381	104	131	98
AT1G64450	AT1G64450.1	AT1G64450	NA	NA	NA	NA	0	NA
AT1G64455	AT1G64455.1	AT1G64455	1	16	NA	NA	1	1	16
AT1G64480	AT1G64480.1	CBL8	1	485	6	313	8	0.125	485	177	126	145	87	313	147	84
AT1G64490	AT1G64490.1		NA	NA	NA	NA	0	NA
AT1G64500	AT1G64500.1	AT1G64500	NA	NA	NA	NA	0	NA
AT1G64510	AT1G64510.2	AT1G64510	1	589	NA	NA	1	1	589
AT1G64520	AT1G64520.1	RPN12a	1	300	2	294	5	0.2	300	294	80	95	89
AT1G64530	AT1G64530.1	AT1G64530	1	163	3	128	5	0.2	163	91	128	75	94
AT1G64540	AT1G64540.1	AT1G64540	1	146	2	92	3	0.333333	146	92	90
AT1G64550	AT1G64550.1	ABCF3	13	259	5	227	17	0.764706	190	89	114	114	227	80	85	123	79	156	118	181	259	200	146	93	118
AT1G64561	AT1G64561.1	AT1G64561	1	186	NA	NA	1	1	186
AT1G64570	AT1G64570.1	DUO3	3	394	4	362	7	0.428571	89	75	394	362	78	126	214
AT1G64580	AT1G64580.1	AT1G64580	NA	NA	NA	NA	0	NA
AT1G64583	AT1G64583.1	AT1G64583	NA	NA	NA	NA	0	NA
AT1G64584	AT1G64584.1	AT1G64584	NA	NA	NA	NA	0	NA
AT1G64585	AT1G64585.1	RTFL22	NA	NA	NA	NA	0	NA
AT1G64590	AT1G64590.1	AT1G64590	4	234	2	97	5	0.8	97	97	90	234	86
AT1G64600	AT1G64600.1	AT1G64600	5	163	7	132	10	0.5	77	74	83	101	163	110	132	101	90	85
AT1G64610	AT1G64610.1	AT1G64610	1	353	5	103	6	0.166667	353	84	98	65	103	84
AT1G64620	AT1G64620.1	AT1G64620	1	114	NA	NA	1	1	114
AT1G64625	AT1G64625.1	AT1G64625	1	186	3	140	7	0.142857	186	93	140	59	76	93	73
AT1G64630	AT1G64630.1	WNK10	1	147	2	116	6	0.166667	147	116	102	86	79	90
AT1G64633	AT1G64633.1		NA	NA	NA	NA	0	NA
AT1G64640	AT1G64640.1	ENODL8	1	94	NA	NA	1	1	94
AT1G64650	AT1G64650.1	AT1G64650	5	403	6	303	6	0.833333	165	86	94	92	403	303
AT1G64660	AT1G64660.1	MGL	1	135	2	100	2	0.5	135	100
AT1G64670	AT1G64670.2	BDG1	1	722	3	263	3	0.333333	722	90	263
AT1G64680	AT1G64680.1	AT1G64680	1	83	2	80	3	0.333333	83	80	76
AT1G64690	AT1G64690.3	BLT	1	248	NA	NA	1	1	248
AT1G64700	AT1G64700.1	AT1G64700	NA	NA	NA	NA	0	NA
AT1G64710	AT1G64710.1	AT1G64710	4	86	6	84	6	0.666667	81	81	72	86	81	84
AT1G64720	AT1G64720.1	CP5	4	158	1	105	5	0.8	105	76	82	158	72
AT1G64740	AT1G64740.1	TUA1	2	512	1	160	4	0.5	160	512	72	86
AT1G64750	AT1G64750.3	DSS1(I)	3	355	2	223	3	1	90	223	355
AT1G64760	AT1G64760.1	AT1G64760	2	447	1	103	3	0.666667	103	447	82
AT1G64770	AT1G64770.3	PnsB2	3	562	2	116	3	1	75	116	562
AT1G64780	AT1G64780.1	"AMT1;2"	NA	NA	NA	NA	0	NA
AT1G64790	AT1G64790.2	ILA	1	664	2	474	60	0.0166667	664	474	188	84	124	194	193	81	104	130	80	76	212	100	91	89	197	105	89	189	362	78	199	71	194	98	83	132	460	79	350	89	78	82	77	409	80	87	245	285	85	76	393	78	80	85	94	84	75	68	124	251	272	423	94	232	70	86	120	289
AT1G64795	AT1G64795.1	AT1G64795	1	69	NA	NA	1	1	69
AT1G64800	AT1G64800.1	AT1G64800	NA	NA	NA	NA	0	NA
AT1G64810	AT1G64810.2	APO1	1	84	NA	NA	1	1	84
AT1G64820	AT1G64820.1	AT1G64820	1	133	3	89	5	0.2	133	78	89	72	73
AT1G64830	AT1G64830.1	AT1G64830	NA	NA	NA	NA	0	NA
AT1G64840	AT1G64840.1	AT1G64840	1	205	NA	NA	1	1	205
AT1G64850	AT1G64850.1	AT1G64850	3	300	1	132	3	1	132	106	300
AT1G64860	AT1G64860.1	SIGA	1	294	7	121	9	0.111111	294	84	86	86	74	93	121	116	81
AT1G64870	AT1G64870.1	AT1G64870	NA	NA	NA	NA	0	NA
AT1G64880	AT1G64880.1	AT1G64880	4	638	2	471	7	0.571429	85	471	77	638	87	84	78
AT1G64890	AT1G64890.1	AT1G64890	1	85	NA	NA	1	1	85
AT1G64900	AT1G64900.1	CYP89A2	NA	NA	NA	NA	0	NA
AT1G64910	AT1G64910.1	AT1G64910	NA	NA	NA	NA	0	NA
AT1G64920	AT1G64920.1	AT1G64920	NA	NA	NA	NA	0	NA
AT1G64930	AT1G64930.1	CYP89A7	NA	NA	NA	NA	0	NA
AT1G64940	AT1G64940.1	CYP89A6	NA	NA	NA	NA	0	NA
AT1G64950	AT1G64950.1	CYP89A5	NA	NA	NA	NA	0	NA
AT1G64960	AT1G64960.2	HEB1	4	132	1	120	4	1	120	97	84	132
AT1G64970	AT1G64970.1	G-TMT	1	451	3	88	3	0.333333	451	71	88
AT1G64980	AT1G64980.2	CDI	1	344	NA	NA	1	1	344
AT1G64990	AT1G64990.2	GTG1	7	609	4	520	13	0.538462	103	496	385	520	468	508	609	170	111	113	334	358	205
AT1G65000	AT1G65000.1	AT1G65000	1	966	NA	NA	1	1	966
AT1G65010	AT1G65010.1	AT1G65010	1	344	2	100	2	0.5	344	100
AT1G65020	AT1G65020.1	AT1G65020	2	532	3	187	5	0.4	80	532	187	129	101
AT1G65030	AT1G65030.1	AT1G65030	1	569	2	107	2	0.5	569	107
AT1G65032	AT1G65032.1	AT1G65032	1	292	NA	NA	1	1	292
AT1G65040	AT1G65040.2	Hrd1B	2	836	3	384	7	0.285714	127	836	384	126	182	268	82
AT1G65050	AT1G65050.1	AT1G65050	2	227	1	200	5	0.4	200	227	92	92	131
AT1G65060	AT1G65060.1	4CL3	2	1401	3	566	6	0.333333	76	1401	566	167	91	86
AT1G65070	AT1G65070.2	AT1G65070	4	215	1	167	4	1	167	110	75	215
AT1G65080	AT1G65080.1	AT1G65080	3	391	7	383	12	0.25	247	299	391	164	205	87	383	79	94	254	209	121
AT1G65090	AT1G65090.2	AT1G65090	1	396	3	331	5	0.2	396	69	331	76	80
AT1G65110	AT1G65110.2	AT1G65110	7	128	5	104	12	0.583333	83	76	95	82	104	88	128	82	80	94	83	89
AT1G65113	AT1G65113.1	SCRL2	1	95	NA	NA	1	1	95
AT1G65120	AT1G65120.2	AT1G65120	6	128	4	103	11	0.545455	73	82	86	103	81	128	84	88	96	88	98
AT1G65130	AT1G65130.1	AT1G65130	4	385	6	125	11	0.363636	81	101	87	385	81	125	105	73	99	84	90
AT1G65140	AT1G65140.1	AT1G65140	2	89	1	89	8	0.25	89	89	70	80	83	79	85	78
AT1G65150	AT1G65150.2	AT1G65150	2	181	5	162	5	0.4	130	181	75	83	162
AT1G65160	AT1G65160.1	AT1G65160	3	84	1	83	4	0.75	83	82	84	68
AT1G65165	AT1G65165.1	AT1G65165	1	98	4	85	4	0.25	98	83	83	85
AT1G65170	AT1G65170.1	AT1G65170	3	140	6	102	7	0.428571	102	91	140	99	90	102	100
AT1G65180	AT1G65180.1	AT1G65180	NA	NA	NA	NA	0	NA
AT1G65190	AT1G65190.1	AT1G65190	NA	NA	NA	NA	0	NA
AT1G65200	AT1G65200.1	AT1G65200	6	123	7	104	11	0.545455	77	91	85	85	75	123	104	101	99	84	90
AT1G65210	AT1G65210.1	AT1G65210	1	257	NA	NA	1	1	257
AT1G65220	AT1G65220.1	AT1G65220	5	327	2	323	7	0.714286	290	323	101	138	327	85	96
AT1G65230	AT1G65230.1	AT1G65230	2	280	1	272	4	0.5	272	280	92	93
AT1G65240	AT1G65240.1	AT1G65240	1	190	6	130	9	0.111111	190	83	80	106	90	130	117	81	82
AT1G65250	AT1G65250.1	AT1G65250	NA	NA	NA	NA	0	NA
AT1G65260	AT1G65260.1	PTAC4	5	758	8	571	10	0.5	372	96	133	85	758	425	120	571	234	313
AT1G65270	AT1G65270.2	AT1G65270	5	643	3	399	7	0.714286	181	91	399	174	643	206	77
AT1G65280	AT1G65280.2	AT1G65280	10	303	6	159	10	1	108	89	93	104	132	159	88	90	88	303
AT1G65290	AT1G65290.1	mtACP2	1	898	NA	NA	1	1	898
AT1G65295	AT1G65295.1	AT1G65295	1	140	2	80	2	0.5	140	80
AT1G65300	AT1G65300.1	AGL38	NA	NA	NA	NA	0	NA
AT1G65310	AT1G65310.2	XTH17	1	114	2	95	2	0.5	114	95
AT1G65320	AT1G65320.1	CBSX6	1	1199	NA	NA	1	1	1199
AT1G65330	AT1G65330.1	PHE1	NA	NA	NA	NA	0	NA
AT1G65340	AT1G65340.1	CYP96A3	NA	NA	NA	NA	0	NA
AT1G65342	AT1G65342.1	AT1G65342	1	89	NA	NA	1	1	89
AT1G65346	AT1G65346.1	AT1G65346	1	489	NA	NA	1	1	489
AT1G65349	AT1G65349.1	AT1G65349	1	144	NA	NA	1	1	144
AT1G65350	AT1G65350.1	UBQ13	1	3798	NA	NA	1	1	3798
AT1G65352	AT1G65352.1	AT1G65352	1	281	NA	NA	1	1	281
AT1G65360	AT1G65360.1	AGL23	1	134	NA	NA	1	1	134
AT1G65370	AT1G65370.1	AT1G65370	1	178	4	130	4	0.25	178	96	83	130
AT1G65380	AT1G65380.1	CLV2	NA	NA	NA	NA	0	NA
AT1G65390	AT1G65390.1	PP2-A5	2	424	4	126	4	0.5	118	424	97	126
AT1G65410	AT1G65410.1	ABCI13	7	145	1	136	9	0.777778	136	106	77	79	113	103	145	83	91
AT1G65420	AT1G65420.1	NPQ7	1	112	NA	NA	1	1	112
AT1G65425	AT1G65425.1	AT1G65425	1	393	NA	NA	1	1	393
AT1G65430	AT1G65430.1	ARI8	10	733	13	465	14	0.714286	184	105	82	210	154	105	298	296	97	733	262	72	465	228
AT1G65440	AT1G65440.1	GTB1	3	515	13	382	16	0.1875	153	124	515	238	104	78	83	98	74	92	73	106	382	110	155	207
AT1G65450	AT1G65450.1	GLC	1	1668	NA	NA	1	1	1668
AT1G65470	AT1G65470.1	FAS1	6	521	8	264	10	0.6	123	81	82	131	81	521	76	264	74	93
AT1G65480	AT1G65480.2	FT	1	815	2	713	3	0.333333	815	713	124
AT1G65481	AT1G65481.1	AT1G65481	1	197	NA	NA	1	1	197
AT1G65483	AT1G65483.1	AT1G65483	1	67	NA	NA	1	1	67
AT1G65484	AT1G65484.1	AT1G65484	1	224	NA	NA	1	1	224
AT1G65486	AT1G65486.3	AT1G65486	1	332	NA	NA	1	1	332
AT1G65490	AT1G65490.2	AT1G65490	1	117	NA	NA	1	1	117
AT1G65500	AT1G65500.1	AT1G65500	1	228	NA	NA	1	1	228
AT1G65510	AT1G65510.2	AT1G65510	1	149	NA	NA	1	1	149
AT1G65520	AT1G65520.1	ECI1	NA	NA	NA	NA	0	NA
AT1G65540	AT1G65540.3	LETM2	6	169	2	165	13	0.461538	83	165	84	89	161	169	93	146	102	92	84	79	72
AT1G65541	AT1G65541.1	AT1G65541	NA	NA	NA	NA	0	NA
AT1G65550	AT1G65550.1	AT1G65550	6	178	2	138	13	0.461538	95	138	88	93	120	178	101	106	104	133	118	102	105
AT1G65560	AT1G65560.1	AT1G65560	1	505	4	346	4	0.25	505	84	78	346
AT1G65570	AT1G65570.1	AT1G65570	1	346	2	209	2	0.5	346	209
AT1G65580	AT1G65580.1	FRA3	9	631	8	452	10	0.9	437	227	328	417	176	102	95	452	631	172
AT1G65590	AT1G65590.1	HEXO3	1	1843	2	577	13	0.0769231	1843	577	90	82	93	94	96	81	77	75	94	83	101
AT1G65610	AT1G65610.1	KOR2	1	1230	2	177	4	0.25	1230	177	86	74
AT1G65620	AT1G65620.1	AS2	1	398	2	266	2	0.5	398	266
AT1G65630	AT1G65630.1	DEG3	2	240	3	135	7	0.285714	103	240	135	68	109	83	109
AT1G65640	AT1G65640.2	DEG4	7	496	3	150	7	1	89	80	150	88	115	102	496
AT1G65650	AT1G65650.1	UCH2	2	562	3	486	5	0.4	104	562	486	172	82
AT1G65660	AT1G65660.1	SMP1	1	426	3	156	9	0.111111	426	93	156	108	94	125	143	87	97
AT1G65670	AT1G65670.1	CYP702A1	6	97	2	93	6	1	88	93	83	72	79	97
AT1G65680	AT1G65680.1	EXPB2	3	117	1	111	3	1	111	84	117
AT1G65681	AT1G65681.1	EXPB6	1	415	3	376	4	0.25	415	125	376	208
AT1G65690	AT1G65690.1	AT1G65690	1	498	NA	NA	1	1	498
AT1G65700	AT1G65700.3	LSM8	1	347	4	343	7	0.142857	347	95	93	343	281	79	91
AT1G65710	AT1G65710.1	AT1G65710	NA	NA	NA	NA	0	NA
AT1G65720	AT1G65720.1	AT1G65720	NA	NA	NA	NA	0	NA
AT1G65730	AT1G65730.1	YSL7	1	1251	2	87	3	0.333333	1251	87	79
AT1G65735	AT1G65735.1	AT1G65735	1	380	NA	NA	1	1	380
AT1G65740	AT1G65740.1	UCL1	NA	NA	NA	NA	0	NA
AT1G65760	AT1G65760.1	AT1G65760	1	36	NA	NA	1	1	36
AT1G65770	AT1G65770.1	AMR1	NA	NA	NA	NA	0	NA
AT1G65780	AT1G65780.1	AT1G65780	6	153	8	100	8	0.75	91	75	76	78	77	153	83	100
AT1G65790	AT1G65790.1	RK1	1	411	5	103	6	0.166667	411	103	76	85	103	88
AT1G65800	AT1G65800.1	RK2	1	369	5	103	6	0.166667	369	93	76	85	103	88
AT1G65810	AT1G65810.1	AT1G65810	1	92	6	81	7	0.142857	92	63	75	77	72	81	73
AT1G65820	AT1G65820.3	AT1G65820	1	380	3	258	5	0.2	380	87	258	96	64
AT1G65840	AT1G65840.1	PAO4	4	234	1	215	8	0.5	215	99	169	234	87	93	79	86
AT1G65845	AT1G65845.1	AT1G65845	1	136	NA	NA	1	1	136
AT1G65850	AT1G65850.2	AT1G65850	4	218	2	166	4	1	105	166	107	218
AT1G65860	AT1G65860.1	FMO GS-OX1	2	1105	1	446	6	0.333333	446	1105	128	112	84	214
AT1G65870	AT1G65870.1	AT1G65870	NA	NA	NA	NA	0	NA
AT1G65880	AT1G65880.1	BZO1	1	259	2	103	2	0.5	259	103
AT1G65890	AT1G65890.1	AAE12	2	142	1	135	2	1	135	142
AT1G65900	AT1G65900.1	AT1G65900	10	177	3	139	10	1	92	86	139	100	87	133	91	88	83	177
AT1G65910	AT1G65910.1	NAC028	1	911	3	110	5	0.2	911	77	110	98	84
AT1G65920	AT1G65920.1	AT1G65920	1	343	8	89	8	0.125	343	76	82	84	76	85	82	89
AT1G65930	AT1G65930.1	cICDH	1	355	7	131	14	0.0714286	355	83	98	83	81	78	131	90	102	92	92	105	76	75
AT1G65950	AT1G65950.1	AT1G65950	9	574	6	507	15	0.6	84	230	76	88	95	507	203	93	574	153	96	157	84	82	82
AT1G65960	AT1G65960.2	GAD2	2	3298	5	120	5	0.4	89	3298	77	91	120
AT1G65970	AT1G65970.1	TPX2	1	117	2	97	2	0.5	117	97
AT1G65980	AT1G65980.1	TPX1	2	533	1	208	2	1	208	533
AT1G65985	AT1G65985.2	AT1G65985	2	1908	4	1333	5	0.4	261	1908	1199	1333	82
AT1G65990	AT1G65990.1	AT1G65990	2	108	1	99	2	1	99	108
AT1G66000	AT1G66000.1	AT1G66000	NA	NA	NA	NA	0	NA
AT1G66020	AT1G66020.1	AT1G66020	5	185	3	98	6	0.833333	77	92	98	80	185	93
AT1G66030	AT1G66030.1	CYP96A14P	NA	NA	NA	NA	0	NA
AT1G66040	AT1G66040.1	VIM4	1	321	3	140	8	0.125	321	95	140	90	85	87	80	95
AT1G66045	AT1G66045.1	AT1G66045	1	91	NA	NA	1	1	91
AT1G66050	AT1G66050.1	VIM2	1	539	3	140	8	0.125	539	95	140	90	85	87	80	95
AT1G66060	AT1G66060.1	AT1G66060	NA	NA	NA	NA	0	NA
AT1G66070	AT1G66070.1	AT1G66070	1	788	2	198	6	0.166667	788	198	127	123	91	107
AT1G66080	AT1G66080.1	AT1G66080	1	99	NA	NA	1	1	99
AT1G66090	AT1G66090.1	AT1G66090	1	1063	NA	NA	1	1	1063
AT1G66100	AT1G66100.1	AT1G66100	2	97	1	96	2	1	96	97
AT1G66110	AT1G66110.1	AT1G66110	1	122	NA	NA	1	1	122
AT1G66120	AT1G66120.1	AAE11	1	232	2	100	2	0.5	232	100
AT1G66130	AT1G66130.1	AT1G66130	1	311	2	297	2	0.5	311	297
AT1G66140	AT1G66140.1	ZFP4	1	918	NA	NA	1	1	918
AT1G66145	AT1G66145.1	CLE18	NA	NA	NA	NA	0	NA
AT1G66150	AT1G66150.1	TMK1	1	84	NA	NA	1	1	84
AT1G66160	AT1G66160.1	CMPG1	NA	NA	NA	NA	0	NA
AT1G66170	AT1G66170.1	MMD1	1	234	2	81	2	0.5	234	81
AT1G66180	AT1G66180.1	AT1G66180	NA	NA	NA	NA	0	NA
AT1G66190	AT1G66190.1	AT1G66190	NA	NA	NA	NA	0	NA
AT1G66200	AT1G66200.3	GSR2	1	175	3	120	9	0.111111	175	104	120	59	89	94	92	88	82
AT1G66210	AT1G66210.1	AT1G66210	3	108	2	98	7	0.428571	91	98	108	87	90	77	85
AT1G66220	AT1G66220.1	AT1G66220	7	324	6	107	7	1	90	89	75	90	89	107	324
AT1G66230	AT1G66230.1	MYB20	1	76	NA	NA	1	1	76
AT1G66235	AT1G66235.1	AT1G66235	1	71	NA	NA	1	1	71
AT1G66240	AT1G66240.1	ATX1	1	375	2	187	2	0.5	375	187
AT1G66245	AT1G66245.1	AT1G66245	NA	NA	NA	NA	0	NA
AT1G66250	AT1G66250.1	AT1G66250	1	514	3	211	3	0.333333	514	111	211
AT1G66260	AT1G66260.1	AT1G66260	2	745	1	384	6	0.333333	384	745	90	87	83	96
AT1G66270	AT1G66270.1	BGLU21	1	202	4	167	12	0.0833333	202	117	87	167	90	89	120	78	107	84	91	79
AT1G66280	AT1G66280.1	BGLU22	3	329	1	158	12	0.25	158	77	329	123	89	88	93	77	104	107	83	76
AT1G66290	AT1G66290.1	AT1G66290	1	89	2	87	2	0.5	89	87
AT1G66300	AT1G66300.1	AT1G66300	2	109	1	74	2	1	74	109
AT1G66310	AT1G66310.1	AT1G66310	2	93	1	83	2	1	83	93
AT1G66320	AT1G66320.1	AT1G66320	2	104	1	96	2	1	96	104
AT1G66330	AT1G66330.2	AT1G66330	1	223	11	138	12	0.0833333	223	92	87	80	90	111	89	85	76	80	138	83
AT1G66340	AT1G66340.1	ETR1	1	369	6	128	6	0.166667	369	75	77	82	90	128
AT1G66345	AT1G66345.1	AT1G66345	NA	NA	NA	NA	0	NA
AT1G66350	AT1G66350.1	RGL1	NA	NA	NA	NA	0	NA
AT1G66360	AT1G66360.1	AT1G66360	1	519	2	133	2	0.5	519	133
AT1G66370	AT1G66370.1	MYB113	1	141	2	89	2	0.5	141	89
AT1G66380	AT1G66380.1	MYB114	1	587	2	71	2	0.5	587	71
AT1G66390	AT1G66390.1	MYB90	1	517	2	82	2	0.5	517	82
AT1G66400	AT1G66400.1	CML23	NA	NA	NA	NA	0	NA
AT1G66410	AT1G66410.2	CAM4	2	707	1	168	2	1	168	707
AT1G66420	AT1G66420.1	AT1G66420	NA	NA	NA	NA	0	NA
AT1G66430	AT1G66430.1	AT1G66430	1	219	6	206	6	0.166667	219	75	72	101	166	206
AT1G66440	AT1G66440.1	AT1G66440	NA	NA	NA	NA	0	NA
AT1G66450	AT1G66450.2	AT1G66450	NA	NA	NA	NA	0	NA
AT1G66460	AT1G66460.3	AT1G66460	5	333	1	111	5	1	111	85	80	82	333
AT1G66465	AT1G66465.1	AT1G66465	1	347	NA	NA	1	1	347
AT1G66470	AT1G66470.1	RHD6	4	110	1	101	4	1	101	85	80	110
AT1G66480	AT1G66480.1	AT1G66480	1	958	NA	NA	1	1	958
AT1G66490	AT1G66490.1	AT1G66490	1	46	NA	NA	1	1	46
AT1G66500	AT1G66500.1	AT1G66500	NA	NA	NA	NA	0	NA
AT1G66510	AT1G66510.2	AT1G66510	13	500	1	309	13	1	309	114	174	197	118	105	130	95	211	119	77	75	500
AT1G66520	AT1G66520.1	pde194	2	340	10	152	10	0.2	71	340	109	107	122	82	95	151	67	152
AT1G66530	AT1G66530.1	AT1G66530	12	131	6	128	16	0.75	88	76	86	71	92	128	99	81	79	91	106	131	82	69	83	79
AT1G66540	AT1G66540.1	AT1G66540	1	432	2	73	2	0.5	432	73
AT1G66550	AT1G66550.1	WRKY67	1	164	2	124	2	0.5	164	124
AT1G66560	AT1G66560.1	WRKY64	1	187	2	116	2	0.5	187	116
AT1G66570	AT1G66570.1	SUC7	2	358	1	100	2	1	100	358
AT1G66580	AT1G66580.1	SAG24	1	400	3	95	3	0.333333	400	71	95
AT1G66590	AT1G66590.2	COX19-1	1	399	3	123	3	0.333333	399	87	123
AT1G66600	AT1G66600.1	ABO3	2	118	1	86	2	1	86	118
AT1G66610	AT1G66610.1	AT1G66610	2	423	1	211	2	1	211	423
AT1G66620	AT1G66620.1	AT1G66620	1	297	NA	NA	1	1	297
AT1G66630	AT1G66630.1	AT1G66630	1	324	NA	NA	1	1	324
AT1G66640	AT1G66640.1	AT1G66640	4	104	3	97	4	1	77	45	97	104
AT1G66650	AT1G66650.1	AT1G66650	1	719	NA	NA	1	1	719
AT1G66660	AT1G66660.2	AT1G66660	1	230	NA	NA	1	1	230
AT1G66670	AT1G66670.1	CLPP3	1	474	3	95	4	0.25	474	73	95	80
AT1G66680	AT1G66680.1	AR401	3	644	4	291	6	0.5	160	82	644	291	112	171
AT1G66690	AT1G66690.1	AT1G66690	1	98	2	85	2	0.5	98	85
AT1G66700	AT1G66700.1	PXMT1	1	85	2	84	2	0.5	85	84
AT1G66720	AT1G66720.1	AT1G66720	2	94	1	92	2	1	92	94
AT1G66730	AT1G66730.1	LIG6	8	313	5	286	18	0.444444	175	91	85	102	286	77	122	313	90	244	175	217	92	105	107	79	131	151
AT1G66740	AT1G66740.1	SGA2	1	299	2	73	2	0.5	299	73
AT1G66750	AT1G66750.1	CAK4	3	882	1	86	5	0.6	86	75	882	75	76
AT1G66760	AT1G66760.2	AT1G66760	2	196	6	111	6	0.333333	78	196	86	93	91	111
AT1G66770	AT1G66770.1	SWEET6	NA	NA	NA	NA	0	NA
AT1G66780	AT1G66780.1	AT1G66780	1	277	5	135	6	0.166667	277	134	92	91	135	86
AT1G66800	AT1G66800.1	AT1G66800	1	156	3	98	4	0.25	156	89	98	82
AT1G66810	AT1G66810.3	AT1G66810	1	107	2	74	2	0.5	107	74
AT1G66820	AT1G66820.1	AT1G66820	NA	NA	NA	NA	0	NA
AT1G66830	AT1G66830.1	AT1G66830	1	77	NA	NA	1	1	77
AT1G66840	AT1G66840.2	PMI2	1	295	NA	NA	1	1	295
AT1G66850	AT1G66850.1	AT1G66850	NA	NA	NA	NA	0	NA
AT1G66852	AT1G66852.1	AT1G66852	NA	NA	NA	NA	0	NA
AT1G66855	AT1G66855.1	AT1G66855	NA	NA	NA	NA	0	NA
AT1G66860	AT1G66860.1	AT1G66860	4	372	2	186	4	1	102	186	151	372
AT1G66870	AT1G66870.2	AT1G66870	2	454	1	305	2	1	305	454
AT1G66880	AT1G66880.1	AT1G66880	1	1883	4	893	8	0.125	1883	796	588	893	214	99	81	66
AT1G66890	AT1G66890.1	AT1G66890	NA	NA	NA	NA	0	NA
AT1G66900	AT1G66900.1	AT1G66900	1	628	4	94	4	0.25	628	88	75	94
AT1G66910	AT1G66910.1	AT1G66910	1	307	NA	NA	1	1	307
AT1G66920	AT1G66920.2	AT1G66920	2	92	1	77	2	1	77	92
AT1G66930	AT1G66930.2	AT1G66930	1	150	3	103	4	0.25	150	98	103	87
AT1G66940	AT1G66940.4	AT1G66940	1	159	2	127	3	0.333333	159	127	112
AT1G66950	AT1G66950.1	ABCG39	2	219	1	137	19	0.105263	137	219	116	68	82	96	95	118	80	86	69	91	100	79	75	77	75	108	87
AT1G66960	AT1G66960.2	LUP5	1	1968	2	399	17	0.0588235	1968	399	271	101	88	101	65	83	282	75	86	86	99	96	95	128	163
AT1G66970	AT1G66970.2	SVL2	5	237	1	192	7	0.714286	192	111	85	102	237	75	100
AT1G66980	AT1G66980.2	SNC4	4	277	1	195	8	0.5	195	106	93	277	96	83	81	96
AT1G67000	AT1G67000.1	AT1G67000	1	264	3	260	4	0.25	264	92	260	93
AT1G67020	AT1G67020.1	AT1G67020	NA	NA	NA	NA	0	NA
AT1G67025	AT1G67025.1	AT1G67025	1	426	NA	NA	1	1	426
AT1G67030	AT1G67030.1	ZFP6	NA	NA	NA	NA	0	NA
AT1G67035	AT1G67035.2	AT1G67035	NA	NA	NA	NA	0	NA
AT1G67040	AT1G67040.2	TRM22	2	94	1	89	4	0.5	89	94	79	69
AT1G67050	AT1G67050.1	AT1G67050	NA	NA	NA	NA	0	NA
AT1G67060	AT1G67060.1	AT1G67060	2	935	1	228	8	0.25	228	935	103	89	78	89	85	83
AT1G67070	AT1G67070.2	DIN9	1	530	3	128	3	0.333333	530	105	128
AT1G67080	AT1G67080.1	ABA4	1	271	2	106	5	0.2	271	106	80	72	85
AT1G67090	AT1G67090.1	RBCS1A	2	136	1	106	2	1	106	136
AT1G67100	AT1G67100.1	LBD40	1	157	NA	NA	1	1	157
AT1G67110	AT1G67110.1	CYP735A2	3	1413	2	343	3	1	225	343	1413
AT1G67120	AT1G67120.2	AT1G67120	24	721	23	399	74	0.324324	100	124	112	89	108	227	94	155	358	72	85	83	75	84	78	126	325	116	96	89	152	82	399	721	275	113	82	82	73	129	105	89	127	85	88	315	77	163	76	100	234	86	136	88	91	105	88	81	127	75	81	83	85	87	206	130	75	81	184	88	139	94	103	97	89	89	74	111	87	201	91	95	105	82
AT1G67130	AT1G67130.1	AT1G67130	2	96	1	92	2	1	92	96
AT1G67140	AT1G67140.3	SWEETIE	12	531	11	522	47	0.255319	379	143	360	100	77	465	307	247	97	111	522	531	443	76	316	141	149	141	122	92	418	105	249	207	360	224	114	89	96	112	228	337	92	155	89	77	75	97	293	366	116	108	357	84	125	101	195
AT1G67148	AT1G67148.1	AT1G67148	1	125	2	114	2	0.5	125	114
AT1G67150	AT1G67150.2	AT1G67150	1	704	2	77	2	0.5	704	77
AT1G67160	AT1G67160.1	AT1G67160	1	679	2	248	2	0.5	679	248
AT1G67170	AT1G67170.1	AT1G67170	1	312	2	133	4	0.25	312	133	99	107
AT1G67180	AT1G67180.2	AT1G67180	3	374	1	93	5	0.6	93	74	374	84	84
AT1G67190	AT1G67190.2	AT1G67190	1	340	NA	NA	1	1	340
AT1G67210	AT1G67210.1	AT1G67210	1	338	2	300	9	0.111111	338	300	155	132	210	91	156	85	89
AT1G67220	AT1G67220.1	HAC2	6	108	5	102	8	0.75	92	89	91	100	102	108	88	90
AT1G67230	AT1G67230.1	LINC1	5	306	1	228	7	0.714286	228	119	120	85	306	115	100
AT1G67235	AT1G67235.1	AT1G67235	NA	NA	NA	NA	0	NA
AT1G67250	AT1G67250.1	AT1G67250	1	300	2	295	3	0.333333	300	295	139
AT1G67260	AT1G67260.1	TCP1	NA	NA	NA	NA	0	NA
AT1G67265	AT1G67265.1	RTFL21	NA	NA	NA	NA	0	NA
AT1G67270	AT1G67270.1	AT1G67270	1	98	4	93	12	0.0833333	98	87	80	93	83	87	77	82	78	90	82	88
AT1G67280	AT1G67280.1	AT1G67280	1	149	3	140	8	0.125	149	90	140	122	134	115	95	87
AT1G67290	AT1G67290.1	GLOX1	1	145	NA	NA	1	1	145
AT1G67300	AT1G67300.2	AT1G67300	4	385	7	138	12	0.333333	78	79	93	385	89	120	138	114	87	90	78	84
AT1G67310	AT1G67310.1	AT1G67310	6	310	1	294	12	0.5	294	96	113	93	90	310	225	92	163	213	92	113
AT1G67320	AT1G67320.3	EMB2813	16	400	13	195	17	0.941176	89	79	94	76	77	109	89	99	82	78	76	91	195	135	116	400	89
AT1G67325	AT1G67325.2	AT1G67325	1	405	4	402	10	0.1	405	229	249	402	124	111	113	193	81	219
AT1G67330	AT1G67330.1	AT1G67330	NA	NA	NA	NA	0	NA
AT1G67340	AT1G67340.1	AT1G67340	1	85	2	75	2	0.5	85	75
AT1G67350	AT1G67350.1	AT1G67350	2	471	1	275	2	1	275	471
AT1G67360	AT1G67360.2	AT1G67360	2	119	1	82	2	1	82	119
AT1G67370	AT1G67370.1	ASY1	8	336	2	245	21	0.380952	131	245	116	93	206	100	95	336	82	108	84	94	108	147	100	108	88	64	75	95	101
AT1G67390	AT1G67390.1	AT1G67390	1	749	3	179	3	0.333333	749	82	179
AT1G67400	AT1G67400.1	AT1G67400	1	1249	2	91	7	0.142857	1249	91	78	78	68	81	75
AT1G67410	AT1G67410.1	AT1G67410	2	385	1	285	2	1	285	385
AT1G67420	AT1G67420.4	AT1G67420	6	359	3	210	18	0.333333	78	118	210	75	167	359	160	96	82	110	86	81	88	130	154	94	92	83
AT1G67430	AT1G67430.1	AT1G67430	3	432	1	109	6	0.5	109	84	432	92	84	90
AT1G67440	AT1G67440.2	emb1688	4	98	3	86	4	1	78	83	86	98
AT1G67450	AT1G67450.1	AT1G67450	NA	NA	NA	NA	0	NA
AT1G67455	AT1G67455.1	AT1G67455	2	272	4	182	4	0.5	147	272	79	182
AT1G67460	AT1G67460.1	AT1G67460	1	368	3	86	4	0.25	368	78	86	84
AT1G67470	AT1G67470.1	AT1G67470	NA	NA	NA	NA	0	NA
AT1G67480	AT1G67480.1	AT1G67480	1	369	3	105	3	0.333333	369	94	105
AT1G67490	AT1G67490.1	GCS1	7	412	8	363	21	0.333333	87	80	143	161	101	118	412	363	119	149	76	351	250	306	87	104	119	105	76	109	74
AT1G67500	AT1G67500.2	REV3	8	416	21	394	22	0.363636	91	160	87	95	169	78	109	416	87	78	201	198	305	84	76	181	165	83	209	85	394	92
AT1G67510	AT1G67510.1	AT1G67510	1	548	NA	NA	1	1	548
AT1G67520	AT1G67520.6	AT1G67520	1	269	2	109	8	0.125	269	109	95	81	71	74	69	90
AT1G67530	AT1G67530.2	AT1G67530	2	224	4	117	5	0.4	94	224	90	117	73
AT1G67540	AT1G67540.2	AT1G67540	1	88	NA	NA	1	1	88
AT1G67550	AT1G67550.1	URE	5	132	4	115	17	0.294118	92	94	79	115	132	84	65	78	65	94	85	110	78	78	115	88	101
AT1G67560	AT1G67560.1	LOX6	1	831	3	122	8	0.125	831	77	122	93	74	70	84	87
AT1G67570	AT1G67570.1	AT1G67570	1	90	3	84	3	0.333333	90	76	84
AT1G67580	AT1G67580.1	AT1G67580	1	533	3	192	5	0.2	533	86	192	93	76
AT1G67590	AT1G67590.1	AT1G67590	2	199	1	93	2	1	93	199
AT1G67600	AT1G67600.1	AT1G67600	2	96	3	92	3	0.666667	75	96	92
AT1G67620	AT1G67620.1	AT1G67620	3	385	1	166	3	1	166	80	385
AT1G67623	AT1G67623.1	AT1G67623	1	242	NA	NA	1	1	242
AT1G67630	AT1G67630.1	POLA2	7	444	5	235	14	0.5	86	183	93	88	235	91	444	93	85	94	110	87	75	88
AT1G67635	AT1G67635.1	AT1G67635	1	80	NA	NA	1	1	80
AT1G67640	AT1G67640.1	AT1G67640	5	101	1	94	5	1	94	91	76	93	101
AT1G67650	AT1G67650.1	AT1G67650	3	296	5	87	5	0.6	78	62	296	85	87
AT1G67660	AT1G67660.1	AT1G67660	1	415	NA	NA	1	1	415
AT1G67670	AT1G67670.1	AT1G67670	NA	NA	NA	NA	0	NA
AT1G67680	AT1G67680.1	AT1G67680	3	178	4	87	5	0.6	80	77	178	87	86
AT1G67690	AT1G67690.1	AT1G67690	4	562	16	232	19	0.210526	107	87	95	562	115	182	87	76	75	141	86	140	111	85	91	232	80	72	88
AT1G67700	AT1G67700.5	AT1G67700	1	391	3	124	5	0.2	391	98	124	116	91
AT1G67710	AT1G67710.1	ARR11	3	104	4	87	4	0.75	81	74	104	87
AT1G67720	AT1G67720.1	AT1G67720	1	305	8	200	14	0.0714286	305	90	128	92	86	89	77	200	74	75	82	84	75	116
AT1G67730	AT1G67730.1	KCR1	2	638	1	95	2	1	95	638
AT1G67740	AT1G67740.1	PSBY	NA	NA	NA	NA	0	NA
AT1G67750	AT1G67750.1	AT1G67750	2	95	3	93	3	0.666667	91	95	93
AT1G67760	AT1G67760.1	AT1G67760	1	96	NA	NA	1	1	96
AT1G67770	AT1G67770.1	TEL2	2	287	3	82	4	0.5	79	287	82	79
AT1G67775	AT1G67775.1	CLE8	NA	NA	NA	NA	0	NA
AT1G67780	AT1G67780.2	AT1G67780	1	255	12	93	12	0.0833333	255	82	78	92	76	89	90	85	71	78	87	93
AT1G67785	AT1G67785.1	AT1G67785	1	693	NA	NA	1	1	693
AT1G67790	AT1G67790.1	AT1G67790	5	178	3	127	5	1	83	75	127	100	178
AT1G67800	AT1G67800.2	AT1G67800	5	122	7	107	10	0.5	101	73	83	88	122	77	107	92	78	86
AT1G67810	AT1G67810.1	SUFE2	NA	NA	NA	NA	0	NA
AT1G67820	AT1G67820.1	AT1G67820	3	92	1	90	3	1	90	83	92
AT1G67830	AT1G67830.1	FXG1	2	75	1	74	2	1	74	75
AT1G67840	AT1G67840.1	CSK	6	168	8	121	8	0.75	88	76	106	102	88	168	99	121
AT1G67850	AT1G67850.3	AT1G67850	1	593	4	406	14	0.0714286	593	95	91	406	73	67	87	89	89	96	98	109	77	109
AT1G67855	AT1G67855.1	AT1G67855	1	154	NA	NA	1	1	154
AT1G67856	AT1G67856.1		NA	NA	NA	NA	0	NA
AT1G67860	AT1G67860.1	AT1G67860	NA	NA	NA	NA	0	NA
AT1G67865	AT1G67865.1	AT1G67865	NA	NA	NA	NA	0	NA
AT1G67870	AT1G67870.1	AT1G67870	1	511	NA	NA	1	1	511
AT1G67880	AT1G67880.1	AT1G67880	1	200	NA	NA	1	1	200
AT1G67890	AT1G67890.1	AT1G67890	12	628	8	515	12	1	203	79	133	114	257	108	130	515	106	84	437	628
AT1G67900	AT1G67900.2	AT1G67900	1	87	2	86	3	0.333333	87	86	83
AT1G67910	AT1G67910.2	AT1G67910	NA	NA	NA	NA	0	NA
AT1G67920	AT1G67920.1	AT1G67920	NA	NA	NA	NA	0	NA
AT1G67930	AT1G67930.1	AT1G67930	2	325	1	291	2	1	291	325
AT1G67940	AT1G67940.1	ABCI17	1	71	NA	NA	1	1	71
AT1G67950	AT1G67950.2	AT1G67950	1	114	2	88	4	0.25	114	88	77	70
AT1G67960	AT1G67960.1	POD1	4	233	2	223	10	0.4	93	223	181	233	187	84	195	89	109	100
AT1G67970	AT1G67970.1	HSFA8	1	345	NA	NA	1	1	345
AT1G67980	AT1G67980.1	CCOAMT	2	198	1	115	4	0.5	115	198	104	95
AT1G67990	AT1G67990.1	TSM1	4	285	1	102	4	1	102	82	85	285
AT1G68000	AT1G68000.1	PIS1	4	195	1	134	10	0.4	134	82	97	195	90	90	96	81	79	91
AT1G68010	AT1G68010.2	HPR	12	188	3	99	12	1	93	80	99	92	89	85	89	68	87	85	84	188
AT1G68020	AT1G68020.2	ATTPS6	2	89	1	77	2	1	77	89
AT1G68030	AT1G68030.1	AT1G68030	1	102	4	78	4	0.25	102	71	73	78
AT1G68040	AT1G68040.1	AT1G68040	1	1141	2	116	2	0.5	1141	116
AT1G68050	AT1G68050.1	FKF1	1	101	NA	NA	1	1	101
AT1G68060	AT1G68060.1	MAP70-1	2	170	5	110	10	0.2	91	170	69	72	110	82	108	92	81	91
AT1G68070	AT1G68070.1	AT1G68070	1	85	4	83	4	0.25	85	77	79	83
AT1G68080	AT1G68080.1	AT1G68080	6	138	2	94	6	1	67	94	78	93	71	138
AT1G68090	AT1G68090.1	ANN5	4	85	2	80	5	0.8	79	80	66	85	72
AT1G68100	AT1G68100.1	IAR1	6	289	3	172	10	0.6	91	141	172	132	88	289	121	88	79	97
AT1G68110	AT1G68110.1	AT1G68110	NA	NA	NA	NA	0	NA
AT1G68120	AT1G68120.1	BPC3	NA	NA	NA	NA	0	NA
AT1G68130	AT1G68130.1	IDD14	2	473	1	101	2	1	101	473
AT1G68140	AT1G68140.3	AT1G68140	1	363	NA	NA	1	1	363
AT1G68150	AT1G68150.1	WRKY9	4	275	3	84	4	1	78	84	84	275
AT1G68160	AT1G68160.1	AT1G68160	4	543	2	391	7	0.571429	102	391	141	543	79	75	305
AT1G68170	AT1G68170.2	UMAMIT23	2	759	5	138	6	0.333333	72	759	95	104	138	95
AT1G68180	AT1G68180.1	AT1G68180	1	102	NA	NA	1	1	102
AT1G68185	AT1G68185.2	AT1G68185	5	452	3	194	6	0.833333	114	88	194	136	452	86
AT1G68190	AT1G68190.2	BBX27	2	283	4	104	5	0.4	77	283	76	104	87
AT1G68200	AT1G68200.1	AT1G68200	2	904	1	197	2	1	197	904
AT1G68210	AT1G68210.1	APRR6	1	704	4	93	5	0.2	704	89	85	93	81
AT1G68220	AT1G68220.1	AT1G68220	2	554	1	81	2	1	81	554
AT1G68230	AT1G68230.2	AT1G68230	4	152	3	86	4	1	79	83	86	152
AT1G68238	AT1G68238.1	AT1G68238	NA	NA	NA	NA	0	NA
AT1G68240	AT1G68240.1	AT1G68240	2	97	3	88	4	0.5	77	97	88	68
AT1G68250	AT1G68250.1	AT1G68250	NA	NA	NA	NA	0	NA
AT1G68260	AT1G68260.1	AT1G68260	2	719	1	152	4	0.5	152	719	82	100
AT1G68270	AT1G68270.1	AT1G68270	3	184	1	181	3	1	181	91	184
AT1G68280	AT1G68280.1	AT1G68280	2	272	4	98	4	0.5	87	272	93	98
AT1G68290	AT1G68290.1	ENDO2	7	101	3	95	8	0.875	81	93	95	73	72	83	101	76
AT1G68300	AT1G68300.1	AT1G68300	1	101	3	84	3	0.333333	101	76	84
AT1G68310	AT1G68310.1	AE7	2	430	4	326	5	0.4	270	430	84	326	108
AT1G68320	AT1G68320.1	MYB62	2	94	1	88	2	1	88	94
AT1G68325	AT1G68325.1	AT1G68325	2	425	1	137	3	0.666667	137	425	110
AT1G68330	AT1G68330.1	AT1G68330	NA	NA	NA	NA	0	NA
AT1G68340	AT1G68340.2	AT1G68340	1	84	NA	NA	1	1	84
AT1G68350	AT1G68350.1	AT1G68350	NA	NA	NA	NA	0	NA
AT1G68360	AT1G68360.1	AT1G68360	NA	NA	NA	NA	0	NA
AT1G68370	AT1G68370.1	ARG1	1	215	6	197	10	0.1	215	155	80	88	86	197	95	78	83	172
AT1G68380	AT1G68380.1	AT1G68380	1	282	NA	NA	1	1	282
AT1G68390	AT1G68390.1	AT1G68390	1	1420	NA	NA	1	1	1420
AT1G68400	AT1G68400.1	AT1G68400	1	503	NA	NA	1	1	503
AT1G68410	AT1G68410.2	AT1G68410	2	186	3	101	8	0.25	89	186	101	78	69	88	88	73
AT1G68420	AT1G68420.1	AT1G68420	NA	NA	NA	NA	0	NA
AT1G68430	AT1G68430.1	AT1G68430	NA	NA	NA	NA	0	NA
AT1G68440	AT1G68440.1	AT1G68440	NA	NA	NA	NA	0	NA
AT1G68450	AT1G68450.1	PDE337	NA	NA	NA	NA	0	NA
AT1G68460	AT1G68460.1	IPT1	NA	NA	NA	NA	0	NA
AT1G68470	AT1G68470.1	AT1G68470	1	355	NA	NA	1	1	355
AT1G68480	AT1G68480.1	JAG	3	234	2	168	4	0.75	92	168	234	134
AT1G68490	AT1G68490.1	AT1G68490	3	377	1	222	3	1	222	92	377
AT1G68500	AT1G68500.1	AT1G68500	NA	NA	NA	NA	0	NA
AT1G68510	AT1G68510.1	LBD42	1	270	NA	NA	1	1	270
AT1G68520	AT1G68520.1	BBX14	1	198	NA	NA	1	1	198
AT1G68526	AT1G68526.1	AT1G68526	1	79	NA	NA	1	1	79
AT1G68530	AT1G68530.1	KCS6	1	359	NA	NA	1	1	359
AT1G68540	AT1G68540.1	TKPR2	3	87	1	86	3	1	86	78	87
AT1G68550	AT1G68550.2	CRF10	1	92	NA	NA	1	1	92
AT1G68560	AT1G68560.1	XYL1	2	623	1	92	2	1	92	623
AT1G68570	AT1G68570.1	AT1G68570	4	677	3	467	5	0.8	93	141	467	677	131
AT1G68580	AT1G68580.2	AT1G68580	1	425	2	115	5	0.2	425	115	102	70	104
AT1G68585	AT1G68585.1	AT1G68585	2	86	1	79	2	1	79	86
AT1G68590	AT1G68590.1	PSRP3/1	1	76	NA	NA	1	1	76
AT1G68600	AT1G68600.1	AT1G68600	1	500	5	471	5	0.2	500	79	83	85	471
AT1G68610	AT1G68610.1	PCR11	NA	NA	NA	NA	0	NA
AT1G68620	AT1G68620.1	AT1G68620	NA	NA	NA	NA	0	NA
AT1G68630	AT1G68630.1	AT1G68630	3	115	1	108	3	1	108	97	115
AT1G68640	AT1G68640.1	PAN	4	437	2	99	10	0.4	94	99	97	437	86	68	75	83	79	88
AT1G68650	AT1G68650.1	AT1G68650	2	312	3	95	11	0.181818	92	312	95	88	93	82	79	73	85	79	94
AT1G68660	AT1G68660.1	AT1G68660	1	459	2	87	2	0.5	459	87
AT1G68670	AT1G68670.1	AT1G68670	3	195	4	103	4	0.75	88	79	195	103
AT1G68680	AT1G68680.1	AT1G68680	1	768	NA	NA	1	1	768
AT1G68690	AT1G68690.2	PERK9	4	91	2	85	7	0.571429	79	85	73	91	76	82	82
AT1G68700	AT1G68700.1	AT1G68700	NA	NA	NA	NA	0	NA
AT1G68710	AT1G68710.3	AT1G68710	1	192	6	111	10	0.1	192	97	69	76	91	111	97	81	92	83
AT1G68720	AT1G68720.1	TADA	2	207	3	78	3	0.666667	65	207	78
AT1G68723	AT1G68723.1	AT1G68723	NA	NA	NA	NA	0	NA
AT1G68725	AT1G68725.1	AGP19	1	86	NA	NA	1	1	86
AT1G68730	AT1G68730.1	AT1G68730	1	111	3	104	3	0.333333	111	80	104
AT1G68740	AT1G68740.1	"PHO1;H1"	5	300	2	201	11	0.454545	90	201	90	151	300	110	95	120	99	138	91
AT1G68750	AT1G68750.1	PPC4	8	228	19	203	19	0.421053	155	111	118	85	79	77	91	228	106	77	105	98	82	75	100	80	120	74	203
AT1G68760	AT1G68760.1	NUDX1	1	74	NA	NA	1	1	74
AT1G68765	AT1G68765.1	IDA	NA	NA	NA	NA	0	NA
AT1G68780	AT1G68780.1	AT1G68780	1	156	NA	NA	1	1	156
AT1G68790	AT1G68790.1	LINC3	5	413	6	107	7	0.714286	96	78	94	74	413	107	106
AT1G68795	AT1G68795.1	CLE12	NA	NA	NA	NA	0	NA
AT1G68800	AT1G68800.2	TCP12	1	77	NA	NA	1	1	77
AT1G68810	AT1G68810.1	AT1G68810	1	487	NA	NA	1	1	487
AT1G68820	AT1G68820.4	AT1G68820	1	295	6	290	13	0.0769231	295	84	88	93	79	290	90	81	87	69	77	90	101
AT1G68825	AT1G68825.1	RTFL15	NA	NA	NA	NA	0	NA
AT1G68830	AT1G68830.1	STN7	8	398	6	123	9	0.888889	92	80	80	77	91	123	105	398	85
AT1G68840	AT1G68840.1	RAV2	NA	NA	NA	NA	0	NA
AT1G68845	AT1G68845.1	AT1G68845	1	68	NA	NA	1	1	68
AT1G68850	AT1G68850.1	AT1G68850	3	140	2	120	3	1	101	120	140
AT1G68862	AT1G68862.2	AT1G68862	2	831	1	148	2	1	148	831
AT1G68870	AT1G68870.1	SOFL2	NA	NA	NA	NA	0	NA
AT1G68875	AT1G68875.1	AT1G68875	NA	NA	NA	NA	0	NA
AT1G68877	AT1G68877.1	AT1G68877	NA	NA	NA	NA	0	NA
AT1G68880	AT1G68880.1	bZIP	NA	NA	NA	NA	0	NA
AT1G68890	AT1G68890.1	PHYLLO	5	582	8	386	27	0.185185	76	78	91	103	582	308	135	386	72	121	102	317	141	123	124	257	85	76	158	107	230	112	251	110	73	101	99
AT1G68905	AT1G68905.1	AT1G68905	1	89	NA	NA	1	1	89
AT1G68907	AT1G68907.1	AT1G68907	1	93	NA	NA	1	1	93
AT1G68910	AT1G68910.1	WIT2	1	550	4	188	4	0.25	550	88	92	188
AT1G68920	AT1G68920.1	AT1G68920	7	90	3	90	7	1	86	88	90	89	74	78	90
AT1G68930	AT1G68930.1	AT1G68930	1	83	NA	NA	1	1	83
AT1G68935	AT1G68935.1	AT1G68935	1	617	2	139	2	0.5	617	139
AT1G68937	AT1G68937.1	AT1G68937	2	230	1	123	4	0.5	123	230	101	15
AT1G68940	AT1G68940.2	AT1G68940	4	542	2	141	4	1	132	141	131	542
AT1G68945	AT1G68945.1	AT1G68945	NA	NA	NA	NA	0	NA
AT1G68960	AT1G68960.1	AT1G68960	1	70	NA	NA	1	1	70
AT1G68980	AT1G68980.1	AT1G68980	NA	NA	NA	NA	0	NA
AT1G68990	AT1G68990.2	MGP3	16	200	12	173	18	0.888889	145	115	106	110	157	142	152	81	160	123	90	173	128	107	111	200	88	117
AT1G69010	AT1G69010.1	BIM2	2	261	1	170	6	0.333333	170	261	83	136	127	83
AT1G69020	AT1G69020.2	AT1G69020	6	128	7	116	9	0.666667	90	89	91	93	88	128	116	88	96
AT1G69030	AT1G69030.1	AT1G69030	3	485	2	131	5	0.6	83	131	485	86	95
AT1G69040	AT1G69040.2	ACR4	1	341	3	97	7	0.142857	341	96	97	92	82	80	81
AT1G69050	AT1G69050.1	AT1G69050	NA	NA	NA	NA	0	NA
AT1G69060	AT1G69060.1	AT1G69060	1	348	2	157	4	0.25	348	157	86	83
AT1G69070	AT1G69070.2	AT1G69070	6	157	10	148	12	0.5	77	90	92	88	125	157	110	96	80	148	91	100
AT1G69080	AT1G69080.1	AT1G69080	2	352	1	88	2	1	88	352
AT1G69085	AT1G69085.1	AT1G69085	1	141	4	132	4	0.25	141	88	100	132
AT1G69090	AT1G69090.1	AT1G69090	NA	NA	NA	NA	0	NA
AT1G69100	AT1G69100.2	AT1G69100	2	87	3	85	4	0.5	83	87	85	79
AT1G69120	AT1G69120.1	AP1	1	1342	6	479	7	0.142857	1342	100	93	231	86	479	425
AT1G69150	AT1G69150.1	AT1G69150	NA	NA	NA	NA	0	NA
AT1G69160	AT1G69160.1	AT1G69160	NA	NA	NA	NA	0	NA
AT1G69170	AT1G69170.1	AT1G69170	1	169	2	103	3	0.333333	169	103	95
AT1G69180	AT1G69180.1	CRC	1	178	4	115	6	0.166667	178	93	100	115	96	79
AT1G69190	AT1G69190.1	AT1G69190	1	150	2	124	2	0.5	150	124
AT1G69200	AT1G69200.1	FLN2	1	248	4	87	4	0.25	248	82	80	87
AT1G69210	AT1G69210.1	AT1G69210	1	283	3	98	4	0.25	283	87	98	90
AT1G69220	AT1G69220.1	SIK1	9	565	13	344	17	0.529412	157	84	133	165	195	130	137	265	565	341	238	110	344	185	80	95	87
AT1G69230	AT1G69230.1	SP1L2	1	529	2	210	2	0.5	529	210
AT1G69240	AT1G69240.1	MES15	1	399	3	173	4	0.25	399	116	173	81
AT1G69250	AT1G69250.1	AT1G69250	2	349	1	108	8	0.25	108	349	92	74	83	98	77	82
AT1G69260	AT1G69260.1	AFP1	1	219	NA	NA	1	1	219
AT1G69270	AT1G69270.1	RPK1	NA	NA	NA	NA	0	NA
AT1G69280	AT1G69280.3	AT1G69280	1	110	3	95	3	0.333333	110	83	95
AT1G69290	AT1G69290.1	AT1G69290	NA	NA	NA	NA	0	NA
AT1G69295	AT1G69295.1	PDCB4	3	374	1	226	3	1	226	83	374
AT1G69310	AT1G69310.2	WRKY57	3	1188	1	841	3	1	841	87	1188
AT1G69320	AT1G69320.1	CLE10	NA	NA	NA	NA	0	NA
AT1G69325	AT1G69325.1	AT1G69325	2	93	1	76	2	1	76	93
AT1G69330	AT1G69330.1	AT1G69330	1	316	NA	NA	1	1	316
AT1G69340	AT1G69340.2	AT1G69340	3	316	6	226	13	0.230769	100	133	316	125	87	226	82	117	83	108	80	114	87
AT1G69350	AT1G69350.1	AT1G69350	NA	NA	NA	NA	0	NA
AT1G69360	AT1G69360.1	AT1G69360	1	502	3	113	3	0.333333	502	97	113
AT1G69370	AT1G69370.1	CM3	1	158	3	101	5	0.2	158	79	101	84	89
AT1G69380	AT1G69380.1	RRG	1	130	2	108	6	0.166667	130	108	86	73	94	90
AT1G69390	AT1G69390.1	MINE1	1	874	NA	NA	1	1	874
AT1G69400	AT1G69400.1	AT1G69400	3	147	4	144	8	0.375	95	100	147	144	91	74	85	99
AT1G69410	AT1G69410.1	ELF5A-3	1	235	3	94	3	0.333333	235	88	94
AT1G69420	AT1G69420.1	AT1G69420	2	525	5	180	8	0.25	89	525	118	103	180	80	87	74
AT1G69430	AT1G69430.1	AT1G69430	NA	NA	NA	NA	0	NA
AT1G69440	AT1G69440.1	AGO7	1	397	2	82	2	0.5	397	82
AT1G69450	AT1G69450.3	AT1G69450	3	131	4	119	8	0.375	119	79	131	119	83	86	78	94
AT1G69460	AT1G69460.1	AT1G69460	2	312	1	78	3	0.666667	78	312	72
AT1G69470	AT1G69470.1	AT1G69470	NA	NA	NA	NA	0	NA
AT1G69480	AT1G69480.2	AT1G69480	3	116	2	97	11	0.272727	80	97	116	82	77	95	86	69	86	96	75
AT1G69485	AT1G69485.1	AT1G69485	1	312	2	306	2	0.5	312	306
AT1G69490	AT1G69490.1	NAP	1	97	2	86	2	0.5	97	86
AT1G69500	AT1G69500.1	CYP704B1	3	83	4	79	5	0.6	71	71	83	79	71
AT1G69510	AT1G69510.2	AT1G69510	1	152	3	124	5	0.2	152	79	124	83	95
AT1G69520	AT1G69520.2	AT1G69520	1	89	4	73	4	0.25	89	72	65	73
AT1G69523	AT1G69523.1	AT1G69523	1	94	5	91	5	0.2	94	83	84	76	91
AT1G69526	AT1G69526.2	AT1G69526	1	209	2	93	5	0.2	209	93	78	64	74
AT1G69530	AT1G69530.3	EXPA1	2	170	1	95	3	0.666667	95	170	74
AT1G69540	AT1G69540.2	AGL94	1	169	5	116	9	0.111111	169	86	103	91	116	77	86	81	81
AT1G69550	AT1G69550.1	AT1G69550	3	162	2	98	3	1	76	98	162
AT1G69560	AT1G69560.2	MYB105	2	83	1	76	2	1	76	83
AT1G69570	AT1G69570.1	AT1G69570	1	260	NA	NA	1	1	260
AT1G69580	AT1G69580.2	AT1G69580	3	128	1	90	5	0.6	90	89	128	79	86
AT1G69588	AT1G69588.1	CLE45	NA	NA	NA	NA	0	NA
AT1G69600	AT1G69600.1	ZFHD1	NA	NA	NA	NA	0	NA
AT1G69610	AT1G69610.2	AT1G69610	2	229	4	92	4	0.5	84	229	80	92
AT1G69620	AT1G69620.1	RPL34	2	640	1	98	3	0.666667	98	640	84
AT1G69630	AT1G69630.1	AT1G69630	2	100	1	79	2	1	79	100
AT1G69640	AT1G69640.1	SBH1	1	751	NA	NA	1	1	751
AT1G69650	AT1G69650.1	AT1G69650	5	116	1	109	5	1	109	80	50	84	116
AT1G69660	AT1G69660.1	AT1G69660	2	101	3	97	3	0.666667	87	101	97
AT1G69670	AT1G69670.1	CUL3B	1	97	2	75	2	0.5	97	75
AT1G69680	AT1G69680.1	AT1G69680	4	310	7	158	7	0.571429	110	79	99	310	79	87	158
AT1G69690	AT1G69690.1	TCP15	NA	NA	NA	NA	0	NA
AT1G69700	AT1G69700.1	HVA22C	2	360	1	245	4	0.5	245	360	81	86
AT1G69710	AT1G69710.1	AT1G69710	2	218	4	205	9	0.222222	145	218	98	205	86	72	89	78	89
AT1G69720	AT1G69720.1	HO3	2	229	1	216	4	0.5	216	229	82	73
AT1G69730	AT1G69730.1	AT1G69730	2	134	1	124	2	1	124	134
AT1G69740	AT1G69740.3	HEMB1	2	407	6	92	12	0.166667	85	407	84	80	82	92	70	87	77	85	72	88
AT1G69750	AT1G69750.3	COX19-2	2	457	4	125	4	0.5	85	457	86	125
AT1G69760	AT1G69760.1	AT1G69760	NA	NA	NA	NA	0	NA
AT1G69770	AT1G69770.1	CMT3	3	514	11	232	20	0.15	129	117	514	86	103	111	90	76	92	82	232	77	69	88	107	106	79	96	153	97
AT1G69780	AT1G69780.1	ATHB13	2	334	1	81	2	1	81	334
AT1G69790	AT1G69790.1	AT1G69790	4	461	1	178	4	1	178	80	98	461
AT1G69800	AT1G69800.2	AT1G69800	1	133	2	114	5	0.2	133	114	79	72	81
AT1G69810	AT1G69810.1	WRKY36	1	526	2	101	3	0.333333	526	101	88
AT1G69818	AT1G69818.1	AT1G69818	1	261	NA	NA	1	1	261
AT1G69820	AT1G69820.1	GGT3	1	399	2	90	4	0.25	399	90	82	77
AT1G69825	AT1G69825.1	AT1G69825	1	212	NA	NA	1	1	212
AT1G69828	AT1G69828.1	AT1G69828	1	202	NA	NA	1	1	202
AT1G69830	AT1G69830.1	AMY3	6	429	7	236	12	0.5	152	96	80	85	202	429	236	194	84	81	86	97
AT1G69840	AT1G69840.3	AT1G69840	3	103	4	87	4	0.75	87	81	103	87
AT1G69850	AT1G69850.1	NRT1:2	3	1365	2	135	4	0.75	130	135	1365	75
AT1G69860	AT1G69860.1	AT1G69860	3	414	2	346	3	1	119	346	414
AT1G69870	AT1G69870.1	NRT1.7	2	1341	1	565	3	0.666667	565	1341	121
AT1G69880	AT1G69880.1	TH8	1	693	2	115	2	0.5	693	115
AT1G69890	AT1G69890.1	AT1G69890	1	262	NA	NA	1	1	262
AT1G69900	AT1G69900.1	AT1G69900	1	103	NA	NA	1	1	103
AT1G69910	AT1G69910.1	AT1G69910	NA	NA	NA	NA	0	NA
AT1G69920	AT1G69920.1	GSTU12	1	378	NA	NA	1	1	378
AT1G69930	AT1G69930.1	GSTU11	1	251	NA	NA	1	1	251
AT1G69935	AT1G69935.1	SHW1	3	232	2	120	3	1	80	120	232
AT1G69940	AT1G69940.1	PPME1	4	91	1	90	4	1	90	84	72	91
AT1G69960	AT1G69960.1	PP2A	1	428	3	97	4	0.25	428	86	97	85
AT1G69970	AT1G69970.1	CLE26	NA	NA	NA	NA	0	NA
AT1G69980	AT1G69980.1	AT1G69980	2	296	1	93	3	0.666667	93	296	82
AT1G69990	AT1G69990.1	AT1G69990	NA	NA	NA	NA	0	NA
AT1G70000	AT1G70000.1	AT1G70000	1	92	2	84	2	0.5	92	84
AT1G70020	AT1G70020.1	AT1G70020	1	106	NA	NA	1	1	106
AT1G70030	AT1G70030.1	AT1G70030	1	358	3	316	4	0.25	358	94	316	81
AT1G70040	AT1G70040.1	AT1G70040	1	94	NA	NA	1	1	94
AT1G70060	AT1G70060.2	SNL4	6	117	14	107	20	0.3	78	82	91	81	88	117	90	89	96	86	88	88	92	107	84	91	83	89	82	97
AT1G70070	AT1G70070.1	EMB25	3	216	5	119	5	0.6	95	94	216	93	119
AT1G70080	AT1G70080.1	AT1G70080	5	287	4	235	6	0.833333	99	171	80	235	287	189
AT1G70090	AT1G70090.1	LGT8	NA	NA	NA	NA	0	NA
AT1G70100	AT1G70100.3	AT1G70100	1	395	2	159	7	0.142857	395	159	72	88	86	101	76
AT1G70110	AT1G70110.1	AT1G70110	1	85	NA	NA	1	1	85
AT1G70120	AT1G70120.1	AT1G70120	1	95	NA	NA	1	1	95
AT1G70130	AT1G70130.1	AT1G70130	1	88	NA	NA	1	1	88
AT1G70140	AT1G70140.1	FH8	1	78	NA	NA	1	1	78
AT1G70150	AT1G70150.1	AT1G70150	10	328	7	215	10	1	137	97	94	81	98	213	215	134	102	328
AT1G70160	AT1G70160.1	AT1G70160	1	227	2	85	6	0.166667	227	85	66	83	71	83
AT1G70170	AT1G70170.1	MMP	NA	NA	NA	NA	0	NA
AT1G70175	AT1G70175.1	AT1G70175	1	170	NA	NA	1	1	170
AT1G70180	AT1G70180.2	AT1G70180	3	262	5	202	7	0.428571	104	166	262	74	202	143	100
AT1G70190	AT1G70190.1	AT1G70190	NA	NA	NA	NA	0	NA
AT1G70200	AT1G70200.1	AT1G70200	3	81	1	75	3	1	75	65	81
AT1G70209	AT1G70209.1	AT1G70209	NA	NA	NA	NA	0	NA
AT1G70210	AT1G70210.1	"CYCD1;1"	2	526	1	152	5	0.4	152	526	95	89	84
AT1G70220	AT1G70220.1	AT1G70220	2	847	1	81	3	0.666667	81	847	77
AT1G70230	AT1G70230.1	TBL27	1	85	NA	NA	1	1	85
AT1G70250	AT1G70250.1	AT1G70250	2	363	5	96	5	0.4	84	363	86	85	96
AT1G70260	AT1G70260.1	UMAMIT36	2	532	5	220	6	0.333333	105	532	92	98	220	97
AT1G70270	AT1G70270.2	AT1G70270	NA	NA	NA	NA	0	NA
AT1G70280	AT1G70280.2	AT1G70280	3	446	2	88	6	0.5	81	88	446	87	81	73
AT1G70290	AT1G70290.1	TPS8	1	468	3	147	3	0.333333	468	75	147
AT1G70300	AT1G70300.1	KUP6	3	509	2	105	5	0.6	97	105	509	89	92
AT1G70310	AT1G70310.1	SPDS2	3	283	4	114	7	0.428571	97	87	283	114	78	87	87
AT1G70320	AT1G70320.1	UPL2	1	208	8	158	14	0.0714286	208	88	144	76	153	83	93	158	82	111	89	99	105	71
AT1G70330	AT1G70330.1	ENT1	1	88	NA	NA	1	1	88
AT1G70335	AT1G70335.1	AT1G70335	NA	NA	NA	NA	0	NA
AT1G70340	AT1G70340.1	AT1G70340	2	114	3	91	3	0.666667	85	114	91
AT1G70350	AT1G70350.1	AT1G70350	2	454	1	150	2	1	150	454
AT1G70360	AT1G70360.1	AT1G70360	1	23	NA	NA	1	1	23
AT1G70370	AT1G70370.1	PG2	1	115	NA	NA	1	1	115
AT1G70380	AT1G70380.1	AT1G70380	NA	NA	NA	NA	0	NA
AT1G70390	AT1G70390.1	AT1G70390	1	113	NA	NA	1	1	113
AT1G70400	AT1G70400.3	AT1G70400	5	400	3	297	5	1	249	74	297	132	400
AT1G70410	AT1G70410.2	BCA4	2	886	1	624	9	0.222222	624	886	270	346	245	80	396	148	77
AT1G70420	AT1G70420.1	AT1G70420	NA	NA	NA	NA	0	NA
AT1G70430	AT1G70430.3	AT1G70430	5	120	7	115	16	0.3125	81	90	66	71	120	79	115	81	71	87	104	93	107	71	89	94
AT1G70440	AT1G70440.1	SRO3	4	206	2	85	4	1	85	85	79	206
AT1G70450	AT1G70450.1	AT1G70450	4	202	6	150	6	0.666667	85	73	81	202	86	150
AT1G70460	AT1G70460.1	PERK13	5	155	4	113	7	0.714286	79	85	98	113	155	86	91
AT1G70470	AT1G70470.1	AT1G70470	NA	NA	NA	NA	0	NA
AT1G70475	AT1G70475.1	AT1G70475	2	1151	1	58	2	1	58	1151
AT1G70480	AT1G70480.2	AT1G70480	1	98	2	89	4	0.25	98	89	77	78
AT1G70490	AT1G70490.4	ARFA1D	1	129	6	107	6	0.166667	129	94	80	87	77	107
AT1G70500	AT1G70500.1	AT1G70500	1	119	2	105	8	0.125	119	105	90	91	98	76	82	83
AT1G70505	AT1G70505.1	AT1G70505	7	171	6	108	7	1	89	106	82	76	108	108	171
AT1G70510	AT1G70510.2	KNAT2	3	4162	1	240	4	0.75	240	73	4162	91
AT1G70520	AT1G70520.1	CRK2	4	94	3	87	6	0.666667	74	81	87	94	82	79
AT1G70530	AT1G70530.1	CRK3	3	143	1	105	7	0.428571	105	80	143	94	93	89	85
AT1G70540	AT1G70540.1	EDA24	NA	NA	NA	NA	0	NA
AT1G70550	AT1G70550.1	AT1G70550	3	316	5	282	5	0.6	199	83	316	101	282
AT1G70560	AT1G70560.1	TAA1	2	918	1	130	4	0.5	130	918	92	110
AT1G70570	AT1G70570.2	AT1G70570	8	405	1	259	9	0.888889	259	84	119	122	129	155	74	405	98
AT1G70580	AT1G70580.1	AOAT2	1	378	6	273	12	0.0833333	378	92	72	91	98	273	107	123	75	81	87	79
AT1G70590	AT1G70590.1	AT1G70590	2	354	3	175	3	0.666667	172	354	175
AT1G70600	AT1G70600.1	AT1G70600	NA	NA	NA	NA	0	NA
AT1G70610	AT1G70610.1	ABCB26	11	383	10	232	17	0.647059	123	154	89	98	90	116	82	153	144	232	383	88	79	84	69	74	85
AT1G70620	AT1G70620.3	AT1G70620	3	301	12	118	12	0.25	75	66	301	79	69	105	77	104	99	83	94	118
AT1G70630	AT1G70630.3	AT1G70630	2	165	3	94	5	0.4	82	165	94	88	78
AT1G70640	AT1G70640.1	AT1G70640	1	108	NA	NA	1	1	108
AT1G70650	AT1G70650.2	AT1G70650	6	897	7	333	9	0.666667	155	137	93	85	98	897	333	81	125
AT1G70660	AT1G70660.1	MMZ2	2	333	1	176	4	0.5	176	333	81	125
AT1G70670	AT1G70670.1	CLO4	2	192	5	104	5	0.4	82	192	98	77	104
AT1G70680	AT1G70680.1	AT1G70680	2	237	4	108	5	0.4	89	237	84	108	104
AT1G70690	AT1G70690.1	HWI1	1	299	2	84	2	0.5	299	84
AT1G70700	AT1G70700.3	TIFY7	2	494	1	208	5	0.4	208	494	88	83	95
AT1G70710	AT1G70710.1	GH9B1	4	1284	2	380	6	0.666667	83	380	99	1284	167	115
AT1G70720	AT1G70720.2	AT1G70720	NA	NA	NA	NA	0	NA
AT1G70730	AT1G70730.3	PGM2	2	220	1	209	18	0.111111	209	220	95	153	119	146	102	129	102	126	94	138	87	79	88	83	92	96
AT1G70740	AT1G70740.1	AT1G70740	4	136	2	127	5	0.8	84	127	99	136	117
AT1G70750	AT1G70750.1	AT1G70750	3	103	2	94	3	1	76	94	103
AT1G70760	AT1G70760.1	NdhL	1	98	3	95	4	0.25	98	81	95	85
AT1G70770	AT1G70770.2	AT1G70770	9	329	4	100	9	1	100	93	98	100	85	84	84	87	329
AT1G70780	AT1G70780.1	AT1G70780	1	91	NA	NA	1	1	91
AT1G70790	AT1G70790.1	AT1G70790	1	687	2	82	3	0.333333	687	82	77
AT1G70800	AT1G70800.1	EHB1	1	262	2	107	2	0.5	262	107
AT1G70810	AT1G70810.1	AT1G70810	1	287	2	100	2	0.5	287	100
AT1G70820	AT1G70820.1	AT1G70820	7	102	5	93	7	1	74	87	87	72	93	78	102
AT1G70830	AT1G70830.1	MLP28	1	98	2	87	2	0.5	98	87
AT1G70840	AT1G70840.1	MLP31	1	329	NA	NA	1	1	329
AT1G70850	AT1G70850.1	MLP34	2	226	1	139	2	1	139	226
AT1G70860	AT1G70860.2	AT1G70860	1	193	NA	NA	1	1	193
AT1G70870	AT1G70870.1	AT1G70870	2	80	1	44	2	1	44	80
AT1G70880	AT1G70880.1	AT1G70880	1	152	NA	NA	1	1	152
AT1G70890	AT1G70890.1	MLP43	1	101	NA	NA	1	1	101
AT1G70895	AT1G70895.1	CLE17	NA	NA	NA	NA	0	NA
AT1G70900	AT1G70900.1	AT1G70900	1	425	4	96	6	0.166667	425	90	95	96	76	90
AT1G70910	AT1G70910.1	DEP	NA	NA	NA	NA	0	NA
AT1G70920	AT1G70920.1	HB18	3	1452	2	133	3	1	88	133	1452
AT1G70940	AT1G70940.1	PIN3	3	436	5	103	5	0.6	75	80	436	85	103
AT1G70944	AT1G70944.1	AT1G70944	NA	NA	NA	NA	0	NA
AT1G70949	AT1G70949.1	AT1G70949	NA	NA	NA	NA	0	NA
AT1G70950	AT1G70950.1	AT1G70950	1	405	7	189	7	0.142857	405	81	98	71	79	104	189
AT1G70960	AT1G70960.1	AT1G70960	NA	NA	NA	NA	0	NA
AT1G70970	AT1G70970.1	AT1G70970	NA	NA	NA	NA	0	NA
AT1G70980	AT1G70980.1	SYNC3	3	97	1	85	4	0.75	85	77	97	81
AT1G70985	AT1G70985.1	AT1G70985	NA	NA	NA	NA	0	NA
AT1G70990	AT1G70990.1	AT1G70990	NA	NA	NA	NA	0	NA
AT1G71000	AT1G71000.1	AT1G71000	2	102	1	90	3	0.666667	90	102	86
AT1G71010	AT1G71010.1	FAB1C	4	118	1	108	10	0.4	108	95	84	118	91	81	92	78	96	84
AT1G71015	AT1G71015.1	AT1G71015	1	85	NA	NA	1	1	85
AT1G71020	AT1G71020.1	AT1G71020	1	213	2	91	3	0.333333	213	91	90
AT1G71030	AT1G71030.1	MYBL2	1	170	2	86	2	0.5	170	86
AT1G71040	AT1G71040.1	LPR2	1	1127	3	81	3	0.333333	1127	70	81
AT1G71050	AT1G71050.1	HIPP20	1	166	NA	NA	1	1	166
AT1G71060	AT1G71060.1	AT1G71060	NA	NA	NA	NA	0	NA
AT1G71070	AT1G71070.1	AT1G71070	1	352	3	90	3	0.333333	352	83	90
AT1G71080	AT1G71080.1	AT1G71080	3	450	2	132	3	1	96	132	450
AT1G71090	AT1G71090.1	AT1G71090	NA	NA	NA	NA	0	NA
AT1G71100	AT1G71100.1	RSW10	NA	NA	NA	NA	0	NA
AT1G71110	AT1G71110.1	AT1G71110	1	298	5	102	8	0.125	298	78	91	92	102	95	94	85
AT1G71120	AT1G71120.1	GLIP6	1	99	3	87	3	0.333333	99	74	87
AT1G71130	AT1G71130.1	CRF8	NA	NA	NA	NA	0	NA
AT1G71140	AT1G71140.1	AT1G71140	6	112	3	92	6	1	79	82	92	83	81	112
AT1G71150	AT1G71150.1	AT1G71150	3	98	1	87	3	1	87	86	98
AT1G71160	AT1G71160.1	KCS7	NA	NA	NA	NA	0	NA
AT1G71170	AT1G71170.1	AT1G71170	NA	NA	NA	NA	0	NA
AT1G71180	AT1G71180.1	AT1G71180	NA	NA	NA	NA	0	NA
AT1G71190	AT1G71190.1	SAG18	5	105	1	96	6	0.833333	96	72	90	85	105	92
AT1G71200	AT1G71200.4	AT1G71200	1	547	NA	NA	1	1	547
AT1G71210	AT1G71210.1	AT1G71210	NA	NA	NA	NA	0	NA
AT1G71220	AT1G71220.3	EBS1	22	367	24	330	36	0.611111	83	91	249	140	241	72	86	287	243	120	97	162	116	125	218	100	109	106	116	118	128	367	82	330	97	150	74	100	136	265	130	86	79	72	176	74
AT1G71230	AT1G71230.1	CSN5B	4	242	1	110	5	0.8	110	71	104	242	92
AT1G71235	AT1G71235.1	AT1G71235	1	217	NA	NA	1	1	217
AT1G71240	AT1G71240.1	AT1G71240	5	330	6	245	10	0.5	85	88	94	193	330	245	114	210	191	86
AT1G71250	AT1G71250.1	AT1G71250	1	106	4	85	4	0.25	106	64	78	85
AT1G71260	AT1G71260.1	ATWHY2	6	208	7	192	7	0.857143	88	74	93	88	83	208	192
AT1G71270	AT1G71270.1	POK	11	466	8	400	19	0.578947	100	100	172	136	155	86	397	400	287	283	466	89	240	372	250	90	151	101	83
AT1G71280	AT1G71280.1	AT1G71280	3	173	5	79	6	0.5	66	25	173	74	79	76
AT1G71290	AT1G71290.1	AT1G71290	NA	NA	NA	NA	0	NA
AT1G71300	AT1G71300.1	AT1G71300	14	182	16	171	17	0.823529	80	121	111	76	110	91	121	69	141	171	88	149	88	182	93	171	150
AT1G71310	AT1G71310.1	RAD52-1	4	468	3	429	4	1	84	84	429	468
AT1G71320	AT1G71320.1	AT1G71320	2	113	1	42	2	1	42	113
AT1G71330	AT1G71330.1	NAP5	1	96	2	85	2	0.5	96	85
AT1G71340	AT1G71340.1	GDPD4	5	246	2	104	7	0.714286	86	104	90	101	246	73	79
AT1G71350	AT1G71350.1	AT1G71350	5	280	4	202	6	0.833333	146	83	86	202	280	94
AT1G71360	AT1G71360.2	AT1G71360	1	162	NA	NA	1	1	162
AT1G71370	AT1G71370.1	AT1G71370	5	97	2	82	6	0.833333	66	82	74	75	97	76
AT1G71380	AT1G71380.1	CEL3	2	80	3	78	4	0.5	74	80	78	74
AT1G71390	AT1G71390.2	RLP11	NA	NA	NA	NA	0	NA
AT1G71400	AT1G71400.1	RLP12	NA	NA	NA	NA	0	NA
AT1G71410	AT1G71410.1	AT1G71410	9	350	10	170	13	0.692308	89	79	94	158	99	117	103	91	350	170	142	120	104
AT1G71420	AT1G71420.1	AT1G71420	NA	NA	NA	NA	0	NA
AT1G71430	AT1G71430.1	AT1G71430	NA	NA	NA	NA	0	NA
AT1G71440	AT1G71440.1	PFI	5	200	11	160	14	0.357143	82	113	80	98	200	109	71	136	78	84	160	79	99	118
AT1G71450	AT1G71450.1	AT1G71450	NA	NA	NA	NA	0	NA
AT1G71460	AT1G71460.1	AT1G71460	NA	NA	NA	NA	0	NA
AT1G71470	AT1G71470.1	AT1G71470	1	232	NA	NA	1	1	232
AT1G71480	AT1G71480.1	AT1G71480	4	94	3	94	4	1	89	80	94	94
AT1G71490	AT1G71490.1	AT1G71490	NA	NA	NA	NA	0	NA
AT1G71500	AT1G71500.1	AT1G71500	1	304	2	80	2	0.5	304	80
AT1G71520	AT1G71520.1	AT1G71520	NA	NA	NA	NA	0	NA
AT1G71530	AT1G71530.1	AT1G71530	3	152	1	99	6	0.5	99	79	152	92	70	81
AT1G71680	AT1G71680.1	AT1G71680	1	209	3	92	7	0.142857	209	86	92	74	80	86	87
AT1G71690	AT1G71690.1	AT1G71690	1	371	NA	NA	1	1	371
AT1G71691	AT1G71691.2	AT1G71691	2	638	3	108	4	0.5	105	638	108	80
AT1G71692	AT1G71692.1	AGL12	2	848	6	148	6	0.333333	97	848	87	97	124	148
AT1G71695	AT1G71695.1	AT1G71695	1	965	2	157	2	0.5	965	157
AT1G71696	AT1G71696.2	SOL1	14	285	1	205	14	1	205	87	142	111	104	126	136	160	97	80	86	174	100	285
AT1G71697	AT1G71697.1	CK1	1	163	6	103	6	0.166667	163	79	76	98	81	103
AT1G71710	AT1G71710.1	AT1G71710	3	196	8	176	8	0.375	92	77	196	145	112	85	101	176
AT1G71720	AT1G71720.1	PDE338	1	114	3	111	7	0.142857	114	77	111	78	93	71	103
AT1G71730	AT1G71730.1	AT1G71730	NA	NA	NA	NA	0	NA
[truncated: 1,368,829 more chars]
